# Supplementary material for: Zebrafish transposable elements show extensive diversification in age, genomic distribution, and developmental expression
Source: Genome Res. 2022 Jul;32(7):1408–23. doi: 10.1101/gr.275655.121 (PMC9341512; doi:10.1101/gr.275655.121)
Supplement: Supplemental Material [file supp_gr.275655.121_Supplementary_data_2.tar.gz › supp-data-2/DNA-6-N5_DR.mafft.fa]

>DNA-6-N5_DR|1819
------------------------------------------------------------
------------------------------------------------------------
------------------------------------------------------------
---------------------tagtaatt-------------------------------
------------------------------------------------------------
------------------------------------------------------------
------------------------------------------------------------
------------------------------------------------------------
-------a----ttagtaaatactgtag--------------------------------
------------------------------------------------------------
------------------------------------------------------------
------------------------------------------------------------
------------------------------------------------------------
------------------------------------------------------------
------------------------------------------------------------
------------------------------------------------------------
------------------------------------------------------------
------------------------------------------------------------
-------------------------------------------------------tgttt
ttaaatcatg-a------------agtata--------ttgtactgtgta----------
------------------------------------------------------------
------------------------------------------------------------
-----------------------------------ta-tattg-----------------
------------------------------------------------------------
------------------------------------------------------------
------------------------------------------------------------
------------------------------------------------------------
------------------------------------------------------------
------------------------------------------------------------
------------------------------------------------------------
------------------------------------------------------------
------------------------------------------------------------
------------------------------------------------------------
------------------------------------------------------------
------------------------------------------------------------
------------------------------------------------------------
------------------------------------------------------------
------------------------------------------------------------
------------------------------------------------------------
------------------------------------------------------------
------------------------------------------------------------
------------------------------------------------------------
------------------------------------------------------------
------------------------------------------------------------
------------------------------------------------------------
------------------------------------------------------------
------------------------------------------------------------
------------------------------------------------------------
-----------------------------------------------tatgtacaacact
ttt---------------------------------------------------------
-----------------------------------tatttgaatgttacag---------
-------------------------------cataatgtag-------------------
------------------------------------------------------------
------------------------------------------------------------
------------------------------------------tattaa------------
------------------------------------------------------------
------------------------------------------------------------
------------------------------------------------------------
------------------------------------------------------------
---------------------
>DNA-6-N5_DR|1820
------------------------------------------------------------
------------------------------------------------------------
------------------------------------------------------------
------------------------------------------------------------
------------------------------------------------------------
------------------------------------------------------------
------------------------------------------------------------
------------------------------------------------------------
------------------------------------------------------------
------------------------------------------------------------
------------------------------------------------------------
------------------------------------------------------------
------------------------------------------------------------
------------------------------------------------------------
------------------------------------------------------------
------------------------------------------------------------
------------------------------------------------------------
------------------------------------------------------------
------------------------------------------------------------
------------------------------------------------------------
------------------------------------------------------------
------------------------------------------------------------
------------------------------------------------------------
------------------------------------------------------------
------------------------------------------------------------
------------------------------------------------------------
------------------------------------------------------------
------------------------------------------------------------
------------------------------------------------------------
------------------------------------------------------------
------------------------------------------------------------
------------------------------------------------------------
------------------------------------------------------------
------------------------------------------------------------
------------------------------------------------------------
------------------------------------------------------------
------------------------------------------------------------
------------------------------------------------------------
------------------------------------------------------------
------------------------------------------------------------
------------------------------------------------------------
------------------------------------------------------------
--------------------------------------------t-aagaaacaaacaag
agaagcacccagcacagtccttagcttagctaacagtattgaacatatagataattatt-
-aaaaatcataacttaccctctgattgctcgaggcctccaacaacgtgagctgccctgtg
tgctgacaaacagaaacgccccatctcattggctggctgtagccaataaactggctttgc
tgctcttttactggtatgtacattacagtagaatttatga-tttttaacaagaatctctt
cagaaaagagtttaaataaaccctaactaatgaaataatcgtgggaaattattattttgc
acctcagtcctgttggctgctggcattgttcattggtcaggcatcagccaatcaaacagc
tttacaccagcccc----gcccctcccccgc--------cccgcgctgctcgcgcctctg
catctgcgagtgc-------------------ac--agatgagttc--------------
---------------------------------tgctacagagatcatgggag-----at
gtgttgca---aaagtcagagcgcgggagatttgtagttatactgacgaatctgagaggt
tgtgagtgccgacctgtggttgt-------agagcgaagatgcaatcaaat---------
---ttgccttgcacac--gtgtgtctgtcact---ttgtatttatgaatga------cat
tttacaaatacacaactat------------taatctgcaacttccaat-------gtaa
aacacaagtgtgtggattgt---------------------------tgtgtgtgtgtgc
aaatcgaggatttcagctgttcacatcagagctgtaagtgtacatttcaacctacac---
---atacaaatattattatcacaagtgctcacatttagattttcaagctctcgagtattg
ctactaatttactttcata--
>DNA-6-N5_DR|1821
------------------------------------------------------------
------------------------------------------------------------
------------------------------------------------------------
------------------------------------------------------------
------------------------------------------------------------
------------------------------------------------------------
------------------------------------------------------------
------------------------------------------------------------
------------------------------------------------------------
------------------------------------------------------------
------------------------------------------------------------
------------------------------------------------------------
------------------------------------------------------------
------------------------------------------------------gtttct
tatataagaaaacagttatgagttatctaggagctgctttcaatcatgttatatggttct
aaagatacgattcaacccacatgaaat-aagaagttgtaatagcatttatagtaaacaat
attacgtttttgaaccatactaactataataaactgtattatactgtatattttgcagta
tctacaactttgttaatgaatgcaacagcacactgtagtattaactagcatgaactttaa
taaattgaagtatactttatatgtaaaacctaatacattttaaagcagtttcatttcttt
ctaatttataca------------tctaca--tgcattacatctgatttaggtccacaac
ttgcatccttcaacat---gatacgtgtgttcaaaggaagagcaactaggtgagggagac
agtgtccatcgctcggctgagggtccactttgagcatctcatctgcagggttaagcaaca
taagctgaacagtcatc---------atctctctctattacagcg-----------agca
tcaaccagctttacacaatggcttgctttctgaccattagtaaaggcttgagcaaaggat
taaagaggagataacatttgatgggtaatgatgaagttggatttaccacctccatctcat
tatgaactagcaaaaaccctgaaatatttcaatacaagtaactagacatttgcgctacac
ttatttggactgtaaattttatttgacaaattacattcc-cttacagaacaggtgtcaaa
ctcagttcctggagggctgcagctttgcaaagtttagttctaaccctaattaaacacacc
tgatcaaactaattgagtccttcaggtttgtttgaaactttcacttaagtgttttgaagc
agggttgcaactaaaaccgtgcagggttacggcccttcaggaactgagtttgacacccct
gccttacagtaaagtgtaaaaatactacattaaacaattatcaaaataaatgttgtgtgt
gtgggtgagtgtgtgttttgttcaaatctgtagtcatcttggcaggtaaaaagagaaaat
aaatggtcggcttcctcttgaatgatctgaatcattttgaagtgtttgtagatgagctgg
atcatcatgtcatctttagcataaataacatcctattcaagctatgcagcttctctgagt
tcctcatcgacttgaaacatgctgatctctcctgtcactccatccttacaggaaactgag
aaataa-----aggtagtaactttcataattaaaaaagtgatataaaggacacactgtac
acaaacatgtaaatagatagatggatagatagatatgatgcaggttataataacaaaaac
cggtatgatctgtaagaaactgaaacgcctagtgttatttttaattgctattaatgtgtg
c--------------------gtgtgtgtaaatatacttcaattcattaaagttcatgct
agttaatactacagtgtgctgttgcattcattaacaaagttgtagatactgcaaaatata
cagtataatacagtttattatagttagtatggttcaaaaa-cgtaatattgtttactata
aatgctattacaacttcttatttcatgtgggttgaatcgtatctttagaaccatataaca
tgattaaaagcagctcctagataactcataactgttttcttatat-aagaaacaaacaag
agaagcacccagcacagtccttagcttagctaacagtattgaacatatagataattatt-
-aaaaatcataacttaccctctgattgctcgaggcctccaacaacgtgagctgccctgtg
tgctgacaaacagaaacgccccatctcattggctggctgtagccaataaactggctttgc
tgctcttttactggtatgtacattacagtagaatttatga-tttttaacaagaatctctt
cagaaaagagtttaaataaaccctaactaatgaaataatcgtgggaaattattattttgc
acctcagtcctgttggctgctggcattgttcattggtcaggcatcagccaatcaaacagc
tttacaccagcccc----gcccctcccccgc--------ccctcgctgctcgcgcctctg
catctgcgagtgc-------------------ac--agatgagttc--------------
---------------------------------tgctacagagatcgcgggag-----at
gtgttgca---aaagtcagagcgcgggagatttgtagttgtactgacgaatctgagaggt
tgtgagtgccgacctgtggttgt-------agagcaaagatgcaatcaaat---------
---ttgccttgcacac--gtgtgtctgtcact---ttgtatttatgaatga------cat
tttacaaatacacaactat------------taatctgcaacttccaat-------gtaa
aacacaagtgtgtggattgt---------------------------tgtgtgtgtgtgc
aaatcgaggatttcagctgttcacatcagagctgtaagtgtacatttcaacctacac---
---atacaaatattattatcacaagtgctcacatttacatttgcaagctctcgagtttcg
caacggatttaccttcata--
>DNA-6-N5_DR|1822
------------------------------------------------------------
------------------------------------------------------------
------------------------------------------------------------
------------------------------------------------------------
------------------------------------------------------------
------------------------------------------------------------
------------------------------------------------------------
------------------------------------------------------------
------------------------------------------------------------
------------------------------------------------------------
------------------------------------------------------------
------------------------------------------------------------
------------------------------------------------------------
------------------------------------------------------------
------------------------------------------------------------
------------------------------------------------------------
------------------------------------------------------------
------------------------------------------------------------
------------------------------------------------------------
------------------------------------------------------------
------------------------------------------------------------
------------------------------------------------------------
------------------------------------------------------------
------------------------------------------------------------
------------------------------------------------------------
------------------------------------------------------------
------------------------------------------------------------
------------------------------------------------------------
------------------------------------------------------------
------------------------------------------------------------
------------------------------------------------------------
------------------------------------------------------------
------------------------------------------------------------
------------------------------------------------------------
------------------------------------------------------------
------------------------------------------------------------
------------------------------------------------------------
------------------------------------------------------------
------------------------------------------------------------
------------------------------------------------------------
------------------------------------------------------------
------------------------------------------------------------
------------------------------------------------------------
------------------------------------------------------------
------------------------------------------------------------
------------------------------------------------------------
------------------------------------------------------------
------------------------------------------------------------
----------------------gtattgttc-ttggtcaggcatctgccaataaagcagc
tttacacctgccac----gcccctcccttgc--------cccgcgctgctcgcgcctctg
caactgcgagtgc-------------------ac--agacgagttc--------------
---------------------------------tgctacagagatcgcgggag-----at
gtg---------------------------------------------------------
------------------------------------------------------------
------------------------------------------------------------
------------------------------------------------------------
------------------------------------------------------------
------------------------------------------------------------
------------------------------------------------------------
---------------------
>DNA-6-N5_DR|1823
tatgaaggtaaatccgttgcgaaactcgag------agcttgcaaatgtaaatgtgagca
cttgtgataataatatttgtatgtgtaggttgaaatgtacacttacagctctgatgtgaa
cagctgaaatcctcgatttg-cacacacacac-----aacaacccacac------acttg
tgttttaaattggaagttgcagattaatagttgtgtatttgtaaaatgtcattcacaaat
acaaagtgacagacacacgtgtgcaaggcaaatttgattgcatctttgctctacaaccac
aggtcggcactcacaacctctcagattggtcagtacaactacaaatctcccgcgctctga
cttttgcaacacatctcccgcgatctctgtagcagaactcatctgtgcactcgcagatgc
agaggcgtgagcagcgcggggcgggggaggggcggggcaggtgtaaagctgtttgattgg
ctgaagcctgaccaatgaacaatgccagcagccaacaggactgaggtgcaaaataataat
ttcccacgattatgtcattagttagggtttatttaaactcttttctgaagagattcttgt
taaaaa-tcataaattctactgtaatgtacataccagtaaaagagcagcaaagccagttt
attggctacagccagccaatgagatggggtgtttctgtttgtcagcacacagggcagctc
acgttgttggaggcctcgagcaatcagagggtaagttatga-ttttttaataattatcta
tatgttcaatactgttagctaagctaaggactgtgctgggtgcttctcttgtttgtttct
tatataagaaaacagttatgagttatgtaggagttgctttctatcatgttatatggttct
aaagatacgattcaacccacatgaaat-aagaagttgtaatagcatttatagtaaacaat
attacgtttttgaaccatactaactataataaactgtattatactgtatattttgcagta
tctacaactttgttaatgaatgcaacagcacactgtagtattaactagcatgaactttaa
tgaattgaagtatactttatatgtaaaacctaatacattttaaagcagtttcatttcttt
ctaatttataca------------tctaca--tgcattacatctgatttaggtccacaac
ttgcatccttcaacat---gatatgtgtgttcaaaggaagagcaactaggtgagggagac
agtgtccatcgctcagcagagggtccactttgagcatctcatctgcagggttaagcaaca
taagctgaacagtcatc---------atctctctctattacagcg-----------agca
tcaaccagctttacacaatggcttgctttctgaccattagtataggcttgagcaaaggat
taaagaggagataacatttgatgggtaatgatgaagttggatttaccacctccatctcat
tacgaacaaggaaaaaccctgaaatatttcaatacaagtaactagacatttgcactgcac
ttatttggactgtaaattttatttgacaaattacatttcacttacagaacaggtgtcaaa
ctcagttcctggagggctgcagctttgcaaagtttagttctaaccctaattaaacacacc
tgatcaaactaattgagtccttcaggtttgtttgaaactttcacttaagtgttttgaagc
agggttgcaactaaaaacgtgcagggttacggcccttcaggaactgagtttgacacccct
gccttacagtaaagtgtaaaaatactacattaaacaattatcaaaataaaagttgtg--t
gtgggtgagtgtgtgttttgttcaaatctgtagtcatcttggcaggtaaaaagagaaaat
aaatggtcggcttcctcttgaatgatctgaattattttgaagtgtttgtagatgagctgg
atcatcatgtcatctttagcataaataacatccttttcaagctatgcagcttctctgagt
tcctcatcgacttgaaacatcctgatctctcctgtcactccatccttacaggaaactgag
aaataa-----aggtagtaactttcataattaaaaaagtgacataaaggacacactgtac
acaaacatgtaaacagatagatggatagatagatatgatgcaggttataataacaaaaac
cggtatgatctgtaagaaactgaaacgcctagtgttatttttaattgctattaatgtgtg
c--------------------gtgtgtgtaaatatacttcaattcattaaagttcatgct
agttaatactacagtgtgctgttgcattcattaacaaagttgtagatactgcaaaatata
cagtataatacagtttattatagttagtatggttcaaaaa-cgtaatattgtttactata
aatgctattacaacttcttatttcatgtgggttgaatcgtatctttagaaccatataaca
tgattgaaagcagctcctagataactcataactgttttcttatat-aagaaacaaacaag
agaagcacccagcacagtccttagcttagctaacagtattgaacatatagataattatt-
aaaaaatcttaacttaccctctgattgctcgaggcctccaacaacgtgagctgccctgtg
tcctgacaaacagaaacaccccatctcattggctggctgtagccaataaactggctttgc
tgctcttttactggtatgtacattacagtagaatttatga-tttttaacaagaatctctt
cagaaaagagtttaaataaaccctaactaatgaaataatcgtgggaaattattattttgc
acctcagtcatgttggctgctggcattgttcattggtcaggcttcagccaatcaaacagc
tttacacctgcccc----gcccctcccccgc--------cccgcgctgctcacgcctctg
catctgcgagtgc-------------------ac--agatgagttc--------------
---------------------------------tgctacagagatcgcgggag-----at
gtgttgca---aaagtcagagcgcgggagatttgtagttgtactgaccaatctgagaggt
tgtgagtgccgacctgtggttgt-------agagcaaagatgcaatcaaat---------
---ttgccttgcacac--gtgtgtctgtcact---ttgtatttgtgaatga------cat
tttacaaatacacaactat------------taatctgcaacttccaat-------ttaa
aacacaagtgtgtgggttgt---------------------------tgtgtgtgtgtgc
aaatcgaggatttcagctgttcacatcagagctgtaagtgtacatttcaacctacac---
---atacaaatattattatcacaagtgctcacatttacatttgcaagctctcgagtttcg
caacggatttaccttcata--
>DNA-6-N5_DR|1824
tatgaaggtaattcagttgcgaaactcgag------agcttgcaaatgtaaatgtgagca
cttgtgataataatatttgtatgtgtaggttgaaatgtacacttacagctctgatgtgaa
cagctgaaatcctcgattta---cacacacac-----aacaatccacac------acttg
tgttttaaattggaagttgcagattaatagttgtgcatttgtaaaatgtcattcacaaat
acaaagtgacagacacacgtgtgcaaggcaaatttgattgcatctttgctctacaaccac
aggtcggcactcacaacctctcagattcgtcagtacaactacaaatctcccgcgctctga
cttttgcaacacatctcccgcgatctctgtagcagaactcatctgtgcactcgcagatgc
agaggcgtgagcagcgcggggcgggggaggggcggggcaggtgtaaagctgtttgattgg
ctgatgcctgaccaatgaacaatgccagcagccaacaggactgaggtgcaaaataataat
ttcccacgattatttcattagttagggtttatttaaactcttttctgaagagattcttgt
taaaaa-tcataaattctgtggaaatgtacataccagtaaaagagcagcaaagccagttt
attggctagagccagccaatgagatggggcgtttctgtttgtcagcacacagggcagctc
acgttgttggaggccgcgagcaatcagagggtaagttatga--tttttaataattatcta
tatgttcaatactgttagctaagctaaggactgtgctgggtgcttctcttgtttgtttct
tatataagaaaacagttatgagttatctaggagctgcttttaatcatgttatatggttct
aaagatacgattcaacccacatgaaat-aagaagttgtaatagtatttatagtaaataat
attacgtttttgaaccatactaactataataaactgtattatactgtatatattgcagta
tctacaactttgttaatgaatgcaacagcacactgtagtattaactagcatgaactttaa
ttaattgaagtatactttatatgtaaaacctaatacattttaaagcagtttcatttcttt
ctgatttataca------------tctaca--tgcattgcatctgatttaggtccagaac
ttgcatccttcaacat---gatatgtgtgttcaaaggaagagcaactaggtgagggagac
agtgtccatcgctcagctgagggtccactttgaacatctcatctgcagggttaagcaaca
taagctgaacagtcatc---------atctctctctattacagcg-----------agca
tcaaccagctttacacaatggcttgctttctgaccattagtaaaggcttgagcaaaggat
taaagaggagataacatttgatgggtaatgatgaagttggatttaccacctccatctcat
tatgaacaaggaaaaaccctgaaatatttcaatacaagtaactagacatttgcactgcac
ttatttggactgtaaattttatttgacaaataacattcc-cttacagaacaggtgtcaaa
ctcagttcctggagggctgcagctttgcaaagtttagttctaaccctaattaaacacacc
tgatcaaactaattgagtccttcaggtttgtttgaaactttcacttaagtgtgttgaagc
agggttgcaactaaaaacgtgcagggttacggcccttcaggaactgagtttgacacccct
gccttacagtaaagtgtaaaaatactacattaaacaattatcaaaataaaagttgtg--t
gtgggtgagtgtgtgttttgttcaaatctgtagtcatcttggcaggtaaaaagagaaaat
aaatggtcggcttcctcttgaatgatctgaatcattttgaagtgtttgtagatgagctgg
atcatcatgtcatctttagcataaataacatcctattcaagctatgcagcttctctgagt
tcctcatcgacttgaaacatgctgatctctcctgtcactccatccttacaggaaactgag
aaataa-----aggtagtaactttcataattaaaaaagtgatataaaggacacactgtac
acaaacatgtaaatagatagatggatagatagatatgatgcaggttataataacaaaaac
cggtatgatctgtaagaaactgaaacgcctagtgttatttttaattgctattaatgtgtg
c--------------------gtgtgtgtaaatatacttcaattaattaaagttcatgct
agttaatactacagtgtgctgttgcattcattaacaaagttgtagatactgcaatatata
cagtataatacagtttattatagttagtatggttcaaaaa-cgtaatattatttactata
aatactattacaacttcttatttcatgtgggttgaatcgtatctttagaaccatataaca
tgattaaaagcagctcctagataactcataactgttttcttatat-aagaaacaaacaag
agaagcacccagcacagtccttagcttagctaacagtattgaacatatagataattatt-
-aaaaatcataacttaccctctgattgctcgcggcctccaacaacgtgagctgccctgtg
tgctgacaaacagaaacgccccatctcattggctggctctagccaataaactggctttgc
tgctcttttactggtatgtacatttccacagaatttatga-tttttaacaagaatctctt
cagaaaagagtttaaataaaccctaactaatgaaataatcgtgggaaattattattttgc
acctcagtcctgttggctgctggcattgttcattggtcaggcatcagccaatcaaacagc
tttacacctgcccc----gcccctcccccgc--------cccgcgctgctcacgcctctg
catctgcgagtgc-------------------ac--agatgagttc--------------
---------------------------------tgctacagagatcgcgggag-----at
gtgtagca---aaagtcagagcgcgggagatttgtagttgtactgacgaatctgagaggt
tgtgagtgccgacctgtggttgt-------agagataagatgcagtcaaat---------
---ttgccgtgcacac--gtgtgtctgtcact---ttgtatttgtgaatga------cat
tttacaaatgcacaactat------------taatctgcaacttccaat-------ttaa
aacacaagtgtgtggattgt---------------------------tgtgtgtgtgtgc
aaatcgaggatttcagctgttcacatcagagctgtaagtgtacatttcaacctacac---
---atacaaatattattatcacaagtgctcacatttacatttgcaagctctcgagtttcg
caactgaattaccttcata--
>DNA-6-N5_DR|1825
------------------------------------------------------------
------------------------------------------------------------
--------------------------------------------atga--acttggaaat
----tggcatttat-ggtaaattct-----------------------------------
------------------------------------------------------------
------------------------------------------------------------
------------------------------------------------------------
------------------------------------------------------------
------------------------atag--------------------------------
------------------------------------------------------------
------------------------------------------------------------
------------------------------------------------------------
------------------------------------------------------------
------------------------------------------------------------
------------------------------------------------------------
------------------------------------------------------------
------------------------------------------------------------
------------------------------------------------------------
-------------------------------------------------------tgttt
ttgatccat--a------------agtgta--------ttcgactgtata----------
------------------------------------------------------------
------------------------------------------------------------
-----------------------------------tattaaag-----------------
------------------------------------------------------------
------------------------------------------------------------
------------------------------------------------------------
------------------------------------------------------------
------------------------------------------------------------
------------------------------------------------------------
------------------------------------------------------------
------------------------------------------------------------
------------------------------------------------------------
------------------------------------------------------------
------------------------------------------------------------
------------------------------------------------------------
------------------------------------------------------------
------------------------------------------------------------
------------------------------------------------------------
------------------------------------------------------------
------------------------------------------------------------
------------------------------------------------------------
------------------------------------------------------------
------------------------------------------------------------
------------------------------------------------------------
------------------------------------------------------------
------------------------------------------------------------
------------------------------------------------------------
------------------------------------------------------------
-----------------------------------------------tatttaaaacact
tttg--------------------------------------------------------
-----------------------------------ttaatgaatgctacaa---------
-------------------------------ca---------------------------
------------------------------------------------------------
------------------------------------------------------------
------------------------------------------------------------
------------------------------------------------------------
------------------------------------------------------------
------------------------------------------------------------
------------------------------------------------------------
---------------------
>DNA-6-N5_DR|1826
------------------------------------------------------------
------------------------------------------------------------
------------------------------------------------------------
------------------------------------------------------------
------------------------------------------------------------
------------------------------------------------------------
------------------------------------------------------------
------------------------------------------------------------
------------------------------------------------------------
------------------------------------------------------------
------------------------------------------------------------
------------------------------------------------------------
------------------------------------------------------------
------------------------------------------------------------
------------------------------------------------------------
------------------------------------------------------------
------------------------------------------------------------
------------------------------------------------------------
----------------------------------------------------------ct
ctaaacaat-ca--------gagtcatacatt---------tattatctaaaataacct-
------------------------------------------------------------
------------------------------------------------------------
---------------------------------cacgctcaccctgcagatgaaagcgag
tgtgt-------------------------------------------------------
------------------------------------------------------------
------------------------------------------------------------
------------------------------------------------------------
------------------------------------------------------------
------------------------------------------------------------
------------------------------------------------------------
------------------------------------------------------------
------------------------------------------------------------
------------------------------------------------------------
------------------------------------------------------------
------------------------------------------------------------
------------------------------------------------------------
------------------------------------------------------------
------------------------------------------------------------
------------------------------------------------------------
------------------------------------------------------------
------------------------------------------------------------
------------------------------------------------------------
------------------------------------------------------------
------------------------------------------------------------
------------------------------------------------------------
------------------------------------------------------------
------------------------------------------------------------
------------------------------------------------------------
------------------------------------------------------------
-------------------------------------------------------gtgtg
tgtgtgtgtgtgt-------------ttcatcatgttgatgtgcagctctat--------
-------------------------aaca-gtataaaaagagagaa--------------
------------------------------------------------------------
------------------------------------------------------------
------------------------------------------------------------
------------------------------------------------------------
------------------------------------------------------------
------------------------------------------------------------
------------------------------------------------------------
---------------------
>DNA-6-N5_DR|91963
------------------------------------------------------------
------------------------------------------------------------
------------------------------------------------------------
------------------------------------------------------------
------------------------------------------------------------
------------------------------------------------------------
------------------------------------------------------------
------------------------------------------------------------
------------------------------------------------------------
------------------------------------------------------------
------------------------------------------------------------
------------------------------------------------------------
------------------------------------------------------------
------------------------------------------------------------
------------------------------------------------------------
------------------------------------------------------------
------------------------------------------------------------
------------------------------------------------------------
------------------------------------------------------------
------------------------------------------------------------
------------------------------------------------------------
------------------------------------------------------------
------------------------------------------------------------
------------------------------------------------------------
------------------------------------------------------------
------------------------------------------------------------
------------------------------------------------------------
------------------------------------------------------------
------------------------------------------------------------
------------------------------------------------------------
------------------------------------------------------------
------------------------------------------------------------
------------------------------------------------------------
------------------------------------------------------------
------------------------------------------------------------
------------------------------------------------------------
------------------------------------------------------------
------------------------------------------------------------
------------------------------------------------------------
------------------------------------------------------------
------------------------------------------------------------
------------------------------------------------------------
------------------------------------------------------------
------------------------------------------------------------
------------------------------------------------------------
------------------------------------------------------------
------------------------------------------------------------
-----------------------------------------------attatttttttgc
acccacgtcacattgg----tggtgttgttcagtggtcagatgtcggccaataaaacggc
tttaccactccccc----atagtcctc---------------------------------
--actacaagcac-------------------aa--agacagtccctccag---------
-------------------------------gatgctgaagttattgcaaaat-----ca
agcaaacccacaaaat-------------------------acttccaaatctgagaggt
tgtgagtgccgacttgtg------------------------------------------
------------------------------------------------------------
------------------------------------------------------------
------------------------------------------------------------
------------------------------------------------------------
------------------------------------------------------------
---------------------
>DNA-6-N5_DR|91964
------------------------------------------------------------
------------------------------------------------------------
------------------------------------------------------------
------------------tcaaactcaat-------------------------------
------------------------------------------------------------
------------------------------------------------------------
------------------------------------------------------------
------------------------------------------------------------
------------------------------------------------------------
------------------------------------------------------------
------------------------------------------------------------
------------------------------------------------------------
------------------------------------------------------------
------------------------------------------------------------
------------------------------------------------------------
------------------------------------------------------------
------------------------------------------------------------
------------------------------------------------------------
----------------------------------------------------------tc
ctggagggc-----------------cgca----gc-tctgcacaattttgctccaagcc
ta----------------------------------------------------------
------------------------------------------------------------
------------------------------------attaaa----------------ca
gctg--------------------------------------------------------
------------------------------------------------------------
------------------------------------------------------------
------------------------------------------------------------
------------------------------------------------------------
------------------------------------------------------------
------------------------------------------------------------
------------------------------------------------------------
------------------------------------------------------------
------------------------------------------------------------
------------------------------------------------------------
------------------------------------------------------------
------------------------------------------------------------
------------------------------------------------------------
------------------------------------------------------------
------------------------------------------------------------
------------------------------------------------------------
------------------------------------------------------------
------------------------------------------------------------
----------------------------------------------------atcaaaat
a-------------------------------------------------------atcg
agtt--------------------------------------------------------
------------------------------------------------------------
------------------------------------------------------------
------------------------------------------------------------
------------------------------------------------------------
------------------------------------------------------------
---------------------------------------ttagaccttgaa---------
------------------------------aact--------------------------
------------------------------------------------------------
----------------------------------------------------------ta
g------------------------tttcttg---agtttttcagggtcaaacaagaaag
c--------------------ataatgttactttcatgaact------------------
------------------------------------------------------------
------------------------------------------------------------
------------------------------------------------------------
---------------------
>DNA-6-N5_DR|91965
tatgaaggtaaatccgttgcgaaactcgag------agcttgcaaatgtaaatgtgagca
cttgtgataataatatttgtatgtgtaggttgaaatgtacacttacagctctgatgtgaa
cagctgaaatcctcgatttg-cacacacacac-----aacaacccacac------acttg
tgttttaaattggaagttgcagattaatagttgtgtatttgtaaaatgtcattcacaaat
acaaagtgacagacacacgtgtgcaaggcaaatttgattgcatctttgctctacaaccac
aggtcggcactcacaacctctcagattggtcagtacaactacaaatctcccgcgctctga
cttttgcaacacatctcccgcgatctctgtagcagaactcatctgtgcactcgcagatgc
agaggcgtgagcagcgcggggcgggggaggggcggggcaggtgtaaagctgtttgattgg
ctgaagcctgaccaatgaacaatgccagcagccaacaggactgaggtgcaaaataataat
ttcccacgattatttcattagttagggtttatttaaactcttttctgaagagattcttgt
taaaaa-tcataaattctactgtaatgtacataccagtaaaagagcagcaaagccagttt
attggctacagccagccaatgagatggggtgtttctgtttgtcagcacacagggcagctc
acgttgttggaggcctcgagcaatcagagggtaagttatga-ttttttaataattatcta
tatgttcaatactgttagctaagctaaggactgtgttgggtgcttctcttgtttgtttct
tatataagaaaacagttatgagttatgtaggagttgctttctatcatgttatatggttct
aaagatacgattcaacccacatgaaat-aagaagttgtaatagcatttatagtaaacaat
attacgtttttgaaccatactaactataataaactgtattatactgtatattttgcagta
tctacaactttgttaatgaatgcaacagcacactgtagtattaactagcatgaactttaa
tgaattgaagtatactttatatgtaaaacctaatacattttaaagcagtttcatttcttt
ctaatttataca------------tctaca--tgcattacatctgatttaggtccacaac
ttgcatccttcaacat---gatatgtgtgttcaaaggaagagcaactaggtgagggagac
agtgtccatcgctcggcagagggtccactttgagcatctcatctgcagggttaagcaaca
taagctgaacagtcatc---------atctctctctattacagcg-----------agca
tcaaccagctttacacaatggcttgctttctgaccattagtataggcttgagcaaaggat
taaagaggagataacatttgatgggtaatgatgaagttggatttaccacctccatctcat
tacgaacaaggaaaaacccttaaatatttcaatacaagtaactagacatttgcgctacac
ttatttggactgtaaattttatttgacaaattacattcc-cttacagcacaggtgtcaaa
ctcagttcctggagggctgcagctttgcaaagtttagttctaaccctaattaaacacacc
tgatcaaactaattgagtccttcaggtttgtttgaaactttcacttaagtgttttgaagc
agggttgcaactaaaaacgtgcagggttacggcccttcaggaactgagtttgacacccct
gccttacagtaaagtgtaaaaatactacattaaacaattatcaaaataaaagttgtg--t
gtgggtgagtgtgtgttttgttcaaatctgtagtcatcttggcaggtaaaaagagaaaat
aaatggtcggcttcctcttgaatgatctgaattattttgaagtgtttgtagatgaactgg
atcatcatgtcatctttagcataaataacatccttttcaagctatgcagcttctctgagt
tcctcatcgacttgaaacatcctgatctctcctgtcactccatccttacaggaaactgag
aaataa-----aggtagtaactttcataattaaaaaagtgacataaaggacacactgtac
acaaacatgtaaacagatagatggatagatagatatgatgcaggttataataacaaaaac
cggtatgatctgtaagaaactgaaacgcctagtgttatttttaattgctattaatgtgtg
c--------------------gtgtgtgtaaatatacttcaattcattaaagttcatgct
agttaatactacagtgtgctgttgcattcattaacaaagttgtagatactgcaaaatata
cagtataatacagtttattatagttagtatggttcaaaaa-cgtaatattgtttactata
aatgctattacaacttcttatttcatgtgggttgaatcgtatctttagaaccatataaca
tgattgaaagcagctcctagataactcataactgttttcttatat-aagaaacaaacaag
agaagcacccagcacagtccttagcttagctaacagtattgaacatatagataattatt-
aaaaaatcttaacttaccctctgattgctcgaggcctccaacaacgtgagctgccctgtg
tgctgacaaacagaaacgccccatctcattggctggctgtagccaataaactggctttgc
tgctcttttactggtatgtacattacagtagaatttatga-tttttaacaagaatctctt
cagaaaagagtttaaataaaccctaactaatgaaataatcgtgggaaattattattttgc
acctcagtcatgttggctgctggcattgttcattggtcaggcttcagccaatcaaacagc
tttacacctgcccc----gcccctcccccgc--------cccgcgctgctcacgcctctg
catctgcgagtgc-------------------ac--agatgagttc--------------
---------------------------------tgctacagagatcgcgggag-----at
gtgttgca---aaagtcagagcgcgggagatttgtagttgtactgaccaatctgagaggt
tgtgagtgccgacctgtggttgt-------agagcaaagatgcaatcaaat---------
---ttgccttgcacac--gtgtgtctgtcact---ttgtatttgtgaatga------cat
tttacaaatacacaactat------------taatctgcaacttccaat-------ttaa
aacacaagtgtgtgggttgt---------------------------tgtgtgtgtgtgc
aaatcgaggatttcagctgttcacatcagagctgtaagtgtacatttcaacctacac---
---atacaaatattattatcacaagtgctcacatttacatttgcaagctctcgagtttcg
caacggatttaccttcata--
>DNA-6-N5_DR|163700
------------------------------------------------------------
------------------------------------------------------------
------------------------------------------------------------
--------------ggtggccaaccctgt-------------------------------
------------------------------------------------------------
------------------------------------------------------------
------------------------------------------------------------
------------------------------------------------------------
------------------------------------------------------------
------------------------------------------------------------
------------------------------------------------------------
------------------------------------------------------------
------------------------------------------------------------
------------------------------------------------------------
------------------------------------------------------------
------------------------------------------------------------
------------------------------------------------------------
------------------------------------------------------------
----------------------------------------------------------tc
ctggagagc-----------------cacc----tt-cctgcagatttcagttgctaccc
at----------------------------------------------------------
------------------------------------------------------------
------------------------------------atcaaa--------------caca
cctg--------------------------------------------------------
------------------------------------------------------------
------------------------------------------------------------
------------------------------------------------------------
------------------------------------------------------------
------------------------------------------------------------
------------------------------------------------------------
------------------------------------------------------------
------------------------------------------------------------
------------------------------------------------------------
------------------------------------------------------------
------------------------------------------------------------
------------------------------------------------------------
------------------------------------------------------------
------------------------------------------------------------
------------------------------------------------------------
------------------------------------------------------------
------------------------------------------------------------
------------------------------------------------------------
----------------------------------------------------aaccaatt
a-------------------------------------------------------atta
ggac--------------------------------------------------------
------------------------------------------------------------
------------------------------------------------------------
------------------------------------------------------------
----------------------------------------------ctgaa---caccat
gtgata----------------------------------------------------at
tacaggcaggtg-------------tgtttg-atatgggttgcaactgaa----------
--------------------------------at-ctgcaggaagg--------------
------------------------------------------------------------
----------------------------------------------------------tg
g------------------------------------ctctccaggaacag-------gg
t--------------------tggccacccctgccatag-------------------ac
aatgtaagcct---------------atataatg----------------------tcct
tactaagagagtgaaacaaacttgtgtgtgtgtgtgtgt---------------------
-----gtgtgt-------------------------------------------------
---------------------
>DNA-6-N5_DR|163701
------------------------------------------------------------
------------------------------------------------------------
------------------------------------------------------------
------------------------------------------------------------
------------------------------------------------------------
------------------------------------------------------------
------------------------------------------------------------
------------------------------------------------------------
------------------------------------------------------------
------------------------------------------------------------
------------------------------------------------------------
------------------------------------------------------------
------------------------------------------------------------
------------------------------------------------------------
------------------------------------------------------------
------------------------------------------------------------
------------------------------------------------------------
------------------------------------------------------------
------------------------------------------------------------
------------------------------------------------------------
------------------------------------------------------------
------------------------------------------------------------
------------------------------------------------------------
------------------------------------------------------------
------------------------------------------------------------
------------------------------------------------------------
------------------------------------------------------------
------------------------------------------------------------
------------------------------------------------------------
------------------------------------------------------------
------------------------------------------------------------
------------------------------------------------------------
------------------------------------------------------------
------------------------------------------------------------
------------------------------------------------------------
------------------------------------------------------------
------------------------------------------------------------
------------------------------------------------------------
------------------------------------------------------------
------------------------------------------------------------
------------------------------------------------------------
------------------------------------------------------------
------------------------------------------------------------
---aacacccagcacagtccttagcttagctaacagtattgaacatatagataattatt-
-aaaaatcataacttaccctctgattgctcgaggcctccaacaacgtgagctgccctgtg
tgctgacaaacagaaacgccccatctcattggctggctttagccaataaactggctttgc
tgctcttttactggtatgtacatttccacagaatttatga-tttttaacaagaatctctt
cagaaaagagtttaaataaaccctaactaataaaataatcgtgggaaattattattttgc
aactcagtcctgttggctgctggcattgttcattggtcaggcatcagccaatcaaacagc
tttacacctgcccc----gcccctcccccgc--------cccgcgctgctcacgcctctg
catctgcgagtgc-------------------ac--agatgagttc--------------
---------------------------------tgctacagagatcgcgggag-----at
gtgttgca---aaagtcagagcgcgggagatttgtagttgtactgacgaatctgagaggt
tgtgagtgccgacctgtagttgt-------agagcgaagatgcagtcaaat---------
---ttgccgtgcacac--gtgtgtctgtcact---ttgtatttgtgaatga------cat
tttacaaatacacaactat------------taatctgcaacttccaat-------tcaa
aacacaagtgtgtggattgt---------------------------tgtgtgtgtgtgc
aaatcaaggatttcagctgttcacatcagagctgtaagtgtacatttcaacctacac---
---atacaaatattattatcacaagtgctcacatttacatttgcaagttctcgagtttcg
caacagatttaccttcata--
>DNA-6-N5_DR|163702
------------------------------------------------------------
------------------------------------------------------------
------------------------------------------------------------
------------------------------------------------------------
------------------------------------------------------------
------------------------------------------------------------
------------------------------------------------------------
------------------------------------------------------------
------------------------------------------------------------
------------------------------------------------------------
------------------------------------------------------------
------------------------------------------------------------
------------------------------------------------------------
------------------------------------------------------------
------------------------------------------------------------
------------------------------------------------------------
------------------------------------------------------------
-------------------------------------------------------ttcaa
tgaattgaagtatactttatatgtaaaacctaatacattttaaagcagtttcatttcttt
ctaatttttaca------------tctaca--tgcattacatctgatttaggtccagaac
ttgcatccttcaacat---gatatgtgtgttcaaaggaagagcaactaggtgagggagac
agtgtccatcgctcggctgagggtccactttgagcatctcatctgcagggttaagcaaca
taagctgaacagtcatc---------atctctctctattacagcg-----------agca
tcaaccagctttacacaatggcttgctttctgaccattagtaaaggcttgagcaaagtat
taaagaggagataacatttgatgggtaatgatgaagttggatttaccacctccatctcat
tatgaacaaggaaaaaccctgaaatatttcaatacaagtaactagacatttgcactgcac
ttatttggactgtaaattttatttgacaaattacattcc-cttacagaacaggtgtcaaa
ctcagttcctggagggctgcagctttgcaaagtttagttctaaccctaattaaacacacc
-gatcaaactaattgagtccttcaggtttgtttaaaactttcacttaagtgttttgaagc
agggttgcaactaaaaacgtgcagggttacgggccttcaggaactgagtttgacacccct
gccttacagtaaagtgtaaaaatactacattaaacaattatcaaaataaaagttgtgtgt
gtgggtgagtgtgtgttttgttcaaatctgtagtcatcttggcaggtaaaaagagaaaat
aaatggttggcttcctcttgaatgatctgaatcattttgaagtgtttgtagatgagctgg
atcatcatgtcatctttagcataaataacatcctattcaagctatgcagcttctctgagt
tcctcatcgacttgaaacatgctgatctctcctgtcactccatccttacaggaaactgag
aaataacctatagttagtaactttcataattaaaaaagtgatataaaggacacactgtac
acaaacatgtaaatagatagatggatagatagatatgatgcaggttataataacaaaaac
tggtatgatctgtaagaaactgaaacgcctagtgttatttttaattgctattaatgtgtg
c--------------------gtgtgtgtaaatatacttcaattcattaaagttcatgct
agttaatactacagtgtgctgttgcattcattaacaaagttgtagatactgcagtatata
cagtataatacagtttattatagttagtatggttcaaaaatttttctattatttactata
aatactattacaacttcttatttcatgtgggttgaatcgtatctttagaaccatataaca
tgattgaaagcagctcctaaataactcataactgttttcttatat-aagaaacaaacaag
agaagcacccagcacagtccttagcttagctaacagtattgaacatatagataattatt-
-aaaaatcataacttaccctctgattgctcgaggcctccaacaacgtgagctgccctgtg
tgctgacaaacagaaacgccccatctcattggctggctctagccaataaactggctttgc
tgctcttttactggtatgtacatttccacagaatttatga-tttttaacaagaatctctt
cagaaaagagtttaaataaaccctaaataataaaataatcgtgggaaattattattttgc
aactcagtcctgttggctgctggcattgttcattggtcaggcatcagccaatcaaacagc
tttacacctgcccc----gcccctcccccgc--------cccgcgctgctcacgcctctg
catctgcgagtgc-------------------ac--agatgagttc--------------
---------------------------------tgctacagagatcgcgggag-----at
gtgttgca---aaagtcagagcgcgggagatttgtagttgtactgacgaatctgagaggt
tgtgagtgccgacctgtggttgt-------agagcgaagatgcagtcaaat---------
---ttgccgtgcacac--gtgtgtctgtcact---ttgtatttgtgaatga------cat
tttacaaatacacaactat------------taatctgcaacttccaat-------tcaa
aacacaagtgtgtggattgt---------------------------tgtgtgtgtgtgc
aaatcaaggatttcagctgttcacatcagagctgtaagtgtacatttcaacctacac---
---atacaaatattattatcacaagtgctcacatttacatttgcaagctctcgagtttcg
caacagatttaccttcata--
>DNA-6-N5_DR|163703
------------------------------------------------------------
------------------------------------------------------------
------------------------------------------------------------
-------aacacaaaatgacagacacaaa-------------------------------
------------------------------------------------------------
------------------------------------------------------------
------------------------------------------------------------
------------------------------------------------------------
------------------------------------------------------------
------------------------------------------------------------
------------------------------------------------------------
------------------------------------------------------------
------------------------------------------------------------
------------------------------------------------------------
------------------------------------------------------------
------------------------------------------------------------
------------------------------------------------------------
------------------------------------------------------------
-------------------------------------------------------tgtgt
gcggctggt-------------ttactgaa----gcagtttcactgtacaaccacaagcc
ggc--gctcacaacctct-------------caga-------------tctggtagag--
------------------------------------------------------------
--------------------caagcacaatccccctgctagaggag----------cgca
ggggcggg----------------------------------------------------
------------------------------------------------------------
------------------------------------------------------------
------------------------------------------------------------
------------------------------------------------------------
------------------------------------------------------------
------------------------------------------------------------
------------------------------------------------------------
------------------------------------------------------------
------------------------------------------------------------
------------------------------------------------------------
------------------------------------------------------------
------------------------------------------------------------
------------------------------------------------------------
------------------------------------------------------------
------------------------------------------------------------
------------------------------------------------------------
------------------------------------------------------------
------------------------------------------------------------
--------------------------------------------------gcagaggagc
--------------------------------------------------------gcag
gg----------------------------------------------------------
------------------------------------------------------------
------------------------------------------------------------
------------------------------------------------------------
---------------------------------------------gcggggtagaggagc
tcaggg--------------------------------------------------gcgg
ggcagaggagcgcaggggcgagcg--------ggataggtaagcgcaagga---------
-------------------------------aggggtatagctgtc--------------
------------------------------------------------------------
----------------------------------------------------------tg
a-----------------------------------ttggccaatgaacaat--------
-------------gccagcagccaacaggactgatgtat---------------------
-----------------------------------------t------------------
---------aatattattattt--------------------------------------
------------------------------------------------------------
---------------------
>DNA-6-N5_DR|236587
------------------------------------------------------------
------------------------------------------------------------
------------------------------------------------------------
------------------ctaaatt-----------------------------------
------------------------------------------------------------
------------------------------------------------------------
------------------------------------------------------------
------------------------------------------------------------
------------------------------------------------------------
------------------------------------------------------------
------------------------------------------------------------
------------------------------------------------------------
------------------------------------------------------------
------------------------------------------------------------
------------------------------------------------------------
------------------------------------------------------------
------------------------------------------------------------
------------------------------------------------------------
------------------------------------------------------------
-------------------------taata--------atagatcgtaca----------
------------------------------------------------------------
------------------------------------------------------------
--------------------------------gtatattatgt-----------------
------------------------------------------------------------
------------------------------------------------------------
------------------------------------------------------------
------------------------------------------------------------
------------------------------------------------------------
------------------------------------------------------------
------------------------------------------------------------
------------------------------------------------------------
------------------------------------------------------------
------------------------------------------------------------
------------------------------------------------------------
------------------------------------------------------------
------------------------------------------------------------
------------------------------------------------------------
------------------------------------------------------------
------------------------------------------------------------
------------------------------------------------------------
------------------------------------------------------------
------------------------------------------------------------
------------------------------------------------------------
------------------------------------------------------------
------------------------------------------------------------
------------------------------------------------------------
------------------------------------------------------------
------------------------------------------------------------
-----------------------------------------------tattaacaatg-t
ttg---------------------------------------------------------
-----------------------------------ttaatgaatgctaaat---------
-------------------------------catactgtag-------------------
------------------------------------------------------------
------------------------------------------------------------
------------------------------------------tattaacta---------
----------------------------tcgtgaagagt---------------------
---------------------------------------------------------taa
actctaataaatactgtattatactttaca------------------------------
------------------------------------------------------------
---------------------
>DNA-6-N5_DR|236588
tatgaaagtaaatcagtagcaatactcgag------agcttgcaaatgtaaatgtgagca
cttgtgataataatatttgtatgtgtaggttgaaatgtacacttacagctctgatgtgaa
cagctgaaatcctcgatttg-cacacacacac-----aacaatccacac------acttg
tgttttaaattggaagttgcagattaatagttgtgtatttgtaaaatgtcattcacaaat
acaaagtgacagacacacgtgtgcaaggcaaatttgactgcatcttcgctctacaaccac
aggtcggcactcacaacctctcagattcgtcagtacaactacaaatctcccgcactctga
cttttgcaacacatctcccgcaatctctgtagcagaactcatctgtgcactcgcagatgc
agaggcgtgagcagcgcagggcgggggaggggcggggcaggtgtaaagctgtttgattgg
ctgatgcctgaccaatgaacaatgccagcagccaacaggactgaggtgcaaaataataat
ttcccacgattatttcattagttagggtttatttaaactcttttctgaagagattcttgt
taaaaa-tcataaattctgtggaaatgtacataccagtaaaagagcagcaaagccagttt
attggctagagccagccaatgagatggggcgtttctgtttgtcagcacacagggcagctc
acgttgttggaggcctcgagcaattagagggtaagttatga--tttttaataattatcta
tatgttcaatactgttagctaagctaaggactgtactgggtgcttctcttgtttgtttct
tatataagaaaacagttatgagttatctaggagctgctttcaatcatgttat-ttgttct
aaagatacgattcaacccacatgaaat-aagaagttgtaatagtatttatagtaaataat
attatgtttttgaaccatactaactataataaactgtattatactgtatatattgcagta
tctacaactttgttaatgaatgcaacagcacactgtagtattaactagcatgaactttaa
tgaattgaagtatactttatatgtaaaacctaatacattttaaagcagtttcatttcttt
ctaatttataca------------tctaca--tgcattacatctgatttaggtccagaac
ttgcatccttcaacat---gatatgtgcgttcaaaggaagagcaactaggtgagggagac
agtgtccatcgctcggctgagggtccactttgagcatctcatgtgcagggttaagcaaca
taagctgaacagtcatc---------atctctctctattacaggg-----------aaca
tcaaccagctttacacaatggcttgctttctgaccattagtaaaggcttgagcaaaggat
taaagaggagataacatttgatgggtaatgatgaagttggatttaccacctccatctcat
tatgaacaaggaaaaaccctgaaatatttcaatacaagtaactagacatttgcactgcac
ttatttggactgtaaattttatttgacaaattacattcc-cttacagaacaggtgtcaaa
ctcagttcctggagggctgcagctttgcaaagtttagttctaaccctaattaaacacacc
tgatcaaactaattgagtcctttaggtttgtttgaaactttcacttaagtgttttgaagc
agggttgcaactaaaaacgtgcagggttacggcccttcaggaactgagtttgacacccct
gctttacagtaaagtgtaaaaatactacattaaacaattatcaaaataaaagttgtgtgt
gtgggtgagtgtgtgttttgttcaaatctgtagtcatcttggcaggtaaaaagagaaaat
aaatggttggcttcctcttgaatgatctgaatcattttgaagtgtttgtagatgagctgg
atcatcatgtcatctttagcataaataacatccttttcaagctatgcagcttctctgagt
tcctcatcgacttgaaacatgctgatctctcctgtcactccatccttacaggaaactgag
aaataa-----aggtagtaactttcataattaaaaaagtgatataaaggacacactgtat
acaaacatgtaaatagatagatggatagatagatatgatgcaggttataataacaaaaac
cggtatgatctgtaagaaactgaaacgcctagtgttatttttaattgctattaatgtgtg
c--------------------gtgtgtgtaaatatacttcaattcattaaagttcatgct
agttaatactacagtgtgctgttgcattcattaacaaagttgtagatactgcaatatata
cagtataatacagtttattatagttagtatggttcaaaaa-cgtaatattatttactata
aatactattacaacttcttatttcatgtgggttgaatcgtatctttagaaccatataaca
tgattgaaagcagctcctagataactcataactgttttcatatat-aagaaacaaacaag
agaagcacccagcacagtgcttagcttagctaacagtattgaacatatagataattatt-
-aaaaatcataacttaccctctgattgctcgaggcctccaacaacgtgagctgccctgtg
tgctgacaaacagaaacgccccatctcattggctggctctagccaataaactggctttgc
tgctcttttactggtatgtacatttccacagaatttatga-tttttaacaagaatctctt
cagaaaagagtttaaataaaccctaactaatgaaataatcgtgggaaattattattttgc
acctcagtcctgttggctgctggcattgttcattggtcaggcatcagccaatcaaacagc
tttacacctgcccc----gcccctcccccgc--------cccgcgctgctcacgcctctg
catctgcgagtgc-------------------ac--agatgagttc--------------
---------------------------------tgctacagagattgcgggag-----at
gtgttgca---aaagtcagagcgcgggagatttgtagttgtactgacgaatctgagaggt
tgtgagtgccgacctgtggttgt-------agagcgaagatgcaatcaaat---------
---ttgccttgcacat--gtgtgtctgtcact---ttgtatttgtgaatga------cat
tttacaaatacacaactat------------taatctgcaacttccaat-------ttaa
aacacaagtgtgtggattgt---------------------------tgtgtgtgtgtgc
aaatcgaggatttcagctgttcacatcagagctgtaagtgtacatttcaacctacac---
---atacaaatattattatcacaagtgctcacatttacatttgcaagctctcgagtttcg
caactgatttaccttcata--
>DNA-6-N5_DR|236589
------------------------------------------------------------
------------------------------------------------------------
------------------------------------------------------------
------------------------------------------------------------
------------------------------------------------------------
------------------------------------------------------------
------------------------------------------------------------
------------------------------------------------------------
------------------------------------------------------------
------------------------------------------------------------
------------------------------------------------------------
------------------------------------------------------------
------------------------------------------------------------
------------------------------------------------------------
------------------------------------------------------------
------------------------------------------------------------
------------------------------------------------------------
------------------------------------------------------------
------------------------------------------------------------
------------------------------------------aaggtttagttctagtct
ta----------------------------------------------------------
------------------------------------------------------------
------------------------------------gttaaa--------------caca
cttt--------------------------------------------------------
------------------------------------------------------------
------------------------------------------------------------
------------------------------------------------------------
------------------------------------------------------------
------------------------------------------------------------
------------------------------------------------------------
------------------------------------------------------------
------------------------------------------------------------
------------------------------------------------------------
------------------------------------------------------------
------------------------------------------------------------
------------------------------------------------------------
------------------------------------------------------------
------------------------------------------------------------
------------------------------------------------------------
------------------------------------------------------------
------------------------------------------------------------
------------------------------------------------------------
----------------------------------------------------gagacttt
a-------------------------------------------------------gact
agga--------------------------------------------------------
------------------------------------------------------------
------------------------------------------------------------
------------------------------------------------------------
------------------------------------------------------------
---------------------------------------------------------act
ttcaggcaagtgtt-------------------------ttgccactggag---------
-------------------------------gaagctgcaggaatt--------------
------------------------------------------------------------
----------------------------------------------------------tg
g------------------------------------ccttccaggatctg-------ga
t--------------------ttgatacacttactcta----------------------
------------------------------------------------------------
------------------------------------------------------------
------------------------------------------------------------
---------------------
>DNA-6-N5_DR|236590
------------------------------------------------------------
------------------------------------------------------------
------------------------------------------------------------
------------------------------------------------------------
------------------------------------------------------------
------------------------------------------------------------
------------------------------------------------------------
------------------------------------------------------------
------------------------------------------------------------
------------------------------------------------------------
------------------------------------------------------------
------------------------------------------------------------
------------------------------------------------------------
------------------------------------------------------------
------------------------------------------------------------
------------------------------------------------------------
------------------------------------------------------------
------------------------------------------------------------
------------------------------------------------------------
-----taataaa------------tctaaa--------ttcaagtgtatc----------
------------------------------------------------------------
------------------------------------------------------------
-----------------------------------tattattg-----------------
------------------------------------------------------------
------------------------------------------------------------
------------------------------------------------------------
------------------------------------------------------------
------------------------------------------------------------
------------------------------------------------------------
------------------------------------------------------------
------------------------------------------------------------
------------------------------------------------------------
------------------------------------------------------------
------------------------------------------------------------
------------------------------------------------------------
------------------------------------------------------------
------------------------------------------------------------
------------------------------------------------------------
------------------------------------------------------------
------------------------------------------------------------
------------------------------------------------------------
------------------------------------------------------------
------------------------------------------------------------
------------------------------------------------------------
------------------------------------------------------------
------------------------------------------------------------
------------------------------------------------------------
------------------------------------------------------------
-----------------------------------------------tatttacaac--t
ttg---------------------------------------------------------
-----------------------------------ttaatgagtgctccag---------
-------------------------------catactctag-------------------
------------------------------------------------------------
------------------------------------------------------------
------------------------------------------tattaagta---------
----------------------------cagtaaagtg----------------------
----------------------------------------------------------at
aaattaattaatactgcagtagacttta--------------------------------
------------------------------------------------------------
---------------------
>DNA-6-N5_DR|236591
tatgaaagtaaatcagtagcaatactcgag------agcttgcaaatgtaaatgtgagca
cttgtgataataatatttgtatgtgtaggttgaaatgtacacttacagctctgatgtgaa
cagctgaaatcctcgattag-cacacacacac-----aacaatccacac------acttg
tgttttaaattcgaagttgcagattaatagttgtgtatttgtaaaatgtcattcacaaat
acaaagtgacagacacacgtgtgcacggcaaatttgactgcatcttcgctctacaaccac
aggtcggcactcacaacctctcagattcgtcagtacaactacaaatctcccgcgctctga
cttttgcaacacatctcccgcgatctctgtagcagaactcatctgtgcactcgcagatgc
agaggcgtgagcagcgcggggcgggggaggggcgggacaggtgtaaagctgtttcattgg
ctgaagcctgaccaatgaacaatgccagcagccaacaggactgaggtgcaaaataataat
ttcccacgattatttcattagttagggtttatttaaactcttttctgaagagattcttgt
taaaaa-tcataaattctactgtaatgtacataccagtaaaagagcagcaaagccagttt
attggctacagccagccaatgagatggggcgtttctgtttgtcag----cagggcagctc
acgttgttggaggcctcgagcaatcagagggtaagttatga-ttttttaataattatcta
tatgttcaatactgttagctaagctaaggactttgctgggtgcttctcttgtttgtttct
tatataagaaaacagttatgagttatctaggagctgctttcaatcatgttatatggttct
aaagatacgattcaacccacatgaaat-aagaagttgtaatagcatttatagtaaataat
attacgtttttgaaccatactaactataataaactgtattatacagtatatattgcagta
tctacaactttgttaatgaatgcaacagcacactgtagtattaactagcatgaactttaa
tgaattgaagtatactttatatgtaaaacctaatacattttaaagcagtttcatttcttt
ctaatttataca------------tctaca--tgcattacatctgatttaggtccacaac
ttgcatccttcaacat---gatatgtgtgttcaaaggaagagcaactaggtgagggagac
agtgtccatcgctcggcagagggtccactttgagcatctcatctgcagggttaagcaaca
taagctgaacagtcatc---------atctctctctattacagcg-----------agca
tcaaccagctttacacaatggcttgctttctgaccattagtaaaggcttgagcaaaggat
taaagaggagataacatttgatgggtaatgatgaagttggatttaccacctccatctcat
tataaacaaggaaaaaccctgaaatatttcaatacaagtaactagacatttgcgctgcac
ttatttggactgtaaattttatttgacaaattacattcc-cttacagaacaggtgtcaaa
ctcagttcctggagggctgcagctttgcaaagtttagttctaaccctaattaaacacacc
tgatcaaactaattgagtccttcaggtttgtttgaaactttcacttaagtgttttgaagc
agggttgcaactaaaaacgtgcagggttacggcccttcaggaactgagtttgacacccct
gccttacagtaaagtgtaaaaatactacattaaacaattatcaaaataaaagttgtgtgt
gtgggtgagtgtgtgttttgttcaaatctgtagtcatcttggcaggtaaaaagagaaaat
aaatggttggcttcctcttgaatgatctgaatcattttgaagtgtttgtagatgagctgg
atcatcatgtcatctttagcataaataacatcctattcaagctatgcagcttctctgagt
tcctcatcgacttgaaacatgctgatctctcctgtcactccatccttacaggaaactgag
aaataa-----aggtagtaactttcataattaaaaaagtgatataaaggacacactgtac
acaaacatgtaaatagatagatggatagatagatatgatgcaggttataataacaaaaac
cggtatgatctgtaagaaactgaaacgcctagtgttatttttaattgctattaatgtgtg
c--------------------gtgtgtgtaaatatatttcaattcattaaagttcatgct
agttaatactacagtgtgcttttgcattcattaacaaagttgtagatactgcaatatata
cagtataatacagtttattatagttagtatggttcaaaaa-cgtaatattatttactata
aatactattacaacttcttatttcatgtgggttgaatcgtatctttagaaccatataaca
tgattgaaagcagttcctagataactcataactgttttcttatat-aagaaacaaacaag
agaagcacccagcacagtccttagcttagctaacagtattgaacatatagataattatt-
-aaaaatcataacttaccctctgattgctcgaggcctccaacaacgtgagctgccctgtg
tgctgacaaacagaaacgccccatctcattggctggctgtaaccaataaactggctttgc
tgctcttttactggtatgtacattacagtagaatttatgattttttaacaagaatctctt
cagaaaagagtttaaataaaccctaactaatgaaataatcgtgggaaattattattttgc
acctcagtcctgttggctgctggcattgttcattggtcaggcatcagccaatcaaacagc
tttaca---------------cctcccccgc--------cccgcgctg-----gcctctg
catctgcgagtgc-------------------ac--agatgagttc--------------
---------------------------------tgctacagagatcgcgggag-----at
gtgttgca---aaagtcagagcgcgggagatttgtagttgtactgacgaatctgagaggt
tgtgagtgccgacctgtggttgt-------agagcaaagatgcaatcaaat---------
---ttgccgtgcacac--gtgtgtctgtcact---ttgtatttgtgaatga------cat
tttacaaatacacaactat------------taatctgcaacttcgaat-------ttaa
aacacaagtgtgtggattgt---------------------------tgtgtgtgtgtgc
taatcgaggatttcagctgttcacatcagagctgtaagtgtacatttaaacctacac---
---atacaaatattattatcacaagtgctcacatttacatttgcaagctctcgagtttcg
caactgatttaccctcata--
>DNA-6-N5_DR|313926
------------------------------------------------------------
------------------------------------------------------------
------------------------------------------------------------
------------------------------------------------------------
------------------------------------------------------------
------------------------------------------------------------
------------------------------------------------------------
------------------------------------------------------------
------------------------------------------------------------
------------------------------------------------------------
------------------------------------------------------------
------------------------------------------------------------
------------------------------------------------------------
------------------------------------------------------------
------------------------------------------------------------
------------------------------------------------------------
------------------------------------------------------------
------------------------------------------------------------
------------------------------------------------------------
-------gc-----------------tgca----ac-tatgcacagtttagctttaatct
ta----------------------------------------------------------
------------------------------------------------------------
------------------------------------attaaa--------------caca
cctg--------------------------------------------------------
------------------------------------------------------------
------------------------------------------------------------
------------------------------------------------------------
------------------------------------------------------------
------------------------------------------------------------
------------------------------------------------------------
------------------------------------------------------------
------------------------------------------------------------
------------------------------------------------------------
------------------------------------------------------------
------------------------------------------------------------
------------------------------------------------------------
------------------------------------------------------------
------------------------------------------------------------
------------------------------------------------------------
------------------------------------------------------------
------------------------------------------------------------
------------------------------------------------------------
----------------------------------------------------ttcaaact
a-------------------------------------------------------tttg
ag----------------------------------------------------------
------------------------------------------------------------
------------------------------------------------------------
------------------------------------------------------------
----------------------------------------------ttcttcaggttttt
tttttt---------------------------------------------------ttt
aatcttcaagtg-------------tcttgg-agtagg----------------------
------------------------------------------------------------
------------------------------------------------------------
------------------------------------------------------------
------------------------------------------------------------
------------------------------------------------------------
------------------------------------------------------------
------------------------------------------------------------
------------------------------------------------------------
---------------------
>DNA-6-N5_DR|313927
tatgaaggtaaatccgttgcgaaactcgag------agcttgcaaatgtaaatgtgagca
cttgtgataataatatttgtatgtgtaggttgaaatgtacacttacagctctgatgtgaa
cagctgaaatcctcgatttg-cacacacacac-----aacaacccacac------acttg
tgttttaaattggaagttgcagattaatagttgtgtatttgtaaaatgtcattcacaaat
acaaagtgacagacacacgtgtgcaaggcaaatttgattgcatctttgctctacaaccac
aggtcggcactcacaacctctcagattggtcagtacaactacaaatctcccgcgctctga
cttttgctacacatctcccgcgatctctgtagcagaactcatctgtgcactcgcagatgc
agaggcgtgagcagcgcggggcgggggaggggcggggcaggtgtaaagctgtttgattgg
ctgaagcctgaccaatgaacaatgccagcagccaacaggactgaggtgcaaaataataat
ttcccacgattatttcattagttagggtttatttaaactcttttctgaagagattcttgt
taaaaa-tcataaattctactgtaatgtacataccagtaaaagagcagcaaagccagttt
attggctacagccagccaatgagatggggtgtttctgtttgtcagcacacagggcagctc
acgttgttggaggcctcgagcaatcagagggtaagttatga-ttttttaataattatcta
tatgttcaatactgttagctaagctaaggactgtgctgggtgcttctcttgtttgtttct
tatataagaaaacagttatgagttatgtaggagttgctttctatcatgttatatgattct
aaagatacgattcaacccacatgaaat-aagaagttgtaatagcatttatagtaaacaat
attacgtttttgaaccatactaactataataaactgtattatactgtatattttgcagta
tctacaactttgttaatgaatgcaacagcacactgtagtattaactagcatgaactttaa
tgaattgaagtatactttatatgtaaaacctaatacattttaaagcagtttcatttcttt
ctaatttataca------------tctaca--tgcattacatctgatttaggtccacaac
ttgcatccttcaacat---gatatgtgtgttcaaaggaagagcaactaggtgagggagac
agtgtccatcgctcagcagagggtccactttgagcatctcatctgcagggttaagcaaca
taagctgaacagtcatc---------atctctctctattacagcg-----------agca
tcaaccagctttacacaatggcttgctttctgaccattagtataggcttgagcaaaggat
taaagaggagataacatttgatgggtaatgatgaagttggatttaccacctccatctcat
tacgaacaaggaaaaaccctgaaatatttcaatacaagtaactagacatttgcactgcac
ttatttggactgtaaattttatttgacaaattacatttcacttacagaacaggtgtcaaa
ctcagttcctggagggctgcagctttgcaaagtttagttctaaccctaattaaacacacc
tgatcaaactaattgagtccttcaggtttgtttgaaactttcacttaagtgttttgaagc
agggttgcaactaaaaacgtgcagggttacggcccttcaggaactgagtttgacacccct
gccttacagtaaagtgtaaaaatactacattaaacaattatcaaaataaaagttgtg--t
gtgggtgagtgtgtgttttgttcaaatctgtagtcatcttggcaggtaaaaagagaaaat
aaatggtcggcttcctcttgaatgatctgaattattttgaagtgtttgtagatgagctgg
atcatcatgtcatctttagcataaataacatccttttcaagctatgcagcttctctgagt
tcctcatcgacttgaaacatcctgatctctcctgtcactccatccttacaggaaactgag
aaataa-----aggtagtaactttcataattaaaaaagtgacataaaggacacactgtac
acaaacatgtaaacagatagatggatagatagatatgatgcaggttataataacaaaaac
cggtatgatctgtaagaaactgaaacgcctagtgttatttttaattgctattaatgtgtg
c--------------------gtgtgtgtaaatatacttcaattcattaaagttcatgct
agttaatactacagtgtgctgttgcattcattaacaaagttgtagatactgcaaaatata
cagtataatacagtttattatagttagtatggttcaaaaa-cgtaatattgtttactata
aatgctattacaacttcttatttcatgtgggttgaatcgtatctttagaaccatataaca
tgattgaaagcagctcctagataactcataactgttttcttatat-aagaaacaaacaag
agaagcacccagcacagtccttagcttagctaacagtattgaacatatagataattatt-
aaaaaatcttaacttaccctctgattgctcgaggcctccaacaacgtgagctgccctgtg
tgctgacaaacagaaacaccccatctcattggctggctgtagccaataaactggctttgc
tgctcttttactggtatgtacattacagtagaatttatga-tttttaacaagaatctctt
cagaaaagagtttaaataaaccctaactaatgaaataatcgtgggaaattattattttgc
acctcagtcatgttggctgctggcattgttcattggtcaggcttcagccaatcaaacagc
tttacacctgcccc----gcccctcccccgc--------cccgcgctgctcacgcctctg
catctgcgagtgc-------------------ac--agatgagttc--------------
---------------------------------tgctacagagatcgcgggag-----at
gtgttgca---aaagtcagagcgcgggagatttgtagttgtactgaccaatctgagaggt
tgtgagtgccgacctgtggttgt-------agagcaaagatgcaatcaaat---------
---ttgccttgcacac--gtgtgtctgtcact---ttgtatttgtgaatga------cat
tttacaaatacacaactat------------taatctgcaacttccaat-------ttaa
aacacaagtgtgtgggttgt---------------------------tgtgtgtgtgtgc
aaatcgaggatttcagctgttcacatcagagctgtaagtgtacatttcaacctacac---
---atacaaatattattatcacaagtgctcacatttacatttgcaagctctcgagtttcg
caacggatttaccttcata--
>DNA-6-N5_DR|313928
------------------------------------------------------------
ctttt-------------------------------------------------------
--------------------------cagtaa-----acgcagcaacatactgtagtatt
aactatcatga-------------------------------------------------
------------------------------------------------------------
------------------------------------------------------------
------------------------------------------------------------
------------------------------------------------------------
-----------------------acct---------------------------------
------------------------------------------------------------
-------caataaattgcagtatagtttata-----------------------------
------------------------------------------------------------
------------------------------------------------------------
------------------------------------------------------------
------------------------------------------------------------
------------------------------------------------------------
----------------------------------------------tatatatatatata
cgca---------------------------------------------------aatat
caaactgaaacaaatgttttaaacacaagtgtctttatgcaaaacctaaaacatttcttt
atgttttataca------------tctactt-gcat-taaatcggatttaggttcacaac
ttggatcatacaacatccagagtaacgtgtccag----agagtaact--ttgagggagac
actgtccatggcatggctgagggtccacactgagcatctcatccgcagcatggagcaaca
caagctggacagtcttc---------atctctttctataacagcg-----------agca
tcaacctgatttatacaatggcttgccttctgcccattagtaaaagcttgagctaaagat
taaaga------------------------------------------------------
------------------------------------------------------------
------------------------------------------------------------
------------------------------------------------------------
------------------------------------------------------------
------------------------------------------------------------
------------------------------------------------------------
------------------------------------------------------------
------------------------------------------------------------
------------------------------------------------------------
------------------------------------------------------------
------------------------------------------------------------
------------------------------------------------------------
------------------------------------------------------------
------------------------------------------------------------
------------------------------------------------------------
------------------------------------------------------------
------------------------------------------------------------
------------------------------------------------------------
------------------------------------------------------------
------------------------------------------------------------
------------------------------------------------------------
------------------------------------------------------------
------------------------------------------------------------
------------------------------------------------------------
------------------------------------------------------------
------------------------------------------------------------
------------------------------------------------------------
------------------------------------------------------------
------------------------------------------------------------
-------------------------------------------g----------------
------------------------------------------------------------
------------------------------------------------------------
------------------------------------------------------------
------------------------------------------------------------
---------------------
>DNA-6-N5_DR|313929
------------------------------------------------------------
------------------------------------------------------------
------------------------------------------------------------
------------------------------------------------------------
------------------------------------------------------------
------------------------------------------------------------
------------------------------------------------------------
------------------------------------------------------------
------------------------------------------------------------
------------------------------------------------------------
------------------------------------------------------------
------------------------------------------------------------
------------------------------------------------------------
------------------------------------------------------------
------------------------------------------------------------
------------------------------------------------------------
------------------------------------------------------------
------------------------------------------------------------
------------------------------------------------------------
-------------------------------------------taattaaatacctcatt
gc----------------------------------------------------------
------------------------------------------------------------
-------------------------------------ttcaa------------------
------------------------------------------------------------
------------------------------------------------------------
------------------------------------------------------------
------------------------------------------------------------
------------------------------------------------------------
------------------------------------------------------------
------------------------------------------------------------
------------------------------------------------------------
------------------------------------------------------------
------------------------------------------------------------
------------------------------------------------------------
------------------------------------------------------------
------------------------------------------------------------
------------------------------------------------------------
------------------------------------------------------------
------------------------------------------------------------
------------------------------------------------------------
------------------------------------------------------------
------------------------------------------------------------
--------------------------------------------------------ctta
a-------------------------------------------------------atca
ag----------------------------------------------------------
------------------------------------------------------------
------------------------------------------------------------
------------------------------------------------------------
----------------------------------------------ctcttctaggtact
ctagaa---------------------------------------------------act
tccag--acagg-------------tgttttgaaggaagttggagctaaa----------
--------------------------------ct-atgcaggac----------------
------------------------------------------------------------
------------------------------------------------------------
g------------------------------------tcctccaagactga-------gt
t--------------------taggcacccctgtttta-------------------tac
act-----tgggaaaacagta----aaatagt-------------------------aaa
aaaaaaaaaagaaaaaaaa----atgtgtgtgtgtgtgt---------------------
-----gtgtgtat-----------------------------------------------
---------------------
>DNA-6-N5_DR|313930
------------------------------------------------------------
------------------------------------------------------------
------------------------------------------------------------
------------------------------------------------------------
------------------------------------------------------------
------------------------------------------------------------
------------------------------------------------------------
------------------------------------------------------------
------------------------------------------------------------
------------------------------------------------------------
------------------------------------------------------------
------------------------------------------------------------
------------------------------------------------------------
------------------------------------------------------------
------------------------------------------------------------
------------------------------------------------------------
------------------------------------------------------------
------------------------------------------------------------
----------------------------------------------------------ct
ttagacaattct--------ttgttttttaac-----------aaggttaaaaaaaatt-
------------------------------------------------------------
------------------------------------------------------------
---------------------------------tgcatcaaaaccagaaaaatccatgtg
tgtgt-------------------------------------------------------
------------------------------------------------------------
------------------------------------------------------------
------------------------------------------------------------
------------------------------------------------------------
------------------------------------------------------------
------------------------------------------------------------
------------------------------------------------------------
------------------------------------------------------------
------------------------------------------------------------
------------------------------------------------------------
------------------------------------------------------------
------------------------------------------------------------
------------------------------------------------------------
------------------------------------------------------------
------------------------------------------------------------
------------------------------------------------------------
------------------------------------------------------------
------------------------------------------------------------
------------------------------------------------------------
------------------------------------------------------------
------------------------------------------------------------
------------------------------------------------------------
------------------------------------------------------------
------------------------------------------------------------
------------------------------------------------------------
-------------------------------------------------------gtgtg
tgtgtgtgtgtgtgtgtgtg--tgttttttttttttttgcaaaaacctctta--------
-------------------------atcc-acctattgcaacataacag--------t--
------------------------------------------------------------
-----------------------gta--------------------------attagctg
aaaa-------------------------------attttttttgaaaaagtcatttaga
c-----------------------------------------------------------
------------------------------------------------------------
------------------------------------------------------------
------------------------------------------------------------
---------------------
>DNA-6-N5_DR|313931
------------------------------------------------------------
------------------------------------------------------------
-----------------------------------------------------tcaaacc
acttaaaaaaaaaaaaaactatactaat--------------------------------
------------------------------------------------------------
------------------------------------------------------------
------------------------------------------------------------
------------------------------------------------------------
--------ttattgtacaa--actatag--------------------------------
------------------------------------------------------------
------------------------------------------------------------
------------------------------------------------------------
------------------------------------------------------------
------------------------------------------------------------
------------------------------------------------------------
------------------------------------------------------------
------------------------------------------------------------
------------------------------------------------------------
-------------------------------------------------------tgtct
ttgaaccatact------------atagta--------aaatgcgttata----------
------------------------------------------------------------
------------------------------------------------------------
-----------------------------ctcgtatattttaa-----------------
------------------------------------------------------------
------------------------------------------------------------
------------------------------------------------------------
------------------------------------------------------------
------------------------------------------------------------
------------------------------------------------------------
------------------------------------------------------------
------------------------------------------------------------
------------------------------------------------------------
------------------------------------------------------------
------------------------------------------------------------
------------------------------------------------------------
------------------------------------------------------------
------------------------------------------------------------
------------------------------------------------------------
------------------------------------------------------------
------------------------------------------------------------
------------------------------------------------------------
------------------------------------------------------------
------------------------------------------------------------
------------------------------------------------------------
------------------------------------------------------------
------------------------------------------------------------
------------------------------------------------------------
------------------------------------------------------------
-----------------------------------------------tatttacaaaatg
ttg---------------------------------------------------------
-----------------------------------ttaattatagcttcag---------
-------------------------------catactg----------------------
------------------------------------------------------------
------------------------------------------------------------
------------------------------------------------------------
------------------------------------------------------------
------------------------------------------------------------
------------------------------------------------------------
------------------------------------------------------------
---------------------
>DNA-6-N5_DR|313932
------------------------------------------------------------
------------------------------------------------------------
------------------------------------------------------------
-----------aactatatttaa-------------------------------------
------------------------------------------------------------
------------------------------------------------------------
------------------------------------------------------------
------------------------------------------------------------
------------------------------------------------------------
------------------------------------------------------------
------------------------------------------------------------
------------------------------------------------------------
------------------------------------------------------------
------------------------------------------------------------
------------------------------------------------------------
------------------------------------------------------------
------------------------------------------------------------
------------------------------------------------------------
------------------------------------------------------------
---------------------------------------------ctata----------
------------------------------------------------------------
------------------------------------------------------------
-----------------------------------tattctag-----------------
------------------------------------------------------------
------------------------------------------------------------
------------------------------------------------------------
------------------------------------------------------------
------------------------------------------------------------
------------------------------------------------------------
------------------------------------------------------------
------------------------------------------------------------
------------------------------------------------------------
------------------------------------------------------------
------------------------------------------------------------
------------------------------------------------------------
------------------------------------------------------------
------------------------------------------------------------
------------------------------------------------------------
------------------------------------------------------------
------------------------------------------------------------
------------------------------------------------------------
------------------------------------------------------------
------------------------------------------------------------
------------------------------------------------------------
------------------------------------------------------------
------------------------------------------------------------
------------------------------------------------------------
------------------------------------------------------------
-----------------------------------------------catgttcaac--t
ctg---------------------------------------------------------
-----------------------------------ttaataaatgctgcag---------
-------------------------------catactgtgg-------------------
------------------------------------------------------------
------------------------------------------------------------
------------------------------------------tattaacta---------
----------------------------tcgtgaact-----------------------
------------------------------------------------------------
-------gaaatactgtagtatacct----------------------------------
------------------------------------------------------------
---------------------
>DNA-6-N5_DR|396653
------------------------------------------------------------
------------------------------------------------------------
------------------------------------------------------------
------------------------------------------------------------
------------------------------------------------------------
------------------------------------------------------------
------------------------------------------------------------
------------------------------------------------------------
------------------------------------------------------------
------------------------------------------------------------
------------------------------------------------------------
------------------------------------------------------------
------------------------------------------------------------
------------------------------------------------------------
------------------------------------------------------------
------------------------------------------------------------
------------------------------------------------------------
------------------------------------------------------------
------------------------------------------------------------
------------------------------------------------------------
------------------------------------------------------------
------------------------------------------------------------
------------------------------------------------------------
------------------------------------------------------------
------------------------------------------------------------
------------------------------------------------------------
------------------------------------------------------------
------------------------------------------------------------
------------------------------------------------------------
------------------------------------------------------------
------------------------------------------------------------
------------------------------------------------------------
------------------------------------------------------------
------------------------------------------------------------
------------------------------------------------------------
------------------------------------------------------------
------------------------------------------------------------
------------------------------------------------------------
------------------------------------------------------------
----aatactacagagtgctgttgcattcattaacaaagttgtagatactgcaaaatata
cagtataatacagtttattatagttagtatggttcaaaaa-cgtaatattgtttactata
aatactattacaactttttatttcatgtgggttgaatcgtatctttagaaccatataaca
tgattgaaagcagctcctagataactcataactgttttcttatat-aagaaacaaacaag
agaagcacccagcacagtccttagcttagctaacagtattgaccatatagataattatt-
aaaaaatcataacttaccctctgattgctcgaggcctccaacaacgtgagctgccctgtg
tgctgacaaacagaaacgccccatctcattggctggctctagccaataaactggctttgc
tgctcttttactggtatgtacattacagtagaatttatga-tttttaacaagaatctctt
cagaaacgagtttaaataaaccctaactaatgaaataatcgtgggaaattattattttgc
acctcagtcctgttggctgctggcattgttcattggtcaggcatcagccaatcaaacagc
tttacacctgcccc----gcccct-------------------cgctgctcacgcctctg
catctgcgagtgc-------------------ac--agatgagttc--------------
---------------------------------tgctacagagatcgcgggag-----at
gtgtagca---aaagtcagagtgcgggagatttgtagttgtactgacgaatctgagaggt
tgtgagtgccgacctggggttgt-------agagcgaagatgcagtcaaat---------
---ttgccgtgcacac--gtgtgtctgtcact---ttgtatttgtgaatga------cat
tttacaaatacacaactat------------taatctgcaacttccaat-------ttaa
aacacaagtgtgttgattgtt-------------------------gtgtgtgtgtgtgc
aaatcgaggatttcagctgttcacatcagagctgtaagtgtacatttcaacctacac---
---atacaaatattattatcacaagtgctcacatttacatttgcaagctctcgagtttcg
caactgatttacctttata--
>DNA-6-N5_DR|396654
------------------------------------------------------------
------------------------------------------------------------
------------------------------------------------------------
-----------acaggtgtcaaactcagt-------------------------------
------------------------------------------------------------
------------------------------------------------------------
------------------------------------------------------------
------------------------------------------------------------
------------------------------------------------------------
------------------------------------------------------------
------------------------------------------------------------
------------------------------------------------------------
------------------------------------------------------------
------------------------------------------------------------
------------------------------------------------------------
------------------------------------------------------------
------------------------------------------------------------
------------------------------------------------------------
----------------------------------------------------------tc
caaaagggc-----------------cgca----gc-tttgtacagtttagttccaaccc
ta----------------------------------------------------------
------------------------------------------------------------
------------------------------------attaaa--------------caca
cctg--------------------------------------------------------
------------------------------------------------------------
------------------------------------------------------------
------------------------------------------------------------
------------------------------------------------------------
------------------------------------------------------------
------------------------------------------------------------
------------------------------------------------------------
------------------------------------------------------------
------------------------------------------------------------
------------------------------------------------------------
------------------------------------------------------------
------------------------------------------------------------
------------------------------------------------------------
------------------------------------------------------------
------------------------------------------------------------
------------------------------------------------------------
------------------------------------------------------------
------------------------------------------------------------
----------------------------------------------------atcaaaca
g-------------------------------------------------------attg
ag----------------------------------------------------------
------------------------------------------------------------
------------------------------------------------------------
------------------------------------------------------------
----------------------------------------------tccttcaggcttgt
ttgaa----------------------------------------------------acc
tacaggtaagtg-------------tgttgg-agcagggttggaactaaa----------
--------------------------------ct-gtgcagggctt--------------
------------------------------------------------------------
----------------------------------------------------------cg
g------------------------------------ccctccag----aa-------ag
t--------------------ttgacacccctggtctagagaaaatgct---------ta
ttttaaagctttattaattaa----ctaaacact---tc----------------ttttt
ataaaaaaaaccttgtgtgtat-gtgtatatatatatat---------------------
-----atttaaat-----------------------------------------------
---------------------
>DNA-6-N5_DR|396655
------------------------------------------------------------
------------------------------------------------------------
------------------------------------------------------------
------------aaagttgtaaatacta--------------------------------
------------------------------------------------------------
------------------------------------------------------------
------------------------------------------------------------
------------------------------------------------------------
------------------------------------------------------------
------------------------------------------------------------
-------caacaaatcc-------------------------------------------
------------------------------------------------------------
------------------------------------------------------------
-a----------------------------------------------------------
------------------------------------------------------------
------------------------------------------------------------
------------------------------------------------------------
------------------------------------------------------------
----------------------------------------------------------gt
acaatttatagt------------tctaaa----ac-acaatattattt-----------
------------------------------------------------aatataaaatac
aac---------------------------------------------------------
------------------------tgcttacgtctttt----------------------
------------------------------------------------------------
------------------------------------------------------------
------------------------------------------------------------
------------------------------------------------------------
------------------------------------------------------------
------------------------------------------------------------
------------------------------------------------------------
------------------------------------------------------------
------------------------------------------------------------
------------------------------------------------------------
------------------------------------------------------------
------------------------------------------------------------
------------------------------------------------------------
------------------------------------------------------------
------------------------------------------------------------
------------------------------------------------------------
------------------------------------------------------------
------------------------------------------------------------
------------------------------------------------------------
------------------------------------------------------------
------------------------------------------------------------
------------------------------------------------------------
------------------------------------------------------------
------------------------------------------------------------
------------------------------------------------------------
------------------------------------------------------------
------------------------------------------------------------
------------------------------------aagtgggtta--------------
------------------------------------------------------------
------------------------------------------------------------
------------------------------------------------------------
---------------------------------------------------------aat
cgtat-------------------------------------------------------
------------------------------------------------------------
------------------------------------------------------------
------------------------------------------------------------
---------------------
>DNA-6-N5_DR|396656
------------------------------------------------------------
------------------------------------------------------------
------------------------------------------------------------
------------------------------------------------------------
------------------------------------------------------------
------------------------------------------------------------
------------------------------------------------------------
------------------------------------------------------------
------------------------------------------------------------
------------------------------------------------------------
------------------------------------------------------------
------------------------------------------------------------
------------------------------------------------------------
------------------------------------------------------------
------------------------------------------------------------
------------------------------------------------------------
------------------------------------------------------------
------------------------------------------------------------
------------------------------------------------------------
---------------------------------------------------------tct
tggtag------------------------------------------------------
------------------------------------------------------------
------------------------------------gttaa-------------------
------------------------------------------------------------
------------------------------------------------------------
------------------------------------------------------------
------------------------------------------------------------
------------------------------------------------------------
------------------------------------------------------------
------------------------------------------------------------
------------------------------------------------------------
------------------------------------------------------------
------------------------------------------------------------
------------------------------------------------------------
------------------------------------------------------------
------------------------------------------------------------
------------------------------------------------------------
------------------------------------------------------------
------------------------------------------------------------
------------------------------------------------------------
------------------------------------------------------------
------------------------------------------------------------
---------------------------------------------------aatagaaat
g-------------------------------------------------------gtca
gcttcctcgc--------------------------------------------------
------------------------------------------------------------
------------------------------------------------------------
------------------------------------------------------------
-------------------------------------------aaatgatctaaaacatt
ttgata--------------------------------------------------tctt
tgtagatgagatg----------gattat--tgtcatcttgagtataaataa--------
--------------------cct---actcaagctatgcagcttctctgaatt----c--
------------------------------------------------------------
-----------------------atca-------------------------tcaacctg
aaacacgt--taatctct-----cctactgt-----tacttatagaaactac----aaaa
ccac-------------ctagcacagacctttgctta-----------------------
gctaacagcattgaacatat-----------------------------------aatta
ttaaaaaca---ataacttaccc-------------------------------------
------------------------------------------------------------
---------------------
>DNA-6-N5_DR|396657
tatgaaagtaaatcagtagcaatactcgag------agcttgcaaatgtaaatgtgagca
cttgtgataataatatttgtatgtgtaggttgaaatgtacacttacagctctgatgtgaa
cagctgaaatcctcgatttg-cacacacacac-----aacaatcaacac------acttg
tgttttaaattcgaagttgcagattaatagttgtgtatttgtaaaatgtcaatcacaaat
acaaagtgacagacacacgtgtgcaaggcaaatttgactgcatcttcgctctacaaccac
aggtcggcactcacaacctctcagattcgtcagtacaactacaaatctcccgcgctctga
cttttgcaacacatctcccgcaatctctgtagcagaactcatctgtgcactcgcagatgc
agaggcgtgagcagcgcggggcgggggaggggcggggcaggtgtatagctgtttgattgg
ctgatgcctgaccaatgaacaatgccagcagccaacaggactgaggtgcaaaataataat
ttcccacgattatttcattagttagggtttatttaaactcttttctgaagagattcttgt
taaaaa---------tcttctgtaatgtacataccagtaaaagagcagcaaagccagttt
attggctagagccagccaatgagatgggatg-----------------------------
---------------------------------atttatga-ttttttaataattatcta
tatggtcaatactgttagctaagctaaggactgtgctgggtgcttctcttgtttgtttct
tatataagaaaacagttatgagttatctaggagctgctttcaatcatgttatatggttct
aaagatacgattcaacccacatgaaat-aagaagttgtaatagcatttatagtaaacaat
attacgtttttgaaccatactaactataataaactgtattatactgtatatattgcagta
tctacaactttgttaatgaatgcaacagcacactgtagtattaactagcatgaactttaa
tgaatttaagtatactttatatgtaaaacctaatacattttaaagcagtttcatttcttt
ctaatttataca------------tctaca--tgcattacatctgatttaggtccacaac
ttgcatccttcaacat---gatatgtgtgttcaaaggaagagcaactaggtgagggagac
agtgtccatcgctcggctgagggtccactttgagcatctcatctgcagggttaagcaaca
taagctgaacagtcatc---------atctctctttattacagcg-----------agca
tcaaccagctttacacaatggcttgctttctgaccattagtaaaggcttgagcaaaggat
taaagaggagataacatttgatgggtaatgatgaagttggatttaccacctccatctcat
tatgaacaaggaaaaaccctgaaatatttcaatacaagtaactagacatttgcgctgcac
ttatttggactgtaaattttatttgacaaattacattcc-cttacagaacaggtgtcaaa
ctcagttcctggagggctgcagctttgcaaagtttagttctaaccctaattaaacacacc
tgatcaaactaattgagtccttcaggtttgtttgaaactttcacttaagtgttttgaagc
agggttgcaactaaaaacgtgcagggttacggcccttcaggaactgagtttgacacccct
gccttacagtaaagtgtaaaaatactacattaaacaattatcaaaataaaagttgtgtgt
gtgggtgagtgtgtgttttgttcaaatctgtagtcatcttggcaggtaaaaagagaaaat
aaatggttggcttcctcttgaatgatctgaatcattttgaagtgtttgtagatgagctgg
atcatcatgtcatctttagcataaataacatccttttcaagctatgcagcttctctgagt
tcctcatcgacttgaaacatgctgatctctcctgtcactccatccttacaggaaactgag
aaatga-----aggtagtaactttcataattaaaaaagtgatataaaggacacactgtac
acaaacatgtaaatagatagatggatagatagatatgatgcaggttataataacaaaaac
cggtatgatctgtaagaaactgaaacgcctagtgttatttttaattgctattaatgtgtg
c--------------------gtgtgtgtaaatatacctcaattcattaaagttcatgct
agttaatactacagtgtgctgttgcattcattaacaaagttgt--atactgcaaaatata
cagtataatacagtttattatagttagtatggttcaaaaa-cgtaatattatttactata
aatactattacaacttcttatttcatgtgggttgaatcgtatctttagaaccatataaca
tgattgaaagcagctcctaggtaactcataactgttttcttatat-aagaaacaaacaag
agaagcaccctgcacagttctaagctaagctaacagtattgaacatatagataattaat-
taaaaatcataacttaccctctgattgctcgaggcctccaacaacgtgagctgccctgtg
tgctgacaaacagaaacgtcccatctcattggctggctctagccaataaactggctttgc
tgctcttttactggtatgtacatttccacagaatttatgattttttaacaagaatctctt
cagaaaagagtttaaataaaccctaactaatgaaataatcgtgggaaattattattttgc
acctcagtcctgttggctgctggcattgttcattggtcaggcatcagccaatcaaacagc
tttacacctgcccc----gcccctcccccgc--------cccgcgcagctcacgcctctg
catctgcgagtgc-------------------ac--agatgagttc--------------
---------------------------------tgctacagagatcgcgggag-----at
gtgttgca---aaagtcagagcgcgggagatttgtagttgtactgatgaatctgagaggt
tgtgagtgctgacctgtggttgt-------agagcaaagatgcagtcaaat---------
---ttgccttgcacac--gtgtgtctgtcact---ttgtatttgtgaatga------cat
tttacaaatacacaactat------------taatctgcaacttcgaat-------ttaa
aacacaagtgtgtggattgt---------------------------tgtgtgtgtgtgc
aaatcgaggatttcagctgttcacatcagagctgtaagtgtacatttcaacctacac---
---atacaaatattattatcacaagtgctcacatttacatttgcaagctctcgagtttcg
caactgatttaccttcata--
>DNA-6-N5_DR|396658
------------------------------------------------------------
------------------------------------------------------------
------------------------------------------------------------
-----------acaggtgtcaattccagt-------------------------------
------------------------------------------------------------
------------------------------------------------------------
------------------------------------------------------------
------------------------------------------------------------
------------------------------------------------------------
------------------------------------------------------------
------------------------------------------------------------
------------------------------------------------------------
------------------------------------------------------------
------------------------------------------------------------
------------------------------------------------------------
------------------------------------------------------------
------------------------------------------------------------
------------------------------------------------------------
----------------------------------------------------------tc
ctggaaggc-----------------cgca----gc-tctgcacagtttagtttcaactc
ta----------------------------------------------------------
------------------------------------------------------------
------------------------------------attaaa--------------cata
cctt--------------------------------------------------------
------------------------------------------------------------
------------------------------------------------------------
------------------------------------------------------------
------------------------------------------------------------
------------------------------------------------------------
------------------------------------------------------------
------------------------------------------------------------
------------------------------------------------------------
------------------------------------------------------------
------------------------------------------------------------
------------------------------------------------------------
------------------------------------------------------------
------------------------------------------------------------
------------------------------------------------------------
------------------------------------------------------------
------------------------------------------------------------
------------------------------------------------------------
------------------------------------------------------------
----------------------------------------------------taagcata
a-------------------------------------------------------aaca
------------------------------------------------------------
------------------------------------------------------------
------------------------------------------------------------
------------------------------------------------------------
--------------------------------------------------ttaggcttgt
ttgag----------------------------------------------------acc
tacacgtacgtg-------------ttttgg-agtaaggttggaactaaa----------
--------------------------------ct-gtgcagagctg--------------
------------------------------------------------------------
----------------------------------------------------------tg
g------------------------------------ctctccaagaactg-------ga
a--------------------ttgacacatgtggcctatattatccaag---------aa
tgtaaaagt---------------------------------------------------
------------------------------------------------------------
------------------------------------------------------------
---------------------
>DNA-6-N5_DR|396659
------------------------------------------------------------
------------------------------------------------------------
------------------------------------------------------------
--------------ggtgtctaaactcag-------------------------------
------------------------------------------------------------
------------------------------------------------------------
------------------------------------------------------------
------------------------------------------------------------
------------------------------------------------------------
------------------------------------------------------------
------------------------------------------------------------
------------------------------------------------------------
------------------------------------------------------------
------------------------------------------------------------
------------------------------------------------------------
------------------------------------------------------------
------------------------------------------------------------
------------------------------------------------------------
----------------------------------------------------------tc
ctgga-ggc-----------------cggt----gt-cctagagagtttatctccaactc
gc----------------------------------------------------------
------------------------------------------------------------
-------------------------------------ttcaa--------------caca
cctgccaggat-------------------------------------------------
------------------------------------------------------------
------------------------------------------------------------
------------------------------------------------------------
------------------------------------------------------------
------------------------------------------------------------
------------------------------------------------------------
------------------------------------------------------------
------------------------------------------------------------
------------------------------------------------------------
------------------------------------------------------------
------------------------------------------------------------
------------------------------------------------------------
------------------------------------------------------------
------------------------------------------------------------
------------------------------------------------------------
------------------------------------------------------------
----------------------------------------c-------------------
------------------------------------------------------------
-----------------------------------tttctagtatatctagtaagagctt
g-------------------------------------------------------atta
gc----------------------------------------------------------
------------------------------------------------------------
------------------------------------------------------------
------------------------------------------------------------
----------------------------------------------tggttc--------
------------------------------------------------------------
-------aggtg-------------tgtttg-attagggttgaagctaaa----------
--------------------------------ct-ctccaggacac--------------
------------------------------------------------------------
----------------------------------------------------------cg
g------------------------------------ccctcaaggaccaa-------gt
c--------------------tgtacacccctggtcta----------------------
------------------aa------ggaagt-------------------------ccc
cataaagatagctgtacaagtgtatgtgtgtgtgtgcatgt-------------------
-----gtgtgtgt-----------------------------------------------
---------------------
>DNA-6-N5_DR|396660
------------------------------------------------------------
---------------------------acatacacgttgggctt----------------
---------------------taccatc------------------------------ag
tcacctagagcacaggtgtcaattccag--------------------------------
------------------------------------------------------------
------------------------------------------------------------
------------------------------------------------------------
------------------------------------------------------------
------------------------------------------------------------
------------------------------------------------------------
------------------------------------------------------------
------------------------------------------------------------
------------------------------------------------------------
------------------------------------------------------------
------------------------------------------------------------
------------------------------------------------------------
------------------------------------------------------------
------------------------------------------------------------
------------------------------------------------------------
------ggc-----------------ctca----gc-tccgcatagtttagtttcaaccc
ta----------------------------------------------------------
------------------------------------------------------------
------------------------------------attaaa--------------aaca
cctg--------------------------------------------------------
------------------------------------------------------------
------------------------------------------------------------
------------------------------------------------------------
------------------------------------------------------------
------------------------------------------------------------
------------------------------------------------------------
------------------------------------------------------------
------------------------------------------------------------
------------------------------------------------------------
------------------------------------------------------------
------------------------------------------------------------
------------------------------------------------------------
------------------------------------------------------------
------------------------------------------------------------
------------------------------------------------------------
------------------------------------------------------------
------------------------------------------------------------
------------------------------------------------------------
----------------------------------------------------atcaaact
a-------------------------------------------------------attg
gg----------------------------------------------------------
------------------------------------------------------------
------------------------------------------------------------
------------------------------------------------------------
----------------------------------------------tccatcagttttgt
ttgaa----------------------------------------------------acc
t-----------------------------------------------------------
------------------------------------------------------------
------------------------------------------------------------
------------------------------------------------------------
------------------------------------------------------------
------------------------------------------------------------
------------------------------------------------------------
------------------------------------------------------------
------------------------------------------------------------
---------------------
>DNA-6-N5_DR|479888
tatgaaggtaaatccgttgcgaaactcgag------agcttgcaaatgtaaatgtgagca
cttgtgataataatatttgtatgtgtaggttgaaatgtacacttacagctctgatgtgaa
cagctgaaatcctcgatttgacacacacacac-----aacaacccacac------acttg
tgttttaaattggaagttgcagattaatagttgtgtatttgtaaaatgtcattcacaaat
acaaagtgacagacacatgtgtgcacggcaaatttgattgcatctttgctctacaaccac
aggtcggcactcacaacctctcagattcgtcagtacaactacaaatctcccgcgctctga
cttttgcaacacatctcccgcgatctctgtagcagaactcatctgtgcactcgcagatgc
agaggcgtgagcagcgcggggcgggggaggggcggggcaggtgtaaagctgtttgattgg
ctgaagcctgaccaatgaacaatgccagcagccaacaggactgaggtgcaaaataatcat
ttcccacgattatttcattagttagggtttatttaaactcttttctgaagagattcttgt
taaaaa-tcataaattctactgtaatgtacataccagtaaaagagcagcaaagccagttt
attggctacagccagccaatgaga------------------------------------
------------------------------------------------------------
------------------------------------------------------------
------------------------------------------------------------
------------------------------------------------------------
------------------------------------------------------------
------------------------------------------------------------
------------------------------------------------------------
------------------------------------------------------------
------------------------------------------------------------
------------------------------------------------------------
------------------------------------------------------------
------------------------------------------------------------
------------------------------------------------------------
------------------------------------------------------------
------------------------------------------------------------
------------------------------------------------------------
------------------------------------------------------------
------------------------------------------------------------
------------------------------------------------------------
------------------------------------------------------------
------------------------------------------------------------
------------------------------------------------------------
------------------------------------------------------------
------------------------------------------------------------
------------------------------------------------------------
------------------------------------------------------------
------------------------------------------------------------
------------------------------------------------------------
------------------------------------------------------------
------------------------------------------------------------
------------------------------------------------------------
------------------------------------------------------------
------------------------------------------------------------
------------------------------------------------------------
------------------------------------------------------------
------------------------------------------------------------
------------------------------------------------------------
------------------------------------------------------------
------------------------------------------------------------
------------------------------------------------------------
------------------------------------------------------------
------------------------------------------------------------
------------------------------------------------------------
------------------------------------------------------------
------------------------------------------------------------
------------------------------------------------------------
------------------------------------------------------------
---------------------
>DNA-6-N5_DR|479889
------------------------------------------------------------
------------------------------------------------------------
------------------------------------------------------------
------------------------------------------------------------
------------------------------------------------------------
------------------------------------------------------------
------------------------------------------------------------
------------------------------------------------------------
------------------------------------------------------------
------------------------------------------------------------
------------------------------------------------------------
------------------atgagatggggcgtttctgtttgtcagcacacagggcagctc
acgttgttggaggcctcgagcaatcagagggtaagttatga-ttttttaataattatcta
tatgttcaatactgttagctaagctaaggactgtgctgggtgcttctcttctttgtttct
tatataagaaaacagttatgagttatgtaggagttgctttcaatcatgttatatggttct
aaagatacgattcaacccacatgaaat-aagaagttgtaatagcatttatagtaaacaat
attacgtttttgaaccatactaactatagtaaactgtattatactgtatatattgcagta
tctacaactttgttaatgaatgcaacagcacactgtagtattaactagcatgaactttaa
tgaattgaagtata-----tatgtaaaacctaatacattttaaagcagtttcatttcttt
ctaatttataca------------tctaca--tgcattacatctgatttaggtccacaac
ttgcatccttcaacat---gatatgtgtgttcaaaggaagagcaactaggtgagggagac
agtgtccatcgctcggcagagggtccactttgagcatctcatctgcagggttaagcaaca
taagctgaacagtcatc---------atctctctctattacagcg-----------agca
tcaaccagctttacacaacggcttgctttctgaccattagtaaaggcttgagcaaagtat
taaagaggagataacatttgatgggtactaatgaagttggatttaccacctccatctcat
tatgaacaaggaaaaaccctgaaatatttcaatacaagtaactagacatttgcactacac
ttatttggactgtaaattttatttgacaaattacattcc-cttacagaacaggtgtcaaa
ctcagttcctggagggctgcagctttgcaaagtttagttctaaccctaattaaacacacc
tgatcaaactaattgagtccttcaggtttgtttgaaactttcacttaagtgttttgaagc
agggttgcaactaaaaacgtgcagggttacggcccttcaggaactgagtttgacacccct
gccttacagtaaagtgtaaaaatactacattaaacaattatcaaaataaaagttgtgttt
gtgggtgagtgtgtgttttgttcaaatctgtagtcatcttggcaagaaaaaagagaaaat
aaa--gtcggcttcctcttgaatgatctgaattattttgaagtgtttgtagatgagctgg
atcatcatgtcatctttagcataaataacatccttttcaagctatgcagcttctctgagt
tcctcatcgacttgaaacatcctgatctctcctgtcactccatccttacaggaaactgag
aaataa-----aggtagtaactttcataattaaaaaagtgatataaaggacacactgtac
acaaacatgtaaatagatagatggatagatagatatgatgcaggttataataacaaaaac
cagtatgatctgtaagaaactgaaacgcctagtgttatttttaattgctattaatgtgtg
cgt------------------gtgtgtgtaaatatacttcaattcattaaagttcatgct
agttaatactacagtgtgctgttgcattcattaacaaagttgtagatactgcaatatata
cagtataatacagtttattatagttagtatggttcaaaaa-cgtaatattgtttactata
aatgctattacaa---cttatttcatgtgggttgaatcgtatctttagaaccatataaca
tgatagaaagcaactcctacataactcataactgttttcttatat-aagaaacaaagaag
agaagcacccagcacagtccttagcttagctaacagtattgaacatatagataattatt-
aaaaaatcataacttaccctctgattgctcgaggcctccaacaacgtgagctgccctgtg
tgctgacaaacagaaacgccccatctcattggctggctgtagccaataaactggctttgc
tgctcttttactggtatgtacattacagtagaatttatga-tttttaacaagaatctctt
cagaaaagagtttaaataaaccctaactaataaaataatcgtgggaaatgattattttgc
acctcagtcctgttggctgctggcattgttcattggtcaggcttcagccaatcaaacagc
tttacacctgcccc----gcccctcccccg---------cccgcgctgctcacgcctctg
catctgcgagtgc-------------------ac--agatgagttc--------------
---------------------------------tgctacagagatcgcgggag-----at
gtgttgca---aaagtcagagcgcgggagatttgtagttgtactgacgaatctgagaggt
tgtgagtgccgacctgtggttgt-------agagcaaagatgcaatcaaat---------
---ttgccttgcacac--gtgtgtctgtcact---ttgtatttgtgaatga------cat
tttacaaatacacaactat------------taatctgcaacttccaat-------ttaa
aacacaagtgtgtgggttgt---------------------------tgtgtgtgtgtgc
aaatcgaggatttcagctgttcacatcagagctgtaagtgtacatttcaacctacac---
---atacaaatattattatcacaagtgctcacatttacatttgcaagctctcgagtttcg
caacggatttaccttcata--
>DNA-6-N5_DR|479890
--------------------------------------------aatctgaat-------
-ttgtgacaacaatgtctgtatttatgcgttaacatttacactca----------gca-c
acatttgatctttcgatttg-cacacacagac-----aatagtcagaac------acagg
tgttttgaattcgaagttgcag--------------------------------------
------------------------------------------------------------
------------------------------------------------------------
------------------------------------------------------------
------------------------------------------------------------
------------------------------------------------------------
------------------------------------------------------------
------------------------------------------------------------
------------------------------------------------------------
------------------------------------------------------------
------------------------------------------------------------
------------------------------------------------------------
------------------------------------------------------------
------------------------------------------------------------
------------------------------------------------------------
------------------------------------------------------------
----attacgaa------------tttgtg--------aaatgtcatt--cacatacaa-
------------------------------------------------catgacaaacac
aga---------------------------------------------------------
------------------------tgtttacgccaaat----------------------
------------------------------------------------------------
------------------------------------------------------------
------------------------------------------------------------
------------------------------------------------------------
------------------------------------------------------------
------------------------------------------------------------
------------------------------------------------------------
------------------------------------------------------------
------------------------------------------------------------
------------------------------------------------------------
------------------------------------------------------------
------------------------------------------------------------
------------------------------------------------------------
------------------------------------------------------------
------------------------------------------------------------
------------------------------------------------------------
------------------------------------------------------------
------------------------------------------------------------
------------------------------------------------------------
------------------------------------------------------------
------------------------------------------------------------
------------------------------------------------------------
------------------------------------------------------------
------------------------------------------------------------
------------------------------------------------------------
-tcacctgagcattttatttaagttttgctgtacaactaaacgatgaaactcacaatctc
-tcagatttggcagca--------------------------------------------
---------------------------------------caagttcaaatc---------
----------------------------c-tcgtgctctgattttgcacttgt-------
-----------------agagggagcgggg------------------------------
-----------------------------aagggggaaaat-------------------
-------------------------------------cattttattggccaa-----agc
ttgaccaatgagcaatgccagccaatgt----gacttga---------------------
--------------------------------------------------------gtgc
aaaagaataatttgaatgattatttt----------------------------------
------------------------------------------------------------
-------------------at
>DNA-6-N5_DR|479891
------------------------------------------------------------
------------------------------------------------------------
------------------------------------------------------------
------------------------------------------------------------
------------------------------------------------------------
------------------------------------------------------------
------------------------------------------------------------
------------------------------------------------------------
------------------------------------------------------------
------------------------------------------------------------
------------------------------------------------------------
------------------------------------------------------------
------------------------------------------------------------
------------------------------------------------------------
------------------------------------------------------------
------------------------------------------------------------
------------------------------------------------------------
------------------------------------------------------------
------------------------------------------------------------
------------------------------------------------------------
------------------------------------------------------------
------------------------------------------------------------
------------------------------------------------------------
------------------------------------------------------------
------------------------------------------------------------
------------------------------------------------------------
------------------------------------------------------------
------------------------------------------------------------
------------------------------------------------------------
------------------------------------------------------------
------------------------------------------------------------
------------------------------------------------------------
------------------------------------------------------------
------------------------------------------------------------
------------------------------------------------------------
------------------------------------------------------------
------------------------------------------------------------
------------------------------------------------------------
------------------------------------------------------------
------------------------------------------------------------
------------------------------------------------------------
------------------------------------------------------------
------------------------------------------------------------
------------------------------------------------------------
------------------------------------------------------------
------------------------------------------------------------
------------------------------------------------------------
------------------------------------------------------------
------------------------------------------------------------
------------------------------------------------------------
-----------g-------------tgtttt-attggggttggatttaaa----------
--------------------------------at-atgcaggacac--------------
------------------------------------------------------------
----------------------------------------------------------ca
g------------------------------------ccttccaggactga-------gt
t--------------------tggacacccctgttttaac----------------tggt
gct-----taaatgactaaaa----ataaaac-------------------------taa
aagtaaaaaattgtcaaaa-----------------------------------------
------------------------------------------------------------
---------------------
>DNA-6-N5_DR|479892
------------------------------------------------------------
------------------------------------------------------------
---------------------------------------------------------cat
-ttattttataaataatattatact-----------------------------------
------------------------------------------------------------
------------------------------------------------------------
------------------------------------------------------------
------------------------------------------------------------
------------------------ccag--------------------------------
------------------------------------------------------------
------------------------------------------------------------
------------------------------------------------------------
------------------------------------------------------------
------------------------------------------------------------
------------------------------------------------------------
------------------------------------------------------------
------------------------------------------------------------
------------------------------------------------------------
-------------------------------------------------------tgttt
ttgaaccatg----------------tgtt--------tcattctgtata----------
------------------------------------------------------------
------------------------------------------------------------
-----------------------------------tattatac-----------------
------------------------------------------------------------
------------------------------------------------------------
------------------------------------------------------------
------------------------------------------------------------
------------------------------------------------------------
------------------------------------------------------------
------------------------------------------------------------
------------------------------------------------------------
------------------------------------------------------------
------------------------------------------------------------
------------------------------------------------------------
------------------------------------------------------------
------------------------------------------------------------
------------------------------------------------------------
------------------------------------------------------------
------------------------------------------------------------
------------------------------------------------------------
------------------------------------------------------------
------------------------------------------------------------
------------------------------------------------------------
------------------------------------------------------------
------------------------------------------------------------
------------------------------------------------------------
------------------------------------------------------------
------------------------------------------------------------
-----------------------------------------------tacttacaacctt
tca---------------------------------------------------------
-----------------------------------ttaatgaatgctacag---------
-------------------------------catatt---g-------------------
------------------------------------------------------------
------------------------------------------------------------
------------------------------------------tattaacta---------
----------------------------tagtgaact-----------------------
------------------------------------------------------------
------------------------------------------------------------
------------------------------------------------------------
---------------------
>DNA-6-N5_DR|479893
------------------------------------------------------------
------------------------------------------------------------
------------------------------------------------------------
------------------------------------------------------------
------------------------------------------------------------
------------------------------------------------------------
------------------------------------------------------------
------------------------------------------------------------
------------------------------------------------------------
------------------------------------------------------------
------------------------------------------------------------
------------------------------------------------------------
------------------------------------------------------------
------------------------------------------------------------
------------------------------------------------------------
------------------------------------------------------------
------------------------------------------------------------
------------------------------------------------------------
----------------------------------------------------acatatac
atagtaaatgta------------tgtacacacaatatttgatgcgtttaatcacaattt
att---------------------------------------------------------
------------------------------------------------------------
------------------------------------------------------------
------------------------------------------------------------
------------------------------------------------------------
------------------------------------------------------------
------------------------------------------------------------
------------------------------------------------------------
------------------------------------------------------------
------------------------------------------------------------
------------------------------------------------------------
------------------------------------------------------------
------------------------------------------------------------
------------------------------------------------------------
------------------------------------------------------------
------------------------------------------------------------
------------------------------------------------------------
------------------------------------------------------------
------------------------------------------------------------
------------------------------------------------------------
------------------------------------------------------------
------------------------------------------------------------
------------------------------------------------------------
------------------------------------------------------------
------------------------------------------------------------
------------------------------------------------------------
------------------------------------------------------------
------------------------------------------------------------
----------------------------------------------ttgcccataatact
ctgtgt-------------------------------------------------gtgtg
tgtgtgtgtgtgtgtgtgt-----------------------------------------
------------------------------------------------------------
------------------------------------------------------------
------------------------------------------------------------
-----------------------------------tttgctttaacatttgaag------
------------------------------------------------------------
-----------------------------------------t------------------
------------------------------------------------------------
------------------------------------------------------------
---------------------
>DNA-6-N5_DR|555295
------------------------------------------------------------
------------------------------------------------------------
------------------------------------------------------------
------------------------------------------------------------
------------------------------------------------------------
------------------------------------------------------------
------------------------------------------------------------
------------------------------------------------------------
------------------------------------------------------------
------------------------------------------------------------
------------------------------------------------------------
------------------------------------------------------------
------------------------------------------------------------
------------------------------------------------------------
------------------------------------------------------------
------------------------------------------------------------
------------------------------------------------------------
------------------------------------------------------------
------------------------------------------------------------
------------------------------------------------------------
------------------------------------------------------------
------------------------------------------------------------
------------------------------------------------------------
------------------------------------------------------------
------------------------------------------------------------
------------------------------------------------------------
------------------------------------------------------------
------------------------------------------------------------
------------------------------------------------------------
------------------------------------------------------------
------------------------------------------------------------
------------------------------------------------------------
------------------------------------------------------------
------------------------------------------------------------
------------------------------------------------------------
------------------------------------------------------------
------------------------------------------------------------
------------------------------------------------------------
------------------------------------------------------------
------------------------------------------------------------
------------------------------------------------------------
------------------------------------------------------------
----------------------actcgagaactgttttcttatat-aagaaacaaacaag
agaagcacccagcacagtccttagcttagctaacagtattgaacatatagataattatt-
-aaaaatcagaacttaccctctgattgctcgaggcctccaacaacgtgagctgccctgtg
tgctgacaaacagaaacgccacatctcattggctggctctagccaataaactggctttgc
tgctcttttactggtatgtacatttccacagaatttatgattttttaacaagaatctctt
cagaaaagagtttaaataaaccctaactaatgaaataatcgtgggaaattattattttgc
acctcagtcctgttggctgctggcattgttcattggtcaggcatcagccaatcaaacagc
tttacacctgcctc----gccccg-------------------tgctgctcacgcctctg
catctgcgagtgc-------------------ac--agatgagttc--------------
---------------------------------tgctacagagatcgcgggag-----at
gtgttgca---aaagtcagagcgcgggagatttgtagttgtactgacgaatctgagaggt
tgtgagtgccgacctgtggttgt-------agagcaaagatgcaatcaaat---------
---ttgccttgcacac--gtgtgtctgtcact---ttgtatttgtgaatga------cat
tttacaaatacacaactat------------taatctgcaacttcgaat-------ttaa
aacacaagtgtgtggattgt---------------------------tgtgtgtgtgtgc
aaatcgaggatttcagctgttcacatcagagctgtaagtgtacatttcaacatacac---
---atacaaatattattatcacaagtgctcacatttacatttgcaagctctcgagtttcg
caactgatttaccttcata--
>DNA-6-N5_DR|555296
-----------------------------------gaaactgtcagttcagttttcaga-
-----------------------------------attaaagtt----------------
---------------------cag------------------------------------
----tgtggg------tgctcaaccctgt-------------------------------
------------------------------------------------------------
------------------------------------------------------------
------------------------------------------------------------
------------------------------------------------------------
------------------------------------------------------------
------------------------------------------------------------
------------------------------------------------------------
------------------------------------------------------------
------------------------------------------------------------
------------------------------------------------------------
------------------------------------------------------------
------------------------------------------------------------
------------------------------------------------------------
------------------------------------------------------------
----------------------------------------------------------tc
ctggagatc-----------------tacc----tt-cctgcagatttcagttgcaaccc
tt----------------------------------------------------------
------------------------------------------------------------
------------------------------------atcaaa--------------caca
cctg--------------------------------------------------------
------------------------------------------------------------
------------------------------------------------------------
------------------------------------------------------------
------------------------------------------------------------
------------------------------------------------------------
------------------------------------------------------------
------------------------------------------------------------
------------------------------------------------------------
------------------------------------------------------------
------------------------------------------------------------
------------------------------------------------------------
------------------------------------------------------------
------------------------------------------------------------
------------------------------------------------------------
------------------------------------------------------------
------------------------------------------------------------
------------------------------------------------------------
------------------------------------------------------------
----------------------------------------------------tttgtaat
t-------------------------------------------------------atca
agtg--------------------------------------------------------
------------------------------------------------------------
------------------------------------------------------------
------------------------------------------------------------
----------------------------------------------ctgtt---caggtc
ctaat-------------------------------------------------------
------------------------------------------------------------
------------------------------------------------------------
------------------------------------------------------------
------------------------------------------------------------
------------------------------------------------------------
------------------------------------------------------------
------------------------------------------------------------
------------------------------------------------------------
------------------------------------------------------------
---------------------
>DNA-6-N5_DR|555297
------------------------------------------------------------
------------------------------------caatggtta---------------
--------------------gcaccatagcacc---------------------------
----atagctaaaaggtcactggttcgag-------------------------------
------------------------------------------------------------
------------------------------------------------------------
------------------------------------------------------------
------------------------------------------------------------
------------------------------------------------------------
------------------------------------------------------------
------------------------------------------------------------
------------------------------------------------------------
------------------------------------------------------------
------------------------------------------------------------
------------------------------------------------------------
------------------------------------------------------------
------------------------------------------------------------
------------------------------------------------------------
----------------------------------------------------------tc
ctggctagt-----------------tgca--atttctgtgtggagtttgcatgttctcc
ttg---------------------------------------------------------
------------------------------------------------------------
-----------------------------------tgttggcgtgg--------------
------------------------------------------------------------
------------------------------------------------------------
------------------------------------------------------------
------------------------------------------------------------
------------------------------------------------------------
------------------------------------------------------------
------------------------------------------------------------
------------------------------------------------------------
------------------------------------------------------------
------------------------------------------------------------
------------------------------------------------------------
------------------------------------------------------------
------------------------------------------------------------
------------------------------------------------------------
------------------------------------------------------------
------------------------------------------------------------
------------------------------------------------------------
------------------------------------------------------------
------------------------------------------------------------
----------------------------------------------------------gt
------------------------------------------------------------
------------------------------------------------------------
------------------------------------------------------------
------------------------------------------------------------
------------------------------------------------------------
----------------------------------------------tttctccaaatgct
ttgatttccccca-----------------------------------------------
------------------------cagtcca-----------------------------
--------------------------aac-acatgccctaggtgtg--------------
------------------------------------------------------------
---------------------------------------------------------atg
t------------------------------------ctttctata--------------
------------------------------------------------------------
------------------------------------------------------------
------------------------------------------------------------
------------------------------------------------------------
---------------------
>DNA-6-N5_DR|555298
------------------------------------------------------------
------------------------------------------------------------
------------------------------------------------------------
--------gtaaaaccatccacattaaac-------------------------------
------------------------------------------------------------
------------------------------------------------------------
------------------------------------------------------------
------------------------------------------------------------
-------a------------tactgtagtg------------------------------
------------------------------------------------------------
------------------------------------------------------------
------------------------------------------------------------
------------------------------------------------------------
------------------------------------------------------------
------------------------------------------------------------
------------------------------------------------------------
------------------------------------------------------------
------------------------------------------------------------
----------------------------------------------------------tt
ttaaactataatactgtatgatgaagtata--------ttacactgtaaa----------
------------------------------------------------------------
------------------------------------------------------------
-----------------------------------tattaaac-----------------
------------------------------------------------------------
------------------------------------------------------------
------------------------------------------------------------
------------------------------------------------------------
------------------------------------------------------------
------------------------------------------------------------
------------------------------------------------------------
------------------------------------------------------------
------------------------------------------------------------
------------------------------------------------------------
------------------------------------------------------------
------------------------------------------------------------
------------------------------------------------------------
------------------------------------------------------------
------------------------------------------------------------
------------------------------------------------------------
------------------------------------------------------------
------------------------------------------------------------
------------------------------------------------------------
------------------------------------------------------------
------------------------------------------------------------
------------------------------------------------------------
------------------------------------------------------------
------------------------------------------------------------
------------------------------------------------------------
-----------------------------------------------aatctacaac--t
ctg---------------------------------------------------------
-----------------------------------ttaataaatgctccag---------
-------------------------------cgaactgtag-------------------
------------------------------------------------------------
------------------------------------------------------------
------------------------------------------tattaaatat--------
----------------------a-----tgattaactg----------------------
------------------------------------------------------------
----taataaatactgtagtatgcttt---------------------------------
------------------------------------------------------------
---------------------
>DNA-6-N5_DR|642816
------------------------------------------------------------
-----------------------------taacaaattaatttc----------------
--------------------------------------------------------caag
gacaataaaccaggggtgaccaaagtcag-------------------------------
------------------------------------------------------------
------------------------------------------------------------
------------------------------------------------------------
------------------------------------------------------------
------------------------------------------------------------
------------------------------------------------------------
------------------------------------------------------------
------------------------------------------------------------
------------------------------------------------------------
------------------------------------------------------------
------------------------------------------------------------
------------------------------------------------------------
------------------------------------------------------------
------------------------------------------------------------
----------------------------------------------------------tc
ctggagggc-----------------tggt----gt-cctgctgactttagctcttactt
gc----------------------------------------------------------
------------------------------------------------------------
-------------------------------------ttcaa--------------caca
cctg--------------------------------------------------------
------------------------------------------------------------
------------------------------------------------------------
------------------------------------------------------------
------------------------------------------------------------
------------------------------------------------------------
------------------------------------------------------------
------------------------------------------------------------
------------------------------------------------------------
------------------------------------------------------------
------------------------------------------------------------
------------------------------------------------------------
------------------------------------------------------------
------------------------------------------------------------
------------------------------------------------------------
------------------------------------------------------------
------------------------------------------------------------
------------------------------------------------------------
------------------------------------------------------------
------------------------------------------------------------
------------------------------------------------------------
------------------------------------------------------------
------------------------------------------------------------
------------------------------------------------------------
------------------------------------------------------------
------------------------------------------------------------
------------------------------------------------------------
------------------------------------------------------------
------------------------------------------------------------
------------------------------------------------------------
------------------------------------------------------------
------------------------------------------------------------
------------------------------------------------------------
------------------------------------------------------------
------------------------------------------------------------
------------------------------------------------------------
---------------------
>DNA-6-N5_DR|642817
------------------------------------------------------------
------------------------------------------------------------
------------------------------------------------------------
------------------tcaaactcagt-------------------------------
------------------------------------------------------------
------------------------------------------------------------
------------------------------------------------------------
------------------------------------------------------------
------------------------------------------------------------
------------------------------------------------------------
------------------------------------------------------------
------------------------------------------------------------
------------------------------------------------------------
------------------------------------------------------------
------------------------------------------------------------
------------------------------------------------------------
------------------------------------------------------------
------------------------------------------------------------
----------------------------------------------------------tc
ctggtgggc-----------------caca----gc-tctgcacagtttagatccaactc
ta----------------------------------------------------------
------------------------------------------------------------
------------------------------------attaa------------------a
cctg--------------------------------------------------------
------------------------------------------------------------
------------------------------------------------------------
------------------------------------------------------------
------------------------------------------------------------
------------------------------------------------------------
------------------------------------------------------------
------------------------------------------------------------
------------------------------------------------------------
------------------------------------------------------------
------------------------------------------------------------
------------------------------------------------------------
------------------------------------------------------------
------------------------------------------------------------
------------------------------------------------------------
------------------------------------------------------------
------------------------------------------------------------
------------------------------------------------------------
------------------------------------------------------------
----------------------------------------------------atcaaaat
a-------------------------------------------------------attg
ag----------------------------------------------------------
------------------------------------------------------------
------------------------------------------------------------
------------------------------------------------------------
----------------------------------------------tccttaagaattgt
ttgat-------------------------------------------------------
---------ggt-------------ttttga-agcagggttgtaactaaa----------
--------------------------------ct-ctgcaggaacg--------------
------------------------------------------------------------
------------------------------------------------------------
--------------------------------------------------g-------ag
t--------------------ttgacacccctgatttagagtcagtaga---------aa
ta----------------------------------------------------------
------------------------------------------------------------
------------------------------------------------------------
---------------------
>DNA-6-N5_DR|642818
------------------------------------------------------------
-------------------------------tcacatcactttc----------------
---------------------cacc-----------------------------------
-----------ataggtgtcacagtcaac-------------------------------
------------------------------------------------------------
------------------------------------------------------------
------------------------------------------------------------
------------------------------------------------------------
------------------------------------------------------------
------------------------------------------------------------
------------------------------------------------------------
------------------------------------------------------------
------------------------------------------------------------
------------------------------------------------------------
------------------------------------------------------------
------------------------------------------------------------
------------------------------------------------------------
------------------------------------------------------------
----------------------------------------------------------tc
ttgaagggc-----------------cgca----gc-tctaaacacttttcttcaagccc
ta----------------------------------------------------------
------------------------------------------------------------
------------------------------------atcaaa--------------caca
gctg--------------------------------------------------------
------------------------------------------------------------
------------------------------------------------------------
------------------------------------------------------------
------------------------------------------------------------
------------------------------------------------------------
------------------------------------------------------------
------------------------------------------------------------
------------------------------------------------------------
------------------------------------------------------------
------------------------------------------------------------
------------------------------------------------------------
------------------------------------------------------------
------------------------------------------------------------
------------------------------------------------------------
------------------------------------------------------------
------------------------------------------------------------
------------------------------------------------------------
------------------------------------------------------------
----------------------------------------------------atccaaat
a-------------------------------------------------------atca
ag----------------------------------------------------------
------------------------------------------------------------
------------------------------------------------------------
------------------------------------------------------------
----------------------------------------------gtgctcaagattct
tt----------------------------------------------------------
------------------------------------------------------------
------------------------------------------------------------
------------------------------------------------------------
------------------------------------------------------------
------------------------------------------------------------
------------------------------------------------------------
------------------------------------------------------------
------------------------------------------------------------
------------------------------------------------------------
---------------------
>DNA-6-N5_DR|642819
------------------------------------------------------------
------------------------------------caaatttc----------------
---------------------tattcac-------------------------------a
ctttatagaacatgggtgcccaaacttgg-------------------------------
------------------------------------------------------------
------------------------------------------------------------
------------------------------------------------------------
------------------------------------------------------------
------------------------------------------------------------
------------------------------------------------------------
------------------------------------------------------------
------------------------------------------------------------
------------------------------------------------------------
------------------------------------------------------------
------------------------------------------------------------
------------------------------------------------------------
------------------------------------------------------------
------------------------------------------------------------
----------------------------------------------------------tc
ctggaaggc-----------------cagt----gt-cctgcaaagtttagttccaaccc
ca----------------------------------------------------------
------------------------------------------------------------
------------------------------------attaga--------------caca
cctg--------------------------------------------------------
------------------------------------------------------------
------------------------------------------------------------
------------------------------------------------------------
------------------------------------------------------------
------------------------------------------------------------
------------------------------------------------------------
------------------------------------------------------------
------------------------------------------------------------
------------------------------------------------------------
------------------------------------------------------------
------------------------------------------------------------
------------------------------------------------------------
------------------------------------------------------------
------------------------------------------------------------
------------------------------------------------------------
------------------------------------------------------------
------------------------------------------------------------
------------------------------------------------------------
----------------------------------------------------tgctggct
a-------------------------------------------------------atca
agct--------------------------------------------------------
------------------------------------------------------------
------------------------------------------------------------
------------------------------------------------------------
----------------------------------------------cttaccaggctttc
tagaaa----------------------------------------------------ca
ttcttgagggtt-------------tt-ttg-gggcaagttggagctaaa----------
--------------------------------a---------------------------
------------------------------------------------------------
------------------------------------------------------------
------------------------------------------------------------
------------------------------------------------------------
------------------------------------------------------------
------------------------------------------------------------
------------------------------------------------------------
---------------------
>DNA-6-N5_DR|642820
------------------------------------------------------------
------------------------------------------------------------
------------------------------------------------------------
------------------------------------------------------------
------------------------------------------------------------
------------------------------------------------------------
------------------------------------------------------------
------------------------------------------------------------
------------------------------------------------------------
------------------------------------------------------------
------------------------------------------------------------
------------------------------------------------------------
------------------------------------------------------------
------------------------------------------------------------
------------------------------------------------------------
------------------------------------------------------------
------------------------------------------------------------
------------------------------------------------------------
------------------------------------------------------------
------------------------------------------------------------
------------------------------------------------------------
------------------------------------------------------------
------------------------------------------------------------
------------------------------------------------------------
------------------------------------------------------------
------------------------------------------------------------
------------------------------------------------------------
------------------------------------------------------------
------------------------------------------------------------
------------------------------------------------------------
------------------------------------------------------------
------------------------------------------------------------
------------------------------------------------------------
------------------------------------------------------------
------------------------------------------------------------
------------------------------------------------------------
------------------------------------------------------------
------------------------------------------------------------
------------------------------------------------------------
------------------------------------------------------------
------------------------------------------------------------
------------------------------------------------------------
------------------------------------------------------------
------------------------------------------------------------
------------------------------------------------------------
------------------------------------------------------------
------------------------------------------------------------
-----------------------------atgaaataatcatac-agattattcttttgc
acc-----gacattggctgctggcattgctcatgtgtcaggcatcggtcaataaaatagc
tttatccctgccctctgcactcatca----------------------------------
---ttacaagtat-------------------a---agttgagttt--------------
---------------------------------tgctatagaaatctcgtgag-----at
gtgtagga---aatgg---------gaggatttgcagatgtggagcaaaatctgagaggt
tgtgagtgcccacttgtggttgt-------agagcaaaactgcaataaagtgctgaggta
aatttgccaaacatat--ttgtgtctgtcatttttttgtgtttgtgaatga------cat
ttta---------------------------caataaataacttcaaat-------tcaa
aacacaggt-tgctaaaaac------aaaaacttaccct---cggattgctaactcttac
caataaaccaactttgctgctcttt---tactggta--tatacatttctgtaga------
-----ataatgataattaacaaaaatattttca-------------------------tg
aaata-gttcaa---------
>DNA-6-N5_DR|727740
------------------------------------------------------------
------------------------------------------------------------
------------------------------------------------------------
------agagcaggggtgagcaaactcgg-------------------------------
------------------------------------------------------------
------------------------------------------------------------
------------------------------------------------------------
------------------------------------------------------------
------------------------------------------------------------
------------------------------------------------------------
------------------------------------------------------------
------------------------------------------------------------
------------------------------------------------------------
------------------------------------------------------------
------------------------------------------------------------
------------------------------------------------------------
------------------------------------------------------------
------------------------------------------------------------
----------------------------------------------------------tc
ctggagggc-----------------tagt----gt-cctgcatagtttagggttagggt
ct----------------------------------------------------------
------------------------------------------------------------
-----------------------------------tatcaaa--------------aaca
cctg--------------------------------------------------------
------------------------------------------------------------
------------------------------------------------------------
------------------------------------------------------------
------------------------------------------------------------
------------------------------------------------------------
------------------------------------------------------------
------------------------------------------------------------
------------------------------------------------------------
------------------------------------------------------------
------------------------------------------------------------
------------------------------------------------------------
------------------------------------------------------------
------------------------------------------------------------
------------------------------------------------------------
------------------------------------------------------------
------------------------------------------------------------
------------------------------------------------------------
------------------------------------------------------------
----------------------------------------------------aacatgca
a-------------------------------------------------------atca
gt----------------------------------------------------------
------------------------------------------------------------
------------------------------------------------------------
------------------------------------------------------------
----------------------------------------------gtcttcaagagcac
tagaaa----------------------------------------------------tc
tataagcaggtg-------------tgtttg-attagagttggagctgaa----------
--------------------------------ccgttgcaggacac--------------
------------------------------------------------------------
----------------------------------------------------------ca
g------------------------------------ccctctaggatcga-------gt
t--------------------tgcccacccctggtttaga--------------------
------------------------------------------------------------
-----------------------gtctgtgtgtgtgtgt---------------------
-----gtgtgtgt-----------------------------------------------
---------------------
>DNA-6-N5_DR|727741
------------------------------------------------------------
---------------------------------aattgacgtta----------------
---------------------cct------------------------------------
-----taaatcaggggtcgccaaacttat-------------------------------
------------------------------------------------------------
------------------------------------------------------------
------------------------------------------------------------
------------------------------------------------------------
------------------------------------------------------------
------------------------------------------------------------
------------------------------------------------------------
------------------------------------------------------------
------------------------------------------------------------
------------------------------------------------------------
------------------------------------------------------------
------------------------------------------------------------
------------------------------------------------------------
------------------------------------------------------------
----------------------------------------------------------tc
ctagagagc-----------------cagt----gt-cctgcaaagtttagctccaatcc
ta----------------------------------------------------------
------------------------------------------------------------
------------------------------------atcaaa--------------taca
ccta--------------------------------------------------------
------------------------------------------------------------
------------------------------------------------------------
------------------------------------------------------------
------------------------------------------------------------
------------------------------------------------------------
------------------------------------------------------------
------------------------------------------------------------
------------------------------------------------------------
------------------------------------------------------------
------------------------------------------------------------
------------------------------------------------------------
------------------------------------------------------------
------------------------------------------------------------
------------------------------------------------------------
------------------------------------------------------------
------------------------------------------------------------
------------------------------------------------------------
------------------------------------------------------------
----------------------------------------------------aacaagct
a-------------------------------------------------------atta
aagt--------------------------------------------------------
------------------------------------------------------------
------------------------------------------------------------
------------------------------------------------------------
----------------------------------------------attactagctatac
ttgaaa----------------------------------------------------ca
tccaggcaggtt-------------tt-ttg-aggcaagttggagctaaa----------
--------------------------------ct-gcaggg-------------------
------------------------------------------------------------
------------------------------------------------------------
------------------------------------------------------------
------------------------------------------------------------
------------------------------------------------------------
------------------------------------------------------------
------------------------------------------------------------
---------------------
>DNA-6-N5_DR|727742
------------------------------------------------------------
-----------------------------tgaaaaataaccctc----------------
---------------------tgt------------------------------------
--------aacagtggttctcaatctcgg-------------------------------
------------------------------------------------------------
------------------------------------------------------------
------------------------------------------------------------
------------------------------------------------------------
------------------------------------------------------------
------------------------------------------------------------
------------------------------------------------------------
------------------------------------------------------------
------------------------------------------------------------
------------------------------------------------------------
------------------------------------------------------------
------------------------------------------------------------
------------------------------------------------------------
------------------------------------------------------------
----------------------------------------------------------tc
ctggaggtc-----------------tggt----gt-tctgcagagtttagctccaacct
ca----------------------------------------------------------
------------------------------------------------------------
------------------------------------atcaga--------------caca
cctg--------------------------------------------------------
------------------------------------------------------------
------------------------------------------------------------
------------------------------------------------------------
------------------------------------------------------------
------------------------------------------------------------
------------------------------------------------------------
------------------------------------------------------------
------------------------------------------------------------
------------------------------------------------------------
------------------------------------------------------------
------------------------------------------------------------
------------------------------------------------------------
------------------------------------------------------------
------------------------------------------------------------
------------------------------------------------------------
------------------------------------------------------------
------------------------------------------------------------
------------------------------------------------------------
----------------------------------------------------ggctagct
a-------------------------------------------------------ataa
agct--------------------------------------------------------
------------------------------------------------------------
------------------------------------------------------------
------------------------------------------------------------
----------------------------------------------ctt-----------
------------------------------------------------------------
------------------------------------------------------------
------------------------------------------------------------
------------------------------------------------------------
------------------------------------------------------------
------------------------------------------------------------
------------------------------------------------------------
------------------------------------------------------------
------------------------------------------------------------
------------------------------------------------------------
---------------------
>DNA-6-N5_DR|727743
------------------------------------------------------------
------------------------------------------------------------
------------------------------------------------------------
-----------acaggtttcaaactcagt-------------------------------
------------------------------------------------------------
------------------------------------------------------------
------------------------------------------------------------
------------------------------------------------------------
------------------------------------------------------------
------------------------------------------------------------
------------------------------------------------------------
------------------------------------------------------------
------------------------------------------------------------
------------------------------------------------------------
------------------------------------------------------------
------------------------------------------------------------
------------------------------------------------------------
------------------------------------------------------------
----------------------------------------------------------tc
caaaagggc-----------------cgca----gc-tctgcacagtttagttccaaccc
ta----------------------------------------------------------
------------------------------------------------------------
------------------------------------attaaa--------------caca
cctg--------------------------------------------------------
------------------------------------------------------------
------------------------------------------------------------
------------------------------------------------------------
------------------------------------------------------------
------------------------------------------------------------
------------------------------------------------------------
------------------------------------------------------------
------------------------------------------------------------
------------------------------------------------------------
------------------------------------------------------------
------------------------------------------------------------
------------------------------------------------------------
------------------------------------------------------------
------------------------------------------------------------
------------------------------------------------------------
------------------------------------------------------------
------------------------------------------------------------
------------------------------------------------------------
----------------------------------------------------ctctgaac
a-------------------------------------------------------cttt
aaata-------------------------------------------------------
------------------------------------------------------------
------------------------------------------------------------
------------------------------------------------------------
---------------------------------------------tattttaagttttgt
gtgaa-------------------------------------------------------
------------------------attttga-tcca---tcataagtgac----------
--------------------------------ct-gaacagg------------------
------------------------------------------------------------
------------------------------------------------------------
------------------------------------------------------------
------------------------------------------------------------
------------------------------------------------------------
------------------------------------------------------------
------------------------------------------------------------
---------------------
>DNA-6-N5_DR|727744
------------------------------------------------------------
------------------------------------------------------------
------------------------------------------------------------
---------------------aaccctgt-------------------------------
------------------------------------------------------------
------------------------------------------------------------
------------------------------------------------------------
------------------------------------------------------------
------------------------------------------------------------
------------------------------------------------------------
------------------------------------------------------------
------------------------------------------------------------
------------------------------------------------------------
------------------------------------------------------------
------------------------------------------------------------
------------------------------------------------------------
------------------------------------------------------------
------------------------------------------------------------
----------------------------------------------------------tc
ctggagatc-----------------aaca----tt-cctgtagagtttagctccaacgc
tt----------------------------------------------------------
------------------------------------------------------------
------------------------------------attaaa--------------caca
acta--------------------------------------------------------
------------------------------------------------------------
------------------------------------------------------------
------------------------------------------------------------
------------------------------------------------------------
------------------------------------------------------------
------------------------------------------------------------
------------------------------------------------------------
------------------------------------------------------------
------------------------------------------------------------
------------------------------------------------------------
------------------------------------------------------------
------------------------------------------------------------
------------------------------------------------------------
------------------------------------------------------------
------------------------------------------------------------
------------------------------------------------------------
------------------------------------------------------------
------------------------------------------------------------
----------------------------------------------------aaccaact
a-------------------------------------------------------ggta
ggat--------------------------------------------------------
------------------------------------------------------------
------------------------------------------------------------
------------------------------------------------------------
----------------------------------------------ctgaa--ggagcac
ttgata----------------------------------------------------at
taaagacaggtg-------------tgttta-atcaagat-gcagctgaa----------
--------------------------------at-ctgcaggaaag--------------
------------------------------------------------------------
----------------------------------------------------------aa
g------------------------------------atctctaggctgag-------cg
tt---------------tcgctgagcacccctgctatat-------------------ac
tgtgta---------------------------------------------------tt-
------------------------------------------------------------
------------------------------------------------------------
---------------------
>DNA-6-N5_DR|727745
------------------------------------------------------------
------------------------------------------------------------
------------------------------------------------------------
------------------------------------------------------------
------------------------------------------------------------
------------------------------------------------------------
------------------------------------------------------------
------------------------------------------------------------
------------------------------------------------------------
------------------------------------------------------------
------------------------------------------------------------
------------------------------------------------------------
------------------------------------------------------------
------------------------------------------------------------
------------------------------------------------------------
------------------------------------------------------------
------------------------------------------------------------
------------------------------------------------------------
------------------------------------------------------------
------------------------------------------------------------
------------------------------------------------------------
------------------------------------------------------------
------------------------------------------------------------
------------------------------------------------------------
------------------------------------------------------------
------------------------------------------------------------
------------------------------------------------------------
------------------------------------------------------------
------------------------------------------------------------
------------------------------------------------------------
------------------------------------------------------------
------------------------------------------------------------
------------------------------------------------------------
------------------------------------------------------------
------------------------------------------------------------
------------------------------------------------------------
------------------------------------------------------------
------------------------------------------------------------
------------------------------------------------------------
------------------------------------------------------------
------------------------------------------------------------
------------------------------------------------------------
------------------------------------------------------------
------------------------------------------------------------
------------------------------------------------------------
------------------------------------------------------------
------------------------------------------------------------
------------------------------------------------------------
------------------------------------------------------------
------------------------------------------------------------
------------------------------------------------------------
------------------------------------------------------------
------------------------------------------------------------
------------------------------------------------------------
------------------------------------------------------------
------------------------------------------------------------
------------------------------------------------------------
-----------ttcagctgttcacatcagagctgtgagtgtacatttca-----------
--catacacatattattatcacaagtgctcacatttagatttgcaagttctcaagttttt
ctacagatttaccttcata--
>DNA-6-N5_DR|727746
tatgaaggtaaatccgttgcgaaactcgag------agcttgcaaatgtaaatgtgagca
cttgtgataataatatttgtatgtgtaggttgaaatgtacacttacagctctgatgtgaa
cagctgaaatcctcgatttg-cacacacacac-----aacaacccacac------acttg
tgttttaaattggaagttgcagattaatagttgtgtatttgtaaaatgtcattcacaaat
acaaagtgacagacacacgtgtgcaaggcaaatttgattgcatctttgctctacaaccac
aggtcggcactcacaacctctcagattggtcagtacaactacaaatctcccgcgctctga
cttttgcaacacatctcccgcgatctctgtagcagaactcatctgtgcactggcagatgc
agaggcgtgagcagcgcggggcgggggaggggcggggcaggtgtaaagctgtttgattgg
ctgaagcctgaccaatgaacaatgccagcagccaacaggactgaggtgcaaaataataat
ttcccacgattatttcattagttagggtttatttaaactcttttctgaagagattcttgt
taaaaa-tcataaattctactgtaatgtacataccagtaaaagagcagcaaagccagttt
attggctacagccagccaatgagatggggtgtttctgtttgtcagcacacagggcagctc
acgttgttggaggcctcgagcaatcagagggtaagttatga-ttttttaataattatcta
tatgttcaatactgttagctaagctaaggactgtgttgggtgcttctcttgtttgtttct
tatataagaaaacagttatgagttatgtaggagttgctttctatcatgttatatggttct
aaagatacgattcaacccacatgaaat-aagaagttgtaatagcatttatagtaaacaat
attacgtttttgaaccatactaactataataaactgtattatactgtatattttgcagta
tctacaactttgttaatgaatgcaacagcacactgtagtattaactagcatgaactttaa
tgaattgaagtatactttatatgtaaaacctaatacattttaaagcagtttcatttcttt
ctaatttataca------------tctaca--tgcattacatctgatttaggtccacaac
ttgcatccttcaacat---gatatgtgtgttcaaaggaagagcaactaggtgagggagac
agtgtccatcgctcggcagagggtccactttgagcatctcatctgcagggttaagcaaca
taagctgaacagtcatc---------atctctctctattacagcg-----------agca
tcaaccagctttacacaatggcttgctttctgaccattagtataggcttgagcaaaggat
taaagaggagataacatttgatgggtaatgatgaagttggatttaccacctccatctcat
tacgaacaaggaaaaacccttaaatatttcaatacaagtaactagacatttgcgctacac
ttatttggactgtaaattttatttgacaaattacattcc-cttacagcacaggtgtcaaa
ctcagttcctggagggctgcagctttgcaaagtttagttctaaccctaattaaacacacc
tgatcaaactaattgagtccttcaggtttgtttgaaactttcacttaagtgttttgaagc
agggttgcaactaaaaacgtgcagggttacggcccttcaggaactgagtttgacacccct
gccttacagtaaagtgtaaaaatactacattaaacaattatcaaaataaaagttgtg--t
gtgggtgagtgtgtgttttgttcaaatctgtagtcatcttggcaggtaaaaagagaaaat
aaatggtcggcttcctcttgaatgatctgaattattttgaagtgtttgtagatgagctgg
atcatcatgtcatctttagcataaataacatccttttcaagctatgcagcttctctgagt
tcctcatcgacttgaaacatcctgatctctcctgtcactccatccttacaggaaactgag
aaataa-----aggtagtaactttcataattaaaaaagtgacataaaggacacactgtac
acaaacatgtaaacagatagatggatagatagatatgatgcaggttataataacaaaaac
cggtatgatctgtaagaaactgaaacgcctagtgttatttttaattgctattaatgtgtg
c--------------------gtgtgtgtaaatatacttcaattcattaaagttcatgct
agttaatactacagtgtgctgttgcattcattaacaaagttgtagatactgcaaaatata
cagtataatacagtttattatagttagtatggttcaaaaa-cgtaatattgtttactata
aatgctattacaacttcttatttcatgtgggttgaatcgtatctttagaaccatataaca
tgattgaaagcagctcctagataactcataactgttttcttatat-aagaaacaaacaag
agaagcacccagcacagtccttagcttagctaacagtattgaacatatagataattatt-
aaaaaatcttaacttaccctctgattgctcgaggcctccaacaacgtgagctgccctgtg
tgctgacaaacagaaacgccccatctcattggctggctgtagccaataaactggctttgc
tgctcttttactggtatgtacattacagtagaatttatga-tttttaacaagaatctctt
cagaaaagagtttaaataaaccctaactaatgaaataatcgtgggaaattattattttgc
acctcagtcctgttggctgctggcattgttcattggtcaggcttcagccaatcaaacagc
tttacacctgcccc----gcccctcccccgc--------cccgcgctgctcacgcctctg
catctgccagtgc-------------------ac--agatgagttc--------------
---------------------------------tgctacagagatcgcgggag-----at
gtgttgca---aaagtcagagcgcgggagatttgtagttgtactgaccaatctgagaggt
tgtgagtgccgacctgtggttgt-------agagcaaagatgcaatcaaat---------
---ttgccttgcacac--gtgtgtctgtcact---ttgtatttgtgaatga------cat
tttacaaatacacaactat------------taatctgcaacttccaat-------ttaa
aacacaagtgtgtgggttgt---------------------------tgtgtgtgtgtgc
aaatcgaggatttcagctgttcacatcagagctgtaagtgtacatttcaacctacac---
---atacaaatattattatcacaagtgctcacatttacatttgcaagctctcgagtttcg
caacggatttaccttcata--
>DNA-6-N5_DR|727747
------------------------------------------------------------
------------------------------------------------------------
------------------------------------------------------------
------------------------------------------------------------
------------------------------------------------------------
------------------------------------------------------------
------------------------------------------------------------
------------------------------------------------------------
------------------------------------------------------------
------------------------------------------------------------
------------------------------------------------------------
------------------------------------------------------------
------------------------------------------------------------
------------------------------------------------------------
------------------------------------------------------------
------------------------------------------------------------
------------------------------------------------------------
------------------------------------------------------------
------------------------------------------------------------
-------------------------------------------taattctgactttaact
gt----------------------------------------------------------
------------------------------------------------------------
---------------------------------------------------------ata
cctg--------------------------------------------------------
------------------------------------------------------------
------------------------------------------------------------
------------------------------------------------------------
------------------------------------------------------------
------------------------------------------------------------
------------------------------------------------------------
------------------------------------------------------------
------------------------------------------------------------
------------------------------------------------------------
------------------------------------------------------------
------------------------------------------------------------
------------------------------------------------------------
------------------------------------------------------------
------------------------------------------------------------
------------------------------------------------------------
------------------------------------------------------------
------------------------------------------------------------
------------------------------------------------------------
----------------------------------------------------agc---ta
a-------------------------------------------------------atta
gc----------------------------------------------------------
------------------------------------------------------------
------------------------------------------------------------
------------------------------------------------------------
----------------------------------------------tgattc--------
------------------------------------------------------------
-------aggtg-------------tgtttg-atttggtttggaactaaa----------
--------------------------------ct-tgtcaggacaa--------------
------------------------------------------------------------
----------------------------------------------------------cg
g------------------------------------ccctccaggagtga-------gt
t--------------------tggacacccctg---------------------------
------------------------------------------------------------
------------------------------------------------------------
------------------------------------------------------------
---------------------
>DNA-6-N5_DR|809473
------------------------------------------------------------
---------------------ctggtcatcactatattatatta----------------
---------------------gtcataactgtgtgtgtgtg----------------tgt
gtgtgtgtgtgtggggtcaccaatctcgg-------------------------------
------------------------------------------------------------
------------------------------------------------------------
------------------------------------------------------------
------------------------------------------------------------
------------------------------------------------------------
------------------------------------------------------------
------------------------------------------------------------
------------------------------------------------------------
------------------------------------------------------------
------------------------------------------------------------
------------------------------------------------------------
------------------------------------------------------------
------------------------------------------------------------
------------------------------------------------------------
----------------------------------------------------------tc
ctggagggc-----------------cggt----c--cctgtagggtttagctccaactt
ga----------------------------------------------------------
------------------------------------------------------------
-------------------------------------ctgaa--------------caca
cctgcctggat-------------------------------------------------
------------------------------------------------------------
------------------------------------------------------------
------------------------------------------------------------
------------------------------------------------------------
------------------------------------------------------------
------------------------------------------------------------
------------------------------------------------------------
------------------------------------------------------------
------------------------------------------------------------
------------------------------------------------------------
------------------------------------------------------------
------------------------------------------------------------
------------------------------------------------------------
------------------------------------------------------------
------------------------------------------------------------
------------------------------------------------------------
----------------------------------------g-------------------
------------------------------------------------------------
-----------------------------------tttctagtatacctagtaagacctt
g-------------------------------------------------------atta
gc----------------------------------------------------------
------------------------------------------------------------
------------------------------------------------------------
------------------------------------------------------------
----------------------------------------------ttgtt---------
------------------------------------------------------------
------------------------------------------------------------
------------------------------------------------------------
------------------------------------------------------------
------------------------------------------------------------
------------------------------------------------------------
------------------------------------------------------------
------------------------------------------------------------
------------------------------------------------------------
------------------------------------------------------------
---------------------
>DNA-6-N5_DR|809474
------------------------------------------------------------
------------------------------------------------------------
------------------------------------------------------------
----------------------------t-------------------------------
------------------------------------------------------------
------------------------------------------------------------
------------------------------------------------------------
------------------------------------------------------------
------------------------------------------------------------
------------------------------------------------------------
------------------------------------------------------------
------------------------------------------------------------
------------------------------------------------------------
------------------------------------------------------------
------------------------------------------------------------
------------------------------------------------------------
------------------------------------------------------------
------------------------------------------------------------
----------------------------------------------------------tc
ctggaggac-----------------cacc----agctctgcacattttccatctctttt
ta----------------------------------------------------------
------------------------------------------------------------
------------------------------------accaaa--------------caca
cctg--------------------------------------------------------
------------------------------------------------------------
------------------------------------------------------------
------------------------------------------------------------
------------------------------------------------------------
------------------------------------------------------------
------------------------------------------------------------
------------------------------------------------------------
------------------------------------------------------------
------------------------------------------------------------
------------------------------------------------------------
------------------------------------------------------------
------------------------------------------------------------
------------------------------------------------------------
------------------------------------------------------------
------------------------------------------------------------
------------------------------------------------------------
------------------------------------------------------------
------------------------------------------------------------
----------------------------------------------------attcagat
c-------------------------------------------------------atga
g-----------------------------------------------------------
------------------------------------------------------------
------------------------------------------------------------
------------------------------------------------------------
----------------------------------------------ctcattagcagaga
ctgaaa---------------------------------------------------gac
ctgtaatgggtgttaccca---aa--------gacaaagtagaaatccaaa---------
--------------------------------ac-atgcagtgctgg-------------
------------------------------------------------------------
----------------------------------------------------------tg
g------------------------------------tcctctaggaatgt-------gg
t--------------------tgagacacgctgcgttaaagtgatg--------------
------------------------------------------------------------
----atcaaaata-----------------------------------------------
------------------------------------------------------------
---------------------
>DNA-6-N5_DR|809475
------------------------------------------------------------
------------------------------------------------------------
------------------------------------------------------------
---------------------------gt-------------------------------
------------------------------------------------------------
------------------------------------------------------------
------------------------------------------------------------
------------------------------------------------------------
------------------------------------------------------------
------------------------------------------------------------
------------------------------------------------------------
------------------------------------------------------------
------------------------------------------------------------
------------------------------------------------------------
------------------------------------------------------------
------------------------------------------------------------
------------------------------------------------------------
------------------------------------------------------------
----------------------------------------------------------tt
ctgaaggac-----------------cacc----agctctgcacatttt-tatgtctcct
ta----------------------------------------------------------
------------------------------------------------------------
------------------------------------accaaa--------------caca
cctg--------------------------------------------------------
------------------------------------------------------------
------------------------------------------------------------
------------------------------------------------------------
------------------------------------------------------------
------------------------------------------------------------
------------------------------------------------------------
------------------------------------------------------------
------------------------------------------------------------
------------------------------------------------------------
------------------------------------------------------------
------------------------------------------------------------
------------------------------------------------------------
------------------------------------------------------------
------------------------------------------------------------
------------------------------------------------------------
------------------------------------------------------------
------------------------------------------------------------
------------------------------------------------------------
----------------------------------------------------attcagat
c-------------------------------------------------------atta
g-----------------------------------------------------------
------------------------------------------------------------
------------------------------------------------------------
------------------------------------------------------------
----------------------------------------------ctcattagtagaac
ctgaaa---------------------------------------------------gac
ctgcaatggg----------------------------acagacatccaaa---------
--------------------------------ac-atgcagtgttgg-------------
------------------------------------------------------------
----------------------------------------------------------tg
g------------------------------------tccttcaggaacgt-------gg
t--------------------tgagaaacactgctctaaagcaatg--------------
------------------------------------------------------------
---caaacaaatact---------------------------------------------
------------------------------------------------------------
---------------------
>DNA-6-N5_DR|809476
------------------------------------------------------------
------------atattagtattc-ttagttgaaatttaaact----gctctgacatgta
aagctaaatttctcgatttg-cacacacag--------ataagcaaaac------acccg
tgtttctaattaaaagttgtagatttat--------------------------------
------------------------------------------------------------
------------------------------------------------------------
------------------------------------------------------------
------------------------------------------------------------
------------------------------------------------------------
------------------------------------------------------------
------------------------------------------------------------
------------------------------------------------------------
------------------------------------------------------------
------------------------------------------------------------
------------------------------------------------------------
------------------------------------------------------------
------------------------------------------------------------
------------------------------------------------------------
------------------------------------------------------------
---agttctgaa------------tttgtc--------agatgtcattcgcataaacaa-
------------------------------------------------gatggcagacac
aatg--------------------------------------------------------
------------------------tgttcaccctacatgtgaata---------------
------------------------------------------------------------
------------------------------------------------------------
------------------------------------------------------------
------------------------------------------------------------
------------------------------------------------------------
------------------------------------------------------------
------------------------------------------------------------
------------------------------------------------------------
------------------------------------------------------------
------------------------------------------------------------
------------------------------------------------------------
------------------------------------------------------------
------------------------------------------------------------
------------------------------------------------------------
------------------------------------------------------------
------------------------------------------------------------
------------------------------------------------------------
------------------------------------------------------------
------------------------------------------------------------
------------------------------------------------------------
------------------------------------------------------------
------------------------------------------------------------
------------------------------------------------------------
------------------------------------------------------------
---------------------------------------------------ttgtgtact
attatcttagcactttaattcagttttgctgtacaaccagaagttggcactaaaaacatc
-tcagatctggcagta--------------------------------------------
---------------------------------------gaagttcaa------------
------------------------------------------------------------
------------------------------------------------------------
------------------------------------------------------------
------------------------------------------------------------
--------------atcccacctcact---------------------------------
------------------------------------------------------------
------------------------------------------------------------
------------------------------------------------------------
---------------------
>DNA-6-N5_DR|809477
------------------------------------------------------------
------------------------------------------------------------
------------------------------------------------------------
------------------------------------------------------------
------------------------------------------------------------
------------------------------------------------------------
------------------------------------------------------------
------------------------------------------------------------
------------------------------------------------------------
------------------------------------------------------------
------------------------------------------------------------
------------------------------------------------------------
------------------------------------------------------------
------------------------------------------------------------
------------------------------------------------------------
------------------------------------------------------------
------------------------------------------------------------
------------------------------------------------------------
------------------------------------------------------------
------------------------------------------------------------
tc----------------------------------------------------------
------------------------------------------------------------
------------------------------------ctctat--------------caca
cctgcctggaa-------------------------------------------------
------------------------------------------------------------
------------------------------------------------------------
------------------------------------------------------------
------------------------------------------------------------
------------------------------------------------------------
------------------------------------------------------------
------------------------------------------------------------
------------------------------------------------------------
------------------------------------------------------------
------------------------------------------------------------
------------------------------------------------------------
------------------------------------------------------------
------------------------------------------------------------
------------------------------------------------------------
------------------------------------------------------------
------------------------------------------------------------
----------------------------------------g-------------------
------------------------------------------------------------
-----------------------------------tt---------------tctatact
a-------------------------------------------------------gat-
---gga------------------------------------------------------
------------------------------------------------------------
------------------------------------------------------------
------------------------------------------------------------
---------------------------------------------tctttatttgctagt
tcgggt------------------------------------------------------
-------------------------gtgtta-tttgagaatggg----------------
--------------------------------at-atgctggacac--------------
------------------------------------------------------------
----------------------------------------------------------cg
g------------------------------------cccttcaggactga-------gt
t--------------------tggacacctgtgcttta-------------------caa
attattgttgc-------------------------------------------------
------------------------------------------------------------
------------------------------------------------------------
---------------------
>DNA-6-N5_DR|885549
------------------------------------------------------------
------------------------------------------------------------
------------------------------------------------------------
-----------acaggtgtcaaactcagt-------------------------------
------------------------------------------------------------
------------------------------------------------------------
------------------------------------------------------------
------------------------------------------------------------
------------------------------------------------------------
------------------------------------------------------------
------------------------------------------------------------
------------------------------------------------------------
------------------------------------------------------------
------------------------------------------------------------
------------------------------------------------------------
------------------------------------------------------------
------------------------------------------------------------
------------------------------------------------------------
----------------------------------------------------------tc
ctggagggc-----------------cgca----gc-tctgcacggtttggctttaatc-
------------------------------------------------------------
------------------------------------------------------------
------------------------------------------------------------
------------------------------------------------------------
------------------------------------------------------------
------------------------------------------------------------
------------------------------------------------------------
------------------------------------------------------------
------------------------------------------------------------
------------------------------------------------------------
------------------------------------------------------------
------------------------------------------------------------
------------------------------------------------------------
------------------------------------------------------------
------------------------------------------------------------
------------------------------------------------------------
------------------------------------------------------------
------------------------------------------------------------
------------------------------------------------------------
------------------------------------------------------------
------------------------------------------------------------
------------------------------------------------------------
-------------------------------------------------------aaact
a-------------------------------------------------------gttt
ag----------------------------------------------------------
------------------------------------------------------------
------------------------------------------------------------
------------------------------------------------------------
----------------------------------------------tctttcagtcttgt
ttaaac---------------------------------------------------acc
taaaggtaagtg-------------tgttga-agcagggtttaaactaaa----------
--------------------------------ct-gtgcagggctg--------------
------------------------------------------------------------
----------------------------------------------------------cg
g------------------------------------ccctccagaaactg-------tg
g--------------------ttgacatccctgctccatgtgctccagt---------tt
cctaaagacatgctgtatgag----cgaa-----------------------------tt
gaaaaaaaaaatctatatatat-gtgtgtgtgagtgagt---------------------
-----gagtg--------------------------------------------------
---------------------
>DNA-6-N5_DR|885550
------------tcagtagcaaaacttgag------agcttgtaaatctgaatgtgagag
cttgctatgttaatatttgtatttgttagttgaaatgtacactcacagctctgatgtg-a
aagcttaatctcttgatttg-cacacacaaac-----aataatcaaaac------acaag
tgttttgaatttgaag--------------------------------------------
------------------------------------------------------------
------------------------------------------------------------
------------------------------------------------------------
------------------------------------------------------------
------------------------------------------------------------
------------------------------------------------------------
------------------------------------------------------------
------------------------------------------------------------
------------------------------------------------------------
------------------------------------------------------------
------------------------------------------------------------
------------------------------------------------------------
------------------------------------------------------------
------------------------------------------------------------
------------------------------------------------------------
-----atatgaa------------tgtgtc--------aaatgtcatt--caaaaacaa-
------------------------------------------------aatgacagacac
aat---------------------------------------------------------
------------------------tatttttatttttt----------------------
------------------------------------------------------------
------------------------------------------------------------
------------------------------------------------------------
------------------------------------------------------------
------------------------------------------------------------
------------------------------------------------------------
------------------------------------------------------------
------------------------------------------------------------
------------------------------------------------------------
------------------------------------------------------------
------------------------------------------------------------
------------------------------------------------------------
------------------------------------------------------------
------------------------------------------------------------
------------------------------------------------------------
------------------------------------------------------------
------------------------------------------------------------
------------------------------------------------------------
------------------------------------------------------------
------------------------------------------------------------
------------------------------------------------------------
------------------------------------------------------------
------------------------------------------------------------
------------------------------------------------------------
------------------------------------------------------------
-atgctttagc-ttttttatcagttgtgctgtacaaccacaagttggcacaaacaacctc
-tgaggtctgacaata--------------------------------------------
---------------------------------------ttagttcaa------------
----------------------------------gttttgactt----------------
------------------------------------------------------------
------------------------------------------------------------
------------------------------------------------------------
---------------ttccagc--------------------------------------
------------------------------------------------------------
------------------------------------------------------------
------------------------------------------------------------
---------------------
>DNA-6-N5_DR|885551
----aaggtaaatcagtagcaaaacttgag------atatttcaaacctgattgtgataa
cttgtcatatttatatttatggta-gatgttgaattttacacatacagcgcaaatgtaaa
aagctgattctttcgatttg-c---------------aata--------------accca
tattttgaatgtgaagttgcagattaat--------------------------------
------------------------------------------------------------
------------------------------------------------------------
------------------------------------------------------------
------------------------------------------------------------
------------------------------------------------------------
------------------------------------------------------------
------------------------------------------------------------
------------------------------------------------------------
------------------------------------------------------------
------------------------------------------------------------
------------------------------------------------------------
------------------------------------------------------------
------------------------------------------------------------
------------------------------------------------------------
------------------------------------------------------------
---aattatgaa------------tttgtc--------aaatgttattcacataaacaa-
------------------------------------------------aat-tttgacac
act---------------------------------------------------------
------------------------tgtgtgctatacat----------------------
------------------------------------------------------------
------------------------------------------------------------
------------------------------------------------------------
------------------------------------------------------------
------------------------------------------------------------
------------------------------------------------------------
------------------------------------------------------------
------------------------------------------------------------
------------------------------------------------------------
------------------------------------------------------------
------------------------------------------------------------
------------------------------------------------------------
------------------------------------------------------------
------------------------------------------------------------
------------------------------------------------------------
------------------------------------------------------------
------------------------------------------------------------
------------------------------------------------------------
------------------------------------------------------------
------------------------------------------------------------
------------------------------------------------------------
------------------------------------------------------------
------------------------------------------------------------
------------------------------------------------------------
------------------------------------------------------------
-ttaccatagtttttagtttcagttttaca--caaactgtaagttggcactcgcagcctc
tttagatctggcagtga-------------------------------------------
--------------------gttg--------gttttgcaaaactcag------------
--------------------------------gtgcactataaatgcaaatgtgtga---
-----------gaaaacagggggctgagga------------------------------
-----------------------------agagatgaaggc-------------------
-------------------------------------cattttattggctaa-----agt
ctgaccaatgaacaactccagtcagcacg--tgactta----------------------
----------------------------------------------------------gc
aaaa--------------------------------------------------------
------------------------------------------------------------
---------------------
>DNA-6-N5_DR|885552
------------------------------------------------------------
------------------------------------------------------------
-----------------------------------------------aaccacctaacac
agtctttcactaacagtattgaacatat--------------------------------
------------------------------------------------------------
------------------------------------------------------------
------------------------------------------------------------
------------------------------------------------------------
--------aaggtaggtaattattaaaa--c-----------------------------
------------------------------------------------------------
----aaa-----------------------------------------------------
------------------------------------------------------------
------------------------------------------------------------
-a----------------------------------------------------------
------------------------------------------------------------
------------------------------------------------------------
------------------------------------------------------------
------------------------------------------------------------
----------------------------------------------------aattactt
ttggattgctct------------gcctct--atcgcgaccaactaaaca----------
------------------------------------------------------------
------------------------------------------------------------
--------------------gctcgagttgtcctgtgtgatgaca-----------taca
ttccattg----------------------------------------------------
------------------------------------------------------------
------------------------------------------------------------
------------------------------------------------------------
------------------------------------------------------------
------------------------------------------------------------
------------------------------------------------------------
------------------------------------------------------------
------------------------------------------------------------
------------------------------------------------------------
------------------------------------------------------------
------------------------------------------------------------
------------------------------------------------------------
------------------------------------------------------------
------------------------------------------------------------
------------------------------------------------------------
------------------------------------------------------------
------------------------------------------------------------
------------------------------------------------------------
------------------------------------------------------------
--------------------------------------------------------gctg
gc----------------------------------------------------------
-------------------------------------tccagctaa--------------
------------------------------------------------------------
------------------------------------------------------------
-------------------taaactgactttgctaattttttactgttatgtacaattcc
gttata--------------------------ataataa---------------------
--------------------------------tatttaataataataaaaa---------
-------------------------------aaaactaaaa-------------------
------------------------------------------------------------
------------------------------------------------------------
-------------------------------------------acaaatta---------
---------------------------ataatgaaat-----------------------
---------------------------------------------------------caa
agtcatgttggtggcgttgttcattggtcaagcat-------------------------
------------------------------------------------------------
---------------------
>DNA-6-N5_DR|885553
tatgaaagtaaatcagtagcaatactcgag------agcttgcaaatgtaaatgtgagca
cttgtgataataatatttgtatgtgtaggttgaaatgtacacttacagctctgatgtgaa
cagctgaaatcctcgatttg-cacacacacac-----aacaatccacac------acttg
tgttttaaattggaagttgcagattaatagttgtgtatttgtaaaatgtcattcacaaat
acaaagtgacagacacacatgtgcaaggcaaatttgattgcatctttgctctacaaccac
aggtcggcactcacaacctctcagattcgtcagtacaactacaaatctcccgcgctctga
cttttgctacacatctcccgcgatctctgtagcagaactcatctgtgcactcgcacatgc
agaggcgtgagcagcgcggggcgggggaggggcgcggcaggtgtaaagctgtttgattgg
ctgatgcctgaccaatgaacaatgccagcagccaacaggactgaggtgcaaaataataat
ttcccacgattatttcattagttagggtttatttaaacac--ttctgaagagattcttgt
taaaaa-tcataaattctactgtaatgtacataccagtaaaagagcagcaaagccagttt
attggctagagccagccaatgagatggggcgtttctgtttgtcagcacacagggcagctc
acgttgttggaggcctcgagcaatcagagggtaagttatgatttttttaataattatcta
tatgttcaatactgttagctaagctaaggactgtgctgggtgcttctcttgtttgtttct
tatataagaaaacagttatgagttatctaggagctgcttttaatcatgttatatggttct
aaagatacgattcaacccacatgaaat-aagaagttgtaatagcatttatagtaaacaat
attatgtttttgaaccatactaactataataaactgtattatactgtatattttgcagta
tctacaactttgttaatgaatgcaacagcacactgtagtattaactagcatgaactttaa
tgaattgaagtatactttatatgtaaaacctaatacattttaaagcagtttcatttcttt
ctaatttataca------------tctaca--tgcattacatctgatttaggtccacaac
ttgcatccttcaacat---gatatgtgtgttcaaaggaagagcaactaggtgagggagac
agtgtccatcgctcggcagagggtccactttgagcatctcatctgcagggttaagcaaca
taagctgaacagtcatc---------atctctctctattacagcg-----------agca
tcaaccagctttacacaatggcttgctttctgaccattagtacaggcttgagcaaaggat
taaagaggagataacatttgatgggtaatgatgaagttggatttaccacctccatctcat
tatgaacaaggaaaaaccctgaaatatttcaatacaagtaactagacatttgcactgcac
ttatttggactgtaaattttatttgacaaattacattcc-cttacagaacaggtgtcaaa
ctcagttcctggagggctgcagctttgcaaagtttagttctaaccctaattaaacacacc
tgatcaaactaattgagtccttcaggtttgtttgaaactttcacttaagtgtgttgaagc
agggttgcaactaaaaacgtgcagggttacggcccttcaggaactgagtttgacacccct
gccttacagtaaagtgtaaaaatactacattaaacaattatcaaaataaaagttgtg--t
gtgggtgagtgtgtgttttgttcaaatctgtagtcatcttggcaggtaaaaagagaaaat
aaatggtcggcttcctcttgaatgatctgaatcattttgaagtgtttgtagatgagctgg
atcatcatgtcatctttagcataaataacatcctattcaagctatgcagcttctctgagt
tcctcatcgacttgaaacatgctgatctctcctgtcactccatccttacaggaaactgag
aaatga-----aggtagtaactttcataattaaaaaagtgatataaaggacacactgtac
acaaacatgtaaatagatagatggatagatagatatgatgcaggttataataacaaaaac
cggtatgatctgtaagaaactgaaacgcctagtgttatttttaattgctattaatgggtg
c--------------------gtgtgtgtaaatatacttcaattcattaaagttcatgct
agttaatactacagtgtgctgttgcattcattaacaaagttgtagatactgcaaaatata
cagtataatacagtttattatagttagtatggttcaaaaa-cataatattgtttactata
aatgctattacaacttcttatttcatgtgggttgaatcgtatctttagaaccatataaca
tgattaaaagcagctcctagataactcataactgttttcttatat-aagaaacaaacaag
agaagcacccagcacagtccttagcttagctaacagtattgaacatatagataattatta
aaaaaatcataacttaccctctgattgctcgaggcctccaacaacgtgagctgccctgtg
tgctgacaaacagaaacgtcccatctcattggctggctctagccaataaactggctttgc
tgctcttttactggtatgtacattacagtagaatttatga-tttttaacaagaatctctt
cagaa--gtgtttaaataaaccctaactaatgaaataatcgtgggaaattattattttgc
acctcagtcctgttggctgctggcattgttcattggtcaggcatcagccaatcaaacagc
tttacacctgccgc----gcccctcccccgc--------cccgcgctgctcacgcctctg
catgtgcgagtgc-------------------ac--agatgagttc--------------
---------------------------------tgctacagagatcgcgggag-----at
gtgtagca---aaagtcagagcgcgggagatttgtagttgtactgacgaatctgagaggt
tgtgagtgccgacctgtggttgt-------agagcaaagatgcaatcaaat---------
---ttgccttgcacat--gtgtgtctgtcact---ttgtatttgtgaatga------cat
tttacaaatacacaactat------------taatctgcaacttccaat-------ttaa
aacacaagtgtgtggattgt---------------------------tgtgtgtgtgtgc
aaatcgaggatttcagctgttcacatcagagctgtaagtgtacatttcaacctacac---
---atacaaatattattatcacaagtgctcacatttacatttgcaagctctcgagtttcg
caacggatttaccttcata--
>DNA-6-N5_DR|885554
tatgaaggtaaatcagttgcgaaactcgag------agcttgcaaatgtaaatgtgagca
cttgtgataataatatttgtatgtgtaggttgaaatgtacacttacagctctgatgtgaa
cagctgaaatcctcgatttg-cacacacacac-----aacaatccacac------acttg
tgttttaaattcaaagttgcagattaatagttgtgtatttgtaaaatgtcattcacaaat
acaaagtgacagacacacgtgtgcacggcaaatttgattgcatctttgctctacaaccac
aggtcggcactcacaacctctcagattcgtcagtacaactacaaatctcccgcgctctga
cttgtgcaacacatcacccgcgatctctgtagcagaactcatctgtgcactcgcagatgc
agaggcgtgagcagcgcggggcgggggaggggcggggcaggtgtaaagctgtttgattgg
ctgaagcctgaccaatgaacaatgccagcagccaacaggactgaggtgcaaaataataat
ttcccacgattatttcattagctagggtttatttaaactcttttctgaagagattcttgt
taaaaa-tcataaattctactgtaatgtacataccagtaaaagagcagcaaagccagttt
attggctagagccagccaatgagatgggacgtttctgtttgtcagcacacagggcagctc
acgttgttggaggcctcgagcaatcagagggtaagttatgattttttacataagtgtcga
tatgt-------------------------------------------------------
------------------------------------------------------------
------------------------------------------------------------
------------------------------------------------------------
------------------------------------------------------------
------------------------------------------------------------
------------------------------------------------------------
------------------------------------------------------------
------------------------------------------------------------
------------------------------------------------------------
------------------------------------------------------------
------------------------------------------------------------
------------------------------------------------------------
------------------------------------------------------------
------------------------------------------------------------
------------------------------------------------------------
------------------------------------------------------------
------------------------------------------------------------
------------------------------------------------------------
------------------------------------------------------------
------------------------------------------------------------
------------------------------------------------------------
------------------------------------------------------------
------------------------------------------------------------
------------------------------------------------------------
------------------------------------------------------------
------------------------------------------------------------
------------------------------------------------------------
------------------------------------------------------------
------------------------------------------------------------
------------------------------------------------------------
------------------------------------------------------------
------------------------------------------------------------
------------------------------------------------------------
------------------------------------------------------------
------------------------------------------------------------
------------------------------------------------------------
------------------------------------------------------------
------------------------------------------------------------
------------------------------------------------------------
------------------------------------------------------------
------------------------------------------------------------
------------------------------------------------------------
------------------------------------------------------------
------------------------------------------------------------
------------------------------------------------------------
---------------------
>DNA-6-N5_DR|885555
------------------------------------------------------------
------------------------------------------------------------
------------------------------------------------------------
------------------------------------------------------------
------------------------------------------------------------
------------------------------------------------------------
------------------------------------------------------------
------------------------------------------------------------
------------------------------------------------------------
------------------------------------------------------------
------------------------------------------------------------
------------------------------------------------------------
------------------------------------------------------------
------------------------------------------------------------
------------------------------------------------------------
------------------------------------------------------------
------------------------------------------------------------
------------------------------------------------------------
------------------------------------------------------------
------------------------------------------------------------
------------------------------------------------------------
------------------------------------------------------------
------------------------------------------------------------
------------------------------------------------------------
------------------------------------------------------------
------------------------------------------------------------
------------------------------------------------------------
------------------------------------------------------------
------------------------------------------------------------
------------------------------------------------------------
------------------------------------------------------------
------------------------------------------------------------
------------------------------------------------------------
------------------------------------------------------------
------------------------------------------------------------
------------------------------------------------------------
------------------------------------------------------------
------------------------------------------------------------
------------------------------------------------------------
------------------------------------------------------------
------------------------------------------------------------
------------------------------------------------------------
------------------------------------------------------------
------------------------------------------------------------
------------------------------------------------------------
------------------------------------------------------------
------------------------------------------------------------
------------------------------------------------------------
----------------------------------------------------aggcttgc
tagaaa----------------------------------------------------ca
ttcttgcaggtg-------------tt-ttg-aagcaagttggagctaaa----------
--------------------------------at-ctgcagtacac--------------
------------------------------------------------------------
----------------------------------------------------------cg
g-------------------------------------cctctagaaccgg-------gt
t--------------------tggacacccctgat-------------------------
-----------------ttaa----tagaaa-----------------------------
---------agt------------------------------------------------
------------------------------------------------------------
---------------------
>DNA-6-N5_DR|885556
------------------------------------------------------------
------------------------------------------------------------
------------------------------------------------------------
------------------------------------------------------------
------------------------------------------------------------
------------------------------------------------------------
------------------------------------------------------------
------------------------------------------------------------
------------------------------------------------------------
------------------------------------------------------------
------------------------------------------------------------
------------------------------------------------------------
------------------------------------------------------------
------------------------------------------------------------
------------------------------------------------------------
------------------------------------------------------------
------------------------------------------------------------
------------------------------------------------------------
------------------------------------------------------------
------------------------------------------------------------
------------------------------------------------------------
------------------------------------------------------------
------------------------------------------------------------
------------------------------------------------------------
------------------------------------------------------------
------------------------------------------------------------
------------------------------------------------------------
------------------------------------------------------------
------------------------------------------------------------
------------------------------------------------------------
------------------------------------------------------------
------------------------------------------------------------
------------------------------------------------------------
------------------------------------------------------------
------------------------------------------------------------
------------------------------------------------------------
------------------------------------------------------------
------------------------------------------------------------
------------------------------------------------------------
------------------------------------------------------------
------------------------------------------------------------
------------------------------------------------------------
------------------------------------------------------------
------------------------------------------------------------
------------------------------------------------------------
-------------------cccatttcattggttgggtctagccaatgaaccaactttgc
tgctcttttactggtatatacatttctgtaaagctaa-------ttcacaaaaatctttt
aataaaattgttaaaactaaataataattataaaataatcatac-aaattattattttgc
acc-----catgttggatgttgacatggttcattggtcaggcatcagtcaatcaaacagc
tttacccctgccct----gcccc-------------------------------------
------------------------------------------------------------
------------------------------------------------------------
------------------------------------------------------------
------------------------------------------------------------
------------------------------------------------------------
------------------------------------------------------------
------------------------------------------------------------
------------------------------------------------------------
------------------------------------------------------------
---------------------
>DNA-6-N5_DR|885557
------------------------------------------------------------
------------------------------------------------------------
------------------------------------------------------------
------------------------------------------------------------
------------------------------------------------------------
------------------------------------------------------------
------------------------------------------------------------
------------------------------------------------------------
------------------------------------------------------------
------------------------------------------------------------
------------------------------------------------------------
------------------------------------------------------------
------------------------------------------------------------
------------------------------------------------------------
------------------------------------------------------------
------------------------------------------------------------
------------------------------------------------------------
------------------------------------------------------------
------------------------------------------------------------
------------------------------------------------------------
------------------------------------------------------------
------------------------------------------------------------
------------------------------------------------------------
------------------------------------------------------------
------------------------------------------------------------
------------------------------------------------------------
------------------------------------------------------------
------------------------------------------------------------
------------------------------------------------------------
------------------------------------------------------------
------------------------------------------------------------
------------------------------------------------------------
------------------------------------------------------------
------------------------------------------------------------
------------------------------------------------------------
------------------------------------------------------------
------------------------------------------------------------
------------------------------------------------------------
------------------------------------------------------------
------------------------------------------------------------
------------------------------------------------------------
------------------------------------------------------------
------------------------------------------------------------
------------------------------------------------------------
------------------------------------------------------------
------------------------------------------------------------
------------------------------------------------------------
------------------------------------------------------------
------------------------------------------------------------
------------------------------------------------------------
------------------------------------gggttggaactaaa----------
--------------------------------ct-ttgcaggacac--------------
------------------------------------------------------------
----------------------------------------------------------cg
g------------------------------------ccctccaggaccga-------gt
t--------------------tgggcacccctgtacta----------------------
------------------aaa----aaaaaat-------------------------cac
aaaaacaagggc---------acttctgcattaaagaataagg---tcaatata------
-aaagatgtgtgt-----------------------------------------------
---------------------
>DNA-6-N5_DR|885558
------------------------------------------------------------
------------------------------------------------------------
------------------------------------------------------------
-----------------tatatatccaa---------ta---------------------
------------------------------------------------------------
------------------------------------------------------------
------------------------------------------------------------
------------------------------------------------------------
------------------------------------------------------------
------------------------------------------------------------
------------------------------------------------------------
------------------------------------------------------------
------------------------------------------------------------
------------------------------------------------------------
------------------------------------------------------------
------------------------------------------------------------
------------------------------------------------------------
------------------------------------------------------------
-------------------------------------------------------tgttc
t-------------------------------------tcatcttatttaggttcacaac
ttgcagccga--------------------------------------------------
------------------------------------------------------------
------------------------tttaacccacatgtaataata-----------ag--
------------------------------------------------------------
------------------------------------------------------------
------------------------------------------------------------
------------------------------------------------------------
------------------------------------------------------------
------------------------------------------------------------
------------------------------------------------------------
------------------------------------------------------------
------------------------------------------------------------
------------------------------------------------------------
------------------------------------------------------------
------------------------------------------------------------
------------------------------------------------------------
------------------------------------------------------------
------------------------------------------------------------
------------------------------------------------------------
------------------------------------------------------------
------------------------------------------------------------
------------------------------------------------------------
------------------------------------------------------------
------------------------------------------------------------
------------------------------------------------------------
------------------------------------------------------------
------------------------------------------------------------
------------------------------------------------------------
--------------------------------------------cagtaaaaatcatatt
tta---------------------------------------------------------
------------------------------------cagtaaatac--------------
---------------------------------tattatgt-------------------
------------------------------------------------------------
------------------------------------------------------------
-----------------------------------------ttttgaatta---------
-----------------------tactacggtgaagtgtgtta-----------------
------------------------------------------------------------
------------------------------------------------------------
------------------------------------------------------------
---------------------
>DNA-6-N5_DR|980313
------------------------------------------------------------
------------------------------------------------------------
------------------------------------------------------------
------------------------------------------------------------
------------------------------------------------------------
------------------------------------------------------------
------------------------------------------------------------
------------------------------------------------------------
------------------------------------------------------------
------------------------------------------------------------
------------------------------------------------------------
------------------------------------------------------------
------------------------------------------------------------
------------------------------------------------------------
------------------------------------------------------------
------------------------------------------------------------
------------------------------------------------------------
------------------------------------------------------------
------------------------------------------------------------
------------------------------------------------------------
------------------------------------------------------------
------------------------------------------------------------
------------------------------------------------------------
------------------------------------------------------------
------------------------------------------------------------
------------------------------------------------------------
------------------------------------------------------------
------------------------------------------------------------
------------------------------------------------------------
------------------------------------------------------------
------------------------------------------------------------
------------------------------------------------------------
------------------------------------------------------------
------------------------------------------------------------
------------------------------------------------------------
------------------------------------------------------------
------------------------------------------------------------
------------------------------------------------------------
------------------------------------------------------------
------------------------------------------------------------
------------------------------------------------------------
------------------------------------------------------------
------------------------------------------------------------
------------------------------------------------------------
------------------------------------------------------------
------------------------------------------------------------
------------------------------------------------------------
------------------------------------------------------------
------------------------------------------------------------
------------------------------------------------------------
-----------g-------------tgtttt-atatgggttgcaactgaa----------
--------------------------------at-ctgcaggaagg--------------
------------------------------------------------------------
----------------------------------------------------------t-
g------------------------------------ctctccaggaacag-------gg
t--------------------tggccacccctggtgtaatccactaaaatgaataattat
agagtaagcagaatgcattca----aacaaca-------------------------att
taataatcaggtaaatgtgtattatg----------------------------------
------------------------------------------------------------
---------------------
>DNA-6-N5_DR|980314
------------------------------------------------------------
------------------------------------------------------------
------------------------------------------------------------
------------------------------------------------------------
------------------------------------------------------------
------------------------------------------------------------
------------------------------------------------------------
------------------------------------------------------------
------------------------------------------------------------
------------------------------------------------------------
------------------------------------------------------------
------------------------------------------------------------
------------------------------------------------------------
------------------------------------------------------------
------------------------------------------------------------
------------------------------------------------------------
------------------------------------------------------------
------------------------------------------------------------
------------------------------------------------------------
------------------------------------------------taaccctaa---
------------------------------------------------------------
------------------------------------------------------------
-------------------------------------ttata--------------taca
cttg--------------------------------------------------------
------------------------------------------------------------
------------------------------------------------------------
------------------------------------------------------------
------------------------------------------------------------
------------------------------------------------------------
------------------------------------------------------------
------------------------------------------------------------
------------------------------------------------------------
------------------------------------------------------------
------------------------------------------------------------
------------------------------------------------------------
------------------------------------------------------------
------------------------------------------------------------
------------------------------------------------------------
------------------------------------------------------------
------------------------------------------------------------
------------------------------------------------------------
------------------------------------------------------------
--------------------------------------------------------atca
a-------------------------------------------------------acta
at----------------------------------------------------------
------------------------------------------------------------
------------------------------------------------------------
------------------------------------------------------------
----------------------------------------------ccttcagggttgtt
ttaaaa------------------------------------------------------
tacaggcaagtg-------------ttttaa-ggcagagttggaactaaa----------
--------------------------------ct-ttgcagtcctg--------------
------------------------------------------------------------
----------------------------------------------------------tg
g------------------------------------tcctccaggaattg-------ag
t--------------------ttgacacccctgctctaca----------------ctgt
gctgtcaataaaacatgaaaa----acacaat-------------------------tat
aaaaaaaaaag-------------------------------------------------
------------------------------------------------------------
---------------------
>DNA-6-N5_DR|980315
------------------------------------------------------------
------------------------------------------------------------
------------------------------------------------------------
------------------------------------------------------------
------------------------------------------------------------
------------------------------------------------------------
------------------------------------------------------------
------------------------------------------------------------
------------------------------------------------------------
------------------------------------------------------------
------------------------------------------------------------
------------------------------------------------------------
------------------------------------------------------------
ta-----------c----------------------------------------------
------------------------------------------------------------
---------------------------a--------------------------------
------------------------------------------------------------
------------------------------------------------------------
------------------------------------------------------------
--------------------gtgatgtgtaga---------tataacattaaacaatctt
taa---------------------------------------------------------
------------------------------------------------------------
------------------------------------attaaaagtg----------tgca
tgtgtgtac---------------------------------------------------
--------acg-------------------------------------------------
------------------------------------------------------------
------------------------------------------------------------
------------------------------------------------------------
------------------------------------------------------------
------------------------------------------------------------
------------------------------------------------------------
------------------------------------------------------------
------------------------------------------------------------
------------------------------------------------------------
------------------------------------------------------------
------------------------------------------------------------
------------------------------------------------------------
------------------------------------------------------------
------------------------------------------------------------
------------------------------------------------------------
------------------------------------------------------------
------------------------------------------------------------
------------------------------------------------------------
------------------------------------------------------------
------------------------------------------------------------
------------------------------------------------------------
------------------------------------------------------------
------------------------------------------------------------
------------------------------------------------------------
------------------------------------------------------tgtgtg
tgtgtgtgtgcacgtgtgtg--tgttttgtttacatctgtaggcatcttggaaggtaaaa
gtaaaaaaataaaaggtcagcttttttccagaatggtctaaaacattttgatgtcttt--
------------------------------------------------------------
-----------------------ataa-------------------------atgcgttg
aatc-----atcatgtca-----------------tcttttgcataaat-----------
------------------------------------------------------------
------------------------------------------------------------
------------------------------------------------------------
------------------------------------------------------------
---------------------
>DNA-6-N5_DR|980316
------------------------------------------------------------
------------------------------------------------------------
------------------------------------------------------------
------------------------------------------------------------
------------------------------------------------------------
------------------------------------------------------------
------------------------------------------------------------
------------------------------------------------------------
------------------------------------------------------------
------------------------------------------------------------
------------------------------------------------------------
------------------------------------------------------------
------------------------------------------------------------
-------------c----------------------------------------------
------------------------------------------------------------
------------------------------------------------------------
------------------------------------------------------------
------------------------------------------------------------
-------------------------------------------------------ggtcc
ccaggtaaa-ct--------gagtttgaga---gcc-------ctgctttagagtaatta
aaa---------------------------------------------------------
------------------------------------------------------------
---------------------------------agcatctaattgtatattttcagcatg
tatatttg----------------------------------------------------
------------------------------------------------------------
------------------------------------------------------------
------------------------------------------------------------
------------------------------------------------------------
------------------------------------------------------------
------------------------------------------------------------
------------------------------------------------------------
------------------------------------------------------------
------------------------------------------------------------
------------------------------------------------------------
------------------------------------------------------------
------------------------------------------------------------
------------------------------------------------------------
------------------------------------------------------------
------------------------------------------------------------
------------------------------------------------------------
------------------------------------------------------------
------------------------------------------------------------
--------------------------------------------------------aagt
------------------------------------------------------------
------------------------------------------------------------
------------------------------------------------------------
------------------------------------------------------------
------------------------------------------------------------
------------------------------------------------------------
-------------------------------------------------------gtgtg
tgtgtgtgtgtgtgtgtgt-----------------------------------------
------------------------------------------------------------
------------------------------------------------------------
------------------------------------------------------------
------------------------------------------------------------
------------------------------------------------------------
------------------------------------------------------------
------------------------------------------------------------
------------------------------------------------------------
---------------------
>DNA-6-N5_DR|1067467
tatgaaggtaaatctgttgcgaaactcgag------agcttgcaaatgtaaatgtgagca
cttgtgataataatatttgtatgtgtaggttgaaatgtacacttacagctctgatgtgaa
cagctgaaatcctcgatttg-cacacacacac-----aacaatccacac------acttg
tgttttaaattggaagttgcagattaatagttgtgtatttgtaaaatgtcattcacaaat
acaaagtgacagacacacgtgtgcaaggcaaatttgactgcatcttcgctctacaactac
aggtcggcactcacaacctctcagattcgtcagtacaactacaaatctcccgcgctctga
cttttgcaacacatctcccacgatctctgtagcagaactcatctgtgcactcgc------
agaggcgtgagcagcgcagggcgggggaggggcggggcaggtgtaaagctgtttgattgg
ctgatgcctgaccaatgaacaatgccagcagccaacaggactgaggtgcaaaataataat
ttcccacgattatttcattagttagggtttatttaaactcttttctgaagagattcttgt
taaaaa-tcataaattctgtggaaatgtacataccagtaaaagagcagcaaagccagttt
attggctagagccagccaatgagatggggcgtttctgtttgtcagcacacagggcagctc
acgttgttggaggcctcgagcaatcagagggtaagttatga-ttttttaataattatcta
tatgttcaatactgttagctaagctaaggactgtgctgggtgcttctcttgtttgtttct
tatataagaaaacagttatgagttatctaggagctgctttcaatcatgttatatggttct
aaagatacgattcaacccacatgaaat-aagaagttttaatagtatttatagtaaataat
attacgtttttgaaccatactaactataataaactgtattatactgtatatattgcagta
tctacaactttgttaatgaatgcaacagcacactgtagtattaactagcatgaactttaa
tgaattgaagtatactttatatgtaaaacctaatacattttaaagcagtttcatttcttt
ctaatttataca------------tctaca--tgcattacatctgatttaggtccagaac
ttgcatccttcaacat---gatatgtgtgttcaaaggaagagcaactaggtgagggagac
agtgtccatcgctcggctgagggtccactttgagcatctcatctgcagggttaagcaaca
taagctgaacagtcatc---------atctctctctattacagcg-----------agca
tcaaccagctttacacaatggcttgctttctgaccattagtaaaggcttgagcaaaggat
taaagaggagataacatttgatgggtaatgatgaagttggatataccacctccatctcat
tatgaacaaggaaaaaccctgaaatatttcaatacaagtaactagacatttgcactgcac
ttatttggactgtaaattttatttgacaaattacattcc-cttacagaacaggtgtcaaa
ctcagttcctggagggctgcagctttgcaaagtttagttctaaccctaattaaacacacc
tgatcaaactaattgagtccttcaggtttgtttgaaactttcacttaagtgttttgaagc
agggttgcaactaaaaacgtgcagggttacggcccttcaggaactgagtttgacacccct
gccttacagtaaagtgtaaaaatactacattaaacaattatcaaaataaaagttgtgtgt
gtgggtgagtgtgtgttttgttcaaatctgtagtcatcttggcaggtaaaaagagaaaat
aaatggttggcttcctcttgaatgatctgaatcattttgaagtgtttgtagatgagcttg
atcatcatgtcatctttagcataaataacatccttttcaagctatgcagcttctctgagt
tcctcatcgacttgaaacatgctgatctctcctgtcactccatccttacaggaaactgag
aaataa-----aggtagtaactttcataattaaaaaagtgatataaaggacacactgtac
acaaacatgtaaatagatagatggatagatagatatgatgcaggttataataacaaaaac
cggtatgatctgtaagaaactgaaacgcctagtgttatttttaattgctattaatgtgtg
c--------------------gtgtgtgtaaatatactttaattcattaaagttcatgct
agttaatactacagtgtgctgttgcattcattaacaaagttgtagatactgcaatatata
cagtataatacagtttattatagttagtatggttcaaaaa-cgtaatattatttactata
aatactattaaaacttcttatttcatgtgggttgaatcgtatctttagaaccatataaca
tgattgaaagcagctcctagataactcataactgttttcttatat-aagaaacaaacaag
agaagcacccagcacagtccttagcttagctaacagtattgaacatatagataattatt-
aaaaaatcataacttaccctctgattgctcgaggcctccaacaacgtgagctgccctgtg
tgctgacaaacagaaacgccccatctcattggctggctctagccaataaactggctttgc
tgctcttttactggtatgtacatttccacagaatttatga-tttttaacaagaatctctt
cagaaaagagtttaaataaaccctaactaatgaaataatcgtgggaaattattattttgc
acctcagtcctgttggctgctggcattgttcattggtcaggcatcagccaatcaaacagc
tttacacctgcccc----gcccctcccccgc--------cctgcgctgctcacgcctc--
----tgcgagtgc-------------------ac--agatgagttc--------------
---------------------------------tgctacagagatcgtgggag-----at
gtgttgca---aaagtcagagcgcgggagatttgtagttgtactgacgaatctgagaggt
tgtgagtgccgacctgtagttgt-------agagcgaagatgcagtcaaat---------
---ttgccttgcacac--gtgtgtctgtcact---ttgtatttgtgaatga------cat
tttacaaatacacaactat------------taatctgcaacttccaat-------ttaa
aacacaagtgtgtggattgt---------------------------tgagtgtgtgtgc
aaatcgaggatttcagctgttcacatcagagctgtaagtgtacatttcaacctacac---
---atacaaatattattatcacaagtgctcacatttacatttgcaagctctcgagtttcg
caacagatttaccttcata--
>DNA-6-N5_DR|1140532
------------------------------------------------------------
----------------------------atttgaaattacgttt----------------
---------------------ctctctgat------------------------------
----ttagatcaatggtctcaaactcaat-------------------------------
------------------------------------------------------------
------------------------------------------------------------
------------------------------------------------------------
------------------------------------------------------------
------------------------------------------------------------
------------------------------------------------------------
------------------------------------------------------------
------------------------------------------------------------
------------------------------------------------------------
------------------------------------------------------------
------------------------------------------------------------
------------------------------------------------------------
------------------------------------------------------------
------------------------------------------------------------
----------------------------------------------------------tc
cttaaaggt-----------------cgcc----gc-tctgcaaaatttaactccaacca
cca---a---------------------------------------ctca----------
------------------------------------------------------------
--------------------------------------------------------caca
cctg--------------------------------------------------------
------------------------------------------------------------
------------------------------------------------------------
------------------------------------------------------------
------------------------------------------------------------
------------------------------------------------------------
------------------------------------------------------------
------------------------------------------------------------
------------------------------------------------------------
------------------------------------------------------------
------------------------------------------------------------
------------------------------------------------------------
------------------------------------------------------------
------------------------------------------------------------
------------------------------------------------------------
------------------------------------------------------------
------------------------------------------------------------
------------------------------------------------------------
------------------------------------------------------------
------------------------------------------------------------
------------------------------------------------------------
------------------------------------------------------------
------------------------------------------------------------
------------------------------------------------------------
------------------------------------------------------------
------------------------------------------------------------
------------------------------------------------------------
------------------------------------------------------------
------------------------------------------------------------
------------------------------------------------------------
------------------------------------------------------------
------------------------------------------------------------
------------------------------------------------------------
------------------------------------------------------------
------------------------------------------------------------
------------------------------------------------------------
---------------------
>DNA-6-N5_DR|1140533
------------------------------------------------------------
------------------------------------------------------------
------------------------------------------------------------
------------------------------------------------------------
------------------------------------------------------------
------------------------------------------------------------
------------------------------------------------------------
------------------------------------------------------------
------------------------------------------------------------
------------------------------------------------------------
------------------------------------------------------------
------------------------------------------------------------
------------------------------------------------------------
------------------------------------------------------------
------------------------------------------------------------
------------------------------------------------------------
------------------------------------------------------------
------------------------------------------------------------
------------------------------------------------------------
------------------------------------------------------------
------------------------------------------------------------
------------------------------------------------------------
------------------------------------------------------------
------------------------------------------------------------
------------------------------------------------------------
------------------------------------------------------------
------------------------------------------------------------
------------------------------------------------------------
------------------------------------------------------------
------------------------------------------------------------
------------------------------------------------------------
------------------------------------------------------------
------------------------------------------------------------
------------------------------------------------------------
------------------------------------------------------------
------------------------------------------------------------
------------------------------------------------------------
------------------------------------------------------------
------------------------------------------------------------
------------------------------------------------------------
------------------------------------------------------------
------------------------------------------------------------
------------------------------------------------------------
------------------------------------------------------------
ag----------------------------------------------------------
------------------------------------------------------------
------------------------------------------------------------
------------------------------------------------------------
------------------------------------------------------------
------------------------------------------------------------
-------------------------tgtttg-atcagggtaggagcaata----------
--------------------------------ct-gtttagagctg--------------
------------------------------------------------------------
----------------------------------------------------------cg
g------------------------------------ccctccagcaattg-------ac
t--------------------ttgagacctatggtttagatcta----------atccaa
attaaacatacgccagctaaa----caagtaat------------------------tta
aaataaccaaaattgtgtgtg---------------------------------------
------------------------------------------------------------
---------------------
>DNA-6-N5_DR|1140534
------------------------------------------------------------
------------------------------------------------------------
------------------------------------------------------------
------------------------------------------------------------
------------------------------------------------------------
------------------------------------------------------------
------------------------------------------------------------
------------------------------------------------------------
------------------------------------------------------------
------------------------------------------------------------
------------------------------------------------------------
------------------------------------------------------------
------------------------------------------------------------
------------------------------------------------------------
------------------------------------------------------------
------------------------------------------------------------
------------------------------------------------------------
------------------------------------------------------------
---------------------------------------------------------cct
tcagctga------------atgagctttggc-----------acatctaacagtacctg
taa---------------------------------------------------------
------------------------------------------------------------
------------------------accaggcacaacatcaaacatataaaaaaacgtgtg
tgtgt-------------------------------------------------------
------------------------------------------------------------
------------------------------------------------------------
------------------------------------------------------------
------------------------------------------------------------
------------------------------------------------------------
------------------------------------------------------------
------------------------------------------------------------
------------------------------------------------------------
------------------------------------------------------------
------------------------------------------------------------
------------------------------------------------------------
------------------------------------------------------------
------------------------------------------------------------
------------------------------------------------------------
------------------------------------------------------------
------------------------------------------------------------
------------------------------------------------------------
------------------------------------------------------------
------------------------------------------------------------
------------------------------------------------------------
------------------------------------------------------------
------------------------------------------------------------
------------------------------------------------------------
------------------------------------------------------------
------------------------------------------------------------
-------------------------------------------------------gtgtg
tgtgtgtgtgt-------------------------------------------------
------------------------------------------------------------
------------------------------------------------------------
------------------------------------------------------------
------------------------------------------------------------
------------------------------------------------------------
------------------------------------------------------------
------------------------------------------------------------
------------------------------------------------------------
---------------------
>DNA-6-N5_DR|1140535
tatgaaagtaaatcagtagcaatactcgag------agcttgcaaatgtaaatgtgagca
cttgtgataataatatttgtatgtgtaggttgaaatgtacacttacagctctgatgtgaa
cagctgaaatcctcgatttg-cacacacacat-----aacaatcaacac------acttg
tgttttaaattggaagttgcagattaatagttgtgtatttgtaaaatgtcattcacaaat
acaaagtgacagacacacgtgtgcacggcaaatttgactgcatcttcgctctacaaccac
aggtcggcactcacaacctctcagattcgtcagtacaactacaaatctcccgcgctctga
cttttgctacacatctcccgcgatctctgtagtagaactcatctgtgcactcgcagatgc
agaggcgtgagcagtgcggggcgggggaggggcggggcaggtgtaaagctgtttgattgg
ctgatgcctgaccaatgaacaatgccagcagccaacaggactgaggtgcaaaataataat
ttcccacgattatttcattagttagggtttatttaaactcgtttctgaagagattcttgt
taaaaa-tcataaattctactgtaatgtacataccagtaaaagagcagcaaagccagttt
attggctagagccagccaatgagatggggcgtttctgtttgtcagcacacagggcagctc
acgttgttggaggcctcgagcaatcagagggtaagttatga-ttttttaataattatcta
tatggtcaatactgttagttaagctaaggactgtgctgggtgcttctcttgtttgtttct
tgtataagaaaacagttatgagttatctaggagctgctttcaatcatgttatatggttct
aaagatacgattcaacccacatgaaataaagaagttgtaatagcatttatgttaaacaat
attacgtttttgaaccatactaactataataaactgtattatactgtatattttgcagta
tctacaactttgttaatgaatgcaacagcacactgtagtattaactagcatgaactttaa
tgaattgaagtatactttatatgtaaaacctaatacattttaaagcagtttcatttcttt
ctaatttataca------------tctaca--tgcattacatctaatttaggtccacaac
ttgcatccttcaacat---gatatgtgtgttcaaaggaagagcaactaggtgagggagac
agtgtccatcgctcggctgagggtccactttgagcatctcatctgcagggttaagcaaca
taagctgaacaatcatc---------atctctctctattacagcg-----------agca
tcaaccagctttacacaatggcttgctttctgaccattagtaaaggcttgagcaaaggat
taaagaggagataacatttgatgggtaatgatgaagttggatttaccacctccgtctcaa
tatgaacaaggaaaaaccctggaatatttcaatacaagtaactagacatttccgctgcac
ttatttggactgtaaattttatttgacaaattacattcc-cttacagaacaggtgtcaaa
ctcagttcctggagggctgcagctttgcaaagtttagttctaaccctaattaaacacacc
tgatcaaactaactgagtccttcaggtttgtttgaaactttcacttaagtgttttgaagc
agggttgcaactaaaaacgtgcagggttacggcccttcaggaactgagtttgacacccct
gccttacagtaaagtgtaaaaatactacattaaacaattatcaaaataaaagttgtgtgt
gtgggtgagtgtgtgtgttgttcaaatgtgtagtcatcttggcaggtaaaaagagaaaat
aaatggttggc-tcctcttgaatgatctgaatcattttgaagtgtttgtagatgagctgg
atcatcatgtcatctttagcataaataacatccttttcaagctatgcagcttctctgagt
tcctcatcgacttgaaacatgctgatctctcctgtcactccatccttacaggaaactgag
aaataacctatagttagtaactttcataattaaaaaagtgatataaaggacgcactgtac
acaaacatgtaaatagatagatggatagatagatatgatgcaggttataataacaaaaac
cggtatgatctgtaagaaactgaaacgcccagtgttatttttaattgctattaatgtgtg
cgtgtgtgtgtgtgtgtgtgcgtgtgtgtaaatatacttcaattcattgaagttcatgct
agttaatactacagagtgctgttgcattcattaacaaagttgtagatactgcaatatata
cagtataatacagtttattatagttagtatggttcaaaaa-cgtaatattatttactata
aatactattacaacttcttggttcatgtgggttgaatcgtatctttagaaccatataaca
tgattgaaagcagctcctagataactcataactgttttcttatat-aagaaacaaacaag
agaagcacccagcacagtccttagcttagctaacagtattgaccatatagataattatt-
-aaaaatcataacttaccctctgattgctcgaggcctccaacaacgtgagctgccctgtg
tgctgacaaacagaaacgccccatctcattggctggctctagccaataaactggctttgc
tgctcttttactggtatgtacattacagtagaatttatga-tttttaacaagaatctctt
cagaaaagagtttaaataaaccctaactaatgaaataatcgtgggaaattattattttgc
acctcagtcctgttggctgctggcattgttcattggtcaggcatcagccaatcaaacagc
tttacacctgcccc----gcccctcccccgc--------cccgcgctgttcacgcctctg
catctgcgagtgc-------------------ac--agatgagttc--------------
---------------------------------tgctacagagatcgcgggag-----at
gtgtagca---aaagtcagagcgcgggagatttgtagttgtactgacgaatctgagaggt
tgtgagtgctgacatgtggttgt-------agagcaaagatgcaatcaaat---------
---ttgccgtgcacac--gtgtgtctgtcact---ttgtatttgtgaatga------cat
tttacaaatacacaactat------------taatctgcaacttccaat-------ttaa
aacacaagtgtgtggaatgt---------------------------tgtgtgtgtgtgc
aaatcgaggatttcagctgttcacatcagagctgtaagtgtacatttcaacctacac---
---atacaaatattattatcacaagtgctcacatttacatttgcaagctctcgagtttcg
caactgatttaccttcata--
>DNA-6-N5_DR|1198948
------------------------------------------------------------
------------------------------------------------------------
----------------------------------------------------------at
-ttat-------acagtagtataat-----------------------------------
------------------------------------------------------------
------------------------------------------------------------
------------------------------------------------------------
------------------------------------------------------------
------------------------atag--------------------------------
------------------------------------------------------------
------------------------------------------------------------
------------------------------------------------------------
------------------------------------------------------------
------------------------------------------------------------
------------------------------------------------------------
------------------------------------------------------------
------------------------------------------------------------
------------------------------------------------------------
-------------------------------------------------------tgttt
ttgaaccatact------------actgta--------ttatactgtata----------
------------------------------------------------------------
------------------------------------------------------------
----------------------------------gtaatacaa-----------------
------------------------------------------------------------
------------------------------------------------------------
------------------------------------------------------------
------------------------------------------------------------
------------------------------------------------------------
------------------------------------------------------------
------------------------------------------------------------
------------------------------------------------------------
------------------------------------------------------------
------------------------------------------------------------
------------------------------------------------------------
------------------------------------------------------------
------------------------------------------------------------
------------------------------------------------------------
------------------------------------------------------------
------------------------------------------------------------
------------------------------------------------------------
------------------------------------------------------------
------------------------------------------------------------
------------------------------------------------------------
------------------------------------------------------------
------------------------------------------------------------
------------------------------------------------------------
------------------------------------------------------------
------------------------------------------------------------
-----------------------------------------------caattacgacagt
ttg---------------------------------------------------------
-----------------------------------ttaatgaatgctgcag---------
-------------------------------catactgtag-------------------
------------------------------------------------------------
------------------------------------------------------------
------------------------------------------tatcagcta---------
----------------------------tagtgaactg----------------------
---------------------------------------------------------taa
taaatactttatactgtaaaatatgta---------------------------------
------------------------------------------------------------
---------------------
>DNA-6-N5_DR|1198949
------------------------------------------------------------
------------------------------------------------------------
------------------------------------------------------------
------------------------------------------------------------
------------------------------------------------------------
------------------------------------------------------------
------------------------------------------------------------
------------------------------------------------------------
------------------------------------------------------------
------------------------------------------------------------
------------------------------------------------------------
------------------------------------------------------------
------------------------------------------------------------
------------------------------------------------------------
------------------------------------------------------------
------------------------------------------------------------
------------------------------------------------------------
------------------------------------------------------------
------------------------------------------------------------
------------------------------------------------------------
------------------------------------------------------------
------------------------------------------------------------
------------------------------------------------------------
------------------------------------------------------------
------------------------------------------------------------
------------------------------------------------------------
------------------------------------------------------------
------------------------------------------------------------
------------------------------------------------------------
------------------------------------------------------------
------------------------------------------------------------
------------------------------------------------------------
------------------------------------------------------------
------------------------------------------------------------
------------------------------------------------------------
------------------------------------------------------------
------------------------------------------------------------
------------------------------------------------------------
------------------------------------------------------------
------------------------------------------------------------
------------------------------------------------------------
------------------------------------------------------------
------------------------------------------------------------
agaaccactcagtatagtccttagcctctctaacagtattga--acaaagataattatt-
aaaaaataataacttactctctgattgctcgatgcctccaacaatgtgttgtga------
----------------------------------------------------------gc
tgctcttttactggtatttacattcccatagaattaatga-tatttaaaaaaaatatttt
cggaaaatagtttaaataaatcctaaataataaaataatcatag-aaattattattttgc
acctcagtcccattggctgccagaattgttcattgatcaggcatcagccaatataacagc
tttatacctgccct----gccccg------------------------------------
-agctacgagtgc-------------------ac--gaatgaattc--------------
---------------------------------tgccacaaagatcgtgtaag-----at
gtgtagcga--aaagccagagagtgaaagat-tgtagattaactgccgaatct--gagtt
tgtgattgccgacttgtggttgt-------agagggaagatgcaatcaaga---------
------------------------------------------tatacatgac-----att
ttcacaaaacaaaaactat------------taatttacaacttcaaat-------tcaa
aacacaagtgtgctgattat---------------------------tgtctgtgtgtgc
aaatcaagagattcagctgttcaccacatagctgtg--tgtacatttcaacctacac---
---atacaaacattagtttcacaagttctcttattt----ttgcaa-----cgagttttg
caaca-atttaccttcata--
>DNA-6-N5_DR|1198950
------------------------------------------------------------
---------------------------------aacctacagtact--------------
-------------------------------------ggaaggaaata--ttgtagtaat
-tttctatatagaaaatactatattgct--------------------------------
------------------------------------------------------------
------------------------------------------------------------
------------------------------------------------------------
------------------------------------------------------------
--------ttaaaacctaactataatag--------------------------------
------------------------------------------------------------
------------------------------------------------------------
------------------------------------------------------------
------------------------------------------------------------
------------------------------------------------------------
------------------------------------------------------------
------------------------------------------------------------
------------------------------------------------------------
------------------------------------------------------------
-------------------------------------------------------ggttt
ttacatcata----------------tata--------ttatagtataga----------
------------------------------------------------------------
------------------------------------------------------------
----------------------------tagtatatattatag-----------------
------------------------------------------------------------
------------------------------------------------------------
------------------------------------------------------------
------------------------------------------------------------
------------------------------------------------------------
------------------------------------------------------------
------------------------------------------------------------
------------------------------------------------------------
------------------------------------------------------------
------------------------------------------------------------
------------------------------------------------------------
------------------------------------------------------------
------------------------------------------------------------
------------------------------------------------------------
------------------------------------------------------------
------------------------------------------------------------
------------------------------------------------------------
------------------------------------------------------------
------------------------------------------------------------
------------------------------------------------------------
------------------------------------------------------------
------------------------------------------------------------
------------------------------------------------------------
------------------------------------------------------------
------------------------------------------------------------
-----------------------------------------------tatagacaacact
ttg---------------------------------------------------------
-----------------------------------ttaaagaatgctaaat---------
-------------------------------catattgtag-------------------
------------------------------------------------------------
------------------------------------------------------------
------------------------------------------tattaact----------
------------------------------------------------------------
------------------------------------------------------------
------------------------------------------------------------
------------------------------------------------------------
---------------------
>DNA-6-N5_DR|1198951
------------------------------------------------------------
------------------------------------------------------------
------------------------------------------------------------
------aaagcaggggtcaccaatcctgg-------------------------------
------------------------------------------------------------
------------------------------------------------------------
------------------------------------------------------------
------------------------------------------------------------
------------------------------------------------------------
------------------------------------------------------------
------------------------------------------------------------
------------------------------------------------------------
------------------------------------------------------------
------------------------------------------------------------
------------------------------------------------------------
------------------------------------------------------------
------------------------------------------------------------
------------------------------------------------------------
----------------------------------------------------------tc
ctggagggc-----------------cggt----gtccctgcagggtttagctccaactt
gc----------------------------------------------------------
------------------------------------------------------------
-------------------------------------ctcaa--------------caca
cctgcctggat-------------------------------------------------
------------------------------------------------------------
------------------------------------------------------------
------------------------------------------------------------
------------------------------------------------------------
------------------------------------------------------------
------------------------------------------------------------
------------------------------------------------------------
------------------------------------------------------------
------------------------------------------------------------
------------------------------------------------------------
------------------------------------------------------------
------------------------------------------------------------
------------------------------------------------------------
------------------------------------------------------------
------------------------------------------------------------
------------------------------------------------------------
----------------------------------------g-------------------
------------------------------------------------------------
-----------------------------------tttcaagtatacctagtaagacctt
g-------------------------------------------------------atta
gc----------------------------------------------------------
------------------------------------------------------------
------------------------------------------------------------
------------------------------------------------------------
----------------------------------------------ttgttc--------
------------------------------------------------------------
-------aggtg-------------tgtttg-attaggattaaaacaatg----------
------------------------------------------------------------
------------------------------------------------------------
------------------------------------------------------------
------------------------------------------------gaa-------gc
c--------------------tatatatcctc----------------------------
---------------------------acaat-------------------------tca
taaaatgaaacctg----------tgtgtgtttgtgcgt---------------------
------------------------------------------------------------
---------------------
>DNA-6-N5_DR|1198952
-------------------caaatctcgag------agcttgcaaatctaaatgtgagaa
c-----------------------------------------------------------
------------------------------------------------------------
------------------------------------------------------------
------------------------------------------------------------
------------------------------------------------------------
------------------------------------------------------------
------------------------------------------------------------
------------------------------------------------------------
------------------------------------------------------------
------------------------------------------------------------
------------------------------------------------------------
------------------------------------------------------------
------------------------------------------------------------
------------------------------------------------------------
------------------------------------------------------------
------------------------------------------------------------
------------------------------------------------------------
------------------------------------------------------------
------------------------------------------------------------
------------------------------------------------------------
------------------------------------------------------------
------------------------------------------------------------
------------------------------------------------------------
------------------------------------------------------------
------------------------------------------------------------
------------------------------------------------------------
------------------------------------------------------------
------------------------------------------------------------
------------------------------------------------------------
------------------------------------------------------------
------------------------------------------------------------
------------------------------------------------------------
------------------------------------------------------------
------------------------------------------------------------
------------------------------------------------------------
------------------------------------------------------------
------------------------------------------------------------
------------------------------------------------------------
------------------------------------------------------------
------------------------------------------------------------
------------------------------------------------------------
------------------------------------------------------------
--------------------------------------------------------aat-
------------------------------------------------------------
------------------------------------------------------------
------------------------------------------------------------
------------------------------------------------------------
------------------------------------------------------------
------------------------------------------------------------
------------------------------------------------------------
------------------------------------------------------------
------------------------------------------------------------
---------------------------------------gtgcaatcaaa----------
--tttgctctaca-----------ctgtctattt---gtatttgtgaatga------cat
tttacaaatacacaactat------------taatctgcaacttcaaat-------tcaa
aataaatgtgttttgattat---------------------------tgtcagtgtgtgc
aaatcaata--tttcgctgttcacatcagagatgtgcatataggt---aacctacac---
---atacaaatat-----------------------------------------------
---------------------
>DNA-6-N5_DR|1198953
tatgaaggtaaatccgttgcgaaactcgag------agcttgcaaatgtaaatgtgagca
cttgtgataataatatttgtatgtgtaggttgaaatgtacacttacagctctgatgtgaa
cagctgaaatcctcgatttg-cacacacacac-----aacaacccacac------acttg
tgttttaaattggaagttgcagattaatagttgtgtatttgtaaaatgtcattcacaaat
acaaagtgacagacacacgtgtgcacggcaaatttgattgcatctttgctctacaaccac
aggtcggcactcacaacctctcagattggtcagtacaactacaaatctcccgcgctctga
cttttgcaacacatctcccgcgatctctgtagcagaactcatctgtgcactcgcagatgc
agaggcgtgagcagcgcggggcgggggaggggcggggcaggtgtaaagctgtttgattgg
ctgaagcctgaccaatgaacaatgccagcagccaacaggactgaggtgcaaaataataat
ttcccacgattatttcattagttagggtttatttaaactcttttctgaagagattcttgt
taaaaa-tcataaattctactgtaatgtacataccagtaaaagagcagcaaagccagttt
attggctacagccagccaatgagatggggtgtttctgtttgtcagcacacagggcagctc
acgttgttggaggcctcgagcaatcagagggtaagttatga-ttttttaataattatc--
tatgttcaatactgttagctaagctaaggactgtgctgggtgcttctcttgtttgtttct
tatataagaaaacagttatgagttatgtaggagttgctttctatcatgttatatggttct
aaagatacgattcaacccacatgaaat-aagaagttgtaatagcatttatagtaaacaat
attacgtttttgaaccatactaactataataaactgtattatactgtatattttgcagta
tctacaactttgttaatgaatgcaacagcacactgtagtattaactagcatgaactttaa
tgaattgaagtatactttatatgtaaaacctaatacattttaaagcagtttcatttcttt
ctaatttataca------------tctaca--tgcattacatctgatttaggtccacaac
ttgcatccttcaacat---gatatgtgtgttcaaaggaagagcaactaggtgagggagac
agtgtccatcgctcggcagagggtccactttgagcatctcatctgcagggttaagcaaca
taagctgaacagtcatc---------atctctctctattacagcg-----------agca
tcaaccagctttacacaatggcttgctttctgaccattagtataggcttgagcaaaggat
taaagaggagataacatttgatgggtaatgatgaagttggatttaccacctccatctcat
tacgaacaaggaaaaaccctgaaatatttcaatacaagtaactagacatttgcgctacac
ttatttggactgtaaattttatttgacaaattacattcc-cttacagaacaggtgtcaaa
ctcagttcctggagggctgcagctttgcaaagtttagttctaaccctaattaaacacacc
tgatcaaactaattgagtccttcaggtttgtttgaaactttcacttaagtgttttgaagc
agggttgcaactaaaaacgtgcagggttacggcccttcaggaactgagtttgacacccct
gccttacagtaaagtgtaaaaatactacattaaacaattatcaaaataaaagttgtg--t
gtgggtgagtgtgtgttttgttcaaatctgtagtcatcttggcaggtaaaaagagaaaat
aaatggtcggcttcctcttgaatgatctgaattattttgaagtgtttgtagatgagcttg
atcatcatgtcatctttagcataaataacatccttttcaagctatgcagcttctctgagt
tcctcatcgacttgaaacatcctgatctctcctgtcactccatccttacaggaaactgag
aaataa-----aggtagtaactttcataattaaaaaagtgacataaaggacacactgtac
acaaacatgtaaacagatagatggatagatagatatgatgcaggttataataacaaaaac
cggtatgatctgtaagaaactgaaacgcctagtgttatttttaattgctattaatgtgtg
c--------------------gtgtgtgtaaatatacttcaattcattaaagttcatgct
agttaatactacagtgtgctgttgcattcattaacaaagttgtagatactgcaaaatata
cagtataatacagtttattatagttagtatggttcaaaaa-cgtaatattgtttactata
aatgctattacaacttcttatttcatgtgggttgaatcgtatctttagaaccatataaca
tgatagaaagcaactcctacataactcataactgttttcttatat-aagaaacaaacaag
agaagcacccagcacagtccttagcttagctaacagtattgaacatatagataattatt-
aaaaaatcttaacttaccctctgattgctggaggcctccaacaacgtgagctgccctgtg
tgctgacaaacagaaacgccccatctcattggctggctgtagccaataaactggctttgc
tgctcttttactggtatgtacattacagtagaatttatga-tttttaacaagaatctctt
cagaaaagagtttaaataaaccctaactaatgaaataatcgtgggaaattattattttgc
acctcagtcatgttggctgctggcattgttcattggtcaggcttcagccaatcaaacagc
tttacacctgcccc----gcccctcccccgc--------cccgcgctgctcacgcctctg
catctgcgagtgc-------------------ac--agatgagttc--------------
---------------------------------tgctacagagatcgcgggag-----at
gtgttgca---aaagtcagagcgcgggagatttgtagttgtactgaccaatctgagaggt
tgtgagtgccgacctgtggttgt-------agagcaaagatgcaatcaaat---------
---ttgccgtgcacac--gtgtgtctgtcact---ttgtatttgtgaatga------cat
tttacaaatacacaactat------------taatctgcaacttccaat-------ttaa
aacacaagtgtgtgggttgtt-------------------------gtgtgtgtgtgtgc
aaatcgaggatttcagctgttcacatcagagctgtaagtgtacatttcaacctacac---
---atacaaatattattatcacaagtgctcacatttacatttgcaagctctcgagtttcg
caacggatttaccttcata--
>DNA-6-N5_DR|1198954
------------------------------------------------------------
------------------------------------------------------------
------------------------------------------------------------
------------------------------------------------------------
------------------------------------------------------------
------------------------------------------------------------
------------------------------------------------------------
------------------------------------------------------------
------------------------------------------------------------
------------------------------------------------------------
------------------------------------------------------------
------------------------------------------------------------
------------------------------------------------------------
------------------------------------------------------------
------------------------------------------------------------
------------------------------------------------------------
------------------------------------------------------------
------------------------------------------------------------
------------------------------------------------------------
------------------------------------gctggcgttgttta----------
------------------------------------------------------------
------------------------------------------------------------
-----------------------------------taccgtag-----------------
------------------------------------------------------------
------------------------------------------------------------
------------------------------------------------------------
------------------------------------------------------------
------------------------------------------------------------
------------------------------------------------------------
------------------------------------------------------------
------------------------------------------------------------
------------------------------------------------------------
------------------------------------------------------------
------------------------------------------------------------
------------------------------------------------------------
------------------------------------------------------------
------------------------------------------------------------
------------------------------------------------------------
------------------------------------------------------------
------------------------------------------------------------
------------------------------------------------------------
------------------------------------------------------------
------------------------------------------------------------
------------------------------------------------------------
------------------------------------------------------------
------------------------------------------------------------
------------------------------------------------------------
------------------------------------------------------------
-----------------------------------gtcagggatcaaccaataaaatggc
ttcatctctgcttcaagccctcccccaccct------------------------gtggt
tcccattaagtgcat--------------------taagtgagtgcaaaag---------
----------------------------t-gagttttg----------------------
------------------------------------------------------------
------------------------------------------------------------
------------------------------------------------------------
------------------------------------------------------------
------------------------------------------------------------
------------------------------------------------------------
------------------------------------------------------------
---------------------
>DNA-6-N5_DR|1198955
tatgaaggtaattcagttgcgaaactcgag------agcttgcaaatgtaaatgtgagca
cttgtgataataatatttgtatgtgtaggttgaaatgtacacttacagctctgatgtgaa
cagctgaaatcctcgatttg-cacacacacac-----aacaatccacac------acttg
tgttttaaattggaagttgcagattaatagttgtgcatttgtaaaatgtcattcacaaat
acaaagtgacagacacacgtgtgcaaggcaaatttgattgcatctttgctctacaaccac
aggtcggcactcacaacctctcagattcgtcagtacaactacaaatctcccgcgctctga
cttttgcaacacatctcccgcgatctctgtagcagaactcatctgtgcactcgcagatgc
agaggcgtgagcagcgcggggcgggggaggggcggggcaggtgtaaagctgtttgattgg
ctgatgcctgaccaatgaacaatgccagcagccaacaggactgaggtgcaaaataataat
ttcccacgattatttcattagttagggtttatttaaactcttttctgaagagattcttgt
taaaaa-tcataaattctgtggaaatgtacataccagtaaaagagcagcaaagccagttt
attggctagagccagccaatgagatggggcgtttctgtttgtcagcacacagggcagctc
acgttgttggaggcctcgagcaatcagagggtaagttatga--tttttaataattatcta
tatgttcaatactgttagctaagctaaggactgtgctgggtgcttctcttgtttgtttct
tatataagaaaacagttttgagttatctaggagctgctttcaatcatgttatatggttct
aaagatacgattcaacccacatgaaat-aagaagttgtaatagtatttatagtaaataat
attacgtttttgaaccatactaactataataaactgtattatactgtatatattgcagta
tctacaactttgttaatgaatgcaacagcacactgtagtattaactagcatgaactttaa
tgaattgaagtatactttatatgtaaaacctaatacattttaaagcagtttcatttcttt
ctgatttataca------------tctaca--tgcattacatctgatttaggtccagaac
ttgcatccttcaacat---gatatgtgtgttcaaaggaagagcaactaggtgagggagac
agtgtccatcgctcagctgagggtccactttgagcatctcatctgcagggttaagcaaca
taagctgaacagtcaac---------atctctctctattacagcg-----------agca
tcaaccagctttacacaatggcttgctttctgaccattagtaaaggcttgagcaaaggat
taaagaggagataacatttgatgggtaatgatgaagttggatttaccacctccatctcat
tatgaacaaggaaaaaccctgaaatatttcaatacaagtaactagacatttgcactgcac
ttatttggactgtaaattttatttgacaaattacattcc-cttacagaacaggtgtcaaa
ctcagttcctggagggctgcagctttgcaaagtttagttctaaccctaattaaacacacc
tgatcaaaataattgagtccttcaggtttgtttgaaactttcacttaagtgttttgaagc
agggttgcaactaaaaacgtgcagggttacggcccttcaggaactgagtttgacacccct
gccttacagtaaagtgtaaaaatactacattaaacaattatcaaaataaaagttgtg--t
gtgggtgagtgtgtgttttgttaaaatctgtagtcatcttggcaggtaaaaaaaataaat
aaatggtcggcttcctcttgaatgatctgaatcattttgaagtgtttgtagatgagcttg
atcatcatgtcatctttagcataaataacatccttttcaagctatgcagcttctctgagt
tcctcatcgacttgaaacatgctgatctctcctgtcactccatccttacaggaaactgag
aaataa-----aggtagtaactttcataattaaaaaagtgatataaaggacacactgtac
acaaacatgtgaatagatagatggatagatagatatgatgcaggttataataacaaaaac
ctgtatgatctgtaagaaactgaaacgcctagtgttatttttaattgctattaat-----
---------------------gtgtgtgtaaatatacttcaattcattaaagttcatgct
agttaatactacagtgtgctgttgcattcattaacaaagttgtagatactgcaatatata
cagtataatacagtttattatagttagtatggttcaaaaa-cgtaatattatttactata
aatactattacaacttcttatttcatgtgggttgaatcgtatctttagaaccatataaca
tgatagaaagcagctcctagataactcataactgttttcttatgt-aagaaacaaacaag
agaagcacccagcacagtccttagcttagctaacagtattgaacatatagataattatt-
-aaaaatcataacttaccctctgattgctcgaggcctccaacaacgtgagctgccctgtg
tgctgacaaacagaaacgccccatctcattggctggctctagccaataaactggctttgc
tgctcttttactggtatgtacatttccacagaatttatta-tttttaacaaaaatctctt
cagaaaagagtttaaataaaccctaactaatgaaataatcgtgggaaattattattttgc
acctcagtcctgttggctgctggcattgttcattggtcaggcatcagccaatcaaacagc
tttataccagcccc----gcccctcccctgc--------ccagcgctgctcacgcctctg
catctgcgagtgc-------------------ac--agatgagttc--------------
---------------------------------tgctacagagatcgcgggag-----at
gtgttgca---aaagtcagagcgcgggagatttgtagttgtactgacgaatctgagaggt
tgtgagtgccgacctgtggttgt-------agagcaaagatgcaatcaaat---------
---ttgccttgcacac--gtgtgtctgtcact---ttgtatttgtgaatga------cat
tttacaaatgcacaactat------------taatctgcaacttccaat-------ttaa
aacacaagtgtgtggattgt---------------------------tgtgtgtgtgtgc
aaatcgaggatttcagctgttcacatcagagctgtaagtgtacatttcaacctacac---
---atacaaatattattatcacaagtgctcacatttacatttgcaagctctcgagtttcg
caactgaattaccttcata--
>DNA-6-N5_DR|1272266
------------------------------------------------------------
------------------------------------acaaattt----------------
---------------------tatctctt----------------------------aaa
tcaat------ccatgtgtcaaactcaat-------------------------------
------------------------------------------------------------
------------------------------------------------------------
------------------------------------------------------------
------------------------------------------------------------
------------------------------------------------------------
------------------------------------------------------------
------------------------------------------------------------
------------------------------------------------------------
------------------------------------------------------------
------------------------------------------------------------
------------------------------------------------------------
------------------------------------------------------------
------------------------------------------------------------
------------------------------------------------------------
----------------------------------------------------------tc
ctagagggt-----------------cgca----gc-tctgcagagtttagttccagccc
aca-------------------------------------------tctat------c--
------------------------------------------------------------
---------------tg--------------taggtatcaaa--------------caag
cctg--------------------------------------------------------
------------------------------------------------------------
------------------------------------------------------------
------------------------------------------------------------
------------------------------------------------------------
------------------------------------------------------------
------------------------------------------------------------
------------------------------------------------------------
------------------------------------------------------------
------------------------------------------------------------
------------------------------------------------------------
------------------------------------------------------------
------------------------------------------------------------
------------------------------------------------------------
------------------------------------------------------------
------------------------------------------------------------
------------------------------------------------------------
------------------------------------------------------------
------------------------------------------------------------
----------------------------------------------------aagcactc
a-------------------------------------------------------atta
gt----------------------------------------------------------
------------------------------------------------------------
------------------------------------------------------------
------------------------------------------------------------
----------------------------------------------ttgatcaggtgttt
ttaat-------------------------------------------------------
----------------------------------taggattggaactaaa----------
--------------------------------ct-gtgcagagctg--------------
------------------------------------------------------------
----------------------------------------------------------cg
g------------------------------------ccctccaggaattg-------ag
a--------------------ttgacacc-------------------------------
------------------------------------------------------------
------------------------------------------------------------
------------------------------------------------------------
---------------------
>DNA-6-N5_DR|1272267
------------------------------c-----------------------------
------------------------------------------------------------
------------------------------------------------------------
----------------tcagaaactagaaaa-----------------------------
------------------------------------------------------------
------------------------------------------------------------
------------------------------------------------------------
------------------------------------------------------------
------------------------------------------------------------
------------------------------------------------------------
------------------------------------------------------------
------------------------------------------------------------
------------------------------------------------------------
-a----------------------------------------------------------
------------------------------------------------------------
------------------------------------------------------------
------------------------------------------------------------
------------------------------------------------------------
----------------------------------------------------gcctattt
tccattcctaaa---------aatgctgca------------------------------
------------------------------------------------------------
------------------------------------------------------------
--------------------------------------------------------tata
tgtgttgtt---------------------------------------------------
------------------------------------------------------------
------------------------------------------------------------
------------------------------------------------------------
------------------------------------------------------------
------------------------------------------------------------
------------------------------------------------------------
------------------------------------------------------------
------------------------------------------------------------
------------------------------------------------------------
------------------------------------------------------------
------------------------------------------------------------
------------------------------------------------------------
------------------------------------------------------------
------------------------------------------------------------
------------------------------------------------------------
------------------------------------------------------------
------------------------------------------------------------
------------------------------------------------------------
------------------------------------------------------------
------------------------------------------------------------
------------------------------------------------------------
------------------------------------------------------------
------------------------------------------------------------
------------------------------------------------------------
------------------------------------------------------------
------------------------------------------------------------
------------------------------------------------------------
------------------------------gtctgttctgatgatt--------------
------------------------------------------------------------
----------------------------------------------------------ta
aatg-------------------------------ttttgtctctagacagg--------
---------------------tttacattctcagtctctagac-----------------
------------------------------------------------------------
------------------------------------------------------------
------------------------------------------------------------
---------------------
>DNA-6-N5_DR|1272268
------------------------------------------------------------
------------------------------------------------------------
------------------------------------------------------------
------------------------------------------------------------
------------------------------------------------------------
------------------------------------------------------------
------------------------------------------------------------
------------------------------------------------------------
------------------------------------------------------------
------------------------------------------------------------
------------------------------------------------------------
------------------------------------------------------------
------------------------------------------------------------
------------------------------------------------------------
------------------------------------------------------------
------------------------------------------------------------
------------------------------------------------------------
------------------------------------------------------------
------------------------------------------------------------
------tacatg------------tttaaa--------tcatcttatttaagttcgcatc
ttgcatcatataacat-----gatatgtgtccagagtaagagaaact--aggtaaaagac
accatccatcgcttggctgagggtccacaacgaacatatcatccgcagggtgaagcaaca
caagctaaacagtcatcttacacttgtattacctctattacagca-----------agca
cccaccagtttttaatgatggcttgccttctgcccattagtaaaggtttgagcaaaagat
taaagaggagat------------------------------------------------
------------------------------------------------------------
------------------------------------------------------------
------------------------------------------------------------
------------------------------------------------------------
------------------------------------------------------------
------------------------------------------------------------
------------------------------------------------------------
------------------------------------------------------------
------------------------------------------------------------
------------------------------------------------------------
------------------------------------------------------------
------------------------------------------------------------
------------------------------------------------------------
------------------------------------------------------------
------------------------------------------------------------
------------------------------------------------------------
------------------------------------------------------------
------------------------------------------------------------
----------------------------------------------atgggtaatg----
------------------------------------------------------------
------------------------------------------------------------
------------------------------------------------------------
------------------------------------------------------------
------------------------------------------------------------
------------------------------------------------------------
------------------------------------------------------------
------------------------------------------------------------
------------------------------------------------------------
------------------------------------------------------------
-------------------------------------------atgaac-----------
------------------------------------------------------------
------------------------------------------------------------
------------------------------------------------------------
----------------------------ttggattta-----------------------
---------------------
>DNA-6-N5_DR|1272269
------------------------------------------------------------
------------------------------------------------------------
------------------------------------------------------------
------------------------------------------------------------
------------------------------------------------------------
------------------------------------------------------------
------------------------------------------------------------
------------------------------------------------------------
------------------------------------------------------------
------------------------------------------------------------
------------------------------------------------------------
------------------------------------------------------------
------------------------------------------------------------
------------------------------------------------------------
------------------------------------------------------------
------------------------------------------------------------
------------------------------------------------------------
------------------------------------------------------------
------------------------------------------------------------
------------------------------------------------------------
------------------------------------------------------------
------------------------------------------------------------
------------------------------------------------------------
------------------------------------------------------------
------------------------------------------------------------
------------------------------------------------------------
------------------------------------------------------------
------------------------------------------------------------
------------------------------------------------------------
------------------------------------------------------------
------------------------------------------------------------
------------------------------------------------------------
------------------------------------------------------------
------------------------------------------------------------
------------------------------------------------------------
------------------------------------------------------------
------------------------------------------------------------
------------------------------------------------------------
------------------------------------------------------------
------------------------------------------------------------
------------------------------------------------------------
------------------------------------------------------------
------------------------------------------------------------
------------------------------------------------------------
------------------------------------------------------------
------------------------------------------------------------
------------------------------------------------------------
------------------------------------------------------------
--------------------tggcattgttatttactaaggcatcagccaataaaatggc
tttatccctgcttt---aacccagccactttg-------cctgcgcttctcatggatata
catttacagatgt-------------------a---aagtgagttt--------------
---------------------------------tgcaac---------------------
------------------------------------------------------------
------------------------------------------------------------
------------------------------------------------------------
------------------------------------------------------------
------------------------------------------------------------
------------------------------------------------------------
------------------------------------------------------------
---------------------
>DNA-6-N5_DR|1272270
tatgaaagtaaatcagtagcaatactcgag------agcttgaaaatctaaatgtgagca
cttgtgataataatatttgtatgtgtaggttgaaatgtacacttacagctctgatgtgaa
cagctgaaatcctcgatttg-cacacacacac-----aacaatccacac------acttg
tgttttacattggaagttgcagattaatagttgtgtatttgtaaaatgtcattcataaat
acaaagtgacagacacacgtgtgcaaggcaaatttgattgcatcttcgctctacaaccac
aggtcggcactcacaacctctcagattcgtcagtataactacaaatctcccgcgctctga
cttttgcaacacatctcccgcgatctctgtagcagaactcatctgtgcactcgcagatgc
agaggcgcgagcagcgcggggcgggggaggggcggggctggtgtaaagctgtttgattgg
ctgatgcctgaccaatgaacaatgccagcagccaacaggactgaggtgcaaaataataat
ttcccacgattatttcattagttagggtttatttaaactcttttctgaagagattcttgt
taaaaa-tcataaattctactgtaatgtacataccagtaaaagagcagcaaagccagttt
attggctacagccagccaatgagatggggcgtttctgtttgtcagcacacagggcagctc
acgttgttggaggcctcgagcaatcagagggtaagttatga--tttttaataattatcta
tatgttcaatactgttagctaagctaaggactgtgctgggtgcttctcttgtttgtttct
tatataagaaaacagttatgagttatctaggagctgctttcaatcatgttatatggttct
aaagatacgattcaacccacatgaaat-aagaagttgtaatagcatttatagtaaacaat
attacgtttttgaaccatactaactataataaactgtattatactgtatattttgcagta
tctacaactttgttaatgaatgcaacagcacactgtagtattaactagcatgaactttaa
taaattgaagtatactttatatgtaaaacctaatacattttaaagcagtttcatttcttt
ctaatttataca------------tctaca--tgcattacatctgatttaggtccacaac
ttgcatccttcaacat---gatatgtgtgttcaaaggaagagcaactaggtgagggagac
agtgtccatcgctcggctgagggtccactttgagcatctcatctgcagggttaagtaaca
taagctgaacagtcatc---------atctctctctattacagcg-----------agca
tcaaccagctttacacaatggcttgctttctgaccattagtaaaggcttgagcaaaggat
taaagaggagataacatttgatgggtaatgatgaagttggatttaccacctccatctcat
tatgaactaggaaaaaccctgaaatatttcaatacaagtaactagacatttgcgctacac
ttatttggactgtaaattttatttgacaaattacattcc-cttacagaacaggtgtcaaa
ctcagttcctggagggctgcagctttgcaaagtttagttctaaccctaattaaacacacc
tgatcaaactaattgagtccttcaggtttgtttgaaactttcacttaagtgttttgaagc
agggttgcaactaaaaccgtgcagggttacggcccttcaggaactgagtttgacacccct
gccttacagtaaagtgtaaaaatactacattaaacaattatcaaaataaaagttgtgtgt
gtgggtgagtgtgtgttttgttcaaatctgtagtcatcttggcaggtaaaaagagaaaat
aaatggtcggcttcctcttgaatgatctgaatcattttgaagtgtttgtagatgagctgg
atcatcatgtcatctttagcataaataacatccttttcaagctatgcagcttctctgagt
tcctcatcgacttgaaacatgctgatctctcctgtcactccatccttacaggaaactgag
aaataa-----aggtagtaactttcataattaaaaaagtgatataaaggacacactgtac
acaaacatgtaaatagatagatggatagatagatatgatgcaggttataataacaaaaac
cggtatgatctgtaagaaactgaaacgcctagtgttatttttaattgctattaatgtgtg
c--------------------gtgtgtgtaaatatacttcaattcattaaagttcatgct
agttaatactacagtgtgctgttgcattcattaacaaagttgtagatactgcaaaatata
cagtataatacagtttattatagttagtatggttcaaaaa-cgtaatattgtttactata
aatgctattacaacttcttatttcatgtgggttgaatcgtatctttagaaccatataaca
tgattgaaagcagctcctagataactcataactgttttcttatat-aagaaacaaacaag
agaagcacccagcacagtccttagcttagctaacagtattgaacatatagataattatt-
-aaaaatcataacttaccctctgattgctcgaggcctccaacaacgtgagctgccctgtg
tgctgacaaacagaaatgccccatctcattggctggctgtagcaaataaactggctttgc
tgctcttttactggtatgtacattacagtagaatttatga-tttttaacaagaatctctt
cagaaaagagtttaaataaaccctaactaatgaaataattgtgggaaattattattttgc
acctcagtcctgttggctgctggcattgttcattggtcaggcatcagccaatcaaacagc
tttacaccagcccc----gcccctcccccgc--------cccgcgctgctcgcgcctctg
catctgcgagtgc-------------------ac--agatgagttc--------------
---------------------------------tgctacagagatcgcgggag-----at
gtgttgca---aaagtcagagcgcgggagatttgtagttgtactgacgaatctgagaggt
tgtgagtgccgacctgtggttgt-------agagcaaagatgcaatcaaat---------
---ttgccttgcacac--gtgtgtctgtcact---ttgtatttatgaatga------cat
tttacaaatacacaactat------------taatctgcaacttccaat-------gtaa
aacacaagtgtgtggattgt---------------------------tgtgtgtgtgtgc
aaatcgaggatttcagctgttcacatcagagctgtaagtgtacatttcaacctacac---
---atacaaatattattatcacaagtgctcacatttacatttgcaagctctcgagtttcg
caacggatttaccttcata--
>DNA-6-N5_DR|1272271
------------------------------------------------------------
------------------------------------------------------------
------------------------------------------------------------
---------------gtggccaaccctgt-------------------------------
------------------------------------------------------------
------------------------------------------------------------
------------------------------------------------------------
------------------------------------------------------------
------------------------------------------------------------
------------------------------------------------------------
------------------------------------------------------------
------------------------------------------------------------
------------------------------------------------------------
------------------------------------------------------------
------------------------------------------------------------
------------------------------------------------------------
------------------------------------------------------------
------------------------------------------------------------
----------------------------------------------------------tc
ctggagagc-----------------catc----tt-cctgcacatttcagttgctaccc
at----------------------------------------------------------
------------------------------------------------------------
------------------------------------atcaaa--------------caca
cctg--------------------------------------------------------
------------------------------------------------------------
------------------------------------------------------------
------------------------------------------------------------
------------------------------------------------------------
------------------------------------------------------------
------------------------------------------------------------
------------------------------------------------------------
------------------------------------------------------------
------------------------------------------------------------
------------------------------------------------------------
------------------------------------------------------------
------------------------------------------------------------
------------------------------------------------------------
------------------------------------------------------------
------------------------------------------------------------
------------------------------------------------------------
------------------------------------------------------------
------------------------------------------------------------
----------------------------------------------------aaccaatt
a-------------------------------------------------------atta
ggac--------------------------------------------------------
------------------------------------------------------------
------------------------------------------------------------
------------------------------------------------------------
----------------------------------------------ctgaa---caccac
gtaata----------------------------------------------------at
tacaggcaggtg-------------tgtttg-acacgggttgcaactgaa----------
--------------------------------at-ctgcaggaggg--------------
------------------------------------------------------------
----------------------------------------------------------tg
g------------------------------------ctctccaggaaaag-------gg
t--------------------tggccaccactgtaata----------------------
------------------------------------------------------------
------------------------------------------------------------
------------------------------------------------------------
---------------------
>DNA-6-N5_DR|1272272
tatgaaagtaaatcagtagcaatactcgag------agcttgcaaatgtaaatgtgagca
cttgtgataataatatttgtatgtgtaggttgaaatgtacacttacagctctgatgtgaa
cagctgaaatcctcgatttg-cacacacacac-----aacaatccacac------acttg
tgttttaaattcgaagttgcagattaatagttgtgtatttgtaaaatgtcattcacaaat
acaaagtgacagacacacgtgtgcaaggcaaatttgactgcatcttcgctctacaaccac
aggtcggcactcacaacctctcagattcatcagtacaactacaaatctcccgcgctctga
cttttgctacacatctcccgcgatctctgtagcagaactcatctgtgcactcgcagatgc
agaggcgtgagcagc-----gcgggggaggggcggggcaggtgtaaagctgtttgattgg
ctgaagcctgaccaatgaacaatgccagcagccaacaggactga----------------
------------------------------------------------------------
------------------------------------------------------------
------------------------------------------------------------
------------------------------------------------------------
------------------------------------------------------------
------------------------------------------------------------
------------------------------------------------------------
------------------------------------------------------------
------------------------------------------------------------
------------------------------------------------------------
------------------------------------------------------------
------------------------------------------------------------
------------------------------------------------------------
------------------------------------------------------------
------------------------------------------------------------
------------------------------------------------------------
------------------------------------------------------------
------------------------------------------------------------
------------------------------------------------------------
------------------------------------------------------------
------------------------------------------------------------
------------------------------------------------------------
------------------------------------------------------------
------------------------------------------------------------
------------------------------------------------------------
------------------------------------------------------------
------------------------------------------------------------
------------------------------------------------------------
------------------------------------------------------------
------------------------------------------------------------
------------------------------------------------------------
------------------------------------------------------------
------------------------------------------------------------
------------------------------------------------------------
------------------------------------------------------------
------------------------------------------------------------
------------------------------------------------------------
------------------------------------------------------------
------------------------------------------------------------
------------------------------------------------------------
------------------------------------------------------------
------------------------------------------------------------
------------------------------------------------------------
------------------------------------------------------------
------------------------------------------------------------
------------------------------------------------------------
------------------------------------------------------------
------------------------------------------------------------
------------------------------------------------------------
------------------------------------------------------------
---------------------
>DNA-6-N5_DR|1272273
tatgaaggtaaatcagttgcgaaactcgag------agcttgcaaatgtaaatgtgagca
cttgtgataataatatttgtatgtgtaggttgaaatgtacacttacagctctgatgtgaa
cagctgaaatcctcgatttg-cacacacacac-----aacaatccacac------acttg
tgttttaaattcgaagttgcagattaatagttgtgtatttgtaaaatgtcattcacaaat
acaaagtgacagacacacgtgtgcaaggcaaatttgattgcatctttgctctacaaccac
aggtcggcactcacaacctctcagattcgtcagtacaactacaaatctcccgcgctctga
cttttgctacacatctcccgcgatctctgtagcagaactcatctgtgcactcgcagatgc
agaggcgtgagcagcgcggggcgggggaggggcggggcaggtgtaaagctgtttgattgg
ctgatgcctgaccaatgaacaatgccagcagccaacaggactgaggtgcaaaataataat
ttcccacgattatttcattagttagcgtttatttaaactcttttctgaagagattcttgt
taaaaaatcataaattctgtggaaatgtacataccagtaaaagagcagcaaagccagttt
attggctagagccagccaatgagatggggcgtttctgtttgtcagcacacagggca----
--gttgttggaggcctcgagcaatcagagggtaagttatga--tttttaataattatcta
tatgttcaatactgttagctaagctaaggactgtgctgggtgcttctcttgtttgtttct
tatataagaaaacagttatgagttatctaggagctgcttttaatcatgttatatggttct
aaagatacgattcaacccacatgaaat-aagaagttgtaatagtatttatagtaaataat
attacgtttttgaaccatactaactataataaactgtattatactgtatattttgcagta
tctacaactttgttaatgaatgcaacagcacactgtagtattaactagcatgaactttaa
tgaattgaagtatactttatatgtaaaacctaatacatttta------------------
------------------------------------------------------------
------------------------------------------------------------
------------------------------------------------------------
------------------------------------------------------------
------------------------------------------------------------
------------------------------------------------------------
------------------------------------------------------------
------------------------------------------------------------
------------------------------------------------------------
------------------------------------------------------------
------------------------------------------------------------
------------------------------------------------------------
------------------------------------------------------------
------------------------------------------------------------
------------------------------------------------------------
------------------------------------------------------------
------------------------------------------------------------
------------------------------------------------------------
------------------------------------------------------------
------------------------------------------------------------
------------------------------------------------------------
------------------------------------------------------------
------------------------------------------------------------
------------------------------------------------------------
------------------------------------------------------------
------------------------------------------------------------
------------------------------------------------------------
------------------------------------------------------------
------------------------------------------------------------
------------------------------------------------------------
------------------------------------------------------------
------------------------------------------------------------
------------------------------------------------------------
------------------------------------------------------------
------------------------------------------------------------
------------------------------------------------------------
------------------------------------------------------------
------------------------------------------------------------
------------------------------------------------------------
------------------------------------------------------------
---------------------
>DNA-6-N5_DR|1272274
------------------------------------------------------------
------------------------------------------------------------
------------------------------------------------------------
-----tacagcaggggtggccaaccctgt-------------------------------
------------------------------------------------------------
------------------------------------------------------------
------------------------------------------------------------
------------------------------------------------------------
------------------------------------------------------------
------------------------------------------------------------
------------------------------------------------------------
------------------------------------------------------------
------------------------------------------------------------
------------------------------------------------------------
------------------------------------------------------------
------------------------------------------------------------
------------------------------------------------------------
------------------------------------------------------------
----------------------------------------------------------tc
ctggagagc-----------------cacc----tt-cttgcagatttcagttgctaccc
at----------------------------------------------------------
------------------------------------------------------------
------------------------------------atcaaa--------------caca
cctg--------------------------------------------------------
------------------------------------------------------------
------------------------------------------------------------
------------------------------------------------------------
------------------------------------------------------------
------------------------------------------------------------
------------------------------------------------------------
------------------------------------------------------------
------------------------------------------------------------
------------------------------------------------------------
------------------------------------------------------------
------------------------------------------------------------
------------------------------------------------------------
------------------------------------------------------------
------------------------------------------------------------
------------------------------------------------------------
------------------------------------------------------------
------------------------------------------------------------
------------------------------------------------------------
----------------------------------------------------aaccactt
a-------------------------------------------------------agta
ggac--------------------------------------------------------
------------------------------------------------------------
------------------------------------------------------------
------------------------------------------------------------
----------------------------------------------ctgaa---caccac
gtgata----------------------------------------------------at
tacaggcaggtg-------------tgtttg-aaatgggttgcaactgaa----------
--------------------------------at-ctgcaggaagg--------------
------------------------------------------------------------
----------------------------------------------------------tg
g------------------------------------ctctccagaaaccg-------gg
t--------------------tggtcacccctgatcta----------------------
------------------------------------------------------------
---caggaaagggcaaaaa-----------------------------------------
------------------------------------------------------------
---------------------
>DNA-6-N5_DR|1272275
------------------------------------------------------------
------------------------------------------------------------
------------------------------------------------------------
------------------------------------------------------------
------------------------------------------------------------
------------------------------------------------------------
------------------------------------------------------------
------------------------------------------------------------
------------------------------------------------------------
------------------------------------------------------------
------------------------------------------------------------
------------------------------------------------------------
------------------------------------------------------------
------------------------------------------------------------
------------------------------------------------------------
------------------------------------------------------------
------------------------------------------------------------
------------------------------------------------------------
----------------------------------------------------------tt
ttaaaccatact-----gtagtaaagtgta--------atatactgtata----------
------------------------------------------------------------
------------------------------------------------------------
-----------------------------------tattatag-----------------
------------------------------------------------------------
------------------------------------------------------------
------------------------------------------------------------
------------------------------------------------------------
------------------------------------------------------------
------------------------------------------------------------
------------------------------------------------------------
------------------------------------------------------------
------------------------------------------------------------
------------------------------------------------------------
------------------------------------------------------------
------------------------------------------------------------
------------------------------------------------------------
------------------------------------------------------------
------------------------------------------------------------
------------------------------------------------------------
------------------------------------------------------------
------------------------------------------------------------
------------------------------------------------------------
------------------------------------------------------------
------------------------------------------------------------
------------------------------------------------------------
------------------------------------------------------------
------------------------------------------------------------
------------------------------------------------------------
-----------------------------------------------taggtttgac--t
ctg---------------------------------------------------------
-----------------------------------ttaatgtatgcttcag---------
-------------------------------tgtattttagg------------------
------------------------------------------------------------
------------------------------------------------------------
------------------------------------------tttaaacca---------
----------------------------tggtgttttg----------------------
------------------------------------------------------------
-----------tactataatataccctatat-----------------------------
------------------------------------------------------------
---------------------
>DNA-6-N5_DR|1339366
------------------------------------------------------------
------------------------------------------------------------
------------------------------------------------------------
--------------ggtgctcaaccctgt-------------------------------
------------------------------------------------------------
------------------------------------------------------------
------------------------------------------------------------
------------------------------------------------------------
------------------------------------------------------------
------------------------------------------------------------
------------------------------------------------------------
------------------------------------------------------------
------------------------------------------------------------
------------------------------------------------------------
------------------------------------------------------------
------------------------------------------------------------
------------------------------------------------------------
------------------------------------------------------------
----------------------------------------------------------tc
ctggagatt-----------------gacc----tt-cctgcaaagttcagctccaaccc
tg----------------------------------------------------------
------------------------------------------------------------
------------------------------------atcaaa--------------caca
cctg--------------------------------------------------------
------------------------------------------------------------
------------------------------------------------------------
------------------------------------------------------------
------------------------------------------------------------
------------------------------------------------------------
------------------------------------------------------------
------------------------------------------------------------
------------------------------------------------------------
------------------------------------------------------------
------------------------------------------------------------
------------------------------------------------------------
------------------------------------------------------------
------------------------------------------------------------
------------------------------------------------------------
------------------------------------------------------------
------------------------------------------------------------
------------------------------------------------------------
------------------------------------------------------------
----------------------------------------------------aaccaatt
a-------------------------------------------------------atta
ggac--------------------------------------------------------
------------------------------------------------------------
------------------------------------------------------------
------------------------------------------------------------
----------------------------------------------ctgaa---cagcac
ttgata----------------------------------------------------at
tacaggcaggtg-------------tatttg-atatgggttgcaactgaa----------
--------------------------------at-ctgcagggagg--------------
------------------------------------------------------------
----------------------------------------------------------t-
--------------------------------------tctccaggaacaa-------gg
t--------------------tggtcacacctgatgtac-------------------at
ggtaaaagcgctaca----ga----aataaaa-------------------------act
gaattgaataatagaagcatgttttgtgtccaggtgagt---------------------
-----g------------------------------------------------------
---------------------
>DNA-6-N5_DR|1339367
------------------------------------------------------------
------------------------------------------------------------
------------------------------------------------------------
------------------------------------------------------------
------------------------------------------------------------
------------------------------------------------------------
------------------------------------------------------------
------------------------------------------------------------
------------------------------------------------------------
------------------------------------------------------------
------------------------------------------------------------
------------------------------------------------------------
------------------------------------------------------------
------------------------------------------------------------
------------------------------------------------------------
------------------------------------------------------------
------------------------------------------------------------
------------------------------------------------------------
------------------------------------------------------------
------------------------------------------------------------
------------------------------------------------------------
------------------------------------------------------------
------------------------------------------------------------
------------------------------------------------------------
------------------------------------------------------------
------------------------------------------------------------
------------------------------------------------------------
------------------------------------------------------------
------------------------------------------------------------
------------------------------------------------------------
------------------------------------------------------------
------------------------------------------------------------
------------------------------------------------------------
------------------------------------------------------------
------------------------------------------------------------
------------------------------------------------------------
------------------------------------------------------------
------------------------------------------------------------
------------------------------------------------------------
------------------------------------------------------------
------------------------------------------------------------
------------------------------------------------------------
------------------------------------------------------------
------------------------------------------------------------
------------------------------------------------------------
------------------------------------------------------------
--------------------------------------------ttaacaaaaatgtttt
aagaaaaa-----aaaaaaaaaataaaatcccaaagaatcagac-aaattattcttttgc
acccctgtcccgttgactgctggcattgttcattgatcaggcattggccagtaaaacagc
tttacacctaccct----gcccctctcccgc--------cctccactgctcatgcctctg
catctacaagtga-------------------ac--aaatgagttc--------------
---------------------------------tgctacagaaatcgtgcaaa-----at
gtgtagca---aaaatcagagcgcaggagatttgtagttgaactggcaaatctgagcggt
tgtgagtgccgacttg--------------------------------------------
------------------------------------------------------------
------------------------------------------------------------
------------------------------------------------------------
------------------------------------------------------------
------------------------------------------------------------
---------------------
>DNA-6-N5_DR|1339368
tatgaaagtaattcagtagcaatactcgag------agcttgcaaatgtaaatgtgagca
cttgtgataagaatatttgtatgtgtaggttgaaatgtacacttacagctctgatgtgaa
cagctgaaatcctcgatttg-cacacacacac-----aacaatccacac------acttg
tgttttgaattggaagttgcagattaatagttgtgtatttgtaaaatgtcattcacaaat
acaaagtgacagacacacgtgtgcacggcaaatttgattgcatctccattctacaaccac
aggtcggcactcacaacctctcagattcgtcagtacaactacaaatctcccgcactctga
cttttgctacacatctcccgcgatctctgtagcagaactcatctgtgcactcgcagatgc
agaggcgtgagcagcgcggggcgggggaggggcggggctggtgtaaagctgtttcattgg
ctgaagcctgaccaatgaacaatgccagcagccaacaggactgaggtgcaaaataatcat
ttgccacgattattttattatttagggtttatttcaactattttctgaaaagatttttgt
taaata-tcattaattctactgtaatgtacataccagtaaaagagcagcaaagccagttt
attggctacagccagccaatgagatggggcgtttctgtttgtcagcacacagggcagctc
acgttgttggaggcctcgagcaatcagagggtaagttatga-ttttttaataattatcta
tatgttcaatactgttagctaagctaaggactgtgctgggtgcttctcttgtttgtttat
ttatataagaaacagttatgagttatctaggagctgctttcaatcatgttatatggttct
aaagatacgattcaacccacatgaaat----aagttgtaatagtatttatagcaaataat
agtacgtttttgaaccatactaactataataaac-gtattatactgtatatattgcagta
tctacaactttgttaatgaatgcaacagcacactgtagtattaactagcataaactttaa
------------------------------------------------------------
------------------------------------------------------------
------------------------------------------------------------
------------------------------------------------------------
------------------------------------------------------------
------------------------------------------------------------
------------------------------------------------------------
------------------------------------------------------------
------------------------------------------------------------
------------------------------------------------------------
------------------------------------------------------------
------------------------------------------------------------
------------------------------------------------------------
------------------------------------------------------------
------------------------------------------------------------
------------------------------------------------------------
------------------------------------------------------------
------------------------------------------------------------
------------------------------------------------------------
------------------------------------------------------------
------------------------------------------------------------
------------------------------------------------------------
------------------------------------------------------------
------------------------------------------------------------
------------------------------------------------------------
------------------------------------------------------------
------------------------------------------------------------
------------------------------------------------------------
------------------------------------------------------------
------------------------------------------------------------
------------------------------------------------------------
------------------------------------------------------------
------------------------------------------------------------
------------------------------------------------------------
------------------------------------------------------------
------------------------------------------------------------
------------------------------------------------------------
------------------------------------------------------------
------------------------------------------------------------
------------------------------------------------------------
------------------------------------------------------------
---------------------
>DNA-6-N5_DR|1339369
------------------------------------------------------------
------------------------------------------tt----------------
---------------------cct------------------------------------
----tctagaacaactacctcaatcctgt-------------------------------
------------------------------------------------------------
------------------------------------------------------------
------------------------------------------------------------
------------------------------------------------------------
------------------------------------------------------------
------------------------------------------------------------
------------------------------------------------------------
------------------------------------------------------------
------------------------------------------------------------
------------------------------------------------------------
------------------------------------------------------------
------------------------------------------------------------
------------------------------------------------------------
------------------------------------------------------------
----------------------------------------------------------tc
ctggagatc-----------------tacc----tt-cctgcaaatttcagttgcaaccc
ct----------------------------------------------------------
------------------------------------------------------------
------------------------------------attaag--------------caca
cctg--------------------------------------------------------
------------------------------------------------------------
------------------------------------------------------------
------------------------------------------------------------
------------------------------------------------------------
------------------------------------------------------------
------------------------------------------------------------
------------------------------------------------------------
------------------------------------------------------------
------------------------------------------------------------
------------------------------------------------------------
------------------------------------------------------------
------------------------------------------------------------
------------------------------------------------------------
------------------------------------------------------------
------------------------------------------------------------
------------------------------------------------------------
------------------------------------------------------------
------------------------------------------------------------
----------------------------------------------------actgta--
-----------------------------------------------------------a
agtg--------------------------------------------------------
------------------------------------------------------------
------------------------------------------------------------
------------------------------------------------------------
----------------------------------------------ctgtt---caggtc
ctaaat----------------------------------------------------aa
tt------------------------gtttg-atcagggttagagctgaa----------
--------------------------------ct-atgcaggaagg--------------
------------------------------------------------------------
----------------------------------------------------------ta
g------------------------------------atctctaggagcag-------gg
t--------------------tgagcacccctgttcta----------------------
------------------------------------------------------------
------------------------------------------------------------
------------------------------------------------------------
---------------------
>DNA-6-N5_DR|1398712
------------------------------------------------------------
------------------------------------------------------------
------------------------------------------------------------
------------------------------------------------------------
------------------------------------------------------------
------------------------------------------------------------
------------------------------------------------------------
------------------------------------------------------------
------------------------------------------------------------
------------------------------------------------------------
------------------------------------------------------------
------------------------------------------------------------
------------------------------------------------------------
------------------------------------------------------------
------------------------------------------------------------
------------------------------------------------------------
------------------------------------------------------------
------------------------------------------------------------
------------------------------------------------------------
----------------------------ta--------ataaactttata----------
------------------------------------------------------------
------------------------------------------------------------
-----------------------------------tattaaagt----------------
------------------------------------------------------------
------------------------------------------------------------
------------------------------------------------------------
------------------------------------------------------------
------------------------------------------------------------
------------------------------------------------------------
------------------------------------------------------------
------------------------------------------------------------
------------------------------------------------------------
------------------------------------------------------------
------------------------------------------------------------
------------------------------------------------------------
------------------------------------------------------------
------------------------------------------------------------
------------------------------------------------------------
------------------------------------------------------------
------------------------------------------------------------
------------------------------------------------------------
------------------------------------------------------------
------------------------------------------------------------
------------------------------------------------------------
------------------------------------------------------------
------------------------------------------------------------
------------------------------------------------------------
------------------------------------------------------------
----------------------------ccaaggatatattgaagactatttacaac--t
ctg---------------------------------------------------------
-----------------------------------ttaatgaaaactccag---------
-------------------------------caaact-----------------------
------------------------------------------------------------
------------------------------------------------------------
-------------------------------------------attaacta---------
----------------------------tagtgagctga---------------------
---------------------------------------------------------taa
actgtaataattactgtggtatacttta--------------------------------
------------------------------------------------------------
---------------------
>DNA-6-N5_DR|1398713
------------------------------cct---------------------------
------------------------------------------------------------
------------------------------------------------------------
-----------cacagcgatgtgttaaaaga-----------------------------
------------------------------------------------------------
------------------------------------------------------------
------------------------------------------------------------
------------------------------------------------------------
------------------------------------------------------------
------------------------------------------------------------
------------------------------------------------------------
------------------------------------------------------------
------------------------------------------------------------
------------------------------------------------------------
------------------------------------------------------------
------------------------------------------------------------
------------------------------------------------------------
------------------------------------------------------------
-------------------------------------------------------caaca
ataaacaattgataaataagaagttgtgtgag-tgtgtttgttcaaatctgtaatcatct
tgacag---------------------------------------------gtaaaa---
------------------------------------------------------------
------------------------------------gtaaaaaagaaagat---------
------------------------------------------------------------
------------------------------------------------------------
------------------------------------------------------------
------------------------------------------------------------
------------------------------------------------------------
------------------------------------------------------------
------------------------------------------------------------
------------------------------------------------------------
------------------------------------------------------------
------------------------------------------------------------
------------------------------------------------------------
------------------------------------------------------------
------------------------------------------------------------
------------------------------------------------------------
------------------------------------------------------------
------------------------------------------------------------
------------------------------------------------------------
------------------------------------------------------------
------------------------------------------------------------
----------------------------------------------gaaatgaaagaaat
g-------------------------------------------------------gtca
gcttct------------------------------------------------------
------------------------------------------------------------
------------------------------------------------------------
------------------------------------------------------------
-------------------------------------------------tctgaaacatg
ttgaag--------------------------------------------------tttt
tgtagatgagtgg-----------atcatcatgtcatgctgacaataaataa--------
--------------------cctccaactcaaactatgcagcttctc----------c--
------------------------------------------------------------
-----------------------atca-------------------------tcgacctg
aaacacgtgctgatctct-----cctgtcacccc-atccttacaggaaacctg---gaaa
ctata--------acctatagttaataactcaaacttatggatggatggatgacagaaat
gctacaggtaattaaaatatga-cataaaaatg------gat----------atgaactg
tgagaaacagacacggctagcgtttaattgc-----------------------------
-------------tatt-------------------------------------------
---------------------
>DNA-6-N5_DR|1398714
------------------------------------------------------------
------------------------------------------------------------
------------------------------------------------------------
------------------------------------------------------------
------------------------------------------------------------
------------------------------------------------------------
------------------------------------------------------------
------------------------------------------------------------
------------------------------------------------------------
------------------------------------------------------------
------------------------------------------------------------
------------------------------------------------------------
------------------------------------------------------------
ta-----------c----------------------------------------------
------------------------------------------------------------
---------------------------a--------------------------------
------------------------------------------------------------
------------------------------------------------------------
------------------------------------------------------------
--------------------gtgatgtgtagat----acagtataatattaaacaatctt
gaa---------------------------------------------------------
------------------------------------------------------------
------------------------------------attgaaattg----------tgtg
tgtgtttgt---------------------------------------------------
--------gtgtgt----------------------------------------------
------------------------------------------------------------
------------------------------------------------------------
------------------------------------------------------------
------------------------------------------------------------
------------------------------------------------------------
------------------------------------------------------------
------------------------------------------------------------
------------------------------------------------------------
------------------------------------------------------------
------------------------------------------------------------
------------------------------------------------------------
------------------------------------------------------------
------------------------------------------------------------
------------------------------------------------------------
------------------------------------------------------------
------------------------------------------------------------
------------------------------------------------------------
------------------------------------------------------------
--------------------------------------------------------gttg
tgtgtgt-----------------------------------------------------
------------------------------------------------------------
------------------------------------------------------------
------------------------------------------------------------
------------------------------------------------------------
---------------------------------------------------gtgtgtgtg
tgtgtgcacatgtgtgtgtg--tgtgttttttacatctgtaggcatccttgaaggtaaaa
gtaaaaaaagaaatggtcagctttttccc-gaatgatctgaaacattctgatgtcttt--
------------------------------------------------------------
-----------------------gtaa-------------------------atgcgttt
aatc-----atcatgtca-----------------tcttgtgtataaatgac--------
------------------------------------------------------------
------------------------------------------------------------
------------------------------------------------------------
------------------------------------------------------------
---------------------
>DNA-6-N5_DR|1398715
------------------------------------------------------------
------------------------------------------------------------
------------------------------------------------------------
--------------aatattacact-----------------------------------
------------------------------------------------------------
------------------------------------------------------------
------------------------------------------------------------
------------------------------------------------------------
------------------------------------------------------------
------------------------------------------------------------
------------------------------------------------------------
------------------------------------------------------------
------------------------------------------------------------
------------------------------------------------------------
------------------------------------------------------------
------------------------------------------------------------
------------------------------------------------------------
------------------------------------------------------------
-----------------------------------------------------------t
cagactaacttt------------accatg--------ctccattacaga----------
------------------------------------------------------------
------------------------------------------------------------
--------------------------tagtttatattttacag-----------------
------------------------------------------------------------
------------------------------------------------------------
------------------------------------------------------------
------------------------------------------------------------
------------------------------------------------------------
------------------------------------------------------------
------------------------------------------------------------
------------------------------------------------------------
------------------------------------------------------------
------------------------------------------------------------
------------------------------------------------------------
------------------------------------------------------------
------------------------------------------------------------
------------------------------------------------------------
------------------------------------------------------------
------------------------------------------------------------
------------------------------------------------------------
------------------------------------------------------------
------------------------------------------------------------
------------------------------------------------------------
------------------------------------------------------------
------------------------------------------------------------
------------------------------------------------------------
------------------------------------------------------------
------------------------------------------------------------
-----------------------------------------------tatttccaactgt
ttg---------------------------------------------------------
-----------------------------------ttaatgaatgctccag---------
-------------------------------catactgtag-------------------
------------------------------------------------------------
------------------------------------------------------------
------------------------------------------tattaactg---------
------------------------------ataaactg----------------------
------------------------------------------------------------
----taataaatattgttttatactttagttgtataaactga------------------
------------------------------------------------------------
------atata----------
>DNA-6-N5_DR|1398716
------------------------------------------------------------
-----------------------------gctggaactacttta----------------
---------------------gctgtatttatctgataataa-------------ccaaa
caccttagagcaggggtgtccaaactcgg-------------------------------
------------------------------------------------------------
------------------------------------------------------------
------------------------------------------------------------
------------------------------------------------------------
------------------------------------------------------------
------------------------------------------------------------
------------------------------------------------------------
------------------------------------------------------------
------------------------------------------------------------
------------------------------------------------------------
------------------------------------------------------------
------------------------------------------------------------
------------------------------------------------------------
------------------------------------------------------------
----------------------------------------------------------tc
ttgaagggc-----------------cggt----gt-cctgcaggtttttgttccaaccc
ca----------------------------------------------------------
------------------------------------------------------------
------------------------------------attaaa--------------caca
cct---------------------------------------------------------
------------------------------------------------------------
------------------------------------------------------------
------------------------------------------------------------
------------------------------------------------------------
------------------------------------------------------------
------------------------------------------------------------
------------------------------------------------------------
------------------------------------------------------------
------------------------------------------------------------
------------------------------------------------------------
------------------------------------------------------------
------------------------------------------------------------
------------------------------------------------------------
------------------------------------------------------------
------------------------------------------------------------
------------------------------------------------------------
------------------------------------------------------------
------------------------------------------------------------
----------------------------------------------------aaccagct
g-------------------------------------------------------atta
agct--------------------------------------------------------
------------------------------------------------------------
------------------------------------------------------------
------------------------------------------------------------
----------------------------------------------ctttctaggtgtac
tagaaa----------------------------------------------------tt
ttcaggcaggtg-------------t----------------------------------
------------------------------------------------------------
------------------------------------------------------------
------------------------------------------------------------
------------------------------------------------------------
------------------------------------------------------------
------------------------------------------------------------
------------------------------------------------------------
------------------------------------------------------------
---------------------
>DNA-6-N5_DR|1398717
--------------------------------------------------------gctg
cttttggttttgttat--------acggctctaaaagtacgatt-------------gga
aacattatgtagtagaattt-agcccagatga-----aagaagtaacaagttgtaaatgt
atgttgcattaaataatattacgttt----------------------------------
------------------------------------------------------------
------------------------------------------------------------
------------------------------------------------------------
------------------------------------------------------------
---------------tcaaccataata---------------------------------
------------------------------------------------------------
-------taataaattgtataatactgtatat----------------------------
------------------------------------------------------------
------------------------------------------------------------
------------------------------------------------------------
------------------------------------------------------------
------------------------------------------------------------
------------------------------------------attattta----------
-----------------------------------------------atgggactgagcc
gaaaagaaaatgaatg--------------------------------------------
------------------------------------------------------------
------------------------------------------------------------
----------------------------------------------------------aa
tgaatgttgtagtagta---------acaactttctgttaatgaa-----------tgca
acagcatactgtag----------------------------------------------
------------------------------------------------------------
------------------------------------------------------------
------------------------------------------------------------
------------------------------------------------------------
------------------------------------------------------------
------------------------------------------------------------
------------------------------------------------------------
------------------------------------------------------------
------------------------------------------------------------
------------------------------------------------------------
------------------------------------------------------------
------------------------------------------------------------
------------------------------------------------------------
------------------------------------------------------------
------------------------------------------------------------
------------------------------------------------------------
------------------------------------------------------------
------------------------------------------------------------
------------------------------------------------------------
------------------------------------------------------------
------------------------------------------------------------
------------------------------------------------------------
------------------------------------------------------------
------------------------------------------------------------
------------------------------------------------------------
------------------------------------------------------------
[truncated: 230,018 more chars]
