# Supplementary material for: Zebrafish transposable elements show extensive diversification in age, genomic distribution, and developmental expression
Source: Genome Res. 2022 Jul;32(7):1408–23. doi: 10.1101/gr.275655.121 (PMC9341512; doi:10.1101/gr.275655.121)
Supplement: Supplemental Material [file supp_gr.275655.121_Supplementary_data_2.tar.gz › supp-data-2/EnSpm-N32_DR.mafft.fa]

>EnSpm-N32_DR|18208
------------------------------------------------------------
------------------------------------------------------------
------------------------------------------------------------
------------------------------------------------------------
------------------------------------------------------------
------------------------------------------------------------
------------------------------------------------------------
------------------------------------------------------------
------------------------------------------------------------
------------------------------------------------------------
------------------------------------------------------t-----
at---ta-----tta----catacatc------------------t--t-tat-t-t---
--t-tt----gtttaac----------aaac-aaatat--caa----c---cacaaa---
gttt--at-t-----a-----gttc---aat-t---atgttg----aaa-----------
------------------------------------ttttgta---tgt-gatcaga---
--a------tac---------a-aatc---tca-t----------------t-tatt---
------a--ggtct-aa--------------atat-------------------------
------------------------------------------------------------
-----------------------------------------------------
>EnSpm-N32_DR|18209
------------------------------------------------------------
------------------------------------------------------------
------------------------ttat---ttaacttgtcag-----------tttttt
---t----------aaaaagtatgt-tgtc-agattcc-ttaat---ctaaa-tgtgc--
--------------ta--aa-at-------ca------aatacta---tta-gattt-a-
--atc-agt-taaa-aa-------tg-catg---a---at-gtg-gta---taa-----a
ta----tatc------t--a-gc-t--gta--ga--------------------------
-------------aaaag----c--ta------gg-g-t--tactta----atattc-a-
c-aagca--tacacagatattac-----tcc-at--------a-cacaa-----taga--
--------------------taaatt-----------------aatcag-----------
------------------------------------------------------------
------------------------------------------------------------
------------------------------------------------------------
------------------------------------------------------------
------------------------------------------------------------
------------------------------------------------------------
------------------------------------------------------------
------------------------------------------------------------
-----------------------------------------------------
>EnSpm-N32_DR|18210
--------------------------------------------------------cgct
caaag----aatcacaa--t-----gaagttt--a-t---cactaactg-----ttcgta
acat-----atag-t-ttt-----ttat---ttaatttggcag------------tttta
---------------aaaca-aaac-tgttcagattcc-ttaga---atc----------
-------------------g-at-------ct------aatactat---ta-gattt-a-
--atc-tgt-taaa----------ga-tatc---a---at-atg-tc-----aa-----a
ca----tatc--------ta-gc-t--gta--gagaa-----------------------
------------cataga----t--at------gg-t-t--tactta----atattc-a-
g-gggca---taattgatgcagc-----tcc-ata---ctcca-cacaa-----taaat-
---------------------aaatt-----------------aacaag---aag--cat
t-------t-a-aaacac------a----t---tggat-tta-----t----agt-----
tt---ta-----tta----cgtaaatat-t-gttca---tgtttgt--t-tca-t-t---
--t-at----gt----t----------tatc-aaatac--caa-taac----acaaa---
gttt--at-t-----a-----gttc---aat-t---atgtta----aaa-g-t-------
---ttgtaata--c--aaat-ggatgg-aaa-----atttata---tgc-aataata---
--a------ta-------------------------------------------------
------------------------------------------------------------
------------------------------------------------------------
-----------------------------------------------------
>EnSpm-N32_DR|18211
-------------------------------------aaa-------------------a
aaaag----aatcacaa--t-----gaagttt--a-t---tattaacag-----tttgta
acct-----tttg-a-tt---------t---ttagcttgtcat-----------tttttt
---ttcaatttaatgtactgtatgt-tgtc-gtattcc-ttaga---atcaa-tctga--
--attt----------------t-------ta------aatactat---ta-gactt-a-
--atc-agt-t-aa-aa-------ta-tatgaata---at-ata-ata---ta-------
-a----t--------atcta-gc-t--gta--g-aaaa------agccagatttaattag
----ctaaattctatgag----a--tt------gg-t-t---------------tcc-g-
g-gggca---aaactgacgcagc-----tcc-ata---ctcca-cacaa-----taga--
--------------------caaatt-----------------aataat---aag--cat
t-------t-t-aaacac------a----t---ggact-ttat----t----gat-----
at---ta-----ttg----cataaatct-t-ggtca---tattggc--t-cca-t-t---
--t-at----gtttcac----------taac-aaatat--caa-tcac----ataaa---
gttt--at-t-----a-----gtat---aat-t---ataaaa----aaa---t-------
---atttaatc--c--aaat-tgagga-aat-----ctta--------------------
------------------------------------------------------------
------------------------------------------------------------
------------------------------------------------------------
-----------------------------------------------------
>EnSpm-N32_DR|18212
------------------------------------------------------------
------------------------------------------------------------
--------------------------------tacaat----------------------
------------------------------------------------------------
-------------------------------------------------tg-gattt-a-
--ata-agt-taaa-cg--------a-tatg---a---at-atg-gtg---tga-----a
ta----tatc--------ta-gc-t--gta--gaaaaagc-----tatagatccaattag
----ttaaattctatgtg----a--tt------ga-t-t--tacttt----atatct-g-
g-gtcca---aaacttacacagc-----att-ata---gttca-caca------------
-------------------atagatt-----------------aataac---aag--cat
t-------t-t-aaacac------a----a---ttgat-ttat----t----gat-----
at---ta-----tta----cataa------------------------------------
------------------------------------------------------------
------------------------------------------------------------
------------------------------------------------------------
------------a-------tt-gtgt-------t----------------c-ttct---
------------------------------------------------------------
----------t-------------------------------------------------
-----------------------------------------------------
>EnSpm-N32_DR|18213
------------------------------------------------------------
------------------------------------------------------------
------------------------------------------------------------
------------------------------------------------------------
------------------------------------------------------------
------------------------------------------------------------
------------------------------------------------------------
------------------------------------------------------------
------------------------------------------------------------
------------------------------------------------------------
----------------------------------------------------aat-----
at---ca-----------------------------------------------------
-----------------------------------------aa-tcac----attaa---
gttt--at-t-----a-----gttc---aat-t---atgtta----aaa-g-t-------
---atgtaatc--c--aaat-gaatta-aaa-----tttgatt---tgc-aatca-----
-------------------ata-aatct--tta-t----------------t-tttt---
------------------------------------------------------------
------------------------------------------------------------
-----------------------------------------------------
>EnSpm-N32_DR|18214
------------------------------------------------------------
----------------a--t-----gaggttt--a-t---cattattac---tgtttgta
acct-----tttg-a-gt------ttat---ttaatttgtcag------------gtttt
---cta------------------------------------------------------
---------------------------------------------t---ta-gattt-a-
--atc-agg-taaa-at--------a-tgtg---a---gt-atg-gta---taa-----t
ta----tata--------tt-ag-t--taa--attaa-------aggcagatttaattag
----ttaaattctatgag----a--tt------ag-t-t--tactta----ttattc-g-
a-ggaca---aaattaatgcagc-----acc-a-----------cacaa-----gagat-
---------------------gaatt-----------------aataag---aag--cca
t-------t-a-aaacac------a----t---tgaat-ttat----t----gaa-----
at---tg-----tta----cataaatct-t-gttct---tatttgt--t-tca-t-t---
--t-at----gtttgac----------taac-aaatat--caa-tgac----ataaa---
gtgt--at-t-----t-----gttc---aat-t---atgtga----aag-g---------
---------------------------------------tata---tgc-agtcagg---
----------aca-------ca-aatc---tta-t----------------t-tgtt---
------a--ggtct-aa--------------ata-----------tttc-----------
------aattt-----------------tgagtg--------------------------
-----------------------------------------------------
>EnSpm-N32_DR|18215
----------------------------------------------------------aa
aaatc----aatcacat--------gactttc--a-t---cattgacta-----tctgta
acct------------tt------tgat---ttgacttttaac----------agttttt
--------------------tatgt-tttc-tgattcc-ttagt---attaaatctaa--
--atcta-t-----ta--aa-atg--------------aatactaa---ta-gattt-a-
--atc-agt-taaataa----------tgtg---a---ttcatg------gtaa-----a
ta----tgtc------tata----t--tta------------aaagctaaatcaaattag
----gtttattctatgaa-atga--tt---------tct--tattta---------t---
--gggca-------------------------tta-------------------------
---------------------------------------------------gaag--tat
tt------t---aaacat------a----t---tggat-ttat----t----gat-----
at---ta-----tta----cataaactt-t-gttct---tatttgt--t-tca-t-t---
--t-at----gtttaaac-----------aa-aaatat--caa-tcgc----aataa---
gttt--at-t-----a-----gttc---aat-t---atgtta--------a---------
------------at--aaat-aaa----aaa-------ttata---aga-aatcaga---
--a-----------------ta-cgtc---tta-t----------------t-tgtt---
------a--ggctg-aa--------------ata--------------------------
-------ttttt----------------tgagt---------------------------
-----------------------------------------------------
>EnSpm-N32_DR|18216
----------------------------------------------------------aa
aaatg----aatcacaa--t-----gaagttt--a-t---cattgac-------tttgta
gtca------------tt------tgat---ttcatttctcag---------ttgttttt
---t----------------------tat----------gtagtg-aatcaa-actaa--
--atctg-t-----tc--aa-at-------ca------aagactat---ta-gattt-a-
--aac-aat-gaac-aa-------aa-cattaatagagat-atgagta---tga----ca
ta--attata------tcta-gc---agta----gaaa------agccagatccaattaa
----ttaaaacctatatg--gga--tt------gg-t-t--t--------aatattcaa-
--gggca---aacttgacacagt-----gtt-ata---ctcca-cacat-----tagat-
---------------------gaatg-----------------aacaaa---aag--cat
t-------t-a-aaagag------a----t---tggat-ttat----t----gat-----
at---tt-----tta----cata------t-atttt---tattctt--g-----t-t---
--c-------gtttaac----------taat-aaatat--caa-tcacattgacaac---
tttt--at-t-----a-----cttt---aat-t---atctta----aaa-g-t-------
---atgtaatc--c--aaat-gtatag-aaa-----ttgtata-----------------
----------------------------------t-------------------------
------------------------------------------------------------
------------------------------------------------------------
-----------------------------------------------------
>EnSpm-N32_DR|18217
------------------------------------------------------------
---------aatcaagt--t-----aaagttt--a-c---aattaaatt-----tttgta
actt-----tttg-a-ttttattattac---ttaatttttt----------------ttt
---ttta---------aagatttgt-tgtt-agattcc-ttaga---atcaa-tttaa--
--atctg-t-----ta--aa-at-------cc------aatcccat---ta-tattt-a-
--atc-agt-taaa-ag--------a-tatg---a---at-atg-gtg------------
----------------------------------aaaa------agacagatccatttag
----ttacattttatgag----a---tt-----gg-t-t--tac---------tttt-g-
g-gggca---aaattgatgcaga-----tcc-ata---ctcca-cacaa-----taaatt
ga--taaattaatgaatttatgactt-----------------aataag---aca--cat
t-------t-a-aaacac------a----t---ta-----------------gat-----
at---ta-----tta----cataaatct-t-gttct---gatttgt--t-taa-t-t---
--t-at----gattaac----------taa------------------------------
------------------------------------------------------------
------------------------------------------------------------
------------------------------------------------------------
------------------------------------------------------------
------------------------------------------------------------
-----------------------------------------------------
>EnSpm-N32_DR|18218
------------------------------------------------------------
------------------------------------------------------------
------------------------------------------------------------
------------------------------------------------------------
------------------------------------------------------------
------------------------------------------------------------
------------------------------------------------------------
------------------------------------------------------------
------------------------------------------------------------
------------------------------------------------------------
------------------------------------------------------------
------------------------------------------------------------
-----------------------------------------------------taaa---
gttc--gt-t-----a-----gttcattagt-a---atttta----aaa-g-t-------
---atgtaatc--c--aaat-gaatga-aaa-----ctttatt---tgc-aatcaaa---
--a------tgca-------ta-catc---tca-t----------------t-tgtt---
------a--cacct-aa--------------ata-----------ttt------------
--------tt--------------------------------------------------
-----------------------------------------------------
>EnSpm-N32_DR|18219
------------------------------------------------------------
------------------------------------------------------------
------------------------------------------------------------
------------------------------------------------------------
------------------------------------------------------------
------------------------------------------------------------
--------------------------------------------------------ttag
----ttaaattctatgag----a--tt------gg-tat--tactta----ttattc-g-
g-gggca---aaattgatgcagc-----tcc-ata---ctcca-cagaa-----cagat-
---------------------gaatt-----------------aat-aa---aaa--cat
t-------t-t-aaacac------a----c---taga--ttat----t----gac-----
at---aa-----tta----tgtaaatct-t-gttct---tatttgt--t-taa-c-t---
--t-at----gtttaac----------taac-aaatat--caa-taac----ataat---
gttt--at-t-----a-----gtta---aat-t---atg-------aag-a-a-------
---gtgtgatt--c--aaat-gaatag-aaa-----ttttata---tgc-aatcaga---
--a------taca-------tt-aatc---tta-t----------------t-tatt---
------------------------------------------------------------
------------------------------------------------------------
-----------------------------------------------------
>EnSpm-N32_DR|18220
-------------------------------actc-----------------------aa
aaaag----aatcatga--t-----aaagttt--a-t---catattctg-----tttgta
acct-----tttg-a-tt------ttat---ttaatttgctt------aatttgttttgt
---t----------tttatgtatgc-tggc-agattcc-ttaca---at-----------
------------------------------------------------------------
------------------------------------------------------------
------------------------------------------------------------
------------------------------------------------------------
------------------------------------------------------------
------------------------------------------------------------
------------------------------------------------------------
------------------------------------------------------------
----------------------------------------ca-at--c----taaaa---
ttgt--ta-a-----a-----attg---aat-a---ttcttaga----------------
-----ttaaat--c--agta-aaacag-aaa-----tatga-a---tat-ggtataa---
--a------taca-------ta-ta-----------------------------------
------------------------------------------------------------
------------------------------------------------------------
-----------------------------------------------------
>EnSpm-N32_DR|18221
------------------------------------------------------------
aaata----aatcacaa--t-----atagttt--g-t---cattaactg-----tttgaa
atat-----tttg-a-tt------ttat---ttaatttgtcag-------------ttct
---tcaa---------aatgtatgt-tgtc-agatttc-ttcga---gtcaa-tctaa--
--atctg-t-----ta--aa-aa-------ga------aatactat---ta-gattt-a-
--atc-agt-taaa-aac------ta-agaa---t---at-atg-gta---taa-ttttg
ta----ta--------tcta-gc-a--gta--g-aaaa------agctagatccaattag
----ttaaagtctatg--------------------------------------cct-a-
c-aagca---aaattgacgcagc-----tcc-ttt---ctcca-cacaa-----------
--------------------tagat-----------------------------------
------------------------------------------------------------
------------------------------------------------------------
------------------------------------------------------------
------------------------------------------------------------
------------------------------------------------------------
------------------------------------------------------------
------------------------------------------------------------
------------------------------------------------------------
-----------------------------------------------------
>EnSpm-N32_DR|18222
------------------------------------------------------------
------------------------------------------------------------
-------------------------------------------------------ttttt
---tt-------------------------------------------------------
------------------------------------------------------------
------------------------------------------------------------
------------------------------------------------------------
------------------------------------------------------------
------------------------------------------------------------
------------------------------------------------------------
------------------------------------------------------------
------------------------------------------ttgt--t-tta-t-t---
--t-at----ctttaac----------t----aaatat--caa-ttac----ataaa---
gttt--at-t-----a-----gttc---aat-t---atgtta----aaa-g-c-------
---atttaatc--t--aaat-tgatgg-aag-----ttttaaa---tgt-aataaga---
--a------taca-------aa-aac--------t----------------t-tgtt---
------a--ggcca-aa--------------ata------------tt------------
--------ttt-----------------ggagtg--------------------------
-----------------------------------------------------
>EnSpm-N32_DR|18223
------------------------------------------------------------
----------atgatga--t-----gaagttt--a-t---cattaactc-----tttgta
acct-----tttg-a-tt------ttat---ttaattggtcag-------------tttt
----taa---------aatgtatgt-tgtc-agatttt-ttaga---atcaa-actaa--
--atctg-t-----ta--aa-at-------cg------aatactat---ta-gactt-a-
--atc-agt-ttga---------aca-aatg---t---at-atg-gta---taa-----a
tt----ta--------taaa-gc-t--gta--g-aaaa------agccagatccaattag
----ttaaattctgtgag----a--tttgtgagaa-t-t--tactta----ataata-a-
a-aggca---aaattgatgcagc-----tcc-ata---ctcca-cacaa-----------
---------taatgtgtt-ttgaaat-----------------aataa------g--aat
a-------t-a-aacccc------a----t---tggat-ttac----t----gtt-----
at---t----------------aagtct-t-cttca---catttgt--t-tta-t-t---
--t-at----gtttaac----------ctaa-aaatat--caa-tcac----ataaa---
gttt--at-ttagtta-----gttc---aat-t---atgtta----aat-g-t-------
---acgtaatc--c--aatt-tgctgg-aaa-----ttt---------------------
--------------------------c---tta-t----------------a-tgtt---
------a--ggtct-aa--------------ata-------------t------------
--------ata-------------------------------------------------
-----------------------------------------------------
>EnSpm-N32_DR|18224
------------------------------------------------------------
------------------------------------------------------------
------------------------------------------------------------
------------------------------------------------------------
------------------------------------------------------------
------------------------------------------------------------
------------------------------------------------------------
------------------------------------------------------------
---------gagattgacacagc-----tcc-ata---cttca-t----------agat-
---------------------gaatt-----------------aataag---aaa--cat
t-------t-a-aaatac------a----t---cagat-ttat----t----gat-----
-----ta-----tta----cataaatcc-t-gttct---tatttgt--a-tca-t-t---
--t-at----gtttaac----------caac-acatat--ggc-aatc----ataac---
gttt--at-t-----a-----gttc---aca-t---atgtta----aaa-g-t-------
---atgtaaac--t--aaat-ggatgg-aaa-----tgctata---tgc-agtatac---
--a------taaa-------ta--------tta-t----------------t-tgtt---
------a--ggcca-ca--------------ata-----------ttt------------
-------tctgtgtgtgtg-------tgtgtgtgtgtg---tat----------------
--atatatatatatatatatatata----------------------------
>EnSpm-N32_DR|18225
------------------------------------------------------------
---------aatcacaa--t-----gaacttt--a-t---cagtaaaag-----tttgta
acct-----tttg-a-tt------gtat---ttaatttatcag-----------tttttt
---ttta-----------tgtttgt-tgtc-agattcc-ttaga---accaa-tctaa--
--aattg-g-----t---aa-ca-------tg------aatactat---ta-cattt-a-
--atc-agt-t-ga-a-----------------ta---at-atg-gta---taa-----a
ta----t--------gtcta-gc-t--gta--g-aaaa------agccaaat----ctag
----ttaaattctatgag----a--tt------gg-t-t--tactta----atatac-t-
g-gggga---agattgatgcggc-----tct-gta---ctcca-cacaa-----t-----
------------------------------------------------------------
------------------------------------------------------------
------------------------------------------------------------
------------------------------------------------------------
------------------------------------------------------------
------------------------------------------------------------
------------------------------------------------------------
------------------------------------------------------------
------------------------------------------------------------
-----------------------------------------------------
>EnSpm-N32_DR|18226
------------------------------cattc-------------------------
aaataa-agaatcacaa--t-----gatcttg--a-t---cattaactg-----attata
actt------------ttga---tttgc---ttaatttgtcag-----------------
---t----------------------ttt------------------tttaa-tctaa--
--atcta-----------aa-----------------------------c--cattt-a-
--atc-tgt-taaataa--------a-tata--aa------ata-------aaa----aa
taaatctattaa-----tca-gt-taagacatgaaaaagc---ta---agatccaattag
----ttaaattctatgag----a--t----------------------------------
-----------------------------cc-ata---accca-cacaa-----tagat-
---------------------taatt-----------------aatatg---aag--cat
t-------t-a-caacac------a----t---tggat-tcat----t----gaa-----
at---ta-----tta----cata-------------------------t-----------
----at----------------------------------caa-tcac----gtgaa---
gttt--gt-t-----a-----gttc---aat-t---atgtta---taag---t-------
---atgttatc--c--aaat-gattgg-aaa------ttcata---agc-aatcaga---
--a------taca-------ta-------ctta-t----------------t-tgta---
------a--gtcct-aa--------------ata-----------ttt------------
--------tttt----------------tgagt---------------------------
-----------------------------------------------------
>EnSpm-N32_DR|18227
------------------------------------------------------------
---------aaccacaa--t-----gaacttt--a-t---cattaacag-----tttgta
acct-----tttg-a-tt------ttat---ttaat------------------------
------------------------t-tgtc-aggtttt-taagg---accaa-tctaa--
--atctg-t-----ta--aa-at--------g------aaaactgt---ta-gattt-a-
--atc-agt-tgaa-ag------ata-ttga-------ct-gtg-gta---ta-------
------------------------------------------------------------
------------------------------------------------------------
------------------------------------------------------------
------------------------------------------------------------
------------------------------------------------------------
------------------------------------------------------------
------------------------------------------------------------
------------------------------------------------------------
------------------------------------------------------------
------------------------------------------------------------
------------------------------------------------------------
------------------------------------------------------------
-----------------------------------------------------
>EnSpm-N32_DR|18228
------------------------------------------------------------
------------------------------------------------------------
------------------------------------------------------------
------------------------------------------------------------
------------------------------------------------------------
------------------------------------------------------------
------------------------------------------------------------
------------------------------------------------------------
------------------------------------------------------------
------------------------------------------------------------
-----------------------------------ttt-ataa----t----gat-----
at---ta-----ttactaatattaatct-t-gttct---tgttggt--t-tca-t-t---
-----t----gtttaat----------cagc-aaatat--ca-at--c----acaaa---
gtttatat-t-----a-----gctc---aat-t---gtgtta----aaa-g-t-------
---atgtaatc--c--aaat-gaatgt-aaa-----ttctata---tgc-aaccagaa--
-ta------taca-------ta-aatc---ata-t----------------t-tgtt---
------a--ggcct-aa--------------ata-----------gct------------
--------att-----------------tgag----------------------------
-----------------------------------------------------
>EnSpm-N32_DR|18229
------------------------------------------------------------
------------------------------------------------------------
------------------------------------------------------------
------------------------------------------------------------
------------------------------------------------------------
------------------------------------------------------------
------------------------------------------------------------
------------------------------------------------------------
------------------------------------------------------------
----------------------aatt-----------------atttag---aag--cat
t-------t-a-aaacat------a----t---tcatt-ttat----t----gat-----
tc---ta-----tta----catagattt-t-gttct---tatttgt--t-t---------
------------------------------------------------------------
------------------------------------------------------------
-----------------aac-ggtttg-taa-----ttttata---tgc-agtcaga---
--a------taca-------ta-aatc---tca-t----------------t-tgtt---
------a--ggcct-gc--------------a-----------tgtta------------
--------ttt-----------------tgcgtg--------------------------
-----------------------------------------------------
>EnSpm-N32_DR|18230
------------------------------------------------------------
------------------------------------------------------------
------------------------------------------------------------
-----------------------------------------------ctgta-t------
------------------aa-at-------aa------aatactga-tata-gattt-a-
--att-ggg-taaa-a--------ga-tttg---a---at-atg-gta---taa-----a
ta----tat-------------------ta--gaaaaa------agccaaatctagttag
----ttaaattctatgcg----actct------tg-t-t--tactta----atattc-g-
g-gggca---aaattgacatagc-----tcc-at-------------aa-----ttgctt
g-------------------taaact-----------------tttaat-----------
---------------ttt------a----t---ttaat-ttat----c----cat-----
tt---tt-----ttaa-aacacaaatcg--------------------t-----c-a---
------------------------------------------------------------
g-----------------------------------------------------------
------------------------------------------------------------
------------------------------------------------------------
------------------------------------------------------------
------------------------------------------------------------
-----------------------------------------------------
>EnSpm-N32_DR|18231
------------------------------cactc---------------------aaaa
a------tgaatcacga--t-----gaagttt--g-t---ccttacctg-----tttgta
accg-----tttg-a-tt------ttat---ttattttgtcag------------ttttc
--------------aaaatatatgt-cgtc-agattgc-ttgca---attca-tctaa--
--atctt-t-----ta--aa-at-------cg------gacactat---ta-gattt-a-
--a---------------------------------------------------------
------------------------------------------------------------
------------------------------------------------------------
------------------------------------------------------------
------------------------------------------------------------
------------------------------------------------------------
------------------------------------------------------------
------------------------------------------------------------
------------------------------------------------------------
------------------------------------------------------------
------------------------------------------------------------
------------------------------------------------------------
------------------------------------------------------------
-----------------------------------------------------
>EnSpm-N32_DR|18232
---------------------------------------------------------aaa
aaaac----ataatcaa--t-----gagtttt--a-t---catcaact-------ttgta
acct-----tttg-a-----------at---ttaatttgtctt------------tttta
---ttatt------attatttatga-tgtc-aggttcc-ttaga---atcaa-tttaa--
--atctg-g-----ta--aa---------------------------------gttg-a-
--atc-agt-caaa-a--------------------------------------------
ta----tttc--------ta-ga-t--caa------------------------tgtgtc
----ttcacttctatgag----a--tt------gg-t-t--tcctta----atattt-g-
ggggcac---a-atcgacgcagt-----gca-ata---cacaa-tatta-----ttgtt-
---------------------aaatg-----------------aataag---aag--cat
t-------t-a-aagctc------a----t---tggat-ttat----t----gat-----
at---ta-----cta----cataaatcc-t-gcttt---catttgt--t-tca-t-t---
--t-at----gtttaac----------taac-aaatac--caa-tcac----aaaaa---
gttt--at-t-----a-----gttt---aat-t---atttta----aat-g-t-------
---atgtaatc--c--aaat-ggatgg-aaa-----tgttata---agc-aatcaaa---
--a------taaataaatctta-aatc---tta-t----------------t-tgtt---
------a--aacct-aa--------------ata------------at------------
--------ttt-----------------tgagtg--------------------------
-----------------------------------------------------
>EnSpm-N32_DR|104309
--------------------------------------------------------aaaa
aaatg----aatcat----------gaagttt--a-t---tataaacta-----tttgta
ctat-----tttg-a-tt------ttat---tta----gtcag------------ttttt
---tta----------ag------t-tcta-agatttc-ttaga---atcga-tctaa--
--atgag-t-----ta--aa-aa-------tcc-----aatacgat---ta-cattt-a-
--atc-aga-taaa-at--------a-tatg---a---at-aca-gtt---taa-----a
ta----tatc--------ta-gc-t--gta--gaaaat------gcct------------
--------attctatgag----a--tt------gg-t-t--tactta----atatcc-g-
gggggct---gaattgatgcagc-----tcc-ata---ctcca-cacaa-----taaaa-
---------------------gca----------------------------------tt
t-------a-a-aaacac------a----t---tggat-tttt----t----tta-----
gt---ta-----tta----cataaatct-t-gttct---tattcgt--t-tca-t-t---
--t-at----gtttgtc----------taac-agatat--caa-at-c----acaaa---
gtat--at-t-----a-----gttc---aat-t---atgtta----aaa-g-t-------
---atgtaatc--c--aaat-gggtgg-aaa-----ttgtata---tgc-aatgaga---
--a------taga-------ta-aatc---tta-t----------------t-tgtt---
------a--ggcct-aa--------------ata-----------ttt------------
--------tct-----------------taagtg--------------------------
-----------------------------------------------------
>EnSpm-N32_DR|104310
------------------------------------------------------------
------------------------------------------------------------
------------------------------------------------------------
------------------------------------------------------------
------------------------------------------------------------
------------------------------------------------------------
------------------------------------------------------------
------------------------------------------------------------
----------aaattgacgcagc-----tcc-atg---ctcca-cacaa-----ca---g
a-------------------caaatt-----------------aat------atg--cat
t-------t-t-aaacac------a----t---tggat-ttat----t----gat-----
aa---t------------acataaatct-t-gttct---tatttgt--t-taa-a-t---
--t-ag----gtttaac----------taat-gaatat---------t----acaaa---
atta--at-a-----a-----gttc---aat-a---gtgtta----aaa-g-t-------
---atgtaaac--c--aaat-ggatgg-aaa-----ttttata---tac-aatcaga---
--a------taca-------ca-aacc---tta-t----------------g-cgtt---
------a--gctca-aa--------------ata-----------ttt------------
--------ttt-----------------tgagtgcactcagtatgttgtcagattcctta
-----------------------------------------------------
>EnSpm-N32_DR|104311
------------------------------------------------------------
--------------taga-------ttaattt--a-g---aagaagc-------------
------------------------------------------------------------
------------------------------------------------------------
-----------------------------------------------------attt-a-
--at--------------------------------------------------------
------------------------------------------------------------
------------------------------------------------------------
------------------------------------------------------------
------------------------------------------------------------
--------------acat------a----t---cggat-gtgt----t----gat-----
at---ta-----tta----cataaatct-a-gttct---aatttg-----------t---
--t-ac----aattaac----------ta-----atat--caa-tcac----ataac---
gttt--at-ta----------gttt---aat-t---atgttt----aaa-g-t-------
---atgtaatc--c--aaat-agatga-aaa-----tataata---tga-aatcaca---
--a------taca-------ta-aat----ttg-c----------------t-tgtt---
------a--agcct-a---------------ata-----------ttt------------
--------ttttgagtgcatcaggttgtttaatgtatg-------ttgtcagatttatta
aaatcaatcttaatctgttaaaattaaataatattagatttaatta-------
>EnSpm-N32_DR|104312
------------------------------------------------------------
------------------------------tt--a-ttaa--------------cttcta
actt-----tttg-a---------ttgtattttattttgtt-------------------
---t------------gatttgttt-attt-agattct-ttgga---a-------tca--
--gtctg-t-----ta--aa-at-------cg------aatacttt---ta-gattt-a-
--atc-agt-taaa-ag-----ataa-tata---t---at-ata-------tat-----a
ta----tatata----tata----t--ata--gaaaagatcc--agatatatccaaatag
ttaataaataaattagag----a--tt------ga-t-t--tattta----atattc-t-
gggacaa---c-atttaagtaac-----tcc-ata---ctcca-cacaa-----aagat-
---------------------ggatt-----------------aataat---aag--cct
t-------g-a-aaacgc------a----t---tggat-g--------------------
-------------------------------------------tat--t-ttg-t-t---
--t-at----gtttaac----------tcac-aaatat--caatc-----------a--a
gtta--at-t-----a-----gttc---aat-t---atgttt----aag-a---------
---atgcaatt--g--aaaa-ggatgg-aaa-----ttttata---tgc-aatcaaa---
--a------caca-------ta-tctt---aca-taaata---------act-tgtt---
------c--agcct-aa--------------atc-----------ttt------------
--------ttt------------------gagtg--------------------------
-----------------------------------------------------
>EnSpm-N32_DR|104313
------------------------------------------------------------
------------------------------------------------------------
------------------------------------------------------------
------------------------------------------------------------
------------------------------------------------------------
------------------------------------------------------------
------------------------------------------------------------
------------------------------------------------------------
------------------------------------------------------------
----------------------------------------------------------at
t-------t-a-aaacac------a----t---tgg-----at----t----aat-----
a-----------tta----ttcaaaata-t-gtttt---ttttttt--t-tgt-t-t---
--c-a------tttgtt----------taac-taatat--cta-tcac----aaatt---
gta--------------------tt---cat-t---taattg----ta------------
----tgtaatc--c--aaat-ggatgt-aaa-----ttttata---tgc-aatcaaa---
------------a-------ta-aatc---tta-t----------------t-tgt----
------------------------------------------------------------
------------------------------------------------------------
-----------------------------------------------------
>EnSpm-N32_DR|104314
------------------------------cactc--caa-------------------a
aaa-g----aatcacaa--t-----aaagttt--a-g---cattaactg-----tttgta
agct-----tttg-a-tt------ttat---ttaacttg---------------tttttt
---tttta--------aatgcatgt-tttc-agatgtc-tcaga---atcaa-tctaa--
--atatc-t-----ta--aa-ac-------tg------aatactat---ta-gattt-a-
--atc-agt-taaa-a--------------------------------------------
------------------------------------------------------------
----------------------------------------------g----atatat-a-
c-aggtc---caattagttcaat----------ag---ataca-cacaa-----taga--
--------------------ttaatt-----------------taaaag---aag--cat
t-------t-a-aaacac------a----a---tgaat-gagt----t----gct-----
at---tt--ttac------aataaatct-c-gttct---aatgtgt--t-taa-t-t---
--t-at----gtttaac----------taac-atatat--caa-tcac----acaaa---
gtcg--gt-t-----a-----gttc---aat-t---aagtta----aaa-g-t-------
---atgtaatc--c--aaat-ggatga-aa--------------------------a---
--t------tgta-------ta-aatc---tca-t----------------t-ggtt---
------a--gtccg-ac--------------atat-----------tt------------
--------ttt-------------------------------------------------
-----------------------------------------------------
>EnSpm-N32_DR|104315
------------------------------------------------------------
------------------------------------------------------------
------------------------------------------------------------
------------------------------------------------------------
------------------------------------------------------------
------------------------------------------------------------
------------------------------------------------------------
------------------------------------------------------------
------------------------------------------------------------
------------------------------------------------------------
------------------------------------------------------------
------------------------------------------------------------
----------------------------aac-aaatat--caa-tcac----ataat---
gttt--at-a-----a-----gctc---agt-t---atgcta----aag-g-t-------
---ttgtaatc--c--aaat-gaatgg-aaa-----tttcata---tgc-aatcaga---
--a------taca-------tc-aata---tta-t----------------t-tgtt---
------a--ggcct-ta--------------ata----------tttt------------
--------ttt-----------------tgggtg--------------------------
-----------------------------------------------------
>EnSpm-N32_DR|104316
------------------------------------------------------------
------------------------------------------------------------
--------------------------ac---ttaatttgccag-----------tttttt
---ttttt--------aatgtatgt-tgtc-agattcc-tt-at---tataa-tctaa--
--atctg-t-----ta--aa-at-------tg------gatgatat---ta-tattt-a-
--atc-agt-taaa-ag--------a-tatg---a---at-atg-ata---taa-----a
ta----tatc--------ta-gc-t--gtt--g-aaaa------agccagat--------
------caattctatgag----a--tt------ga-t-t--tgctta----atattc-a-
g-gggcaaa------agtaaagc-----tcc-ata---ctcca-cgcaa-----aaga--
--------------------cggatt-----------------aataag---aag--cat
t-------c-a-aaacac------a----t---tggat-ttat----t----gat-----
at---ta-----tta----cacaaatct-t-gttct---tgtttgt--t-taa-t-t---
--c-ag----gtccaac----------taac-aaatat--caa-tcaa----ataaa---
gt----------------------------------------------------------
------------------------------------------------------------
------------------------------------------------------------
------------------------------------------------------------
------------------------------------------------------------
-----------------------------------------------------
>EnSpm-N32_DR|104317
------------------------------------------------------------
------------------------------------------------------------
------------------------------------------------------------
------------------------------------------------------------
--------t-----ta--aa-atc-aaatgt------------tat---ta-gattt-t-
--atc-agc-taaa-ag--------a-tacg---a---at-att-tta---taa-----a
ta----tatc--------ta-gc-c--gta--gaaaac-------gccagatccaat---
-------aattctatgag----a--tt------gg-t-t--taccta----atattc-a-
g-gggca---aaatttaa----------tcc-gta---ctcca-tacaa-----taga--
-------------------------------------------aacaaa---acg--cat
t-------g--------------------------tat-gtat----t----gat-----
tt---ta-----tta----catgaatat-a-gttct---aatttgt--t-tct-t-t---
--t-at----gtttaac----------gaat-caatat--cag-tcac----ata---aa
ggtt--aa-t----------agttt---aat-t---atgtta----aac-g-t-------
---atttcatc--c--aaat-agatgg-aac-----attcatat--------------ca
ttaagtgcttgcaacctt--tt-gatt---ttgtttc---cgttttgtcagt-ttttt--
------------------------------------------------------------
------------------------------------------------------------
-----------------------------------------------------
>EnSpm-N32_DR|177047
------------------------------------------------------------
------------------------------------------------------------
------------------------------------------------------------
--------------taactgt---------------------------------------
------------------------------------------------------------
------------------------------------------------------------
---------------------------------agaaaa-----agccagatccaattag
----ttaaattctatgat----a--ct------gg-------------------------
------------------------------------------------------------
------------------------------------------------------------
------------------------------------------------------------
------------------------------------------------------------
------------------------------------------------------------
------------------------------------------------------------
-------------t--aaatgggatgg-gaat--tc-----ta-aatgc-aatcaaa---
--taatttataca-------tc-agtt---tta-t----------------t-tgtt---
------a--aatct-at--------------gt---------------------------
--------ttgct---------------tgagtg--------------------------
-----------------------------------------------------
>EnSpm-N32_DR|177048
------------------------------------------------------------
------------------------------------------------------------
------------------------------------------------------------
------------------------------------------------------------
------------------------------------------------------------
------------------------------------------------------------
------------------------------------------------------------
------------------------------------------------------------
----------atattg--------------------------------------------
------------------------------------------------------------
-----------------------------------gat-ttgt----t----cat-----
at---ta-----tta----cataaatat-t-gttc---------------tca-t-t---
--c-at----gtttaac----------taac-aaatag--cca-tcac----atgag---
gttt--at-t-----a-----gtta---gat-t---atgtta----aaa-g-t-------
---atacaatc--c--aaat-aaattg-aca-----tttt--------------------
------------------------------------------------------------
------------------------------------------------------------
------------------------------------------------------------
-----------------------------------------------------
>EnSpm-N32_DR|177049
------------------------------------------------------------
------------------------------------------------------------
agct-----gtag-a---------aaaa---tccagatgcta------------------
-----------------------ta-tgtt-aaattcc-atgag---at-----------
--------------at-----at--------------------------t-----ta-t-
--gta-tat-taa-----------------------------------------------
------------------------------------------------------------
------------------------------------------------------------
------a---aaactgacactgc-----tcc-tta---ctcca-cacac-----ta----
------------------aatgaatt-----------------aataat---tag--cat
t-------t-g-aagcac------a----t---tgtat-tcat----t----gat-----
at---ta-----ttac--------atct-t-gttct---tatttgt--t-ttg-t-t---
-----t----gtttaac----------taac-aaatat--ca-at--c----acaaa---
gtt---tt-t-----a-----gctc---agt-t---atgtta----aaa-g-t-------
---atgcaagc--c--aaat-aaatac-taa-----ttgtact---tgc--atcaga---
--a------taca-------tg-catt---tta-t----------------t-tgtt---
------t--ggcct-aa--------------ttt-----------ttt------------
--------t---------------------------------------------------
-----------------------------------------------------
>EnSpm-N32_DR|177050
--------------------------------------------------------agaa
aaatg----aatca-ga--t-----gaggttt--a-t---cataaatta---tttatgaa
acct-----ttgg-a-tt------tt--------atttgtcag------------ggttt
---tttt---------tatgt---------------------------------------
--------------------------------------------at---gt-tgtca-g-
--att-cct-tag---------------------a---at-ac-----------------
---------c--------ta-gc-t--gta--gaaaaag-----------atccaattag
----ttaaattctatggg----a--tt------ag-tta--tattta----atattc-a-
a-gggtt---gtattgaca---------------------------aaa-----tagat-
---------------------gaatt-----------------aataag---aag--cac
t-------t-a-aaacac------t----tt-attgat-gtat----t----gat-----
at---ta-----tta----cataaatct-t-gttct---tttttgt--t-tca-t-t---
--t-at----gtttaac----------taac-aaacat--aaa-tcac----ataaa---
gttt--at-t-----a-----gctt---tgt-t---atggta----aaa-g-t-------
---atgcaatc--c--aaat-ggatag-aaa-----ttgtata---cac-aatcaga---
--a------taca-------ta-catc---gta-t----------------t-tgtt---
------a--tgctt-aa--------------atatg------------------------
--------ttt-----------------tt------------------------------
-----------------------------------------------------
>EnSpm-N32_DR|177051
------------------------------------------------------------
----------------------------------a-------------------------
------------------------------------------------------------
------------------------------------------------------------
------------------------------------------------------------
------------------------ga-tatg---a---at-atg-gaa---tca-----a
aa----attc--------ta-gc-t--cta--aaaaaa------agccagacccaattag
----ttaaattctaggag----a--tt------gg-t-t--tactta----atattt-g-
g-gagca---acattgacacagc-----tcc-ata---ctcca-cataa-----tagat-
---------------------taatt-----------------aataaa---aag--cat
t-------t-a-acacac------a----t---tgtaa-taat----tatt-gat-----
at---ga-----tta----caccaatca-t-attct---aattttt--t-tcc-c-a---
--ttat----gtttaac----------tgac-aaatat--caa-tcac----attaa---
gttt--at-g-----a---gctatc---agt-t---a---------aaa-g-t-------
---atgtaata--c--aaat-ggatgg-aaa-----ttttata---tgc-aatcaga---
--a------taca-------ta-aacc----ta-t----------------t-tgtt---
------a--ggcct-aa--------------ata--------------------------
--------tttt----------------tgagtg--------------------------
-----------------------------------------------------
>EnSpm-N32_DR|177052
------------------------------------------------------------
------------------------------------------------------------
------------------------------------------------------------
------------------------------------------------------------
------------------------------------------------------------
------------------------------------------------------------
------------------------------------------------------------
------------------------------------------------------------
------------------------------------------------------------
------------------------------------------------------------
------------------------------------------------------------
------------------------------------------------------------
----------------------------------------aaa-tagt----ataaa---
gttt--at-tt----------ggta---gattt---gtgtca----aaa-a-t-------
---atgaaaat--a--atat-aaatgg-gaa-----tttgtca---tgt-aataaaa---
--t------taca-------ta-aatc---tta-a----------------t-tttt---
------g--gatga-a---------------ata-----------ttt------------
--------ctgtg-----------------------------------------------
-----------------------------------------------------
>EnSpm-N32_DR|177053
------------------------------cactc-aaaa-------------------a
aa--a----aatcacaa--a----taaaatat--a-t---cattaacta-----tttgta
acct-----tttt-a-tt------ttat---ttaatttgtcag------------ttttt
---ttaaa----------tgcatgt-tgtc-agactt-----------------------
------------------------------------------------------------
-aatc-aat-taaa-ta-----tgta-tatg---a---ct-atg-gta---taa-----a
ta----tatt--------ta-gc-t--ata--gaaaa-------ggccagatccaatt--
------agattctatggg----a--gt------at-t-t--tactta----ataatc-a-
caggaaa---acactgatgcagc-----tcc-att---cttca-cacaa-----tagat-
---------------------gaatt-----------------tatagg---aag--cat
t-------t-a-aaacac------a----t---tggat-gtatt-gat----gat-----
at---ta-----tta----catacattt-----------tatttgt--t-tca-t-t---
--t-at----gc----t----------taac-aaatat--ca------------------
------------------------------------------------------------
------------------------------------------------------------
------------------------------------------------------------
------------------------------------------------------------
------------------------------------------------------------
-----------------------------------------------------
>EnSpm-N32_DR|177054
------------------------------------------------------------
---------aatcacaa--t-----gaaatgt--a-t---cattaaata-----tttgta
catt-----ttt--a-tt------ttat---tttatttgt--a------------ttttt
---tca--------------------tgta-tgttgtc-agatt-----caa-tctaa--
--atctg-c-----ta--aa-at-------t-----------cttt---ta-gattt-a-
--atc-agt-ta-a-aa--------a-tata---a---ac-aag-ata---taa-----a
ta----tatc--------ta-ga-t---tg--ggtaa---------------------gc
----taaaattcagggg--------ca------ga-a-c--tgaccc----aactta-a-
----------------------------------a---cttca-cacaa-----tagat-
---------------------acaatccaaagtgttttacattattaca---aag--cat
t-------t-----acac------a----t---tggat-tcat----t----gac-----
at---ta-----tta----tataaatct-t-attca---tgtttgt--t-tta-t-t---
--t-at----gtttaac----------taac-aaatat--caa-tcac----acaaa---
gctt--at-t-----a-----gttc---aat------tgtta----aaa-t-t-------
---atttaatc--c--aaat-ggatgg-aaa-----ttgtaaa---tgc-aatcaga---
--a------taca-------ta-aatc---tta-t----------------t-tgtt---
------a--ggcct-aa--------------taa-----------tat------------
--------ttt-----------------tgagtg--------------------------
-----------------------------------------------------
>EnSpm-N32_DR|177055
------------------------------------------------------------
------------------------------------------------------------
------------------------------------------------------------
------------------------------------------------------------
------------------------------------------------------------
------------------------------------------------------------
------------------------------------------------------------
------------------------------------------------------------
------------------------------------------------------------
------------------------------------------------------------
--------------acac------a----t---tgcat-ctat----t----tac-----
at---ta-----tta----cagaaatc---------------ttgt--t-tca-t-t---
--t-at----atttaac----------aatt-ataaat--ag-----------caaa---
gttt--at-t-----a-----gttc-----------atgtta----aaa-g-t-------
---atgttacc--c--aaat-aaatgg-aat-----ctttaca---tgt-aatccga---
--a------taca-------ta-catc---tta-t----------------t-tgtt---
------a--ggcct-ga--------------ata-----------ttt------------
---------ttt----------------tgagcg--------------------------
-----------------------------------------------------
>EnSpm-N32_DR|177056
------------------------------------------------------------
------------------------------------------------------------
------------------------------------------------------------
------------------------------------------------------------
------------------------------------------------------------
------------------------------------------------------------
------------------------------------------------------------
------------------------------------------------------------
------------------------------------------------------------
------------------------------------------------------------
------------------------------------------------------------
------------------------------------------------------------
---------------------------taac-aaatat--caa-tcaa----ataaa---
gttt--at-t-----a-----gttc---att-t---atacta----aaa-g-t-------
---gtgtaatc--c--aaat-gaatac-aaa-----ttgttca---tgt-aat-caa---
--g------caca-------ta-aatc---tta-t----------------t-tgtt---
------a--ggcct-aa--------------ata-----------a--------------
--------ttt-----------------tgagtg--------------------------
-----------------------------------------------------
>EnSpm-N32_DR|177057
------------------------------------------------------------
----------------------------------a-------------------------
---------ttgg-a-tt------------------------------------------
---t-------------------------------------------attga-tatta--
----ttg-------ca-caa-at-------------------------ctt-gttcc-a-
--att-tat-tcca--------ttta-tgtt--ta---ac-----------taa------
------------------------c-------aaataacaaa--acacg-----------
------gaagtatattag-------tt-----------t---aatta---------c-a-
-------------ttaacactatg-ttatcc-aaa-------------------tggat-
------------------g------------------------aatatg-------ttgt
t-------t-gcaatcag---aaaa----t--actaatcttct----t------------
-----tg-----tta--ggcctaaatat-c-attttaagtgttaat--t-tca-t-t---
--taat------ttgtc---agttttttaaa-aagtatg-tag-cca-gtccttaga---
aaca--atcta----aa--ctgtta--aaatataaactgtta--------g---------
---atttaatcagttaaaat--------ata----ttattata---taaaaaacaaa---
-ca------aacaaa-----caaaacca-attagt----------------t--------
------a--aattt----------------catg---------agatt------------
------gat---------------------------------------------------
-----------------------------------------------------
>EnSpm-N32_DR|177058
------------------------------------------------------------
------------------------------------------------------------
------------------------------------------------------------
---------------------------------------------------------a--
--at--------------aa------------------------------g-------a-
----------------------------------a---ac--------------------
------------------------t-----------------------------------
-------------------------tt-----------t-----------------c---
------------------------------------------------------------
------------------------------------------------------------
------------aaacac------a----t---tgcat-ttat----t----gac-----
at---ta-----tta----ctta--------actct------------------------
---------agt---------------tagc-aaatat--caa------atcacaaa---
gttt--at--g----a-----gttc---gat-t---atgtta--------a-tc------
-------------c--aaat-gaacgg-aaa-----ttttat---tcgc-aatcaga---
-ga------taca-------ca-aatc---tta-t----------------t-tgta---
------a--ggccttaa-------------tata--------------------------
--------tttc----------------tgaat---------------------------
-----------------------------------------------------
>EnSpm-N32_DR|177059
------------------------------------------------------------
------------------------------------------------------------
------------------------------------------------------------
--------------------tatgt-tgtc-aga-tcc-ttaga---atcaa-tatta--
--aactg-t-----ta--aa-at-------ca------aatattat---ta-cattt-a-
--atc-agt-taaa-aa-------aa-tgtg---a---ag-atg-gta---taa-----a
ta----t--------atcta-gc-t--gta--g-aaaa------agccagatccaattag
----tttaattgagattg----g--tt------ta-c-t------ta----acgtac-a-
g-gggca---aaattga-----------tcc-ata---cacca-cacaa-----aaga--
--------------------tgaatt-----------------aataag---aag--cat
t-------t-a-aaacgc------a----t---tgaat-ttat----c----gat-----
a----ta-----cta----taaacttct-t-ta---------------------------
------------------------------------------------------------
--tt--at-t-----g-----tttc---ttt-t---at----------------------
------------------------------------------------------------
------------------------------------------------------------
------------------------------------------------------------
------------------------------------------------------------
-----------------------------------------------------
>EnSpm-N32_DR|177060
----------------------------------------------------cactcaca
aaat----gaatcttga--t-----gcagtta--a-t---cattacctg-----tttgta
acct-----tttg-a-tttaattttaat---ttaatttgtca-------------ttttt
----------------tatgtatgt-tgtt-caattct-ttaga---atcaa-tctga--
--atcta-t-----ta--aa----------------------------------------
------------------------------------------------------------
------------------------------------------------------------
------------------------------------------------------------
-----------------------------------------------aa-----caaa--
--------------------tgtatt-----------------atta-------------
------------------------------------------------------------
------------------------------------------------------------
------------------------------------------------------------
------------------------------------------------------------
------------------------------------------------------------
------------------------------------------------------------
------------------------------------------------------------
------------------------------------------------------------
-----------------------------------------------------
>EnSpm-N32_DR|250391
------------------------------------------------------------
------------------------------------------------------------
--ct--------------------------------------------------------
------------------------------------------------------------
--------t---------aa-----------------------------t--------a-
--atc-----------------------------a-------------------------
------------------------------------------------------------
----------------------a-------------------------------------
g-gggca---aatctgacgcatc-----tcc-ata---cgcca-cacaa-----tagat-
--------------------taaattt---------------aaatgat-ttaaatttat
tgataaattta-aaacaa------a----t---tggcc-ttat-tgat----gat-----
at---ta-----tta----cataaatgt-t-gtttt--ttattaat--t-----t-----
--taat-ta---ttaac----------taac-aaatat--caa-tcac----attat---
attt--ct-t-----a-----gttc---agc-t---aattca----aaa-g-c-------
---atgtaatc--c--aaat-ggacgg-------------------agc-aatcaga---
--a------taca-------ta-aatc---tca-t----------------t-tgtt---
--------cggtcc-aa--------------att-----------ttt------------
--------ttt-----------------tgag----------------------------
-----------------------------------------------------
>EnSpm-N32_DR|250392
------------------------------------------------------------
------------------------------------------------------------
------------------------------------------------------------
------------------------------------------------------------
------------------------------------------------------------
------------------------------------------------------------
------------------------------------------------------------
------------------------------------------------------------
------------------------------------------------------------
------------------------------------------------------------
------------------------------------------------------------
-------------------cataaatct-t-gttct---tatttgt----ttaat-t---
--t-at----atttaac----------taa---cacat--aaa-tagc----ataaa---
gttt--at-tt----------gttc---aat-a---atgtta----aaa-g-t-------
---atgt---------------ctacc-aca-----tttcata---tgc-aatcaga---
--a------taca-------tc-aatc---tta-t----------------t-tgtt---
------a--gactt-ac--------------ata-----------ttt------------
--------tgtggagcgc-cagttttataaaatgcatg-------ttgtcagatttcttc
gaaccaatctaaatccgttaaaatcgaatgctaatagatttaaccagttaaaa
>EnSpm-N32_DR|250393
----------------------------------------------------------aa
aaaaa----aatcacaa--t-----gaagttt--a------atgacctt-----tttgta
acct-----tttg-atttaaa--ttgat---tttaattatttgtagttaaatagtttttt
---a--------------tgcatga-tgtc-gaattcc-ttaaa---atcaa-tctaa--
--atctg-t-----ca--aa-at-------c-------aatactat---tg-------a-
--atc-ggt-taaa-ag--------a-tatg---a---at-atg-gta---aaa-----a
ta----tatc--------aa-gc-t--gta--aaaaaag--------------c------
------------------------------------------------------------
------------------------------------------------------------
------------------------------------------------------------
---------------------------------cagat-ctaa----t------------
-----tag----------------------------------------------------
------------------------------------------------------------
------------------------------------------------------------
------------------------------------------------------------
------------------------------------------------------------
------------------------------------------------------------
------------------------------------------------------------
-----------------------------------------------------
>EnSpm-N32_DR|250394
----------------------------------------------------------aa
aaat----------gaa--t-----aataatt--a-t---cattaactg-----attgca
actt-----tttg-a------------------gtttaatttt------------tcagt
--------------ttaaaaaaagt-tgtc-agattcc-ctaa-----------------
-------------------a-gt-------ta------aatactat---ta-gattt-a-
--atc-cgt-tta--aa-------ca-tatg---a---at-gga-ata---ttt-----a
ta--tatat---t-----ta----t--ttataaaaatgtttataagccatatccaatttc
----ttaaattctatgag----a--tt------gg-t-t--taccta----atattt-a-
g-gggca---aaattgatgcagc-----tca-ata---------caataaa--t------
-------------------------------------------aata----------cat
t---------a------------------------------at----t----aat-----
aa----------------------------------------------------------
------------------------------------------------------------
------------------------------------------------------------
------------------------------------------------------------
------------------------------------------------------------
------------------------------------------------------------
------------------------------------------------------------
-----------------------------------------------------
>EnSpm-N32_DR|250395
------------------------------------------------------------
------------------------------------------------------------
------------------------------------------------------------
------------------------------------------------------------
------------------------------------------------------------
------------------------------------------------------------
------------------------------------------------------------
------------------------------------------------------------
------------------------------------------------------------
-------------------ttaaatg-----------------aaaaag---aag--aat
t-------t-g-aaacac------a----t---tggat-ttct----t----gat-----
ag---ca-----ttacc----taaatct-t-gttct---tatttgt--t-tca-t-c---
--a-at----gtttaat----------taac-aaatat--cagat--c----acaag---
ttt---at-t-----t-----gttc---gat-t---atgtta----gaa-g-t-------
---atgtaatc--c--aaat-gaatgg-aaa-----atgtaca---tgc-aatcaga---
--a------taca-------ta-aatc---ata-t----------------t-tgtt---
------a--cacct-aa--------------ata-----------tgt------------
--------t---------------------------------------------------
-----------------------------------------------------
>EnSpm-N32_DR|250396
------------------------------------------------------------
----------------a--t--------------------cattaactg-----------
---------tttg----------ttagc---ttgatttgtc--------------ttttt
---ttta---------aatgcatga-tctc-agatttc-ttaat---atcaa-tctaa--
--atctg-t-----ta--aa----------------------------------------
-----------------------aga-tatg---a---ag-atg-gta---taa-----a
ta----tata--------ta-gc-t--gta--gaaaa-------agccagatccaat---
----------tctataag----a--tt------gg-t-t--tactta----atattc-g-
a-tggca---aaattgatccagc-----tcc-ata---ctata-cacaa-----tggat-
---------------------gaatt-----------------aataag---aag--cat
t-------t-a-aaacgt------g----c---tggat-ttat----t------------
ac---ta--taatta----cataaatct-t--------------gt--t-taa-t-t---
--t-at----gtttaac----------taac-aaataa--taa-ttac----ataaa---
--------ct--------------------------atgtta----aaa-c-t-------
---atgtaatc--c--aact-gaatgg-aaa-----ttgtatg-----------------
-----ctatcaca-------ta-aatc---tta-t----------------t-tgtt---
------a--ggcct-aa--------------ata--------------------------
-------ttttt----------------tgagtg--------------------------
-----------------------------------------------------
>EnSpm-N32_DR|250397
---------------------------------------a-------------------a
aaatt----aatcatga--t-----gaagttt--a-t---caatagctg-----tttgta
atat-----tttg-a-tt------ttgt---ttaatttgtcag------------ttttt
------------------tatatgt-tgtc-agattct-ttaga---attga-tctaa--
--atcc--t-----ta--aa-at-------aa------aatactat---ta-gattt-a-
--agc-ag--taaa-a--------------------------------------------
------------------------------------------------------------
------------------------------------------------------------
------------------------------------------------------------
------------------------------------------------------------
------------------------------------------------------------
------------------------------------------------------------
------------------------------------------------------------
------------------------------------------------------------
------------------------------------------------------------
------------------------------------------------------------
------------------------------------------------------------
------------------------------------------------------------
-----------------------------------------------------
>EnSpm-N32_DR|250398
------------------------------------------------------------
----------------------------------a-t-----------------------
------------------------------------------------------------
-----------------------------c------------------------------
------------------aa------------------------------a----tt---
------agt---------------------------------------------------
------------------------t-----------------------------------
------caattctatgag----a--tga-----ggat-t--tcctta----acattt-a-
g-aggca---aaatttacttggc-----tcc-ata---ctccc-cacaa-----tagtt-
---------------------aaatt-----------------aatcagc-------gat
t-------t-a-aaacgc------a----t---tagat-ttat----t----gat-----
at---ta-----tta----caaaaacct-tggttct---cattttt--t-taaat-t---
--t-ac----gttcaac----------taag-aaatat--taa-tcac----gcaat---
gttt--at-t-----a-----gttc---agt-t---atgata----aaa-g-t-------
---atgcaata-----------------aaa-----------a-----------------
---------------------------------------------------t--------
------------------------------------------------------------
------------------------------------------------------------
-----------------------------------------------------
>EnSpm-N32_DR|250399
------------------------------------------------------------
------------------------------------------------------------
---------tttg-c-tt------tcat---ttaacttgtctgt--------tagttcct
---ttttttat---taaatgtgtac-tgtc-agattcc-ttaga---atgaa-tctaa--
--------t----gca----------------------aatattat---ta-gattt-a-
--att-agt-taaa-ag---------------------at-atg-gta---taa-----a
ta----tatc--------taa--ct--gta--gaaaaaa-----aactagatacaattag
----ataaattctatgag----a--tt------gg-t-t--tactca----ataatc-a-
--gggcaaa----------------tactat-gtagt-ccata-caccaacat-tagat-
---------------------taact-----------------aataagaataac--taa
t-------t-a-aaacac------a----a---tggat-gtat----t----aat-----
at---ta-----tta----cagtttttt-c-tcatc---tgttgca--t-tta-t-----
--t---------ttaac----------taac-aaatat--aaaatcac----attaa---
gttt--at-t-----a-----gtt---acaa-t---atgtta---aaaa-g-t-------
---atttaatc--c--aaat-agattg-aca-----ttttaaa---tgc-aatcaga---
--atac--------------tc-aatc---tta-c----------------t-tgtt---
------a--ggcct-aa--------------att--------------------------
-------gtttt----------------tgagtg--------------------------
-----------------------------------------------------
>EnSpm-N32_DR|250400
------------------------------cactc---aa-------------------a
aaatg----aatcacga--t-----gaagttt--a-t---ca-caactg-----ttttaa
acat-----tttg-a-ct-------tat---ttaatttgtaag-------------ttct
---ttta---------aatgtatgt-tgtc-agattcc-ttcga---atcag-tctaa--
--atttg-t-----ta--aa-at-------ca------aacacaat---tg-ggtt--a-
--atc-ggt-taaa-aa-------aa-tatg---a---at-atg-gtg-----------a
ta----cagca--ttatgtg-gc-t--gta--g-aaaa------agcaggatccaattag
----ttaaattctgtgag----a--tt------gg-t-t--tactta----atattc-a-
t-cggca---gaaatgatgcagc-----tcc-atg---ctcca-cacaa-----tagatt
a----aacccagtgtgtt-ttaaatg-----------------aataag---aag--aat
t-------t-a-aaatgt------a----t---tt-at-ttat----t----gat-----
at---aa-----tta----cataaatct-t-gttct---tatttgt--t-tca-t-t---
--t-at----gtt--------------taac-aaattt--ca------------aaa---
gttt--at-t-----------agtt---agt-a---agttta----taa-g-t-------
---atgtaatc--c--aaat-ggatgg-caa-----ttttata---tgc-agtaaca---
--at---ttaaaa-------aa-aata---tt------------------------t---
------a--ggcct-aa-------------------------------------------
------------------------------------------------------------
-----------------------------------------------------
>EnSpm-N32_DR|250401
------------------------------------------------------------
--atg----aatcacga--t-----aaagttt--g-t---catgaactg-----tttgta
acc------tttg-a-tt------ttat---ttcatttgtcag------------ttttt
---ttaaa--------tgtat-tat-tact-atattgc-c----------------ag--
--attat-t-----ta--gatgt-------ta------aatgtaaa---tactattt-a-
--atc-agt-taaa-ag--------a-tctg---a---tg-a-----------------a
ta----ta--------tcta-gc-t--gca--g-aaaa------ggttaagttctat---
---------------ggt----a--tt------gc-t-t--tactta----attttt-g-
g-ggaca---aaattgacgcagc-----tcc-aca---ctcca-cacaa-----taga--
--------------------tgaatt-----------------aataag---aag--cat
t-------t-a-aaacgc------g----t---tggat-gtgt----t----gat-----
a-----------tta----catacattt-t-attct---tatttgt--t-tca-t-t---
--t-ag----------c----------tgac-aaaaat--caa-tcac------aaa---
gttt--at-t-----a-----gttg---tat-t---atgtta----aaa-g-t-------
---atgtaatc--c--aaat-agattg-aaa-----gtttatt---tgc-aatctga---
--a------taca-------ta-aatg---tta-t----------------a-tgtt---
------------------------------------------------------------
------------------------------------------------------------
-----------------------------------------------------
>EnSpm-N32_DR|250402
------------------------------cactc---aa-------------------a
aaatg---taatcacaa--t-----gaagttt--a-t---cattaacag-----tttgca
acct-----ttag-a-tt------tgat---tgagtttttcca------------ttttt
---taat------------gtatgt-tgtc-aaattcc-ttgga---atcaa-tctaa--
--atctg-tt---aaa--aa-at-------ct------aatactat---aa-gattt-a-
--atc-agt-taaa-ag--------a-tatg---a---at-atg-gta---taa-----a
ta----------------------------------------------------------
------------------------------------------------------------
------------------------------------------------------------
------------------------------------------------------------
------------------------------------------------------------
------------------------------------------------------------
------------------------------------------------------------
------------------------------------------------------------
------------------------------------------------------------
-----------------------cacc---------------------------------
------------------------------------------------------------
------------------------------------------------------------
-----------------------------------------------------
>EnSpm-N32_DR|250403
------------------------------------------------------------
------------------------------------------------------------
------------------------------------------------------------
------------------------------------------------------------
------------------------------------------------------------
------------------------------------------------------------
------------------------------------------------------------
--------------------------------------------ttg----atattc-a-
a-ggtca---aaattaatgcaactc-----------------------------------
-------------------------------------------aataac---tac--aat
t-------t-g-aaatac------a----t---tgaat-ttga----t---agat-----
at---ta-----tta----cttaaatct-t-aatcg---tatttat--t-tta-t-t---
--t-at----gtttaac----------taac-aaatat--caa-tcac----atatt--a
gttt--gt-t-----t-----gttc---aat-t---atgtca----aaa-g-t-------
---atgtaatc--c--aaat-ggatga---------------------g-aatcaga---
--a------tata-------ta-aatc---tta-t----------------t-tgtt---
------a--ggcct-aa--------------ata-----------ttc------------
--------ttt-----------------agattg--------------------------
-----------------------------------------------------
>EnSpm-N32_DR|250404
------------------------------------------------------cactta
aaa-aa-ataatcatga--t-----gaagttt--a-t---ctgtaactg---------ta
acct-----tttg-a-tt------ttat---ttaat------------------------
------------------------t-tgt--cagt-------------------------
------------------------------------------------------------
------------------------------------------------------------
---------------------------------aaaaaaa---------aatgtatgcag
----taagattc-------------------------------ctta----a--------
------------------------------------------------------------
------------------------------------------------------------
------------------------------------------------------------
------------------------------------------------------------
------------------------------------------------------------
------------------------------------------------------------
------------------------------------------------------------
------------------------------------------------------------
------------------------------------------------------------
------------------------------------------------------------
-----------------------------------------------------
>EnSpm-N32_DR|250405
------------------------------------------------------------
-------------------------tatgttta-a-c---taacaaata-----------
---------tcag-----------tcacaa---aacgtattag-----------------
--------------------------tttt------------------------------
--at----t---------aa-ac-------ca------aatgctat---ta-gattt-a-
--atc-act-caaagga----------tatt---a---at-ata-------taattatta
ta--------------tata-gc-t--gta--gcaaaagcca-------gattcaattag
----ctaaattctatcag----a---------------t--catttactatatattc-a-
g-ggaca---aaatagacactgc-----tcc-ata-ttctaca-cacaa-----tagat-
---------------------gaatc-----------------aataaa-tgaat--caa
t-------tta-aaacaaagc---a----t---tgaat-ttat--------agat-----
at---ta-----tta----cattaatag-t-gttct---tatttcg--t-tta-t-t---
--taaaaa----tgaatcaca------taat-cattat--taa----c---tgtaaa---
ctttagat-t-----g----tatta---aat-----atgtca--------g-tt------
-------------t-------gta----aaa-----------ac-gtac-gttcaga---
----ttccttata------atg-aatc---taaat----------------t-ggtt---
------a--------aaacc---------gaatactat----------------------
------------------------------------------------------------
-----------------------------------------------------
>EnSpm-N32_DR|328537
------------------------------------------------------------
------------------------------------------------------------
------------------------------------------------------------
------------------------------------------------------------
---------------------------------------------------caat---gg
--att-aat-taa--------------------------------------caa-----a
ga---------------gca----t-----------------------------------
------tggatctat---------------------------------------------
---------------------------------tg-------------------------
------------------------------------------------------------
------------------------a----------------------t----gac-----
at---ta-----tta----cagaaatct-t-gttc-------ttgt--t-taa-t-t---
--t-at----gtttgac----------taac-aaatat--tga-tcac----ataaa---
gttt--aa-t-----a-----gttc---aaa-ta---ttcta----aaa-g-a-------
---atgtaata--t--gaat-ggatgg-aaa-----tttga-------------------
----------aca-------ta-aaac---gta-t----------------t-tgtt---
------a--ggccc-aa--------------acc-----------ttc------------
--------ttt-------------------------------------------------
-----------------------------------------------------
>EnSpm-N32_DR|328538
------------------------------------------------------------
------------------------------------------------------------
------------------------------------------------------------
------------------------------------------------------------
------------------------------------------------------------
----------------------------------------------ta---ttg-----a
ta----tatt----------------------------------atctaaa---------
------------------------------------------------------------
------------------------------------------------------------
------------------------------------------------------------
------------------------------------------------------------
---------------------------------tct---tattagg--t-tca-t-t---
--c-gt----gtttagc----------taac-aaaaac--caa-tcat----ataaa---
gttt--at-t-----------cttc---aat-t---atgttt----aaa-g-ta------
---atccaatt----------ggatat-aaa-----ttgtaca---tgc-aatcgat---
--a------tacg-------ta-aatc---tta-t----------------t-tgtt---
------a--ggcct-aa--------------ata-----------ttt------------
--------ttt-----------------agattg--------------------------
-----------------------------------------------------
>EnSpm-N32_DR|328539
------------------------------------------------------------
------------------------------------------------------------
------------------------------------------------------------
------------------------------------------------------------
------------------------------------------------------------
------------------------------------------------------------
------------------------------------------------------------
------------------------------------------------------------
------------------------------------------------------------
------------------------------------------------------------
------------------------------------------------------------
------------------------------------------------------------
------------------------------c-aaatat--cag-tca------taca---
gttt--at-t-----a-----tttc---agt-c---atgtta----tca-g-t-------
---atgtaagg--c--aaat-ggatgg-aaa-----ttgttta---tgc-aatcaga---
--a------taca-------ta-aatc---caa-t----------------t-ttaaggc
cta---a--a---t-at--------------ata--------------------------
--------tttt----------------tgagcg--------------------------
-----------------------------------------------------
>EnSpm-N32_DR|328540
------------------------------------------------------------
----------------------------------a-------------------------
------------------------------------------------------------
----------------aatgtatgt-tgtc-agatttc-ctaga---gacaag------a
taatctg-t-----ta--aa-at-------tt------aatactat---ta-gtttg-a-
------agt-taaa-at--------a-tatg---g---at-atg-gta---taa-----a
ta----tatc--------ta-tc-t--gta--ggaaa-------aggcagattcagt---
-gtgttaaattctatgag----a--tt------gg-t-t--tacttc----acatcc-a-
g-gggca---aaattgacgctgc-----tct-ata---cccta-gacat-----gagat-
---------------------gaaat-----------------aataag---cag-----
--------c---------------a----t---tggat-ttat----t----aat-----
at---ta-----tta--------cattt-t-gtcct---tatttgt--t-tca-t-t---
--c-at----gtttaac----------taac-aaatat--caa-tcac----ataaa---
gttt--at-t-----a-----gttt---aat-t---atttta----aag-gtt-------
---gtttgagt--t--aatt----ttt-------gattttatt-----------------
--------------------ta-atttg--tcagt----------------t-tttt---
------a--------aa-------------tgtat----------gtt------------
-------gtc--------------------------------------------------
-----------------------------------------------------
>EnSpm-N32_DR|328541
------------------------------cactt---------------------agga
aaat----gaatcataa--t-----gaagtat--a-t---cattacctg-----tttgca
atct------------tt------ttat---ttcattt----------------------
------------------tattttt-tgtg-agaatcc-ttaga---atcaa-tcgaa--
--atctg-t-----ta--aa-at-------tg------aatactat---tc-aattt-a-
--gtc-agt-taga-at--------a-tatg---a---at-atg-ttt---taa-----a
tg----tatc--------ta-gc-t--ata--g-aaaa------agccagatctaattag
----ataatttctttgag----a--tt------gg-t-t--tactta----agattc-a-
g-gggca---aaactgatgcaga-----tct-ata---tacca-tccaa-----tagat-
---------------------agatt-----------------taaatc---att--ttt
a---------aataaagc------a----t---ttatt-taaaatgat----gat-----
at---ta-----tta----cagaaatgt-g-gttct---tattttt----tcatt-t---
-gt-------gtttaac----------caac-aaatat--caa-tcat----ataaa---
gtgt--at-t------------------aat-----------------------------
------------------------------------------------------------
------------------------------------------------------------
------------------------------------------------------------
------------------------------------------------------------
-----------------------------------------------------
>EnSpm-N32_DR|328542
------------------------------------------------------------
------------------------------------------------------------
------------------------------------------------------------
------------------------------------------------------------
---------------------agtt----c--------aatagtatttata-------a-
--acc---------------------------------at--------------------
---------------------gt--------------------------aatacaaatgg
----ttaga---------------------------------------------------
-------------------------aattgc-ata-------------------------
------------------------------------------------------------
----------------------------------------aat---------aat-----
------------tca----aata----------------c--------------------
-ataatg-----ttaaacg--------tgtttaaacat----------------------
cttt----c---------------------------------------------------
------------------------------------------------------------
------------------------------------------------------------
----------------------------------------------at------------
----------------------------tgagtg--------------------------
-----------------------------------------------------
>EnSpm-N32_DR|328543
------------------------------------------------------------
------------------------------------------------------------
-----------------------------------tttatcat------------tgttt
---taa----------aa------c-tgtc-agtttct-ttaga---atcaa-tctaa--
--atctg-t-----ta--aa-at-------tt------aatattat---ta-gattt-a-
--atc-agt-tgtg-gtaa----aaa-tatc---a---aatatg-gta---aaa-----a
ta----tatt--------aa-gc-t--gta--gaaaa-------agccagatccaattaa
----gtaatttgtatgag----a--tt------gg-t-t--tattta----atattt-a-
ggggaaa---aaagtgattcagc-----ttt-ata---atgga-cacaa-----ttgat-
---------------------gaatt-----------------aa-------aag--aat
t-------t-a-aaacac------a----t---tggat-ttat----t----ga------
-----ca-----ttg----cataaatgt-t-gatct---tatttgt--t-tca-t-t---
--t-at----gttttac----------taac-aaatat--caa-tcac----aaag----
-att--at-t-----a-----gttt---aat-t---atgtta----aaa-g-t-------
---ttgtaatc--c--aaat-ggatgg-aca-----ttttata---tgc-aatcaga---
------------a-------ta-cagt---tta-t----------------t-tgtt---
------a--tg-ta-at--------------acg--------------------------
--------ttt-----------------tgagtg--------------------------
-----------------------------------------------------
>EnSpm-N32_DR|328544
------------------------------------------------------------
aaaaa----aggaatca--c-----gaaacct--g-t---tgtaaactg-----tctgtg
atat-----tttg-a-ta------ttat---ttaatttgtaat------------tttta
---tct--------taaatgtatat-------agttcc-ttaga---atcaa-tctaa--
--atatg-t-----ta--ca-at-------cg------aaaacta---------tta-a-
--att-ttt-atat-at--------a-tata---a---at-att-gta---taa-----a
ta----tatc--------ta-gc-t--gca--aaaaagccga--attcaatt------ag
----ctaaactctgtaag----a--t------------------tta----atattc-a-
g-gggca---aaacagatgcagc-----tcc-ataacccatta-tacta-----aatcc-
---------------------aatgt-----------------gttaaa---ata--caa
t-------t-g-ga---------------------------tt----t----gaa-----
at---ga-----ttg----cataaatct-t-gttct---tatttgt--t-tca-t-t---
--t-at----gtttacc----------taac-aaatat--caa-tgac----ataaa---
gttt--at-a-----a-----gttc---aat-t---acttta----aaa-g-t-------
---atgcaatc--c--aaat-taactt-ata-----gaatata---tat-atataat---
--t------tatata-----tc-tatat--ttg-t----------------t-tg-----
----------gcct-aa--------------ata-----------t--------------
------------------------------------------------------------
-----------------------------------------------------
>EnSpm-N32_DR|328545
------------------------------------------------------------
-------------------t-----gaagttt--a-t---cagtaagtg-----tttgta
actt-----gttg-a-tt------ttat---tgattttttttt-----------------
----------------------------------ctgc-ttaga---atcaa-tctaa--
--atctg-t-----ta--ac-aa-------ct-----gaacactat---ta-tattt-a-
--atc-agt-taaa-aa----------tatg---a---at-ata-gaa---tga-----a
ta----tatg--------ta-gc-t--gta--aagaaa------agacagatctaattag
----ttaaattctatgag----a--ttagatgagg-t-t--tactta----atattt-a-
ggggcaa---aaaaatatgcagc-----tc----a---ttctc-cacaa-----tagat-
---------------------taaacccagtttggtataaattaataaa---aat--aat
t-------t-a-aagcac------a----t---tggat-ttat----t----aat-----
gt---ta-----tta----cataaatct-t-gttct---tattagt--t-ttt-a-tt--
--t-at----gtttcag----------taac-aaatat--caa---tc----acaaa---
gttt--at-t-----a-----gttt---aat-t---atgtta------------------
---aaataatc--c--aaat-tgatgg-aaa-----ttgtata---tgc-aatcaaa---
--a------tgca-------ta-aatc---tta-t----------------t-tgtt---
------a--ggcct-aa--------------act----------gttt------------
--------ttt-----------------t-------------------------------
-----------------------------------------------------
>EnSpm-N32_DR|328546
-----------------------------cacttg---aat-----------------ga
aaatg----agtcacaa--a-----gaagttt--a-t---cattaactg-----tttgta
acct-----tttg-a-at------ctat---tttatttgtcag-------------tttc
---tgtg-----------------t-tgtc-agatttc-ttagg---atcaa-taaaa--
--atctg-t-----t---aa-ac-------ta------aatactat---ta-gattt-a-
--att-agt-taaa-at--------a-tatg---a---aa-cgg-gta---gaa----aa
gc----tgtat--a--tcta--------------gaaa------agccagatgcaattag
----ttaaattctatgag----a--tt------ga-t-t--tactta----atattc-g-
g-ggaca---aaattaatgaagc-----tcc-aaa---ctcca-acaaa-----tgga--
--------------------tgaatt-----------------aatcaa---aag--cat
t-------t-a-aagcac------a----c---tggat-ttat----t----gat-----
at---ta-----tta----cagaaatat-t-gttca---tatttgt--t-taa-t-t---
--t-at----gtttaac----------tatc-aaacat--cag-tcac----ataaa---
gttg--at-t-agtc----------------------cattt----taa-a-c-------
---gtatgttc--t--aaat-gtatga-aaa-----ttggatg---tac-gatcaca---
--a------taca-------ta-catt---tta-t----------------t-tgtt---
------a--ggccc-aa--------------gta-------------t------------
--------ttt-----------------tgagtg--------------------------
-----------------------------------------------------
>EnSpm-N32_DR|328547
------------------------------------------------------------
----------------a--t-----taaatgt--a-t---cattaactg-----tttcta
acct-----tttt-a-tt------taat---ttaatttgttag------------ttttt
--------------ttaatgcatgt-tgtc-ctattcc-ttaga---ataa--tctaa--
--atctg-c-----tc--aa-at-------tg------aatactat---tc-gattt-a-
--ttc-agt-taaataa-------ta-tatg---a---at-gtg-ata---taa-----a
ta--cct-----t-----ta----c--gta------------------aaattctat---
----tgaaattttatgag----a--tt------gg-t-t--ttctta----atatt----
-----cc---aaatggatggaca-----ttt-tta---------tgcaaatcac------
-------------------------------------------aata----------cat
a---------a-------------a----t---cttat-ttgt----t----agc-----
-------------------cataaatat-t-ttttt------------------------
------------------------------------------------------------
------------------------------------------------------------
------------------------------------------------------------
------------------------------------------------------------
------------------------------------------------------------
------------------------------------------------------------
-----------------------------------------------------
>EnSpm-N32_DR|328548
------------------------------------------------------------
------------------------------------------------------------
------------------------------------------------------------
------------------------------------------------------------
------------------------------------------------------------
------------------------------------------------------------
------------------------------------------------------------
------------------------------------------------------------
------------------------------------------------------------
------------------------------------------------------------
------------------------------------------------------------
-----------------------aatct-t-tttca---tatttgt--t-taa-t-t---
--t-at----gtttaac----------taac-ctaaaa--caa-at--------------
-ttt--at-t-----g-----gttc---aat-t---acagtacgtaata-g-tattttaa
agtatgtaatc--t--aaat-gaatgg-aaa-----ttttatt---tga-aatcggg---
--a------caca-------ta-aatc---tta-t----------------t-tgtt---
------a--ggcct-aa--------------tta-----------ttt------------
--------ttt-----------------ggagtg--------------------------
-----------------------------------------------------
>EnSpm-N32_DR|411584
------------------------------------------------------------
-------------atga--t-----taagttt--a-t---cattaactg-----tacat-
---------tttg-a-tt------tcat---ttaatttgtcag------------atttt
---------------ttatgcatgt-tgtc-ggactcc-ttaga---atcaa-tttaa--
--atatg-t-----ta--aa-atatgttaata------aacgttaa---aa-tattt-a-
--atc-agt-taat-aa----------tatg---a---ct-ata-gta---aaa-----a
ta----ta----------ta-tc-t--gta--g-aaaa------agccatatcaaattaa
a----taaattctatgat----a--tt------atat-t--cactta----atattc-a-
g-cggca---taattgatgcaac-----tct-ata---cttaa-taca------------
------------------------------------------------------------
---------ca-caacag------a----t---taaat----------------------
------------------------------------------------------------
------------------------------------------------------------
------------------------------------------------------------
------------------------------------------------------------
------------------------------------------------------------
------------------------------------------------------------
------------------------------------------------------------
-----------------------------------------------------
>EnSpm-N32_DR|411585
------------------------------------------------------------
-------------------c-------------cg-------------------tttgta
agct-----tttg-a-tt------tcat---ttaattt---------------tattttt
---t------------aatttatgt-tgtc-aga-------------atcaa-actaa--
--atctgtt---------------------cg------agtactga---ta-gattt-a-
--atc-agtttaaa-aa----------tatg---a---at-atg-gta---taa-----a
ta----tata------tata-tcgtgagta--------------agccagatcaaatgaa
----ttaaattatatgag----a--tt------gg-t-t--tactta-------------
------------------------------------------------------------
------------------------------------------------------------
------------------------a-----------------------------------
------------------------------------------------------------
---------------------------taac-aaatatagcaa-tcac----aaaaa---
gttt--at-t-----g-----gttc---aat-t---atttca----aaa-g-t-------
---atgtaatc--c--aaat-ggacgg-aaa-----ttttata---tgg-aatcaga---
--a------tata----------aatcatattggt----------------tttgct---
-t----a-----------------------------------------------------
------------------------------------------------------------
-----------------------------------------------------
>EnSpm-N32_DR|411586
------------------------------------------------------------
------------------------------------------------------------
------------------------------------------------------------
------------------------------------------------------------
------------------------------------------------------------
------------------------------------------------------------
------------------------------------------------------------
------------------------------------------------------------
------------------------------------------------------------
------------------------------------------------------------
---------------------tgaa----t-catgaattttat-catt----aacg----
gt----------ttgt-------aacctttcaattt---aatttaatttatca-t-t---
--t------agtaaaat----gcatgttgtc-agattcc-----tcac----aaag----
-ttt--at-t-----a-----gttc---aat-t---atgtta----aaa-g-c-------
---atgtgatc--c--aaat-ggatgt-aat-----ttttat----tgc-aatcaga---
--a------caca-------ta-aatt---ttatttggta-----------t-tgct---
---------------aa--------------ata-----------ttc------------
-------ctttg------------------------------------------------
-----------------------------------------------------
>EnSpm-N32_DR|411587
------------------------------cactt---------------------aaaa
aaact---gaatcaaaa--t-----aaaattt--a-t---catgaactg-----tttgta
agaa-----ttta-a-tt------ttat---tcaatttgtcat------------ttttt
---ttaaa-----taaactgtatgt-cgtt-agatttc-ttaga---atcaa-tctaa--
--at----t-----------------------------tatattat----a-gatct-a-
gaatc-agt-taaa-ag--------atttta-------at-ttg-gca---taa-----a
ta----tata--------ta-gc-t--gtt--gaaaaagc---------catccaattgg
aa----aaattatatgag----a--tt------ga-t-t--tactta----attatc-a-
g-gggga---acattgatgcagc-----tcc-ata---cttca-cacaa-----tagat-
---------------------ggata-----------------aataag---aaa--cat
t-------t-a-aaacac------a----t---tcgat-ttat----t----gat-----
at---ta-----tta----catacattt-t-gttca---tatttgt--t-tca-t-t---
--t-at----gtttaac----------taac-----------------------------
------ac-t------------------aat-----------------------------
-------------c------------------------------------aatcaca---
------------------------------------------------------------
------------------------------------------------------------
------------------------------------------------------------
-----------------------------------------------------
>EnSpm-N32_DR|411588
------------------------------------------------------------
------------------------------------------------------------
------------------------------------------------------------
------------------------------------------------------------
------------------------------------------------------------
-----------aag-aa--------a-tatg---a---aa-atg-gta---taa-----a
ta----tatc--------ta-gg-t--gta--gaaaa-------agcaagatcctattag
----cttaattttatgag----a------------------tggtta----atattc-g-
g-gggga---aa--caatttagt-----at------------------------------
------------------------tt-----------------aataag---aag--cat
t-------t-a-aaactt------a----t---tggat-ttat----t----ggt-----
aa---ta-----tta----tatgaatct-a-gttct---tatttgt--t-taa-t-t---
--t-at----gtttaac----------taac-aaaaat--cag-tcac----atatt---
gttt--aa-t-----g-----gttt---aat-c---gtgtta-------------atttc
cgaatgaaatc--c--aaat-gaatgg-aag-----ttttata---tgc-aatcaga---
--a------taca-------ta-aatc---tta-t----------------t-tatt---
------a--ggcct-aa--------------ata-----------ttt------------
--------ttt-----------------tgagtg--------------------------
-----------------------------------------------------
>EnSpm-N32_DR|411589
----------------------------------cacacac-----------------aa
aaaca----aatgacga--t-----gaattta----t---cattaactg-----tttgta
acct-----tttg-a-tt------ttat---tcaatttgtcag------------ctttt
--------------gaaatgtatgt-tgtc-agattcc-tcaga---atcaa--------
--------tc--------------------------------------------------
------------------------------------------------------------
------------------------t-----------------------------------
----ttaaattctatgag----t--tt------gg-t-t--tactta----atattt-a-
g-gggca---aaatgaatgcagc-----ttc-----atacttt-cacaa-----tagat-
---------------------gaatt-----------------aataag---aaa--cat
tt------tga-------------a--------------ccat----t----gat-----
at---ta-----tta----cataaatat-t-gttat---tatttgt--t------ct---
--ttat----gtttaac----------taac-aaaaat--caa----t---cacaaa---
gttt--attt-----a-----gttc---aat-t---acctta----aaa-g-t-------
---atgtaatc--c--aaag-ggatgg-aaa-----ttttata---tgc-aatcaaa---
--a------taca-------ta-aataatctta-t----------------t-tgtt---
------a--gacct------------------------------attt------------
--------ttt-----------------aaagtg--------------------------
-----------------------------------------------------
>EnSpm-N32_DR|411590
------------------------------------------------------------
------------------------------------------------------------
------------------------------------------------------------
------------------------------------------------------------
------------------------------------------------------------
------------------------------------------------------------
------------------------------------------------------------
------------------------------------------------------------
------------------------------------------------------------
-------------------ttaaatt-----------------aatacg---aat--aat
t-------t-a-aaacac------a----a---cagag-t--------------t-----
ga---ta-----tcat-tacattcattt-t-attct---tattcat--t-ttg-t-t---
--t-at----gtactgt----------ttgt-aacctt--ta------------------
----------------------------aat-t---ttgttt------------------
----------------------------aat-----ttttaaa---tataagtcagatcg
tta------aaaa-------ca-atct---taa-t----------------c-catt---
------a--caatc-aa--------------at---------------------------
------------------------------------------------------------
-----------------------------------------------------
>EnSpm-N32_DR|411591
------------------------------------------------------------
------------------------------------------------------------
------------------------------------------------------------
------------------------------------------------------------
--------------------------------------------------------t-a-
--atc-agt-taaa-agt----ttaa-tcca---t---ta-aaa-ata---taa-----a
ta----tatc--------ta-gc-t--gta--gaaaaag-------gtttattcagtaag
----ttaaattcaaggag----a--gt------gg-t-t--tactta----atattc-a-
c-atgca---aaattaatgcaac-----tcc-gtt---ctcca-cacaa-----taaatt
a----aatccaa-agtgatttaattt-----------------attaag---aag--aat
t-------t-a-aaatac------a----t---tgtat-gtat-----------------
------------------------------------------------------------
------------------------------------------------------------
------------------------------------------------------------
------------------------------------------------------------
------------------------------------------------------------
------------------------------------------------------------
------------------------------------------------------------
-----------------------------------------------------
>EnSpm-N32_DR|411592
------------------------------------------------------------
-------------------------------t--a-t---catt-acta-----tttata
act-----------------------tt---ttgatttgtcag-----------ttt---
---tctaa--------aatgaatgt-tgtc-a------------------at-tctaa--
--atctg-t-----ta--aa-at-------tg------aatactat---aa-tattt-a-
--atc-agt-taaa-at--------g-tatg---a---at-atg-ata---taa-----a
ta----tatct--acatgta-gc-t--gta--g-aaaa------tgccagatcaaaatag
----tacaattcta----------------------------------------------
------------------------------------------------------------
------------------------------------------------------------
------------------------------------------------------------
------------------------------------------------------------
------------------------------------------------------------
------------------------------------------------------------
------------------------------------------------------------
------------------------------------------------------------
------------------------------------------------------------
------------------------------------------------------------
-----------------------------------------------------
>EnSpm-N32_DR|411593
-----------------------------tcaatt------a------------tgttaa
aaa-at-gaaacccaaa--a-----agatttt--a-t---atacaatcg---------ga
agac-----ctaa-a-tc------ttat---ttgataggtctaa--------atattttt
--g----------------gagtgt-ttt--cagttcc-ttaga---attta-tctaa--
--atctg-------ta--aaaat-------ca------aacacaat---tg-aattt-a-
--atc-agt-taat-----------a-tatat------at-atatata---tat-----a
ta----catt------tata-gc---agta--gaaaaaaa---------agatcatttag
----ttaaattctaggag----a--ct------gg-t-t--tactta----atttgc-a-
g-ggata---aaattgatgtcgc-----ttc-ata---ctcct-caaaa-----------
-------------------------------------------aataat-----------
--------t-a-------------a--------------tcat---------gat-----
-----ga----------------agttt--------------------t-----------
----at----at---------------taac----------------t------------
gttt--gt--------------------aacct-------------------t-------
-------------t--------------aga-----ttttat------------------
------------------------------ttatt----------------tttgtc---
------a-------------------------------------gttt------------
--------ttt-------------------------------------------------
-----------------------------------------------------
>EnSpm-N32_DR|411594
------------------------------cactc---------------------aaaa
acat----aattatgaa--g-----tttatca--t-t---aacggtttc-----tttttc
a----------------t------ttat---ttaatttttcag-------------tttt
---ttaaa---------gtgcatgc-tgtc-agattcc-ttaga---ataaa-gctaa--
--ctctg-t-----ta--aa-aaa------ca------aatacttt---ta-gcttt-a-
--att-gat-ta-a-aa--------a-tatg---a---ca-ata-gta---gag-----t
ta----tatc--------ta-gc-t--gta--g-aaaa------agccagatccaattaa
--------attctatgag----a--tt------ag---------------------a-a-
t-tgatg---aatt-----gaaa-----tcc-agg---ca-----gctaaatcctgtatt
t---taatt--------------att-----------------aagaat---aaa-----
---------aa-aaaaac------a----t---tggat-tga-----t---aaaa-----
at---ta-----tca----cataaatca-t-gttct---tatttgt--t-t-aat-t---
--a-------gtttaac----------taac-aaatat--caa-taac----ataaa---
gctt--at-t------------------aat-t---------------------------
------------------------------------------------------------
------------------------------------------------------------
------------------------------------------------------------
------------------------------------------------------------
-----------------------------------------------------
>EnSpm-N32_DR|411595
------------------------------------------------------------
-------------------t-----aaaattga-a-t-----------------------
--------------a---------------------------------------------
---------------------------------------ctagat---------------
--ac----t----------------------------------------ta-gattt-a-
--ttc-agtttaaa-aa--------a-----t-ta---at-ctg-gtg---taaa---tg
ta-------------------gc-t--gta--gataaagcca-------tatccaatagg
----tt------------tg--a--tt------gg-t-t--tacttc----atattc---
gggggca---aaactgatgcagc-----ttc-gta---ctcct-aacaa-----------
------------------------------------------------------------
------------------------a----------------------t----aac-----
------------------------------------------------------------
---------------------------taaa-aaatat--cga-tcac----atcaa---
gttt--at-t-----------attt--aaat-ta------------agaag-t-------
---atgtaatc--c--aaat-gcatgg-aaa-----ttgtata---tgc-caccaga---
--a------taaa-------ta-catc---ttatt------------------tgtt---
------a-----------------------------------------------------
------------------------------------------------------------
-----------------------------------------------------
>EnSpm-N32_DR|411596
------------------------------cactc---------------------aaac
aaatt----aatcacga--t-----aaaattt--a-t---cattaactg-----tttgta
acct-----ttca-a---------ttgt--atttttttctcag------------ttttt
---t----------aaaatgcatgt-tgtc-agattcc---------------tttaa--
--atctt-t-----ta--ag-ac-------ca------aatactaa---ta-gattcaa-
-----tagt-taaa-at--------a-tata---a---attact-gtagg--------ta
ta--actatt-----------tc-t--gta--gaaaa-------atccagatgcaattag
----ataaatttactaag----a--tt------gg-------------------------
--gggga---aaattgacacaac-----ttt-gta---atcta-cacaa-----tagat-
---------------------aaatt-----------------aatagg---aag--cat
t-----------------------------------------------------------
-----ta----------------aaact----------------------------t---
----------gt---------------tatc-aagtgta-caa-----------------
gtgt--at-------a-----gctc---aat-t---atgtcg----aaa-g-t-------
---atttaatc--c--aaat-ggatgg-aaa-----ttgtata---tgc-aatgaga---
--a------taca-------ta-aatt---tta------------------t-tggtg--
------a--ggcct-aa--------------atatt---------ttt------------
----------------------------tgagtg--------------------------
-----------------------------------------------------
>EnSpm-N32_DR|411597
------------------------------------------------------------
---------aatcacaa--t-----gaagtttaaa-t---cattaactt----tttttta
gcct-----tttg-a-tt------ttat---ataatttgtcat-------------tttt
---ttaa---------------tgt-tgtc-agaattc-ttaga---atc------aa--
--atttt-tt---tta--ac-at-------ca------aatactat---ta-gattt-a-
--atc-agt-taaa-at--------g-tata---a---ag-act-gta---taa-----a
ta----ta--------cata-gt-t--tta--g-aaaa------agccagatccaattag
----ttaaattctatgag----c--tt------gg-t-t--tactta----aaatta-a-
g-gggtc---aaattgatgcagc-----ttc-ata---ctcca-cacaa-----taga--
--------------------tgaatt-----------------aataaa---aaagttat
t-------t-a-aaaaac------a----a---tcaat-gtat----t----tgt-----
ac---aa-----tta----aataaatct-t-gctct---tatttat--t-tca-t-----
----------gtttaac----------taac-caatat--taa-tcac----ataaa---
gttc--at-t-----t-----attc---gat-a---atttta----aaa-g-t-------
---atgtaatc--c--aaat-----ag-aaa-----ttttata---tcc-aatcaga---
--g------tgca-------aa-aatc---taa-t----------------t-tgtt---
------a-----------------------------------------------------
------------------------------------------------------------
-----------------------------------------------------
>EnSpm-N32_DR|493100
------------------------------------------------------------
------------------------------------------------------------
------------------------------------------------------------
------------------------------------------------------------
------------------------------------------------------------
------------------------------------------------------------
------------------------------------------------------------
------------------------------------------------------------
------------------------------------------------------------
------------------------------------------------------------
------------------------------------------------------------
------------------------------------------------------------
----------------------------aac-aaatat--caa-ttac----atgaa---
gctt--at-t-----t-----gttc---aat-t---atgtta----aaa-t-g-------
---atgtaatc--c--aaac-agatgt-aaa-----tgttata---tgc-aattag----
-------------------------------tt-t----------------t-tgtt---
------a--ggcct-ac--------------ata-----------ttt------------
--------t---------------------------------------------------
-----------------------------------------------------
>EnSpm-N32_DR|493101
------------------------------------------------------------
------------------------------------------------------------
------------------------------------------------------------
------------------------------------------------------------
------------------------------------------------------------
------------------------------------------------------------
------------------------------------------------------------
---------------------------------gg-t-t--tactta----atattc-a-
g-gggca---aaa-----------------------------------------------
------------------------------------------------------------
-----------------------------t---tggat-ttct----t----gat-----
at---ta-----tta----cataaatct-t-gttct---tatttgt----tta-t-t---
--c-at----gtttaaa----------taac-aaatct--caa-tcac----ataaa---
------gt-t----------tatta---gtt-c---atgtta----aa------------
------------------------------a-----ttatgtat-----gaatcacgtca
ttaactgattgtaatatt--ta-gatt---ttatttaatttgttgtcagatt-ctttaga
------atcagtct-aaatgtgtcaatatcaatgtaga------atttca----------
------gttcta----------------taagaatgg----tttact-------------
-----------------------------------------------------
>EnSpm-N32_DR|493102
------------------------------------------------------------
------------------------------------------------------------
------------------------------------------------------------
------------------------------------------------------------
------------------------------------------------------------
------------------------------------------------------------
------------------------------------------------------------
------------------------------------------------------------
--------------------agc-----tcc-ata---atcca-cacaa-----taaat-
---------------------tattt-----------------aataag---tat--tta
a-------t---aaacac------a----t---taaat-tgtt-----------g-----
at---ca-----aat----tataaatct-t-gttct---tatttta--t-tca-t-t---
--t-ag----gtttctg----------taac-aaaaat--caa-tcac----ataaa---
gtct--ac-t-----a-----gtttat------c-aatttta----aaa-g-t-------
---atgtaacc--c--aaat-ggatgt-cag-----atgtaca---tgc-aatcaga---
--a------taca-------tc-aatc---tca-t----------------c-tgtt---
------a--agcct-a--------------------------------------------
------------------------------------------------------------
-----------------------------------------------------
>EnSpm-N32_DR|493103
------------------------------------------------------------
aaatg----aattacaa--t-----gaagttt--a-t---cattaacca-----tttgca
acct-----ttta-a-tt------tgat---ttaatttgtca------------------
---ttttt--------aatgtatgt-tgtc-agattcc-----t---taaaa-tctaa--
--atctg-t-----ta--aa-at-------tg------aatatcat---ta-gactt-a-
--atc-agt-taaa-tg--------a-tatg---a---at-aagtata---cat-----t
ta----tact--------ta-gc-t--gta--g-aaaa------ggccagatccaaatag
----tacaattctttcag----a--ct------gt-t-t--taccta----atatcc-a-
g-g-------------gtgcagc-----tcc-ata---ctcca-cataa-----taga--
--------------------tgaatt-----------------aataag---aag--cat
t-------t-a-aaactc------a----t---tggtt-ttgt----t----ga------
-------------ta----cgtaaatct-t-gatct---tatttgt--t-taa-t-t---
--t-at----gtttcac----------taac-aaatat--caa-acgc----ataaa---
gtgc--at-t-----a-----gttt---aat-t---atgtta----aaa-g-t-------
---atctaatc--c--aaat-gcatgg-aaa-----ttttata---tgc-aatctaa---
--a-------------------------------t----------------t-tgtt---
------a--ggcct-aa--------------atat-----------tt------------
------------------------------------------------------------
-----------------------------------------------------
>EnSpm-N32_DR|493104
------------------------------------------------------------
---------------ag--t-----aaaatcc--att---aatgaa--------------
------------------------------------------------------------
------------------------------------------------------------
------------------------------------------------------------
------------------------------------------------------------
------------------------------------------------------------
--------attctatgag----a--tt------gg-t-t--tactta----atattc-a-
g-gggca---aaattgacacagctc--atcc-ata---ctcga-cacaa-----tagat-
---------------------taatc-----------------aataag---aag--cat
t-------t-t-aaacac------a----t---tggat-ttat----tgaa-gat-----
at---ta-----tta----cataaagct-t-gttct---tatttgt--t-taa-t-t---
--t-at----gtttaac----------taac-aaatat--cag-t--c----agaaa---
gttt--tt--------------ttt---agt-t---atttta---aaga-g-t-------
---atgcaat---t--aaat-ggatag-aca-----tttcatg---agc-aataaga---
--a------taca-------ta-aatc---ttt-t----------------t-tgtt---
------a--ggcct-aa--------------ata-----------ttt------------
--------tttgagtgaactttaatttgtcagtg-----------ttgtcagatccctta
gaatcaatctaaatccgttaaaatcaaatactattagattgaatatgttaaaa
>EnSpm-N32_DR|493105
------------------------------------------------------------
------------------------------------------------------------
------------------------------------------------------------
------------------------------------------------------------
------------------------------------------------------------
------------------------------------------------------------
ta----catc--------------------------------------------------
--------------------------------------t--tatttgtt--aggcct-a-
a--------------------------atat-ata--tatttt-tagag-----tagat-
---------------------gagtt-----------------aataag---aag--cat
t-------t-a-aaacac------a----c---tggat-gcac----t----gat-----
at---ta-----tta----cagaaatct-t-gttct---tgtttca--t-tta-t-----
------------ttgac----------tgac-aaatat--taactcac------aaa---
gttt--at-t-----a-----gttc---aat-t---atgtta----caa---tt------
---atgtaatc--a--aaat-gaatgg--aa-----atgtata---tgc-aatcaga---
--a------aaca-------tg-catc---tta-t----------------t-t------
------------------------------------------------------------
------------------------------------------------------------
-----------------------------------------------------
>EnSpm-N32_DR|493106
------------------------------------------------------------
------------------------------------------------------------
------------------------------------------------------------
------------------------------------------------------------
--------------ca--aa-acataaatatatc--------acga---ta-aagtt-t-
--atctagt-taaa-ag--------a-tatg---a---at-atg-gta---taa-----a
ca----catc--------ta-gc-g--gca--gaaaaa-------gccagatccaagtaa
-------aattatatgag----a--tt------gg-t-t--cacttt----atattc-a-
g-ggcca---aaatt------ga-----tcc-ata---ctcca-cac-------------
------------------------------------------------------------
------------------------------------------------------------
------------------------------------------------------------
------------------------------------------------------------
------------------------------------------------------------
------------------------------------------------------------
------------------------------------------------------------
------------------------------------------------------------
------------------------------------------------------------
-----------------------------------------------------
>EnSpm-N32_DR|493107
------------------------------cactcaaaaa-------------------a
aaatg----aattacga--t-----gaagtct--a-t---aattagcag-----tttgta
actt-----tttg-a-tt------atat---ttaatgtg--------------------t
---ttaa---------aatgtatgt-tgtc-agattcc-ttaga---at-----------
------------------------------------------------------------
------------------------------------------------------------
------------------------------------------------------------
------------------------------------------------------------
------------------------------------------------------------
------------------------------------------------------------
------------------------------------------------------------
------------------------------------------------------------
------------------------------------------------------------
------------------------------------------------------------
------------------------------------------------------------
------------------------------------------------------------
------------------------------------------------------------
------------------------------------------------------------
-----------------------------------------------------
>EnSpm-N32_DR|493108
------------------------------------------------------------
------------------------------------------------------------
------------------------------------------------------------
------------------------------------------------------------
------------------------------------------------------------
------------------------------------------------------------
------------------ta-gc-t--tta--g-aaaa------aa--aaataataataa
----ttcaattccataaa----a--tt------gg-t-t--tgctca----acattc-a-
g-gggca---aaattgatgcagc-----tcc-ata---ctcca-cacaa-----tagatt
------------------------------------------------------------
------------------------------------------------------------
------------------------------------------------------------
------------------------------------------------------------
------------------------------------------------------------
------------------------------------------------------------
------------------------------------------------------------
------------------------------------------------------------
------------------------------------------------------------
-----------------------------------------------------
>EnSpm-N32_DR|493109
------------------------------------------------------------
------------------------------------------------------------
------------------------------------------------------------
------------------------------------------------------------
------------------------------------------------------------
------------------------------------------------------------
------------------------------------------------------------
--------------------------------------------ttg-------------
-----------------------------------------------aa-----tgaat-
-------------------acgaatat---------------------------------
----------a-aaacac------a----t---taaat-ttat----t--t---------
------------tta----------------gtttt---gattagt--t-tca-g-t---
--t-at----ttttaac----------ttat-acatat--caa-tcac----gtaaa---
gtat--at-t-----a-----gtta---gat-t---atgtta----ata-g-t-------
---atgtaatc--c--aagt-ggatgg-aaa-----ttttata---tgc-aatcaga---
--a------taca-------ta-aatc---tta-t----------------t-tgatagg
att---a--gggtt-aa--------------ata--------------------------
--------tttt------------------------------------------------
-----------------------------------------------------
>EnSpm-N32_DR|493110
------------------------------cactc---------------------aaag
aaaag----aatcacga--tt--aggttattc--a-t---cattaacag-----tctgta
acct-----tttg-a-tt------ttat---ttaaattgtc-a------------ttttt
---tta----------aa--------tgta-tattgtc-agaga---atcaa-tctaa--
--atcag-t-----ta--aa-at-------acta--tgaatactat---ta-gattt-a-
--atc-agt-taaa-aaa------ca-tatg---a---at-atg-gta---taa-----a
ca----tatc--------ta-gc-t--gta--gaaaaa------aaacacatccaattag
----ctgaattctatg-----------------gg-a-t--tactta----atattc-a-
g---------------------g-----agc-aaa---attga-tgcaa-----aaaat-
---------------------ac-------------------------------------
-----------------------------------------------------at-----
aa---tg-----ata----cataaatct-t-gttct---tatttct--t-tca-t-ttac
agt-at----gtttacc----------taac-aaatat--cag-tcat----gtaaa---
gttt--at-c-----a-----agtc---aat-t---atgtta----aaa-g-t-------
---atgtaatc--c--aaat-tgatgg-aaa-----ttttata---tgc-aatcaga---
--a------taca-------ta-catc---tca-t----------------t-ggtt---
------a--ggcct-aa--------------ata------------tt------------
--------ttt-----------------ggagtg--------------------------
-----------------------------------------------------
>EnSpm-N32_DR|493111
------------------------------------------------------------
------------------------------------------------------------
------------------------------------------------------------
------------------------------------------------------------
------------------------------------------------------------
------------------------------------------------------------
------------------------------------------------------------
--------------tgag----a--tt------ag-t-g--tactta----atattc-a-
g-gggct---aagttgatgca-------------a---ctaca-cacaa-----tagaca
a----a----aatgtgt-tttaaatt-----------------aataag---aac--aat
t-------t-a-aaacgc------a----c---tggat-ttat----t----gat-----
at---ta-----tta----tataaatct-t-ggtct---tattcgt--t-tca-t-a---
----------------c----------taac-aaatat--c-attcac----ataaa---
gttg--at-c-----agttatgtta---aat-t---acatta----aaa-g-a-------
---aagtaa-a--t--aaat-agatgg-aga-----ttttata---ggc-aattaga---
--a------aaca-------ta-aacc---tta-t----------------t-tgtt---
------a--ggcct-aa--------------cta-----------ttt------------
--------tttt----------------agtg----------------------------
-----------------------------------------------------
>EnSpm-N32_DR|493112
------------------------------------------------------------
-------------------c----------------t----------------gtttgta
acct-----tttg-----------------------------------------------
------------------------------------------------------------
--at---------------------------------------------t-----tt-a-
--att-tgtct---------------------------at--------------------
------------------------t-----------------------------------
-------------------------tt-----------t---------------------
------------------------------------------------------------
------------------------------------------------------------
--------tta-------------a--------------ttaca---tgt-agat-----
-----ta--c--ttag-----------------------tatctga--t-----t-t---
--------------------------------taacat----------------------
attttgat-t-----a-----attc-------t-----------------a-tt------
----------------agat--------aaa-----------------------------
------------------------------tcagt----------------t--------
---------------aa-------------------------------------------
------------------------------------------------------------
-----------------------------------------------------
>EnSpm-N32_DR|571129
------------------------------------------------------------
------------------------------------------------------------
------------------------------------------------------------
------------------------------------------------------------
------------------------------------------------------------
----------------------------------c---ac-tcg-gaac----a-----a
tg----aatcataataatta-ac-t--gtg--tataacgtttttcattccatttatcagg
----ttgttttctaagtgtgaga--tt------gg-t-t--tactta----atattc-a-
g-gcgca---aaattgacgcagc-----tcc-att---ctcca-cacaa-----cagatt
a----aatccagtgtgc-ttgaaatc-----------------agtaag---gag--aat
t-------t-a-gaacac------a----a---tggat-ttat----t----gat-----
at---ta-----ttc----tataaatat-a-gctat---tacttgt--c-tcc-t-t---
--t-ct----gtttaac----------tgat-atccgt--ca-----c----attga---
gtgt--at-g-----a-----gttc---agt-t---atgtta----atc-g-t-------
---gtgtaacc--c--aata-ggatgg-aaa-----gtttata---tgc-aagcaga---
--a------taca-------ta-aatc---tta-t----------------t--------
------------------------------------------------------------
------------------------------------------------------------
-----------------------------------------------------
>EnSpm-N32_DR|571130
------------------------------------------------------------
--------------caa--t-----aacgttt--a-t---cattaactg-----tttgta
aact-----ttag-a-tg------ttat---ttaatttatcag-----------------
---t--------------------------------------------------------
--------t----------------------------------------t--gattt---
--att-agg-taaa---------gga-tgta---a---at-atg-gtat--cga------
--------------------agcgt-------ggaaaa------aggcagatccaattag
----ttcaattctgtgag----a--tt------gg-t-t--tactta----ataatc--t
g-ctgca---aaaatgacgc--------tccctta-------------------------
-------------------------------------------aataag---aag--cat
ttc---------aaacac------a----t---tggat-ttat----t----tat-----
at---ta-----tta----gataaacct-----------catttgt----taaat-t---
--t-at----gtttaac----------ttac-aaatat--caaatcac----acaac---
gttt--at-t-----g-----gttc---agt-t---gtgtttatt-----g-t-------
---ttagaatc--c--aaat-ggatgg-aaa-----tgttata---tgc-aatcaga---
--a------tgca-------tc-gatc---ttagt------------------tgtg---
------a--agtct-aa--------------at---------------------------
------------------------------------------------------------
-----------------------------------------------------
>EnSpm-N32_DR|571131
------------------------------------------------------------
------------------------------tt--a-t---cattaacag-----ttggta
acct-----tttg-a-tt------tttt---tttttacttc---------------attt
--a----------------------------------------------------tta--
--atttg-t-----ta--aa-gg-------ca------aattat----------------
------------------------------------------------t--tgt----tg
tt--------------ttta-tc-t--gtt--aaaatgg---------------------
------------------------------------------------------------
----------aaa-----------------------------------------------
------------------------------------------------------------
------------------------a--------------ctac-----t--aga------
------------------------------------------------------------
------------------------------------------------------------
------------------------------------------------------------
------------------------------------------------------------
------------------------------------------------------------
------------------------------------------------------------
------------------------------------------------------------
-----------------------------------------------------
>EnSpm-N32_DR|571132
------------------------------------------------------------
------------------------------------------------------------
------------------------------------------------------------
------------------------------------------------------------
------------------------------------------------------------
------------------------------------------------------------
---------------------------------------------------------tag
----ttcaattctattag----a--tt------gg-t-t--tactta----atattc-g-
g-aggca---aaattgacgtgaa-----tcc-ata---ttgca-cacaa-----tagat-
---------------------gagtt----------------aaataag---aag--ca-
---------------------------------tgtat-ttgt----t----gat-----
at---ta-----tta----cataaatct-t-gtattc-atatttgt--g-tca-t-t---
--t-at----gtttaac----------tgat-aaatat--caa-tcgc----agaaa---
------------------------------------------------------------
------------------------------------------------------------
------------------------------------------------------------
------------------------------------------------------------
------------------------------------------------------------
-----------------------------------------------------
>EnSpm-N32_DR|571133
------------------------------------------------------------
----------------------------------a-t-----------------------
-------------------------------ttaatttgtcag-----------------
---t----------------------tat----------ttaaa----------------
tagtatg-------ta-gaa-atac-----tata-ctcaatactat---ta-gattt---
-----cagt-taaa-ag----------tgtg--t----at-atg-gaa---taa-----a
ta----tatc--------------t--gta--aaaata------agacagatccaattag
----atcaattctatgag----a--tt------gg-t-t--tactta----atattt---
gggggca---caattgacacaga-------------------------------------
------------------------------------------------------------
--------tta-aaatgt---------------------ttat----t----gat-----
gt---ca-----tta----tataaatct-t-gttct---tatttgt--t-----t-t---
-acaat----gtttaac-------------------------------------------
---------t-----a--------------------------------------------
------------------------------------------a-----------------
------------------------------------------------------------
------------------------------------------------------------
------------------------------------------------------------
-----------------------------------------------------
>EnSpm-N32_DR|571134
----------------------------cactcca---------------------aaca
aaat----aaatcacaa--t-----caagtgt--t-t---ataaccttc-----tgattt
t-------------a-tt------ttaa---ttaatttgtcag-------------tttt
---ttaaa-------------atgg-tgcc-ggattcc-ttaga---attaa-tctaa--
--atctg-t-----t---aa-aat------ta------aatgttat---ta-gattt-a-
--ttc-agt-t-a--aa-------aa-tatg---a---at-ttg-ata---taa-----a
ta----ta--------t-----------ta--g-gaaa------agccagatctaattag
a----taaattctaccag----a--tt------gg-t-t------------tcattc-a-
g-tgaca---aacttgctggaac-----tcc-aca---caata-tatta-----tatcct
gtgttaaattaataaacttaacaatt-----------------aataac---aaa--tgt
g-------tta-aatgac------a----t---tagat-tta----at----tat-----
at---tt-----tta----gataaatct-t-gatct---tattttt--t-tttat-t---
--t-gt----gtttaac----------taa------------------------------
------------------------------------------------------------
------------------------------------------------------------
------------------------------------------------------------
------------------------------------------------------------
------------------------------------------------------------
-----------------------------------------------------
>EnSpm-N32_DR|571135
-------------------------------actc---------------------ataa
caatg----aatcacgatgttatatgaagttt--a-----taataattg-----------
---------tttg-a---------ttaa--attaatttgtcag-----------actttt
--------------aaaatgcatat-tgtc-agacacc----------------------
--------t------------at--------------------------ta-gattt-a-
--atc-agt-taaa-aa--------a-tatg---a---at-atg-atat--aaa----ca
ta--------------tcta-gc-t--gta--ggataagcaa-------gatacaattag
----ttaaattctatgag-----------------gt-t--tactta----atattc-a-
g-tggt------------------------------------------------------
-----------------------------------------------at-tgaaa--ttt
t-------cca-aaacaacac---a----t-gataaa-----------------------
------------------------------------------------------------
------------------------------------------------------------
------------------------------------------------------------
-----------------------------------------------------ctaa---
--a---------------------------ttaa--------------------------
------------------------------------------------------------
------------------------------------------------------------
-----------------------------------------------------
>EnSpm-N32_DR|571136
--------------------------------cac---------------------tcaa
aaat----gaatcacaa--t-----gaagttt--a-t---cattaattg-----attgta
aagt-----ttac-a-tt------ttat---ttgaataaataa------------gtatt
---ttaa----------atgcatct-tgtc-aga-taa-ttaga---atgaa-tctga--
--atctg-t-----ta--aa-at-------tg------aataccat---ta-gattt-a-
--gtt-ggt-taaa-aa--------g-tatg---a---at-att-gta---gaa-----a
ta----tatg--------ta-gc-t--gta--g-aaaa------agccagattcactt--
------aaattctatgag----a--ct------gg-------------------------
------------------------------------------------------------
------------------------------------------------------------
------------------------------------------------------------
------------------------------------------------------------
------------------------------------------------------------
------------------------------------------------------------
------------------------------------------------------------
------------------------------------------------------------
------------------------------------------------------------
------------------------------------------------------------
-----------------------------------------------------
>EnSpm-N32_DR|571137
------------------------------------------------------------
------------------------------------------------------------
------------------------------------------------------------
------------------------------------------------------------
------------------------------------------------------------
------------------------------------------------------------
------------------------------------------------------------
------------------------------------------------------------
------------------------------------------------------------
---------------------------------------------------------cat
t-------t-c-aaacac------a----t---tggat-ttat----t----gac-----
-----cagt---tta----cataaatct-t-attct---tacttat--t-taa-t-----
--cgag----atttaac----------taac-aaatgc--ata-ttac----ata-----
---------------------------caat-tt--attgta----aaa-----------
-------------------------------------tttgta---tgt-aatttga---
--a------taca-------ta-aatt---ctt-t----------------t-tctt---
------t--ggcct-aa--------------ttatt---------ttta-----------
--------tttttt--------------tgagtg--------------------------
-----------------------------------------------------
>EnSpm-N32_DR|571138
------------------------------------------------------------
------------------------------------------------------------
------------------------------------------------------------
------------------------------------------------------------
------------------------------------------------------------
------------------------------------------------------------
------------------------------------------------------------
----------------------a--tt------gc-t-t--tactta----atatct-a-
g-gggct---atattgatgcagc-----tcc-tta---ctcca-aacaa-----tatat-
---------------------gaatt-----------------aataag---aag--cat
t-------t-a-aaacac------a----t---tggat-ttat----c----ga------
------------------------------------------------------------
------------------------------------------------------------
------------------------------------------------------------
--------------------------------------ttata---tgc-aa--------
---------------------a-aatc---ctg-t------------------tctt---
------a--ttt------------------------------------------------
------------------------------------------------------------
-----------------------------------------------------
>EnSpm-N32_DR|571139
------------------------------cacta------------------------a
aaat---tgaaccacta--t-----gaggttt--a-ttgt----tactg-----tttgta
acct-----tttg-a-tt------ttaa---ttcatttgtccg------------tt-tt
---tttt---------actgaatgt-ggtc-agatttc-ttaga---atcag-tttaa--
--acctg-g-----ta--aa-at-------cg------aatactat---ta-gattt-a-
--atc-agt-taaa-aaacacg--aa-tatg-----------------------------
------------------------------------------------------------
------------------------------------------------------------
------------------------------------------------------------
------------------------------------------------------------
------------------------------------------------------------
------------------------------------------------------------
----at----at------------------------------------------------
------------------------------------------------------------
------------------------------------------------------------
------------------------------------------------------------
------------------------------------------------------------
------------------------------------------------------------
-----------------------------------------------------
>EnSpm-N32_DR|571140
----------------------------------------------------------aa
aaac----aaacaacga--t-----acattta--t-c---aataacttt-----tttgta
atct-----ttagaa-tt------ttat---tagatttttcag------------ttttt
---tttat---------atgtatgt-tgtc-tgattcc-ttaga---atcaa-ttgaa--
--acatg-t-----ta--aa-aat------ca------aatgttat---ta-gattt-a-
--atc-aat-ca-a-aa--------a--aaa---a---tt-atg-tta---taa-----a
ta----aatg--------ta-tc-t--tta--g-aaaa------agccagatccaatta-
------------------------------------------------------------
------------------------------------------------------------
------------------------------------------------------------
------------------------------------------------------------
------------------------------------------------------------
------------------------------------------------------------
------------------------------------------------------------
------------------------------------------------------------
------------------------------------------------------------
------------------------------------------------------------
------------------------------------------------------------
-----------------------------------------------------
>EnSpm-N32_DR|571141
----------------------------------------------------------aa
aagtat-ctaatccaaa--tgaatggaaatgg--------tat-----------------
--------gttaggatttagg--cctaa------------------------atattttt
gagt---------gaaaatgtgtgt-tatt-agattgc-gtaga---atcaa-tctaa--
--atctg-t-----ta--aa-attgataactatta---aaaactat---tc-agttt-a-
--acc-tgt-taaa-ag--------a-tatg---a---tt-ata-ata---taa-----g
ta----tatc--------ta-gc-t--gta--gaaaaagc----agttagtc--------
----ttcttctatatgag----a--tt------gg-c-t--tactta----atattc-g-
g-ggaca---aaattgatgcagc-----tcc-cca---ctcca-cacaa-----tagat-
---------------------gaatg-----------------aaaaag---aag--cat
t-------t-a-aaacg----------ctt---tggat-ttat----t----cat-----
atatatt-----ttt----tttaaattt-a-aaattacttattggt--t-gca-t-t---
--t-at----gtttaac----------taac-aattat--caa-tcat----ataaa---
-------t-t----------taatt---agt-t---atgt--------------------
------------------------------------------------------------
------------------------------------------------------------
------------------------------------------------------------
----------ta----------------taagtatgt----aat----------------
-----------------------------------------------------
>EnSpm-N32_DR|571142
------------------------------cactc--taa-------------------a
tattg----aatcacga--t-----gaaaatt--a-t---gattaactg-----tttgta
acct-----tttg-a-tt------ttat---ttaatttggctt-------------tttt
---tgtt---------gttg----t-tgtc-agatttc-ttaaa---atcaa-tctaa--
--a---------------------------------------------------------
------------------------------------------------------------
------------------------------------------------------------
------------------------------------------------------------
------------------------------------------------------------
------------------------------------------------------------
------------------------------------------------------------
------------------------------------------------------------
------------------------------------------------------------
------------------------------------------------------------
------------------------------------------------------------
------------------------------------------------------------
------------------------------------------------------------
------------------------------------------------------------
-----------------------------------------------------
>EnSpm-N32_DR|571143
------------------------------------------------------------
-----------------------------ttt--a-t---t-taacctg-----ttggta
acct-----ttgg-a-tt------gtat---ttattttctcag------------cattt
---t-aac---------atgtattc-tgtc-agattct-ttaga---atcaa-tctga--
--aattt--------------gtt------ca------aatactat---ta-catttaa-
--ata-agt-t-ac-aa-------ga-tata---t-------------------------
------------------------------------------------------------
------------------------------------------------------------
------------------------------------------------------------
------------------------------------------------------------
------------------------------------------------------------
------------------------------------------------------------
------------------------------------------------------------
------------------------------------------------------------
------------------------------------------------------------
------------------------------------------------------------
------------------------------------------------------------
------------------------------------------------------------
-----------------------------------------------------
>EnSpm-N32_DR|657896
------------------------------cactc----------------------aga
aaatc----aatcacaa--t-----gaagttt--a-t------caactg------tagct
accc-----tttgga-tt------taat--gtt----------------------tttct
---t----------aaaatgtattt-tgtc-agatttc-ttata---atcaa-tataa--
--acctg-t-----ca--ga-at-------cg------aatactgt---ta-gattt-a-
--atc-agt-taaa-ag---------gtatg---a---at-ata-gta---taa-----a
ta----tatc--------------t--gta--gaaaa-------agccagatccaattag
----ttcaattctacaag----a--tt---------t-----acctt---------taa-
g-gggca---aaactgacacagc-----tcc-----------------------------
-----------------------------------------------aa-----------
------------------------a----t-----------------t------------
------------ctg----caca-------------------------------------
------------------------------------------------------------
------at----------------------------------------------------
----------------aaat-gaa------------------------------------
------------------------------------------------------------
------------------------------------------------------------
------------------------------------------------------------
-----------------------------------------------------
>EnSpm-N32_DR|657897
------------------------------------------------------------
------------------------------------------------------------
------------------------------------------------------------
------------------------------------------------------------
-------------------------------------------------ta-gattt-a-
--att-agt-aaaa-aa--------a-tatg---a---at-atg-gta---caa-----a
ta----tacc--------ta-gc-t--gta--gaaaca------agccagatccgatgag
----tttaactatatgag----a--tt------gt-t-t--tactta----aaattc-a-
g-gggca---aaattgatgcagc-----tcc-ata---ctcaatcacaa-----taa---
---------------------ggatt-----------------ataact---aac--tgt
t-------t-g-tgacc----------ttt---taatt-tgat----t----taa-----
tt-cagt-----ttt----tttaaatgt-a-agttgtcagattcct--t-aga-------
------------------------------------------------------------
------------------------------------------------------------
------------------------------------------------------------
------------------------------------------------------------
------------------------------------------------------------
------------------------------------------------------------
-----------------------------------------------------
>EnSpm-N32_DR|657898
------------------------------------------------------------
------------------------------------------------------------
------------------------------------------------------------
------------------------------------------------------------
-------------------------------------------------------tt---
---------------------------tatg-----------------------------
------------------------t-----------------------------------
----------------------a--tg---------------actga-------------
----------aaa-------------------ata-------------------------
------------------------------------------------------------
------------------------g-----------------------------------
------------------------------------------------------------
----at--------------------------aaacat---------t-----------a
attt--at-------aatt---------aat-t---tctttt----aga-g-t-------
---gtgtaatc--t--aaat-gaat-g-gaa-----atgt-ta---tgtaattcaga---
---------agca-------tg-aatc---tta---------------------------
------------------------------------------------------------
------------------------------------------------------------
-----------------------------------------------------
>EnSpm-N32_DR|657899
------------------------------cactc-acaa-------------------a
acatt----aatcatga--t-----gaatttt-aa-t---cattaactg-----tttgta
aact-----tttg-g-tt------ttat---ttaatttgtcaa-----------tttttt
---cttt-------aaaacccatgt-cgtc-atattcc-ttaga---atcaa-tctaa--
--aactg-a-----tc--aa-at-------ca------aacattat---ca-gacag-a-
--att-agt-t-aa-aa-------ta-tata---a---at-atg-gta---taa-----a
ta----ta------gatata-gc-t--gta--g-aaaa------agccagatccaaatag
----ttaaattctgtaag----g--tt------tg-c-t------ta----atattt-a-
g-gggca---aaattgatgaggc-----tcc-ata---ctcca-cacaa-----tcgatt
a----aatttaatgtgtt-ttaaatt-----------------aataag---aag--cat
t-------t-a-aaacac------a----t---tggat-ttaa----t----gat-----
at---ta-----tta----cagactttt-t-tataa---aaaaaaa--a-aaa-a-t---
--t-a----------ac----------taac-aaatat--caa-tcac----ataac---
attt--at-t-----a-----gttc---aat-t---atgtta----a-------------
------------------------------------------------------------
------------------------------------------------------------
------------------------------------------------------------
------------------------------------------------------------
-----------------------------------------------------
>EnSpm-N32_DR|657900
------------------------------------------------------------
------------------------------------------------------------
------------------------------------------------------------
--------------------tatgt-tgtc-agattcc-ttaga---atcaa-tgtga--
--atctg-t-----tc--aa-at-------ca------aaaaattt---ta-gattt-a-
--atc-tgt-taaa-ga--------a-tatg---a---ct-atg-gca---tga-----a
ta----aatc--------ta-gc-t--gta--ataggc------aggttgatctatt---
--agttaaattcagtcag----a--tt------gg-t-t--tactga----ataatc-a-
g-gggca---aattttacacagc-----aac-ata---ctcca-cataa-----cagaa-
---------------------aaatt-----------------aataag---aag--cat
t-------t---aaacac------a----t---ttgat-ttat----t----gac-----
at---ta-----tca----cataaattt-t-gttct---tatttgt--t-taa-t-a---
--t-at----gtttaaa----------taac-aaattt--caa-ttaa----ataat---
gttt--at-t-----a--------ttt------c-aatgtta----aac-a-t-------
---atgtaatc--c--aaat-gcatga-aaa-----cttgata---tgc-aatcaga---
--a------agca-------ca-aatc---tca-t----------------t-tctt---
------a-----------------------------------------------------
------------------------------------------------------------
-----------------------------------------------------
>EnSpm-N32_DR|657901
------------------------------------------------------------
------------------------------------------------------------
------------------------------------------------------------
---------------------------------------------------------a--
--------------------------------------------------a----tt---
------agt---------------------------------------------------
------------------------t-----------------------------------
------aaattctatgag----a--ct------gg-t-t--c--------actattc---
gggtgca---gaattgacacagc-----tct-ata---ctaat-tataa-----------
-----------------ttaataatt-----------------aataag---aag--cat
t-------t-a-aaacac------a----t---tggat-tcat----t----ga------
-----tgta---ata----tatacatcg-c-attct---tatttgt--t-taa-t-----
--ctat----atttaac----------taag-aaatat--caa-tcac----ataat---
gtt---at-t-----a---------g-acat-tt--agttta----aaa---t-------
---atataata--c--aaat-gattca-aaa---ttttatata---tgc-aattaca---
--a------tac------------atc---tta-t----------------t-tgtt---
------a--tgcct-aa--------------atatt---------tttgagagtatttat
ttgttagttttttt--------------taagcgtata-------ctgtcagattccttt
gaatcaatgtaaatctgctaaaat-----------------------------
>EnSpm-N32_DR|657902
------------------------------------------------------------
---ta----aatcacaa--t---a--aagttt--t-t---tattaactg-----tttttg
atct------------tt------tgat---ttgatttg---------------------
----------------------------------tgag-ttttttaaatgca-tctaa--
--actta-t-----ta--ta-at-------tgaaa------tatat---ta-gattt-a-
--acc-att-ca------------------------------------------------
------------------------------------------------------------
------------------------------------------gctcc----atactc---
-----ca---aacaagatgaatt----------------tata-agaaa-----c-----
----------------------------------------------------------at
t-------t-a-aaacat-----------t---tggat-ttat----t----gat-----
at---tg-----tta----cataaatct-t-gttct---tatttgt--t-taa-t-t---
--t-tt----gtttaac----------taag-aaatat--caa-tcac------aca---
actt--ta-t-----t----agttc---aat-t---atgtta----gaa-a-c-------
---gtggaatc--c--aaat-gaatgg-aaa-----tgttata---tgc-aatcaca---
--a------aaca-------ta-aatc---ttg-t----------------t-tg-----
------------------------------------------------------------
------------------------------------------------------------
-----------------------------------------------------
>EnSpm-N32_DR|657903
------------------------------------------------------------
--atg----aaacacga--t-----gaagttg--t------------------gattgta
acct-----tttg-a-tt------tttt---taaatttgtcat------------ggttt
---ttaaa--------aatgtatgc-tgtc-agaatcc-ttagaataattaa-tttaa--
--atctg-t-----ta--aa-at-------ca------aatactgt---ta-gattt-a-
--atc-agt-aaaa-ga--------a-caca---a---at-atg-gta---tta-----a
ta----tatc--------ta-gc-t--gta--gaaaa-------ggccatatccaaatag
----ttaaattt--tgag----a--tt------ga-t-t--tactta----atgttc-a-
g-gggca---aaattgatgcaac-----acc-ata---ctcca-cacaa-----tagat-
---------------------taaatccaatggttttttaattaattaa---aa------
----------ataaacac------a----t---tggat-ttat----t----ggt-----
at---ta-----tta----cacaaatcc-tcgttct---tatttgt--t-tca-t-t---
--t-at----gtttaac----------taac-aaatat--caa-tcac----ataaa---
gttt--at-t-----a-----tttt---aaa-t---ttgtta----aaa-g---------
--gatgtgatc--c--aaat-gcatgg-ata-----ttttata---ttc-aatcaga---
--a------tgca-------ta-aatct--ttt-t----------------g-tgtt---
------a--ggcct-at--------------atata---tatatatata-----------
------tatat------------atatatatatat-------at----------------
--atatatatatatatatatatat-----------------------------
>EnSpm-N32_DR|657904
---------------------------------------aca----------ca-----a
aaaaa----aatcacaa--t-----gcagttt--a-t---cattatctg-----tttgta
acct-----tttg-a-tt------ttat---tttatttgtcag------------tttat
---ttaaa--------aatgtgtgt-tatc-cgattgt-t----------------aa--
--atttg-t-----ta--aa-at-------tt------aatattat---ta-tattt-a-
--atc-agt-taaa-ag--------a-tatg---a---tt-atg-ata---tat-----a
aa----ta--------tcta-gc-t--gta--c-aaaa------agtaaaat--------
------------------------------------------------------------
------------------------------------------------------------
------------------------------------------------------------
------------------------------------------------------------
------------------------------------------------------------
------------------------------------------------------------
------------------------------------------------------------
------------------------------------------------------------
------------------------------------------------------------
------------------------------------------------------------
------------------------------------------------------------
-----------------------------------------------------
>EnSpm-N32_DR|657905
------------------------------------------------------------
------------------------------------------------------------
------------------------------------------------------------
------------------------------------------------------------
----------------------------------------ttctat---ga-gattt-a-
------------------------------------------------------------
------------------------------------------------------------
--------------------------------------------tta----atatta-g-
ggggcaa---aact-gacgcagc-----tcc-ata---ctcca-ctcaa-----tatac-
---------------------------------------------------------aat
t-------c-a-aaacat------a----t---tggat-ttgt----t----gat-----
at---ta-----tta----cataaactt-t-gttta---tatttgc--t-taa-t-t---
--t-at----gtttaac----------taac-aaataa--cca-tcac----ataat--a
gttt--at-t-----a-----gatc---aac-t---atctta----aaa-a-t-------
---gt------------aat-ggatgg-aaa-----ttttata---tgc-aatcata---
--a------taaa-------tt-actg---tta-a----------------t-tgtg---
------a--gg-------------------------------------------------
------------------------------------------------------------
-----------------------------------------------------
>EnSpm-N32_DR|657906
------------------------------cattt--aaa-------------------a
aaatg----aatcacaa--t-----gaaattt--a-t---cattaattg-----tttgta
atct-----tttg-a-tt------ttct---ttagtttgtcaa-----------tttgtt
---ttgaa--------aatgtatgt-tgtc-agattcc-ataga---atcca-tccaa--
--at-----------------------------------------c---tg-gtttt-a-
--acc-aat-taaa-acttg----------------------------------------
----------------cctt-gc-------------------------------------
-------------------------------------------ctta----atagtc-a-
g-gggca---aaattgatgtagc-----ttc-ata---atcca-caaaa-----taga--
--------------------ttaa-t-----------------taaaag---aca--aat
t-------t-a-aagcac------a----t---tggat-taat----t----gat-----
gt---ca--ttatta----cataagtat-t-gctct---tatttgt--t-tca-t-t---
--t-at----ttttaac----------gaac-taattt--taa-ttgc----ataaa---
gtgc--at-t-----a-----gctc---aat-t---atgtca----aaa-g-t-------
---atttaata--c--aaat-gggttg-aac-----ttttaa-----gc-attcaga---
--a------taca-------tc-aatc---ttatt----------------t-tgtt---
------g--ggcct-aa--------------atat-----------at------------
--------ttt-----------------tgagtg--------------------------
-----------------------------------------------------
>EnSpm-N32_DR|657907
------------------------------------------------------------
------------------------------------------------------------
------------------------------------------------------------
---------------------------gt-------------------------------
--at----t-----ta--aa-ac---------------------------a-cattc---
------agt-----------------ttatt---a----------gtac-----------
------------------------t-----------------------------------
----------------------a--ct---------------actga-------------
----------aaa-------------------atgc--ctctt-----------------
------------------------------------------------------------
--------t---------------a----t---------ttat----t------------
tt---ta----gctg----caaa-------------------------------------
----atg---at--------------------gagcacg-----tta-------------
attta-at-t-----a-----gttc-----------attata----aaa-----------
---ctgcattc----gaaat----tga-------------------tgc-----------
------------------------------------------------------------
------a--------aa-------------------------------------------
------------------------------------------------------------
-----------------------------------------------------
>EnSpm-N32_DR|742326
------------------------------------------------------------
------------------------------------------------------------
------------------------------------------------------------
------------------------------------------------------------
------------------------------------------------------------
------------------------------------------------------------
------------------------------------------------------------
-------------atgag----a-------------------------------------
----------------------c-----ttc-atc---cttct-tataa-----tatat-
---------------------taatt-----------------aataag---aag--cat
t-------t-a-aaacac------a----t---tggat-gtat----t----gat-----
gt---ta-----ttg----cataaatct-t-gttct---tatttgt--t-tca-t-t---
--t-at----gtttaac----------taat-aaatat--caa-tcac----ataaa---
gctt--at-t-----a-----gttc---aac-t---aagctg----aaa-g-t-------
---atgtaatc--c--aaat-ggatgg-gca-----ttttata---tac-aatcaga---
--a------taca-------tc-aaac---ttt-t----------------t-agtt---
------a--ggcct-ac--------------agtag------gtattt------------
--------ttt-----------------gaagtg--------------------------
-----------------------------------------------------
>EnSpm-N32_DR|742327
------------------------------------------------------------
------------------------------------------------------------
------------------------------------------------------------
------------------------------------------------------------
------------------------------------------------------------
----------------a---------atcct---g---gt-gta-gtt---ca-------
------------------------------------------------------------
-----t------------t---aa-ct--------gt-ttgttttcatcaacctt-----
------------------------------------------------------------
----------------------------------------------------------at
g-------tta-------------a----c---------cttt----t----gattg---
------------------------------------------------------------
--------------tat---------------ttaatt--tcc-ttg----gaataa---
atctatattt-----------gttc-----------aaatta----aat-c-ct------
----agtagat--t--ttat-ctgcaa-aaagattttgctata---aat-atgtgtg---
-tat-----taca----------agcc---aga-t----------------t-caat---
---t-----agtta-aa--------------ttctgtga--tcggttt------------
------acttccaattca----------tgagagcaaaatactcagcttcgtatttcata
caatagat---------------------------------------------
>EnSpm-N32_DR|742328
------------------------------------------------------------
------------------------------------------------------------
------------------------------------------------------------
------------------------------------------------------------
------------------------------------------------------------
------------------------------------------------------------
------------------------------------------------------------
------------------------------------------------------------
------------------------------------------------------------
------------------------------------------------------------
------------------------------------------------------------
------------------------------------------------------------
--------------------------------aaatat--caa-tca----caaagt---
tcattatttt-----------agtt-----------attgtg----aaa-g-ta------
----cataatt--c--agat-ggtcgg-aaatgt-----ttta---ttc-aagcaga---
-ta---------g----------aatc---cta-t----------------t-tgtt---
---g-----tgcct-aa--------------at---------------------------
------attttt------------------------------------------------
-----------------------------------------------------
>EnSpm-N32_DR|742329
------------------------------------------------------------
------------------------------------------------------------
------------------------------------------------------------
------------------------------------------------------------
------------------------------------------------------------
------------------------------------------------------------
------------------------------------------------------------
------------------------------------------------------------
------------------------------------------------------------
------------------------------------------------------------
------------------------------------------------------------
------------------------------------------------------------
------------------------------------------------------------
gttt--aa-ta----------attc---cat-a---atgtta----aaa-g-t-------
---atgtaatc--a--aaatcagtgga-att-----ttttcta---tgc-aatcaga---
--a------taca-------ta-aata---gtt-t----------------t-tgtt---
------a--ggcct----------------------------------------------
-----------------------------aaatgtatg-------tcgtctgattcccta
a----aaaccaaatctgtcaaaatcgaatactgttagacacaatcagttaaaa
>EnSpm-N32_DR|742330
------------------------------cactc------------------------a
aaaa----aaatcacga--t-----gataatg--a-ttgacattaaccg-----ttcatc
atct-----tttg-a-t--------tat---ttaatttgacaa------------at-tt
---tcaa---------aatgtatgtatgtc-agattcc-ttaaa---attgg-tctaa--
--atctg-t-----tt--aa-at-------cg------aatactat---ta-gattt-a-
--atc-aat-taaa-aaata----ta-tatg---a---at-atg-cta---taa-----a
ta----ta--------tcta-gc-t--gta--g-aaaa------a--gagatctaaatag
----ttaattttttt------------------------------tg----agattt-a-
t-agcaa---aat-gtatgcaaa-----tcc-ata---ctcca-cgaag-----tagat-
---aaaatacaatatgta-ttaaata-----------------aataag---aag-catt
--------t-g-aaacac------a----t---ttcat-tcat----t----cat-----
at---ta-----tta----cataaa------aattt---agtttgt--t-tca-t-t---
--t-at----gtttaac----------aaac-aaatat--caa-tcac----ataaa---
ggtt--at-t-----a-----gttc-----------------------------------
--------atc--c--aagt-ggatgg-gaa-----tattata---tgc-aatcaca---
--a-----aacta-------ta-aatc---tta-t----------------t-tgtt---
------a--gtcct-aa--------------atatt----------tt------------
--------tt--------------------------------------------------
-----------------------------------------------------
>EnSpm-N32_DR|742331
------------------------------------------------------------
------------------------------------------------------------
------------------------------------------------------------
------------------------------------------------------------
------------------------------------------------------------
------------------------------------------------------------
--------------------------------gaaaaagtaa-------gatccaattag
----gtaaatttt---------a--tt------gg-t-t--tacttt----atattc-a-
t-gagca---aaattgacgcaac-----tcc-ata---cttca-caaaa-----cagat-
---------------------gaatt-----------------aataag---aag--cat
t-------t-a-aaacac------a----t---tggat-gtat----t----gat-----
at---ta-----tta----cataaatct-t-gttct---tatatgt--t-tca-t-t---
--c-at----gtttatc----------taaa-aaatat--caa-tcac----atgca---
gttt--at-t-----a-----gttc---a-------------------------------
---gtgtaatc--c--aaat-agatgg-gaa-------ctgta---tgc-aatcaca---
--g------tgca-------ta-aatc---tta-c----------------t-tgtt---
------a--gggct-aa--------------atg-----------ttt------------
--------ttt-----------------t-------------------------------
-----------------------------------------------------
>EnSpm-N32_DR|742332
------------------------------------------------------------
-aaa----aaaatagaa-at-----aacattt--a-t---tattatact-----ttagat
tt--------------tt------tttt---tttacttgtcag------------ttttt
------------------------------------------------------------
------------------------------------------------------------
---------------------------------------------------caa-----a
tg----ta--------cctg-ta-t--gt---------------agtcagattcct----
-----caga---------------------------------------------------
------------------------------------------------------------
------------------------------------------------------------
------------------------------------------------------------
------------------------------------------------------------
------------------------------------------------------------
------------------------------------------------------------
------------------------------------------------------------
------------------------------------------------------------
------------------------------------------------------------
------------------------------------------------------------
-----------------------------------------------------
>EnSpm-N32_DR|742333
------------------------------------------------------------
------------------------------------------------------------
------------------------------------------------------------
---a-------------------------------------------ataaa-tcttg--
----ctg-------ta-gaa-ata-----------------------gata-caccc-a-
--atc-agt-taca--------tttt-tatg--ag---at-----------tgg------
---t--tttc------t-------t-------aaaaaagatc--aatca-----------
------aaagtttat-----------------------------------------c-a-
-------------ttaac------------------------------------------
---------------------------------------------------------tgt
t-------t-gtaacca-------------------------------------------
----------------------------------------tttgat--t-tca-t-t---
--taat------ttg------atttt--------atatg-tag-tca-gttaataaa---
atct--ttctt----a-------tt--agatgta-----tta--------g---------
---atgtaatcagttaaaac--------a-------------a---tatggtataaa---
-ta------ta-------------------------------------------------
------------------------------------------------------------
------------------------------------------------------------
-----------------------------------------------------
>EnSpm-N32_DR|742334
------------------------------------------------------------
------------------------------------------------------------
------------------------------------------------------------
------------------------------------------------------------
------------------------------------------------------------
----------------------------------------------------aa-----a
tt----tatt--------tg-gc-t--gta--gaa--a------agccagatccagttag
----ttaaattctttaag----a--tt------tg-t-t--tactta----ataatc-a-
g-gggca---aagatgacacagc-----ttc-ata---ctcca-cacaa-----taga--
--------------------tggatt-----------------aataac---aag--cat
t-------t-a-aaactc------g----t---ttgatataga----t----gat-----
tt---ta-----tta----cataaatct-a-gcttt---tattttt--t-tca-a-t---
--t-aa----gtttagc----------taac-aaatat--c-agtcac----ataaa---
tttt--a--------------gttc---agt-t---atgtt-----aaa-g-t-------
---atgtattc--c--aaac-ggatgg-aaa-----tttgata---tgc-aatcaga---
--a------taaa-------ta-aatc---tta-t----------------c-tgtt---
------a--ggtct-ta--------------gtg-----------ttt------------
--------tttg----------------agtg----------------------------
-----------------------------------------------------
>EnSpm-N32_DR|742335
------------------------------------------------------------
----------------------------------------cac-----------------
------------------------------------------------------------
---t-------------------------c------------------------------
------------------aa------------------------------a-------a-
----------caaa--------------------a---at--------------------
------------------------t-----------------------------------
----------------------a---------------t---------------------
--------------------------------------------cacaa-----------
------------------------------------------------------------
--------tga-------------ag---t---------ttat-----------------
-----ca-----ttac-------------c---------tgtttgtagc-----c-t---
--t---------ttaat-------------------------------------------
------at-t-----------attt---aat-----ttgtca--------g---------
---atttaaaa-----aaaa--------aaa-----------a---tgt-tgtcagg---
----------------------------------t----------------c-cctt---
------a--------aa-------------------------------------------
--------ctca------------------------------------------------
-----------------------------------------------------
>EnSpm-N32_DR|742336
---------------------------------------------------------aag
aaat----gaatcatga--t-----aaagtgt--a-t---ccttaact------------
--gt-----tatt-attt------ttat---tcaattgtccat------------ttttt
---tcaa----------ctgtatgt-tgtc-agattcc-ttaca---atcaa-tcaaa--
--a--------------------------------------gctat---ta-gattt-a-
--gtc-agt-taca-aa--------a-tatg---a---at-atg-cta---tga-----a
ta----tatt--------ta-gc-t--gta--g-aaaa------agcctgatccaatttg
-----tgaattctatgag----a--tt------gg-t-t--tactta----a--------
------------------------------------------------------------
------------------------------------------------------------
------------------------------------------------------------
------------------------------------------------------------
------------------------------------------------------------
------------------------------------------------------------
------------------------------------------------------------
------------------------------------------------------------
------------------------------------------------------------
------------------------------------------------------------
-----------------------------------------------------
>EnSpm-N32_DR|742337
------------------------------------------------------------
------------------------------------------------------------
------------------------------------------------------------
------------------------------------------------------------
------------------------------------------------------------
------------------------------------------------------------
------------------------------------------------------------
--------------------------------------------tta----aaattc-a-
g-gggta---aaattgatgcagc-----tcc-ata---ctcca-cataa-----tagat-
---------------------taaat-----------------tagcat---ata--tat
t-----------------------------------------------------------
------------------------------------------------------------
-----------------------------------------aa-tc------acaaa---
gttt--at-t-----a-----gttc---aat-t---atgcta----aac-g-t-------
---atgtaatc--c--aaat-gaatgg-aaa-----atttata---cgc-aatcaga---
--a------aata-------aa-aatc---gta-t----------------t-tgtt---
------a--ggcct-aa--------------ata-----------ttt------------
--------ttt-----------------agagtg--------------------------
-----------------------------------------------------
>EnSpm-N32_DR|742338
------------------------------------------------------------
------------------------------------------------------------
------------------------------------------------------------
------------------------------------------------------------
------------------------------------------------------------
------------------------------------------------------------
------------------------------------------------------------
------------------------------------------------------------
------------------------------------------------------------
------------------------------------------------------------
-----------------------------------------------------at-----
at---ca-----ttt----cagaaatct-t-gttct---tattggt--t-tca-a-t---
--t-at----gtttgac----------taac-aaatat--caa-ttac----aaa-----
gtat--at-t-----a-----gttt---aat-t---atgccg------------------
---aaggaatc--c--aaat-tattgc-acc-----ttttata---tgc-aatcaga---
--t------taca-------ta-aatc---tta-t----------------t-tgtt---
------a--ggcct-ta--------------cta-----------ttt------------
--------ttt-----------------t-------------------------------
-----------------------------------------------------
>EnSpm-N32_DR|742339
-----------------------------------------------------cactcaa
aaat----gaatctcaa--t-----aaagttt--a-t---gattaactg-----ttagtg
actt-----tttg-a-tt------ttat---tt------ttat------------ttttt
--------------ttaatggatgt-tgtc-atg---c-ttaga---atca---ataa--
--gtttg-t-----ta--aa-at-------ca------aatactat---ta-gatta-a-
--ata-aat-tta--aa-------aa-tata---a---at-gtg-gta---gaa-----a
ta--ggtaga--a-----ta----a--gcc------------------aaatccaatgtg
----taaaattctatgag----a--tt------gg-c-t--aattta----atattc-a-
g-gggca---aaattaacataac-----tcc-ata---------ttcta--cac------
-------------------------------------------aata----------gat
t---------a-------------a----t---ttaat-ttga----t----gat-----
at---ta-----tta----cataaatct-t-gttct---tatttgt--t-taa-t-t---
--t-ac----tttcaac-------------------------------------------
----------------------------------------------aaa-----------
-------------c--aaat----------------------a-----------------
---------------------------------------------------t--------
------------------------------------------------------------
------------------------------------------------------------
-----------------------------------------------------
>EnSpm-N32_DR|742340
------------------------------cactc---------------------aaag
aaatg----agtcacgatttaagtcacggttg--a-tcaccttagacca-----cttggg
gttaact--cttaaa-tt------ttat---ttcatttgtcag------------ttttt
---t---------taaaacgtatgt-tgtt-gaaatcc-ttaca---atcaa-tctaa--
--atctg-t-----tc--aa-at-------cc------ca---taca--a-----tt-a-
--atc-agt-taaa-at--------a-tata---a---at-atg-gta---caa-----a
tac-agtatata---ctctatac-t--gta--gtaaa-------agcctgatccaattag
----ttaaattctacgac----a--tt------ga-t-t--tactta----atattc---
aggggca---aaattgatgcagc-----tcc-ata---tgtca-cac-------------
----------------------gatt-----------------aataag---aag--cat
t-------t-a-aaacac------a----t---taaat-gtgt----t----gat-----
at-----------------attaaatct-t-gtttg---tatttgt--t-tca-t-t---
--t-at----gttcaac----------taac-------------------aaattaa---
gttt--at-t-----a-----gttctttagt-t---atgtta----aaa-g-t-------
---atgtcatc--c--aaat-ggatga-------tattttata---tgc-aatctga---
--a-----------------ta------------t----------------t-tgtt---
------g--ggcca-aa--------------ata-----------ttt------------
------------------------------------------------------------
-----------------------------------------------------
>EnSpm-N32_DR|742341
------------------------------------------------------------
--------------------------atgtat--g-t---cg------------------
------------------------------------------------------------
-------------------------------------t-caaaa---------tttatgt
aaatctg-t-----ta--aa-tt-------c-------aatactat---tg-gcttt-a-
--atc-agt-taaa-ag--------a-tatg---a---at-aaa-gtt---gaa-----a
ta----tatc--------ta-gc-t--ata--gaaaaa----------------------
----------tccataga----a--tt------ag-t-t--tactta----aaattc-a-
g-gtgca---aaattggtgcggc-----tcc-ata---ctc---cacaa-----cagata
g----aatccaattgtgttctaaatt-----------------aaaaag---aag--aaa
t-------t-a-aaacac------t----t---tggat-ttat----t----gat-----
at---ta-----tta----cagaag----------t---tattggt--t-tca-t-t---
--t-at----gtttcactgttacttatttgt-tatatc--aaa-tcgc----attaa---
gttt--at-t-----a-----gttc---aat-t---atgttg----aaa-a-t-------
---gtgcactc--c--aact-ggatgg-tac-----tttcatt---tgc-atacaga---
--a------taca-------ta-aatc---------------------------------
------------------------------------------------------------
------------------------------------------------------------
-----------------------------------------------------
>EnSpm-N32_DR|823165
------------------------------------------------------------
------------------------------------------------------------
------------------------------------------------------------
------------------------------------------------------------
--------------------------------------------------a----tt---
---------------------------catg-----------------------------
------------------------c-----------------------------------
----------------------a--tt---------------actca-------------
----------caa-------------------atg-------------------------
------------------------------------------------------------
------------------------a-----------------------------------
-----------------------aacct--------------------t-----------
----at--------------------------atttat---------c-----------a
gttt--at-------a-----------------------ttg----aaa-c-c-------
---ttgtaatc--c--gaat-acctag-aaa-----atgtata---tgcagttcaaa---
---------gaaa-------tg-aatc---tta---------------------------
------------------------------------------------------------
------------------------------------------------------------
-----------------------------------------------------
>EnSpm-N32_DR|823166
------------------------------------------------------------
aaaat---taatcacca--t-----gaagttt--a-t---------------catt---a
actt-----tttg-a-tt------ttac---ttattttttttt-----------------
--------------------------tatt-----------------------tctaa--
--atatg-ttct--ta-----at-------ca------aatcctctcact--gattt-a-
--atc-agt-taaa-aa--------a-taag---a---at-att-gaa---taa-----a
tt----tatc------t----ac---------taaaaa------agccagatgcaaaaag
----ttcaattctatgag----a--tt------gg-t-t--cactta----atattc-a-
----------------------------tct-----------------------------
-------------------------------------------gggg-----aaa-----
--------t---------------a----t-----------------t----gat-----
----gca----gctc----caaa--------ctcct------------t-----------
----------ac--------------------aaatat--caa-tcac----attag---
gttaa-at-------a-----gttt---aat-t---atgtta----aaa-g-t-------
---gtgtaatc--t--aaat-ggatgg-aca---------------ttt-----------
--------------------ta-aatc---tca-t----------------t-tgtt---
------a--ggcct-aa---------------------------attt------------
-------gtttt----------------tgagtg--------------------------
-----------------------------------------------------
>EnSpm-N32_DR|823167
------------------------------------------------------------
------------------------------------------------------------
------------------------------------------------------------
-----------------------------------------------------tctaa--
--atctg-t-----tc--aa-at-------ca------aatgctata--t-----tt-a-
--atc-agt-taat-ag--------a-tatg---g---ct-atg-ata---taa-----a
ta----tatcta---cagta-gc-t--gta--gaaaa-------agccagattaaattag
----ttacattttatgaa----a--tt------tg-t-t--tacttt----attttt---
gtgggca---aaactgatgcagc-----tcc-ata---ctcct-cacat-----------
-------------------tagaatt-----------------aataag---aag--cgg
t-------t-t-aaatat------a----t---tggat-atat----t----gat-----
at---ca-----tta----cataaatct-t-gttct---tatttct--a-tca-t-t---
--t-at----gtttaat----------ttac-------------------ttat------
------------------------------------------------------------
----------------aaat-aaatga-------catt----------------------
--a-----------------ca------------t----------------t-tatt---
------a-----------------------------------------------------
------------------------------------------------------------
-----------------------------------------------------
>EnSpm-N32_DR|823168
------------------------------------------------------------
------------------------------------------------------------
------------------------------------------------------------
------------------------------------------------------------
------------------------------------------------------------
------------------------------------------------------------
------tatc--------ta-gc-t--gta--gaaaa-------agccagatccaattag
-----taaattctataag----a--tt------gg-t-t--taccta----atatca-g-
g-gggca---aaattaatgcagc-----tcc-ata---atcct-tataa-----tagat-
---------------------tgatt-----------------aaaaat---aag--cat
t-------t-aa-agcac------a----t---ataat-tttt----t----aa----at
at---ta-----caa----catacatct-t-gtttt---tgtttgt--t-tcg-t-t---
--t-a---------act----------aata-aatagc--aaa-tc------acaca---
gttt--at-t-----a-----tttc---aat-t---atgcta----aaa-g-a-------
---atgtaatc--g--aaat-gaatgg-aaat---cattatta---tgt-attggaa---
-------------------------------ta-c----------------a-tttt---
------a--ggcct-agata----------tata-----------ttt------------
--------ttt-----------------tgagtg--------------------------
-----------------------------------------------------
>EnSpm-N32_DR|823169
------------------------------cactc-aaaa--------------------
aaatg----agccataa--t-----gacgttt--g-t---cattaatta--atgtttgta
acta-----tttg-a-gt------tgat---ttaatttgtcat------------ttttt
---ttttttg-------------gt-tgtc-agatact-taaa----atcaa-tctaaat
taatttg-------------------------------aataatat---ta-gattt-a-
--atc-agt-taaa-a---------a-tatg---a---at-agg-gta---tac-----a
ta----tata----------------------------------agccagatccaattcg
----taatattctagagattaga--tt------gg-t-t--tactta----attttc-g-
ggggggt---gggggaggggggc-------------------------------------
-----------------------att--------------------------aag--cat
t-------aaaaaaacac---------------tggat-ttaa----t------------
ga---ta-----ttg----cataaatct-t-gctct---tatttgt--t-taa-t-t---
--t-at----gtttaac----------taa--aaatat--caa-tcac----atgaa---
gttt--at-t-----a-----tttc---aat-t---atttaa----aaa-a-t-------
-----------------------atgt-aac-----ttttatc---tgc-aatcaga---
--a------taca-------ta-aatc---ata-t----------------t-tgtt---
------a--ggcct-aa--------------ata-----------tgt------------
--------ttt-----------------taagtg--------------------------
-----------------------------------------------------
>EnSpm-N32_DR|823170
------------------------------------------------------------
------------------------------------------------------------
------------------------------------------------------------
------------------------------------------------------------
---------------a--aa-atcgaaaaac------------tat---ta-gattt-c-
--atc-att-taaa-ag--------a-tatg---g---at-atg-gta---gaa-----a
ta----tatc--------tt-tc-t--ata--gaaaaa-------gacagacccaattag
----ttacattttatgtg----a--tt------gt-t-t--tattta----a-attc-a-
a-aagca---aaattctagcggc-----tcc-ata---ctcca-catac-----t-----
--------------------------------------------ccaaa---aag--cat
t-------a-a-aaacataacactacatta---accac-attt----t----gat-----
at---ta-----cta----cataaat--------------tgttgt--t-tca-t-t---
--t-at----gttaaac----------taac-aaatat--caa-tcac----aaatataa
gttt--at-t----------tcttc---aac-t---atgtta----aaa-g-t-------
---ttgtaatc--c--aaat-ggatag-aaa-----tttta-------------------
-taagcattcagaacaca--tc-ttat---ttgttta---ggactaaagatt-tttt---
------------------------------------------------------------
------------------------------------------------------------
-----------------------------------------------------
>EnSpm-N32_DR|823171
------------------------------------------------------------
------------------------------------------------------------
-------------------------------------aat--------------------
-----------------------ac-tgtt-agattc-----------------------
------------------------------------------------------------
-------------a-at--------a-tatg---a---at-atc-ata---taa-----a
ta----tatc--------tg-gc-a--------ataa-------aaatagttccaattag
----ttaaattatttgag----a-------------------------------------
------a---aaattga--cagc-----ttc-ata---ctgta-cacaa-----tagat-
---------------------gattt-----------------catcag---aag--cat
t-------t-aaaaacac------a----t---tggat-ttat----g----aat--att
at---ta-----tta----tataaatcg-t-ctta----------t--t-tga-c-c---
--c-at----gtgtaac----------taaa-aattat--tag-tcat----gcaaa---
gatc--at-t-----a-----gttt-----------aagtta----aaa-g-t-------
---atgtaatc--t--aaat-agatgg-aaa-----ttttata---tgc-aatcaga---
--a------taca-------ta-aata---tta-t----------------tatgtt---
------a--gaccc-caat------------ata-----------ttt------------
------------------------------------------------------------
-----------------------------------------------------
>EnSpm-N32_DR|823172
---------------------------aagcatttaaaacacattggatttccaattaca
aagtttaagaattacaa--t-----gaagatt--a-t---cattaactg-----tttgta
acca-----tttg-g-tt--------at---ttaatttgtcag------------gtttt
----------------tttttatgt-tgtt-cgattcc-ttaga---atcaa-tctaa--
--atcgg-t-----tt--aa-tt-------tg------aacactat---ta-aattt-a-
--atc-agt-taaa-ag--------a-tatg---a---at-atg-aaa---taa-----a
ta----aa--------tcta-gt-t--gta--g-aaaa------agcctgaatcaatcag
----ttaaattctatgag----a--tt------ag-t-t--tactta----atatt----
-------c-acaattgatgcagc-----tcc-ata---tt------caa-----taga--
--------------------ttaatt-----------------aataag-----------
------------------------------------------------------------
------------------------------------------------------------
------------------------------------------------------------
------------------------------------------------------------
------------------------------------------------------------
------------------------------------------------------------
------------------------------------------------------------
------------------------------------------------------------
-----------------------------------------------------
>EnSpm-N32_DR|823173
------------------------------cactc---------------------aaaa
-aat----gaatcacaa--t-----gaagttt--a-t---cactaacag-----tttata
acct-----tctg-a-t----------t---ttaatttgtcag------------ttttt
---tttaa---------atgtattt-tgtc-agattcc-ttaga---ctaag-tttaa--
--atct---------------gt-------tc------aatactgt---ta-gattt-a-
--ata-tgt-taac-ag--------a-catg---t---at-atg-ata---taa-----a
----catatc--------ta-gc-t--ata--g-aaaa------agaca-----------
------------------------------------------------------------
------------------------------------------------------------
------------------------------------------------------------
------------------------------------------------------------
------------------------------------------------------------
------------------------------------------------------------
------------------------------------------------------------
------------------------------------------------------------
------------------------------------------------------------
------------------------------------------------------------
------------------------------------------------------------
-----------------------------------------------------
>EnSpm-N32_DR|823174
------------------------------------------------------------
------------------------------------------------------------
------------------------------------------------------------
--------------------------tgc-------------------------------
--at----tt---------------------------------------t-----tt-ag
-gatc---------------------------------at--------------------
------------------------c-----------------------------------
----------------------a---------------------------------c-a-
----------gaa-----------------------------------------------
------------------------------------------------------------
------------------------a----tc--------ttgtc---t------------
gtt--ta-----ttacc-------------------------------t-----t-t---
--tcat----atctgaa----------taac-aaatgc--------------gttaa---
gttt--at-t-----g-----gctt-----------gtgttaca------g-tt------
---atgcaatccac--aact-gcacag-aat-----------g---tgcaattcaaa---
---------tacc-------ca-aata---tta------------------catgtt---
------------------------------------------------------------
------------------------------------------------------------
-----------------------------------------------------
>EnSpm-N32_DR|902611
------------------------------------------------------------
---t----gaatcctga--t-----gaagttt--a-t---ttcc----------------
----t---gttta---tt------ttat---ttaattagtcag------------gtctt
---ttaa----------atgcatgt-tgcc-agattac-ttaga---atcca-tctta--
--atatg-t-----t---------------ga------aatactat---------ta---
------------ga-aa-------ga-tatg---a---at-atg-cta---taa-----a
ta----aa------tctgta-gc-c--gaa-gaaaaaa------agccagatccaaatga
a---ttcaagtctatgag----a--tt------gg-t-t--t----------------a-
c-tggca---aaatcaatgcagc-----tcc-aca---caa-------------------
------------------------------------------------------------
--------taa-ctgaac------a----c---ataag-tca------------t-----
at---ta-----tta----cataaatct-t-gccct---tatttgt--t-t-agt-t---
--t-at----gtttaac----------taac-aaatat--aat-tcac----ctaaa---
ctgt--at-a-----a-----gttc---aat-t---atgtta----ata-a-t-------
---atgacatc--c--taaa-ggatg----------------------------------
------------------------------------------------------------
------------------------------------------------------------
------------------------------------------------------------
-----------------------------------------------------
>EnSpm-N32_DR|902612
------------------------------------------------------------
-----------------------------------------attaactg-----cttgtg
acct-----tttg-a-tt------ttat---tcagtctgtcag------------tat--
-------att----taaatgtatat-tttc-agattcc----------------------
-------------------------------------------taa---aa-gattt-a-
--atc-att-taaa-at-------aa-gatg---a---at-atg-gta---taa-----a
ta----tatc------cata----g---------aa-------------tatccaattag
----gtaaattctatgaa----a--tt------gt-t-t--tactta-------------
----------atattgacgcaac-----ttc-ata---ctcct-catacaa---tgctt-
------------------tttaaatt-----------------attaag---aaa--gat
tt--------a-aaactc------a-------taagat-ttat----t----gat-----
at---ta-----tta----cataattct-t-gttcc---tattggt--t-taa-t-t---
--t-at----gtttaac----------taac-aaatat--taaatcgc----ataa----
------------------------------------------------------------
------------------------------------------------------------
------------------------------------------------------------
------------------------------------------------------------
------------------------------------------------------------
-----------------------------------------------------
>EnSpm-N32_DR|902613
------------------------------------------------------------
----------attacaa--t-----taagttt--a-tta------actg-----tttgta
acct-----gttg-a-tt------tt--------atttgtcag-------------t-tt
---ttta---------aatgcacat-cgtc-agatttc-ttaga---atcaa-tctaa--
--aactc-t-----ta--aa-at-------tg------aatactat---ta-gattt-a-
--atc-agt-tcaa-aagtaca--tg-tatg---a---at-gtg-ttt---taa-----a
ta----ta--------tcaa-ga-t--gta--g-aaaa------g-ccacatccaattgg
----ttaaatgtt---------------------------------a----atatct-a-
t-gag-------------------------------------------------------
------------------------------------------------------------
------------------------------------------------------------
--------------------------------------------gt--t-tac-t-t---
--a-at----attca---------------------------------------------
------------------------------------------------------------
-------------------g-gggcaa-aaa-----tgttgca-----------------
------------------------------------------------------------
------------------------------------------------------------
------------------------------------------------------------
-----------------------------------------------------
>EnSpm-N32_DR|902614
------------------------------------------------------------
------------------------------------------------------------
------------------------------------------------------------
------------------------------------------------------------
------------------------------------------------------------
------------------------------------------------------------
------------------------------------------------------------
------------------------------------------------------------
------------------------------------------------------------
------------------------------------------------------------
------------------------------------------------------------
------------------------------------------------------t-t---
--t-ac----tttttat----------taataaattag--ata-tcac----acaaa---
gttt--gt-ta----------gttc---atg-c---atgttt----aaa-g-t-------
---atgt--------------aataaa-aaa-----agttcta---tgc-aatcaga---
--a------taca-------ta-aatc---tta-c----------------t-tgac---
------a--ggtct-aa--------------aaa-----------tgt------------
--------tt--------------------------------------------------
-----------------------------------------------------
>EnSpm-N32_DR|902615
------------------------------------------------------------
------------------------------------------------------------
------------------------------------------------------------
------------------------------------------------------------
------------------------------------------------------------
------------------------------------------------------------
------------------------------------------------------------
------------------------------------------------------------
------------------------------------------------------------
------------------------------------------------------------
-----------------------------------gat-ttat----t----gac-----
aa---ta-----tta----cataaatct-t-attct---tagctat--t-tca-t-c---
--t-ct----atttaaa----------taac-aaacgcatattattac----ataca---
tcga--at-t-----a-----gttt---g---ctt-aagtta----aataa-t-------
---aagcaat----------------a-aaa-----aattata---tgt-aatttga---
--a------taca-------ta-aatc---tta-t----------------t-t------
------------------------------------------------------------
------------------------------------------------------------
-----------------------------------------------------
>EnSpm-N32_DR|902616
------------------------------------------------------------
------------------------------------------------------------
------------------------------------------------------------
------------------------------------------------------------
------------------------------------------------------------
------------------------------------------------------------
------------------------------------------------------------
------------------------------------------------------------
------------------------------------------------------------
------------------------------------------------------------
-----------------------------------gat-ttat----t----gac-----
ag---ca-----tta----cataaatct-t-attct---tacctat--t-tca-t-c---
--t-at----atttaac----------taat-aaatgcatgatattgc----atgca---
ttga--at-t-----a-----gttt---g---ctt-agcgtc----aataa-t-------
---acgcaag----------------g-aaa-----aattata---tgt-aatttga---
--a------taca-------ta-catc---cta-t----------------t-t------
------------------------------------------------------------
------------------------------------------------------------
-----------------------------------------------------
>EnSpm-N32_DR|902617
------------------------------------------------------------
------------------------------------------------------------
------------------------------------------------------------
------------------------------------------------------------
------------------------------------------------------------
------------------------------------------------------------
------------------------------------------------------------
------------------------------------------------------------
------------------------------------------------------------
------------------------------------------------------------
-----------------------------------gat-ttat----t----gac-----
aa---ta-----tta----cataaatct-t-attct---tagctat--t-tca-t-c---
--t-ct----atttaaa----------taac-aaacgcatattattac----ataca---
tcga--at-t-----a-----gttt---g---ctt-aagtta----aataa-t-------
---acgcaat----------------a-aaa-----atttata---tgt-aatttga---
--a------taca-------ta-aatc---tta-t----------------t--------
------------------------------------------------------------
------------------------------------------------------------
-----------------------------------------------------
>EnSpm-N32_DR|902618
------------------------------------------------------------
-----------------------------------------attaactg-----tttgta
acct-----tttg-a-tt------ttat---ttactttgttatttaatttgttagttttt
---ttca---------aatgtatgt-tgtc-agattct-ttaga---atcaa-tctaa--
--atcta-t-----ta--aa-ac-------tg------aatactaa---ta-aattt-a-
--atc-agt-taaa-ag--------c-tatg---a---at-atg-gta---tta-----t
ta----ta--------tctt-gc-t--gta----gaaa------agccagatccaat---
-----taaattctacaag----a--tt------gg-t-t--tactta----ataata-g-
g-gggca--caaa-------------------ata---ctcca-cacaa-----taga--
--------------------tgaatt-----------------aataag---aag--aat
--------t-a-aagcac------a----t---tg-------------------------
-----------------------aatct-t-gttct---caattgt--t-tca-t-t---
--t-at----atttaac----------taac-aaatat--caa-tcac----atcat---
gttt--ac-t-----a-----gctc---agt-t---gtgttt----gaa-a-t-------
---atata----------------------------------------------------
------------------------------------------------------------
------------------------------------------------------------
------------------------------------------------------------
-----------------------------------------------------
>EnSpm-N32_DR|902619
------------------------------cactc----------------------aaa
aaata----aaccat----------taagttt---tt---catttacta------ttcta
acct-----tttg-a-tt------tgat---tcaaattgccag------------ttttt
--------------taaatgtatgtttatt-aaatctg-ttaaaattattagatttac--
-tattagat-----tac----ac-------ta----cgagtactat---ta-gattt-a-
--atc-agt-taaa-aa--------a-tgtg---g---at-agatgtac----------a
ta----tatc--------ca-tc-t--gta--gaaaaaa-----agccagatccagttag
----ttaaattctgtgag----a--tt------gg-g-t--ttcttt-------------
----------gtattgacggagc-----tcc-ata---ctcca-cacaa-----taaac-
---------------------aaatt-----------------aataaa---aag--cat
t-------t-a-aaacac-----------tt--tgggt-ttat--------atat-----
at---ta-----tta----cataaattt-tg----t---tatttgt--t-tca-t-t---
--t-ac----gttcaac----------taac-aagtat--caa-tcacatatgtaca---
gttt--at-t-----a-----gttc---aat-c---atggta----aaa-g-t-------
---atgcaat---c--caatgggatgg-aaat--ttttttatg-catgc-aatcaga---
--------ataca-------ta-catc---tta-t----------------t-cgta---
------a--ggcct-ga--------------ata--------------------------
--------ttttc---------------tgaatg--------------------------
-----------------------------------------------------
>EnSpm-N32_DR|902620
----------------------------------aaaaaac-----------------ta
aaaca----gaag------------------t----t---tattaactg-----tttgta
acct-----ttcg-a-ta------ttat---taaa-------------------------
-----------------------at-tgtc-agattcc-tcaga---atcaa--------
------------------------------------------------------------
------------------------------------------------------------
------------------------------------------------------------
------------------------------------------------------------
----------------------c-----ctc-----aatcttt-aaaaa-----tgga--
------------------------------------------------------------
-----------------------------------------------------at-----
ac---ta-----tt----------------------------------------------
------------------------------------------------------------
------------------------------------------------------------
------------------------------------------------------------
------------------------------------------------------------
------------------------------------------------------------
------------------------------------------------------------
-----------------------------------------------------
>EnSpm-N32_DR|902621
------------------------------cactt---aa-------------------a
aaa-g----aatcacaa--t-----taagttt--a-t---cattaacta---------ta
tcct-----ttag-a-tt------ttat---ttatccgtttct-------------ttta
----------------aatgtttgt-tgtc-agattcc-ttaga---atcaa-tctaa--
--acttg-t-----ta--aa-at-------tg------attactat---tg-gattt-a-
--atc-agt-taaa-aa--------a-ttgt---a---ac-agg-aga---taa-----a
ta----tatct--aa-------------------aaaa------agtcagatcaaatcag
----ttaaattctatgag----a--tt------gg-t-t--tactta----atattc-a-
g-gggca---aaatggatgcagt-----tcc-ata---ctcc------------------
------------------------------------------------------------
------------------------------------------------------------
------------------------------------------------------------
--------------------------------aaatat--cca-taac----ataaa---
gttt--at-t-----a-----gttc---aat-t---atgtta----aaa-c-t-------
---atgcaatc--c--aaat-gactgg-aaa-----ttttatt---tgt-aatcaga---
--atac-tgtaca-------ta-aata---tta-c----------------t--------
------------------------------------------------------------
------------------------------------------------------------
-----------------------------------------------------
>EnSpm-N32_DR|902622
atcttgttcttggtttcatt------gtttaacttacaaatatcgatcacatattatgaa
aagtatatgaatcaata--t-----aaagttt--a-t---cattaactg-----tttgtg
acc--------------------------------------tt------------ttttt
--------------taaatgtatgt-tatc-agattcc-ttaga---atcta-tctaa--
--atttt-t-----tg--ta-at-------ca------aatactat---ga-gattt-a-
--ata-agt-aaa--aa-------ga-aatg---a---at---a-ttc---aat-----a
aa--tatat---c-----ta----t--ctgtagtaaaggccag-----ttattaaattag
----ttaaattctatgag----a--tt------gg-a-t--tactta----atatcc-a-
g-gggca---aaattgacgcagtttttatta-ata---------cattggattt------
-------------------------------------------aata----------cat
t---------g-------------g-----------at-ttat----t----aat-----
at---aa-----cta----cataa------------------------------------
------------------------------------------------------------
------------------------------------------------------------
------------------------------------------------------------
------------------------------------------------------------
------------------------------------------------------------
------------------------------------------------------------
-----------------------------------------------------
>EnSpm-N32_DR|902623
-----------------------------------------------------cactcaa
aaat----gaatcacga--t-----aaagttg--a-t---cattaattg-----tttgta
acct-----tttt-a-tt------taat---ca-------gtt------------ttttt
--------------aaaatgtaagt-tgtc-aggttcc-tcagc---atcaa-tctaa--
--attat-g-----tg--ac-at-------ca------tttactat---ta-gattt-a-
--atc-agt-taa--aa-------ga-tatg---a---at--ct-ttt---aag-----a
ta--tgaat---a-----ta----t--ata------------------------------
------------------------------------------------------------
------------------------------------------------------------
------------------------------------------------------------
------------------------------------------------------------
------------------------------------------------------------
------------------------------------------------------------
------------------------------------------------------------
------------------------------------------------------------
------------------------------------------------------------
------------------------------------------------------------
------------------------------------------------------------
-----------------------------------------------------
>EnSpm-N32_DR|902624
------------------------------------------------------------
------------------------------------------------------------
------------------------------------------------------------
------------------------------------------------------------
------------------------------------------------------------
------------------------------------------------------------
------------------------------------------------------------
------------------------------------------------------------
------------------------------------------------------------
------------------------------------------------------------
-----------------------------------------gt----t------------
-----ttat---tta----catg-------------------------------------
--cgac---------------------tggc-caatat--aca-tcac----tttag---
gttt--at-t-----------agtc----------tatgttacactaca-g-tatt----
tccttccaatc--c--taat-gcatgg-aaa-----ttctgt------------------
------------------------------------------------------------
------------------------------------------------------------
------------------------------------------------------------
-----------------------------------------------------
>EnSpm-N32_DR|902625
------------------------------------------------------------
-------------------t--------------a-t---tat-----------ttcata
aata--------------------ttgc---tc---------------------------
---t----------------------tatt-agtttcttttacg---------tttaa--
----ctaac---------aa-at---------------------------a----tcaa-
--atc-----caaa-actt---tcaagtatg--ta---at----------ccaa-----a
tg-------------------ga----------------------------------tgg
------aaattgtatatg--------------------c---aatta---------caa-
---------aaaa-------------------ataaaa------caca------------
----------------------aattc----------------gagaatg--aac--tgt
ttg-----t-a-------------a-cctt---ttgattttagg---t----ca------
attt-ta-----ttaa-------aatgtat-gttgtcagcattaat--c-taa-------
----atc--tgt-taagatt------------aaatac-------------aattag---
attta-at-c-----a-----gtta--aaac-----atatga------------------
---atatggtt--t--aaat----------------------a-------tatcaag---
cta------taga-------aa-aagc------------------------c--------
------a--gattc-a--------------------------------------------
------------------------------------------------------------
-----------------------------------------------------
>EnSpm-N32_DR|902626
-------------------------------atct-------------------------
aaat--------------------------------c---tgttaaata-----attaca
----------------------------------------taa-----------------
---t----------------------ttt------------------ataa---------
-------------------------------------------------------tg-a-
--ttc-agt-taaataa--------a-tgta--ta------tgg-------taa----aa
acattct------------------aggtgtagaaaaagt---tggacagatccaattag
a---taaaattctatgag----a--tt------gg-c-t--cactta---------c---
----------------------------ccc-ata---ctcca-cacaa-----ttggt-
---------------------acatt-----------------aataag---aaa--cat
t-------t-a-aatcac------a----t---tgtaa-ttat----t----aat-----
at----------------------------------------------------------
------------------------------------------------------------
------------------------------------------------------------
------------------------------------------------------------
------------------------------------------------------------
------------------------------------------------------------
------------------------------------------------------------
-----------------------------------------------------
>EnSpm-N32_DR|902627
------------------------------cactc---------------------gaaa
gaatt----aatcacaa--t-----taagttt--a-t---caataacc------gtttta
acct-----tttg-a-tt------ttat---ttaatttgtcag------------ttttg
---taa----------aatgtgtgt-tgtc-agattcc-ctaga---atcaa-tctaa--
--atcta-t-----ta--aa-at-------gt------aatacaat---ta-cattt-a-
--atc-agt-taaa-agatg---tga-tata---a---at-atg-gta---taa-----a
ta----tttc--------ta-ga-t--gta--g---------------------agagtg
----ttaaaatctataat----a--tt------gg-t-t--tacttaatacacattc-a-
aaatt----------gaggcaga-----ttc-ata---cttca-cacaa-----tagct-
---------------------gaatt-----------------aataag---aag--cat
t-------t-a-aaacac------a----c---ttgat-gtac----t----gat-----
at---ta-----tta----cataattat-t-gttcc---tattggt--t-tta-t-t---
--t-at----gtttagc----------taac-aaatac--caa-tcac-----ataa---
agtt--at-t-----a-----gttc---act-t---atgtta----aaa-g-t-------
---atgtaatcggg--aatt-tgttat-aga-----tttgata---tgc-aatcaga---
--a------taa--------ta-catt---tta-t----------------a-tgtt---
------a--ggcct-ag--------------ata-----------ttt------------
--------ttt-----------------tgagtg--------------------------
-----------------------------------------------------
>EnSpm-N32_DR|902628
------------------------------------------------------------
--------------tga--t-----tttattt--a-t-----------------tttgtc
agtt-----ttgg-t-gt------atgt---a--tgttgtcag------------attcc
---ttag---------aaccta----------------------------aa-tccaa--
--atctg-t-----ta--ga-at-------tg------aatactat---ta-cattt-a-
--atc-agt-taaa----------ta-tatg---a---at-atg-aca---tgg-----a
ta----catt--------ta-gc-t--gtt--aaaaaaacaa-aaacaagattcaattaa
----ttaaattatatatg----a--tt------gg--tt--tactta----atagcc-a-
a-gaa-----aaattgacgcaac-----ata-ttt---ttcca-cacaa-----tagat-
---------------------aaata-----------------atcaag---aag--cat
t-------t-a-aaacac------a----t---tgaat-gtat----t----gat-----
at---ta-----ttattaccataaatct-t-gttct---tattggt--t-tta-t-t---
--t-at----gattaac----------taac-aaatat--caa-tcac----aaaaa---
gttt--at-t-----a-----gttc---aat-t---atgcta----aaa-g-t-------
---atataacc--a--aaat-ggatgt-aaa-----ttttata---tgc-attcg-a---
--a------taca-------ta-aa-----------------------------------
------------------------------------------------------------
------------------------------------------------------------
-----------------------------------------------------
>EnSpm-N32_DR|902629
------------------------------------------------------------
------------------------------------------------------------
------------------------------------------------------------
------------------------------------------------------------
------------------------------------------------------------
------------------------------------------------------------
------------------------------------------------------------
------------------------------------------------------------
------------------------------------------------------------
------------------------------------------------------------
------------------------------------------------------------
------------------------------------------------------------
-----------------------------------tat--caa-tcac----ataaa---
gttt--ct-t-----a-----gttc---aat-t---atgtaa----aaa-g-t-------
---atgtaatc--a--aaat-ggatga-aaa-----ttttata---tgt-aatcaga---
--a------tact-------tc-aatt---tta-t----------------t-tgtt---
------a--ggcct-aa--------------ata-----------tct------------
--------ttt-----------------tgattg--------------------------
-----------------------------------------------------
>EnSpm-N32_DR|902630
---------------------------------------------------------aag
aaatg----aatcacaa--t-----taagttt--a-t---ttttaactg-----cttgta
acat------------tt------ttat---tttatttgcaag------------ttttt
--gttatgta----tgtatgtatgt-tgtc-tgatttt-ttaga---atcaa-tctaa--
--atctg-t-----ta--ga-at-------ta------aatattata--ta-tattatat
--ata-tatatatatatata--tataatata--tat--at-atatatata-tat-----a
ta--tatatata-atatata-gc-t--gta------------aaagcaagatccaattag
----ttcaattttgtgag----a--tt------gg-t-t--tactta----atatc--a-
gaggaca---aaattgatgcagc-----ttc-att---tccca-cacaa-----tagat-
---------------------gattt-----------------aaaaag---aag--cat
t-------t-a-aaacac------a----t---tgaat----------------------
------------------------------------------------------------
----------gt------------------------------------------------
------at-t------------------aat-----------------------------
------------------------------------------a-----------------
--a-----------------ta--------tta------------------t--------
-------------------------------ata--------------------------
------------------------------------------------------------
-----------------------------------------------------
>EnSpm-N32_DR|902631
------------------------------------------------------------
------------------------------------------------------------
------------------------------------------------------------
-----------------------------------------------------tcaaa--
--atatg-t-----ta--aa-at-------ca------aacattat---ta-aattt-a-
--atg-agt-taaa-aa-------gattatg---a---at-acc-ata---taa-----a
ta----tg--------ttta-tc-t--gta--gtaaaa------agccagatccaattaa
a---ctgaattctatgag----a--tt------at-t-t--tactta----acatccgg-
g-aggcc---aaattgatgcaac-----tct-ata---tcc-----ca------------
------------------------------------------------------------
---------ca-ccatat------a----t---ccaat----------------------
------------------------------------------------------------
------------------------------------------------------------
------------------------------------------------------------
------------------------------------------------------------
------------------------------------------------------------
------------------------------------------------------------
------------------------------------------------------------
-----------------------------------------------------
>EnSpm-N32_DR|995592
------------------------------cactc---------------------aata
a------tgaatcagga--t-----taaattc--a-t---cattaactg-----tttgta
acc---------a-a-tt------ttat---ttaatttgtcat------------ttt--
-----aa----------atgaatgt-tcttgaaattct-ttaga---atcaa-tccaa--
--atctg-t-----ta--aa-at-------tg------aagatt-t---ta-gattt-a-
--gtc-cgt-tgaa-ag--------a-aatg---a---at-agg-gtt---taa-----a
tc----tatc--------aa-gc-t--ttaa-aaaaga------tacaaaataaaaata-
-----aaagatttatgga----a--tt------gg-t-t--tatttg----atattt-a-
g-gggca---attccaatgcaat-----gcc-ata---ctcaa-tagat-----t-----
----------------------aatt-----------------attaag---aag--cat
ttaaga----------ac------a----t---tagat-gta----tt----gat-----
aa---ta-----tta----ccaaaatcg-t-gttc-------------------------
------------------------------------------------------------
------------------------------------------------------------
------------------------------------------------------------
------------------------------------------------------------
------------------------------------------------------------
------------------------------------------------------------
-----------------------------------------------------
>EnSpm-N32_DR|995593
------------------------------------------------------------
aaatg----gatcatga--t-----gaagttt--a-t---cattaa--------------
-------------------------------------------------------cattt
---t----------ttaaactattt-tgct-agattca-tgaga---atcaa-tctaa--
--atctc-t-----ta--aa-at-------tt------aatattat---ta-gattt-g-
--atc-a-t-taaa-aa--------a-tatg---a---at-a------------------
------------------------------------------------------------
------------------------------------------------------------
------------------------------------------------------------
------------------------------------------------------------
------------------------------------------------------------
------------------------------------------------------------
------------------------------------------------------------
------------------------------------------------------------
------------------------------------------------------------
------------------------------------------------------------
------------------------------------------------------------
------------------------------------------------------------
-----------------------------------------------------
>EnSpm-N32_DR|995594
------------------------------------------------------------
------------------------------------------------------------
------------------------------------------------------------
------------------------------------------------------------
------------------------------------------------------------
-----------ata-ta--------a-tatg---a---c------ata---taa-----a
ta----tatt--------ta-ac-t--gta--gaaaaa----------------ggcagt
----tccaattatgtgag----a--tt------gg-a-t--tactta----atatat-g-
g-ggaca---aaattgatgcaga-----tcc-ata---atcca-gacaa-----tagat-
---------------------gactt-----------------aataag---aag--cat
t-------t-a-aaatg--------c--at---tggat-ttat----t----cat-----
at---ta-----ttg----cattaattt-a-gtttt---aatttgt--t-tca-t-t---
--t-at----gcttaac----------taac-aaatat--caa-tcac----aggttt--
------gt-t----------agttc---aat-t---acgttg----aat-g---------
------taatc--c--aaat-ggagta-tca-----gtatacatagtgcaaatcacaata
ttaactgtttgtaccctt--tt-gatt---taatttcattttttttgtgatt-tcttaga
------atcaatct-acatcttttaaaacgaatatta-----------------------
----------ta----------------ta------------------------------
-----------------------------------------------------
>EnSpm-N32_DR|995595
------------------------------------------------------------
--------------------------------------------------------tgta
acct-----tttg-a-tt------ttat---ttaatttgtcca------------ttttt
---tta----------aatgtatgt-tgtc-agatttt-t--aa---atcat-tttaa--
--atgtg-t-----ta--ga-at-------cg------aataccat---ta-gattt-a-
--atc-agt-aaaa-a--------ta-tatg---a---at-atg-gta---taa-----a
ta----catt--------ca-ga-c--tta------------------------------
---------------------------------------------------acattc-a-
aggtcat------tgaatgcagc-----tcc-ata---ctcca-cac-a-----tagat-
---------------------gaaat-----------------gataag---aag--cat
t-------t-a-aaacac------a----t---ttgat-gtat----t----cat-----
at---ta-----tta----cctaaac-t-t-gttct---tatttgt--t-tca-t-t---
--c-at----gtttagc----------taac-aaatat--caa-gcac----atgaa---
gttt--at-t-----a-----gttt---aat-t---atgtta----aaa-g-t-------
---atgtaatc--c--aaat-ggatgg-aaa-----ttttata---tgc-----------
-----------a--------ta-tatg---cta-t----------------t-tgtt---
------a--ggcct-aa--------------ata-------------t------------
--------ttt-----------------tgagt---------------------------
-----------------------------------------------------
>EnSpm-N32_DR|995596
------------------------------------------------------------
-----------------------------------------------tg-----tttgga
acct-----tttg-a-tt------ttat---ttaacttttcgg------------ttatt
---t------------tatttgtgc-tgtt-agattcc-tcaga---atcag-tctaa--
--atctg-t-----ta--aa-at---------------------------a----ct---
--atc-agt-taga-agctt-------tgtg---a---aa-ata-gtt---taa----ca
tt----------------ta-gc-t--gtg--gaaaaacccg-------catacaattag
----ttaaattctatgag----a--tt------gg-t-t--tacttc---aatgctc---
ggaggca---aaattgaggcagg-----tcc-ata---ctcca-----------------
------------------------------------------------------------
------------------------------------------------------------
------------------------------------------------------------
-----------------------------------------------c------------
------at--------------------gat-----------------------------
----------------agat----------------------------------------
------------------------------------------------------------
------------------------------------------------------------
------------------------------------------------------------
-----------------------------------------------------
>EnSpm-N32_DR|995597
------------------------------cactc---------------------caaa
aaaca---gaatcatga--t-----gaagttt--a-t---------------catttgca
gctt-----tttg-a-tt------ttat---ttaatttgtcag-----------------
--------------------------tttt-----------------------tctaa--
--atata-tgtt------------------------------------------------
------------------------------------------------------------
-----------------------------------------------------------g
----ttggattccttag-------------------------actta----atctaa-a-
----------------------------tct-----------------------------
-------------------------------------------gtta-----aa------
------------------------------------------------------------
----------------------------------ct------------c-----------
----------ga--------------------aaatat------------------a---
ttcaa-at-------g-----gcat---aaa-t---atatca----aaa-a-a-------
---gccagatc--c--aat-----------------------------------------
------------------------------------------------------------
------------------------------------------------------------
------------------------------------------------------------
-----------------------------------------------------
>EnSpm-N32_DR|1080267
------------------------------------------------------------
------------------------------------------------------------
------------------------------------------------------------
------------------------------------------------------------
------------------------------------------------------------
------------------------------------------------------------
ta----tatc--------ta-gc-t--gtc--gaaaa-------agccagatcccatgag
----ttcaatgctatgat----a--tt------gg-t-t--taccta----atattc-a-
g-gggcaaaattactaataaaat-----t------------------aa-----tagat-
---------------------gaatt-----------------aaaaag---aat--cca
c-----------------------a----t---tggat-ttac----t----gat-----
at---ta-----tta----cataaatct-a-atttt---tatttgt--t-tca-t-t---
--t-tt----gttcaac----------taac-aagaat--taa----c---cacaaa---
gttt--at-a-----a-----gctc---aat-t---atgtta----aaa-g-t-------
---ttgaaatc--c--aaag-gaaggg-aaa-----ctttata---tgc-aatcaga---
--g------taca-------ta-cttc---cta-t----------------t-cgct---
------a--ggcct-aa--------------atct-----------tt------------
--------gtt-----------------ggagtg--------------------------
-----------------------------------------------------
>EnSpm-N32_DR|1080268
-------------------------------catt---------------------taaa
aaag----caatcataa--t-----aaagttt--a-t---cattaaccg-----tttgaa
acc-------------tt------ttat---ataatttgtcaa------------atttt
--------------tttaggcatgt-tgtc-agattcc-tttcc---gtcta-tctaa--
--atcta-c-----ta--g-----------at------aaaactat---ta-aattt-a-
--ttc-agt-t---------------------------a---------------------
------------------------------------------------------------
------------------------------------------------------------
------------------------------------------------------------
------------------------------------------------------------
------------------------------------------------------------
------------------------------------------------------------
------------------------------------------------------------
------------------------------------------------------------
------------------------------------------------------------
------------------------------------------------------------
------------------------------------------------------------
------------------------------------------------------------
-----------------------------------------------------
>EnSpm-N32_DR|1080269
----------------------------------t-aaaa--------------------
------------------------------------------------------------
------------------------------------------------------------
------------------------------------------------------------
--------------tt--a-------------------aatactaa---tg-gattt-a-
--atc-agt------------------tatg---a---at-atg-gta---taa-----a
ta----tatc--------ta-gc-t--gca--taaaaa------aggcagatccaattag
----ttaaattctatgag----a--ttt---aagg-t-t--taccta----a--------
------------------------------------------------------------
------------------------------------------------------------
------------------------------------------------------------
------------------------------------------------------------
------------------------------------------------------------
------------------------------------------------------------
------------------------------------------------------------
------------------------------------------------------------
------------------------------------------------------------
------------------------------------------------------------
-----------------------------------------------------
>EnSpm-N32_DR|1080270
------------------------------------------------------------
------------------------------------------------------------
-------------------------------------------------------ttttt
---aa----------aaacgtatgt-tgtc-agattcc-ttaga---gccaa-tctta--
--ttatg-t-----tc--ta-at-------cg------aatactaa---at-gtttt-a-
--att-agt-tgtg-aa----------------------t-atg-gga---taa-----a
ta----tatc--------tt-gc-t--gta--gaagaagtca--att-------------
------------------------------------------------------------
------------------------------------------------------------
----------------------------------------------------------aa
t-------t-a-gatttt------a----tgt----at-tttt----t----gat-----
aa---ta-----ttg----cagaaatct-t-gttat---tatttgt--t-tta-t-t---
--t-ac----atttaac----------taac-aaatat--taa-ccac----gtaaa---
gttt--at-t-----c-----attc---aat-t---atgtta----aaa-g-t-------
---atgtcatc--c--aaac-ggatgg-aaa-----ttttata---aac-aaacaga---
--t------tgcata---------atac--tta-t----------------t-tgta---
----ctt--actct-aa--------------aca-----------ttt------------
-------tttt-------------------------------------------------
-----------------------------------------------------
>EnSpm-N32_DR|1080271
------------------------------------------------------------
----------------------------------a-t-----------------------
--------------g---------------------------------------------
------------------------------------------------------------
--ac----------------------------------------------a----tc-a-
------------------------------------------------------------
------------------------------------------------------------
----------------------ag-tt---------------------------------
g-----------------------------------------------------------
------------------------------------------------------------
------------------------a-----------------------------------
------------ttag--------------------------------t-----tg----
------------------------------------------------------------
gtttaggt-------a------------------------------aaa---cc------
---gtataatc----taaac-ggacaa-aaa----ttattata---tgc-attcaag---
---------tata-------ta-aatc------------------------t--------
---------ggcctaaa-------------------------------------------
------tatttt------------------------------------------------
-----------------------------------------------------
>EnSpm-N32_DR|1080272
----------------------------------------c-------------acttaa
aaaat----aaccacaa--t-----ggagttt--t-------------------ttaata
agct-----tttgat-tt------ttgt---ttaatatgtagt------------ttttt
---taaatgta---------------tgtc-agatact-ttaca---atcaa-tcaaa--
--atctg-t-----ta--aa---------------tcaaatactat---ta-gattt-a-
--gtg-agt-ttaa-aa-------aa-catt---g---tt-atg-ataaaataa-----a
ta----tatc--------ta-gc-t--gta--aaaaa------------gatacaattag
----ttaaaagctgag------a--tt------gg-t-t--tactta----attttc-t-
g-gggca---aaattgacacaactcaagaac-acg---attta-tgtaa-----taacat
c----act-------------aaatctaa--tgcgttttcaattaatag---gag--cat
t-------t-a-aaacac------a----t---ttaat-tgat----tat--tatt----
at---ta-----tta----cataaattc-g-gttct---tatttat--t-tta-a-a---
--t-at----gcttaac----------ttac-acaaat--caa-tcac----ataat---
gttt--at-a-----a-----gctc---aat-t---acgttt----caa-a-t-------
---atttaatc--t--acat-tgatgg-aaa-----ttttaaa---tgc-agtgaaa---
--a------taaa-------ta-tatc---ttg-t----------------t-tgtt---
------a--ttctt-aa--------------ata--------------------------
--------tttt----------------t-------------------------------
-----------------------------------------------------
>EnSpm-N32_DR|1080273
agttgattgttagtaatgttaaaacttcagtatac---------------------aaaa
cttatagagtgtcacga--t-----gaagttt--a-t---tgttaagtg-----tttgta
actc-----ttag-a-tt------ttat---ttattttgtcag------------tttt-
-------------------ctaaaa-tgtc-agattcc-ttaga---atcaa-tctaa--
--atctg-t-----aa--aa-at-------tg------aatactgt---ta-gattt-g-
--atc-agc-taaa-ag--------a-tatt---a---ac-agg-gta---cga-----a
ca----------------ta-gc-t--gta--g-aaaa------tgccagatccaat---
---------------------------------gg-t-t--tactta----ctatt--aa
g-gagca---acattgatgaagc-----tcc-atg---ttcca-cacaa-----aagaa-
---------------------gaatt-----------------aagaag---aag--ctt
tt----------aaacac------a----t---tgaat-ttat---t-----gat-----
at-----------------tataaatct-t-gttct---cattcat----ttaa--t---
-tt-------gtttaac----------taac-acatat----------------------
------------------------------------------------------------
------------------------------------------------------------
------------------------------------------------------------
------------------------------------------------------------
------------------------------------------------------------
-----------------------------------------------------
>EnSpm-N32_DR|1080274
------------------------------------------------------------
------------------------------------------------------------
------------------------------------------------------------
------------------------------------------------------------
------------------------------------------------------------
-----------------------------------------------at----g-----a
ta----taca-tcatatata-gc-t--gtg--gaaaaagcca-------gatccaattag
----atacattctatgaa----a--tt------gg-t-t--tactca----atattc-a-
g-gggca---aaattgacggtgc-----ttc-ata---ctcca-cacaa-----aggaa-
---------------------caatt-----------------aataag---aag--ca-
t-------t-a-aaacac------a----t---tgaac-ctac----t----gat-----
at---ta-----caa----cataaatct-t-gttct---tatttaa--t-cta-t-t---
--c-at----gtttaac----------taac-aaatct--ta-----------taaa---
gttt--at-t-----a-----gttc---aag-t---atgtga----aga-g-a-------
---atgcaatc--c--aaat-ggatga-aaa-----tttgata---tgc-aatcaca---
--a------taca-------ga-aatc---tta-t----------------g-cgtt---
------a--ggatt-aa--------------ata-----------ttc------------
--------ttt-----------------taagtgatg---gtatgttgtcaaactactt-
--atcgatctaaatctgtaaaaattgaatacttttagatttaattagtataaa
>EnSpm-N32_DR|1080275
------------------------------------------------------------
------------------------------------------------------------
------------------------------------------------------------
------------------------------------------------------------
------------------------------------------------------------
------------------------------------------------------------
------------------------------------------------------------
------------------------------------------------------------
------------------------------------------------------------
------------------------------------------------------------
------------------------------------------------------------
------a-----tta----cataaatcc-g-atttt---tacttat--t-taa-t-g---
--t-at----gtttagc----------caac-atatat--gca-tcac----atgaa---
gtgt--ac-t-----g-----gttt---gct-t---aagtta----aaa-att-------
---ctgcaatc--t--aaat-ggatga-aa------------------------------
------------------------------------------------------------
------------------------------------------------------------
------------------------------------------------------------
-----------------------------------------------------
>EnSpm-N32_DR|1080276
------------------------------------------------------------
------------------------------------------------------------
------------------------------------------------------------
------------------------------------------------------------
------------------------------------------------------------
------------------------------------------------------------
------------------------------------------------------------
------------------------------------------------------------
------------------------------------------------------------
------------------------------------------------------------
------------------------------------------------------------
------------------------------------------------------------
------------------------------------------------------------
------at-g-----a-----gttc---agt-t---atgctg----aaa-g-t-------
---atgcaatc--a--aaat-ggatgg-aaa-----ttatata---tgg-aatc-ag---
--a------cata-------aa-tctc---att-tgtttg-----------t-ttgt---
------t--ggcct-aa--------------ata-----------ctt------------
--------tt--------------------------------------------------
-----------------------------------------------------
>EnSpm-N32_DR|1080277
------------------------------------------------------------
----------atcacag--t-----gaagttt--a-t---cattaattg-----tttgca
acca-----tttg-a-tt------ttat---tgaacttgtcaga--------ttatattt
--a-------------aatgaatgc-tgtc-cgatttc-ttaga---atcaa-tttaa--
--atctg-c-----ta--aa-at-------ca------aatgctat---ta-gattt-a-
--atcg----taaa-aa----------tatg---g------acg-gtat--taa----ta
ta--------------tcta-gc-t--gta--gaaaaaggcc-------tattcaattag
-------------------------tt-----------------------------a---
----------aaa-----------------------------------------------
------------------------------------------------------------
------------------------a--------------ctat-----g--agat-----
-----tg-----------------------------------------------------
------------------------------------------------------------
gttt--ac-------a----------------------------------a---------
----------------aaat----tgg-------------------tgc-----------
---------cgca------ccacactc------------------------t--------
-------------------------------ac---------------------------
------------------------------------------------------------
-----------------------------------------------------
>EnSpm-N32_DR|1080278
------------------------------------------------------------
------------------------------------------------------------
------------------------------------------------------------
------------------------------------------------------------
------------------------------------------------------------
------------------------------------------------------------
------------------------------------------------------------
------------------------------------------------------------
---------------------------------------------------------tt-
---------------------aaatt-----------------aataag---aag--tat
t-------t-a-aagcac------a----t---tggat-ttat----t----gat-----
at---ta-----tta----tataaacct-t-gcttt---aatttgt--t-tca-t-c---
--t-at----gtttgat----------taac-aattat--caa-tcat----ataa----
---------------a-----atta---agt-t---atgtta----aaa-g-t-------
---ttgcaatc--c--aaat-agatag-aga-----tttaata---tgc-aatctga---
--a------ta-------------------------------------------------
------------------------------------------------------------
------------------------------------------------------------
-----------------------------------------------------
>EnSpm-N32_DR|1080279
------------------------------cactc-----------------------aa
aaatg----aatcatgc--t-----taggtttaca-t---cattaatgg-----tttgta
acct-----ttta-a-a-------ttta---tttatttattttttggg------gttttt
---t----------ttaatccatgt-tttc-agaatcc-tacaa---at-----------
--------------ca-----at--------------------------t-----t----
------------------------------------------------------------
------------------------------------------------------------
------------------------------------------------------------
------a---aatcagttacagt-----tga-atg---ctata-cgatt-----taat--
---------------------------------------------------------cat
t-------t-a-agaaac------------------------------------t-----
gt---ta-----ttat-tacgtatatac-t-attgt---tttttgt--t-tca-t-t---
-----t----gtttagg----------taac-aaatat--taaat--c----acaaa---
gttt--at-t-----a-----gctc---aat-t---atgtta----aaa-g-t-------
---atgtaatc--c--aaaa----------------------a---tac-aaaaaaat--
cca------aaca-------ga-aatc---tta-t----------------t-tgtt---
------a-----------------------------------------------------
------------------------------------------------------------
-----------------------------------------------------
>EnSpm-N32_DR|1080280
--------------------------------ctc---------------------aaac
aata----aaatcataa--t-----aaagttt--g-t---catgaattg-----tttgta
accttttgatttg-a-tt------tgat---ttgatttgtcag------------aattt
---ttta----------aagtatgt-tgtc-agattcc-taaaa---atgaa-tctaa--
--atctg-a-----ta--t------------------------------ta-tattt-a-
--atc-ttt--agc-ag--------a-tatg---a---at-atg-gta---taa-----a
ta----catc--------ta-gc-t--gta--g-aaaa------agccagatccagatat
----tta-----------------------------------------------------
------------------------------------------------------------
------------------------------------------------------------
------------------------------------------------------------
------------------------------------------------------------
------------------------------------------------------------
------------------------------------------------------------
------------------------------------------------------------
------------------------------------------------------------
------------------------------------------------------------
------------------------------------------------------------
-----------------------------------------------------
>EnSpm-N32_DR|1080281
---------------------------------------a-------------------a
gaatt----aatcacgg--t-----aaagttt--c-t---aattgtctg-----attgaa
acct-----tttg-g-tt------ttat---ttaatttgccag-------------tctt
---ttaa---------catgtatgt-tgtc-agattcc-ttaga---atcaa-tttaa--
--atatg-t-----ta--aa-at-------ca------aatactat---ta-gatt----
------------------------------------------------------------
------------------------------------------------------------
------------------------------------------------------------
------------------------------------------------------------
------------------------------------------------------------
------------------------------------------------------------
------------------------------------------------------------
------------------------------------------------------------
------------------------------------------------------------
------------------------------------------------------------
------------------------------------------------------------
------------------------------------------------------------
------------------------------------------------------------
-----------------------------------------------------
>EnSpm-N32_DR|1150476
------------------------------------------------------------
------------------------------------------------------------
------------------------------------------------------------
---------------------------------------------------------a--
--at---------------------------------------------ta-------a-
----------taag-aa------------------------------------------a
ca----------------------t-----------------------------------
----tt----------------a---------------------------------c---
--------------------------------------------aacaa-----------
----------------------------------------------------gag--aat
t-------t---------------a----t---taaat---------t----gat-----
-----ta----------------catct-t-gtttt---tacttgt--t-tca-t-t---
----att---gtttacc----------taac-aaatat--caa-tcac------------
---------------a--------------------atgtta----aaa-g-c-------
-------------c--aaac-ggatgg-aaa-----atttata---ggc-aatcaga---
--a------caca-------ta-aatc---tta-t----------------t-cgttaaa
atg-tca--agtcg-aagtt----------catgattta---ttgtttgtaa--------
------acttttgctt------------tcaatgtataat-----tggtca---------
-----------------------------------------------------
>EnSpm-N32_DR|1150477
------------------------------------------------------------
----------------ac-t-----gaatttt--g-------------------------
------------------------------------------------------------
-----------------------------------------------------tgtaa--
---------------------------------------------------aaat---at
--cta-gct-ttgg-aa-----------------a---aa-----gc----cag-----a
tc---------------aaa----t-----------------------------------
------tagttctatgag----a--at--------gttt--tgctta----atattc-a-
g-catca---aaattgtcacagc---------tca-------------------------
------------------------------------------------------------
------------------------a----------------------t----a-------
ct---tc-----cca----caacagttt-a-aatccaatgcgttttaat-cac-t-t---
--t-at----atttaattatt-gttaataac-aaatac--caa-ttac----ataaa---
gttt--at-t-----g-----gttc---aat-tactatgtta----aag-g-t-------
---atttaatc--c--aaat-ggatgg-aaa-----tt-tata---tta-aatcaga---
--a------taca-------ta-aaac-------a----------------t-tgtt---
------a--ggcct-aa--------------ata-----------ttt------------
--------tttt------------------------------------------------
-----------------------------------------------------
>EnSpm-N32_DR|1150478
------------------------------------------------------------
------------------------------------------------------------
----------tt----ttgat--ttcat---tttatctgtgcg----------gattttt
---t---------tttaatgtatgt-tgtc-agatttc-taaga---atcaa-tctaa--
--atctg-t-----ta--aa-at-------cg------aatactat---ta-gattt-a-
--ata-agtaaaaa-ag--------a-tatg---a---at-ata-gta---tga-----a
ta----tatt--------ga-gc-t--gta--gaaaaag--------------caaa---
-------------------------tt-----------t---------------------
ggggggg---aaattgacgcagc-----tcc-ata---ctcaa-cacaa-----tagat-
---------------------gaatt-----------------aataag---aag--tat
t-------t-a-aagcac------a----t---cagat-gtat----t------------
-----tataaaatta----aattaacct-t-gttct---tatttgt--t-tcg-t-t---
--t-at----gtttagc----------taaaaaaaaaaa-----tcgc------------
atttt-at-tt----------gttc---aat-t---atgtta----aaa-----------
------------------------------------------------------------
------------------------------------------------------------
------------------------------------------------------------
------------------------------------------------------------
-----------------------------------------------------
>EnSpm-N32_DR|1150479
------------------------------------------------------------
---------aatcacaa--t-----gaaattt--a-t---caactgtttgc--------a
acct-----ttta-a-tt------tt-----ttattaacttgt-----------------
-----------------------------c-agatttt-ttaaa---------cttac--
taactta-c-----ta--aa-tt-------t-------aatactat---ta-aattt-a-
--ata-tat-caaa--------------atg---a---at-atg-gtaa--tac-----a
ta----tatc--------ta-gc-t--gca--taaaaag-------ccagatctaattag
----gtaatttgtatgtg----a--tt------ag-t-t--tactta----at---t-g-
t-gactc---ttagggacgctgc-----tgt-ata---ctcca-cacaa-----ca----
------------------gatgaatc-----------------aataag---aag--cat
t-------t-a-aaacac------a----t---tggat-ttat----t----gat-----
------------------------------------------------------------
------------------------------------------------------------
------------------------------------------------------------
------------------------------------------------------------
------------------------------------------------------------
------------------------------------------------------------
------------------------------------------------------------
-----------------------------------------------------
>EnSpm-N32_DR|1150480
----------------------------------a---aa-------------------a
aaaag----gatcatga--t-----gaagttt--a-t---cattaattg-----tttgta
actt-----ttag-g-tt------ttat---taaatttgtcag-------------tt--
------------------tttatgt-tgtc-agatttc-ataga---atcaa-tctaa--
--atctt-t-----ta--at-at-------tg------aatactat---ta-gattt-a-
--atc-agt-tcaa-ag------ata--tga-------ac-atg-gta---tac------
---------at--a--tcta-ac-t--gta--g-aaaa------agccagatccacttag
----ttaaattctatgag----a--tt------gg-t-t--tacttt----atattc-a-
t-tggca---aaactgaagcagc-----tct-ata---ctcca-c-caa-----------
--------------------tagatt-----------------aataag---a-------
---------------aac------a----t---ttaaa-cata----t----gat-----
at---ta-----tta----cataaatcc-t-gttaa---tatttg---------------
------------------------------------------------------------
------------------------------------------------------------
------------------------------------------------------------
------------------------------------------------------------
------------------------------------------------------------
------------------------------------------------------------
-----------------------------------------------------
>EnSpm-N32_DR|1150481
------------------------------------------------------------
------------------------------------------------------------
------------------------------------------------------------
------------------------------------------------------------
------------------------------------------------------------
------------------------------------------------------------
------------------------------------------------------------
------------------------------------------------------------
------------------------------------------------------------
------------------------------------------------------------
------------------------------------------------------------
------------------------------------------------------------
----------------------------------------------ac----atcaa---
gttc--at-t-----a-----gtac---agt-c---atttta----aaa-g-t-------
---atgtgatc--c--aaat-ggatgt-aaa-----ttttata---tgc-aataaga---
--a------taca-------ca-aagc---acatt----------------t-tttt---
------a--ggcct-aa--------------ata--------------------------
--------tttt----------------t-------------------------------
-----------------------------------------------------
>EnSpm-N32_DR|1150482
------------------------------------------------------------
------------------------------------------------------------
------------------------------------------------------------
------------------------------------------------------------
------------------------------------------------------------
------------------------------------------------------------
------------------------------------------------------------
----------------------a--tt------gg-t-t--tacttc----atattt-gt
g-ggaca------------cagc-----tcc-aaa----------agaa-----ttcatt
a--------------------gaatt-----------------aataag---aag--cat
t-------t-aaaaacac------a----t---tgcat-ttat----t------------
-----------------gctataaatct-t-gttct---catttgt--t-taa-t-----
--taat----gtttaac----------taac-aaatat--caa-tcac----atgaa---
gttt--aa-t-----a-----gttc---aat-t---atgcta----aaa-g-t-------
---atgtaatc--c--aaat-gga---------------------ttga-aatcaga---
--a------tata-------ta-aatc---tta-t----------------t-tttt---
------a--ggccacatttttcactcaaaaaataatc--cttaagtttat--------ca
taacctgtttttaacct---------tatg------------------------------
-----------------------------------------------------
>EnSpm-N32_DR|1150483
------------------------------------------------------------
------------------------------------------------------------
------------------------------------------------------------
------------------------------------------------------------
-------------------------------------------------t-----tt-a-
--atc-att-taaa-aa----------tatg---a---at-gtg---------------c
ta----tatct-----t----tc-t--gta--gaacaa-----------catccaattag
-------------------------tt---------------------------------
--------------------------------gta-------------------------
------------------------------------------------------------
------------------------a--------------ttgta---t----ggt-----
-----ta----------------------t-gcttt------------------------
--------------------------------aaatat--------------gtgag---
gttt-----c------------------aat-t-----------------g---------
------------ac--------------aca-----ctccat--------agtc------
------------------------------------------------------------
------------------------------------------------------------
------------------------------------------------------------
-----------------------------------------------------
>EnSpm-N32_DR|1211777
------------------------------------------------------------
------------------------------------------------------------
------------------------------------------------------------
------------------------------------------------------------
--------------------------------------------------a-------a-
---------------------------tatg-----------------------------
------------------------------------------------------------
-------------------------tt------gg-------------------------
------------------------------------------------------------
------------------------------------------------------------
------------------------a----t---------ttat----t----gac-----
----ata----------------aatct---cgttt---tatttgt--t-tta-t-----
--tcac----gtttaac----------taac-aaatat--caa----t---cccaaa---
gctt--at-t-----a-----gctc---aat-t---ctgttga-------gctt------
---acgtaaaa--c--aaac-ggat-----------------------------------
------------------------------------------------------------
------------------------------------------------------------
------------------------------------------------------------
-----------------------------------------------------
>EnSpm-N32_DR|1211778
------------------------------------------------------------
------------------------------------------------------------
------------------------------------------------------------
------------------------------------------------------------
------------------------------------------------------------
------------------------------------------------------------
------------------------------------------------------------
----------------------a--ct------ag-t-t--tactta----ttattt-a-
g-gggca---agattgatgcagc-----tcc-ata---ctcca-cacaa-----tagaca
t----aat----------------------------------------------------
------------acataa------a----t---catat-ttgt----t----ag------
--------------g----cccaaatct-t-gttt-------------------------
------------------------------------------------------------
------------------------------------------------------------
-------------------t-gagtg----------------------------------
------------------------------------------------------------
------------------------------------------------------------
------------------------------------------------------------
-----------------------------------------------------
>EnSpm-N32_DR|1211779
------------------------------------------------------------
------------------------------------------------------------
------------------------------------------------------------
------------------------------------------------------------
------------------------------------------------------------
------------------------------------------------------------
------------------------------------------------------------
------------------------------------------------------------
------------------------------------------------------------
------------------------------------------------------------
------------------------------------------------------------
------------------------------------------------t-tca-t-t---
--t-at----gtttaac----------taac-aaacat--caa-tcac----ataat---
gttt--ac-t-----a-----gctc---aat-t---acgtta----aaa-g-c-------
---atgtaatc--c--aaat-aaatga-aag-----ttttaaa---tgc-aattata---
--a------taca-------ta-aatc---tta-t----------------t-tgtt---
------a--agcct-aa--------------ata-----------ttt------------
--------ttt-----------------gaagtg--------------------------
-----------------------------------------------------
>EnSpm-N32_DR|1211780
------------------------------------------------------------
------------------------------------------------------------
------------------------------------------------------------
------------------------------------------------------------
------------------------------------------------------------
------------aa-ag--------a-tatg---a---at-atg-gta---taa-----a
ta----tatc--------ta-gc-t--gta--ggcctg------------atttaattaa
----ttacattctatgag----a--tt-------g-t-t--tactta----atattc-g-
t-gggca---aaattgattcagt-----tcc-ata---cacca-cacaa-----ca----
------------------tatgaatt-----------------aataag-----------
------------aaacac------a----t---tgaat-ttat----t----gat-----
at---ta-----tta----ca---------------------------t-tca-t-t---
--c-at----gtttaac-----------taa-caaaat--cta-tcgc----ataaa---
gttt--at-c-----g-----g----------t---atgtta----gaa-g-t-------
---atgtaatc--c--aaat-ggatgg-aaa-----ataatat---tca-gtcagag---
--t------taaa-------ta-aa-----------------------------------
------------------------------------------------------------
------------------------------------------------------------
-----------------------------------------------------
>EnSpm-N32_DR|1211781
------------------------------------------------------------
------------------------------------------------------------
------------------------------------------------------------
-----------------------------------------------accaa-tctaa--
--atctg-t-----ta--ac-at-------tt------aatactat---tg-gattt-a-
--atc-cgt-taaa-ag--------a-taca---a---at-atg-gta---taa-----a
ta----aataa--acaaata-tc-t--gtg--gaaaaa------agccagatcaaattag
----gtc-attctaagag----a--tt------gg-t-t--tactca-------------
----------aaattgacccagc-----tcc-tta---ctccg-cacaa-----caaat-
---------------------aaatg-----------------aataag---aag--cat
t-------t-a-aaacac------g----t---tggat-ttat----t----gat-----
at---ta-----tta----aataaatct-t-gttct---tgtttgt--t-tca-t-t---
--t-at----gtttaac----------tagc-aaatat--cag----------tcaa---
gctt--at-t-----a-----attt---aat-g---atgtta----aaa-g-t-------
--aatgtgatc--c--aaat-ctattg-aaa-----tgttata---tgc-a---------
--------------------ta-aatc---tta-t----------------t-tgtc---
------a--tgcct-aa--------------ata-----------ttt------------
--------ttt-----------------tgagtg--------------------------
-----------------------------------------------------
>EnSpm-N32_DR|1211782
------------gttttttaaaatgt---ttcctt-agaatcttttcaaatc--------
tgtta----aaatcgaa--t---actagatca--g-t---taaaagctg-----tctgtg
atataaagatcca-a-tt------taaa---ttggtttgctta------------atatt
---caggggcattcatactgcacac-atcc-agatgaa-ttaataacaagca-tttaaac
ttatttg-t-----ta--tg-ga-------tggaaaaaaataaaat---ta-gattt-a-
--atc-agt-taaa-ag--------c-tatg---a---gt-gcg-atg---taa-----a
ta----tatc--------ca-gc-t--gca--gaaaa-------agccagattcaatgag
----ttaaactt---------------------gg-t-t--tgctta----atattc-a-
g-gggca---aaattgatgcagc----------------ttca-cataa-----cagat-
---------------------taatt---------------atttttaa---ttg--cat
t-------t-a-aaacac------a----t---tggat-ttat----t----gat-----
a-----------tta----tacaaatga-t-gtttt---catttgt--t-tga-t-t---
--t-at----gtttaac----------taac-aaatat--cag-tcac----ataaa---
gtgt----------------agttc---aat-t---atgtta----aa------------
----tgtaatc--c--acat-ggatgg-aaa-----ttttata---tgc-aatcaga---
--a------taca-------ta-aatc---cta-t----------------t-tatt---
------------------------------------------------------------
------------------------------------------------------------
-----------------------------------------------------
>EnSpm-N32_DR|1211783
------------------------------------------------------------
------------------------------------------------------------
----------------tt------ttat---ttgaatgtctgt------------ttttt
---t-------------atgtatgt-tgtc-agattcc-ttaga---atcaa-tctaa--
--atctg-t-----tg--aa-at-------tg------aatacta-------gattg-a-
--atc-agt-tgaa-at--------a-tatg---a---at-atg-gta---tga-----c
ta----tatc--------ta-gc-t--tta--gaaaa-------agccagatcctcagag
----ttatattctatgag----a--tt------gg-t-t--tactta----atactc-a-
g-gggca---aaattgacgcacc-----tc--------------cacaa-----gagat-
---------------------gagtt-----------------aataag---aag--cat
t-------t-a-aaacac------a----t---tgtat-ttat----g----gat-----
gt---ta-----tta----cataaatct-t-gttct---tatttgt--t-taa-t-t---
--t-at----gtttaac----------taa--aaatat--caa-tcac----ataaa---
gtgt--at-t-----g------------aaa-t---atgtta----aga-g-t-------
---atgtaatc--c--gcat-ggatgg-aaa-----ttttata---tac-aatcaga---
--a------taca-------t---------------------------------------
------------------------------------------------------------
------------------------------------------------------------
-----------------------------------------------------
>EnSpm-N32_DR|1211784
------------------------------------------------------------
----------------------------------g-------------------------
------------------------------------------------------------
------------------------------------------------------------
-------------------------------------------------t-----tt---
--acc----------------------------------------------taa------
------------------------t-----------------------------------
----------------------a--tt----------ct---------------------
g-gggca---aaa------------ttggccaata---ctcca-agcaa-----cagat-
---------------------ggatt-----------------aataag---atg--cat
t-------t-a-aaatgc------a----t---taaat-ttat----t----gat-----
----ata-----tta----cataaatct-t-gttctatttgtttgt--t-tga-t-t---
--t-------gtttaac----------taac-aaatat--cta-tgac----ataaa---
gttg--ac-t-----a-----gttt---aat-taacatatta----ata---tt------
---atgtatcc-----aatt-gta----aaa---------------tgc-aatcaga---
--a------taca-------ta-gatc---gta-t----------------t-tgtt---
------a--ggcct-aa--------------atattt--------tttatagcaaaaagg
cagatcgatttagt--------------taaatgt------tatgagattggtttacct-
-----------------------------------------------------
>EnSpm-N32_DR|1211785
------------------------------cactc----------------------aga
aaatg----atgcacaa--t-----gaagttt--a-t---cattcactg-----------
---------tttg------------------tt---------------------------
--------------------------tgt-------------------------------
------------------aacat--------------------------t-----tt---
----------------------------------g---at--------------------
------------------------t-----------------------------------
----tt----------------at-tt------ag-t-t--t------------------
----------------------------ttc-----------------------------
-----------------------------------------------ag--------ttt
t-------t--------------------t---taaac-ttatg---t------------
gt-------c--ttag--------------------------------tatca-t-c---
--------------------------------gaatac---------t------------
------ac-t-----a------------gat-t-------------gaa---t-------
----------------agat----tag-aag-----------a-----------------
--------------------ta-----------------------------t--------
------g--------aa-------------------------------------------
------------------------------------------------------------
-----------------------------------------------------
>EnSpm-N32_DR|1211786
------------------------------------------------------------
aaata----aatcatga--t-----gaagttt--a-t---t---gactg-----attaag
accatttggtttttt-tt------ttct--ttt----------------------ttttt
---t----------gtgatgaatgt-tgtc-agattcc-ttaga---atcga-tctaa--
--atctg-t-----tc--aa-at-------cc------aatactat---ta-gattc-a-
--atc-agt-taaa-ag--------a-tatg---c---at-ttt-gtg---tat-----a
tag--------------tta-gt-t--gta--gagaa-------agccagatccaattag
----ctaaattctatgag----a--ct-----------g---gttta-------------
------------------------------------------------------------
------------------------------------------------------------
------------------------------------------------------------
------------------------------------------------------------
------------------------------------------------------------
------------------------------------------------------------
------------------------------------------------------------
------------------------------------------------------------
------------------------------------------------------------
------------------------------------------------------------
-----------------------------------------------------
>EnSpm-N32_DR|1211787
------------------------------------------------------------
----------------------------------------------------------ta
acgt-----tctg-a-tt------tgat---ttcatttgtc--------------cctta
---ttta---------aatatgtgt-tgtc-agtttcc-ttaga---a------------
-------------caa--aa-tc-------ta------aatacttt---ta-cattt-a-
--atg-agt-taaa-ag--------a-tatg---a---at-atg-gta---taa-----a
ta----ta--------tcta-gc-t--gta--g-aaaa------agcgagatctattttg
----taaagttctatgag----a--tt---------------------------------
------------------------------------------------------------
------------------------------------------------------------
------------------------------------------------------------
------------------------------------------------------------
------------------------------------------------------------
------------------------------------------------------------
------------------------------------------------------------
------------------------------------------------------------
------------------------------------------------------------
------------------------------------------------------------
-----------------------------------------------------
>EnSpm-N32_DR|1211788
---------------------------------------------------------aaa
aaat----gaattacga--t-----gaagtat--a-t---cattaactg-----cttgta
accc-----ttcg-a-ct------ttaa---ttaatgg----------------------
---ttaat-----g-gttaatatgt-tgtc-agattcc-ttgga---atgaa-tccaa--
--atttg-t-----ta--aa-at-------tg------aacactat---ta-catta-a-
--atc-agt-taaa-ag--------a-tatg---g------atg-gtt---taa-----a
ta----tgtc--------ta-gc-t--gca--a-aaaa------agctatat--------
------------------------------------------------------------
------------------------------------------------------------
------------------------------------------------------------
------------------------------------------------------------
------------------------------------------------------------
------------------------------------------------------------
------------------------------------------------------------
------------------------------------------------------------
------------------------------------------------------------
------------------------------------------------------------
------------------------------------------------------------
-----------------------------------------------------
>EnSpm-N32_DR|1211789
------------------------------cactc------------------------a
aaaacaatgaatcacga--t-----gaagtta--a-t---catgaactg-----tctgta
acct-----tttg-a-ttt-----tttt---tttatttgtcaa------------atatt
---taaa---------aatgtatgt-tggc-agattcctttgaa---atcagatctaa--
--atttg-t-----ta--aa-at-------cg------aatactat---tg-aatct-a-
--atc-agt-taaa-aattaaatcta-taag---a---tt-ata-ctg------------
------------------------------------------------------------
----------------------------------------------a----atattc-a-
g-gggaa---a-----atgcaac-----ttt-ata---cccca-cacta-----tagttg
agagaaataagaagttga-gtttaga-----------------aataag---agg-catt
g-------a-a-aaaaac------a----t---tggat-gtat----t----gat-----
tt---ta-----ttg----cgtaaatca-t-gctct---tatttgt--t-tcc-t-t---
--t-at----gtttaac----------cagc-a--------aa-tcac----atcta---
gtat--at-t-----a-----gttc---aat-t---atgccg----aaa-g-t-------
---atgtaacc--c--aaag-ggatgg-aaa-----tttaaga---tgg-cacccag---
--a-----ataca-------ta-aatc---ata-t----------------t-tgtt---
------a--ggcct-aa--------------atatt----------ta------------
--------ttt-------------------------------------------------
-----------------------------------------------------
>EnSpm-N32_DR|1211790
------------------------------------------------------------
------------------------------------------------------------
------------------------------------------------------------
----------------------------t-------------------------------
--at---------------------------------------------------tt-a-
-----------------------------------------------------------a
ca----------------------------------------------------------
-------------------------tt-----------------------------c---
ggagaca---aaattgatgcaac-----tcc-----------------------------
------------------------------------------------------------
------------------------------------------------------------
-------------------------------gttct------------c-----------
------------ctaac----------taac-acatat--cga-ttac----ataaa---
gttt--at-t-----a-----gttc---aat-t---atgtaa----aaa-a-t-------
---gtataatc--c--aaat-ggatgg-------aattttata---tac-gatcaga---
--a------taca-------ca-aatc---tta------------------tgtgtt---
------a--ggctt-aa--------------atatat-------atat------------
------attttt----------------tgagt---------------------------
-----------------------------------------------------
>EnSpm-N32_DR|1211791
----------------------------------------------------------ac
aaata--tagatcacat--------taagttt--a-------------------------
---------ttag---tt------taat--------------------------------
---t---------a------------tgttacaagtct-gcaaa---------tccaa--
--at--------gatg-gaa-attt-----tg------aatacaat---cagaat---a-
------agt------------------------------------gta------------
----------------ttta-gc-t--gta-agaaaaaa----------aatttatt---
---tcttaattctataaa----aa-tt--------ct-t--tacttg-------------
g-gggca---aaattgacgcaac-----tcc-ata---cttcc-cacaa-----tagat-
---------------------gaatt-----------------aataag---aag--cat
t-------t-a-aaacacattaaaa----c-tatgaagtttat-catt----aact----
at----------ttgt-------aactttttgattt---tatttaatatgtcagc-t---
--t------attttaat----atatggtatc-agatacc-----ttaa----acaaatca
cttt--tc-a-----a-----attt---aat-c---agttaa----aag-a-c-------
---atgagaat--a--gtat-aaatat-a-------------------------------
------------------------------------------------------------
------------------------------------------------------------
------------------------------------------------------------
-----------------------------------------------------
>EnSpm-N32_DR|1211792
------------------------------------------------------------
-aatg----aataacga--t-----gaagttt--a-t---tattaatg------tttgta
aact-----tttg-a-tt------ttat---ttgtcggttcct------------tttta
----------------aatggttgg-tgtc-agcttcc-ttagg---atcaa-gctaa--
--atctg-t-----ta--aa-at-------cg------aacactat---tg-tattt-a-
--atc-agt-taaa-g---------a-tatg---a---at-atg-gca---tga-----g
ta----tgtc--------ta-tt-c--gta--gaaaa-------agccagattcaattag
----ttaaattctattag----a--tt------gg-t-t--tactta----acactc-a-
ggggttt---aaattgatgcagc-----tcc-ata---ttcca-cacaa-----tggat-
---------------------aaatt-----------------aataag---aac--cat
t-------t-a-aaacac------a----t---aggat-ttat----t----gat-----
aa---ta-----tta----cacacattt-t-tctct---taatgat--t-tta-t-t---
--t-at----gtttaac----------taac-aaatat--caa-gcac----ataca---
gttt--at-t-----a-----gttc---aat-t---atgtta----aaa-g-t-------
---atataatc--c--aaat-agataa-aaa-----aatgata---tgc-aatcaga---
--a-----------------ta-cata---cat-t----------------t-tgtt---
------a--ggcat-aa--------------ata-----------tat------------
--------ttt-----------------tgagtg--------------------------
-----------------------------------------------------
>EnSpm-N32_DR|1284280
------------------------------------------------------------
-------------tcag--t----------------t-----------------------
--------------a-tt------ttgt---caaatttat--------------------
-----------------------gt-tgtc-agattgc-caaaa---ttcag-tctaa--
--atatg-t-----ta--aa-at-------aaa-----aatgttat---ta-aattt-a-
--atc-agt-taaa-at--------a-tatg---a---at-agg-gta---tga-----a
ta----tacc--------aa-g-----------aaca-------agtcaaatccaattag
----ttcaattctatgag----g--tt------gg-t-t--tactta----atattc-a-
g-ggaca---aaaataa-gcagc-----tcc-aca---cttca-cacaa-----tagat-
---------------------aaatc-----------------aataag---atg--cat
t-------t-aa-aactc------a----c---tggag-gtat----t----gat--gat
aa---tg-----tta----caaacattt-t-gttat---tattatt--t-tca-t-t---
--t-at----gtttagc----------aaaa-aatatc---aa-tc------acaaa---
gttt--at-t-----a-----gttt---ggt-t---attttt----aaa-g-t-------
---atttattc--a--aaat-ataaa----------ttttgta---tgc-aattaga---
--a------taaa-------ta-aatc---tta-t----------------t-tgtt---
------a--ggcct-aaa-------------taa-----------tta------------
--------ttt-----------------tg------------------------------
-----------------------------------------------------
>EnSpm-N32_DR|1284281
--------------------------------------aa--------------------
gaaat----aatcataa--t-----gaagttt--a-t---cataaactg-----gttgta
acat-----tttg-a-tt------tgat---tcaatttgtcag------------tttaa
---aaata--------tatataaat-catc-agattcc-ttgta---atcaa-cctaa--
--atctt-t-----ta--aa-at-------tg------aatacttt---ta-gattt-a-
--atc-agt-taaa-aa--------a-tata---a---at-ata-gtg---taa-----a
ta----tacc--------ta-gt-t--gaa--gaaaaa------agccagatctaatttg
----ttaaattacatgag----a--tt------ta-t-t--tacttc----at-ttt-t-
g-gggca---aaatcagtacatt-----tcc-tta---cacta-cacag-----cttatt
a----aatccaatttga-tttaaata-----------------aa-------------aa
g-------a-a-aaacac------a----t---ttgat-ttat----g----gat-----
at---ta-----tta----catacatct-------------ttttt--t-tca-t-t---
--t-ac----atttaac----------taac-aaaaat--cagt-cac----ttaaa---
gctt--at-t-----a-----gttc---agt-t---atgtta----aaa-g-t-------
---a--ttatc--c--aaat-ggttga-aaa-----aaaaaaagatcat-aattaga---
--a------taca-------ta-aatc---tta-t----------------t-tgtt---
------a--ggcct-ga--------------ata-----------ttt------------
--------attt----------------tgaatg--------------------------
-----------------------------------------------------
>EnSpm-N32_DR|1284282
----------------------------------caaaaa--------------------
aatta----aatcacta--t-----gaagttt--a-t---cattaa---------ttgta
acct-----tttg-c-tt------ttaa---ttaatttgtcag------------ttatt
---t-----------------------------attcc-tttta---atcaa-tataa--
--atctt-t-----ta--aa-at-------tg------aaaactat---ta-gatt----
---------------atag----aaa-tatg---a---at-atg-gta---tga-----a
ta----tatc--------ta-ac-a--gca--gaaaa-------agacagatccaattag
----ttcaattctatgag----a--tt------gg-t-t--taatta----atattc-g-
ggggcaa---aaat----------------g-ata---ctcca-cacaa-----tagatt
a----aatccaatgtgtttt-taatt-----------------aatatg---aag--aat
t-------t-a-aaacgc------a----t---tggat-tgat----t----gat-----
at---ta-----tta----cataaatct-t-gttct---tatttgt--t-tca-t-t---
--t-at----atttagc----------taac-aaaaat--caa-tcag----ataa----
---------------a-----gttc---aat-t---atgtta----aagta-t-------
---gtgtaatc--c--aaat-gaatgg-aag-----ttttaca---tgc-aatcaga---
--a------taca-------ta-aatc---tta-t----------------t-tgtt---
------a--gacca-aa--------------ata--------------------------
--------ttt-----------------tt------------------------------
-----------------------------------------------------
>EnSpm-N32_DR|1284283
-------------------------------------aaa-------------------a
aaaag----aatcatga--t-----gaagttt--t-t---cagtaactg-----tttgta
aact-----tttg-a-tt------ttat---ttaatttgtcat------------ttttt
---tttat------tttatttatgt-tgtc-agatttc-ctaga---atcat-tctaa--
--atctg-c-----ta--aa-at-------ct------aatactat---ta-gattt-a-
--acc-gg--ttaa-ag--------a-tatg---a---at-atg-gta---taa-----a
aa----ta--------tcta-gc-t--gta--gcaaaa------aacctgatccaattag
----ttaaattctatgaa----a--tt------gg-t-t--tattta----gt-cat-a-
----------------------------------a---cttta-ctcaa-----ttgg--
--------------------tttact-----------------ta--------ag--cat
t-------t-a-aggcac------a----a---ttgat-ttac----t----aa------
--------------------atacatct-t-gttct---tatttct--t-ttg-t-t---
--t---------------------------------------------------------
------------------------------------------------------------
------------------------------------------------------------
------------------------------------------------------------
------------------------------------------------------------
------------------------------------------------------------
-----------------------------------------------------
>EnSpm-N32_DR|1284284
-------------------------------cact--aaa-------------------a
aaatg----actcatga--t-----gaagttt--a-t---cattaac---------tgta
acca-----tttg-a-tt------ttag---ttaatttgtcag------------attta
---ttta---------aatgtatgt-tgtc-agaatcc-ttaaa---atcaa-tctaa--
--atctg-c-----ta--aa-at-------tg------aatactat---ta-gattt-t-
--gtc-aa--taga-at--------a-tagt---a---gc-a-----------------a
ta----ta--------tcta-gc-t--gca--caatat------gct---atccaattag
----ttacattctatgag----a--tt------gt-t-a--tactta----atattc-a-
g-gggca---aaattgatgcacc-----tcc-ata---ctcca-cacaa-----tagt--
--------------------tgaatt-----------------aatacg---aag--cat
t-------t-a-atacac------a----t---tgaat-ttat----t----gat-----
g-------------a----tataaatct-t-gttct---tgtttgt--t-caa-t-t---
--t-at----ggttaac----------taac-aaatat--caa-tgac----ac--a---
gttt--at-t-----g-----gttc---agt-t---atgtta----aaa-g-t-------
---atgtaata--c--aaat-ggctga-aaa-----t-----------------------
------------------------------------------------------------
------------------------------------------------------------
------------------------------------------------------------
-----------------------------------------------------
>EnSpm-N32_DR|1284285
------------------------------------------------------------
---------------ga--t----------------------------------------
-------------------------ttt---tttaatcatcag------------ttttt
---tta----------aatgtttgt-tgta-agattcc-ttaga---atcaa-tctaa--
--atctg-t-----ta--aa-at------------------------------attg-a-
--atc-att-taaa-ag-----------------------------------aa-----a
tg----tata--------tg-gt-ttaata--atgaa-------agcgagatctaattat
----ttaaattctatgag----a--tt------gg-t-t--tactta----acattt-g-
g-aggca---aaattgacgcagc-----ttc-ata---ctcca-cacaa-----taccc-
---------------------aaatt-----------------aatgaa---aag--cat
t-------t-a-aaacac------a----t---tggat-ttat----t----gac-----
at---aa--------------taaatct-t-gttct---tatgtgt--t-tca-t-c---
--t-at----gtttata----------tatc-aaatat--caa-t--t----acaaa---
gttt--at-t-----t-----gtta---aat-t---atgtta----aaa-g-a-------
---acgtaatt--c--aaat-gaatag-aaa-----tttaaga---tgc-aatcaga---
--a------taca-------ta-agtc---tta-t----------------c-ttttaat
------a--ggcct-aa--------------ata------------tt------------
--------ttt-----------------tgagtg--------------------------
-----------------------------------------------------
>EnSpm-N32_DR|1284286
------------------------------------------------------------
---------------------------agttt--a-t---cattaatag-----ttttaa
c------------------------tgc---ttgaattgtcag------------ttttt
---tta----------aac----gt-tgta-tgttgcc-atat----------tctaa--
--atctg-t-----tc--aa-at-------cg------aatgctat---aa-cattt-a-
--atc-agt-taca-ag--------a-aatg---a---at-atg-gta---taa-----a
ta----tatc--------aa-gc-t--gta--gaaaa---------------------ag
----tgaaattctatg----------a------ga-t-t--tacttt----atatta-a-
g---------------------c-----tcc-ata---ctcca-cacaa-----tagat-
----------------------------------taattgataagaacg---aag--ctt
t-------t-a-aaacgc------a----t---tgggt-gtat----t----gat-----
at---ta-----tta----cataaatc---------------ttgt--t-tca-t-t---
--c-at----atttagc----------taac-aaatat--caa-ttac----ataaa---
gttt--at-t-----a-----gatt---aat-t---aggtta----aaa-a-t-------
---atgtcatc--t--aaat-ggatgg-aaa-----ttgtata---tgc-aatcaga---
--a------taca-------ta-aatc---tta-t----------------t-tgtt---
------a--ggcct-ga--------------ata-----------tct------------
------------------------------------------------------------
-----------------------------------------------------
>EnSpm-N32_DR|1284287
-------------------------------------aaa-------------------a
aaatt----aattacga--t-----gaagttt--c-t---cattacctg-----tttgta
acct-----tttg-a-ttttttt--------ttagtttgtca--------------gttt
---ttaa---------aatgtatgt-tgtc-agattat-tta-t---atcag-tctaa--
--atctg-ta----aa--aa-at-------cc------aatt---t---ta-gattt-a-
--atc-agt-taaa-at--------a-catg---a---at-att-gt-------------
----------------------------------------------ataaatatatgcag
----ttaaattctattag----a--ttt-----gg-t-t--tgctta----tttttc-g-
g-gggag---aaattgacacagc-----tcc-ata---ctcca-cacac-----tag---
-------------------ttgaaat-----------------aataag---agg--tat
t-------t-a-aaacat------a----t---cggaa-atata-aat----gat-----
at---ta-----cta----cataaatct-t-tttct---tatttct--t-tca-t-t---
--t-at----ctttaaa----------taac-aaatgt--caa-ttac----ataaa---
------------------------------------------------------------
-------------------c-gaaggg-aac-----ttttata---tgc-agtcaga---
--a------taca-------ta-catc---tca-g----------------t-tgtt---
------a--ggcgt-aa--------------atataa-----------------------
---------tt-----------------tgagtg--------------------------
-----------------------------------------------------
>EnSpm-N32_DR|1284288
------------------------------------------------------------
------------------------------------------------------------
------------------------------------------------------------
------------------------------------------------------------
------------------------------------------------------------
-----------------------------------------------a---tca-----a
ta----tatc--------------t--a---------g------caatagattcaattag
----tttaattctatgag----a--tt------gt-t-t--tactta----ctattg-t-
g-gggca---caatggatt-----------------------------------------
----------------------aact-----------------aataag---aat--cat
t-------t-a-aaacag---------------tgaat-ttgt----g----tat-----
at---ta-----tta----aataaatct-t-gttct---tatttgt--t-tta-t-t---
--t-at----gttacaa----------taac-aaatat--tga-tcac----atata---
gttt--at-t-----a-----gctc---aaa-t---atgtta----aaa-g-t-------
---atgtttgtttta-aaat----ttttcagt--ttttttttactttgt-tgtcaga---
----ttccttaaaatcaat-ga-aatctgatta--------------------catt---
-t-------------aatca-----------gtaaa--------atatgg----------
-------atctagtgct---------aatagatata-----tata---------------
-----------------------------------------------------
>EnSpm-N32_DR|1284289
------------------------------------------------------------
-------------------t----------------t---cat------tct--------
---------tttg-a-tt------tgat---ttaatttgtgaa------------ctttt
---t-----------aaatggtttt----t-cgatttcattgaa---------tttaa--
--atctg-t-----tc--aa-at-------cg------aatactat---ta-gatttaa-
--att-ggt-aaaa-aa--------a-tatgaa-a---at-atg-gtc---aaa-----a
ta----------------ta-gc-t--gta--gataa-------agccacatc----cac
----------------------a--tt------gg-t-t--tactta----ttattc-a-
g-gggta---aatttgatgcaac-----ttc-ata---ctctg-cacaa-----tagatt
a----aatctgatgtat-tttagatg-----------------aataag--------aat
t-------t-g-aagcac------a----t---tgcgt-ttat----t----ggt-----
at---ta-----gta----cataaatct-t-gttct---tagttgt--t-----t-c---
--t---------gtaac----------taactaaatat--caa-gcac----atcaa---
gttt--gt-t-----a-----gttc---aat-t---atttca----aaa-g-c-------
---atgttatc--c--aaat-ggatgt-aaa-----ttttata---tgc-attcaga---
--a---------------------------------------------------------
------------------------------------------------------------
------------------------------------------------------------
-----------------------------------------------------
>EnSpm-N32_DR|1284290
------------------------------------------------------------
------------------------------------------------------------
-------------------------------ttaatttgt--------------------
------------------------------------------------------------
------------------------------------------tttt---ta-ttttt-t-
--act-gac-aaaa-aa-----------------a-------------------------
------------------------------------------------------------
------------------------------------------------------------
------------------------------------------------------------
-------------------------g-----------------catcag---cag--cat
t-------t-a-------------------------tt-ttat----t----a-------
------------------------------------------------------------
----------gtttaa--------------------------------------------
gttt--aa-t-----------ctgc---aag-----------------------------
-------agcc-----aaat-gcatgtaa-a-----tttgata---tgc-aatcc-----
--------------------ta-aa------------------------------at---
------a--ggcct-aa--------------ata-----------ttt------------
--------tt--------------------------------------------------
-----------------------------------------------------
>EnSpm-N32_DR|1349459
------------------------------------------------------------
------------------------------------------------------------
------------------------------------------------------------
------------------------------------------------------------
------------------------------------------------------agt-a-
--att-tat-tgga-aa--------a----------------------------------
---------c--------ta-aa-t--tga--gaaaaaatca------------------
------------------------------------------------------------
g-gggca---aaattgacgaggc-----ttc-aga---ccaca-cacaa-----cagat-
---------------------gaatt-----------------cttaag---aat--gaa
t-------t-t-attttt------g----ctttttgat-ttat----t----gat-----
gc---tg-----tta----cataaatct-t-gttct---tatttgt--t-tca-t-t---
--t-at----gtttaac----------taac-aaatat--caa-tcac----ataaa---
gttt--at-t-----a-----at-----tct-t---atgttt----aaa-g-t-------
---gtgtaata--t--aaat-gaatgg-aaa-----ttatata---tgc-aatcaga---
--a------aacata---------atcc--tta-t----------------a-tgc----
--------------------------------tg-----------ttt------------
-------tttttttt-------------tgagtg--------------------------
-----------------------------------------------------
>EnSpm-N32_DR|1349460
------------------------------cactc-----------------------aa
aaaaa---gaatcacac--t-----gacgttt--a-t---taataactg----ttttgga
attt-----ttca-a-tt------ttag---ttaagtcatc-------------------
------------------------------------------------------------
------------------------------------------------------------
------------------------------------------------------------
ta--------------tcta-gc-t--gta--gaaaaagcca-------gatgctattag
-------------------------tt-----------------------------c---
----------aac-----------------------------------------------
------------------------------------------------------------
------------------------a--------------ctat-----g--agat-----
-----ga-----------------------------------------------------
------------------------------------------------------------
attt--------------------------------------------------------
------------------------------------------------------------
------------------------------------------------------------
------------------------------------------------------------
------------------------------------------------------------
-----------------------------------------------------
>EnSpm-N32_DR|1349461
------------------------------------------------------------
-------------------------------t--g-t---cattaac---------tgta
actt-----tttg-a-tt------ttat---ttaatgtgcctt-------------ttta
---aa------------atatatat-tgtc-agattcc-ataga---atcaa-tctaa--
--atcta-t-----ta--aa-at-------tt------aatactat---ta-aattg-a-
--at--------------------------------------------------------
------------------------------------------------------------
------------------------------------------------------------
------------------------------------------------------------
------------------------------------------------------------
------------------------------------------------------------
------------------------------------------------------------
------------------------------------------------------------
------------------------------------------------------------
------------------------------------------------------------
------------------------------------------------------------
------------------------------------------------------------
------------------------------------------------------------
-----------------------------------------------------
>EnSpm-N32_DR|1349462
------------------------------------------------------------
-------------------t----------------tcaccattaactg-----cttgta
actt-----tctg-a-tt------tcat---ttaatttgtcat------------ttttt
---t---------ttaaatgtatgc-tgtc-agaattc-ttaga---atcaa-tctaa--
--atctg-t-----tg--aa-at-------ca------aatcctgt---ta-gattt-a-
--atc-agt-taaa-aa--------a-tatgaa-a---at-gtt-gta-----------a
ta----------------------t--ataa-------------agccacatctcattag
----ttaaattctgtgag----a--tt------tg-t-t--tactta----atattc-a-
g-tgaca---aaattgacgcagc-----tcc-ata-------------------------
------------------------------------------------------------
------------------------------------------------------------
------------------------------------------------------------
------------------------------------------------------------
------------------------------------------------------------
------------------------------------------------------------
------------------------------------------------------------
------------------------------------------------------------
------------------------------------------------------------
-----------------------------------------------------
>EnSpm-N32_DR|1349463
------------------------------cactc---------------------aaaa
-aat----aaatcacga--c-----agagttt--a-t---tatcaatag-----tttgga
acct-----tttg-a-tt------tcat---tgaatttgtcag------------ttttt
---a--------------tgtatgt-tatc-agattcc-ttaga---atcaa-tgaaa--
--atgtg-t-----ta--aa-ata------cg------gatactat---ta-gtttt-a-
--tta-ggt-t-----------------atg---a---at-gta-gta---tga-----a
ta----------------------------------------------------------
------------------------------------------------------------
------------------------------------------------------------
------------------------------------------------------------
------------------------------------------------------------
------------------------------------------------------------
------------------------------------------------------------
------------------------------------------------------------
------------------------------------------------------------
------------------------------------------------------------
------------------------------------------------------------
------------------------------------------------------------
-----------------------------------------------------
>EnSpm-N32_DR|1349464
------------------------------cactc----------------------aaa
aaat----gaataatga--t-----gaagttt--a-t---cattcactg-----cttagt
gagt------------tt------ttat---tttttattttaa------------ttttt
---------------------ttat-tgtc-agattcc-ttaga---atcaa-tc-----
-----tg-t-----ta--aa-at-------ta------aatacaaac--ca-gattt-a-
--at--------ta-aa-------ga-tatg---a---at-atg-gta---taa-----a
ca----tacagt----tcta-gc-t--gta--g-aaag------tagcagatacaattag
t----taaattctaggag----a-ttt------gg-t-t--gactta----atattt-a-
g-ggcca---agtttgactccat-----act-----------------------------
------------------------------------------------------------
---------ca-caaaac------a----t---tcaat-t--------------------
------------------------------------------------------------
------------------------------------------------------------
------------------------------------------------------------
------------------------------------------------------------
------------------------------------------------------------
------------------------------------------------------------
------------------------------------------------------------
-----------------------------------------------------
>EnSpm-N32_DR|1349465
------------------------------------------------------------
------------------------------------------------------------
------------------------------------------------------------
------------------------------------------------------------
------------------------------------------------------------
------------------------------------------------------------
------------------------------------------------------------
--------------------------------------------tta----atattc-g-
g-gggca---aaactaatgcagc-----ttc-ata---c--------aa-----tagat-
---------------------gaatt-----------------cataag---acg--cat
t-------t---aaacac------a----t---tggat-ttgt----t----gat-----
ga---ta-----tta----cataaatat-a-aatta---tatttgt--t-ttg-t-t---
--t-at----gtttaac----------taac-tattat--caa-ttat----ataaa---
cttt--at-t-----a-----gttc---agt-t---atttta----aaa-a-t-------
---atgtaatt--t--taat-agatga-aaa-----tttgata---tgc-aatcaga---
--a------tacatactgt-----------------------------------------
------a--ggtct-aa--------------ata-----------ttt------------
--------ttt-----------------tgagtg--------------------------
-----------------------------------------------------
>EnSpm-N32_DR|1349466
------------------------------------------------------------
------------------------------------------------------------
------------------------------------------------------------
------------------------------------------------------------
------------------------------------------------------------
------------------------------------------------------------
------------------------------------------------------------
------------------------------------------------------------
----------aaa-------------------ataaat------cacaa-----------
--------------------tgaagtt----------------gatcatt--aac--tgt
ttg-----t-a-------------a-actt---ttgattttatt---t----catctgcc
agtt-tt-----tcaa-------aatgtat-gctgtt-tgatttgt--t-tga-------
----atc--aatacaaatct------------gaatac-------------tattca---
attta-at-c-----a-----gtt------------------------------------
------------------------------------------------------------
------------------------------------------------------------
------------------------------------------------------------
------------------------------------------------------------
-----------------------------------------------------
>EnSpm-N32_DR|1349467
-------------------------------attc--aaac------------------a
aaatt----aatcataa--t-----aaagttc--a-t---cattaactg-----tttgtg
acct-----tttg-a-tt------tgat---taaatgtgtcag-----------gttttt
---ttca---------tatgcatgt-tgtc-cgattcc-ttata---atcaa-tctaa--
--atctg-tt--ttag--at-tt-------ca------tacactat---ta-gattt-a-
--atc-agt-taaa-ag--------a-tatg---a---at-aag-gta---taa-----a
ta----ga--------tcta-gc-t--gta--g-aaaa------atccagatccaatttg
----ttaaattatttgag----a--tt------gt-t-t--tactt--------------
------------------------------------------------------------
------------------------------------------------------------
------------------------------------------------------------
------------------------------------------------------------
------------------------------------------------------------
------------------------------------------------------------
------------------------------------------------------------
------------------------------------------------------------
------------------------------------------------------------
------------------------------------------------------------
-----------------------------------------------------
>EnSpm-N32_DR|1349468
------------------------------------------------------------
-----------------------------------------------------------a
acct-----tcag-a-tt------ttac---ttaatttgtctg------------tttta
---tttattt----ttaatgtaaga-attt-taatcaa---------------ccaaa--
--gatga--------------ac-------cg------aatagtat---aa-gattt-a-
--atc-agt-taat-a--------ga-tatg---a---at-atg-gtc---taa-----a
ta----tata------tcta----t---------aaaaa-----agcctgaaccaattag
----ttaaattc--tgag----a--tt------gg-t-t--tacttgcc-----------
----------aaatttacacagc-----tcc-gta---ctcc------------------
--------------------agaatt-----------------aaaaag---aac--cat
ta--------a-aaaaaa------a------ggggggt-ttaa----a----gat-----
at---ta-----ttg----cataaatct-t-gttct---aattcat--t-taa-t-t---
--t-at----gtttaac----------taac-aaatat--t-aattac----acaaa---
gttt--ag-t-----a-----gttc---aat-t---atgtta----aaa-g-t-------
---atgta----------------------------------------------------
------------------------------------------------------------
------------------------------------------------------------
------------------------------------------------------------
-----------------------------------------------------
>EnSpm-N32_DR|1349469
------------------------------------------------------------
------------------------------------------------------------
------------------------ttat---ttaatttgtcagt--------tttttttt
---tcagattc---taaatctg-----------------ttaaa---at-----------
--------------tg----------------------aatacttc---ta-aattt-a-
--atc-agt-ttaa-ag--------a-tatg---a---at-atg-gta---taa-----a
ta----tatg--------taagcgt--att--aaaaaaa-----aaacaaatccaattag
----ttaaattctatgag----a--tt------gg-t-t--cactta----atatt----
-----cact----------------taatat-atattaatata-cacaa-----tagat-
---------------------gaatt-----------------aataaa---aag--cat
t-------t-a-aaacac------a----t---tggat-gtat----t----tat-----
at---ta-----tta----tatcaatct-t-gttct---tattggt--t-tta-t-----
--t---------c----------------at-aaatac---aaatcac----ataaa---
gttt--gt-a-----a-----gttc--tcgt-t---atgtt-----gta-t-t-------
---atataacc--c--aa-----atta-gaa-----ctaaata---tac-a---------
--------------------tg-attc---ttg-c----------------t-tgtt---
------a--ggcct-aa--------------ata--------------------------
-------tttt-------------------------------------------------
-----------------------------------------------------
>EnSpm-N32_DR|1349470
------------------------------cactc--------------------aaaaa
aaatg----aatcacaaa-------aaaatgt--a-t---catcatatg-----------
--------------a-tt------ctat---ttaatttgtaagc--------ttgttttt
aaa-----------------------tgt--agattct-ttaga---atcga-tctaa--
--atctg-t-----tt--aa-at-------cg------aatacttt---ta-gatct-a-
--atc-aat-taaa-aa-----------------atgaat-gta-gta---taa-----a
ta----tatc--------ta-gc-t--gta------------------------------
----taaaaatccataagtc--a--tc------ag-t-t--tactca----atatgc---
g-aggca---aaatttagacatc-----tcc-ata---ctccg-cacaa-----tagat-
---------------------aaatg-----------------aataaa---aag--cat
t-------t-a-aaacac------a----c---tggat-ttac----t----gat-----
ac---ta-----cca----cata-------a-----------------------------
----at----gtttaac----------taac-aaatat--caa------gt---------
gttt--ta-t-----------gttc---aag-t---atgtta--------g---------
---acgtattc-----aaat-gcatggaata-----tttgcaa---ttc-agaca-----
--------------------ta-aatc---tta-t----------------t-tgtt---
------a--ggcct-aa--------------ata-----------ttt------------
--------ttt-----------------tgagtg--------------------------
-----------------------------------------------------
>EnSpm-N32_DR|1415456
-----------------------------------------------------------a
aaacg----aataatca--t-----gaagttt--a-t---catttcctg-----tttgta
acct-----tctg-a---------ttat---ttaatttgccat------------ttttt
---t-----------gattgtatgt-tgtc-agattcc-ttaga---atcaa--------
--------tc--------aa-----------------------------c-----tc-a-
--atc-agc-taaa-aa-------ga-tatg---a---at-atg-gaa---taag---ta
tac-agtatat------gta-gc---agta--gagga-------aggcagatccaat---
----tc----------------a--tt--------gt-t--tactta----atattt---
gggggca---aaatagacgcagc-----tcc-ata---ctcca-cacaa-----cagac-
---------------------gaatt-----------------aatcag---agg--cat
t-------t-a-aaacac------a----t---tggat-ttat----ttat-gat-----
gt--t-------ttg---acataaatct-t-gttct---tatgcat--t-tca-t-t---
--t-at----gtttaac----------taat-gcatac--caa-tcac---------aat
gttt--at-t-----agttcagttc---aat-t---gtggtt----gaa-g-t-------
---atgcaagt--c--aaat-ggatag-gat-----ttttcta---tgc-aaccaga---
--a------tacc-------ga-cgtt---tta-t----------------t-tgtt---
------a--gagct-aa--------------atg--------------------------
--------tttt------------------------------------------------
-----------------------------------------------------
>EnSpm-N32_DR|1415457
------------------------------------------------------------
------------------------------------------------------------
------------------------------------------------------------
------------------------------------------------------------
------------------------------------------------------------
------------------------------------------------------------
------------------------------------------------------------
------------tac---------------------------------------------
------------------------------------------------------------
------------------------------------------------------------
------------------------------------------------------------
------------------------------------------------t-tgt-t-t---
--t-at----ttatgac----------tgac-agattt--ga----tc----ataaa---
attt--tt-t-----g-----ttct---ttg-ca-tgtaggt----taa-a-a-------
---ctgtaatc--c--aatt-taatgg-aaa-----tttt--------------------
---------taca-------tg-caatt--a-----------------------------
------------------------------------------------------------
------------------------------------------------------------
-----------------------------------------------------
>EnSpm-N32_DR|1415458
actccacactagattaaatccaatgttttaaatta---------------------aaaa
gaag----aaaatagaacat-----tatactt--g-t---tcttattgg-----tttcat
ttat----gttta-acat------ttat---ttaacttgtcag------------gtctt
--------------------ttttc-cgtc-aaatttc-ttaga---atcaa-tataa--
--ctctg-t-----tt--ga-at-------cg------aacactat---ta-ttttt-a-
--atc-agt-taaa-aa----------tatg---a---at-atg-gaa---taa-----a
tc----ta--------tcta-gc-a--gta--g-aaaa------agccagatccat----
-----caaattctatgtc----t--tt------ag-t-t--cactta----atattt-g-
g-gagca---a-------------------------------------------------
------------------------------------------------------------
------------------------------------------------------------
------------------------------------------------------------
------------------------------------------------------------
------------------------------------------------------------
------------------------------------------------------------
------------------------------------------------------------
------------------------------------------------------------
------------------------------------------------------------
-----------------------------------------------------
>EnSpm-N32_DR|1415459
------------------------------cactc---------------------aagg
taat----gaatcacga--t-----gaagttt--a-t---catta-----------tgta
acct-----tttc-a-tt------aaat---ttaatttgtcag------------ttttt
---taaaa---------atgtatgc-tgtc-agactcc-ttaga---atcaa-tctta--
--agctc-t-----tt--aa-at-------tg------aatactat---ta-gattt-a-
--gta-agt-taca-ag--------a-tatt---a---at-atg-gtg---tac-----a
tacctatatc--------ta-gc-t--gtattg-taag------aagcagatattattac
ga--acaagatttatgta----g--tt------gt-t-t--cattta----tgatta-t-
t-taaca---aattc----caat-----caa-aca---aagtt-tattagttcatatgtt
a---aaagtgtgtaat-c-----aaa-----------------atggat---gga--cat
t-------tta-tatgaa------a----t---tagaa-t--------------------
--------------a----cataaatct-t-attt-------------------------
------------------------------------------------------------
------------------------------------------------------------
------------------------------------------------------------
------------------------------------------------------------
------------------------------------------------------------
------------------------------------------------------------
-----------------------------------------------------
>EnSpm-N32_DR|1415460
------------------------------------------------------------
----------------a--a-----aatgtat--g-t---tgacagatccctcaatccaa
atct-----gtta-a-at------ta-----ttatgataacag-----------------
-----------------------------t-aga-----ttaaa---------ccta---
-gattaa-c-----ag--aa-ta-------t-------tattacag---ta-gattt-a-
--acc-tgt-ttga-ag--------a-tatg---a---at-ata-gt------------a
ta----tatc--------ta-gg-t--gta--gaaatag-------acagatccaattag
----ttaaattatatgag----a--tt------ga-t-t--tacttt----atatcc-g-
g-ggaca---aagttgatgatat-----tcc-att---ctcca-cacaa-----ga----
------------------gatgaatt-----------------aataag---agg--cat
tta---agt-a-aaacac------a----t---tggat-gtat----t----gat-----
at---ta-----tta----actaaaagt-ttgttct---gatgtgt--t-tca-t-a---
--t-at----gtttacc----------aaac-aaatgt--caa-tcac----aaaaa---
gttt--at-a-----g-----t-tc---aat-t---atgtta----aca-g-t-------
---atgtcatt--c--aaat-ggatgg-aaa-----tttaata---tgc-aatcaga---
--a-------ata-------ta-attt-------t----------------t-tttt---
------------------------------------------------------------
----------ttt-----------------------------------------------
-----------------------------------------------------
>EnSpm-N32_DR|1415461
------------------------------------------------------------
----------------------------------------------------------tt
agtc-----tttc-a---------ttat--------------------------------
-----------------atgtatgt-tgtc-agattcc-ttaga---atcaa-tttca--
--gtctg-t-----t---aa-tt-------ta------aatact----------att-a-
--cta-gac-taaa-ta-----ctaa-tact---a---tt-aca-------aga-----a
ta----ta------------------------------------------gtataattat
ttagttaaattctatgag----a--tt------gg-t-t--aactta----atattc-a-
ggggcaa---a-actgacacagc-----tcc-ata---ctcca-cacaa-----cagat-
---------------------gaatg-----------------aataag---aag--cat
t-------t-a-caacac------a----t---tgaat-ggat----t----ggt-----
at---ta-----ctg----cataaatct-t-gttgt---tttttgt--t-tca-t-t---
--t-at----gttcagc----------taac-aaatat--t-------------------
------ag-t-----t-----tttt---agt-t---at--------aaa-g-t-------
---atgaaatg--c--aaat-ggatgg-aaa-----atgaatt---tgc-aatcaga---
--a------taca-------ta-aggc---tta-t----------------t-tgtt---
------a--ggcct-aa--------------ata-----------ctt------------
--------atttt---------------tgagtg--------------------------
-----------------------------------------------------
>EnSpm-N32_DR|1415462
-----------------------------------aaaa---------------------
aaaag----aatcacaa--t-----gaagttt--a-t---catg----------cttgta
atct-----tttg-a-tt------tttt---aaaatttgtcag------------gtttt
---ttaa---------aatgtg--------------------------------ttag--
--atttgtt-----ta--ga-at-------ca------atctaaat---tt-gaatg-a-
--atc-att-taa---------------------a---at-aca-gta---c-------a
tg----aata--------ta-aa-c--ata--gaaaaagc-------cgtgttcaattag
----ctaaattgtaagg--------------------tt--tacttg----atatcc-g-
g-ggaca---aaattgac------------------------------------------
------------------------------------------------------t--tat
t-------t-c-aaacac------a----t---ttgat-ttat----tgatacat-----
at---ta-----tta----cataaatct-t-gttct---tatttgt--t-tta-t-g---
--t-gt----gtttaac----------taac-aaatat--caa-tgac----atatt---
gttt--at-t-----a-----gttg---ggt-t---atttta----aaa-g-t-------
---attgaatc--c--aaat-ggatga-aca-----ttttata---tgc-atacata---
--a------tagg-------ca-aatctaaata-t----------------t-taat---
------a--ta-tt-aa--------------atatt------------------------
--------ttt-----------------taagtg--------------------------
-----------------------------------------------------
>EnSpm-N32_DR|1415463
-------------------------------attt---aa-------------------a
aaaag----aataatga--t-----gaagttt--a-t---cattaactg-----tgtgta
acct-----tttg-a-tt------ttat---taaatttttatg-----------------
-----------------------------c-agatttt-atgca---gtcaa-tctaa--
--attta-gaatgtta--aa-at-------tg------aatactat---ta-gattt-a-
--ata-agt-taaa-at--------a-tatg---a---at-atg-tta---tat-----a
ta----aatat--a--tcta-gc-g--gta--g-aaaa------agccagacccaattta
----ttaaatggtatgaa----a--ttggttt-ac-t-g--tactta----atat-c-g-
g-gggca---aaattgatgc------------acg---ctcca-cacaa-----taga--
--------------------tgaata-----------------aaaaag---agg--cat
t-------t---------------a----t---tgaat-ttat----t----gat-----
ac---aa-----tta----tatacatct-t-gttct---tatttgt--t-tat-t-t---
--t-atctaaatcaaca----------tgta-acatat--caa-tcag----acaaa---
gtgc--at-t-agtta-----gtta---att-t---aggtta----aaa-t-a-------
---atgtaatc--c--aatt-gaatag-aaa-----ttt-ata---tgc-aatcaga---
--a------tact-------ta-aatc---tga-t----------------t-tgct---
------ataggcct-ac--------------acat-----------tt------------
--------att-----------------t-------------------------------
-----------------------------------------------------
>EnSpm-N32_DR|1415464
------------------------------------------------------------
------------------------------------------------------------
------------------------------------------------------------
------------------------------------------------------------
--------------------------------------------------a-------a-
------------------------------------------------------------
---------------------gc-------------------------------------
----------------------a--tt-----------t-------------------a-
------------------------------------------------------------
------------------------------------------------------------
------------aaacac------a----t---tggat-gtat----t----gat-----
at--------t-tta----catgaatgt---gttct---tatttgt--t-tca-t-t---
--t-----a-----------------------------------tcac----ataaa---
gtgt--at-t-----a-----gtgc---aat-t---atgaca----aaaaa-tat-----
---atgtcatc----aaaat-ggatag-aaa-------ttata---tgc-aacccaa---
--a------tata-------aa-aatc---tga-t----------------t-tgtt---
------a--ggcct-aa--------------ata---------aatttgagggcaaaatt
gacgcagctccatactcca------caatggat---------------------------
-----------------------------------------------------
>EnSpm-N32_DR|1415465
------------------------------------------------------------
-------------acaa--t-----taagttt--a-t---catgagctt-----tttgta
actt-----tttg-a-tt------ttaa---ttagtttgtccg------------ta-tt
---ttaa---------aatgtatgt-tatc-cgatttc-ttaga---atcaa-tttaa--
--atctc-t-----ttgcca-at-------tg------aatactat---ga-gattt-a-
--att-ggt-taaa-aaaatat--aa-tatg---a---at-acg-gta---taa-----a
tg----tg--------tcta-gc-t--tta--g-aaaa------agccatatccaattaa
----ttaaattctatgag----a--aa------gg-t-t--ta--------atattc-a-
g-gggca---gaa-tgatgcaac-----gcc-aca---ctcca-cacaa-----gaga--
-----------------t-tcaatca-----------------gatgtg---gtt-taaa
t-------t-a-aaacaa------agccat---tggat-ttat----t----ggt-----
tt---tc-----tta----cataaatag-t-gtttt---tattagt--t-tca-t-g---
--t-at----gcttaac----------taac-aaatat--caa-ttgc----ataaa---
gtgt--acat-----a-----gttc---att-ttaggagtta----aaa-g-t-------
---atgtaatc--c--aagt-ggatga-gaa-----tgttata---tcc-aatt------
--a-----aaata-------aa-tatc---cta-t----------------t-tttc---
------a--ggcct-aa--------------atata----------ta------------
--------ttt-----------------taagt---------------------------
-----------------------------------------------------
>EnSpm-N32_DR|1415466
-------------------------------------------------------actaa
aaacaa-tgaatcatga--t-----gaagttt--a-t---cattaactg-----ttttta
acct-----tttg-a-tt------ttat---tca-------------------tgtttt-
------------------------t-ttt--ctttctt-tataa---atgta-tcaga--
--tttt------------------------------------------------------
------------------------------------------------------------
---------------------------------------------------tttatcaat
----ttaaatct--aaat----a--at------at-c-a--gattta----a--------
------------------------------------------------------------
------------------------------------------------------------
------------------------------------------------------------
------------------------------------------------------------
------------------------------------------------------------
------------------------------------------------------------
------------------------------------------------------------
------------------------------------------------------------
------------------------------------------------------------
------------------------------------------------------------
-----------------------------------------------------
>EnSpm-N32_DR|1415467
------------------------------------------------------------
------------------------------------------------------------
------------------------------------------------------------
------------------------------------------------------------
------------------------------------------------------------
----------------------------------a---at-gtg-gtac----a-----a
ta----catc--------ta-gc-t--gta--gaaaaag------------tccaacagg
----ttaaattctatgcg----a--ct------gt-t-t--tacttt----atgttc-a-
g-gggca---acattgacacagc-----ttc-att---ctcca-aacaa-----tagat-
---------------------aaatt-----------------aataaa---aag--cat
t-------t-a-aaacaca----ta----a---caaaa-atat----t----aat-----
at---ta-----tta----tacaaatct-t-gttct---tatatgt--c-tca-c-t---
-----t----gtttaac----------taac-aaatat--taa--atc----acaaa---
gttt--at-t-----t-----gttc---att-t---atgtta----aaa-g-c-------
---atgtaata--c--aaaattcatat-aaa-----tattata---tgc-aaactga---
--a------t-----------a-aatc---tta-t----------------t-t------
------------------------------------------------------------
------------------------------------------------------------
-----------------------------------------------------
>EnSpm-N32_DR|1415468
----------------------------cgctctc---------------------aaaa
atgata-------atga--t-----gaagttt--c-t---tatt-attg-----tttgta
acct-----cttg-a-ct------taat---ttaatttgttgt------------tttt-
-------------------aaacgt-tgtc-agattcc-ttaga---atcaa-tctaa--
--atctg-t-----ta--aa-at-------tg------aatac------ta-gactt---
---tt-agt-taaa-aa--------a-gata-----------------------------
------------------------------------------------------------
------------------------------------------------------------
------------------------------------------------------------
------------------------------------------------------------
------------------------------------------------------------
------------------------------------------------------------
------------------------------------------------------------
------------------------------------------------------------
------------------------------------------------------------
------------------------------------------------------------
------------------------------------------------------------
------------------------------------------------------------
-----------------------------------------------------
>EnSpm-N32_DR|1415469
------------------------------------------------------------
------------------------------------------------------------
------------------------------------------------------------
------------------------------------------------------------
------------------------------------------------------------
------------------------------------------------------------
-t---------------tta----t-----------------------------------
------tattttttt-ac----a--tc--------gtgt--tcctat----ttgtt----
------------------------------------------------------------
------------------------------------------------------------
------------------------------------------------------------
------------------------------------------------t-tta-t-g---
--t-at----gtttaac----------tagc-aaaaat--caa-tcac----ataaa---
gctt--aa-t-----a-----tttc---aat----tgtgtaa----aat-g-t-------
---atttaatc--c--aatt-atacgg-aaa-----ttttaca---tgt-gatcaca---
--a------taca-------ta-aatc---ata-a----------------t-tgcc---
------a--ggcct--a--------------ata-----------ttt------------
--------ttttgagtg-------------------------------------------
-----------------------------------------------------
>EnSpm-N32_DR|1415470
------------------------------------------------------------
-----------------------------tct--a-t------taaatg-----------
----t---gtctg---tt-------------tt---------------------------
----------------aatgtgtgt-ttcc-agattca-ttaga---aacaa--------
--------tc-----------ac---------------------------a----tt-ag
--acc--------------------a-tgtg-------actata-gtg---taa-----a
ca----tatc------t---cgc-t--gta---------------------------gaa
------caaatgtgagag----a--tta----cag---t--taacta----ataccc-a-
g-gggtg---agactgagacagc-----tcc-aaa---ctcca-cacag-----tagct-
---------------------gagct-----------------gaagag---aag--tgt
g-------t-a-gagcag------a----c---tgcag-tcat-cact----gat-----
at---cagt---ccacc------aacac-c-gccct---cactgct--t-----tac---
--ccat----gt---------------gaac-agatat--cag-gcgc----atcag---
ggtc--ac-t-----g-----gctc---agc-t-----------------g---------
-------------c----------tga-aag-----------a---tgt-ga--------
------------------------------------------------------------
------------------------------------------------------------
------------------------------------------------------------
-----------------------------------------------------
>EnSpm-N32_DR|1507996
------------------------------------------------------------
------------------------------------t-----------------------
--------------a---------------------------------------------
-----------------------------------------------tccaa-tccaa--
--atgta-t---------------------------------------------------
------------aggaa---------cttta---a---at-gca-att---caa-----a
ca----t--------------------------aaatgttaa--atttaggcctaaa---
---ttt------------t---at-ct--------aa-tcagattttcaaaatgc-----
------------------------------------------------------------
------------------------------------------------------------
------------------------------------------------------------
------------------------------------------------------------
-----------atttat---------------tcaaat--tgc-ttg----ggatca---
gcataaatct-----------gttc-----------attatg----caa-a-caattatt
cagtatcaaat--t--atgc-acaata-ataaaa-----tatg---gct-agccatg---
-gag-----aaca----------aaca---ata-t----------------t-cagt---
---c-----agtta-aa--------------t----------------------------
------------------------------------------------------------
-----------------------------------------------------
>EnSpm-N32_DR|1507997
------------------------------cacta--------------------aaaat
aaatg----aatcaccc--t-----gaagttt--a-c---cattaattg-----tttgta
gcct-----ttt------------tgat---ttaattagt-------------gattttt
---t--------------tacct-----------------ctga---atcaa-cataa--
--atcga-a-----ta--aa-gt-------cg------aatactat---ta-gattt-a-
--acc-agt-taaa-ag--------a-tatg---a---ct-atg-gtg---taa-----a
ta----tatc--------ta-t--------------------------------------
------------------------------------------------------------
------------------------------------------------------------
------------------------------------------------------------
------------------------------------------------------------
------------------------------------------------------------
------------------------------------------------------------
------------------------------------------------------------
------------------------------------------------------------
------------------------------------------------------------
------------------------------------------------------------
------------------------------------------------------------
-----------------------------------------------------
>EnSpm-N32_DR|1507998
-------------------------------------------------------aaaaa
aaaaa----acacacat--t-----gaagttt--atc---cattaactg-----tttgta
acct-----gttg-a-ttt-----taat---gtatct----gt------------tttta
---------------atatacatgt-tgtcggaatcac-tctaa---atctg-tttaaat
aaat------aaaataataa-at-------tg------aacacttt---ta-gattt-a-
--atc-gat-ttaa----------ga-tatg---a---at-ata-gca---taa-----a
ta----tatc--------ta-ac-t--gta--ggaaaa------aggcagatgcaat---
------tagtttaatgag----a--tt------gg-c-t--tacttg----atattc-a-
g-gggca---aaactgatg-----------c-ata---ctcca-cacaa-----tagat-
---------------------gaatt-----------------aataag---ca----tt
g-------a-a-aaatat------a----t---tggat-ttatt-aat----gat-----
at---tt-----tta----cataaatct-t-gttcc---gatttgt--t-tca-t-t---
--t-at----gtttaac----------taac-aaatat--caa-t--t----acaaa---
gttt--at-t-----a-----gttc---aat-t---atgtta----gaa-t-t-------
---atgcaatc--c--aaat-ggatgg-aaa-----ttttata---agc-aatcaga---
--a------taca---------------------t----------------t-tgat---
---------ggcct-ag--------------ata-----------ttg------------
--------ttt-----------------tcagtg--------------------------
-----------------------------------------------------
>EnSpm-N32_DR|1507999
agtttataattagttatgttaaaggtgattaaaat-aaaaatatttgcaatcacactcat
aaatg----aatcacaa--t-----gaagtgt--a-t---tttcaactg-----tttata
acct-----tttg-a-tt------ttat---ttatttaatttt------------actta
---ataatatattatttttaaatgt-tgtc-aaattcc-ttaca---atcaa-tctaa--
--acctg-t-----ta--a-------------------aatactat---ta-aattt-a-
--atc-agt-taaa-aa--------a-tatg---a---at-atg-gta---taa-----a
tg----tatc--------ta-gc-t--gta---gaaaa------agcagaatccaattag
----ttgaattctatgag----a--tt------gg-t-t--tactta----atattt-g-
ggggcaa---aaa-----------------------------------------------
------------------------------------------------------------
------------------------------------------------------------
------------------------------------------------------------
------------------------------------------------------------
--------------------------------t---gcctct------------------
---ggatagtc--c--taac-aa-------------------------------------
------------------------------------------------------------
------------------------------------------------------------
------------------------------------------------------------
-----------------------------------------------------
>EnSpm-N32_DR|1508000
------------------------------------------------------------
------------------------------------------------------------
------------------------------------------------------------
------------------------------------------------------gcaa--
--acttg-t-----t---------------------------------------------
------------------------------------------------------------
------------------------------------------------------------
------------------------------------------------------------
---------------------gc-----tcc-atg---ctcca-cacaa-----tagat-
---------------------gaatt-----------------tataat---aaa--aat
t-------t-a-aa--ac------a----c---tgggt-ttag----t----tat-----
at---ta-----ttt----tataaatct-t-gttct---taattgt--t-tca-t-t---
--t-at----atttaac----------aaac-aaatat--caa-tcac----ataaa---
atgt--at-t-----attt--attc---agt-t---atgtga----aaa-g-t-------
---ataaaatc--c--aaat-agatta-aaa-----ttgtata---tgc-aatcaga---
--a------taca-------ta-a-------ta-t----------------t-tgct---
------a--ggcct-aa--------------atata------tatttt------------
--------ttt-----------------tgagtg--------------------------
-----------------------------------------------------
>EnSpm-N32_DR|1508001
--------------------------------------------------------ctca
gaaag----atagacgg--t-----gaatttt--a-t---tattaact------tctgta
acct-----tttg-a-tt------tgat---tgaatttgtc-t------------ttttt
---tta----------aatgcatgt-tgtc-agattcc-ttaga---attaa-gttaa--
--atcta-t-----ta--aa-at-------tga-----------at---ag-tattt-a-
--ata-att-taaa-ag--------a-tata---a---at-atg-gta---taa-----a
ta----tatc------------------ta--gaaaa-------gatcaaatccaattag
----ttaaattctatgag----a--tt------gg-t-t--tacttc----atattc-g-
g-ggtca---aaattgctgtagt-----tcc-ata---c-ccg-cacaa-----tagat-
---------------------gaatt-----------------aatatg---acg--cat
t-------ttg-aaacac------a----t---tggat-ttat----t----gat-----
at---ta-----ttg----catcaattt-t-gttct---taattgt--t-ttt-t-ttta
ttc-at----gtttaac----------taac-a---------------------caa---
gttt--ac-t-----a-----gttc---agt-t---atgtta----aaa-g-t-------
---aagtaatc--c--aaat-ggatgg-aag-----ttttaca---tgc-aatcaga---
--a------taca-------ta-catc---tta-t----------------t-tgtt---
------a--ggcct-aa--------------ata------------tt------------
--------ttt-----------------ggagtg--------------------------
-----------------------------------------------------
>EnSpm-N32_DR|1508002
------------------------------------------------------------
------------------------------------------------------------
------------------------------------------------------------
------------------------------------------------------------
------------------------------------------------------------
------------------------------------------------------------
------------------------------------aattaa----------ttaattga
----ttttattag---------a--tt------gg-t-t--tgttta----atattc-a-
a-ggcca---aatttgatgcagc-----tcc-cta---cttca-cacag-----tggat-
---------------------gaatt-----------------aataag---aag--cat
t-------t-a-aaacac------a----t---ggaat-gtat----t----gac-----
at---ta-----tta----t----------------------------------------
------------------------------------------------------------
------------------------------------------------------------
------------------------------------------------------------
---------taca-------ta--------------------------------------
------------------------------------------------------------
------------------------------------------------------------
-----------------------------------------------------
>EnSpm-N32_DR|1508003
------------------------------------------------------------
------------------------------------------------------------
------------------------------------------------------------
------------------------------------------------------------
-------------------------------------------------------tt-a-
-----------------------------------------------------------a
ta----------------------------------------------------------
-------------------------tt-----------------------------c---
g-gggcg--taaattg---cagc-----tct-ata---ctaca-cataa-----aagat-
---------------------gaatt-----------------aagaag---aag--caa
t-------t-a-aaacac------a----t---tggat-ttat----t----ga------
-----ta-----tta----tat-------t-cttca---tatttgt--t-tca-t-t---
---------------ac----------taac-aaatat--caa-tcac----ataaa---
cata--at-t-----a-----gtta---att-t---atgttg----aaa-g-t-------
---atgttatc--c--aaac-tgccag-aaa-----ttgtaaa---tgc-aatcaaa---
--a------taca-------taccatc---tta-t----------------t-agta---
------a--agcct-aa--------------ata-----------att------------
-------attggagt---------------------------------------------
-----------------------------------------------------
>EnSpm-N32_DR|1508004
------------------------------------------------------------
------------------------------------------------------------
------------------------------------------------------------
------------------------------------------------------------
------------------------------------------------------------
------------------------------------------------------------
------------------------------------------------------------
------------------------------------------------------------
------------------------------------------------------------
------------------------------------------------------------
------------------------------------------------------------
------------------------------------------------------------
----------------------------------------aaa-tagt----ataaa---
gttt--at-tt----------ggta---gattt---gtgtta----aaa-t-t-------
---atgaaaaa--a--atat-aaatgg-taa-----tttgtca---tgt-aataaaa---
--t------taca-------ta-aatc---tta-a----------------t-tttt---
------g--gatga-a---------------ata-----------ttt------------
--------ctgtgagtg-------------------------------------------
-----------------------------------------------------
>EnSpm-N32_DR|1508005
------------------------------------------------------------
------------------------------------------------------------
------------------------------------------------------------
------------------------------------------------------------
------------------------------------------------------------
------------------------------------------------------------
------------------------------------------------------------
------------------------------------------------------------
------------------------------------------------------------
------------------------------------------------------------
------------------------------------------------------------
------------------------------------------------------------
----------------------------------------aaa-tagt----ataaa---
gttt--at-tt----------ggta---gattt---gtgtta----aaa-t-t-------
---atg-aaaa--a--atat-aaatgg-taa-----tttgtca---tgt-aataaaa---
--t------taca-------ta-aatc---tta-a----------------t-tttt---
------g--gatga-a---------------ata-----------ttt------------
--------ctgtgagtg-------------------------------------------
-----------------------------------------------------
>EnSpm-N32_DR|1508006
------------------------------------------------------------
------------------------------------------------------------
------------------------------------------------------------
------------------------------------------------------------
------------------------------------------------------------
------------------------------------------------------------
------------------------------------------------------------
------------------------------------------------------------
------------------------------------------------------------
------------------------------------------------------------
------------------------------------------------------------
------------------------------------------------------------
----------------------------------------aaa-tagt----ataaa---
gttt--at-tt----------ggta---gattt---gtgtta----aaa-t-t-------
---atgaaaaa--a--atat-aaatgg-gaa-----tttgtca---tgt-aataaaa---
--t------taca-------ta-aatc---tta-a----------------t-tttt---
------g--gatga-a---------------ata-----------ttt------------
--------ctgtgagt--------------------------------------------
-----------------------------------------------------
>EnSpm-N32_DR|1602836
------------------------------------------------------------
----g----aatcacaa--t-----gaagtta--t-t---cagtaatg------tttgta
acct-----t---------aaat-ttga---tttatttgtcag-------------tttg
---tttatta------aatgcatgt-tgtc-agatacc-ttaga---atcaa-cctac--
--atttg-t-----ta--aa-at-------cg------aatactat---ta-gattt-ag
tcatc-agt-taat-tg--------a-tatg---a---at---a-aag---tat-----a
ca----tatc--------------g--ata--g------------------------aag
----ttta-ttctatgag----a--tt------gg-t-t--tacttgt---atattg-g-
t-gggca---aaa-----------------------------------------------
------------------------------------------------------------
------------------------------------------------------------
------------------------------------------------------------
------------------------------------------------------------
------------------------------------------------------------
------------------------------------------------------------
------------------------------------------------------------
------------------------------------------------------------
------------------------------------------------------------
-----------------------------------------------------
>EnSpm-N32_DR|1602837
---------------------------------------a-------------------a
aaaag----aatcacaa--t-----gaagttt--a-t---cagtaatg------tttgta
acct-----t---------aaat-ttaa---tttatttgtcag-------------tttg
----ttatta------aatgcatgt-tgtc-agattcc-ttaga---atcaa-tctac--
--atttg-t-----ta--aa-at-------cg------aatactat---ta-gattt-aa
tcatc-agt-taaa-ag--------a-tatg---a---at-aca-aaa---taa-----a
ca----taac--------------t--ata--g----------------------acaag
----ttcagttctatgag----a--tt------gg-t-t--cacttgt---atattg-g-
c-aggca---aaactgacgcaga-----ccc-ata---ctcca-cacaa-----caga--
--------------------tgaata-----------------aataag---aag--cat
t-------t-c-aaacac------g----t---gggat-ttat----t----aat-----
at---ta-----tta----cagaaa-ct-t-gttct---tgtttgt--t-tca-a-t---
--t-gt----gtttaac----------tatc-aaac-----------c----caaaa---
atat--at-t-----a-----gttt---aat-t---atgtta----aaa-g-t-------
---atgtactc--c--aaat-gcatgg-aca-----tttt--------------------
------------------------------------------------------------
------------------------------------------------------------
------------------------------------------------------------
-----------------------------------------------------
>EnSpm-N32_DR|1602838
------------------------------------------------------------
------------------------------------------------------------
-------------------------------tt---------------------------
------------------------------------------------------------
--------------------------------------------------a----tt-a-
------------------------------------------------------------
------------------------t-----------------------------------
----------------------a---------------t---------------------
----------aaa---------------tcc-----------------------------
------------------------------------------------------------
-----------------------------------------------t------------
-------------------------------gttcg---tattcgt--t-taa-t-t---
--t-atg--------------------ttac-aaatat--caa-ttgc----ataaa---
gttt-----t-----a-----gttt--a----tgc-gagtta----aaa-----------
---gtgtaatc--c--aaaa-ggatgg-aca----tttttata---tac-aatcaaa---
--a------taaa------gtataatcaagtta-t----------------t-tgtt---
------a--cgcctaaa---------------------------cttt------------
--------ttt-------------------------------------------------
-----------------------------------------------------
>EnSpm-N32_DR|1602839
------------------------------------------------------------
-----------------------------------------------------------a
atca-----tttg-a-tt------ttat---ttaattagct-t-----------tttttt
---t--------------taaatga-tgtc-agattcc-ttata---attaa-tctaa--
--gtctg--------------ta-------aa------aattgatc---aa-aattt-a-
--atc-agt-taaa-at--------a-tatg---a---ac-a---gta---taa-----a
t-----------------------------------------------------------
------------------------------------------------------------
------------------------------------------------------------
------------------------------------------------------------
------------------------------------------------------------
------------------------------------------------------------
------------------------------------------------------------
------------------------------------------------------------
------------------------------------------------------------
------------------------------------------------------------
------------------------------------------------------------
------------------------------------------------------------
-----------------------------------------------------
>EnSpm-N32_DR|1602840
------------------------------cactc---------------------aaaa
-agg----gaatcacga--t-----acagttt--a-t---cataaacgg-----tttgta
acct-----ttta-a-tt------ttgttgattattttgtctg------------ttttt
---t-------------gtttgtat-tgtc-agattcc---------------tctaa--
--atctg-t-----ta--ac-at-------ca------attaatat---at-gaattta-
--atc-agt-t-a-----------------------------------------------
------------------------------------------------------------
------------------------------------------------------------
------------------------------------------------------------
------------------------------------------------------------
------------------------------------------------------------
------------------------------------------------------------
------------------------------------------------------------
------------------------------------------------------------
------------------------------------------------------------
------------------------------------------------------------
------------------------------------------------------------
------------------------------------------------------------
-----------------------------------------------------
>EnSpm-N32_DR|1602841
------------------------------------------------------------
-----------------------------------------------tg-----tttgta
ggct------------tt------ttat---ttaactcatcag-----------tttttt
---t----------ttaatgtatgt-tgtc-agattcc-ttaga---atcaa-t------
----------------------c-------tt------aatacta-t--ta-gattt-a-
--atc-agc-taaa-a-----------tatg---a---at-atg-gta---taa-----a
ta----tatc------taga-gc-t--gta--gaatca------agccagatccaattag
----ttcagttccatgag----a--tt------gg-t-t--tactta----ttaacc-a-
g-gggca---aaatttatgcagc-----tcc-ata---ttcca-cacaa-----tagatt
a----aatccaatgtgc-tttaaatg-----------------aataag---aaacatat
t-----------aaacac------a----t---tggat-ttat----t----gat-----
at---ta-----tt-t---cagaaatct--------------------t-----t-t---
------------------------------------------------------------
attt-----------------gttc-----------------------------------
-------------c----------------------------a-----------------
----------------------------------t----------------t-tat----
------------------------------------------------------------
------------------------------------------------------------
-----------------------------------------------------
>EnSpm-N32_DR|1602842
------------------------------------------------------------
------------------------------------------------------------
------------------------------------------------------------
------------------------------------------------------------
------------------------------------------------------------
------------------------------------------------------------
------------------------------------------------------------
------------------------------------------------------------
------------------------------------------------------------
------------------------------------------------------------
-------------aacaa------a----t---caaat----------------------
------------------------------------------------------------
------------------------------c-aaatat--aaa-----------------
---------------------gttc---aat-t---atgtta----aaa-g-t-------
---atgtaatc--c--aaat-ggatgg-aaa-----tattata---tac-aatcaga---
--a------taca-------ga-aatc---tta-t----------------t-tgtc---
------a--ggcct-ac--------------att--------------------------
--------ttt-----------------tgattg--------------------------
-----------------------------------------------------
>EnSpm-N32_DR|1602843
------------------------------------------------------------
------------------------------------------------------------
------------------------------------------------------------
------------------------------------------------------------
------------------------------------------------------------
------------------------------------------------------------
------------------------------------------------------------
------------------------------------------------------------
------------------------------------------------------------
------------------------------------------------------------
------------------------------------------------------------
------------------------------------------ttgt--t-tca-t-t---
--a-at----gtttaac----------taac-aaatat--tag-tcat----tgtct---
gttc--ag-t-----c----agtta---aat-t---atgtta----aaa-g-t-------
---atgtaatc--c--atat-ggatga-aaa-----attgaca---tgc-aatcaga---
--a------taca-------ta-aatc---tta-t----------------t-ttgt---
----------------a--------------ata-----------ttt------------
--------ttt-----------------tg------------------------------
-----------------------------------------------------
>EnSpm-N32_DR|1602844
------------------------------------------------------------
aaact----aataacaa--t-----gaagttt--a-t---cattaactg-----------
--------------------------------------------------------tttt
---tata---------aatatatgc-tctc-agattcc-ttaga---atcta-tctaa--
--atctg-t-----ta--aa-at-------cg------aatactat---ta-gattt-a-
--atc-t-----aa-ag--------a-aatg---t---at-ttg-ctt---taa-----a
ta----ta--------tcaa-gc-t--gta--t-aaaa------cgcta-----------
-------aagtctatgag----a--tc-------------------------------a-
a-gggca---aaaatgacgcagc-----tct-gta---ctcca-cacaa-----caga--
--------------------tgaatt-----------------aataag---aag--cat
t-------t-a-aaacta------a----t---tggat-ttat----t----gat-----
at---ta-----tta----catcatc----------------ttgt--t-tca-t-t---
--t-ag----atttaaa----------tatc-aaatat--caa-tcat----a-aaa---
gtgt--at-t-----a-----gttc---aat-c---ttttaa----aaa-a-c-------
---atgtaatc--c--aaat-gaatgg-aag-----ttttata---tgc-agtcaaa---
--a------taca-------ta-aatt---tc--t----------------t-tttt---
------a-----------------------------------------------------
------------------------------------------------------------
-----------------------------------------------------
>EnSpm-N32_DR|1602845
------------------------------------------------------------
------------------------------------------------------------
---------------------------a---tttatttgtcag------------ttttt
---tt-----------------------tc-agattac-ttaaa---atcaa-tctaa--
--atctg-c-----ta--aa-at-------tg------aaaactat---ta-gattg-a-
--atc-agt-taaa-aaa-----------------------atg-gta---ttg-----t
ta----tatc--------ta-gc-t--gta--gaaaaaa-----agccagattcaattag
----ttacattctatggg----a--tt------gg-t-t--tacttc----atattt-g-
a-gtgca---aatttgatgaagc-----tcc-ata------ca-ctcaa-----tcgat-
---------------------gaatt-----------------agcaag---aag--cat
t-------t-a-aaacac------a----t---tggat-ttac----t----gat-----
at---ta-----tta----cagggaaat-t-attct---tatttgt--t-tca-t-----
--t-at----gtataac----------taac-aaacat--cag-taac----ataaa---
gttt--at-t-----a-----gttc---aat-t---atgtta----aaa-g-t-------
---atgcaatt--c--aaat-gaatag--aa-----atttata---tgc-aatcaga---
--a------tatc-------ta-aatc---tta-t----------------t-ggtt---
------c--ggcat-aa--------------ata--------------------------
--------tttct---------------tgagtg--------------------------
-----------------------------------------------------
>EnSpm-N32_DR|1602846
------------------------------------------------------------
----g----aatcatgg--t-----agagtgt--a-t---cattaactgtattgttagta
atat-----tttgat-ta------tttt---ttaatttgtcag------------ttttt
---tct----------aat---------tt-gttttcc-ttgga---atcaa-tttaa--
--atatg-t-----ta--aa-at-------ag------aatactat---ta-gatgt-a-
--atc-agt-taaa-aaat----cta-tatg---a---at-atg-gta---taa-----a
ta----tgtct-------ta-aa-t--gta--gaaaa-------agccacatgcaactag
----ttaaattctattct----g--tt------gg-t-t--tacttt----acattt-g-
g-ggcca---aaattgacacagc-----tcc-ata---ctc----acaa-----tatat-
---------------------tatatccaatgtgttttaaattcataag---aat--aat
t-------t-a-aaacac------t----t---tgaat-ttat----t----ga------
-----ta-----tta----cataaatct-t-gttgt---tatttgt--t-tca-t-t---
--t-at----gtttacc----------taac-aaatat--caa-ttac------aaa---
gttt--at-t-----ag----tgtc---aat-g---atgtta----aaa-g-t-------
---atacaatc--c--aaat-ggatgg-aaa-----ttttata---tgc-aatc--a---
--a------tgca-------ta-catc---tta-t----------------t-tgtt---
------a--ggcct-aa--------------ata-----------ttt------------
--------ttt-----------------tgagtg--------------------------
-----------------------------------------------------
>EnSpm-N32_DR|1602847
------------------------------------------------------------
------------------------------------------------------------
------------------------------------------------------------
------------------------------------------------------------
------------------------------------------------------------
-----------aag-aa---------gcatg---t------atggg--------------
------------------------------------------------------------
------------------------------------------------------------
------------------------------------------------------------
------------------------------------------------------------
------------------------------------at-gtat----t----ggt-----
at---ta-----ttt----cataaatct-t-gtgtg---tattagt--t-cca-t-t---
--t-at----gtttaac----------ttac-aaatat--cca-tcat----atcaa---
gttt--tt-t-----a-----gttc---aat-t---ttgtta----aaa---t-------
---atgtaatc--t--aaat-ggatag-aaa----tttttata---tgt-aatcaaa---
--a------------------------------------------------t--------
---------------a--------------------------------------------
------------------------------------------------------------
-----------------------------------------------------
>EnSpm-N32_DR|1602848
------------------------------------------------------------
------------------------------------------------------------
---------------------------------------tttt-----------------
---a----------------------tatc----------------aatcaaa-------
--at---------aca-taa-atct-----tat---------ttgt---ta-ggcct---
-----------------------------------------------a---aat-----a
tt----ttac--------------t--gta--gaca-a------agccagatccaattag
----ttaaattctatcag----a--tt------gg-t-t--tcccta----ttattc-a-
g-ggaca---aaattgacacagc-----tcc-aca---ctcat-aacaa-----aagat-
---------------------gaatt-----------------gttaag---aag--cat
t-------t-a-aatgtc---------------attgg-atat----t----gat-----
gt---ta-----tta----cataaatct-t-gttct---tattggt--c-taa-t-t---
--t-at----gtataac----------taac-aaatat--cta-ttac----aaa-----
---a--at-t-----a-----gttc---aat-t---atgtta----aaa-g-c-------
---at-------------------------------------------------------
------------------------------------------------------------
------------------------------------------------------------
------------------------------------------------------------
-----------------------------------------------------
>EnSpm-N32_DR|1602849
---------------------------------------a-------------------a
aaatg----aatcatga--t-----gaagttt--a-t---cattaac---------tgta
acct-----tttg-a-tt------ttaa---gttgtcagtttt------------tttta
----------------aatgtttgt-tttc-agattcc-ttaga---atcca-tctaa--
--atctg-t-----ta--aa-at-------tg------aattctat---aa-gattt-a-
--aat-tgt-taaa-ag--------a-tatg---g---at-ata-gta---tac-----a
ta----ta--------tcta-gc-t--gta--ga--------------------------
------------------------------------------------------------
------------------------------------------------------------
------------------------------------------------------------
------------------------------------------------------------
------------------------------------------------------------
------------------------------------------------------------
------------------------------------------------------------
------------------------------------------------------------
------------------------------------------------------------
------------------------------------------------------------
------------------------------------------------------------
-----------------------------------------------------
>EnSpm-N32_DR|1602850
------------------------------------------------------------
------------------------------------------------------------
------------------------------------------------------------
---------------------------------------------------------g--
--gtcca-a-----t---------------------------------------------
------------------------------------------------------------
------------------------------------------------------------
--agttaaattccattag----a--tt------gg-t-t--tactt-----atattt-g-
gggggca---aaactgacgcagc-----ttc-ata---ctccatcacaa-----c-----
------------------------------------------------------------
----------a-aaacac------a----t---tggat-gtat----t----gat-----
aa---ta-----tta----cataaactt-t-gttca---aatttgt--t-act-t-t---
--t-at----gttttac----------taac-aaatat--caaaccgc----aaagt--g
gttt--at-c-----a-----gttt---aat-t---atgttg----aaa-g-t-------
---atgtaatc--c--aaat-agatgc-aag-----tttcata---tgc-aatcagg---
--a------taca-------ta-aatc---tta-t-------------------------
------------------------------------------------------------
------------------------------------------------------------
-----------------------------------------------------
>EnSpm-N32_DR|1602851
----------------------------------c---------------------agaa
caatt----gattatga--c-----aaagttt--a-t---cattaactg-----ttttgt
aact-----tttc-a-tt------atat---ttaatttgtcag------------ttttt
---tgt----------tgt------------tgttttc-ag-------tcaa-tttaa--
--atctg-c-----ta--aa-ac-------ta---------aatac---ta-gttgt-a-
--atc-att-tcaa-ag------------------------atg-gaa---taa-----a
ta----tatc--------ta--c-t--gta--gaaag--------gctagattcaattag
----ttaaattttaagag----a--tt------tg-t-t--tgctga----atattc-a-
g-gggta---aaactgacccagc-----tta-ata---cacca-cagca-----tagat-
---------------------gaaat-----------------aatatg---aag--cat
t-------t-a-aaacac------a----t---tgaat-ttat----t----gat-----
-------------------tgttattat-t-gttct---tatttgt--t-ttc-t-t---
--t-at----gtttaac----------taac-aaatat--caa-tcac----atgat---
gttt--at-g-----atatatgttc---aat-t---atatta----aaa-g-t-------
---atgtaatt--c--aaat-agatgg-aaa-----ttgtata---tgc-attccca---
--a------taca-------ta-agtc---tta-t----------------t-tgtt---
------g--ggcct-aa--------------aaa-----------att------------
--------ttt-----------------tgagtg--------------------------
-----------------------------------------------------
>EnSpm-N32_DR|1602852
-------------------------------actc---aa-------------------a
aaatg----aatcatga--t-----gaagttt--a-t---cataaacta-----tttgta
acca-----taag-a-tt------tcat---ttattttgtctt-------------tt--
------------------tgtatgt-tgtc-agattcc-ttaga---atcaa-tccaa--
--atctg-t-----ta--aa-at-------tg------aatactat---ta-aatac-a-
--atc-agt-taaa-ag--------a-tatt---a---at-atg-gta---taa-----a
ta----tatc----a-------------------taaa------tgtcagattcaatttg
----ttaaattatatgag----a--tt------gg-t-t--tactta-------------
------------------------------------------------------------
------------------------------------------------------------
------------------------------------------------------------
------------------------------------------------------------
------------------------------------------------------------
-ttt--at-t-----a-----gttt---taa-t----tgtta----aaa-t---------
----tgtcatc--c--aaat-taatag-aaa-----ttttata-----------------
------------------------------------------------------------
------------------------------------------------------------
------------------------------------------------------------
-----------------------------------------------------
>EnSpm-N32_DR|1602853
------------------------------cactc---------------------aata
aaaa--caaaatcacga--t-----gaagttt--a-t---tattaactg-----tttgta
acct-----ttca-a-tt------ttat---ttactttgtcag------------tttt-
-----------------------------------------------gtcaa-tctaa--
--atctg-c-----ta--aa-at-------at------aatactat---ta-cattt-a-
--a---------------------------------------------------------
------------------------------------------------------------
---------------------------------gg-t-a--tactta----atattc-a-
g-gggca---gaaatgatgcact-----tcc-ata---ctcaa-cacat-----tagat-
---ttaattcaatgtg-tttaaaatg-----------------aatagg---aag--agt
ttaaaaagaat-tcatac------a----t---tttat-ttg----tt----g-------
--------------g----gcctaatta-t-ttt--------------------------
------------------------------------------------------------
------------------------------------------------------------
------------------------------------------------------------
------------------------------------------------------------
------------------------------------------------------------
------------------------------------------------------------
-----------------------------------------------------
>EnSpm-N32_DR|1602854
------------------------------cactc---------------------aaaa
aacct----aatcacaaa-------gaaattt--a-t---cagtaactg-----tttgta
attt-----ttta-----------------ttttatttgtcagg-----------ttttt
--------------ttaatgtatgt-tgac-aaaatcc-ttaa----------tcaaa--
--atctg-t-----ta--aa-at-------cg------aatactgt---aa-tattt-a-
--atc-tgt-ttaa-ag--------a-tatg---a---ataat----------------g
ta----------------------t-------------------gaaca-----------
--tatt-------------------tt-------g-c-t-gt----------------a-
g---------aaa-----------------------------------------------
-------------------------------------------aaaa-----aga-----
------------aagcac------a----t---tggat-ttat-taat----gac-----
at---ta-----tta----tataaatgt-t-gttat---ttttcttt-t-ttata-t---
--t-at----gtttaac----------taac-cattat--caa-tcac----atata---
attt--aa-ttcaagactgtaattc---agt-c---ttgaaa----aaa-g-t-------
---atgtcttc--t--aaat-agatgg-taa-----ttataaa---tgc-aatcaaa---
--a------taca-------ta-aatc---tta-t----------------t-tatt---
------a--gctct-aa--------------ata-----------ttt------------
--------ttg------------------gagtg--------------------------
-----------------------------------------------------
>EnSpm-N32_DR|1602855
------------------------------cactc--aaac------------------a
aaatg----aatcacga--t-----gaagttt--a-t---cattaactg-----tttgta
atct-----tttg-a-tt------ttat---ttaatttgtcag-------------tttt
---tatg---------tatgtattt-tgtc-aaatttc-ttaga---atcaa-tctaa--
--atctg-t-----ta--aa-at-------ta------aacactat---ta-gcttt-a-
--ata-agt-taga-ct--------a----------------------------------
------------------------------------------------------------
----------------aa----c--tt------aa-t-g--tgtttt----aaat-----
------------------------------------------------------------
---------------------------------------------tgaa---aag--aat
t-------t-a-aatcac------a----t---tggat-ttat----t----gat-----
at---ta-----ttg----cataaatct-t-attct---tatttgt--t-cca-t-t---
--t-at----gtttatc----------tgac-aaatat--cat-tcac------aaa---
gttt--at-tagttta-----atcc---aat-t---acgttt----ata-a-t-------
---ttgtaatc--c--aaat-agatga-aa----------ata---tga-aatccga---
--a------taca-------ta-aatc-------t----------------t-tgtt---
------g--cgcct-aa--------------atata---------tat------------
--------tttt----------------taaatg--------------------------
-----------------------------------------------------
>EnSpm-N32_DR|1602856
------------------------------------------------------------
---------------------------------ca-----cat-----------------
-------------------------------tc---------------------------
-----------------------------c------------------------------
--at---------------------------------------------------tt---
--atc-agt-------------------------acg-at------------------ta
ca-------------------------gta------------------------------
----------------------a--tc-----------t---acttg-------------
------------------------------------------------------------
------------------------------------------------------------
--------t--------------------t---------tcgt----t------------
-----taca---cta----cata-------------------------------------
--taac---------------------tgac-aaacct--cca-tctc----aataa---
gttt--at-c-----------gttc----------aa-----------------------
-ctgtgtagag--c--aaat-gcatgg-aaa-----tttaaa----tgc-----------
------------------------------------------------------------
---------------aa-------------------------------------------
------------------------------------------------------------
-----------------------------------------------------
>EnSpm-N32_DR|1602857
------------------------------cacac---------------------aaaa
aaat----gaatc-------------aagttt--a-t---tattaactg-----tttgta
accttttggtttg-a-tt------taat---taaattttttag-----------------
-----------------atgtatgt-tgtc-agatttc-ct------atcag-tctaa--
--atgtg-t-----ta--aa-at-------ag------aatactat---ta-gattt-a-
--atc-agt-t-----------------atg---a---at-atg-gta---taa-----a
ta----tatc--------tg-ca-g--tag--aaaaaa------aaacagatctaaatag
t----aaaattttattag----gtttc------gg-c-t--tactta----atattc-a-
g-ggaca---aaattga----gc-----tcc-ata---atcca-cacaata---------
------------------gatgaatt-----------------aataag---aag--cat
t--------ta-aaacac------a----t---tggat-tta-----t---tgat-----
at---ta-----gtg----cacgaacct---gttct---tatttgt--t-cagtt-c---
--t-------gtttaac----------taac-aaatat--gga-tcac----ataaa---
gtt---------------------------------------------------------
------------------------------------------------------------
------------------------------------------------------------
------------------------------------------------------------
------------------------------------------------------------
-----------------------------------------------------
>EnSpm-N32_DR|1602858
------------------------------------------------------------
------------------------------------------------------------
------------------------------------------------------------
------------------------------------------------------------
------------------------------------------------------------
-----------------------------------------------------------a
ta----tgtc--------ta-gc-t--gta--gaaaa-------agtcagatccaattag
----ttaaattctatgag----a--tt------gg-t-t--tactta----ttatcc-g-
a-gagca---aaactgacacagc-----tcc-aca---ctcca-cacaa-----tagat-
---------------------taatt-----------------aataag---aag--cat
t-------t-a-aaacac------a----t---ttgat-ttat----t----gat-----
at---ta-----tta----cataaatct-t-cttat---tattttt--t-aaa-c-t---
--t-at----gtttaac----------taac-taatat--caa-gcac----ataag---
gttt--at-t-----a-----gttc---aat-t---atgtta----aaa-a-t-------
---atgtaatc--c--acat-ggatgg-aca-----ttttata---tgc-aatcaga---
--a------taca-------ta-aatc---tta-t----------------t-tgctcac
tcaaaaa--gaatt-ac--------------attgaagatgtcaattc------------
--------ttt-----------------taaatgt-------atgttgtcagattcctta
gaatcaatcaaaatctgttaaaatt-aatactactagatttaatcagttaaaa
>EnSpm-N32_DR|1602859
------------------------------------------------------------
---tt----aattgtta--t-----gaat-----------------------------ta
acct-----ttta-a-tg------ttat---tttatttgtc-t-----------gttttt
---tttt---------aatgtatgt-tgtc-agattcc-ttaga---atcaa-tctaa--
--atctg-tt---------t-ta-------ag------aatgtcac---ta-gattt-a-
--atc-agt-taaa-ag--------a-tatg---a---at-atg-gta---taa-----a
ta----ta--------ttta-gcgt--gta--g-aaaa------agccagatccaattag
----tttaattctatgcg----a--tt------ga-t-t--tactta----ctatt----
----------ctattgat--------------tta---cttaa-tatgt-----tata--
------------------------------------------------------------
------------------------------------------------------------
------------------------------------------------------------
------------------------------c-aaatat--caa-ccac----ataaa---
gttt--at-t-----a-----gttt---aat-t---atgtta----gga---t-------
---atgtaatc--c--tcgt-ggatgg-aaa-----tttaat----tga-atttaga---
--a------taca-------ta-aatt---gta-t----------------t-tgtt---
------a--ggcct-aa--------------ata------------tt------------
--------ttt-----------------tgagt---------------------------
-----------------------------------------------------
>EnSpm-N32_DR|1602860
------------------------------------------------------------
------------------------------------------------------------
------------------------------------------------------------
------------------------------------------------------------
------------------------------------------------------------
------------------------------------------------------------
------------------------------------------------------------
------------------------------------------------------------
---------------------------------------------------------tt-
---------------------aaatt-----------------aataac---aag--cat
t-------t-a-aaacac------a----t---tggat-tcat----t----gat-----
gt---ta-----tta----tataaatct-t-gttct---tgtttgt--t-tca-t-t---
--t-at----gtttaac----------taac-aaatat--caa-tcgc----ataaa---
ggtc--at-t-----agttaaaatt---agt-t---gcgtta----ata-g-t-------
---acgtaatt--c--aaat-ggatgg-aaa-----ttgtata---tgc-aatcaga---
--t------aacc-------tc-aatc---tta-t----------------t-tgtt---
------a--ggtct-ac--------------ata-----------ttt------------
------------------------------------------------------------
-----------------------------------------------------
>EnSpm-N32_DR|1602861
------------------------------------------------------------
------------------------------------------------------------
------------------------------------------------------------
------------------------------------------------------------
------------------------------------------------------------
-------------------------------------------c-gct---caa-----a
ta-------------------------------aagaatcac--tgtgacggttatc---
---att------------a---ac-tg--------tc-tgtcatctgtggatttt-----
------------------------------------------------------------
----------------------------------------------------------gt
t-------tta-------------t----t---------ttaa----g----cgta----
------------------------------------------------------------
--------------------------------agtgaa--tca-tta----gagtca---
gtctaaatct-----------gtta-----------aattcg----aat-a-ct------
----attagac--t--taat-tggtta-aaaga---------------t-attaaaa---
-tgg-----cata----------aata---ta----------------------------
------------------------------------------------------------
------------------------------------------------------------
-----------------------------------------------------
>EnSpm-N32_DR|1602862
------------------------------cactccaatag-------------------
-------agaatcacac--t-----gaggagt--a-t---caggaactg-----ctgata
aaca-----cttg-a-ct------tgat--ttcagttt----------------------
----------------aatgtaagtgaatc---------ataga---atcaa-tctga--
--atctggta---ctgtgaggat-------tg------aatattag---ta-gagtt-a-
--atc-agt-taat-ag--------a-tatg---a---at-ata-gta---taa-----a
ta--------------tata-ga----ata--------------agccagaaccaattag
----gtccactctatgag----aac--------gg-t-t--tgctta---------t-a-
-------------ttgataaaac--------------------tgacag-----------
-------------------attaatt-----------------cataag---aag--cat
t-------t-a-aaacac------a----c---tggat---------t----gattc---
ata-ata-----ttag-----------------------tatttgt--t-tca-t-t---
--t-ct----gtttaac----------taac-aaacat--caa-tcgt---aatgcac--
------at-t-----a-----gttc--aggt-----atgttg----aag-g-t-------
---ctgtcatc--c--aaat-gaatgt-aaa------tgtata---tgc-aatcaga---
------------------------------tta------------------c--------
---------------a--------------------------------------------
------------------------------------------------------------
-----------------------------------------------------
>EnSpm-N32_DR|1713303
-------------------------------------aaat----------------ttt
atatg---caatcagaa--tagagtgaagttc--a-t---cattaactc-----tttgta
atct-----tttg-a-tt------ttat---ttaatttgccag------------tattt
---t----------agaatgtatgaa---t-tgattgttttaga---ttcag-tcgaa--
--atctg-t-----ta--aa-at-------gg------aacattat---ta-gattt-a-
--att-agc-taaa-at--------a-tatg---a---at-atg-gta---taa-----a
ta----tatc--------ta-------gta--caaaa-------atccagatacaattag
----ttaaatattacg------a--tt------gg-t-t--cactta----atagtc-g-
g-gggta---taatgaatgccgc-----ttt-ata---ctcca-cacac-----gtg---
-----------------ttttaaact-----------------aacgag---aag--cat
t-------t-a-aaacac------a----t---tagat-ttat----t----gat-----
at---ta-----tta----cataaatct-t-ctttg---tatttgt--g-tta-t-t---
--t-ct----gtttagc----------tgac-aaatat--caa-tcac----acagt---
gttt--aa-t-----a-----gtac---aat-t---atgtta----aaa-g-t-------
---acgtaat---c--aaat-gggtgg-aaa-----tttta-------------------
------------------------------------------------------------
------------------------------------------------------------
------------------------------------------------------------
-----------------------------------------------------
>EnSpm-N32_DR|1713304
------------------------------------------------------------
------------------------------------------------------------
------------------------------------------------------------
-------------------------------------------------caa-tctaa--
--atctg-t-----ta--aa-at-------cg------aatactat---ta-gattt-a-
--atc-tgt-taaa-tg--------a-cact---g---at-gtg-gta---taa-----a
tg----ta--------tcta-ac-t--gta--g-acaa------agcc------------
------------------------------------------------------------
------------------------------------------------------------
------------------------------------------------------------
-------------aatta------g----t---tcaat-tcta----t----gat-----
at---tg-----------------------------------------------------
------------------------------------------------------------
--gt--at-t-----a-----ct-------------------------------------
------------------------------------------------------------
------------------------------------------------------------
------------------------------------------------------------
------------------------------------------------------------
-----------------------------------------------------
>EnSpm-N32_DR|1713305
------------------------------cactc---------------------aaaa
aaat----taatctcta--c-----gaagttt--a-t---cattaactc-----tttgta
accttcagatttt-a-ta------aaat---tttattt----------------------
------------------------------------------------------------
-------------------------------------------tat---ta-tattt-a-
--att-agt-taaa-aa--------a-gatg---a---at-atg-gta---taa-----a
ta----tat------------------taa--gctgta------ggacaaatctga----
t----ccaattctatgag----a--tt------gg-t-t--tactta----atattc-a-
g-agaa------------------------------------------------------
------------------------------------------------------------
------------------------------------------------------------
------------------------------------------------------------
------------------------------------------------------------
------------------------------------------------------------
------------------------------------------------------------
------------------------------------------------------------
------------------------------------------------------------
------------------------------------------------------------
-----------------------------------------------------
>EnSpm-N32_DR|1713306
------------------------------------------------------------
------------------------------------------------------------
------------------------------------------------------------
------------------------------------------------------------
------------------------------------------------------------
------------------------------------------------------------
------------------------------------------------------------
------------------------------------------------------------
------------------------------------------------------------
----------------------------------------------------------ac
t-------t-a-aaacac---------------tggat-ttgt----t----gat-----
at---tg-----tta----cacaaatca-t-gtcct---taattgt--t-tca-t-c---
--t-at----gt----c----------taac-aaatat--caa-tcac----ataaa---
gttt--aa-t-----g-----gttc---aat-t---atgttg------------------
-------gatc--c--aaat-ggatga-aca-----ttttata---tgc-aatcaga---
--a------ta-------------------------------------------------
------------------------------------------------------------
------------------------------------------------------------
-----------------------------------------------------
>EnSpm-N32_DR|1713307
------------------------------------------------------------
----g----aatcaaga--t-----aaagttt--a-t---cactaactg-----tttgta
acct-----ttag-a-tt------ttat---ttcatttgtc-------------agttta
---t----------ttaatgtgtgt-tgtc-agattcc-ttaga---at-----------
--------------tt-----aa--------------------------t-----tt-t-
--aag-gat-tcat--------tctg-ttta---a---tc-aag-gaa---ca-------
----------------------c---aatc--gaggaacg--------------------
------------------------------------------------------------
--------------------aga-----ttg-gtg---ccccc-tgcta-----ta----
------------------gatgaata-----------------aataaa---acg--cat
t-------t-a-aaacac------a----c---tggat-ttat-----------t-----
ga---ta-----taaa-tacataattct-t-gttct---tatttgt--t-tca-t-t---
--t-at----gtttatc----------taac-aaatata-ca-at--c----ac------
--tt--aa-a-----g-----cttc---aat-t---acgttaaaatagg-c-t-------
---atttgatt--c--aaag-ggatgg-aaa-----tttgata---cgc-aatctga---
--a------taca-------ta-aat--------c----------------a-tttt---
------a--ggcct-aa--------------gtg-----------ttg------------
--------ttt-----------------tg------------------------------
-----------------------------------------------------
>EnSpm-N32_DR|1713308
------------------------------------------------------------
------------------------------------------------------------
------------------------------------------------------------
------------------------------------------------------------
------------------------------------------------------------
------------------------------------------------------------
------------------------------------------------------------
------------------------------------------------------------
------------------------------------------------------------
-------------------------t-----------------aataag---aag--cat
t-------t-ataaacac------a----t---tggat-gtgt----t----gat-----
at---ca------ta----catacatcc-t-attct---tatttgt--t-aga-t-t---
--t-ac----atttaac----------taaa-aaacat--caa-tcac----ataaa---
gttt--at-a-----c-----gttc---aat-t---atctta----aaa-g-t-------
---atgtgatc--t--aaa-----------------------------------------
------------------------------------------------------------
------------------------------------------------------------
------------------------------------------------------------
-----------------------------------------------------
>EnSpm-N32_DR|1713309
------------------------------------------------------------
------------------------------------------------------------
------------------------------------------------------------
------------------------------------------------------------
------------------------------------------------------------
------------------------------------------------------------
------------------------------------------------------------
------------------------------------------------------------
----------------------------------------------caa-----tagat-
---------------------gaatt-----------------aaaaag---aag--cac
t-------t-a-aaactg------a----t---tggat-gtat----t----ggt-----
at---ca-----tga----cataaaact-t-gttct---tgttagt--t-cca-t-t---
--t-at----gtttaac----------cacc-agatag--caa-tcac----ataaa---
gttt--at-t-----a-----gttc---aat-t---atgttc----aaa-g-t-------
---atgtaatc--c--aaat-ggatgg-aaa-----ttgaata---tgc-aatcaga---
--a------tcgattcttcaaa-agttg--ttg-t----------------t-tttt---
-ttatga--gattt-aa--------------tcagttaaaatatatctgtagaaaaagca
aaatccaatttg-------ttaaat---tgtatgag-----------attgaattactt-
-----------aatatgcaggggcaaaatggcacagctccataccacacaca-
>EnSpm-N32_DR|1713310
------------------------------------------------------------
----------actcaaa--a-----aaattaa--t-c---cattaactg-----attgta
acct-----tttg-a-tt------ttat---ttaatttgtcagg----------tttttt
---ttta---------aatgtatgt-tgtc-agattct-ttgga---gtcaa-tctaa--
--atctg-t-----tg--aa-at-------gg------aatactat---ta-gattt-a-
--ata-tat-aaaa-aa-----------------------------ta---tca-----a
ta----tggat--agatcta-gc-t--gaa--g-aaaa------tgccagattaaattag
----ccaaattctatgag----a--tt------ga-t-t--tactta----aagttt-a-
g-gggca---aaactgatgcagt-----tcc-ata---ctcct-aacaa-----------
------------------------------------------------------------
------------------------------------------------------------
------------------------------------------------------------
------------------------------------------------------------
------------------------------------------------------------
------------------------------------------------------------
------------------------------------------------------------
------------------------------------------------------------
------------------------------------------------------------
-----------------------------------------------------
>EnSpm-N32_DR|1713311
------------------------------cactc---ga-------------------a
aaatg----aatcacaa--t-----tgagttt--a-t---cattaac---------tgta
agct-----ttta-a-tt------tgat---ttaatttgtcag------------ttttt
---taaat--------aatgtatgt-cgtc-agattcc-ttaca---atcaa-actaa--
--atctg-t-----ta--aa-at-------tg------aatactat---ta-gattt-a-
--ctc-agt-taaa-aa--------a-tatg---a---at-atg-gta---aaa-----a
ta----tt--------tgta-gc-t--gt-----aaaa------aaacagatctaattag
----ctcaa---tatgag----a--tgagataagg-t-t--tactta----atattc-t-
g-ggtcagtcaaattaatgcagc-----tccttta---ctccg-ggaaa-----gcaaca
--------------------ttgatt-----------------ggatgg---gag--aat
a-------t-t-ag---t------a----c---ttaat-tggt----t----att-----
at---tacattgtta----cataaatcc-t-gttct---tacatgt--t-tca-t-a---
--t-at----gttaaac----------taac-aagtat--caa-tcac----ataaa---
gttt--at-t-----a-----gctt---aat-t---atctta----caa-g-t-------
---atgtaatc--c--agat-gaatag-aaa-----atgtaca---tgc-aatcaca---
--a------taca-------tc-catc---tta-t----------------t-tgtc---
------a--ggcct-ta--------------ata-------------t------------
--------ttt-----------------tgagtg--------------------------
-----------------------------------------------------
>EnSpm-N32_DR|1713312
------------------------------caatc---aa-------------------a
aaataa-tgaatcagga--t-----gaagttc--a-t---cattaactg-----tttgta
gcat-----ttag-a-tt------ttat---tttatttgtcag------------gtttt
---ttaaa--------aatgtatgt-tgtc-agattcc-tt--a---ataaa-cctaa--
--atctg-gt----aa--aa-at-------ca------aaaactat---ta-gattt-a-
--atc-agt-taaa-tt--------a-tatg---a---at-atg-gta---taa-----a
ta----------------------------------------------------------
------------------------------------------------------------
------------------------------------------------------------
------------------------------------------------------------
------------------------------------------------------------
------------------------------------------------------------
------------------------------------------------------------
------------------------------------------------------------
------------------------------------------------------------
-----------------------cacc---ca----------------------------
------------------------------------------------------------
------------------------------------------------------------
-----------------------------------------------------
>EnSpm-N32_DR|1713313
------------------------------------------------------------
------------------------------------------------------------
------------------------------------------------------------
------------------------------------------------------------
------------------------------------------------------------
------------------------------------------------------------
------------------------------------------------------------
--agtaaaattctatgag----a--tt------gg-t-t--tactta----atattt-g-
gggggtg---g---------------------aca---cgcaaacacaa-----cagat-
---------------------aaatt-----------------aatatg---aag--cat
t-------t-a-aaacac------a----t---tggat-gtat----t----aat-----
a-----------------------------------------------------------
--------------taa----------tcac-aaatat--c-aaccac----aaa-t--a
gttt--at-t-----a-----tttt---aat-t---atgttt----aat-g-t-------
---atgtaatc--cataaat-ggatgt-aca-----ttttata---tgt-aattaga---
--a------taca-------ta-aatc---tta-t----------------t-tgtt---
------a--ggtct-aa--------------ata-----------tct------------
--------ttt-------------------------------------------------
-----------------------------------------------------
>EnSpm-N32_DR|1713314
------------------------------cactc---------------------aact
aaat----gaatcatgat-t-----taggttt--a-t---c-------------------
--ct-----tttg-actt------ttat---ttaatttatcag------------tttt-
---gtaa----------ttgtatat-tgtc-cgattcc-ttaga---atcaa-tctaa--
--atctg-t-----ta--aa-ct-------tg------aaaactat---ta-gattt-a-
--att-agt-taaa-at--------a-tatg---t---at-ata-gta---taa-----a
tg----tatc--------tg-gc-t--gaa--g-aaaa------agccagatccaatt--
------------------------------------------------------------
------------------------------------------------------------
------------------------------------------------------------
------------------------------------------------------------
------------------------------------------------------------
------------------------------------------------------------
------------------------------------------------------------
------------------------------------------------------------
------------------------------------------------------------
------------------------------------------------------------
------------------------------------------------------------
-----------------------------------------------------
>EnSpm-N32_DR|1713315
------------------------------cacac---------------------gcaa
aaatg----aattacaa--t-----gaattta--a-t---cattaactg-----tttgta
acct------------tt------ttat---tt-----------------atatattttt
---t------------tatgaatgt-tgtc-agattcc-ttaga---atcag-tgtaa--
--atctg-t-----ta--aa-at-------cg------aatattat---ta-cattt-a-
--atc-agt-taaa-aa--------a-tatg---a---at-ttg-ata---taa-----a
ta----caagt--atatcta-tc-t--gtg--g-aaaa------atccagatacaataag
----tcaaattctatgat----a--tt------gg-t-t--tactta----atattc---
--------taaaattgacgcagc-----tcc-ata---ctcca-cacaa-----taaa--
--------------------ttaaac-----------------aataag---aag--cat
t-------c-a-aaacac------a----c---tggat-gtat----t----cat-----
at---ca-----tca----cataaacct-t-gttc----tatttgt--t-tcg-t-t---
--t-at----gttttac----------aaac-aaatat--caaatcac----ataaa---
gttt--at-t-----a-----gttc---agt-t---atgctg----aaa-a-t-------
---atgtaatc--c--agat-ggattg-aca-----agtttta---tgc-agtcaga---
--attcatataca-------ta-aatc---tta-t----------------t-tgtt---
------a--agcct-aa--------------attt-------------------------
-----------------------------gagtg--------------------------
-----------------------------------------------------
>EnSpm-N32_DR|1713316
------------------------------------------------------------
------------------------------------------------------------
------------------------------------------------------------
------------------------------------------------------------
------------------------------------------------------------
------------------------------------------------------------
------------------------------------------------------------
------------------------------------------------------------
------------------------------------------------------------
------------------------------------------------------------
------------------------------------------------------------
------------------------------------------------------t-t---
--t-at----gtttaac----------taac-aaatat--cagtacaa----tataa---
gttt--at-t-----a-----gttc---aat-a---atgtta----aaa-a-a-------
---atgtaatc--c--tgat-gaatgg-aaa-----ttttaaa---tgc-gattaga---
--a------tata-------ta-aac--------t----------------t-tatt---
------a--ggcct-aa--------------ata-----------ttg------------
--------ttct----------------agagtg--------------------------
-----------------------------------------------------
>EnSpm-N32_DR|1713317
------------------------------------------------------------
--------caattaaga--tt-------------a-t---cactaattg-----tttgta
acct----g-----a-tt------ttat---ttaatttgtcgt------------tttgt
---t----------gaaatgtttgt-tgtc-agattca-ttaga---attaa-tctaa--
--atatg-t-----ta--ga-at-------ca------aatactat---tg-gattc-a-
--atc-aat-taaa-a---------------------------g-atg---tgc-----a
ga----tatt--------ta-gt-t--gta--gaaaa-------agccaaatccaaatag
----ttcagttctatgag----a--tt------gt-t-t--tacttt----atattc-a-
g-gggta---aatttgaggcagc-----tcc-att---cccca-cacca-----cagat-
---------------------caatt-----------------att------gag--gat
t-------t-a-aaacac------a----t---tagat-ttat----t----gat-----
at---ca-----tta----catacatct-t-gttct---tatttat--t-taa-t-t---
--t-ac----gtttaac----------taac-aaatat--taa-tcat----ataat---
gttt--at-t-----a-----gctc---agt-t---atgtta----aaa-g-t-------
---gtgtaatc--c--ta-----atgc-aga-----ttttatt---tgt-aatcaga---
--a------taca-------ga-aatc---ttatt----------------t-tttt---
---------------ga--------------gtg-----------ttt------------
--------tttt------------------------------------------------
-----------------------------------------------------
>EnSpm-N32_DR|1810222
------------------------------------------------------------
------------------------------------------------------------
------------------------------------------------------------
------------------------------------------------------------
------------------------------------------------------------
------------------------------------------------------------
------------------------------------------------------------
------------------------------------------------------------
------------------------------------------------------------
------------------------------------------------------------
------------------------------------------------------------
------------------------------------------------------------
----------------------------------------------------ataaa---
gatt--at-t-----a-----gttc---aat-t---ttgttt----aaa-g-t-------
---atgtaatc--t--aaat-ggatgg-aaa-----tcttgc--------aatcaga---
--a------taca-------ta-catc---tta-t----------------t-tgtt---
------a--gtccg-aa--------------ata--------------------------
--------tttt----------------tgagtg--------------------------
-----------------------------------------------------
>EnSpm-N32_DR|1810223
------------------------------------------------------------
------------------------------------------------------------
------------------------------------------------------------
------------------------------------------------------------
------------------------------------------------------------
------------------------------------------------------------
------------------------------------------------------------
------------------------------------------------------------
------------------------------------------------------------
------------------------------------------------------------
------------------------------------------t----t----gat-----
at---ta-----tta----cataaatct-t-gttct---tatttgt--t-tcc-t-a---
--t-at----gtttatc----------taac-aaatat--caa-caac------aaa---
gttt--at-t-----a-----gttc---att-t---aattta----aaa-g-t---taca
ataatgtaaga--a--aaat-gcatgg-aaa-----tgttata---tac-aatcaaa---
--a------aataca-----ta-aatct--ctc-t-------------------------
----------acct-aa--------------ata-----------ctt------------
-------gctt------------------aagtg--------------------------
-----------------------------------------------------
>EnSpm-N32_DR|1810224
------------------------------------------------------------
------------------------------------------------------------
------------------------------------------------------------
------------------------------------------------------------
------------------------------------------------------------
------------------------------------------------------------
------------------------------------------------------------
------------------------------------------------------------
--------------------------------------------------------aag-
---------------------gaatc-----------------acgaag---aag--tt-
-----------------------------t---attct-ttac----t----gtt-----
ag---ta-----aca----ttttgattt-t-gactt------------------------
------------------------------------------------------------
------------------------------------------------------------
------------------------------------------------------------
---------------------------------------------ttaggtt-tcttaga
------atcaatct-aaatttgttcaaacgaatatgg-----------------------
----------ta----------------taaatata------------------------
-----------------------------------------------------
>EnSpm-N32_DR|1810225
------------------------------------------------------------
---ta----aattacta--t-----gaagttt--a-t---caataacca-----tttgta
acct-----ttaata-tt------tcat---ttt--------a------------ttttt
---taa----------tgca--tgt-tgtt-ggattcc-ttaca---atcaa-tctaa--
--atctg-t-----ta--aa-at-------agtacccgaatactat---ta-tattt-a-
--atc-aga-aaat-caat-----ta-tatg---a---at-ttg-gta---tac-----a
ta----aatc--------ta-gc-t--gta--gaaaa-------agccagatccaattag
----tacaattctatgag----a--tt------gg-t-t--taattt----tcattc-a-
g-gggca---aaattgacgtaac-----tcc-ata---ctcca-tacaa-----t-----
------------------------------------------------------------
------------aaatga------a----t---tagat-at-------------------
-----ta-----tta----cataaatct-t-gttct---tatttgt--t-tag-t-t---
--t-at----gtttaac----------taac-aaatat--caaatcac----acaaa---
gttt--at-t-----t-----gttc---aat-t---atgtta----aaa-t-t-------
---ctgtaatc--c--aaat-ggatggaaaa-----tttaata---tac-aatcaga---
--c------taca-------ga-aatc---tta-t----------------t-tgtt---
------a--ggcct-aa--------------att----------tatg------------
--------ttt-----------------tgagtg--------------------------
-----------------------------------------------------
>EnSpm-N32_DR|1810226
-------------------------------cact---------------------caaa
aaata----aaccatga--t-----aaagttt--a-t---tattat--------------
--------------a-aa------ctat---ttggtttgta-------------------
------------------------------------------------------------
------------------------------------------------------------
------------------------------------------------------------
------------------------------------------------------------
------------------------------------------------------------
------------------------------------------------------------
------------------------------------------------------------
------------------------------------------------------------
----------------------------------------atcttt--t-tca-t-t---
--t-ag----gtttaac----------taac-aaataa--caa-tcac----ataaa---
gttt--at-t-----a-----gttc---aat-t---atgttt----aaa-a-t-------
---gtgtaatc--c--agat-ggattgaaat-----tttcata---tgc-aatcaga---
--a------taca-------ta-aata---tta-t----------------t-tgtt---
------a--ggcct-aa--------------ata-----------ttt------------
--------tt--------------------------------------------------
-----------------------------------------------------
>EnSpm-N32_DR|1810227
------------------------------------------------------------
---t----gaatcacaa--t-----aaagttt--t-t---catgaactg-----tttcta
acct-----tttg-a-tt------ttat---ttaatttgtcag------------ctttt
---tttat-----atgtatatatgt-tgtc-agattcc-ttaaa---atcat-tcgga--
--atacc-g-----ta--ca-ct-------aa------ggtaccacctgta-gatgt-a-
--atc-agt--aga-aa--------a-tatg---a---at-atg-gta---taa-----c
ct----tatc--------ta-gc-t--gta--g-aaaa------agccagatccaattag
----ttaaattagattat----a--tt------gg-------------------------
------------------------------------------------------------
------------------------------------------------------------
------------------------------------------------------------
------------------------------------------------------------
------------------------------------------------------------
------------------------------------------------------------
------------------------------------------------------------
------------------------------------------------------------
------------------------------------------------------------
------------------------------------------------------------
-----------------------------------------------------
>EnSpm-N32_DR|1810228
------------------------------------------------------------
------------------------------------------------------------
------------------------------------------------------------
------------------------------------------------------------
------------------------------------------------------------
------------------------------------------------------------
------------------------------------------------------------
------------------------------------------------------------
------------------------------------------------------------
------------------------------------------------------------
----------a-aaacac------a----t---gggat-ctgt-----t---gat-----
at---ta-----tta----cataaatct-t-gttcg---tattcga--t-aca-t-t---
--t-at----gtttaac----------taaa-acatat--caa-tcat----atgaa---
gatt--at-t-----a-----gttc---aat-t---atgtta---aaaa-g-t-------
---acacataa--c--aaat-ggatgg-aaa-----ttttata---tgc-aatcaga---
--a------aaca-------ta-aatc---tta-g----------------t-tgtt---
------a--gaccg-aa--------------ata-----------ttt------------
--------ttt-----------------tgagt---------------------------
-----------------------------------------------------
>EnSpm-N32_DR|1810229
------------------------------------------------------------
------------------------------------------------------------
------------------------------------------------------------
------------------------------------------------------------
------------------------------------------------------------
------------------------------------------------------------
------------------------------------------------------------
------------------------------------------------------------
------------------------------------------------------------
------------------------------------------------------------
------------------------------------------------------------
------------------------------------------------------------
----------------------------------------aaa-tagt----ataaa---
gttt--at-tt----------ggta---gattt---gtgtta----aaa-t-t-------
---atgaaaaa--a--atat-aaatgg-gaa-----tttgtca---tgt-aataaaa---
--t------taca-------ta-aatc---tta-a----------------t-tttt---
------g--gatga-a---------------ata-----------ttt------------
--------ctgtgagtg-------------------------------------------
-----------------------------------------------------
>EnSpm-N32_DR|1810230
------------------------------------------------------------
------------------------------------------------------------
------------------------------------------------------------
-------------------------------------------a---------tctaa--
--ttctg-t-----ta--aa-at-------ca------aatactat---ta-gattt-a-
--ata-agt-tgaa-ag--------a-tatgaa-t---ac-atg-gca---taa-----a
aa----tatc--------------t-ggtt--gaaaag----------------------
----ct----------------a--tt--gctagg-t-t-----tta---gaaatta-g-
ctaggta---aaattgatg---------tac-ata---ctcca-caaaa-----tatatg
tt-----------------------------------------aataag---aag--cat
t-------t-a-aaacac------a----t-tattgat-ctat----t----gatag---
at---ta-atagtta----cattaatct-t-tttct---tatttgt--t-tca-t-t---
--t-at----gtttaac----------taac-agatag--caa-tcac----acaaa---
gttc--ag-t-----a-----gttc---aac-t---ttatta----aaa-g-t-------
---attaaatc--c--aaat-ggatg--aaa-----tttcata---tgc-aaccaga---
--a------taca-------ca-agtc---tta-t----------------t-tgtt---
------a--ggcct------------------------------attt------------
--------ttt-----------------ttagtg--------------------------
-----------------------------------------------------
>EnSpm-N32_DR|1810231
------------------------------------------------------------
------------------------------------------------------------
------------------------------------------------------------
------------------------------------------------------------
------------------------------------------------------------
------------------------------------------------------------
------------------------------------------------------------
------------------------------------------------------------
------------------------------------------------------------
------------------------------------------------------------
------------------------------------------------------------
------------------------------------------------------------
-----------------------------------tat--caa-ttac----ataaa---
gttt--at-t-----a-----gttc---aat-a---atgtta----aaa-t-t-------
---atgtaatc--a--aaat-ggatgg-aca-----ttttatt---tgc-aatcaca---
--a------tgta-------ta-catc---tta-t----------------t-tgtt---
------a--gatct-a--------------------------------------------
------------------------------------------------------------
-----------------------------------------------------
>EnSpm-N32_DR|1810232
------------------------------------------------------------
------------------------------------------------------------
------------------------------------------------------------
------------------------------------------------------------
------------------------------------------------------------
--------------------------------------at-gta-atc---caa-----a
tg----------------------------------------------------------
---------------------------------------gaagtgcattatatat-----
------------------------------------------------------------
------------------------------------------------------------
------------------------------------------------------------
------------------------------------------------------------
--------------------------------ccagtt--caa-atg----tgtaaa---
acttacattt-----------aagc-----------ct---------aa-a-ta------
----tgtaatc--c--aaat-ggatgc-acatta-----tata---tct-gttcaaa---
-tg------cgta----------aatc---tta-c----------------a-t-tt---
---a-----agcca-aa--------------at---------------------------
------attt--------------------------------------------------
-----------------------------------------------------
>EnSpm-N32_DR|1919310
------------------------------------------------------------
------------------------------------------------------------
------------------------------------------------------------
------------------------------------------------------------
------------------------------------------------------------
------------------------------------------------------------
-c---------------tta----t-----------------------------------
------ttgttttat---------------------------------------------
------------------------------------------------------------
------------------------------------------------------------
------------------------------------------------------------
------------------------------------------------t-tac-t-g---
--c-at----atttaac----------ttac-agatat--cag-tcac----ataaa---
gttt--at-t-----a-----gttc---aat----aatgatg----aag-g-t-------
---aggtaatc--c--aaat-ggatgc-taa-----ttgtcta---tgc-gataaga---
--a------taca-------ta-aagct--ttt-t----------------t-tgtt---
------a--ggcct-aa--------------ata-----------tgt------------
--------tt--------------------------------------------------
-----------------------------------------------------
>EnSpm-N32_DR|1919311
------------------------------------------------------------
------------------------------------------------------------
------------------------------------------------------------
------------------------------------------------------------
------------------------------------------------------------
------------------------------------------------------------
------------------------------------------------------------
------------------------------------------------------------
---------------------------------------------------------tt-
---------------------aaatg-----------------aataag---cag--cat
t-------t-a-aaacac------a----t---tggct-ttat----t----gat-----
at---ta-----tta----cacaaacgg-t-tttct---tgtttgt--t-tca-------
------------------------------------------------------------
----------------------------------------ta----aaa-c-t-------
---atgtaacc--c--aaat-agacgc-aaa-----ttttata---cgc-aa--------
------------------------------------------------------------
------------------------------------------------------------
------------------------------------------------------------
-----------------------------------------------------
>EnSpm-N32_DR|1919312
------------------------------caatt---------------------aaaa
aaat----gaatcacaa--t-----aaagttt--a-t---cattgac-------tttgta
aact-----tatg-a-tt------ttat---ttcatttgtcag------------atttt
aaaataa----------ctgtttgt-tgtc-agattcc-tcaga---ataaa-actaa--
--atctg-t-----ta--aa-at-------tg------aacactat---ta-gattt-a-
--acc-tga-taaa-ag--------a-tatg---ctgaat-atg-gta---taa-----a
tg----tatc--------ta-gc-t--gaa--g-aaaa------agccagatccgattag
----ttaaattctatgag----a--ct------gg-t-t--ta-----------------
------------------------------------------------------------
------------------------------------------------------------
------------------------------------------------------------
------------------------------------------------------------
------------------------------------------------------------
------------------------------------------------------------
------------------------------------------------------------
------------------------------------------------------------
------------------------------------------------------------
------------------------------------------------------------
-----------------------------------------------------
>EnSpm-N32_DR|1919313
------------------------------------------------------------
-------------------t-----gtagttt--a-t---cattaacta-----tttgta
atct-----tttg-a---------ttta---tttatttgtcagtttttagttcttttaca
---g----------taaacgtatgt-tgtc-agattcc-ttaga---gt-----------
--------------ca-----at--------------------------t-----tc-a-
--aac-tcg-taa-----------------------------------------------
------------------------------------------------------------
------------------------------------------------------------
------a---actcttagatcgt-----ata-aat---tcata-caaat-----tagcc-
------------------actaaatc-----------------aaaaat---taa--gaa
t-------t-a-aaacac------a----t---cgaat-ttat----t----gat-----
at---ta-----ttac--------atat-c-aatgt---aa--tgt--t-tca-t-g---
--t-at----gcctaac----------tatc-aaatat--catattcc----ttttg---
ttt---at-t-----a-----cttc---aat-a---atgtta----aaa-t-t-------
---atggaatc--c--aaatcggttgg-aaa-----ttttata---tgcaaatcaga---
--a------tact-------ga-aatc---ata-t----------------t-tgtt---
------a--ggcta-aa--------------ata-----------tgt------------
--------ttt-----------------t-------------------------------
-----------------------------------------------------
>EnSpm-N32_DR|1919314
------------------------------------------------------------
------------------------------------------------------------
------------------------------------------------------------
------------------------------------------------------------
------------------------------------------------------ttt-a-
--atc-ggt-taaa-ac--------a-tatg---a---at-atg-gta---aaa-----a
ta------------taagca-gc-t--gta--g---aaataa-------tatgtagtacg
----ttaaattctatgag----a--tt------gg-t-t--tactta----atgttt---
ggaggca---aaattatcgcagc-----tcc-ata---cttca-cacaa-----------
------------------------------------------------------------
------------------------------------------------------------
------------------------------------------------------------
------------------------------------------------------------
---------t-----------atat--taat-ta------------agaagatg------
---ctgtaatc--c--aaat-ggatga-tat-----ttttacg---tgc-aattaaa---
--a------taca-------ca-aatc---ttatt----------------t--------
------a--ggtctaaa-------------aacg--------------------------
--------tttt----------------ttaatg--------------------------
-----------------------------------------------------
>EnSpm-N32_DR|1919315
------------------------------------------------------------
------------------------------------------------------------
------------------------tttt---ttaacctat--------------------
-----------------------gt-tgtc-aaattct-ttaga---atcaa-tccca--
--atctg-t-----ta--aa-a----------------------at---tt-gatac-t-
--att-agtataaa-aa--------a-tatg---a---gt-ttg-gta---taa-----a
tt----tatc--------ca-gc-t--gta---aaaa-------agatagatccaattag
----atacattttatgtg----a--tt------gg-t-t--tactta----atactc-a-
g-gtgca---aaattgatgtagc-----tcc-ata---ctact-gacaa-----agaac-
---------------------taac--------------------aaat---atc--aat
t-------a-a-------------------------------------------------
------------------------------------------------------------
----------------------------------------------------ataaa---
gttt--at-t-----a-----gttc---agt-t---at---------at-g-t-------
---gtgtaatc--c--aaat-ggatgg-aaa-----ttttaaa---tgc-aatcaga---
--a------taca-------ta-aatc---tta-t----------------t-tttt---
------a--ggcct-aa--------------cga-----------tta------------
--------ttt-----------------tgagt---------------------------
-----------------------------------------------------
>EnSpm-N32_DR|1919316
------------------------------------------------------------
------------------------------------------------------------
------------------------------------------------------------
--------------------------tgt------------------------tttaa--
--------c---------aa-at-------------------------gta-------a-
--atc-----------------------------ac--at--------------------
------------------------t-----------------------------------
----------------------a---------------t---------------------
g-----------------------------------------------------------
------------------------------------------------------------
-----------------------------t---------ttat----t------------
at----------tcaa-------------t---------tatttat--t-----t-----
--t---------------------------------------------------------
------at-t-----------gttt---aat-t---atgtta----aag---t-------
---atgtaatc--c--aaat-gaaagg-aca-----ttttata---tac-aatcaca---
--a------taca-------tt-catc---tta-t----------------t-cgtt---
------a--gtcct-aa--------------att--------------------------
--------ttt-----------------tga-----------------------------
-----------------------------------------------------
>EnSpm-N32_DR|1919317
------------------------------cactg---------------------taaa
aagt-----aaccacaa--t-----gaagttt--t-t---cattaaatg-----tttgta
acct-----tttg-a-at------tatttattggtgttttttt------------ttttt
----taa----------atgtat-----tc-agattcc-ttaga---atcaa-tcta---
-------------------a-at-------cg------aatactat---ta-gattt-aa
ttatg-aat-gaa--aa-------ga-aa-----------------tc---aat-----a
ta--tata--------tata-t--------------------------------------
------------------------------------------------------------
------------------------------------------------------------
------------------------------------------------------------
------------------------------------------------------------
------------------------------------------------------------
------------------------------------------------------------
------------------------------------------------------------
------------------------------------------------------------
------------------------------------------------------------
------------------------------------------------------------
------------------------------------------------------------
-----------------------------------------------------
>EnSpm-N32_DR|1919318
------------------------------------------------------------
------------------------------------------------------------
----------------tt------ttat---ttatttaattttt----------------
--------------------ttagc-tgtc-agattac-ttgga---atcaa-tctaa--
--atctg-t-----tc--aa-at-------aaa-----atat------------------
----------tgtt-ag--------a-ttta---a---at-ttg-gta---taa-----a
ta----tatt--------ta-gc-t--gta--gaaaa-------agccagactcaattag
----ttcaattctatgag----a--ct------gg-t-tcgtactca----atattc-ag
g-ggggg---aaacggatgcaag-----act-a------tccg-cacaa-----tagat-
---------------------taaatccagtgtgttttaaatgaatagg---aag--act
t-------g-aaaaacac------a----t---tgctt-taat----t----gat--att
at---ta-----tt--------aaatct-t-gtcct---tatttgt--t-tca-t-t---
--g-at----gtttaac----------ta-----------------------acaaa---
tatc--aa-t-----c-----aatc---agt-t---atgcta----aat-g-t-------
---atgtaatc--c--aaat-ttatgg-aga------ttttca---tgc-aatcaca---
--a------aaca-------ta-aatc---tta-t----------------t-tgtt---
------a--ggcct-aa--------------ata-----------tt-------------
------------------------------------------------------------
-----------------------------------------------------
>EnSpm-N32_DR|1919319
----------------------------------cactga--------------------
aa--a----aaacacaa--t-----gaagttt--a-t---caataactg-----tttgta
atat-----ttag-a-tt------agat---ttgatttgtcag------------ttttt
---tta----------aatgtatgc-tgtc-agatccc-ttaga---atcag-tctaa--
--atctg-c-----tc--aa-at-------tg------aatactat---ta-gattt-a-
--gtc-ag-----g-ttaa----aac-tatg---a---a-------tc---taa-----a
tg----catc--------ta-gc-t--gta--taaaa-------agccagatccaattag
----tt----------aa----a--tt------ga-t-t--ttctta----atattc-a-
ggggaca---aacttgacacagc-----tct-ata---cttca-cgcaa-----tagatt
a----aatccaatatgctttaaaatt-----------------aatatg---aag--aat
t-------a-a-aaacac------a----t---taaat-ttat----t----gat-----
at---ta-----tta----cataaatc-----ttct---aatgtgt--t-tca-t-t---
--t-at----ttttaac----------taac-aaaaat--caa-atca----caaat---
-ttt--at-t-----a-----gttc---aat-c---atgtta----aaa-g-t-------
---atttaatc--c--aaa---aatta-ttt-----tgatatt---tgc-aatcaaa---
------------a-------ta-aata---tta-t----------------t-tgtt---
------a--gacct-aa--------------ata--------------------------
--------ctt-----------------tgagtg--------------------------
-----------------------------------------------------
>EnSpm-N32_DR|1919320
------------------------------------------------------------
--------------------------agattt--a-------------------------
--------------a----------------tc---------------------------
--------------------------tgg------------------------tataa--
--at--------------aa-atga----a--------aatggtataaata-------a-
--atc---------------------------------tt--------------------
---------------------gc-t--gta--gaaaaagcaa-------gatacaaatag
----ttaaattatatgag----a--tt------gc-t-t--cacttatataatattt-a-
g-aggca---aaattgat-------aactac-ata---atcca-cacaa-----cagatt
a------------------------------------------aatt-----aacgtgtt
t-------taa-------------a--------ttaatataga---------att-----
------------tca----aaca----------------cattgat--c-----t-----
-ataacg-----taaatca--------tgttcttaaat----------------------
gttt----ct-----a-----gttc---aat-t---acatta----aaa-g-t-------
----------------atat-gggtgg-aaa-----tattata---tgtaatacaga---
--a------taaa-------ta-aatc---ttatt----------------t-tttt---
------a--ggcctcaa-------------gatt----------gttt------------
----------------------------tgagtg--------------------------
-----------------------------------------------------
>EnSpm-N32_DR|1919321
------------------------------------------------------------
------------------------------------------------------------
------------------------------------------------------------
------------------------------------------------------------
------------------------------------------------------------
------------------------------------------------------------
------------------ca-gc-t-----------------------------------
----ccaaattttcaaat----g--tt---------------------------------
------------------------------------------------------------
-------------------ttcaact-----------------attaag---aag--cat
t-------t-a-aaacac------a----t---tggat-ttat----t----gat-----
at---tt-----ttg----cataaatct-t-gttct---tgtctct--t-tca-c-ttac
agt-at----gtttaac----------ttac-aaatac--caa-tcac----ataaa---
aatt--at-c-----a-----gttt---agt-t---atttaa----aag---t-------
---atgtcatc--c--aaat-tgaaaa-aaa-----ttgtata---ggc-cattaga---
--a------tact-------ta-aacc---tta-t----------------t-tgt----
------a--agcct-a--------------------------------------------
------------------------------------------------------------
-----------------------------------------------------
>EnSpm-N32_DR|1919322
------------------------------------------------------------
----------------a--t----------------------------------------
------------------------------------------------------------
-----------------------gt-catc-agattcc-tcaga---atcaa-tctaa--
--atctg-t-----tt--aa-at-------ta------aatatcat---ta--gttt-a-
--att-agt-taaa-ca--------a-tgtg---a---at-gtg-gtactataa-----g
ta----tata--------ta-gc-t--gta--gaaaa--------gccagatccaattag
aaacttaaatgccatgag----a--tt------gg-ttg--tactta----atattc-a-
g-gggct---aaatttacacccc-----ttc-ata---ctcca-caaaa-----tagat-
---------------------gaatt-----------------aataaa---aag--cat
t-------t-a-aagcac------a----t---tagat-gtat----t----gatatttg
at---ta-----tca----cataaatct-t-ctttt---tatttgt--t-tca-t-c---
--t-at----gtttaac----------taat-aaata---------------aataa---
atat--at-t-----atta--gttt---agt-t---atgtta----aaa-g-t-------
---gt-------------gt-aaaata-ata-----tt-tatg---tgg-aatcaga---
--a------taca-------ta-aat----cta-c----------------t-tatt---
------a--ggcct-aa--------------ata------------tt------------
--------ttt-----------------tgagtg--------------------------
-----------------------------------------------------
>EnSpm-N32_DR|1919323
------------------------------------------------------------
------------------------------------------------------------
--------------------------------------------------------t-tt
---tcta---------aatgtatgt-tgtc-agattcc-tttga---at-----------
------------------ta-at-------tg------aatactat---ta-gattt-a-
--atc-agc-taa---------------------a---at-atg-gta---taa-----a
ta----ta--------acta-gc-t--gta--g-aaaa------agccagatacatttag
----ttaaattctatgag----a--tt------gg-t-t--tactac----atattc-a-
g-gggca---aaattaaaacaat-----cta-aca---ctctg-caaaa-----tagatg
aatagaataagaagcctt-taaaaca-----------------tattgg---gat-tgat
t-------g-a-taaaac------a---------ggat-tgac----t----gat-----
gt---ta-----ttg----cataaatct-t-gttct---tatttgt--tctta-t-t---
--t-at----gtttatc----------tatt-atatat--caa-tcac----a-------
---------t-----a-----gttc---aat-t---atgtga----aac-a-t-------
---atgtaatc--c--aaat-ggataa-acat---tttttata---tgc-aatc------
--a-----gaatg-------ca-ta-a---tta-t----------------t-tgtt---
------t--gtcct-aa-------------------------------------------
------------------------------------------------------------
-----------------------------------------------------
>EnSpm-N32_DR|1919324
------------------------------------------------------------
------------------------------------------------------------
------------------------------------------------------------
------------------------------------------------------------
------------------------------------------------------------
------------------------------------------------------------
------------------------------------------------------------
------------------------------------------------------------
------------------------------------------------------------
------------------------------------------------------------
------------------------------------------------------------
------------------------------------------------------------
-----t----gcttaat----------taac-aaatgc---agattaa----ataca---
ttta--ag-t-----t-----aaat---aattctt-aagtta----aataa-t-------
---gggcaatc--t--aaaa-agttgg-aaa-----attgata---tgt-aattgaa---
--a------taca-------ta-aatt---taa-c----------------t-tcta---
------t--ggtct-ta--------------ata--------------------------
------------------------------------------------------------
-----------------------------------------------------
>EnSpm-N32_DR|1919325
------------------------------------------------------------
------------------------------------------------------------
------------------------------------------------------------
------------------------------------------------------------
------------------------------------------------------------
------------------------------------------------------------
ca-------------------------------aaaaaatgg--catggca---------
-----t------------a---at-tt--------at-cactgtttgtagccttt-----
------------------------------------------------------------
----------------------------------------------------------at
t-------ttt-------------a----t---------tcaa----t----gagt----
------------------------------------------------------------
--------------------------------cttttt--tca-atg----ctgtaa---
atctaaatct-----------gttc-----------aaatta----aaa-a-ct------
----attagtt--c--taat-ctgtta-aaa-------------------atgtata---
-ttg-----ttta----------aata---tat-c----------------t-agat---
---t-----ttgtg-ag--------------at---------------------------
------acttccaacata----------tggaagtaaaacacgcagcttcattctccaca
ctatagat---------------------------------------------
>EnSpm-N32_DR|1919326
------------------------------------------------------------
------------------------------------------------------------
------------------------------------------------------------
------------------------------------------------------------
------------------------------------------------------------
------------------------------------------------------------
------------------------------------------------------------
------------------------------------------------------------
------------------------------------------------------------
------------------------------------------------------------
------------------------------------------------------------
-------------------tataaatgc-t-gttct---tatttgt--t-tca-ttt---
--t-at----gtttaa------------------------------------agtat---
gttt--at-g-----t-----tt-----aat-t---atgtgt----aaa-g-t-------
---atgcaatc--a--aaat-ggatgg-aaa-----ttctata---tgt-aatcaga---
--a------tacata---------actc--tta-t----------------a-tgtt---
----a----------ga--------------ata-----------tgt------------
-------ttcttttt-------------ttagtg--------------------------
-----------------------------------------------------
>EnSpm-N32_DR|1919327
------------------------------------------------------------
------------------------------------------------------------
------------------------------------------------------------
------------------------------------------------------------
------------------------------------------------------------
------------------------------------------------------------
------------------------------------------------------------
--------------------------------------------tta----atattc-a-
g-gggga-----attaatgcagt-----tataata---cgcca-cacaa-----ttgat-
---------------------gaatt-----------------aataa-----------t
t-----------------------g----a---tagat-ttat----t----gat-----
at---ta-----tta----cataaatct-----------tatttgt--t-taa-t-t---
--t-tt----agttagc----------taac-taacat--cat----t---cacaaa---
gtgt--at-t-----a-----gttc---aat-t---atgtta----aaa-g-t-------
---c----atc--c--gaat-taatag-aaa----tcttcaca---tgc-aatcaga---
--a------taca-------ta-catc---tta-t----------------a-tgtt---
[truncated: 27,179 more chars]
