# Supplementary material for: Zebrafish transposable elements show extensive diversification in age, genomic distribution, and developmental expression
Source: Genome Res. 2022 Jul;32(7):1408–23. doi: 10.1101/gr.275655.121 (PMC9341512; doi:10.1101/gr.275655.121)
Supplement: Supplemental Material [file supp_gr.275655.121_Supplementary_data_2.tar.gz › supp-data-2/CryptonV-N5_DR.mafft.fa]

>CryptonV-N5_DR|22638
------------------------------------------------------------
------------------------------------------------------------
------------------------------------------------------------
------------------------------------------------------------
------------------------------------------------------------
------------------------------------------------------------
------------------------------------------------------------
------------------------------------------------------------
------------------------------------------------------------
------------------------------------------------------------
------------------------------------------------------------
------------------------------------------------------------
------------------------------------------------------------
--------------cctgttt--a--cccgagt-----gaagcct-t------tg-----
--------------------aatgtcactt------------------t---aa---gct
ga-------------ta--------c-----------------t-a--------------
-------------gtgtcctgagtcaagtaaaa---------------------t-----
--a-------------------------t--a--t----g--------------------
---------t--------gt-----c-tgt----caaagagaaaag--------------
---------------------------------aaac-----------------------
-------------gc--------------------tgtc-----a----------ct---
----t--taaga-----------tcagtg---ag-t------gt---------gtgtggc
ggtctct---------------ggtttg-------a---------------ggct-----
gggtcagg-----------------tgt--------------------------------
------------------------c-------gt----------g---------------
-----------tg-----------------------------------------------
-------------------g---------------agt----------------------
-------------tt---------------------------------------------
----------------------------gcatg---------------------------
------------------------------------------------------------
------------------------------------------------------------
------------------------------------------------------------
------------------------------------------------------------
------------------------------------------------------------
------------------------------------------------------------
------------------------------------------------------------
------------------------------------------------------------
------------------------------------------------------------
------------------------------------------------------------
------------------------------------------------------------
------------------------------------------------------------
-----------------------------------------------------
>CryptonV-N5_DR|22639
------------------------------------------------------------
------------------------------------------------------------
------------------------------------------------------------
------------------------------------------------------------
------------------------------------------------------------
------------------------------------------------------------
------------------------------------------------------------
------------------------------------------------------------
------------------------------------------------------------
------------------------------------------------------------
------------------------------------------------------------
------------------------------------------------------------
------------------------------------------------------------
-----------------------a--gat---------------c-atctttccgc----
----------------------tgt----------------------gt---a-------
-----------------------aa--------------------a--------------
--------------tgt---------------g---------c-----------tgg---
--a-------------------------t--a-------ag-------------------
--------tt-------ggc-----ggttc----attc----------------------
-------------------t--------------gct-----------------------
-------------gttg------------------g--g-----g-act----------c
tg--a--t---------------------gaaaa-t----------------g-------
------a-----------------------------------------------c-----
a--------------ga---------a---------------------------------
-----------------------------tgaatg---------a---------------
----------gtg-----------------------------------------------
------------------tt----------------gtg---------------------
-----gg-----------------------------------------------------
---------------------------tgtggagt-------------------------
-----------------------------------t------------------------
------------------------------------------------------------
------------------------------------------------------------
------------------------------------------------------------
------------------------------------------------------------
------------------------------------------------------------
------------------------------------------------------------
------------------------------------------------------------
------------------------------------------------------------
------------------------------------------------------------
------------------------------------------------------------
------------------------------------------------------------
-----------------------------------------------------
>CryptonV-N5_DR|22640
gtatgaatgt--------------------------------------------------
---------------------------------gtgtgtgt-gtgt--------------
------------------------------------------------------------
------------------------------------------------------------
------------------------------------------------------------
------------------------------------------------------------
------------------------------------------------------------
--------------------------------------------------gagaa-----
------------------------------------------------------------
--------tgagagtgt------atggg--------------------------------
-------tgtttccca--------------------------------------------
----g-------tt--ttg-----------------------------------------
------------------------------------------------ggttt-------
------------cagctgga---a--gcg---------------c-a----ttcgc----
----------------------tgt----------------------gt---a-------
-----------------------aaa-----------------c-a--------------
--------------tat---------------g---------c-----------tgg---
--a-------------------------t--a-------ag-------------------
--------tt-------ggc-----ggttc----attc----------------------
-------------------c--------------act-----------------------
-------------gtgg------------------c--g-----a-ctg-------ct--
-g--a--t---------------------t--aa-t--aa--a---ga----gat-----
------t---------------------------aagc----------------c-a---
a-------taa----gt---------a---------------------------------
-------------------------------aatg---------a---------------
----------atg-----------------------------------------------
-------------------a----------------gtg---------------------
------------------------------------------------------------
---------------------------aatga----------------------------
------------------------------------------------------------
------------------------------------------------------------
------------------------------------------------------------
------------------------------------------------------------
-------------------------------------aaatgaagcagacagat------
------------------------------------------------------------
------------------------------------------------------------
------------------------------------------------------------
-gaagagta-------------------------------------agagcaggacatgt
ga-gatatagaggataacctgctg------------------------------------
------------------------------------------------------------
------------------------------------------------------------
-----------------------------------------------------
>CryptonV-N5_DR|22641
--------------------------------------------------gaggtg--tc
cc--tg------------------------------------------------------
------------------------------------------------------cctcaa
acac-a------------------------------------------------------
------------------------------------------------------------
------------------------------------------------------------
------------------------------------------------------------
-------------------agtgttgaatgaagttat-------aaaggtgtgagtgt--
------------------------------------------------------------
-----gaatggaagtgt------atggg--------------------------------
-------tgttttcca--------------------------------------------
----g-------tg--atg-----------------------------------------
------------------------------------------------ggttg-------
------------cagctgga---a--gag---------------c---------------
------------------------------------------------------------
------------------------------------------------------------
------------------------------------------------------------
------------------------------------------------------------
------------------------------------------------------------
------------------------------------------------------------
------------------------------------------------------------
------------------------------------------------------------
------------------------------------------------------------
------------------------------------------------------------
------------------------------------------------------------
------------------------------------------------------------
------------------------------------------------------------
------------------------------------------------------------
------------------------------------------------------------
------------------------------------------------------------
------------------------------------------------------------
------------------------------------------------------------
------------------------------------------------------------
------------------------------------------------------------
------------------------------------------------------------
------------------------------------------------------------
------------------------------------------------------------
------------------------------------------------------------
------------------------------------------------------------
------------------------------------------------------------
------------------------------------------------------------
-----------------------------------------------------
>CryptonV-N5_DR|22642
------------------------------------------------------------
------------------------------------------------------------
------------------------------------------------------------
------------------------------------------------------------
------------------------------------------------------------
------------------------------------------------------------
------------------------------------------------------------
------------------------------------------------------------
------------------------------------------------------------
------------------------------------------------------------
------------------------------------------------------------
------------------------------------------------------------
------------------------------------------------------------
------------------------------------------------------------
----------------------tg------------------------t---g-------
---------------t---------g-----------------t-g--------------
--------------tgt---------------g---------------------t-----
--g-------------------------t--a--t----a--------------------
---------t--------at-----a-tat----a-------------------------
------------------------------------t-----------------------
-------------at-----------------------------a-----------t---
----a--t-------------------------t-t------at---------a------
------t----------------------------g------------------t-----
a------------------------tat--------------------------------
--------------------------------at----------a---------------
-----------ta---------------------------t-------------------
-------------------a---------------taatttat-----------------
------------------------------------------------------------
------------------------------------------------------------
----------------------------------ct------caagtgtctccaaa----
------------------------------------------------------------
------------------------------------------------------------
------------------------------------------------------------
------------------------------------------------------------
------------------------------------------------------------
------------------------------------------------------------
------------------------------------------------------------
------------------------------------------------------------
------------------------------------------------------------
------------------------------------------------------------
--------------------------------------------atgtgtgtgtgt----
-----------------------------------------------------
>CryptonV-N5_DR|22643
------------------------------------------------------------
------------------------------------------------------------
------------------------------------------------------------
------------------------------------------------------------
------------------------------------------------------------
------------------------------------------------------------
------------------------------------------------------------
------------------------------------------------------------
------------------------------------------------------------
---------------------------a--------------------------------
-------cacctgcca--------------------------------------------
----ga------------------------------------------------------
------------------------------------------------------------
------------atgtttga---a--tgg---------------c-a----tccgc----
----------------------tgc----------------------at--aa-------
-----------------------aaa-----------------c-a--------------
--------------ttt---------------g---------c-----------tgg---
--a---------------------------------------------------------
---------t-------gga-----ggttc----attc----------------------
-------------------c--------------aat-----------------------
-------------gtgg------------------t--g-----a-ccc-------ca--
-g--a--t---------------------t--aa-t--aa--a---gg----gac-----
------c---------------------------aagc----------------t-g---
a-------aaa----ga---------g---------------------------------
-------------------------------aaa--------------------------
------------------------------------------------------------
------------------------------------------------------------
------------------------------------------------------------
------------------------------------------------------------
------------------------------------------------------------
------------------------------------------------------------
------------------------------------------------------------
------------------------------------------------------------
------------------------------------------------------------
------------------------------------------------------------
------------------------------------------------------------
------------------------------------------------------------
------------------------------------------------------------
------------------------------------------------------------
------------------------------------------------------------
------------------------------------------------------------
-----------------------------------------------------
>CryptonV-N5_DR|22644
------------------------------------------------------------
----------ga------------------------------------------------
------------------------------------------------agttt-------
------------------------------------------------------------
------------------------------------------------------------
------------------------------------------------------------
------------------------------------------------------------
--------------------------------------------cagcactcgtctgc--
------------------------------------------------------------
------------------------------------------------------------
-------tgctcctga--------------------------------------------
--cgg-------ca-cttg-----------------------------------------
------------------------------------------------tgttta------
-------------aacagga---a--ggg---------------c-atat----gc----
----------------------tgc----------------------at---a-------
-----------------------aaa-----------------c-a--------------
--------------tat---------------g---------t-----------tga---
--a-------------------------t--a-------ag-------------------
--------tt-------ggc-----ggttc----attc----------------------
-------------------c--------------gct-----------------------
-------------gtgg------------------c--g-----g-ccc-----------
cg--g--a---------------------tatat-t----------------a-------
------t-----------------------------------------------t-----
a-----------------------------------------------------------
------------------------------------------------------------
------------------------------------------------------------
------------------------------------------------------------
------------------------------------------------------------
------------------------------------------------------------
------------------------------------------------------------
------------------------------------------------------------
------------------------------------------------------------
------------------------------------------------------------
------------------------------------------------------------
------------------------------------------------------------
------------------------------------------------------------
------------------------------------------------------------
------------------------------------------------------------
------------------------------------------------------------
------------------------------------------------------------
------------------------------------------------------------
-----------------------------------------------------
>CryptonV-N5_DR|22645
------------------------------------------------------------
------------------------------------------------------------
------------------------------------------------------------
------------------------------------------------------------
------------------------------------------------------------
------------------------------------------------------------
------------------------------------------------------------
--------------------------tgca------------------------------
------------------------------------------------------------
------------------------------------------------------------
------------------------------------------------------------
------------------------------------------------------------
------------------------------------------------------------
--------------gctgaa---a--tgg---------------c-a----tccgc----
----------------------tgt----------------------gt---g-------
-----------------------aaa-----------------t-a--------------
--------------tgt---------------g---------c-----------tgg---
-aa-------------------------t----------ag-------------------
--------tt-------ggt-----ggttc----attc----------------------
-------------------t--------------gct-----------------------
-------------gtgg------------------c--g-----a-gcc-------ct--
-g--a--t--------------------g---aa-t--aa--g----g----gac-----
------t---------------------------aagc----------------c-a---
--------aag----ga---------g---------------------------------
-------------------------------aatg---------a---------------
----------atg-----------------------------------------------
-------------------a----------------att---------------------
------------------------------------------------------------
---------------------------tgtga----------------------------
------------------------------------------------------------
------------------------------------------------------------
------------------------------------------------------------
--tttgttcattgtgtgtgtgt----gtgtgtgtg-------------------------
--------------------tgtg---tgtgcaaattcagtttgcagacatttgtagtta
cagacatccattgt----------------------------------------------
--------------------------------------------------------gtgc
gttctttaatat--tgtcc----atatcgatatcagaattatatcgagaccgaaatgaag
aaatatat-----------------------------cgtgatataaatgtttgccatgt
cgtccagcacta------------------------------------------------
------------------------------------------------------------
------------------------------------------------------------
-----------------------------------------------------
>CryptonV-N5_DR|22646
------------------------------------------------------------
------------------------------------------------------------
------------------------------------------------------------
------------------------------------------------------------
------------------------------------------------------------
------------------------------------------------------------
------------------------------------------------------------
----------------------agtgtatgagt------gtctg-tgtgaatgagtgt--
------------------------------------------------------------
---------------gt------atggg--------------------------------
-------tgttttcca--------------------------------------------
----g-------ta--ctg-----------------------------------------
------------------------------------------------ggttg-------
------------cagctgga---a--ggg---------------c-a----tctgc----
----------------------tgt----------------------gt---a-------
-----------------------aaa-----------------g-a--------------
--------------tca---------------g---------c-----------taa---
--a-------------------------a--t-------ag-------------------
--------tt-------ggc-----ggttc----attc----------------------
-------------------c--------------gct-----------------------
-------------gtgg------------------c--a-----a-ccc-------ct--
-g--a--t----------------------a-aa-t---a--a---gg----gac-----
------t---------------------------aagc----------------t-g---
g--------aa----ga---------a---------------------------------
-------------------------------aatg---------a---------------
----------atg-----------------------------------------------
-------------------a---atgaatcaa----------------------------
------------------------------------------------------------
----------------------------act-----------------------------
----------------------------------------gagtgt--------------
------------------------------------------------------------
------------------------------------------------------------
------------------------------------------------------------
------------------------------------------------------------
-------------------------------gtgtgtg----------------------
------------------------------------------------------------
------------------------------------------------------------
------------------------------------------------------------
------------------------------------------------------------
------------------------------------------------------------
------------------------------------------------------------
-----------------------------------------------------
>CryptonV-N5_DR|22647
---------------------------aatcgcctcacaac------aagaa----ggtc
gc--tggtttg--agtcccggc--------------ttttt-atgtgaagtttgcatgtt
ctcccggtgttggcgtgggtttcctccaggtgctctggtttcccccacagt-----ccaa
acac-atgcgctacaggggaattgatc---aa--cta-aattgg----------------
------------------------------------------------------------
-----------------------------------------ccgta--------------
------------------------------------------------------------
-----------------------gtgtatgagt-----------------gtgtatgg--
------------------------------------------g-----------------
------------------------------------------------------------
-------tgtttccca--------------------------------------------
----g-------ca--ctg-----------------------------------------
------------------------------------------------ggttg-------
------------tggctggg---t--tg--------------------------------
------------------------------------------------------------
------------------------------------------------------------
------------------------------------------------------------
------------------------------------------------------------
--------tg-------gca-----ggttc----attc----------------------
-------------------c--------------act-----------------------
-------------gtgg------------------c--g-----a-ccc-------ct--
-a--a--t--------------------t---ag-t--aa--ata-ac----aaa-----
------t---------------------------atac----------------a-g---
--------tgc----tg---------a---------------------------------
----------------------------------g---------c---------------
----------atg-----------------------------------------------
-------------------a----------------at----------------------
------------------------------------------------------------
------------------------------------------------------------
------------------------------------------------------------
------------------------------------------------------------
------------------------------------------------------------
------------------------------------------------------------
-----------------------------------------------------gagt---
------------------------------------------------------------
------------------------------------------------------------
------------------------------------------------------------
------------------------------------------------------------
------------------------------------------------------------
------------------------------------------------------------
------------------------------------------------------------
-----------------------------------------------------
>CryptonV-N5_DR|22648
------------------------------------------------------------
------------------------------------------------------------
------------------------------------------------------------
------------------------------------------------------------
------------------------------------------------------------
------------------------------------------------------------
------------------------------------------------------------
------------------------------------------------------------
------------------------------------------------------------
------------------------------------------------------------
------------------------------------------------------------
------------------------------------------------------------
------------------------------------------------------------
----------------------------------------------------ccgc----
----------------------tgc----------------------gt---a-------
-----------------------aaa-----------------c-a--------------
--------------tat---------------g---------c-----------------
------------------------------------------------------------
---------t-------gct-----ggtcc----attc----------------------
-------------------c--------------act-----------------------
-------------gtgg------------------t--g-----a-cct-------ct--
-g--a--t---------------------a--aa-t--aa--a---tg----aac-----
------t---------------------------aagc----------------c-g---
a--------aa----ga---------a---------------------------------
-------------------------------aatg---------a---------------
----------atg-----------------------------------------------
-------------------a----------------atg---------------------
------------------------------------------------------------
---------------------------taggga---------------------------
------------------------------------------------------------
------------------------------------------------------------
------------------------------------------------------------
------------------------------------------------------------
------------------------------------------------------------
------------------------------------------------------------
------------------------------------------------------------
------------------------------------------------------------
------gtg-------------------------------------tgt-----------
------------------------------------------------------------
------------------------------------------------------------
------------------------------------------------------------
-----------------------------------------------------
>CryptonV-N5_DR|22649
------------------------------------------------------------
------------------------------------------------------------
------------------------------------------------------------
------------------------------------------------------------
------------------------------------------------------------
------------------------------------------------------------
------------------------------------------------------------
------------------------------------------------------------
------------------------------------------------------------
------------------------------------------------------------
------------------------------------------------------------
-aacatt------a-tataaca--------------------------------------
------------------------------------------------------------
-------ttataatacatcat--a--------------------t-a------ta-----
----------------------ta------------------------t---a-------
---------------t---------a-----------------t-a--------------
--------------tat---------------a---------------------t-----
--a-------------------------t--a--t----a--------------------
---------t--------at-----a-tat----a-------------------------
------------------------------------t-----------------------
-------------at-----------------------------a-----------t---
----a--t-------------------------a-t------at---------a------
------t----------------------------a------------------t-----
a------------------------tat--------------------------------
--------------------------------at----------a---------------
-----------ta---------------------------t-------------------
-------------------a----------------------------------------
------------------------------------------------------------
------------------------------------------------------------
------------------------------------------------------------
------------------------------------------------------------
------------------------------------------------------------
------------------------------------------------------------
--------------------------------------gctgt-----------------
------------------------------------------------------------
------------------------------------------------------------
--------------tta------------------------------------------t
taaatc------------------------------------------------------
------------------------------------------------------------
------------------------------------------------------------
------------------------------------------------------------
-----------------------------------------------------
>CryptonV-N5_DR|22650
------------------------------------------------------------
------------------------------------------------------------
------------------------------------------------------------
------------------------------------------------------------
------------------------------------------------------------
------------------------------------------------------------
------------------------------------------------------------
------------------------------------------------------------
------------------------------------------------------------
------------------------------------------------------------
------------------------------------------------------------
------------------------------------------------------------
------------------------------------------------------------
------------------------------------------------------------
------------------------------------------------------------
------------------------------------------------------------
------------------------------------------------------------
------------------------------------------------------------
------------------------------------------------------------
------------------------------------------------------------
-------------gt--------------------ttg------a---------atc---
----c--ta--------------caggta---ag-t------gt---------g------
-----ttggagc--------agggtt-------gga---------ac-------t-----
a--------aa-------------ctgt--------------------------------
--------------------------------gc----------a-----gggctgcg--
---gccctc--cagga-----------------attgagtt-------------tg----
-------------------a---------------cac----------------------
-------cc---------------------------------------------------
----------------------------ctgca------------c--------------
-----------------------------------t------agac--------------
------------------------------------------------------------
------------------------------------------------------------
------------------------------------------------------------
------------------------------------------------------------
------------------------------------------------------------
------------------------------------------------------------
------------------------------------------------------------
------------------------------------------------------------
------------------------------------------------------------
-----------------------------------------------------------a
ctcagaactacat-tt--------------------------------------------
-----------------------------------------------------
>CryptonV-N5_DR|22651
------------------------------------------------------------
------------------------------------------------------------
------------------------------------------------------------
------------------------------------------------------------
------------------------------------------------------------
------------------------------------------------------------
------------------------------------------------------------
------------------------------------------------------------
------------------------------------------------------------
-------------atat------gttgg---------cggttcattc-------------
------------------------------------------------------------
-------------g--aat-----------------------------------------
------------------------------------------------gaatg-------
------------aatca-----------------------------a----tccgc----
----------------------tgc----------------------at---a-------
-----------------------aaa-----------------c-a--------------
--------------tat---------------g---------c-----------tgg---
--a-------------------------t--a-------ag-------------------
--------tt-------ggc-----ggttc----attc----------------------
-------------------c--------------gct-----------------------
-------------gtgg------------------c--g-----a-tcc-------cc--
-g--a--t---------------------t--aa-t--aa--a---ga----gac-----
------t---------------------------aagc----------------c-g---
a-------aaa----ga---------a---------------------------------
-------------------------------aatg---------a---------------
----------atg-----------------------------------------------
-------------------a----------------atg---------------------
------------------------------------------------------------
---------------------------aataat---------------------------
------------------------------------------------------------
------------------------------------------------------------
------------------------------------------------------------
------------------------------------------------------------
------------------------atagaaatagaatgagagtgtatg--ggtgtttcc-
------------------------------------------------------------
---------------------------------------------------------ttc
attctgctgtgg--caa--cctctgatgaat-aagggactga--------gccaaaagaa
-aatgaatg-------------------------------------aatgaat-------
------------------------------------------------------------
------------------------------------------------------------
------------------------------------------------------------
-----------------------------------------------------
>CryptonV-N5_DR|22652
------------------------------------------------------------
------------------------------------------------------------
------------------------------------------------------------
------------------------------------------------------------
------------------------------------------------------------
------------------------------------------------------------
------------------------------------------------------------
------------------------------------------------------------
------------------------------------------------------------
------------------------------------------------------------
------------------------------------------------------------
------------------------------------------------------------
------------------------------------------------------------
-----------------gga---a--agg---------------c-a----tccgc----
----------------------tgc----------------------gt-----------
-----------------------aaa-----------------a-a--------------
--------------ctt---------------g---------c-----------tgg---
--a-------------------------t--a-------ag-------------------
--------tt-------ggc-----ggttc----attc----------------------
-------------------c--------------gct-----------------------
-------------gtgg------------------c--g-----a-ccc-------tg--
-g--a--t---------------------t--aa-t--aa--a---gt----gac-----
------t---------------------------aagc----------------c-g---
a-------caa----ga---------a---------------------------------
-------------------------------aatg---------a---------------
----------atg-----------------------------------------------
-------------------a----------------atg---------------------
------------------------------------------------------------
---------------------------aat------------------------------
------------------------------------------------------------
------------------------------------------------------------
------------------------------------------------------------
------------------------------------------------------------
--------------------------------------aatgtgtgtgtgtgtgt-----
------------------------------------------------------------
------------------------------------------------------------
------------------------------------------------------------
gtgtgtgtg---------------------------------------------------
------------------------------------------------------------
------------------------------------------------------------
------------------------------------------------------------
-----------------------------------------------------
>CryptonV-N5_DR|22653
------------------------------------------------------------
------------------------------------------------------------
------------------------------------------------------------
------------------------------------------------------------
------------------------------------------------------------
------------------------------------------------------------
------------------------------------------------------------
------------------------------------------------------------
------------------------------------------------------------
------ctagaatataa------gtcattata----------------------------
------------------------------------------------------------
------------------------------------------------------------
------------------------------------------------------------
------------------------------------------------------------
------------------------------------------------------------
------------------------------------------------------------
------------------------------------------------------------
--g-------------------------t--a--t----a--------------------
---------t--------at-----a-tat----a-------------------------
------------------------------------t-----------------------
-------------at-----------------------------a-----------t---
----a--t-------------------------a-t------at---------a------
------t----------------------------a------------------t-----
a------------------------tat--------------------------------
--------------------------------at----------a---------------
-----------ta---------------------------t-------------------
-------------------a---------------tat----------------------
-----------------------gtttcccagtactgggctgcagctgga----------
----tgtgtaaaat--------------gtatgctggaagagttg---------------
-----------------gcggttc----attccgct------gtggtgacccctga----
------------------------------------------------------------
------------------------------------------------------------
------------------------------------------------------ttaata
aag-------------ggactaagctgaaaagaaaattaataa-----------------
------------------------------------------------------------
------------------------------------------------------------
------------------------------------------------------------
--atgaa----------------------------------ttaa---------------
------------------------------------------------------------
------------------------------ttctaga-----------------------
--------------------------------------------gtgtgtgtgtgtgtgt
gtgtgtg----------------------------------------------
>CryptonV-N5_DR|22654
------------------------------------------------------------
------------------------------------------------------------
------------------------------------------------------------
----------------------------------------------------------aa
tgtgtgagtgtgt-----------------------------------------------
------------------------------------------------------------
------------------------------------------------------------
------------------------------------------------gtgtgaat----
------------------------------------------------------------
---------gagtgtgt------atggg--------------------------------
-------tgtttccca--------------------------------------------
----g-------ta--cta-----------------------------------------
------------------------------------------------ggttg-------
------------cagctgga---a--ggg---------------c-a----tat------
--------------------gctgt----------------------gt---g-------
-----------------------aaa-----------------c-a--------------
--------------tat---------------g---------c-----------tgg---
--a-------------------------a--t-------ag-------------------
--------tt-------ggc-----ggttc----gttc----------------------
-------------------c--------------gct-----------------------
-------------gatg-------------------------------------------
-----------------------------------a--aa--a---ag----tgc-----
------t---------------------------aagc----------------c-g---
a--------ag----ga---------g---------------------------------
-------------------------------aatg---------a---------------
----------atg-----------------------------------------------
-------------------a----------------atg---------------------
------------------------------------------------------------
---------------------------aat------------------------------
------------------------------------------------------------
------------------------------------------------------------
------------------------------------------------------------
------------------------------------------------------------
---------------------------------gaatgaatgaatgaatga---------
------------------------------------------------------------
------------------------------------------------------------
------------------------------------------------------------
--atgaatg-------------------------------------a-------------
------------------------------------------------------------
------------------------------------------------------------
------------------------------------------------------------
-----------------------------------------------------
>CryptonV-N5_DR|22655
-------------------------------------------------agg--------
--tgtgttgaag----------taagttggagctaaaatgtg------------------
---------------------------------------------------ggacaccgg
ccc---------------------------------------------------------
------------------------------------------------------------
------------------------------------------------------------
------------------------------------------------------------
------tccagcactgattttggacacccctaata---------------ctgaaccccc
tatatca--------atcaaacatgttcctgg-----------aggtctggtgtcctgtt
tag--ctccaactctaa------tcaaacacacct-------------------------
----gaacaagctaaacaaggtctt---------------------tgaagcatatgaag
gtatgct------a-tata-----------------------------------------
------------------------------------------------------------
----------------tgtat--a--------------------t-g------tg-----
----------------------tg------------------------t---g-------
---------------t---------g-----------------t-a--------------
--------------ttt---------------a---------------------t-----
--a-------------------------t--a--t----a--------------------
---------t--------at-----a-tat----a-------------------------
------------------------------------t-----------------------
-------------at-----------------------------a-----------t---
----a--t-------------------------a-t------at---------a------
------t----------------------------a------------------t-----
a------------------------tat--------------------------------
--------------------------------at----------a---------------
-----------ta---------------------------t-------------------
-------------------a---------------taattt-------------------
------------------------------------------------------------
----------------------------atatattata----------------------
------------------------------------------------------------
------------------------------------------------------------
------------------------------------------------------------
------------------------------------------------------------
------------------------------------------------------------
------------------------------------------------------------
------------------------------------------------------------
------------------------------------------------------------
------------------------------------------------------------
------------------------------------------------------------
------------------------------------------------------------
------------------------------------------------------------
-----------------------------------------------------
>CryptonV-N5_DR|22656
----------------------------gtggcctcacagc------aagaagg----tc
ac--tggttcga--gcctcagctatgtcagttggcatttct-gtgtggagtttgcatgtt
ctccc-------------------------tgctccgatttcccctacagt-----ccaa
acac-atgcagtacaggtgaattgggt--atg--cta-aa--------------------
------------------------------------------------------------
-------------------------------------ttgtcc-----------------
------------------------------------------------------------
------------------------------------------------------------
------------------------------------------------------------
--gtagtgaatgagtgta------------------------------------------
-------tgtttttca--------------------------------------------
----a-------ag--atg-----------------------------------------
------------------------------------------------ggttg-------
------------tggctgga---a--ggg---------------c-a----tccgc----
----------------------tgc----------------------at--aa-------
-----------------------aaa-----------------a-a--------------
--------------ctt---------------g---------c-----------tggaat
aaa-------------------------t--g-------ag-------------------
--------tt-------ggc-----ggttc----attc----------------------
-------------------c--------------gct-----------------------
-------------gtgg------------------c--g-----a-ccc-------ca--
-g--a--t---------------------t--aa-t--aa--a---gg----gac-----
------t---------------------------aagc----------------t-g---
a-------aaa----ga---------t---------------------------------
-------------------------------aatg---------a---------------
----------atg-----------------------------------------------
-------------------a---gttggcagtccagatt---------------------
------------------------------------------------------------
---------------------------aataaa---------------------------
-----------------------------------gggg---------------------
------------------------------------------------------------
------------------------------------------------------------
------------------------------------------------------------
-----------------------ctaagccgaaaagaaaatgaatgaa------------
------------------------------------------------------------
------------------------------------------------------------
------------------------------------------------------------
---tgaata-------------------------------------aat-----------
------------------------------------------------------------
------------------------------------------------------------
------------------------------------------------------------
-----------------------------------------------------
>CryptonV-N5_DR|22657
------------------------------------------------------------
------------------------------------------------------------
------------------------------------------------------------
------------------------------------------------------------
------------------------------------------------------------
------------------------------------------------------------
------------------------------------------------------------
------------------------------------------------------------
------------------------------------------------------------
----------------------------ttgcctaa--------------------ttac
cctaacctgcct------------------------------------------------
-------------a-gttaccc--------------------------------------
------------------------------------------------------------
-----------------agag--a--agc-------------ctt--------ta-----
-------aatg-----------tcact--------------------tt---a---agac
actttagaagtgtctt---------g-aagaat------at-------------------
------------------cta-----------g---------------------tc----
--t---------------aat-------a--t--t----a--------tgtgctgtcatc
atgacaa------agagaaa-----a-taa----atcagttatcagaga-----------
-----tgagttattaacactatca------------t-----------------------
-------------gt--------------------gcag-----a---------aat---
----g--tg---t----------tgaaaa---ag-t------ct---------t-----c
tcacca-taaacagaa-------a-tagggaa-aaa---------aa-------t-----
a--------aa-------------c-----------------------------------
--------------------------------------------a----ggggg------
-------cc--taataattct---------------gattt-------------c-----
------------------------------------aa----------------------
-------ct---------------------------------------------------
----------------------------atata------------t--------------
------------------------------------------atatat------------
------------------------------------------------------------
------------------------------------------------------------
------------------------------------------------------------
-----------------------------------atatat-------------------
------------------------------------------------------------
------------------------------------------------------------
------------------------------------------------------------
------------------------------------------------------------
------------------------------------------------------------
------------------------------------------------------------
------------------------------------------------------------
-----------------------------------------------------
>CryptonV-N5_DR|22658
------------------------------------acaat------aagaagg----tc
ac--cggttcaa--gtcccagctggattagttggcaattct-gt--tgagtttgcatgtt
ctccccgtgttggcctgggttt---------cctccggtttacctcacagt-----ccaa
acac-atgcactataggtgaatcga-t--gaa--cta-aactggccgaagtgtgtgtgtg
tgtgta-------gtgtatgggtgtttcctggtacaggattgcagctggaagagcatctg
ctgagtgaaacaaatgctggaatagttggcggttcattctgctgtggcaacctctcat--
--atagagactaagtcgaaggaaaaatgaatgaatgaataa-------------------
-----------------------ttaaattaat------aaat-----gaatgaat----
------------------------------------------------------------
------------------------------------------------------------
------------------------------------------------------------
------------------------------------------------------------
------------------------------------------------------------
------------------ga---a--ggg---------------c-a----tct------
--------------------gctgg----------------------gc---a-------
-----------------------aaa-----------------c-a--------------
--------------aat---------------g---------c-----------tgg---
--a-------------------------a--t-------ag-------------------
--------tt-------ggt-----ggttc----attc----------------------
-------------------t--------------gct-----------------------
-------------gtgg------------------c--a-----a-cct-------tt--
-g--t--aat--------------------------------a---ga----gac-----
------t---------------------------aagc----------------c-g---
a--------ag----ga---------a---------------------------------
-------------------------------aatg---------a---------------
----------atg-----------------------------------------------
-------------------a----------------atg---------------------
------------------------------------------------------------
---------------------------aataat---------------------------
-----------------------------------taaattaataaata-----------
------------------------------------------------------------
------------------------------------------------------------
------------------------------------------------------------
----------------------------------aatgaatgaatg--------------
-----------------------------------------------gcatct-------
------------------------gctgggtaaaacaaatgctggaatagttggcggttc
attctgctgtgg--caa--actctcata----aagagactaagtc---------gaagga
aaatgaatg-------------------------------------aatgaataattaaa
ttaataa---ataaatgaatg---------------cgtgggtaaaactgctggtagttg
gcggttcattccgctgttgcaacc---------------tctgataaatcagagactaag
ctgaaaggacag-------------------------------tgaaggaatgaat----
-----------------------------------------------------
>CryptonV-N5_DR|22659
------------------------------------------------------------
------------------------------------------------------------
------------------------------------------------------------
------------------------------------------------------------
------------------------------------------------------------
------------------------------------------------------------
------------------------------------------------------------
------------------------------------------------------------
------------------------------------------------------------
------------------------------------------------------------
------------------------------------------------------------
------g------a-tata-----------------------------------------
------------------------------------------------------------
----------------aatat--a--gg---------------tt-a------taattt-
--------------taat----ct---------------t--------a---a-------
-----------aaacc---------c-----------------t-g--------------
--------------tat---------------a---------------------t-----
--a-------------------------t--a--t----a--------------------
---------t--------at-----a-tat----a-------------------------
------------------------------------t-----------------------
-------------at-----------------------------a-----------t---
----a--t-------------------------a-t------at---------a------
------t----------------------------a------------------t-----
a------------------------tat--------------------------------
--------------------------------at----------a---------------
-----------ta---------------------------t-------------------
-------------------a---------------tat----------------------
------------------------------------------------------------
----------------------------atata---------------------------
-------------------------att-------t------ttttcactctattatgg-
------------------------------------------------------------
------------------------------------------------------------
------------------------------------------------------------
------------------------------------------------------------
------------------------------------------------------------
------------------------------------------------------------
------------------------------------------------------------
--ttaaac---------------------------------tacacaataatc-------
------------------------------------------------------------
------------------------------------------------------------
------------------------------------------------------------
-----------------------------------------------------
>CryptonV-N5_DR|22660
------------------------------------------------------------
------------------------------------------------------------
------------------------------------------------------------
------------------------------------------------------------
------------------------------------------------------------
------------------------------------------------------------
------------------------------------------------------------
------------------aaatcagctttgaatca---------------atggaat---
---------------------------------------------------------taa
ttatttttca--------------------------------------------------
-aaatactaac----------------------------------------acacacaca
cacacac------a-caca-----------------------------------------
------------------------------------------------------------
----------------cacac--a--------------------t-a------ta-----
----------------------ta------------------------t---a-------
---------------t---------a-----------------t-a--------------
--------------tat---------------a---------------------t-----
--a-------------------------t--a--t----a--------------------
---------t--------at-----a-tat----a-------------------------
------------------------------------c-----------------------
-------------at-----------------------------a-----------t---
----a--t-------------------------a-t------ac---------a------
------t----------------------------a------------------c-----
a------------------------tat--------------------------------
--------------------------------at----------a---------------
-----------ta-cataaa----------------------------------------
-aaataaataca---ctgaa---------------tat----------------------
------------------------------------------------------------
----------------------------aaata---------------------------
-----------------------------------t------attgtcattgttc-----
------------------------------------------------------------
------------------------------------------------------------
------------------------------------------------------------
----------------------------------agtata--------------------
------------------------------------------------------------
------------------------------------------------------------
------------------------------------------------------------
------------------------------------------------------------
------------------------------------------------------------
------------------------------------------------------------
------------------------------------------------------------
-----------------------------------------------------
>CryptonV-N5_DR|22661
------------------------------------------------------------
------------------------------------------------------------
------------------------------------------------------------
------------------------------------------------------------
------------------------------------------------------------
------------------------------------------------------------
------------------------------------------------------------
------------------------------------------------------------
------------------------------------------------------------
------------------------------------------------------------
------------------------------------------------------------
------------------------------------------------------------
------------------------------------------------------------
------------------------------------------------------------
------------------------------------------------------------
------------------------------------------------------------
------------------------------------------------------------
--a-------------------------t--a-------ag-------------------
--------tt-------ggc-----ggttc----attc----------------------
-------------------t--------------gct-----------------------
-------------gtgg------------------c--a-----a-ccc-------cg--
-g--a--t---------------------t--aa-t--aa--a---gg----gac-----
------t---------------------------aagc----------------t-g---
a-------caa----ga---------a---------------------------------
-------------------------------aatg---------a---------------
----------atg-----------------------------------------------
-------------------a----------------atg---------------------
------------------------------------------------------------
---------------------------caaggt---------------------------
-----------------------------------aa-----------------------
------------------------------------------------------------
------------------------------------------------------------
------------------------------------------------------------
-----------------------acattgcaaaaaaaagaaaataccaac----------
------------------------------------------------------------
------------------------------------------------------------
------------------------------------------------------------
------------------------------------------------------------
------------------------------------------------------------
------------------------------------------------------------
------------------------------------------------------------
-----------------------------------------------------
>CryptonV-N5_DR|22662
------------------------------------------------------------
------------------------------------------------------------
------------------------------------------------------------
------------------------------------------------------------
------------------------------------------------------------
------------------------------------------------------------
------------------------------------------------------------
---------------------------------------------------ta-------
---------------------tatattta-------------------------------
-tatttat------ttt------at-aat-------------------------------
-------tat--------------------------------------------------
-------------a-tata-----------------------------------------
------------------------------------------------------------
----------------tatat--a--------------------t-a------ta-----
----------------------ta------------------------t---a-------
---------------t---------a-----------------t-a--------------
--------------tat---------------a---------------------t-----
--a-------------------------t--a--t----a--------------------
---------t--------at-----a-tat----a-------------------------
------------------------------------t-----------------------
-------------at-----------------------------a-----------t---
----a--t-------------------------a-t------at---------a------
------t----------------------------a------------------t-----
a------------------------tat-------------------aattagtatatat
a-----tatatatatatatata---------tat----------a---------------
-----------ta---------------------------t-------------------
-------------------a---------------tat----------------------
------------------------------------------------------------
----------------------------atata---------------------------
-----------------------------------t------at----------------
------------------------------------------------------------
------------------------------------------------------------
------------------------------------------------------------
-----------------------------------atatatat-----------------
------------------------------------------------------------
------------------------------------------------------------
------------------------------------------------------------
--atatt----------------------------------tattttttatttttt----
-----------------------------tatctt----------------------tct
taaaaagtctcaaatttgaa--------------------------------------aa
tcgttaaaaa---------------------aagttttagtccctaaaaagtcttaaatt
tgttgttctaagtc----attggggaaaaa---------tatattattt----
>CryptonV-N5_DR|22663
------------------------------------------------------------
------------------------------------------------------------
------------------------------------------------------------
------------------------------------------------------------
------------------------------------------------------------
------------------------------------------------------------
------------------------------------------------------------
------------------------------------------------------------
------------------------------------------------------------
------------------------------------------------------------
------------------------------------------------------------
----atct---cag-tatg-----------------------------------------
----------------------------------------------------------ca
-tttgggaagatatttcattt--a--cgcca------------ct-a------ct-----
--------------------gttgcagctc------------------t---aa---gtc
---------------tg--------c-----------------t-g--------------
-------------gtattc-----------------------------------------
--att-----------------------t--c--t----t--------------------
---------t--------tt-----t-ttt----gaaggtattaaaa-------------
---------------------------------atgt-----------------------
-------------at--------------------taaa-----a---------------
------------------------------------------------------------
------t---------------gtttta-------a---------------actt-----
aagaagtg-----------------tat--------------------------------
------------------------c-------ct----------g---------------
-----------ta-----------------------------------------------
-------------------a---------------t------------------------
------------------------------------------------------------
------------------------------------------------------------
------------------------------------------------------------
------------------------------------------------------------
------------------------------------------------------------
------------------------------------------------------------
------------------------------------------------------------
------------------------------------------------------------
------------------------------------------------------------
------------------------------------------------------------
------------------------------------------------------------
------------------------------------------------------------
------------------------------------------------------------
------------------------------------------------------------
-----------------------------------------------------
>CryptonV-N5_DR|22664
------------------------------------------------------------
------------------------------------------------------------
------------------------------------------------------------
------------------------------------------------------------
------------------------------------------------------------
------------------------------------------------------------
------------------------------------------------------------
------------------------------------------------------------
------------------------------------------------------------
-----------ggtcca------atag---------------------------------
------------------------------------------------------------
-------------a-agcaaatacaagtgcatattatacacga-----------------
----------------tt------------------------------------------
-------------gttcgttt--a--agg------------------------ca-----
-------gggg-----------tgt----------------------ca---a---actc
a---------attcct---------g-gagggc----------c-g--------------
-------------aagc-cct-----------g---------------------c-----
--a---------------cag-------t--t--t----a----gttc-caaccctgctc
------------------ca-----a-cac----acttacctgtaggtttc---------
--aaacaagcctg--aaggactca-----attagttt-----------------------
-------------ga--------------------tca----------------------
--------------------------------gg-t------gt---------g------
-----tttaatt--------agggtt-------gga---------ac-------t-----
a--------aa-------------ctgt--------------------------------
--------------------------------gc----------a-----gagctgcg--
---gccctt--ttgga-----------------actaagtt-------------tg----
------------------------------------------------------------
------------------------------------------------------------
------------------------------------------------------------
------------------------------------------------------------
------------------------------------------------------------
------------------------------------------------------------
------------------------------------------------------------
------------------------------------------------------------
------------------------------------------------------------
------------------------------------------------------------
------------------------------------------------------------
------------------------------------------------------------
------------------------------------------------------------
------------------------------------------------------------
------------------------------------------------------------
-----------------------------------------------------
>CryptonV-N5_DR|22665
------------------------------------------------------------
------------------------------------------------------------
------------------------------------------------------------
------------------------------------------------------------
------------------------------------------------------------
------------------------------------------------------------
------------------------------------------------------------
------------------------------------------------------------
------------------------------------------------------------
------------------------------------------------------------
---------t--------------------------------------------------
-------------a-tata-----------------------------------------
------------------------------------------------------------
----------------tatat--a--------------------t-a------ta-----
----------------------ta------------------------t---a-------
---------------t---------a-----------------t-a--------------
--------------tat---------------a---------------------t-----
--a-------------------------t--a--t----a--------------------
---------t--------at-----a-tat----a-------------------------
------------------------------------t-----------------------
-------------at-----------------------------a-----------t---
----a--t-------------------------a-t------at---------a------
------t----------------------------a------------------t-----
a------------------------tat--------------------------------
--------------------------------at----------a---------------
-----------ta---------------------------t-------------------
-------------------a---------------tat----------------------
------------------------------------------------------------
----------------------------atata---------------------------
-----------------------------------a------acacc-------------
------------------------------------------------------------
------------------------------------------------------------
------------------------------------------------------------
-----------------------------------atttttat-----------------
------------------------------------------------------------
------------------------------------------------------------
------------------------------------------------------------
--gttaa----------------------------------aagatagtgtt--------
------------------------------------------------------------
------------------------------------------------------------
-----------------------------------------------aaaatgtgtaa--
-----------------------------------------------------
>CryptonV-N5_DR|22666
------------------------------------------------------------
------------------------------------------------------------
------------------------------------------------------------
------------------------------------------------------------
------------------------------------------------------------
------------------------------------------------------------
------------------------------------------------------------
------------------------------------------------------------
------------------------------------------------------------
------------------------------------------------------------
------------------------------------------------------------
------------------------------------------------------------
------------------------------------------------------------
------------------------------------------------------------
------------------------------------------------------------
------------------------------------------------------------
------------------------------------------------------------
------------------------------------------------------------
------------------------------------------------------------
--------------------tactaggct-------t-----------------------
-------------tc--------------------tag------a---------aac---
----t--tc--------------cctgca---gg-t------gt---------g------
-----ttgaggc---------aagtt-------gga---------gc-------c-----
a--------aa-------------atct--------------------------------
--------------------------------gc----------a-----ggacaccg--
---gccc-c--cagga-----------------ctgagtct-------------gg----
-------------------a---------------cac----------------------
-------cc---------------------------------------------------
----------------------------ctggc------------t--------------
-----------------------------------t------gtatttataagatcca--
------------------------------------------------------------
------------------------------------------------------------
------------------------------------------------------------
--------------------------------aaataacataaccactgctaaggtgtta
aa----------------------------------------------------------
------------------------------------------------------------
--------------------------------------------------aggttcattc
cgctgtggtgac-----------------ccctgatgaat--------------------
------------------------------------------------------------
------------------------------------------------------------
------------------------------------------------------------
-----------------------------------------------------
>CryptonV-N5_DR|22667
------------------------------------------------------------
------------------------------------------------------------
------------------------------------------------------------
------------------------------------------------------------
------------------------------------------------------------
------------------------------------------------------------
------------------------------------------------------------
------------------------------------------------------------
------------------------------------------------------------
------------tatat------at-ata-------------------------------
-------cacacacac--------------------------------------------
-acacat------a-tata-----------------------------------------
------------------------------------------------------------
----------------tatat--a--------------------t-a------ta-----
----------------------ta------------------------t---a-------
---------------t---------a-----------------t-a--------------
--------------tat---------------a---------------------t-----
--a-------------------------t--a--c----a--------------------
---------t--------at-----a-tat----a-------------------------
------------------------------------t-----------------------
-------------at-----------------------------a-----------t---
----a--t-------------------------a-t------at---------a------
------t----------------------------a------------------t-----
a------------------------tat--------------------------------
--------------------------------at----------a---------------
-----------ta---------------------------t-------------------
-------------------a---------------tat----------------------
------------------------------------------------------------
----------------------------atata---------------------------
-----------------------------------t------ataatat-----------
-----------------------------------------tttgtta------------
-------------tttg------------------------------------------a
agtaacaaaaaactaaa-------------------------------------------
-----------------------------------atgattaa-----------------
------------------------------------------------------------
------------------------------------------------------------
------------------------------------------------------------
--tttta----------------------------------gtc----------------
------------------------------------------------------------
------------------------------------------------------------
------------------------------------------------------------
-----------------------------------------------------
>CryptonV-N5_DR|22668
------------------------------------------------------------
------------------------------------------------------------
------------------------------------------------------------
------------------------------------------------------------
------------------------------------------------------------
------------------------------------------------------------
------------------------------------------------------------
------------------------------------------------------------
-----------------------------------------------------------c
aggatcaacatacagg--------------------------------------------
--------gtgtctgcagggtctt------------------------------------
-------------a-aaaaac---------------------------------------
------------------------------------------------------------
----------ttaaaatgtct--t--acat------------------------------
------------------------------------tttt---aacaca---ac--a---
--------------tttta----gg-------------cct--t-aaaaag---------
------------------------------------------------------t-c-ct
aaa-------------------------t--c--c----a--------------------
--------ctg-------------------------------------------------
------------------------------------------------------------
------------------------------------------------------------
------------------------------------------------------------
------------------------------------------------------------
------------------------------------------------------------
------------------------------------------------------------
------------------------------------------------------------
------------------------------------------------------------
------------------------------------------------------------
------------------------------------------------------------
------------------------------------------------------------
------------------------------------------------------------
------------------------------------------------------------
------------------------------------------------------------
------------------------------------------------------------
------------------------------------------------------------
------------------------------------------------------------
------------------------------------------------------------
------------------------------------------------------------
------------------------------------------------------------
------------------------------------------------------------
------------------------------------------------------------
-----------------------------------------------------
>CryptonV-N5_DR|22669
------------------------------------------------------------
------------------------------------------------------------
------------------------------------------------------------
------------------------------------------------------------
------------------------------------------------------------
------------------------------------------------------------
------------------------------------------------------------
------------------------------------------------------------
------------------------------------------------------------
------------------------------------------------------------
------------------------------------------------------------
----aat------g-cata-----------------------------------------
------------------------------------------------------------
--------ataaatattatat--a------------------tat-a------ta-----
----------------------ta------------------------t---a-------
---------------t---------a-----------------t-a--------------
--------------tat---------------a---------------------t-----
--a-------------------------t--a--t----a--------------------
---------t--------at-----a-tat----a-------------------------
------------------------------------t-----------------------
-------------at-----------------------------a-----------t---
----a--t-------------------------a-t------at---------a------
------t----------------------------a------------------t-----
a------------------------ttt--------------------------------
--------------------------------at----------t---------------
-----------ta---------------------------t-------------------
-------------------t---------------tat----------------------
------------------------------------------------------------
----------------------------ttatt---------------------------
-----------------------------------t------attattttttt-------
------------------------------------------------------------
------------------------------------------------------------
------------------------------------------------------------
-------------------------------tttttcttacag-----------------
------------------------------------------------------------
------------------------------------------------------------
--------------------------------------------------t---------
--gttac----------------------------------aat----------------
------------------------------------------------------------
------------------------------------------------------------
------------------------------------------------------------
-----------------------------------------------------
>CryptonV-N5_DR|22670
------------------------------------------------------------
------------------------------------------------------------
------------------------------------------------------------
------------------------------------------------------------
------------------------------------------------------------
------------------------------------------------------------
------------------------------------------------------------
------------------------------------------------------------
------------------------------------------------------------
-------ccaagagaat------a------------------------------------
---aatcta---------------------------------------------------
------------------------------------------------------------
------------------------------------------------------------
-------------gttgattt--a--aac------------------------ca-----
-------gggg-----------tgc----------------------tc---a---atcc
t---------gttcct---------g-gagagc----------c-a--------------
-------------cctt-cct-----------g---------------------c-----
--a---------------gat-------t--t--c----a----gttg-----ctatatc
------------------aa-----a-cac----acctg---------------------
------------------------------------------------------------
------------------------------------------------------------
------------------------------------------------------------
------------------------------------------------------------
------------------------------------------------------------
------------------------------------------------------------
------------------------------------------------------------
------------------------------------------------------------
------------------------------------------------------------
------------------------------------------------------------
------------------------------------------------------------
------------------------------------------------------------
------------------------------------------------------------
------------------------------------------------------------
------------------------------------------------------------
------------------------------------------------------------
------------------------------------------------------------
------------------------------------------------------------
------------------------------------------------------------
------------------------------------------------------------
------------------------------------------------------------
------------------------------------------------------------
-----------------------------------------------------
>CryptonV-N5_DR|22671
------------------------------------------------------------
------------------------------------------------------------
------------------------------------------------------------
------------------------------------------------------------
------------------------------------------------------------
------------------------------------------------------------
------------------------------------------------------------
------------------------------------------------------------
------------------------------------------------------------
------------------------------------------------------------
------------------------------------------------------------
------------------------------------------------------------
----------------------------------------------------g-------
------------cagctgga---a--ggg---------------c-a----tccac----
----------------------tgc---------------------aac---a-------
-----------------------aaa-----------------c----------------
---------------gt---------------g---------c-----------tgg---
--a-------------------------t--a-------ag-------------------
--------tt-------agc-----ggttc----attc----------------------
-------------------c--------------gct-----------------------
-------------gtgg------------------c--g-----a-ccc-------ca--
-g--a--t---------------------t--aa--------------------t-----
------t---------------------------aatc----------------c-g---
a-------aaa----ga---------a---------------------------------
-------------------------------aata---------a---------------
----------atg-----------------------------------------------
-------------------a----------------aag---------------------
------------------------------------------------------------
---------------------------aatata---------------------------
-----------------------------------ctggtgagtggc-------------
------------------------------------------------------------
------------------------------------------------------------
------------------------------------------------------------
--------------------------------acagtgactcagtg--------------
------------------------------------------------------------
------------------------------------------------------------
------------------------------------------------------------
------------------------------------------------------------
------------------------------------------------------------
------------------------------------------------------------
------------------------------------------------------------
-----------------------------------------------------
>CryptonV-N5_DR|22672
------------------------------------------------------------
------------------------------------------------------------
------------------------------------------------------------
------------------------------------------------------------
------------------------------------------------------------
------------------------------------------------------------
------------------------------------------------------------
------------------------------------------------------------
------------------------------------------------------------
------------------------------------------------------------
------------------------------------------------------------
------------------------------------------------------------
------------------------------------------------------------
-----------------gga---a--ggg---------------c-a----ttcgc----
----------------------agt----------------------gt---a-------
-----------------------aaa-----------------c-a--------------
--------------tat---------------a---------c-----------tgg---
-aa-------------------------t----------ag-------------------
--------tt-------ggc-----tga--------------------------------
------------------------------------------------------------
--------------tgg------------------c--a-----a-cct-------ct--
-g--a--t------------------------aaat--aa--g---ga-----ac-----
------t---------------------------aagc----------------t-g---
--------aag----ga---------a---------------------------------
-------------------------------aagg---------a---------------
----------atg-----------------------------------------------
-------------------a----------------ttt---------------------
------------------------------------------------------------
---------------------------aggagc------------t--------------
-----------------------------------tagggaagggtatccgctgca----
------------------------------------------------------------
--------------------------------------------------taaaacatat
gctggataagttga-agttcattccggttaaaacc-------------ccagactattga
aggcaat--------------aagccaaaaagaaaatgaaggaatgaatgat--------
------------------------------------------------------------
------------------------------------------------------------
------------------------------------------------------------
-aactggcg-------------------------------------gatttagg------
------------------------------------------------------------
------------------------------------------------------------
------------------------------------------------------------
-----------------------------------------------------
>CryptonV-N5_DR|22673
------------------------------------------------------------
------------------------------------------------------------
------------------------------------------------------------
------------------------------------------------------------
------------------------------------------------------------
------------------------------------------------------------
------------------------------------------------------------
--------------------------tcacttaaa---------------acaggggtgt
tcaaa----------------------------------------ctcggtcctggaggg
------------------------------------------------------------
------------------------------------------------------------
------------------------------------------------------------
------------------------------------------------------------
-------cctgtgtcctttaa--a--gt----------------------t--tag----
----------------------------------------ttccaactt---ag--g---
--------------gctgg----aca--------------a--t-aattcgat-------
---------atcaatatat---atcgcgataga---------------------------
----------------------------a--t--t----c--------------------
--------tttt--ccataa-----cggtg----ata-----------------------
------------------------------------------------------------
------------tga-------------------gtttt-----aaa-------atc---
----a--ctcccggtatctc----------------------------------------
------------------------------------------------------------
-g-------atata-----aattttcatatat-----------atatatat---------
------------------------------------------------------------
------------atattttattata---atcatttgtcactgagt---------------
------------gacggtcag------------tgctcag--------------------
--------------------------------ccatcagaaagagcatg-----------
-------------------atgtacgtcatcacgcaag----------------------
-----------------------------------tg--acatcacaga-----------
------------------------------------------------------------
------------------------------------------------------------
------------------------------------------------------------
--------------------------cacagctcagcagcacagctattggttagcacca
acacagaaa---------------------------------t-----------------
------------------------------------------------------------
-----------------------------------------------------------g
ccctgaagt---------------------------------------------------
------------------------------------------------------------
------------------------------------------------------------
------------------------------------------------------------
-----------------------------------------------------
>CryptonV-N5_DR|22674
------------------------------------------------------------
------------------------------------------------------------
------------------------------------------------------------
------------------------------------------------------------
------------------------------------------------------------
------------------------------------------------------------
------------------------------------------------------------
------------------------------------------------------------
------------------------------------------------------------
------------------------------------------------------------
------------------------------------------------------------
------------------g-----------------------------------------
------------------------------------------------------------
----------------tgtgt--g--------------------t-g------tg-----
----------------------tg------------------------t---g-------
---------------t---------g-----------------t-g--------------
--------------tat---------------a---------------------t-----
--a-------------------------t--a--t----a--------------------
---------t--------at-----a-tat----a-------------------------
------------------------------------t-----------------------
-------------at-----------------------------a-----------t---
----a--t-------------------------a-t------at---------a------
------t----------------------------a------------------t-----
a------------------------tat--------------------------------
--------------------------------gt----------g---------------
-----------tg---------------------------t-------------------
-------------------g---------------tgttttgt-----------------
----------------------------ccagtgatgggttgcggctggg----------
----tgcgtaaaa---------------acatgctggataagttg---------------
-----------------gcggttc----cttccgct------gtggcgaccccaga----
------------------------------------------------------------
------------------------------------------------------------
------------------------------------------------------ttaata
aag-------------ggactaagcagacaagaaaatgaatga-----------------
------------------------------------------------------------
------------------------------------------------------------
------------------------------------------------------------
--atgag----------------------------------t------------------
------------------------------------------------------------
------------------------------------------------------------
--------taccataattga----------------------------------------
-----------------------------------------------------
>CryptonV-N5_DR|22675
------------------------------------------------------------
-c--tgctttata-----------------------------------------------
------------------------------------------------agg--gcataga
gcaa-gtg--------------------------tta-----------------------
------------------------------------------------------------
------------------------------------------------------------
------------------------------------------------------------
----tcatgactcactaatgcatttgactaagt---------------gtatgagtgt--
------------------------------------------------------------
-----gaatgagtgtgt------atgga--------------------------------
-------tgtttccca--------------------------------------------
----g-------tg--ctg-----------------------------------------
------------------------------------------------ggttg-------
------------cagctgga---a--gtg---------------c-a----tccgc----
----------------------tgc----------------------at---a-------
-----------------------aaa-----------------c-gt-------------
--------------tat---------------g---------c-----------tgg---
--a-------------------------t--a-------ag-------------------
--------tt-------ggc-----ggttc----attc----------------------
-------------------c--------------tct-----------------------
----------------g------------------c--g-----a-ccc-------tt--
-a--a--t---------------------t--aa-t--aa--a---gg----gac-----
------t---------------------------aagc----------------t-g---
g-------aaa----aa---------a---------------------------------
-------------------------------aaaa---------a---------------
----------gtg-----------------------------------------------
-------------------a----------------atg---------------------
------------------------------------------------------------
---------------------------aatg-agt----------c--------------
------------------------------------------------------------
------------------------------------------------------------
------------------------------------------------------------
------------------------------------------------------------
---------------------------------ggagagatacaggaaggacctagagt-
------------------------------------------------------------
------------------------------------------------------------
--------------caggc-----------------------------------------
----------------------------------------------ag------------
------------------------------------------------------------
------------------------------------------------------------
------------------------------------------------------------
-----------------------------------------------------
>CryptonV-N5_DR|22676
-----------------------------------------tagctggaaaa--------
-----aag-ata----------tggacc-gtcagttca----------------------
------------------------------------------caatatattgattcccaa
tttc------------------------taggcattattggt------------------
------------------------------------------------------------
------------------------------------------------------------
------------------------------------------------------------
---------------------gatgatggtcagca---------------atgttggacc
attattg--------ttttagcttataagtagagg--------a-ctagaatgtga----
------attaagtgagc------taaataaaatgtaaaaga-------------------
----gtcagtattt-ttagtgcgt------------------------------------
-------------g-tac----ttttttgcttttatttctgctgtaataaaaattgtaga
gcaactcaa-----gttctgttgcca-----------------------ttttaatttta
ctttaagaggtagaactgtcc--g--ag--atga-a--------c-aaaag--caagta-
---------------------atgcatcatttagat----aaaaaaatc---tg--a---
--------------taaaa----aaaaa---------ttct--t-aaatggttaaactct
ccaggtgggtttaatatta--------------------------cagaatgttt-----
-------------------------------t--t----t--------------------
--------ccgc---tagtc----------------------------------------
------------------------------------------------------------
---------ataggt-------------------tttac-----act-------g-t---
----a--tt-------------------a---aa-t------tc---------aaa----
-----------------------------------------------------at-----
------------------------------------------------------------
-------------------------------tgt---------aata-------------
----------tac-----------------------------------------------
-------------acaa-------------------------------------------
------------------------------------------------------------
-----------------------------tttacaagt----------------------
-----------------------------------ta--caaactaaaa-----------
------------------------------------------------------------
------------------------------------------------------------
------------------------------------------------------------
-----------------------ttaagtaaca---------------------------
------------------------------------------------------------
------------------------------------------------------------
------------------------------------------------------------
------------------------------------------------------------
------------------------------------------------------------
------------------------------------------------------------
------------------------------------------------------------
-----------------------------------------------------
>CryptonV-N5_DR|22677
------------------------------------------------------------
------------------------------------------------------------
------------------------------------------------------------
------------------------------------------------------------
------------------------------------------------------------
------------------------------------------------------------
------------------------------------------------------------
------------------------------------------------------------
------------------------------------------------------------
------------------------------------------------------------
------------------------------------------------------------
------------------------------------------------------------
------------------------------------------------------------
-------------------ct--a--cac------------------------ca-----
-------gggg-----------tgg----------------------cc---a---accc
t---------gttccc---------g-gagatc----------g-a--------------
-------------cctt-ccc-----------g---------------------c-----
--a---------------gat-------t--t--c----a----gttg-ctacccatatc
------------------aa-----a-cac----acctgcctgtaatgat----------
---cacatgctgttcaggtcct--------------------------------------
---------------------------------------a----a---------tta---
----a--ttggtt--------------ca---gg-t------gt---------g------
-----tttgata--------tgggat-------gca---------ac-------t-----
g--------aa-------------atct--------------------------------
--------------------------------gc----------a-----ggaaggcg--
---gctctc--cagga-----------------acagggtt-------------gt----
-------------------c---------------cac----------------------
-------cc---------------------------------------------------
----------------------------ctgtt------------c--------------
-----------------------------------t------a-----------------
------------------------------------------------------------
------------------------------------------------------------
------------------------------------------------------------
------------------------------------------------------------
------------------------------------------------------------
------------------------------------------------------------
------------------------------------------------------------
------------------------------------------------------------
------------------------------------------------------------
------------------------------------------------------------
------------------------------------------------------------
-----------------------------------------------------
>CryptonV-N5_DR|22678
------------------------------------------------------------
------------------------------------------------------------
------------------------------------------------------------
------------------------------------------------------------
------------------------------------------------------------
------------------------------------------------------------
------------------------------------------------------------
------------------------------------------------------------
-------------------------------------------------------gtgtg
tgaatgagtgtgtatga------atgaaatat----------------------------
------------------------------------------------------------
-------------a-taat-----------------------------------------
---------------------------------------------agagacttgtgtt--
--------------acatatg--a-----------------tttt------------ctt
tatt------------------ta------------------------t---at------
-------------------------a-----------------t-a--------------
--------------tat---------------a---------------------t-----
--a---------------ta--------t--a--t----a--------------------
---------t--------at-----a-tat----a-------------------------
------------------------------------------------------------
--aaaaaaaaaaaat-----------------------------atatata-----t---
----a--tat-----------------------a-t------at---------ata----
------t----------------------------at-----a-----------c-----
a------------------------att--------------------------------
------------------------c-------at----------a----------t----
------------------------------------------------------------
------------------------------------------------------------
------------------------------------------------------------
------------------------------------------------------------
------------------------------------------------------------
------------------------------------------------------------
------------------------------------------------------------
------------------------------------------------------------
------------------------------------------------------------
------------------------------------------------------------
------------------------------------------------------------
------------------------------------------------------------
------------------------------------------------------------
------------------------------------------------------------
------------------------------------------------------------
------------------------------------------------------------
-----------------------------------------------------
>CryptonV-N5_DR|22679
------------------------------------------------------------
------------------------------------------------------------
------------------------------------------------------------
------------------------------------------------------------
------------------------------------------------------------
------------------------------------------------------------
------------------------------------------------------------
---------------------------------------------------tgagtgt--
------------------------------------------------------------
---------------gt------gtggg--------------------------------
-------tgtttcgaa--------------------------------------------
----g-------ta--ctg-----------------------------------------
------------------------------------------------ggttg-------
------------cggcttga---a--ggg---------------c-a----tccgc----
----------------------tat----------------------tt---a-------
-----------------------aaa-----------------c-a--------------
--------------tat---------------g---------c-----------tgg---
--a-------------------------a--t-------ag-------------------
--------tt-------agt-----ggttc----attc----------------------
-------------------c--------------act-----------------------
-------------gtgg------------------t--a-----a-act-------cg--
-g--a--a------------------------------aa--a---ga----gac-----
------t---------------------------aagc----------------c-g---
a--------ag----ga---------a---------------------------------
-------------------------------aatg---------a---------------
----------atg-----------------------------------------------
-------------------a----------------atg---------------------
------------------------------------------------------------
---------------------------aa-------------------------------
-----------------------------------tgaatgaatg-aaaa----------
----------------------------------------------------------at
gaatgagg----------------------------------------------------
------------------------------------------------------------
------------------------------------------------------------
------------------------------------------------------------
------------------------------------------------------------
------------------------------------------------------------
------------------------------------------------------------
------------------------------------------------------------
------------------------------------------------------------
------------------------------------------------------------
-----------------------------------------------------
>CryptonV-N5_DR|22680
------------------------------------------------------------
------------------------------------------------------------
------------------------------------------------------------
------------------------------------------------------------
------------------------------------------------------------
------------------------------------------------------------
------------------------------------------------------------
------------------------------------------------------------
------------------------------------------------------------
------------------------------------------------------------
------------------------------------------------------------
------------------------------------------------------------
------------------------------------------------------------
------------------------------------------------------------
------------------------------------------------------------
------------------------------------------------------------
------------------------------------------------------------
------------------------------------------------------------
--gtaaa------acatatg-----c-tgg----ataagttaatggttcgt---------
---tccgctgtgttagtccttgac------------t-----------------------
-------------gc--------------------gtaa-----a---------aag---
----g--tgct-------------ggatg---ag-t------tg---------g-----c
ggttcattccgctgtg-------gttaataaa-ggg---------ac-------t-----
a--------ag-------------ccga--------------------------------
--------------------------------c-----------a----agaga------
-------at--gaatgaatgt-----------gactaaagc-------------a-----
-----------------------------------cat----------------------
-------tt---------------------------------------------------
------------------------------------------------------------
------------------------------------------------------------
------------------------------------------------------------
------------------------------------------------------------
------------------------------------------------------------
------------------------------------------------------------
------------------------------------------------------------
------------------------------------------------------------
------------------------------------------------------------
------------------------------------------------------------
------------------------------------------------------------
------------------------------------------------------------
------------------------------------------------------------
-----------------------------------------------------
>CryptonV-N5_DR|22681
------------------------------------------------------------
------------------------------------------------------------
------------------------------------------------------------
------------------------------------------------------------
------------------------------------------------------------
------------------------------------------------------------
------------------------------------------------------------
------------------------------------------tg-tgtgtgtgaatga--
------------------------------------------------------------
-----------gtgtga------ttgga--------------------------------
-------tgtttccca--------------------------------------------
----g-------tg--atg-----------------------------------------
------------------------------------------------ggttg-------
------------cagctgga---a--gag---------------c-a----tcagc----
----------------------tga----------------------gt---a-------
-----------------------aaa-----------------c-a--------------
--------------tat---------------g---------c-----------tgg---
--a-------------------------t--a-------gg-------------------
--------tt-------ggt-----gttcc----attc----------------------
-------------------c--------------tct-----------------------
-------------gacg---------------------------a-ccc-------tg--
-g--a--t---------------------t--aa-t--aa--a---gg----aac-----
------t---------------------------aagc----------------c-a---
a-------aag----ga---------a---------------------------------
-------------------------------aatg---------g---------------
----------atg-----------------------------------------------
-------------------g----------------atg---------------------
------------------------------------------------------------
---------------------------gatgaa---------------------------
-----------------------------------tgaatgaa-----------------
------------------------------------------------------------
------------------------------------------------------------
------------------------------------------------------------
------------------------------------tgaatg------------------
------------------------------------------------------------
------------------------------------------------------------
------------------------------------------------------------
-aatgaatg-------------------------------------a-------------
------------------------------------------------------------
------------------------------------------------------------
------------------------------------------------------------
-----------------------------------------------------
>CryptonV-N5_DR|22682
-----------------------------------------acccgaaaaga--------
-----aaatgaa----------tgaatg--------------------------------
------------------------------------------------------------
------------------------------------------------------------
------------------------------------------------------------
------------------------------------------------------------
------------------------------------------------------------
------------------------------------------------------------
------------------------------------------------------aatgaa
tgaatgagtgagtgagt------gagtgagtgagt-------------------------
------------------------------------------------------------
------------------------------------------------------------
------------------------------------------------------------
-------------gagtgagt--g--agtggtta-a--------c-agaaa--aatgag-
---------------------atgtgt---------------------------------
------------------------------------------------------------
gtgtgtgtttttgatattt--------------------------cgatataggt-t-gt
aaa-------------------------t--t--t----a--------------------
--------atac---ttaat-----gg---------------------------------
-------------------------------tcttta-----------------------
---------aaaggt-------------------cttaa-----aaa-------g-t---
----c--tt-------------------c---aa-t------tt---------gac----
-----------------------------------------------------at-----
------------------------------------------------------------
-------------------------------cat---------gaca-------------
----------tct-----------------------------------------------
-------------gcagaaac------------cctgaa---------------------
------------------------------------------------------------
------------------------------------------------------------
------------------------------------------------------------
------------------------------------------------------------
------------------------------------------------------------
------------------------------------------------------------
------------------------------------------------------------
------------------------------------------------------------
------------------------------------------------------------
------------------------------------------------------------
------------------------------------------------------------
------------------------------------------------------------
------------------------------------------------------------
------------------------------------------------------------
-----------------------------------------------------
>CryptonV-N5_DR|22683
------------------------------------------------------------
------------------------------------------------------------
------------------------------------------------------------
------------------------------------------------------------
------------------------------------------------------------
------------------------------------------------------------
------------------------------------------------------------
------------------------------------------------------------
------------------------------------------------------------
------------------------------------------------------------
------------------------------------------------------------
------------------------------------------------------------
------------------------------------------------------------
-----------------gga---a--ggg---------------c-a----tccac----
----------------------ttg----------------------gt---a-------
-----------------------aaa-----------------t-a--------------
--------------tat---------------g---------c-----------tgg---
--a-------------------------a--t-------ag-------------------
--------tt-------ggt-----ggttc----attc----------------------
-------------------c--------------gct-----------------------
-------------gtgg------------------t--g-----a-ctc-------ct--
-g--a--t----------------------a-aa-t---a--a---gg----gac-----
------t---------------------------aaac----------------t-g---
a--------ag----ga---------a---------------------------------
-------------------------------aatg---------a---------------
----------atg-----------------------------------------------
-------------------t----------------------------------------
------------------------------------------------------------
------------------------------------------------------------
------------------------------------------------------------
------------------------------------------------------------
------------------------------------------------------------
------------------------------------------------------------
------------------------------------------------------------
------------------------------------------------------------
------------------------------------------------------------
------------------------------------------------------------
------------------------------------------------------------
------------------------------------------------------------
------------------------------------------------------------
------------------------------------------------------------
-----------------------------------------------------
>CryptonV-N5_DR|22684
------------------------------------------------------------
------------------------------------------------------------
------------------------------------------------------------
------------------------------------------------------------
------------------------------------------------------------
------------------------------------------------------------
------------------------------------------------------------
---------------------tagtgtat---------------gtgtgtgtgaaa----
------------------------------------------------------------
---------ttgtgtgt------atgag--------------------------------
-------tgtttccta--------------------------------------------
----g-------gg--ttg-----------------------------------------
------------------------------------------------gtttg-------
------------cggctgga---a--ggg---------------c-a----tctgc----
----------------------tgt----------------------gt---a-------
-----------------------aaa-----------------c-a--------------
--------------tat---------------g---------c-----------tga---
-aa-------------------------t----------a--------------------
-----------------ggt-----ggttc----attt----------------------
-------------------t--------------gct-----------------------
-------------gtgg------------------t--g-----c-cct-------ct--
-a--a--a-------------------------a-----t--a---aa----tac-----
------t---------------------------at-t----------------a-g---
--------aag----ga---------a---------------------------------
-------------------------------aatg---------a---------------
----------atg-----------------------------------------------
-------------------a----------------atg---------------------
------------------------------------------------------------
---------------------------aagt-actgtaag------tgca----------
------------------------------------------------------------
------------------------------------------------------------
------------------------------------------------------------
------------------------------------------------------------
----------------------tggattaatatgtgtgggttttatgg------------
------------------------------------------------------------
------------------------------------------------------------
------------------------------------------------------------
------------------------------------------------------------
------------------------------------------------------------
------------------------------------------------------------
------------------------------------------------------------
-----------------------------------------------------
>CryptonV-N5_DR|22685
-----------------------------------------------------------g
gt--tattttg-------------------------------atgttgaaacattgtttt
ctt---------------------------------------------------------
--------caattcaattcaattcaatt--------------------------------
------------------------------------------------------------
------------------------------------------------------------
------------------------------------------------------------
------------------------------------------------------------
------------------------------------------------------------
------------------------------------------------------------
------------------------------------------------------------
------------------------------------------------------------
------------------------------------------------------------
---------------caata---a--ttg---------------c-t----tcatt----
----------------------ggc----------------------at---g-------
-----------------------aca-----------------a-a--------------
--------------tgttaca----atgttttg---------c-----------caa---
-agca-----------------tt--ttg----------ag-------------------
--------tt-------agt-----ggttc----attc----------------------
-------------------c--------------gct-----------------------
-------------gtgg------------------c--g-----a-cct-------ct--
------------------------------------------------------------
--------------------------------------------------------g---
--------aag----ga---------a---------------------------------
-------------------------------aatg---------a---------------
----------atg-----------------------------------------------
-------------------a----------------ata---------------------
------------------------------------------------------------
------------------------------------------------------------
------------------------------------------------------------
------------------------------------------------------------
------------------------------------------------------------
------------------------------------------------------------
------------------------------------------------------------
------------------------------------------------------------
------------------------------------------------------------
------------------------------------------------------------
------------------------------------------------------------
------------------------------------------------------------
------------------------------------------------------------
------------------------------------------------------------
-----------------------------------------------------
>CryptonV-N5_DR|22686
------------------------------------------------------------
-----------------------------------------g------------------
------------------------------------------------------------
------------------------------------------------------------
------------------------------------------------------------
------------------------------------------------------------
------------------------------------------------------------
------------------------------------------------------------
------------------------------------------------------------
---------gatatcca------atgttgagtctgta-----------------------
------------------------------------------------------------
-------------t-tata-----------------------------------------
------------------------------------------------------------
-------------atttac----------------------gttc-aatt---ca-----
-----------at---------t-------------------------c---a-------
------------tcttc--------a-------------tt--t----------------
-------------caat---------------a------gcgcta---------t-----
----------------------------t--a--c----a--------------------
------------------at-----g-tag----a-------------------------
-t----------------------------------t-----------------------
-------------gt-------------------gtcta-----a-------gctgc---
----t--t--------------a----------a-a------ac---------agaag-t
c-----t----------------------------a-------g----------t-----
t--------a--------------ttg---------------------------------
-------------------------aatctgtgtca----g-------------------
--------t--ca-----------------gaattgaagtt------------c------
-------------------ag--------------ttc----------------------
----------------------a-------------------------------------
------------------------------------------------------------
------------------------------------------------------------
------------------------------------------------------------
------------------------------------------------------------
------------------------------------------------------------
------------------------------------------------------------
------------------------------------------------------------
------------------------------------------------------------
------------------------------------------------------------
------------------------------------------------------------
------------------------------------------------------------
------------------------------------------------------------
------------------------------------------------------------
-----------------------------------------------------
>CryptonV-N5_DR|22687
-------------------------------gcctcacagc------aaaaagg----tc
ac--tggttcca--tcctcggctgggtcagttggcatttct-gtgtggagtttgcatgtt
ctccccgcgtttgcgtgggtttcctccgggtgctccggtttcccccacagt-----ccaa
agac-atgcggtacaggtgaattggat--agg--cta-aa--------------------
------------------------------------------------------------
-------------------------------------ttgtccata--------------
------------------------------------------------------------
--------------------------------------------------gtgta-----
------------------------------------------------------------
--------tgagtgtgt------atgga--------------------------------
-------tgtttccca--------------------------------------------
----g-------tg--att-----------------------------------------
------------------------------------------------gcttg-------
------------cagctgga---a--gga---------------c-a----tcagc----
----------------------tgc----------------------gt---a-------
-----------------------aaa-----------------t-a--------------
--------------tat---------------g---------a-----------tgg---
--a-------------------------t--a-------ag-------------------
--------tt-------ggc-----ggttc----attc----------------------
-------------------c--------------gct-----------------------
-------------gtgg------------------c--g-----a-ccc-------cg--
-g--g--t---------------------t--aa-t--aa--a---ag----gac-----
------t---------------------------aaac----------------t-ga--
------------------------------------------------------------
-------------------------------aatg---------a---------------
----------atg-----------------------------------------------
-------------------a----------------tgg---------------------
------------------------------------------------------------
---------------------------tt-------------------------------
------------------------------------------------------------
------------------------------------------------------------
------------------------------------------------------------
------------------------------------------------------------
------------------------------------------------------------
------------------------------------------------------------
------------------------------------------------------------
------------------------------------------------------------
------------------------------------------------------------
------------------------------------------------------------
------------------------------------------------------------
------------------------------------------------------------
-----------------------------------------------------
>CryptonV-N5_DR|22688
------------------------------------------------------------
------------------------------------------------------------
------------------------------------------------------------
------------------------------------------------------------
------------------------------------------------------------
------------------------------------------------------------
------------------------------------------------------------
------------------tcaaact-tatactgg--------------------------
------------------------------------------------------------
---------ataagttg------gcggt--------------------------------
-------tcattccg---------------------------------------------
------------------c-----------------------------------------
------------------------------------------------tgtgg-------
------------tgacccct---g--atg---------------a-a----taaac----
----------------------tgc----------------------gt---a-------
-----------------------aaa-----------------t-a--------------
--------------tat---------------g---------c-----------tgg---
-aa-------------------------t----------ag-------------------
--------at-------ggt-----ggttc----attt----------------------
-------------------c--------------gct-----------------------
-------------gtga------------------c--a-----a-ccc-------ct--
-g--a--t---------------------t--aa-t--at--a---gg----gac-----
------t---------------------------aagc----------------c-g---
--------aaa----aa---------a---------------------------------
-------------------------------aaaacacta-atga---------------
----------ata-----------------------------------------------
-------------------a----------------ata---------------------
------------------------------------------------------------
---------------------------aa---------------------------ggaa
ttaacaaataat----------------ataag--tggacaacaataattta--------
------------------------------------------------------------
------------------------------------------------tttata------
------------------------------------------------------------
------------------------------ctgtgatactccagtattcagccag-----
------------------------------------------------------------
------------------------------------------------------------
------------------------------------------------------------
------------------------------------------------------------
------------------------------------------------------------
------------------------------------------------------------
------------------------------------------------------------
-----------------------------------------------------
>CryptonV-N5_DR|22689
------------------------------------------------------------
------------------------------------------------------------
------------------------------------------------------------
------------------------------------------------------------
------------------------------------------------------------
------------------------------------------------------------
------------------------------------------------------------
------------------------------------------------------------
-----------------------------------------------------------c
tga--cttcaactgtgt------ataaatatatat-------------------------
----atatata-------------------------------------------------
------t------a-tata-----------------------------------------
------------------------------------------------------------
----------------tatat--a--------------------t-a------ta-----
----------------------ta------------------------t---a-------
---------------t---------a-----------------t-a--------------
--------------tat---------------a---------------------t-----
--a-------------------------t--a--t----a--------------------
---------t--------at-----a-tat----a-------------------------
------------------------------------t-----------------------
-------------at-----------------------------a-----------t---
----a--t-------------------------a-t------at---------a------
------t----------------------------a------------------t-----
a------------------------tat--------------------------------
--------------------------------at----------a---------------
-----------ta---------------------------t-------------------
-------------------a---------------tatttggcataaagcttgcctgtat
ctgtgtgctggcatccgctgcgagtttcccagtactgatttgtggctgga----------
----tgtgtaaaac--------------atatgctggaatagttg---------------
-----------------gcagttc----attgcgct------gtggcgacctttaaaata
gagactaagccaaaac--tgaatgaatgaatg-----aggttttagatgt--------gt
gtgtgagtgtt--tttcccagtactgatttgtgaatgggcatccgctgcgtaaaacattt
gctggaatagttggcagttcattccgctgtggcg-------------------tctaaaa
tag-------------agactaagc--aaaagaaaatgaatga-----------------
------------------------------------------------------------
------------------------------------------------------------
------------------------------------------------------------
--aagaa----------------------------------tgaatgttttagatgtaaa
agtgtgtatctg------------------------------------------agtgtt
tatgggtgtttcccagtactgatttgcaactgctggaattaaaatagagactaagccaaa
acataatgaatgatgaatgaatgaaggtaaatgtgtgtatctgtgtgtgagtgtgtgtgt
gtgtgtgaatgagtgtt-tgtggctgaatgcctaaaatagagactaagcca--
>CryptonV-N5_DR|22690
------------------------------------------------------------
------ttttaa------------------------------------------------
------------------------------------------------ggtta---ctaa
ggtt-tt-----------------------------------------------------
------------------------------------------------------------
------------------------------------------------------------
------------------------------------------------------------
------------------------------------------------------------
------------------------------------------------------------
------------------------------------------------------------
------------------------------------------------------------
------------------------------------------------------------
------------------------------------------------------------
-----------------------a--aag---------------t-a----atttt----
----------------------aag----------------------gt---c-------
-----------------------aaa-----------------a-t--------------
--------------att---------------g------ttat-----------tat---
-ta-------------------------t----------ga-------------------
--------tt-------attttttatgttc----attc----------------------
-------------------c--------------acg-----------------------
-------------gtgt------------------c--g-----a-cca-------ct--
-g--a--a--------------------a---at-----c--a---gg----gac-----
------t---------------------------aagc----------------t-g---
---------aa---gga---------a---------------------------------
-------------------------------aaca---------t---------------
----------atg-----------------------------------------------
-------------------a---attaatgat--atgtggatg-----------------
------------------------------------------------------------
---------------------------gtgggg---------------------------
-----------------------------------tataaag------------------
------------------------------------------------------------
------------------------------------------------------------
------------------------------------------------------------
------------------------------------------------------------
------------------------------------------------------------
------------------------------------------------------------
------------------------------------------------------------
------------------------------------------------------------
------------------------------------------------------------
------------------------------------------------------------
------------------------------------------------------------
-----------------------------------------------------
>CryptonV-N5_DR|22691
------------------------------------------------------------
------------------------------------------------------------
------------------------------------------------------------
------------------------------------------------------------
------------------------------------------------------------
------------------------------------------------------------
------------------------------------------------------------
------------------------------------------------------------
------------------------------------------------------------
------tttgaacaaac------aa-attta-----------------------------
---gtaatgtttaacttaa------------------------------tttgtttaaa-
-ttcacc------c-cata-----------------------------------------
------------------------------------------------------------
---------------atatat--a--------------------t-a------ta-----
----------------------ta------------------------t---a-------
---------------t---------a-----------------t-a--------------
--------------tat---------------a---------------------t-----
--a-------------------------t--a--t----a--------------------
---------t--------at-----a-tat----a-------------------------
------------------------------------t-----------------------
-------------at-----------------------------a-----------t---
----a--t-------------------------a-t------at---------a------
------t----------------------------a------------------t-----
a------------------------tat--------------------------------
--------------------------------at----------a---------------
-----------ta---------------------------t-------------------
-------------------a---------------tat----------------------
------------------------------------------------------------
----------------------------atata---------------------------
-----------------------------------t------at----------------
------------------------------------------------------------
------------------------------------------------------------
------------------------------------------------------------
-----------------------------------atagatgt-----------------
------------------------------------------------------------
------------------------------------------------------------
------------------------------------------------------------
--ttttc----------------------------------tggctaatt----------
------------------------------------------------------------
------------------------------------------------------tctg--
------------------------------------------------------------
-----------------------------------------------------
>CryptonV-N5_DR|22692
------------------------------------------------------------
------------------------------------------------------------
------------------------------------------------------------
------------------------------------------------------------
------------------------------------------------------------
------------------------------------------------------------
------------------------------------------------------------
--------------------------------------------------gtgagtct--
------------------------------------------------------------
-----gactgagtgtg------aatggg--------------------------------
-------gttttccca--------------------------------------------
----g-------ta--gtg-----------------------------------------
------------------------------------------------ggttg-------
------------tggctgga---a--ggg---------------c-a----tccac----
----------------------tgc----------------------at---a-------
-----------------------aaa-----------------c-tg-------------
------------cgtat---------------g---------c-----------tgg---
--a-------------------------a--t-------ag-------------------
--------tt-------ggt-----ggttt----tttc----------------------
-------------------c--------------gct-----------------------
-------------gaag------------------c--a-----a-cca-------ct--
-g--a---------------------------aa-t--aa--a---------gac-----
------t---------------------------aagc----------------t-g---
a-------aaa----taat----gata---------------------------------
-------------------------------aatg---------a---------------
----------atg-----------------------------------------------
-------------------a----------------atg---------------------
------------------------------------------------------------
---------------------------aatgaa------------t--------------
------------------------------------------------------------
------------------------------------------------------------
------------------------------------------------------------
------------------------------------------------------------
---------------------------------gaatgaacgaatgaatgaatgaatg--
------------------------------------------------------------
------------------------------------------------------------
------------------------------------------------------------
----------------------------------------------aatgaatga-----
------------------------------------------------------------
------------------------------------------------------------
------------------------------------------------------------
-----------------------------------------------------
>CryptonV-N5_DR|22693
------------------------------------------------------------
------------------------------------------------------------
------------------------------------------------------------
------------------------------------------------------------
------------------------------------------------------------
------------------------------------------------------------
------------------------------------------------------------
------------------------------------------------------------
------------------------------------------------------------
------------------------------------------------------------
------------------------------------------------------------
------------------------------------------------------------
---------------------------------------------------tg-------
------------cagctgga---t--ggg---------------c-a----tccgt----
----------------------tgt----------------------gt---a-------
-----------------------aaa-----------------c-a--------------
--------------tat---------------g---------c-----------tgg---
-aa-------------------------t----------ac-------------------
--------tt-------acctc-tgtgttc----atta----------------------
-------------------c--------------gct-----------------------
-------------gtgg------------------c--g-----a-ccg-------ct--
-g--a--t---------------------g--aa-t--aa--a---gc----gac-----
------t---------------------------aagc----------------t-g---
--------aag----ga---------a---------------------------------
-------------------------------aatg---------a---------------
----------atg-----------------------------------------------
-------------------a----------------atg---------------------
------------------------------------------------------------
---------------------------ttgaagattcagg------aggcgacagg----
----------------------------gaatggatgattgagt----------------
------------------------------------------------------------
---------------------------------------------------gaatcgagt
gagtgagtgagtga-----------gt---------------------------------
---------------------gagtgagtgagtgaatgggtcagtgggtgaccattgcac
agt---------------------------------------------------------
------------------------------------------------------------
------------------------------------------------------------
----------ctatc-------------------------------aatggtaat-----
------------------------------------------------------------
------------------------------------------------------------
------------------------------------------------------------
-----------------------------------------------------
>CryptonV-N5_DR|22694
------------------------------------------------------------
------------------------------------------------------------
------------------------------------------------------------
------------------------------------------------------------
------------------------------------------------------------
------------------------------------------------------------
------------------------------------------------------------
---------------------cagtgtatgagt------gtg-----tgtgtga------
------------------------------------------------------------
---------atgtgtgt------gtgga--------------------------------
-------tgtttccca--------------------------------------------
----g-------ag--atg-----------------------------------------
------------------------------------------------ggttg-------
------------cggctgga---a--ggg---------------c-a----tccgc----
----------------------tgt----------------------gt-----------
-----------------------aaa-----------------a-a--------------
--------------ctt---------------g---------c-----------tgg---
--a-------------------------t--a-------at-------------------
--------tt-------ggt-----aggtg----tttg----------------------
-------------------c----------------------------------------
------------------------------------------------------------
------------------------------------------------------------
------------------------------------------------------------
a-------cga----gt---------t---------------------------------
-------------------------------gctt---------t---------------
----------tag-----------------------------------------------
-------------------a----------------atttgct-----------------
------------------------------------------------------------
---------------------------ttt------------------------------
------------------------------------------------------------
------------------------------------------------------------
------------------------------------------------------------
------------------------------------------------------------
------------------------------------------------------------
------------------------------------------------------------
------------------------------------------------------------
------------------------------------------------------------
------------------------------------------------------------
------------------------------------------------------------
------------------------------------------------------------
------------------------------------------------------------
-----------------------------------------------------
>CryptonV-N5_DR|22695
------------------------------------------------------------
------------------------------------------------------------
------------------------------------------------------------
------------------------------------------------------------
------------------------------------------------------------
------------------------------------------------------------
------------------------------------------------------------
------------------------------------------------------------
------------------------------------------------------------
------------------------------------------------------------
------------------------------------------------------------
------------------------------------------------------------
------------------------------------------------------------
----------------tatat--a------------------tat-a------ta-----
----------------------ta------------------------t---a-------
---------------t---------a-----------------t-a--------------
--------------tat---------------a---------------------t-----
--a-------------------------t--a--t----a--------------------
---------t--------at-----a-tat----a-------------------------
------------------------------------t-----------------------
-------------at-----------------------------a-----------t---
----a--t-------------------------a-t------at---------a------
------t----------------------------a------------------t-----
a------------------------tat--------------------------------
--------------------------------at----------a---------------
-----------tg---------------------------t-------------------
------------------at---------------ttt----------------------
------------------------------------------------------------
----------------------------ttcaa---------------------------
--------------------agtt----gtttccat------agttatttctgttc----
------------------------------------------------------------
------------------------------------------------------------
------------------------------------------------------------
-----------------------------tgtaacataattaa-----------------
------------------------------------------------------------
------------------------------------------------------------
------------------------------------------------------------
--ataac----------------------------------a------------------
------------------------------------------------------------
------------------------------------------------------------
------------------------------------------------------------
-----------------------------------------------------
>CryptonV-N5_DR|22696
------------------------------------------------------------
------------------------------------------------------------
------------------------------------------------------------
------------------------------------------------------------
------------------------------------------------------------
------------------------------------------------------------
------------------------------------------------------------
------------------------------------------------------------
------------------------------------------------------------
------------------------------------------------------------
------------------------------------------------------------
------------------------------------------------------------
------------------------------------------------------------
--------------------------ggg---------------c-a----tccac----
----------------------tgc----------------------at-----------
-----------------------aaa-----------------a-a--------------
--------------cga---------------g---------c-----------ttg---
--a-------------------------t--a-------ag-------------------
--------tt-------ggt-----ggttc----attc----------------------
-------------------c--------------gca-----------------------
-------------gtgg------------------c--g-----a-ctc-------tg--
-g--a--t---------------------t--aa-g--ag--a---gg----gac-----
------t---------------------------aagc----------------c-g---
a-------caa----gg---------a---------------------------------
-------------------------------aatg---------a---------------
----------atg-----------------------------------------------
-------------------a----------------ataaatgtttaac-----------
---------------------aaatgctggaa---tagttggcggttcatgtgacaaccc
ctgcca---------------------aaaaag---------------------------
-----------------------------------ggaataagccgaa------------
------------------------------------------------------------
------------------------------------------------------------
------------------------------------------------------------
------------------------------ggaaaatgaataaatg--------------
------------------------------------------------------------
-------------------------------------------------aatgaacttta
attgcaaagag-------------------------------------------------
--aggaacc-------------------------------------gggcagt-------
------------------------------------------------------------
------------------------------------------------------------
------------------------------------------------------------
-----------------------------------------------------
>CryptonV-N5_DR|22697
------------------------------------------------------------
------------------------------------------------------------
------------------------------------------------------------
------------------------------------------------------------
-----------------------------------------------ggataggcatcct
ctgtgtaaaacatatgctggaat-------------------------------------
------------------------------------------------------------
------------------------------------------------------------
------------------------------------------------------------
------------------------------------------------------------
------------------------------------------------------------
------------------------------------------------------------
------------------------------------------------------------
------------------------------------------------------------
------------------------------------------------------------
------------------------------------------------------------
------------------------------------------------------------
---------------------------------------ag-------------------
--------tt-------ggc-----agttc----attc----------------------
-------------------c--------------act-----------------------
-------------gtgg------------------t--g-----a-ccc-------ct--
-g--a--t-----------------------taa-t--aa--a---gg----gac-----
------t---------------------------aagc----------------t-a---
a--------aa----gg---------a---------------------------------
-------------------------------aaat---------t---------------
------------------------------------------------------------
------------------------------------------------------------
------------------------------------------------------------
------------------------------------------------------------
------------------------------------------------------------
------------------------------------------------------------
------------------------------------------------------------
------------------------------------------------------------
------------------------------------------------------------
------------------------------------------------------------
------------------------------------------------------------
------------------------------------------------------------
------------------------------------------------------------
------------------------------------------------------------
------------------------------------------------------------
------------------------------------------------------------
-----------------------------------------------------
>CryptonV-N5_DR|22698
------------------------------------------------------------
------------------------------------------------------------
------------------------------------------------------------
------------------------------------------------------------
------------------------------------------------------------
------------------------------------------------------------
------------------------------------------------------------
---------------------------------------------agtgaatgaatgt--
------------------------------------------------------------
---------gagagtgt------ttggg--------------------------------
-------tgtttccca--------------------------------------------
----g-------ta--ctg-----------------------------------------
------------------------------------------------ggttg-------
------------cagctgga---a--ggg---------------c-a----tccgc----
----------------------ggt----------------------gt---a-------
-----------------------aaa-----------------c-a--------------
--------------tat-------------------------------------------
---------------------------------------ag-------------------
--------tt-------ggc-----ggttc----attc----------------------
-------------------c--------------gct-----------------------
-------------gtgg------------------c--------------------ca--
-g--a--t---------------------t--aa-ta--a--a---gg----gac-----
------t---------------------------aagc----------------t-a---
--------aag----ga---------a---------------------------------
-------------------------------aatg---------a---------------
----------atg-----------------------------------------------
-------------------a----------------agg---------------------
------------------------------------------------------------
------------------------------------------------------------
------------------------------------------------------------
------------------------------------------------------------
------------------------------------------------------------
------------------------------------------------------------
-------------------------------ttg--taaataagagtttacaacacttc-
------------------------------------------------------------
------------------------------------------------------------
------------------------------------------------------------
-tgtgcatataaccc-------------------------------a-------tttgta
acaaca------------------------------------------------------
------------------------------------------------------------
------------------------------------------------------------
-----------------------------------------------------
>CryptonV-N5_DR|22699
------------------------------------------------------------
------------------------------------------------------------
------------------------------------------------------------
------------------------------------------------------------
------------------------------------------------------------
------------------------------------------------------------
------------------------------------------------------------
--------------------------gaaacaaca---------------gtgaacac--
------------------------------------------------------------
--------------------------agaga-----------------------------
------ttaaccct----------------------------------------------
-------------g-aatg-----------------------------------------
----ctttggattttgtgt---------------------atgca---------------
----------------tcttt--a--------------------t-a------ta-----
----------------------ta------------------------t---a-------
---------------t---------a-----------------t-a--------------
--------------tat---------------a---------------------t-----
--a-------------------------t--a--t----a--------------------
---------t--------at-----a-tat----a-------------------------
------------------------------------t-----------------------
-------------at-----------------------------a-----------t---
----a--t-------------------------a-t------at---------a------
------t----------------------------a------------------t-----
a------------------------tat--------------------------------
--------------------------------at----------a---------------
-----------ta---------------------------t-------------------
-------------------a---------------tat----------------------
------------------------------------------------------------
----------------------------atata---------------------------
-----------------------------------t------atatatat----------
------------------------------------------------------------
------------------------------------------------------------
------------------------------------------------------------
------------------------------------------------------------
------------------------------------------------------------
------------------------------------------------------------
------------------------------------------------------------
------------------------------------------------------------
------------------------------------------------------------
------------------------------------------------------------
---------------------------agatagatcttg---------------------
-----------------------------------------------------
>CryptonV-N5_DR|22700
------------------------------------------------------------
------------------------------------------------------------
------------------------------------------------------------
------------------------------------------------------------
------------------------------------------------------------
------------------------------------------------------------
------------------------------------------------------------
---------------agttagtttttatcatat---------------------------
----------atata---------------------------------------------
---------atacaaca------ataacttgcctaa--------------------ttac
ccaaacctgcct------------------------------------------------
-------------a-gttaacctaa-----------------------------------
------------------------------------------------------------
----------ttaacctagtt--a--agc-------------ctt--------ta-----
-------aatg-----------tcact--------------------tt---a---agct
g-tatagaagtgtctt---------gaaaaaat------at-------------------
------------------cta-----------g---------------------tc----
--a---------------aat-------a--t--t----g--------tttactgtcatc
atggcaa------agataaa-----a-taa----atcagttattggaga-----------
-----tgagttattaaaactatta------------t-----------------------
-------------gt--------------------tgag-----a---------aat---
----g--tgtt-------------gaaaa---aa-t------ct---------g-----c
tctcctttaaacagaa-------attgggggt-aaa---------aa-------t-----
a--------aa-------------c-----------------------------------
--------------------------------------------a----ggggggctaat
agtggacgc--taataattct---------------gactt-------------c-----
------------------------------------aa----------------------
-------ct---------------------------------------------------
----------------------------gtata------------t--------------
------------------------------------------atacata-----------
------------------------------------------------------------
------------------------------------------------------------
------------------------------------------------------------
------------------------------aaataaaatgcatacactttacat------
------------------------------------------------------------
------------------------------------------------------------
------------------------------------------------------ttgtta
tattcaattt--------------------------------------------------
------------------------------------------------------------
------------------------------------------------------------
------------------------------------------------------------
-----------------------------------------------------
>CryptonV-N5_DR|22701
------------------------------------------------------------
------------------------------------------------------------
------------------------------------------------------------
------------------------------------------------------------
------------------------------------------------------------
------------------------------------------------------------
------------------------------------------------------------
------------------------------------------------------------
------------------------------------------------------------
--------------ctc------acagcaagaagg-------------------------
-----gctggtttgagctgtac------------------------------------at
ttgagtt------a-tata-----------------------------------------
------------------------------------------------------------
--a-----------ataatac--t--------------------t-a------ta-----
----------------------tagt----------------------a---a-------
---------------t---------t-----------------c-a--------------
--------------tat---------------a---------------------t-----
--a-------------------------t--a--t----a--------------------
---------t--------at-----a-tat----a-------------------------
------------------------------------t-----------------------
-------------at-----------------------------a-----------t---
----a--t-------------------------a-t------at---------a------
------t----------------------------a------------------t-----
a------------------------tat--------------------------------
--------------------------------at----------a---------------
-----------ta---------------------------t-------------------
-------------------a---------------tat----------------------
------------------------------------------------------------
----------------------------atata---------------------------
-----------------------------------t------a-----------------
------------------------------------------------------------
------------------------------------------------------------
------------------------------------------------------------
------------------------------------------------------------
------------------------------------------------------------
------------------------------------------------------------
------------------------------------------------------------
------------------------------------------------------------
------------------------------------------------------------
------------------------------------------------------------
------------------------------------------------------------
-----------------------------------------------------
>CryptonV-N5_DR|22702
--------gt--------------------tgcctcacagc------aagaagg----tc
gc--tggttcaa--gtcctgactgggtcagttagcatttct-gtatggagtttgcatgtt
ctctctgtgtcagtgtgggtttcctcagggtgctccggtttcccccacagtcccgaccaa
agac-atgcggtacaggtgaactgggt--agg--cta-aa--------------------
------------------------------------------------------------
-------------------------------------ttgtgtatga-------------
------------------------------------------------------------
------------------------------------------------gtgtgaa-----
------------------------------------------------------------
--------tgagtgtgt------atgga--------------------------------
-------tgtttccca--------------------------------------------
----g-------ag--atg-----------------------------------------
------------------------------------------------ggttg-------
------------cagctgga---a--agg---------------c-a----tccgc----
----------------------tgc----------------------gt---a-------
-----------------------aaa-----------------c-a--------------
--------------tgt---------------g---------c-----------tgg---
--a-------------------------t--a-------at-------------------
--------tt-------ggc-----ggttc----attc----------------------
-------------------t--------------gct-----------------------
-------------gtgg------------------c--a-----a-acc-------ca--
-g--a--t---------------------t--aa-t--aa--a---gg----aac-----
------t---------------------------aagc----------------c-gact
g-------aag----ga---------a---------------------------------
-------------------------------aatg---------a---------------
----------atg-----------------------------------------------
-------------------a----------------tgt---------------------
------------------------------------------------------------
---------------------------atata----------------------------
------------------------------------------------------------
------------------------------------------------------------
------------------------------------------------------------
------------------------------------------------------------
------------------------------------------------------------
------------------------------------------------------------
------------------------------------------------------------
------------------------------------------------------------
---------------------------------------------------------ctt
tacaatgtagattgtgtcacagcagc---------------------------------a
cat---------------------------------------------------------
------------------------------------------------------------
-----------------------------------------------------
>CryptonV-N5_DR|22703
------------------------------------------------------------
------------------------------------------------------------
------------------------------------------------------------
------------------------------------------------------------
------------------------------------------------------------
-----------------------------------------aagttt-------------
------------------------------------------------------------
------------------------ttttaaaat------at-----------gca-----
------------------------------------------------------------
--------ctacagtgc------gcaaatat-----------------------------
--atatatatatatat--------------------------------------------
----a-------ta--tat-----------------------------------------
------------------------------------------------atatg-------
------------cagctgga---a--ggg---------------c-a----tccgc----
----------------------tgc----------------------at---a-------
-----------------------aaa-----------------c-a--------------
--------------tat---------------g---------c-----------tgg---
--a-------------------------t--a-------ag-------------------
--------tt-------ggc-----ggttc----attc----------------------
-------------------t--------------gct-----------------------
-------------gtgg------------------t--g-----a-cca-------atat
ag--a--c---------------------t--ga-t--aa--a---gg----aac-----
------t---------------------------aagc----------------t-g---
a-------aaa----ta---------a---------------------------------
-------------------------------aata---------a---------------
----------aag-----------------------------------------------
-------------------a----------------atg---------------------
------------------------------------------------------------
---------------------------aatgaa---------------------------
------------------------------------------------------------
------------------------------------------------------------
------------------------------------------------------------
------------------------------------------------------------
------------------------------------taa---------------------
------------------------------------------------------------
------------------------------------------------------------
------------------------------------------------------------
---ttttag-------------------------------------cagga---------
------------------------------------------------------------
------------------------------------------------------------
------------------------------------------------------------
-----------------------------------------------------
>CryptonV-N5_DR|22704
-------------------------------------------------aaa--------
--cacatgccag----------agtagtaggtggttcattg-------------------
------------------------------------------cgctgtggtgacctctga
----------------------taaat-tagggatta-----------------------
------------------------------------------------------------
------------------------------------------------------------
------------------------------------------------------------
--------------cgccg-aaggaaaatgaatga---------------ataa------
------------------------------------------------------------
---------gtgtttgt------gt-taa-------------------------------
-------tgtgtaa----------------------------------------------
-------------g-tgtatgggtgtttcccaagtatgggttgcagctgaaaatgctaga
gtagtaggtggttcattccactgtggggaaaatgaatgaaatacataaatcagggattaa
tgagtgttagtgttaatgtgt--a--------------------a-g------tg-----
----------------------ta------------------------t---gggttgtt
a---------ggatat---------a-----------------t-a--------------
--------------tat---------------a---------------------t-----
--a-------------------------t--a--t----a--------------------
---------t--------at-----a-tat----a-------------------------
------------------------------------t-----------------------
-------------at-----------------------------a-----------t---
----a--t-------------------------a-t------at---------a------
------t----------------------------a------------------t-----
a------------------------tat--------------------------------
--------------------------------at----------a---------------
-----------ta---------------------------t-------------------
-------------------a---------------tat----------------------
------------------------------------------------------------
----------------------------atata---------------------------
-----------------------------------t------atataaatagtttgttt-
------------------------------------------------------------
------------------------------------------------------------
------------------------------------------------------------
-----------------------------accatagcaat-at-----------------
------------------------------------------------------------
------------------------------------------------------------
------------------------------------------------------------
--ataaa----------------------------------tatatataaa---------
------------------------------------------------------------
------------------------------------------------------tataaa
actatatatat---atatgacta----------------tattaa---aagtgccatttc
ttctatttttcgtc---------------------------------------
>CryptonV-N5_DR|22705
------------------------------------------------------------
------------------------------------------------------------
------------------------------------------------------------
------------------------------------------------------------
------------------------------------------------------------
------------------------------------------------------------
------------------------------------------------------------
------------------------------------------------------------
------------------------------------------------------------
------------------------------------------------------------
------------------------------------------------------------
------------------------------------------------------------
------------------------------------------------------------
-----------------gga---a--ggg---------------t-a----tccgc----
----------------------tgc----------------------gt-----------
-----------------------aaa-----------------a-a--------------
--------------ctt---------------g---------c-----------tgg---
--a-------------------------t--a-------ag-------------------
--------tt-------ggc-----ggttc----attc----------------------
-------------------c--------------gct-----------------------
-------------gtgg------------------c--g-----a-ccc-------ca--
-g--a--t---------------------t--aa-c--aa--a---gg----gac-----
------t---------------------------aagc----------------c-g---
a-------cag----ga---------a---------------------------------
-------------------------------aatg---------a---------------
----------atg-----------------------------------------------
-------------------a----------------atg---------------------
------------------------------------------------------------
---------------------------aat------------------------------
------------------------------------------------------------
------------------------------------------------------------
------------------------------------------------------------
------------------------------------------------------------
---------------------------------atttaagcgggt--attt---------
------------------------------------------------------------
------------------------------------------------------------
------------------------------------------------------------
------tta-------------------------------------gcgttagcatttag
------------------------------------------------------------
------------------------------------------------------------
------------------------------------------------------------
-----------------------------------------------------
>CryptonV-N5_DR|22706
------------------------------------------------------------
------------------------------------------------------------
------------------------------------------------------------
------------------------------------------------------------
------------------------------------------------------------
------------------------------------------------------------
------------------------------------------------------------
------------------------------------------------------------
------------------------------------------------------------
--------aagacatat------accggaatagttggtggtttgttc--------gctgt
ggtgacccataattaataatgg-------------------------------------a
ctaagct------g-tata------------------------------------ccgga
atagttgggggttcatttcgctgggg--ataataaaaaag--------------------
ctaagctgcaggaaaatgaat--g--aatgaa----------tgt-a------tgaaga-
----------------------ta-----------------atgatttt---a-------
---------------t---------a-----------------t-a--------------
--------------tat---------------a---------------------t-----
--a-------------------------t--a--t----a--------------------
---------t--------at-----a-tat----a-------------------------
------------------------------------t-----------------------
-------------at-----------------------------a-----------t---
----a--t-------------------------a-t------at---------a------
------t----------------------------a------------------t-----
a------------------------tat--------------------------------
--------------------------------at----------a---------------
-----------ta---------------------------t-------------------
-------------------a---------------tat----------------------
------------------------------------------------------------
----------------------------ataaa---------------------------
----------------------------tttttttt------atacattttttg------
------------------------------------------------------------
------------------------------------------------------------
------------------------------------------------------------
------------------------------------------------------------
------------------------------------------------------------
------------------------------------------------------------
------------------------------------------------------------
------------------------------------------------------------
------------------------------------------------------------
------------------------------------------------------------
------------------------------------------------------------
-----------------------------------------------------
>CryptonV-N5_DR|22707
------------------------------------------------------------
------------------------------------------------------------
------------------------------------------------------------
------------------------------------------------------------
------------------------------------------------------------
------------------------------------------------------------
------------------------------------------------------------
------------------------------------------------------------
------------------------------------------------------------
------------------------------------------------------------
--------------------atta------------------------------------
-------------t----------------------------------------------
------------------------------------------------------------
------------------------------------------------------------
------------------------------------------------------------
-------------------------g---------ggatgt--t-ga-------------
--------------------------------------------------tctct-g-ct
ctg-------------------------t--c--g----a--------------------
--------cttt--t--aat-----gttga----aaat----------------------
-----------------------------tcaactctg---------------------c
agtttaacaaagtga-------------------ctttt-----att-------gac---
----a--ttttagt-agttt------gaa---at-a------ct---------att----
-----------------------------------------------------at-----
ga-------gtgag-----aaataatatatag-----------aga--------------
----------------------------gtagat---------aagt-------------
----------ctgta--------------------------aaat---------------
------------aacagaaaa------------tgtactggctgcttaat-----gtttt
tgtagcat----------------------aacatacaacaacaacaca-----------
-------------------gacaatatatcactttaaa----------------------
-----------------------------------cg--gtcacactttattttgatggt
gcat--------------------------------------------------------
------------------------------------------------------------
------------------------------------------------------------
----------------------ttgttgaattttagttacattgcatctacctgccaata
cctatgact---------------------------------caataata----------
------------------------------------------------------------
------------------------------------------------------cgatat
cagtatatatcgcgata-gattgtttt-----------------tcaataacag------
------------------------------------------------------------
------------------------------------------------------------
------------------------------------------------------------
-----------------------------------------------------
>CryptonV-N5_DR|22708
------------------------------------------------------------
------------------------------------------------------------
------------------------------------------------------------
------------------------------------------------------------
------------------------------------------------------------
------------------------------------------------------------
------------------------------------------------------------
------------------------------------------------------------
------------------------------------------------------------
------------------------------------------------------------
-------tatttttt---------------------------------------------
---tatt------t-ttta-----------------------------------------
------------------------------------------------------------
--------tttaa-attattt--a------------------ttt-a------at-----
----------------------tg------------------------t---t-------
---------------t---------a-----------------c-a--------------
--------------tat---------------a---------------------t-----
--a-------------------------t--a--t----a--------------------
---------t--------at-----a-tat----a-------------------------
------------------------------------t-----------------------
-------------at-----------------------------a-----------t---
----a--t-------------------------a-t------at---------a------
------t----------------------------a------------------t-----
a------------------------tat--------------------------------
--------------------------------gt----------t---------------
-----------ta---------------------------t-------------------
-------------------c---------------tat----------------------
------------------------------------------------------------
----------------------------ttatt---------------------------
-----------------------------------t------atttacttact-------
------------------------------------------------------------
------------------------------------------------------------
------------------------------------------------------------
------------------------------------------------------------
------------------------------------------------------------
------------------------------------------------------------
------------------------------------------------------------
------------------------------------------------------------
------------------------------------------------------------
------------------------------------------------------------
------------------------------------------------------------
-----------------------------------------------------
>CryptonV-N5_DR|22709
------------------------------------------------------------
-c--tgcctaaa--acatatgccagaatagttggcagttca-ttccg-------------
----------ctgtggtgactcctgataaa----------------------------aa
ggga-ctaagct-aaaagaaaatttat--taa--tgagaattggtcgtaatgtgtgagtc
tgaatg--tgagagtgtatgggagttttccagtattgggatgcagctggaagggcatccg
ctgcataaaacatatgctggaatagttggcggttcattccactgtgtcgacctctga-ta
aataagaggctaagacgaagggc-aatgaatgaatgaaaatgtatgggtgtgttggtggt
tcctgtagtgtatgagtgtgtatgaatgtgaat------atgag-agtgtataggtgttt
cccagcactggggct-----attccactgtggcaactaagct--acatagagcatgattg
agtgtgaacatgatagt------atggg--------------------------------
-------tgtttccca--------------------------------------------
----a-------ta--ctg-----------------------------------------
------------------------------------------------ggttg-------
------------cagctgga---a--aag---------------c-a----tccgc----
----------------------tgt----------------------gt---g-------
-----------------------aaa-----------------t-t--------------
--------------tat---------------g---------c-----------tgg---
--a-------------------------a--t-------ag-------------------
--------ttgtgaataggt-----ggttc----actc----------------------
-------------------c--------------act-----------------------
-------------gtgg------------------c--g-----a-ccc-------ct--
-g--a--t----------------------a-aa-t---a--a---ga----ggc-----
------t---------------------------aaga----------------t-g---
a--------ag----ga---------g---------------------------------
-------------------------------aatg---------a---------------
----------atg-----------------------------------------------
-------------------a----------------------------------------
------------------------------------------------------------
-----------------------------tt-----------------------------
----------------------------------------gaatga--------------
------------------------------------------------------------
------------------------------------------------------------
------------------------------------------------------------
------------------------------------------------------------
------------------------------------------------------------
------------------------------------------------------------
------------------------------------------------------------
------------------------------------------------------------
------------------------------------------------------------
------------------------------------------------------------
------------------------------------------------------------
-----------------------------------------------------
>CryptonV-N5_DR|22710
------------------------------------------------------------
------------------------------------------------------------
------------------------------------------------------------
------------------------------------------------------------
------------------------------------------------------------
------------------------------------------------------------
------------------------------------------------------------
------------------------------------------------------------
------------------------------------------------------------
------------------------------------------------------------
------------------------------------------------------------
------------------------------------------------------------
------------------------------------------------------------
-----------------------------tagttgg-----------------cggttc-
---------------------attccgctgtgggattaattaagggact---aa--g---
--------------ccaaa----aagaaaat--gaatgaat--g-aaaaacatttgccaa
ttaaaactaaagactataa----------------------------atacaagt-c-tg
aaa-------------------------t--t--t----t--------------------
--------attc---gtaat-----ca---------------------------------
---------------------------------tcttt----------------------
--------aaaaggt-------------------cttaa-----aaa-------g-t---
----t--ct-------------------a---aa-t------tt---------gac----
-----------------------------------------------------tt-----
------------------------------------------------------------
-------------------------------ggt---------gaaa-------------
----------cct-----------------------------------------------
-------------gcagaaac------------cctggactt------------------
------------------------------------------------------------
-------------------agaaaa-----------------------------------
------------------------------------------------------------
------------------------------------------------------------
------------------------------------------------------------
------------------------------------------------------------
------------------------------------------------------------
------------------------------------------------------------
------------------------------------------------------------
------------------------------------------------------------
------------------------------------------------------------
------------------------------------------------------------
------------------------------------------------------------
------------------------------------------------------------
-----------------------------------------------------
>CryptonV-N5_DR|22711
------------------------------------------------------------
------------------------------------------------------------
------------------------------------------------------------
--ggaagg----------------------------------------------------
------------------------------------------------------------
------------------------------------------------------------
------------------------------------------------------------
-catccgctgcgtaaaacaaatgctgaataagttg---------------gcgggtcatt
ccgctgtggcaaaagagcaagaagcttgatgg---tcgagtc----------c------c
atttctgtgtggagaca------ataccttgcctta--------------------ttac
cctaacctgcct------------------------------------------------
-------------a-gttaccctaa-----------------------------------
------------------------------------------------------------
----------ttaaccaagtt--a--agc-------------ctt--------ta-----
-------aatg-----------tgact--------------------tt---a---agct
g-tatagaagtgtctt---------g-aaaaat------at-------------------
------------------cta-----------g---------------------tc----
--a---------------aat-------a--t--t----a--------tttactgtcatc
atggcaa------agataaa-----a-taa----atcagttattagaga-----------
-----tgaattattaaaactatta------------t-----------------------
-------------gt--------------------ttag-----a---------aat---
----g--tgtt-------------gagaa---aa-t------ct---------g-----c
tttccattaaattggg-------g---------aaa---------aa-------t-----
a--------aa-------------c-----------------------------------
--------------------------------------------a----ggggg------
-----------taataattct---------------gactt-------------ca----
--------------------------a-----atgtaa----------------------
-------ct---------------------------------------------------
----------------------------ggaaa------------t--------------
------------------------------------------aaatacatgaac------
------------------------------------------------------------
------------------------------------------------------------
------------------------------------------------------------
----------------------ctatcagtttacaatatattgatgcccaatttc--tag
gctttat------------ga-----------gttgagtgggcaaaattaaaaaaagtca
gtatt-------------------------------------tttagtaagtgtactact
tttctgtttgtacccaaga-----------------------------gttgccatttaa
tatttaactttaat------gggtagaacgaggtgtgaacaaaagcaagtgatgcatcat
ttagattta---------------------------------------------------
------------------------------------------------aaaaaaaaatta
tttaataaatttt-aaatggttataaa----aatctttataa-----taaattataaaaa
taattaaaaacaat---t------------atcttgaatgatattaatgatgt
>CryptonV-N5_DR|22712
--------------------------------------aaa------ggggcat----cc
gc--tgaggtaa--acatatgccagagtagttggtggttc------------------at
tccacagtggcaaca---------------------------cctgataaa-----tcag
-------gaaattttcttaaacta------------------------------------
-------------gtttatgggtgtttcccagtgataggttgcagctggaagggcatcca
ctatgt------------------------------------------------------
------------------------------------------------------------
------------------------------------------------------------
------------------------------------------------------------
------------------------------------------------------------
------------------------------------------------------------
------------------------------------------------------------
------------------------------------------------------------
------------------------------------------------------------
----------------------------------------------------a-------
-----------------------aaa-----------------c-a--------------
--------------tat---------------g---------c-----------tgg---
--a-------------------------t--a-------ag-------------------
--------tt-------ggt-----ggttc----attc----------------------
-------------------c--------------gct-----------------------
-------------ctgg------------------c--g-----a-ccc-------ct--
-g--a--t-----------------------gaa-t--aa--a---ga----gac-----
------t---------------------------aagc----------------t-g---
a--------ag----ga---------a---------------------------------
-------------------------------aatg---------a---------------
----------atgatggc--------------------------ga-------c-----c
c-----------------ta----------------ata---------------------
------------------------------------------------------------
---------------------------aataagg--------------------------
-----------------------------ggagactgaatgaatgaatg-----------
------------------------------------------------------------
------------------------------------------------------------
------------------------------------------------------------
----------------------------------aatgaatgaatg--------------
------------------------------------------------------------
------------------------------------------------------------
------------------------------------------------------------
-aatgaatg-------------------------------------aatga---------
------------------------------------------------------------
------------------------------------------------------------
------------------------------------------------------------
-----------------------------------------------------
>CryptonV-N5_DR|22713
------------------------------------------------------------
------------------------------------------------------------
------------------------------------------------------------
------------------------------------------------------------
------------------------------------------------------------
------------------------------------------------------------
------------------------------------------------------------
------------------------------------------------------------
------------------------------------------------------------
------------------------------------------------------------
------------------------------------------------------------
------------------------------------------------------------
------------------------------------------------------------
------------------------------------------------------------
------------------------------------------------t---a-------
---------------t---------a-----------------t-a--------------
--------------tat---------------a---------------------t-----
--a-------------------------t--a--t----a--------------------
---------t--------at-----a-tat----a-------------------------
------------------------------------t-----------------------
-------------at-----------------------------a-----------t---
----a--t-------------------------a-t------at---------a------
------t----------------------------a------------------t-----
a------------------------tat--------------------------------
--------------------------------at----------a---------------
-----------ta---------------------------t-------------------
-------------------a---------------tat----------------------
------------------------------------------------------------
----------------------------atata---------------------------
-----------------------------------t------ttt---------------
---------------------------------------ttttttttt------------
-------------ttttt------------------------taacag------------
------------------------------------------------------------
------------------------------------------------------------
------------------------------------------------------------
------------------------------------------------------------
------------------------------------------------------------
------------------------------------------------------------
------------------------------------------------------------
------------------------------------------------actgaattcaaa
atggcaagcag-------------------------------------------------
-----------------------------------------------------
>CryptonV-N5_DR|22714
------------------------------------------------------------
------------------------------------------------------------
------------------------------------------------------------
------------------------------------------------------------
------------------------------------------------------------
------------------------------------------------------------
------------------------------------------------------------
------------------------------------------------------------
------------------------------------------------------------
------------------------------------------------------------
------------------------------------------------------------
------------------------------------------------------------
------------------------------------------------------------
-----------------gga---g--ggg---------------c-a----tccgt----
----------------------tgc----------------------tt---a-------
-----------------------aaa-----------------c-a--------------
--------------tat---------------g---------c-----------tgg---
-aa-------------------------t----------ag-------------------
--------tt-------ggt-----ggttc----attc----------------------
-------------------c--------------att-----------------------
-------------gtgg------------------c--g-----a-ctc-------ct--
-g--a------------------------t--aa-a--ta--a---gg----gac-----
------t---------------------------aagc----------------t-a---
--------aag----aa---------a---------------------------------
-------------------------------aattaataa--------------------
----------atg-----------------------------------------------
-------------------a----------------ata---------------------
------------------------------------------------------------
---------------------------aaattggccatgg------tgtatgagtgggtg
tttcccagtgct----------------ttg----tggaagggcatacgtt---------
------------------------------------------------------------
--------------------------------------------------taaagcaaat
gccagagaagttggcggtgcattccgc---------------------------------
---------------------tgtggcggcccctgataaatc------------------
------------------------------------------------------------
------------------------------------------------------------
------------------------------------------------------------
------------------------------------------------------------
------------------------------------------------------------
------------------------------------------------------------
------------------------------------------------------------
-----------------------------------------------------
>CryptonV-N5_DR|22715
------------------------------------------------------------
------------------------------------------------------------
------------------------------------------------------------
------------------------------------------------------------
------------------------------------------------------------
------------------------------------------------------------
------------------------------------------------------------
-----------------------tttattaacgta---------------ataatataac
tat-------------aattctttctctct-----------------------------c
tctctctctctctatat------at-atatatatg----------------------tat
atgtatatatatatac--------------------------------------------
-------------a-tata-----------------------------------------
------------------------------------------------------------
----------------tatat--a--------------------t-a------ca-----
--------------------aata------------------------c---a-------
---------------t---------a-----------------t-a--------------
--------------tat---------------a---------------------t-----
--a-------------------------t--a--t----a--------------------
---------t--------ac-----a-cac----a-------------------------
------------------------------------t-----------------------
-------------at-----------------------------a-----------t---
----a--t-------------------------a-t------at---------a------
------t----------------------------a------------------t-----
a------------------------tat--------------------------------
--------------------------------at----------a---------------
-----------ta---------------------------t-------------------
-------------------a---------------tat----------------------
------------------------------------------------------------
----------------------------atata---------------------------
-----------------------------------t------atat--------------
------------------------------------------------------------
------------------------------------------------------------
------------------------------------------------------------
-----------------------------------atacatat-----------------
------------------------------------------------------------
------------------------------------------------------------
------------------------------------------------------------
------------------------------------------------------------
------------------------------------------------------------
------------------------------------------------------------
------------------------------------------------------------
-----------------------------------------------------
>CryptonV-N5_DR|22716
------------------------------------------------------------
------------------------------------------------------------
------------------------------------------------------------
------------------------------------------------------------
------------------------------------------------------------
------------------------------------------------------------
------------------------------------------------------------
------------------------------------------------------------
------------------------------------------------------------
------------------------------------------------------------
------------------------------------------------------------
------------------------------------------------------------
------------------------------------------------------------
--------------------------------------------t------cttgt----
--------------------tttac---------------------gctt-gatca----
---------------------ctaaa-----------------tgaatgccaaa------
-----------gtctat------------ttaa---------c-----------tga-tt
gta-------------------------t-----t-------------------------
--------tttat----gac-----attacagc-atcga---------------------
---------------------------------tgct-----------------------
-------------gtaat----------------------gggaaccaa----------a
tg-aaa-tggaaaa----------------aaaagtccattaatc-cttc---accg---
---------------------------------gaagtt-------------tatca-gt
ag----ggaag-------------------------------------------------
------------------------------aaacac-------tagctc-----------
---gc-----ata-----------------------------------------------
------------------tac------------cctatgttaagtcattttggt------
-------ct---------------------------------------------------
------------------ctaaatgtaaatgtaaag---------c--------------
----------------------------ttgtgcttaca---------------------
------------------------------------------------------------
------------------------------------------------------------
------------------------------------------------------------
------------------------------------------------------------
------------------------------------------------------------
------------------------------------------------------------
------------------------------------------------------------
------------------------------------------------------------
------------------------------------------------------------
------------------------------------------------------------
------------------------------------------------------------
-----------------------------------------------------
>CryptonV-N5_DR|22717
acatggacataaataacaca------tttacgcctcacagc------aagaa----ggtc
gc--tggttcg--agcctcggctgggtcagttggcgtttct-gtgcggagtttgcatgtt
ctccccgtgttggaatgggttttctcc---------------------------------
------------------------------------------------------------
------------------------------------------------------------
------------------------------------------------------------
------------------------------------------------------------
------------------------------------------------------------
------------------------------------------------------------
------------------------------------------------------------
------------------------------------------------------------
------------------------------------------------------------
------------------------------------------------------------
------------------------------------------------------------
------------------------------------------------------------
------------------------------------------------------------
------------------------------------------------------------
------------------------------------------------------------
------------------------------------------------------------
------------------------------------------------------------
------------------------------------------------------------
------------------------------------------------------------
------------------------------------------------------------
------------------------------------------------------------
------------------------------------------------------------
------------------------------------------------------------
------------------------------------------------------------
------------------------------------------------------------
------------------------------------------------------------
------------------------------------------------------------
------------------------------------------------------------
------------------------------------------------------------
------------------------------------------------------------
------------------------------------------------------------
------------------------------------------------------------
------------------------------------------------------------
------------------------------------------------------------
------------------------------------------------------------
------------------------------------------------------------
------------------------------------------------------------
------------------------------------------------------------
-----------------------------------------------------
>CryptonV-N5_DR|22718
------------------------------------------------------------
------------------------------------------------------------
------------------------------------------------------------
------------------------------------------------------------
------------------------------------------------------------
------------------------------------------------------------
------------------------------------------------------------
------------------------------------------------------------
------------------------------------------------------------
--------tatatatat------at-ata-------------------------------
-------tatatat----------------------------------------------
-------------a-tata-----------------------------------------
------------------------------------------------------------
----------------tatat--a--------------------t-a------ta-----
----------------------ta------------------------t---a-------
---------------t---------a-----------------t-a--------------
--------------tat---------------a---------------------t-----
--a-------------------------t--a--t----a--------------------
---------t--------at-----a-tat----a-------------------------
------------------------------------t-----------------------
-------------at-----------------------------a-----------t---
----a--t-------------------------a-t------at---------a------
------t----------------------------a------------------t-----
a------------------------tat--------------------------------
--------------------------------at----------a---------------
-----------ta---------------------------t-------------------
-------------------a---------------tat----------------------
------------------------------------------------------------
----------------------------atata---------------------------
-----------------------------------t------attt--------------
------------------------------------------------------------
------------------------------------------------------------
------------------------------------------------------------
-----------------------ttttttttagtgttcaacag-----------------
------------------------------------------------------------
------------------------------------------------------------
------------------------------------------------------------
--atgaa----------------------------------aaaagacagtcaaac----
------------------------------------------------------------
---------------------------------------------------------cgg
ttttgaaaaag---taag--------------------------tataaataaattttgt
ctctaaac---------------------------------------------
>CryptonV-N5_DR|22719
------------------------------------------------------------
------------------------------------------------------------
------------------------------------------------------------
------------------------------------------------------------
------------------------------------------------------------
------------------------------------------------------------
------------------------------------------------------------
------------------------------------------------------------
------------------------------------------------------------
------------------------------------------------------------
------------------------------------------------------------
------------------------------------------------------------
------------------------------------------------------------
--------------------------ggg---------------c-a----tccgc----
----------------------tgt----------------------gt-----------
-----------------------aaa-----------------a-a--------------
--------------cgt---------------g---------c-----------tgg---
--a-------------------------t--a-------ag-------------------
--------tt-------ggc-----gtttc----attc----------------------
-------------------c--------------gct-----------------------
-------------gtgg------------------c--g-----a-ccc-------cg--
-g--a--t---------------------t--aa-t--aa--a---gg----gac-----
------t---------------------------aagc----------------c-g---
a-------aat----ga---------a---------------------------------
-------------------------------aatg---------a---------------
----------atg-----------------------------------------------
-------------------a----------------atg---------------------
------------------------------------------------------------
---------------------------aatga----------------------------
------------------------------------------------------------
------------------------------------------------------------
------------------------------------------------------------
------------------------------------------------------------
------------------------------------------------------------
------------------------------------------------------------
------------------------------------------------------------
------------------------------------------------------------
---atttcg-------------------------------------agaggag-------
------------------------------------------------------------
------------------------------------------------------------
------------------------------------------------------------
-----------------------------------------------------
>CryptonV-N5_DR|22720
------------------------------------------------------------
------------------------------------------------------------
------------------------------------------------------------
------------------------------------------------------------
------------------------------------------------------------
------------------------------------------------------------
------------------------------------------------------------
------------------------------------------------------------
------------------------------------------------------------
------------------------------------------------------------
------------------------------------------------------------
------------------------------------------------------------
------------------------------------------------------------
-----------------------t--ggg---------------c-a----tccgc----
----------------------tgc----------------------gt---g-------
-----------------------aaa-----------------c-a--------------
--------------tat---------------g---------c-----------tgg---
-aa-------------------------t----------ag-------------------
--------tt-------ggc-----agttc----attc----------------------
-------------------c--------------act-----------------------
-------------gtgg------------------t--g-----a-cca-------ct--
-g--a--t---------------------a--aa-t--tt--a---ga----gag-----
------t---------------------------tagc----------------t-g---
--------aag----ga---------a---------------------------------
-------------------------------aatt---------a---------------
----------atg-----------------------------------------------
-------------------a----------------acg---------------------
------------------------------------------------------------
---------------------------aatg-aatgaaga------agtaagag------
------------------------------------------------------------
------------------------------------------------------------
------------------------------------------------------------
------------------------------------------------------------
-------------------------atttttgcatataaactattgtttcat--------
------------------------------------------------------------
------------------------------------------------------------
------------------------------------------------------------
------------------------------------------------------------
------------------------------------------------------------
------------------------------------------------------------
------------------------------------------------------------
-----------------------------------------------------
>CryptonV-N5_DR|22721
------------------------------------------------------------
------------------------------------------------------------
------------------------------------------------------------
------------------------------------------------------------
------------------------------------------------------------
------------------------------------------------------------
------------------------------------------------------------
------------------------------------------------------------
------------------------------------------------------------
----------tatatat------at-----------------------------------
------------------------------------------------------------
-------------a-tata-----------------------------------------
------------------------------------------------------------
----------------tatat--a--------------------t-a------ta-----
----------------------ta------------------------t---a-------
---------------t---------a-----------------t-a--------------
--------------tat---------------a---------------------t-----
--a-----gaaactgtat------ta--t--a--t----a--------------------
---------t--------at-----a-tat----a-------------------------
------------------------------------t-----------------------
-------------at-----------------------------a-----------t---
----a--t-------------------------a-t------at---------a------
------t----------------------------a------------------t-----
a------------------------tat--------------------------------
--------------------------------at----------a---------------
-----------ta---------------------------t-------------------
-------------------a---------------tat----------------------
------------------------------------------------------------
----------------------------atata---------------------------
-----------------------------------t------atatatatatat------
------------------------------------------------------------
------------------------------------------------------------
------------------------------------------------------------
-----------------------------------atatatat-----------------
------------------------------------------------------------
------------------------------------------------------------
------------------------------------------------------------
--atata----------------------------------tatata-------------
------------------------------------------------------------
------------------------------------------------------------
------------------------------------------------------------
-----------------------------------------------------
>CryptonV-N5_DR|22722
------------------------------------------------------------
------------------------------------------------------------
------------------------------------------------------------
------------------------------------------------------------
------------------------------------------------------------
------------------------------------------------------------
------------------------------------------------------------
------------------------------------------------------------
------------------------------------------------------------
------------------------------------------------------------
------------------------------------------------------------
------------------------------------------------------------
------------------------------------------------------------
--------------------------ggg---------------c-a----tccgc----
----------------------tgc----------------------ct---a-------
-----------------------aag-----------------c-a--------------
--------------tat---------------a---------c-----------tgg---
-aa-------------------------t----------ag-------------------
--------tt-------ggc-----ggttc----attc----------------------
-------------------c--------------act-----------------------
-------------gtgg------------------t--g-----a-cct-------ct--
-g--a--t-------------------------a-a--tt--a---at----gta-----
------c---------------------------taag----------------c-c---
--------gaa----ga---------a---------------------------------
-------------------------------aatg---------a---------------
----------gtg-----------------------------------------------
-------------------a----------------acg---------------------
------------------------------------------------------------
---------------------------aatg-aatgaggc------tgtttcag------
------------------------------------------------------------
------------------------------------------------------------
------------------------------------------------------------
------------------------------------------------------------
-----------------------------tttgagatgagtagttgggcgattaagtga-
------------------------------------------------------------
------------------------------------------------------------
------------------------------------------------------------
------------------------------------------------------------
------------------------------------------------------------
------------------------------------------------------------
------------------------------------------------------------
-----------------------------------------------------
>CryptonV-N5_DR|22723
------------------------------------------------------------
------------------------------------------------------------
------------------------------------------------------------
------------------------------------------------------------
------------------------------------------------------------
-----------------------agttggcggttcattccgccgtggcgaccccggatta
ataaagggactaaggcgacaagaaaatgaatgaatgaatgtgtgaaagtatgttggcagt
t-----aagggactaagccaaaggaaaatgaat------aaatt-aataaatgaatgaca
ctttaggtgg--------------cactgtca----------------------------
---------------gc------actgt--------------------------------
-------cacatcaca--------------------------------------------
----g-------caatgtg-----------------------------------------
------------------------------------------------ggttg-------
------------tggctgaa---a--ggg---------------c-a----tccac----
----------------------tgc----------------------at---a-------
-----------------------aaa-----------------c-a--------------
--------------tat---------------g---------c-----------tgg---
--a-------------------------a--t-------ag-------------------
--------tt-------ggt-----ggttc----attc----------------------
-------------------c--------------gct-----------------------
-------------gtgg------------------c--a-----a-tct-------ct--
-g--a--a----------------------a-ta-t-----------a----gac-----
------t---------------------------aagc----------------t-g---
a--------ag----ga---------a---------------------------------
-------------------------------aatg---------a---------------
----------atg-----------------------------------------------
-------------------a----------------at----------------------
------------------------------------------------------------
------------------------------------------------------------
------------------------------------------------------------
------------------------------------------------------------
------------------------------------------------------------
------------------------------------------------------------
------------------------------------------------------------
------------------------------------------------------------
------------------------------------------------------------
------------------------------------------------------------
------------------------------------------------------------
------------------------------------------------------------
------------------------------------------------------------
------------------------------------------------------------
-----------------------------------------------------
>CryptonV-N5_DR|22724
------------------------------------------------------------
------------------------------------------------------------
------------------------------------------------------------
------------------------------------------------------------
------------------------------------------------------------
------------------------------------------------------------
------------------------------------------------------------
------------------------------------------------------------
------------------------------------------------------------
----------tatatat------aat----------------------------------
------------------------------------------------------------
-aattga------a-tata-----------------------------------------
------------------------------cattaa------------------------
----tttacatgatattatgt--a--------------------g-g------tt-----
----------------------ta------------------------t---a-------
---------------t---------a-----------------t-a--------------
--------------tat---------------a---------------------t-----
--a-------------------------t--a--t----a--------------------
---------t--------at-----a-tat----a-------------------------
------------------------------------t-----------------------
-------------at-----------------------------a-----------t---
----a--t-------------------------a-t------at---------a------
------t----------------------------a------------------t-----
a------------------------tat--------------------------------
--------------------------------at----------a---------------
-----------tg---------------------------t---------------agc-
-------------------a---------------t-t----------------------
------------------------------------------------------------
--------a-------------------atatt---------------------------
-----------------------------------t------attta-------------
------------------------------------------------------------
------------------------------------------------------------
------------------------------------------------------------
------------------------attaaaatgtatgtgaatt-----------------
------------------------------------------------------------
------------------------------------------------------------
------------------------------------------------------------
--atata----------------------------------tactatgt-------gtaa
taataaagt---------------------------------------------------
-----------------------------------------------------tattaaa
at--------------------------------------------gcatgtaggttta-
-----------------------------------------------------
>CryptonV-N5_DR|22725
------------------------------------------------------------
------------------------------------------------------------
------------------------------------------------------------
------------------------------------------------------------
------------------------------------------------------------
------------------------------------------------------------
------------------------------------------------------------
------------------------------------------------------------
------------------------------------------------------------
------------------------------------------------------------
------------------------------------------------------------
------------------------------------------------------------
------------------------------------------------------------
------------------------------------------------------------
------------------------------------------------------------
------------------------------------------------------------
------------------------------------------------------------
--a-------------------------t--a-------ag-------------------
--------tt-------ggt-----ggttc----attc----------------------
-------------------c--------------gtt-----------------------
-------------gtgg------------------c--g-----a-ccc-------ca--
-g--a--t---------------------t--at-t--aa--a---gg----gac-----
------t---------------------------aaac----------------t-g---
a-------aaa----ga---------a---------------------------------
-------------------------------aatg---------a---------------
----------atg-----------------------------------------------
-------------------a----------------atg---------------------
------------------------------------------------------------
---------------------------aatgaa---------------------------
-----------------------------------tgaatga------------------
------------------------------------------------------------
------------------------------------------------------------
------------------------------------------------------------
-----------------------ataatataacgagaaaacagttcaaattgt-------
------------------------------------------------------------
------------------------------------------------------------
------------------------------------------------------------
-gcttcata-------------------------------------aat-----------
------------------------------------------------------------
------------------------------------------------------------
------------------------------------------------------------
-----------------------------------------------------
>CryptonV-N5_DR|22726
agtaggttgtt---------------ctgtcgtatcacagc------aagaa--------
------------------------------------------------------------
------------------------------------------------------------
------------------------------------------------------------
------------------------------------------------------------
------------------------------------------------------------
------------------------------------------------------------
------------------------------------------------------------
------------------------------------------------------------
------------------------------------------------------------
------------------------------------------------------------
------------------------------------------------------------
------------------------------------------------------------
------------------------------------------------------------
-----------------------------------------------ac--gt-------
-----------------------aaa-----------------a-a--------------
--------------cgt---------------g---------c-----------tg----
-ga-------------------------t--a-------ag-------------------
--------tt-------ggc-----ggttc----attc----------------------
-------------------c--------------gct-----------------------
-------------gtgg------------------c--g-----a-ccc-------cg--
-g--a--t---------------------t--aa-t--aa--a---ag----gac-----
------t---------------------------aagc----------------c-g---
a-------caa----ga---------a---------------------------------
-------------------------------aatg---------a---------------
----------atg-----------------------------------------------
-------------------a----------------atg---------------------
------------------------------------------------------------
---------------------------aataaa---------------------------
------------------------------------------------------------
------------------------------------------------------------
------------------------------------------------------------
------------------------------------------------------------
-----------------------atgattcagtga-------------------------
------------------------------------------------------------
------------------------------------------------------------
------------------------------------------------------------
------------------------------------------------------------
------------------------------------------------------------
------------------------------------------------------------
------------------------------------------------------------
-----------------------------------------------------
>CryptonV-N5_DR|22727
------------------------------------------------------------
------------------------------------------------------------
------------------------------------------------------------
------------------------------------------------------------
------------------------------------------------------------
------------------------------------------------------------
------------------------------------------------------------
------------------------------------------------------------
------------------------------------------------------------
------------------------------gcctaa--------------------t---
-ctaacctgcct------------------------------------------------
-------------a-gttaacctaac----------------------------------
------------------------------------------------------------
----------ttaacctagtt--a--agc-------------ctt--------ta-----
-------aata-----------tcact--------------------tt---a---agct
g-tatagaagtgtctt---------g-aaaaat------at-------------------
------------------cta-----------g---------------------tc----
--a---------------aat-------a--t--t----a--------tttactgtcatc
atggcaa------agataaa-----a-taa----atcagttattagaga-----------
-----tgagttatt-aaactatta------------t-----------------------
-------------gt--------------------ttaa-----a---------aat---
----g--tgtt-------------aaaaa---aa-t------ct---------g-----c
tcttcctgtaacagaa-------attggggg--gga---------aa-------t-----
a--------aa-------------c-----------------------------------
--------------------------------------------a----ggggg------
-------gc--taataatcct---------------gactt-------------c-----
------------------------------------aa----------------------
-------tt---------------------------------------------------
----------------------------ttata------------t--------------
------------------------------------------atatat------------
------------------------------------------------------------
------------------------------------------------------------
------------------------------------------------------------
-------------------------------------atatatat---------------
------------------------------------------------------------
------------------------------------------------------------
------------------------------------------------------------
------------------------------------------------------------
------------------------------------------------------------
------------------------------------------------------------
------------------------------------------------------------
-----------------------------------------------------
>CryptonV-N5_DR|22728
------------------------------------------------------------
------------------------------------------------------------
------------------------------------------------------------
------------------------------------------------------------
------------------------------------------------------------
------------------------------------------------------------
------------------------------------------------------------
------------------------------------------------------------
------------------------------------------------------------
------------------------------------------------------------
------------------------------------------------------------
------------------------------------------------------------
------------------------------------------------------------
------------------------------------------------------------
------------------------------------------------------------
------------------------------------------------------------
------------------------------------------------------------
------------------------------------------------------------
------------------------------------------------------------
------------------------------------------------------------
------------------------------------------------------------
----------------------------a---gg-t------gt---------g------
-----tttgatt--------agagtt-------gga---------gc-------t-----
a--------aa-------------ctgt--------------------------------
--------------------------------gc----------a-----ggacaccg--
---gccctc--caggg-----------------ccgagttt-------------gc----
-------------------c---------------cac----------------------
-------cc---------------------------------------------------
----------------------------ctggt------------a--------------
-----------------------------------t------agct--------------
------------------------------------------------------------
------------------------------------------------------------
------------------------------------------------------------
------------------------------------------------------------
------------------------------------------------------------
------------------------------------------------------------
------------------------------------------------------------
-------------------------------gctctatatgaaagtaggtg---------
------------------------------------------------------------
------------------------------------------------------------
------------------------------------------------------------
-----------------------------------------------------
>CryptonV-N5_DR|22729
---------------------------ggtcgcctcacagc------aagaaggtcggtt
gc--tggttct--agcctcggt----tcagttgacatttct-ttgtggagtttgcatgtt
ctccctgccttcgcgtgggtttcctccggttgctctggtttccccca-----------ca
gggc-atgcggtacaggtgaatttggt--aga--cta-aattgt----------------
------------------------------------------------------------
-----------------------------------------cctca--------------
------------------------------------------------------------
-----------------------gtgtatgagt-----------------gtgtgttt--
------------------------------------------g-----------------
--------aatgtgtgt------gtgga--------------------------------
-------cg---------------------------------------------------
------------------------------------------------------------
------------------------------------------------------------
------------------------------------------------------------
------------------------------------------------------------
------------------------------------------------------------
------------------------------------------------------------
------------------------------------------------------------
------------------------------------------------------------
------------------------------------------------------------
------------------------------------------------------------
------------------------------------------------------------
------------------------------------------------------------
------------------------------------------------------------
------------------------------------------------------------
------------------------------------------------------------
------------------------------------------------------------
------------------------------------------------------------
------------------------------------------------------------
------------------------------------------------------------
------------------------------------------------------------
------------------------------------------------------------
------------------------------------------------------------
------------------------------------------------------------
------------------------------------------------------------
------------------------------------------------------------
------------------------------------------------------------
------------------------------------------------------------
------------------------------------------------------------
------------------------------------------------------------
------------------------------------------------------------
-----------------------------------------------------
>CryptonV-N5_DR|22730
------------------------------------------------------------
------------------------------------------------------------
------------------------------------------------------------
------------------------------------------------------------
------------------------------------------------------------
------------------------------------------------------------
------------------------------------------------------------
------------------------------------------------------------
------------------------------------------------------------
------------------------------------------------------------
------------------------------------------------------------
------------------------------------------------------------
------------------------------------------------------------
--------------gctgcat---------------------------------------
---------------------------------------------------aa-------
-----------------------aaa-----------------c-a--------------
--------------tat---------------g---------a-----------caa---
--a------------------------gt----------aa-------------------
--------tt-------ggt-----ggttt----attc----------------------
-------------------t--------------act-----------------------
-------------gtgg------------------t--g-----a-c---------ct--
-g--a--t--------------------a---aa-t--ca------gg----tca-----
------t---------------------------gagc----------------c-a---
--------aaa----ga---------a---------------------------------
-------------------------------tgcg---------a---------------
----------ata-----------------------------------------------
-------------------a----------------gt----------------------
------------------------------------------------------------
---------------------------aataaa---------------------------
-----------------------------------tg-----------------------
------------------------------------------------------------
------------------------------------------------------------
------------------------------------------------------------
---------------------------cataaaaaatgggcaggagagtga---------
------------------------------------------------------------
------------------------------------------------------------
------------------------------------------------------------
------------------------------------------------------------
------------------------------------------------------------
------------------------------------------------------------
------------------------------------------------------------
-----------------------------------------------------
>CryptonV-N5_DR|22731
------------------------------------------------------------
------------------------------------------------------------
------------------------------------------------------------
------------------------------------------------------------
------------------------------------------------------------
------------------------------------------------------------
------------------------------------------------------------
------------------------------------------------------------
------------------------------------------------------------
----------------------------a-------------------------------
-------tat--------------------------------------------------
-------------a-tata-----------------------------------------
------------------------------------------------------------
----------------tatat--a--------------------t-a------ta-----
----------------------ta------------------------t---a-------
---------------t---------a-----------------t-a--------------
--------------tat---------------a---------------------t-----
--a-------------------------t--a--t----a--------------------
---------t--------at-----a-tat----a-------------------------
------------------------------------t-----------------------
-------------at-----------------------------a-----------t---
----a--t-------------------------a-t------at---------a------
------t----------------------------a------------------t-----
a------------------------tgt-------------------aatatcttggtat
c-----aaaaaataaataatcacc--agttttct----------a---------------
-----------ta---------------------------t-------------------
-------------------a---------------tat----------------------
------------------------------------------------------------
----------------------------atata---------------------------
-----------------------------------t------at----------------
------------------------------------------------------------
------------------------------------------------------------
------------------------------------------------------------
-----------------------------------atatatat-----------------
------------------------------------------------------------
------------------------------------------------------------
------------------------------------------------------------
--atata----------------------------------ta-----------------
------------------------------------------------------------
------------------------------------------------------------
------------------------------------------------------------
-----------------------------------------------------
>CryptonV-N5_DR|22732
------------------------------------------------------------
------------------------------------------------------------
------------------------------------------------------------
------------------------------------------------------------
------------------------------------------------------------
------------------------------------------------------------
------------------------------------------------------------
------------------------------------------------------------
------------------------------------------------------------
------------------------------------------------------------
------------------------------------------------------------
------------------------------------------------------------
------------------------------------------------------------
--------------------------------aaggt-ccagatt-gatt---caaatt-
----------------------taaaga------------------agc---aa--aagt
gt-----ttaatttctat-------------------------t-tt-------------
-------------atat---------------a--------------------ttg----
--a---------------gatt------t--g--t----agg------------------
---------t-------aga-----agttt----a-------------------------
------------------------------------------------------------
------------agt-----------------------------ag----------c---
----a--t-------------------tg---cg-ta-aa--gt----------------
------------------------------------------------------------
------------------------------------------------------------
------------------------------------------------------------
------------------------------------------------------------
------------------------------------------------------------
------------------------------------------------------------
------------------------------------------------------------
------------------------------------------------------------
------------------------------------------------------------
------------------------------------------------------------
------------------------------------------------------------
------------------------------------------------------------
------------------------------------------------------------
------------------------------------------------------------
------------------------------------------------------------
------------------------------------------------------------
------------------------------------------------------------
------------------------------------------------------------
------------------------------------------------------------
-----------------------------------------------------
>CryptonV-N5_DR|22733
------------------------------------------------------------
------------------------------------------------------------
------------------------------------------------------------
------------------------------------------------------------
------------------------------------------------------------
------------------------------------------------------------
------------------------------------------------------------
------------------------------------------------------------
------------------------------------------------------------
-------------acat------att----------------------------------
tttgc-ttgattag----------------------------------------------
-------------a-tttt-----------------------------------------
------------------------------------------------------------
--------------ttttttt--a--------------------a-t------ta-----
----------------------ta------------------------t---a-------
---------------t---------a-----------------t-a--------------
--------------tat---------------a---------------------t-----
--a-------------------------t--a--t----a--------------------
---------t--------at-----a-tat----a-------------------------
------------------------------------t-----------------------
-------------at-----------------------------a-----------t---
----a--t-------------------------a-t------at---------a------
------t----------------------------a------------------t-----
a------------------------tat--------------------------------
--------------------------------at----------a---------------
-----------ta---------------------------t-------------------
-------------------a---------------tat----------------------
------------------------------------------------------------
----------------------------atata---------------------------
-----------------------------------t------aagaat------------
--------------------------------------tattatttat------------
-------------tt---------------------------------------------
------------------------------------------------------------
------------------------------------------------------------
------------------------------------------------------------
------------------------------------------------------------
------------------------------------------------------------
------------------------------------------------------------
------------------------------------------------------------
------------------------------------------------------------
------------------------------------------------------------
-----------------------------------------------------
>CryptonV-N5_DR|22734
------------------------------------------------------------
------------------------------------------------------------
------------------------------------------------------------
------------------------------------------------------------
------------------------------------------------------------
------------------------------------------------------------
------------------------------------------------------------
---------------------------gaaaataa---------------atga------
------------------------------------------------------------
------------------------------------------------------------
-------tgaatgg----------------------------------------------
-------------a-tatt-----------------------------------------
------------------------------------------------------------
----------------tttgt--g--------------------t-g------ta-----
----------------------ta------------------------t---a-------
---------------t---------a-----------------t-a--------------
--------------tat---------------a---------------------t-----
--a-------------------------t--a--t----a--------------------
---------t--------at-----a-tat----a-------------------------
------------------------------------t-----------------------
-------------at-----------------------------a-----------t---
----a--t-------------------------a-t------at---------a------
------t----------------------------a------------------t-----
a------------------------tat--------------------------------
--------------------------------at----------a---------------
-----------ta---------------------------t-------------------
-------------------a---------------tat----------------------
------------------------------------------------------------
----------------------------atata---------------------------
-----------------------------------t------acagttgaact-------
------------------------------------------------------------
------------------------------------------------------------
------------------------------------------------------------
-----------------------------------------ga-----------------
------------------------------------------------------------
------------------------------------------------------------
------------------------------------------------------------
--g---------------------------------------------------------
------------------------------------------------------------
------------------------------------------------------------
------------------------------------------------------------
-----------------------------------------------------
>CryptonV-N5_DR|22735
------------------------------------------------------------
------------------------------------------------------------
------------------------------------------------------------
------------------------------------------------------------
------------------------------------------------------------
------------------------------------------------------------
------------------------------------------------------------
------------------------------------------------------------
------------------------------------------------------------
------------------------------------------------------------
-------tgttgaccc--------------------------------------------
------------aggaataa----------------------------------------
------------------------------------------------------------
------------tattttagt-ta------------------tcc-a----atcaga---
-----------------------------------------------ttt-gagga----
---------------------acatg----------------tttaaac-----------
------------tttat---------------a--------------------gttt---
---------------------------at-----g--tcga-------------------
-------cttcag---------agggatatt---acatc---------------------
----------------------------------attg----------------------
-----------ttgt---------------------------------------------
------------------------------------------------------------
------------------------------------------------------------
------------------------------------------------------------
------------------------------------------------------------
------------------------------------------------------------
------------------------------------------------------------
------------------------------------------------------------
------------------------------------------------------------
------------------------------------------------------------
------------------------------------------------------------
------------------------------------------------------------
------------------------------------------------------------
------------------------------------------------------------
------------------------------------------------------------
------------------------------------------------------------
------------------------------------------------------------
------------------------------------------------------------
------------------------------------------------------------
------------------------------------------------------------
------------------------------------------------------------
-----------------------------------------------------
>CryptonV-N5_DR|22736
------------------------------------------------------------
------------------------------------------------------------
------------------------------------------------------------
------------------------------------------------------------
------------------------------------------------------------
------------------------------------------------------------
------------------------------------------------------------
------------------------------------------------------------
------------------------------------------------------------
------------------------------------------------------------
------------------------------------------------------------
------------------------------------------------------------
------------------------------------------------------------
------------------tat--a--------------------t-a------ta-----
----------------------ta------------------------t---a-------
---------------t---------a-----------------t-a--------------
--------------tat---------------a---------------------t-----
--a-------------------------t--a--t----a--------------------
---------t--------at-----a-tat----a-------------------------
------------------------------------t-----------------------
-------------at-----------------------------a-----------t---
----a--t-------------------------a-t------at---------a------
------t----------------------------a------------------t-----
a------------------------tat--------------------------------
--------------------------------at----------a---------------
-----------ta---------------------------t-------------------
-------------------a---------------tat----------------------
------------------------------------------------------------
----------------------------atata---------------------------
-----------------------------------t------aatag-------------
---------------------------------------------aac------------
-------------ctttt------------------------taagatcaa---------
-------------------actataga---------------------------------
---------------------------------atctaaataa-----------------
------------------------------------------------------------
------------------------------------------------------------
------------------------------------------------------------
--tttta----------------------------------agaatgaaaagt-------
------------------------------------------------------------
------------------------------------------------------------
------------------------------------------------------------
-----------------------------------------------------
>CryptonV-N5_DR|22737
---------------------------------------ga------agggcat----cc
ac--tgtgtaaa--acatatgccggattag---------------------ttgtcggtt
cattccgcg----------------------------------------at-----ggcg
accc-ctgattaataaatggactaagc--cga--aaa-gaaaatt-----aatgaatgaa
aatatgagtttgccatgaagcagctttcccagtactgggttgtggctggagaggcatcca
cagcgtaaaac--atgctggattagttggtagttcattccgcggtggcaacccctgattg
ataaagggattaagccgaaaagaaaatgaatgaatgaa---ttgccagtacgttaggggt
t----------------------atgaatgaaa------atatg---agtttgcaa----
------------------------------------------------------------
---------aatgaacc------ac-----------------------------------
---------tttccca--------------------------------------------
----g-------ta--ctg-----------------------------------------
------------------------------------------------ggttg-------
------------cggctgga---a--ggg---------------c-a----tcc------
--------------------actgt----------------------gt---a-------
-----------------------aaa-----------------c-a--------------
--------------tat---------------g---------c-----------tgg---
--g-------------------------t--t-------ag-------------------
--------tt-------gtc-----ggttc----attc----------------------
-------------------c--------------gct-----------------------
-------------gtgg------------------c--g-----a-ccc-------ct--
-a--a--c-----------------------taa-t--aa--a---gg----gac-----
------t---------------------------aagc----------------c-c---
a--------aa----aa---------a---------------------------------
-------------------------------attt---------t---------------
----------aaa-----------------------------------------------
-------------------a----------------atc---------------------
------------------------------------------------------------
---------------------------aatgaaaatgttagtt----aaataaagc----
ttttccagtactggaagggcatcccctg----ttgtggctggaagggcattcactatgaa
aacatatg----------cagaatagttgacggttca---ttccgcggtggtgaccaaaa
tgaagcagctt----tcccagtactgggttgtggaaggtcatccactgcgtaaaatatat
gccggaaaagttggtgattcattccgtggcggtga-----------cctctaattaataa
atagactaagc--------------cgaaaagaagatgaatggatgaataa---------
-------------------aaatcagtttgcaaattgaagc------agctttcccagta
ctggttgtggctggaagaatatccactgcataaaacttacgctagaacaattggaggttc
attccgcggtgg--tga--cccctgattaataattgaactaagccg-------gaaaaaa
aaatgaatg-------------------------------------aatgaataaa---a
atatcagtttgcaaattgaa------gcagatttcccatgcctaaaactgctggtagttg
tcggtgcattccgctgtggtgatc---------------cctgataaa------------
------------------------------------------------------------
-----------------------------------------------------
>CryptonV-N5_DR|22738
------------------------------------------------------------
------------------------------------------------------------
------------------------------------------------------------
------------------------------------------------------------
------------------------------------------------------------
------------------------------------------------------------
------------------------------------------------------------
------------------------------------------------------------
------------------------------------------------------------
------------aattc------attaaattatt--------------------------
---------tgttt----------------------------------------------
------------------------------------------------------------
------------------------------------------------------------
-----------------attt--a------------------att-a------ta-----
----------------------ta------------------------t---a-------
---------------t---------a-----------------t-a--------------
--------------tat---------------a---------------------t-----
--a-------------------------t--a--t----a--------------------
---------t--------at-----a-tat----a-------------------------
------------------------------------t-----------------------
-------------at-----------------------------a-----------t---
----a--t-------------------------a-t------at---------a------
------t----------------------------a------------------t-----
a------------------------tat--------------------------------
--------------------------------at----------a---------------
-----------ta---------------------------t-------------------
------------------aa---------------tta----------------------
------------------------------------------------------------
----------------------------ttatt---------------------------
--------------------attt----tttttttt------aa----------------
------------------------------------------------------------
------------------------------------------------------------
------------------------------------------------------------
------------------------------ggtaagtggttgc-----------------
------------------------------------------------------------
------------------------------------------------------------
------------------------------------------------------------
--a---------------------------------------------------------
------------------------------------------------------------
------------------------------------------------------------
------------------------------------------------------------
-----------------------------------------------------
>CryptonV-N5_DR|22739
------------------------------------------------------------
------------------------------------------------------------
------------------------------------------------------------
------------------------------------------------------------
------------------------------------------------------------
------------------------------------------------------------
------------------------------------------------------------
------------------------------------------------------------
------------------------------------------------------------
-----cagtgagtgagt-------------------------------------------
------------------------------------------------------------
------------tag---------------------------------------------
------------------------------------------------------------
------------tgagtgaat----tgag-----------------a----ttcagt---
---------------------------------------------------gag------
-----------------------tga---------------agc----------------
-------------ttatttca-----------a---------------------------
-ga---------------aata----tgt-----ct-gaaaatg----------------
-------actggc----agt---ttattaca---aggt----------------------
----------------------------------tttt----------------------
--------gtaacgtaat----------------acaca-cac-aaccc-----------
---ag-------------------------acaa-tg----catc--------actt---
------------------------------------------------------------
------------------------------------------------------------
------------------------------------------------------------
------------------------------------------------------------
------------------------------------------------------------
------------------------------------------------------------
------------------------------------------------------------
------------------------------------------------------------
------------------------------------------------------------
------------------------------------------------------------
------------------------------------------------------------
------------------------------------------------------------
------------------------------------------------------------
------------------------------------------------------------
------------------------------------------------------------
------------------------------------------------------------
------------------------------------------------------------
------------------------------------------------------------
------------------------------------------------------------
-----------------------------------------------------
>CryptonV-N5_DR|22740
----------------------------gtcgcctcacagc------aagagggtc----
------------------------------------------------------------
------------------------------------------------gctgg-------
------------------------------------------------------------
------------------------------------------------------------
------------------------------------------------------------
------------------------------------------------------------
--------------------------------------------------ttgag-----
------------------------------------------------------------
------------------------------------------------tcctggctgggc
cagttggcatttctgtgcagagttag----------------------------------
---------------catgt----------------------------------------
------------------------------------------------------------
----------tcttatcatgt-tggtggg--------------tt------tcca-----
---------------------atgg----------------------tttccaatg----
-------ctcaggttttca--cctca---------------gttcaaa------------
------------gacat---------------g-------cgc---------tatag-gt
gaa------------------------ctatatttaa-----------------------
------------------------------------------------------------
------------------------------------------------------------
------------------------------------------------------------
------------------------------------------------------------
------------------------------------------------------------
------------------------------------------------------------
------------------------------------------------------------
------------------------------ttagcacatttaatat-------c------
----------------------------------atatgag-------------------
------------------------------------------------------------
------------------------------------------------------------
---------------------------------------catgtttgttgtttc------
------------------------------------------------------------
------------------------------------------------------------
------------------------------------------------------------
------------------------------------------------------------
------------------------------------------------------------
------------------------------------------------------------
------------------------------------------------------------
-aatgtt-----------------------------------------------------
------------------------------------------------------------
------------------------------------------------------------
------------------------------------------------------------
-----------------------------------------------------
>CryptonV-N5_DR|22741
------------------------------------------------------------
------------------------------------------------------------
------------------------------------------------------------
------------------------------------------------------------
------------------------------------------------------------
------------------------------------------------------------
------------------------------------------------------------
------------------------------------------------------------
------------------------------------------------------------
------------------------------------------------------------
------------------------------------------------------------
------------------------------------------------------------
------------------------------------------------------------
------------------------------------------------------------
------------------------------------------------------------
------------------------------------------------------------
------------------------------------------------------------
---------------------------------------ag-------------------
--------tt-------ggc-----ggctc----attc----------------------
-------------------t--------------gct-----------------------
-------------gtgg------------------c--g-----a-ccc-------ct--
-g--a--t--------------------a---aa-t--aa--a---gg----gac-----
------t---------------------------aagc----------------t-g---
aag-----gaa----aatg-------a---------------------------------
-------------------------------aatt---------a---------------
----------atg-----------------------------------------------
-------------------a----------------atg---------------------
------------------------------------------------------------
---------------------------aatgat---------------------------
-----------------------------------tgtaggattatgtggc---------
------------------------------------------------------------
------------------------------------------------------------
------------------------------------------------------------
------------------------------------------------------------
------------------------------------------------------------
------------------------------------------------------------
-------------ttga-------------------------------------------
----------------------------------------------agca----------
------------------------------------------------------------
------------------------------------------------------------
------------------------------------------------------------
-----------------------------------------------------
>CryptonV-N5_DR|22742
------------------------------------------------------------
------------------------------------------------------------
------------------------------------------------------------
------------------------------------------------------------
------------------------------------------------------------
------------------------------------------------------------
------------------------------------------------------------
------------------------------------------------------------
------------------------------------------------------------
------------------------------------------------------------
------------------------------------------------------------
------------------------------------------------------------
------------------------------------------------------------
----------------------------------------------------ctgc----
----------------------cgc----------------------at---a-------
-----------------------aaa-----------------c-a--------------
--------------tat---------------g---------c-----------cag---
-aa-------------------------t----------aa-------------------
--------tt-------ggt-----ggttc----attc----------------------
-------------------c--------------gct-----------------------
-------------gtgg------------------t--g-----a-ccc-------c---
------------------------------------------------------------
------------------------------------------------------------
------------------------------------------------------------
------------------------------------------------------------
------------------------------------------------------------
------------------------------------------------------------
------------------------------------------------------------
------------------------------------------------------------
------------------------------------------------------------
------------------------------------------------------------
------------------------------------------------------------
------------------------------------------------------------
------------------------------ccctgataaatcaagaaccaagctgaagca
tggtg-------------------------------------------------------
------------------------------------------------------------
------------------------------------------------------------
-agtgagtg---------------------------------------------------
------------------------------------------------------------
------------------------------------------------------------
------------------------------------------------------------
-----------------------------------------------------
>CryptonV-N5_DR|22743
--------------------------agtatgtgtgtgaat------gagagtgt-----
-----------------------------atgggtgtttcc-cagt--------------
------------------------------------------------------------
----------------gtgaattgggt--aag--ctg-aa--------------------
------------------------------------------------------------
-------------------------------------ttgtgtgtag-------------
------------------------------------------------------------
------------------------tgtatgagt------atg---------taaa-----
------------------------------------------------------------
--------taagtgtgt------atgga--------------------------------
-------catttctca--------------------------------------------
----g-------tg--ata-----------------------------------------
------------------------------------------------ggttg-------
------------cagctgga---a--ggg---------------c-a----tctgc----
----------------------tgt----------------------gt---a-------
-----------------------aaa-----------------c-a--------------
--------------tat---------------g---------c-----------tgg---
--a-------------------------t--a-------ag-------------------
--------tt-------ttc-----ggttc----attc----------------------
-------------------c--------------act-----------------------
-------------gtgg------------------c--a-----a-gcc-------ct--
-g--a--t---------------------t--aa-t--aa--a---gg----gac-----
------t---------------------------aagc----------------c-g---
a-------aaa----ga---------a---------------------------------
-------------------------------aatg---------a---------------
----------atg-----------------------------------------------
-------------------a----------------atg---------------------
------------------------------------------------------------
---------------------------aaagaa---------------------------
------------------------------------------------------------
------------------------------------------------------------
------------------------------------------------------------
------------------------------------------------------------
------------------------------------tgaatgaatatg------------
------------------------------------------------------------
------------------------------------------------------------
------------------------------------------------------------
------------------------------------------------------------
------------------------------------------------------------
------------------------------------------------------------
------------------------------------------------------------
-----------------------------------------------------
>CryptonV-N5_DR|22744
------------------------------------------------------------
-t--tactttaa--ac--------------------------------------------
------------------------------------------------------------
------------------------------------------------------------
--------------catttggccatttgccagtttt------------------------
---------------------attgttgctgatttgtttc--------------------
-----------------------------------------ctctgggtgc---------
-ccccaaagtccaaagacaattcatggatgaattggatggcagt-ggtgtttgagtgt--
------------------------------------------------------------
---------------gt------atggg--------------------------------
-------tgtttccta--------------------------------------------
----g-------ta--cta-----------------------------------------
------------------------------------------------ggttg-------
------------cagcagga---a--gag---------------c-a----tccgc----
----------------------tgt----------------------gt---a-------
-----------------------aaa-----------------c-a--------------
--------------tat---------------g---------c-----------tgt---
--a-------------------------t--a-------ag-------------------
--------tt-------ggc-----ggttc----attc----------------------
-------------------t--------------gct-----------------------
-------------gtgg------------------c--a-----a-ccc-------ct--
-g--a--t----------------------a-aa-t--aa--a---gg----gac-----
------t---------------------------aagc----------------c-g---
a--------ag----ga---------a---------------------------------
-------------------------------aatg---------a---------------
----------atg-----------------------------------------------
-------------------a----------------ttg---------------------
------------------------------------------------------------
---------------------------aat------------------------------
----------------------------------------gaatga--------------
------------------------------------------------------------
------------------------------------------------------------
------------------------------------------------------------
------------------------------------------------------------
------------------------------------------------------------
------------------------------------------------------------
------------------------------------------------------------
------------------------------------------------------------
------------------------------------------------------------
------------------------------------------------------------
------------------------------------------------------------
-----------------------------------------------------
>CryptonV-N5_DR|22745
------------------------------------------------------------
------------------------------------------------------------
------------------------------------------------------------
------------------------------------------------------------
------------------------------------------------------------
------------------------------------------------------------
------------------------------------------------------------
------------------------------------------------------------
------------------------------------------------------------
---------------------------tttgcttat--------------------ttac
cttaacttgcct------------------------------------------------
-------------a-attaacctga-----------------------------------
------------------------------------------------------------
----------ttaaccttgtt--a--agc-------------ttt--------ta-----
-------aatt-----------gcact--------------------tt---a---agct
g-aatactagcatctt---------g-aaaaat------at-------------------
------------------cta-----------g---------------------ta----
--a---------------aat-------a--t--t----a--------tgtactgtcat-
--gccaa------aaatgaa-----a-taa----atcagttattagaaa-----------
-----ttagttattgaaactatta------------t-----------------------
-------------gt--------------------ttaa-----a---------aat---
----g--tgac--------------------------------t---------t-----c
tctctgttaaacagaa-------attgtggaa-aaa---------aa-------t-----
a--------aa-------------c-----------------------------------
--------------------------------------------a----ggggt------
-------gc--taataattct---------------gactt-------------c-----
------------------------------------aa----------------------
-------ct---------------------------------------------------
----------------------------gtata------------t--------------
----------------------------------------gcacatat------------
------------------------------------------------------------
------------------------------------------------------------
------------------------------------------------------------
-----------------------------------atatgtttgtat-------------
------------------------------------------------------------
------------------------------------------------------------
------------------------------------------------------------
------------------------------------------------------------
------------------------------------------------------------
------------------------------------------------------------
------------------------------------------------------------
-----------------------------------------------------
>CryptonV-N5_DR|22746
------------------------------------------------------------
------------------------------------------------------------
------------------------------------------------------------
------------------------------------------------------------
------------------------------------------------------------
------------------------------------------------------------
------------------------------------------------------------
------------------------------------------------------------
------------------------------------------------------------
------------------------------------------------------------
------------------------------------------------------------
---------------tata-----------------------------------------
------------------------------------------------------------
----------------tatat--a--------------------t-a------ta-----
----------------------ta------------------------t---a-------
---------------t---------a-----------------t-a--------------
--------------tat---------------a---------------------t-----
--a-------------------------t--a--t----a--------------------
---------t--------at-----a-tat----a-------------------------
------------------------------------t-----------------------
-------------at-----------------------------a-----------t---
----a--t-------------------------a-t------at----------------
------t----------------------------c------------------t-----
a------------------------tat--------------------------------
--------------------------------at----------a---------------
-----------ta---------------------------t-------------------
-------------------g---------------tac----------------------
---------------------------------tgtgggttacagaat------------
----------------ccaaaacttctgttgtaat-------------------------
-----------------------------------t------acata-------------
------------------------------------------------------------
------------------------------------------------------------
------------------------------------------------------------
-------------------------------gataata----------------------
------------------------------------------------------------
------------------------------------------------------------
------------------------------------------------------------
------------------------------------------------------------
------------------------------------------------------------
------------------------------------------------------------
------------------------------------------------------------
-----------------------------------------------------
>CryptonV-N5_DR|22747
------------------------------------------------------------
------------------------------------------------------------
------------------------------------------------------------
------------------------------------------------------------
------------------------------------------------------------
------------------------------------------------------------
------------------------------------------------------------
------------------------------------------------------------
------------------------------------------------------------
------------------------------------------------------------
------------------------------------------------------------
------------------------------------------------------------
------------------------------------------------------------
-----------------gga---t--ggg---------------c-g----tccac----
----------------------tgc----------------------gt-----------
-----------------------aaa-----------------a-a--------------
--------------ctt---------------g---------c-----------tgg---
--a-------------------------t--a-------ag-------------------
--------tt-------agc-----ggttc----attc----------------------
-------------------t--------------gct-----------------------
-------------gtgg------------------c--g-----a-ccc-------cg--
-g--a--t---------------------t--aa-t--aa--a---tg----cac-----
------t---------------------------aagc----------------c-g---
a-------caa----ga---------a---------------------------------
-------------------------------agtg---------a---------------
----------atg-----------------------------------------------
-------------------a----------------atg---------------------
------------------------------------------------------------
---------------------------aataaa---------------------------
-----------------------------------gggggcatgtttcg-----------
------------------------------------------------------------
------------------------------------------------------------
------------------------------------------------------------
---------------------------ataatgataggaatcag----------------
------------------------------------------------------------
------------------------------------------------------------
------------------------------------------------------------
------------------------------------------------------------
------------------------------------------------------------
------------------------------------------------------------
------------------------------------------------------------
-----------------------------------------------------
>CryptonV-N5_DR|22748
------------------------------------------------------------
------------------------------------------------------------
------------------------------------------------------------
------------------------------------------------------------
------------------------------------------------------------
------------------------------------------------------------
------------------------------------------------------------
------------------------------------------------------------
------------------------------------------------------------
------------------------------------------------------------
------------------------------------------------------------
------------------------------------------------------------
------------------------------------------------------------
------------------------------------------tttgaa---tataaa---
--------------------tgtatgag-----------------------aaa------
---------------------taaaa---------------tat-aaagaa---------
-----------------------------------------------------ataatct
gta-----------------------aat--aa-c----agaa-----------------
------------------------------------------------------------
------------------------------------------------------------
------------------------------------------------------------
--------------------------------aa-tg----tact-ggca---gtca---
-----att----------------------------------------------------
-------acaa----ggttgagccataatata----------------------------
------------------------------caaca-------------------------
----------ccaaccca------------------------------------------
------------------gac------------aagattta-------------------
------------------------------------------------------------
----------------------tttaaggtcactt-------------------------
-----------------------------------taga---------------------
------------------------------------------------------------
------------------------------------------------------------
------------------------------------------------------------
------------------------------------------------------------
------------------------------------------------------------
------------------------------------------------------------
------------------------------------------------------------
------------------------------------------------------------
------------------------------------------------------------
------------------------------------------------------------
------------------------------------------------------------
-----------------------------------------------------
>CryptonV-N5_DR|22749
------------------------------------------------------------
------------------------------------------------------------
------------------------------------------------------------
------------------------------------------------------------
------------------------------------------------------------
--------------------------------------------taa-------------
------------------------------------------------------------
------------------------tagatgagt------gt-----------gaa-----
------------------------------------------------------------
--------tgaaagtgt------atggg--------------------------------
-------tgtttccca--------------------------------------------
----g-------tg--atg-----------------------------------------
------------------------------------------------ggctg-------
------------gagttgga---a--ggg---------------c-a----tccgc----
----------------------tgc----------------------gt---a-------
-----------------------gaa-----------------c-a--------------
--------------tat---------------g---------c-----------tga---
--a-------------------------t--a-------ag-------------------
--------tt-------ggc-----tgttc----attc----------------------
-------------------g--------------gct-----------------------
-------------gtgg------------------c--g-----a-ccc-------ca--
-g--a--t---------------------t--aa-t--ag--a---gg----gac-----
------t---------------------------aagc----------------c-g---
a-------aaa----ga---------a---------------------------------
-------------------------------aatg---------a---------------
----------atg-----------------------------------------------
-------------------a----------------atg---------------------
------------------------------------------------------------
------------------------------------------------------------
------------------------------------------------------------
------------------------------------------------------------
------------------------------------------------------------
------------------------------------------------------------
------------------------------------tgtctgaatagg------------
------------------------------------------------------------
------------------------------------------------------------
------------------------------------------------------------
-agtgtatg-------------------------------------ggtg----------
------------------------------------------------------------
------------------------------------------------------------
------------------------------------------------------------
-----------------------------------------------------
>CryptonV-N5_DR|22750
------------------------------------------------------------
------------------------------------------------------------
------------------------------------------------------------
------------------------------------------------------------
------------------------------------------------------------
------------------------------------------------------------
------------------------------------------------------------
-----------------------------------------------------aaccaaa
------------------------------------------------------------
-atcaagtgtagtaggt------gt-ttgactgta-----------------------tg
tgtctcctatatataa--------------------------------------------
-------------a-tata-----------------------------------------
------------------------------------------------------------
----------------tatat--a--------------------t-a------ta-----
----------------------ta------------------------t---a-------
---------------t---------a-----------------t-a--------------
--------------tat---------------a---------------------t-----
--a-------------------------t--a--t----a--------------------
---------t--------at-----a-tat----a-------------------------
------------------------------------t-----------------------
-------------at-----------------------------a-----------t---
----a--t-------------------------a-t------at---------a------
------t----------------------------a------------------t-----
a------------------------ta---------------------------------
-------------------------------tat----------a---------------
-----------ta---------------------------t-------------------
-------------------a---------------tat----------------------
------------------------------------------------------------
----------------------------atata---------------------------
-----------------------------------t------atatatat----------
------------------------------------------------------------
------------------------------------------------------------
------------------------------------------------------------
-----------------------------------atatata------------------
------------------------------------------------------------
------------------------------------------------------------
------------------------------------------------------------
------------------------------------------------------------
------------------------------------------------------------
------------------------------------------------------------
------------------------------------------------------------
-----------------------------------------------------
>CryptonV-N5_DR|22751
------------------------------------------------------------
------------------------------------------------------------
------------------------------------------------------------
------------------------------------------------------------
------------------------------------------------------------
------------------------------------------------------------
------------------------------------------------------------
------------------------------------------------gagtgag-----
------------------------------------------------------------
--------tcagggagtga----atgag--------------------------------
-------------cca--------------------------------------------
----g-------tg--aat-----------------------------------------
------------------------------------------------gaatgagagt--
------------taggtgag---t-tgag---------------t-g----agcgc----
----------------------tac----------------------gt---a-------
-----------------------aaa-----------------c-a--------------
--------------tat---------------g---------c-----------tgg---
--a-------------------------t--a-------ag-------------------
--------tt-------ggc-----ggttc----attc----------------------
-------------------c--------------act-----------------------
-------------gtgg------------------t--g-----a-ccc-------ca--
-c--a--t---------------------a--ta-t--aa--a---gg----gac-----
------t---------------------------aagc----------------c-g---
a-------aaa----ga---------a---------------------------------
-------------------------------aatg---------a---------------
----------ata-----------------------------------------------
-------------------a----------------atg---------------------
------------------------------------------------------------
---------------------------gatgaa---------------------------
-----------------------------------c------------------------
------------------------------------------------------------
------------------------------------------------------------
------------------------------------------------------------
------------------------------------------------------------
------------------------------------------------------------
------------------------------------------------------------
------------------------------------------------------------
-aatagtca-------------------------------------ggttt---------
------------------------------------------------------------
------------------------------------------------------------
------------------------------------------------------------
-----------------------------------------------------
>CryptonV-N5_DR|22752
------------------------------------------------------------
------------------------------------------------------------
------------------------------------------------------------
------------------------------------------------------------
------------------------------------------------------------
------------------------------------------------------------
------------------------------------------------------------
------------------------------------------------------------
------------------------------------------------------------
------------------------------------------------------------
------------------------------------------------------------
------------------------------------------------------------
------------------------------------------------------------
--------------------------cag---------------t-g----agtga----
----------------------gcg----------------------ag---t-------
-----------------------gat-----------------c-c--------------
--------------agt---------------g---------------------------
---------------------------------------ag-------------------
--------tg-------agt-----gagtg----atcc----------------------
----------------------------------agt-----------------------
-------------gagt------------------g--a-----g-tga-------gt--
-g--a--t--------------------c---ca-g--tg--a---at----gag-----
------t---------------------------gagc----------------c-a-tg
aacc-----ag---tga---------gctagttg--------------------------
-------------------------------agtg---------a---------------
----------gca-----------------------------------------------
-------------------a---gtgatccaggtgagtgagtg-----------------
------------------------------------------------------------
---------------------------aaccag---------------------------
-----------------------------------tgagtgagtgagccagtgaat----
------------------------------------------------------------
------------------------------------------------------------
------------gagtg----agccagtgaaccag-------------------------
-----------tccagtgagtgagcaagtgatccagtgagtaagcaagtgatccaa----
---------tgagtgagtg---------------tgagcgagtgatctagtaa-------
------------------------------------------------------------
--------gtga--------------------------------------gcgtgtgatc
cagtgagtg-------------------------------------agtgagtgagtgag
tgagcgagtga-------------------------------------------------
------------------------------------------------------------
------------------------------------------------------------
-----------------------------------------------------
>CryptonV-N5_DR|22753
------------------------------------------------------------
------------------------------------------------------------
------------------------------------------------------------
------------------------------------------------------------
------------------------------------------------------------
------------------------------------------------------------
------------------------------------------------------------
------------------------------------------------------------
------------------------------------------------------------
------------------------------------------------------------
------------------------------------------------------------
------------------------------------------------------------
----------------------------------------------cagtgag-------
------------tgagtgag---t--gag---------------t-g----agtga----
----------------------gcg----------------------ag---t-------
-----------------------gaa-----------------c-c--------------
--------------aat---------------gag----tgag-----------tga---
-tg-------------------------t----------ag-------------------
--------tg-------agt-----gagtg----aacc----------------------
----------------------------------agt-----------------------
-------------gagt------------------g--a-----g-cga-------gt--
-g--a--t--------------------c---ca-g--tg--a---gt----gag-----
------t---------------------------gagc----------------c-a-tg
agtg-----ag---tga---------gccagttgagcca---------------------
---------------------------aaccagtg---------a---------------
----------gcg-----------------------------------------------
-------------------a---gtaatccaggcaagtgatcc-----------------
------------------------------------------------------------
---------------------------aatgag---------------------------
-----------------------------------tgagtgagtgaaccagtgagc----
------------------------------------------------------------
------------------------------------------------------------
------------gagtg----atctagta----ag-------------------------
-----------tccagtgagtgagtgagtg----agtgagtgagcgagtgaaccaa----
---------tcagtgagtg---------------tgagtgagtgaaccagtga-------
------------------------------------------------------------
--------gtga--------------------------------------gctagtgatc
cagtgaatg-------------------------------------agtgagtgagcgag
tgatcc------------------------------------------------------
------------------------------------------------------------
------------------------------------------------------------
-----------------------------------------------------
>CryptonV-N5_DR|22754
------------------------------------------------------------
------------------------------------------------------------
------------------------------------------------------------
------------------------------------------------------------
------------------------------------------------------------
------------------------------------------------------------
------------------------------------------------------------
------------------------------------------------------------
------------------------------------------------------------
------------------------------------------------------------
------------------------------------------------------------
------------------------------------------------------------
------------------------------------------------------------
------------------------------------------------------------
----------------------------------------------------a-------
-----------------------tac-----------------a-g--------------
--------------tat---------------g---------c-----------cgg---
--a-------------------------a--t-------ag-------------------
--------tt-------ggt-----ggtta----attc----------------------
-------------------c--------------act-----------------------
-------------gtgg------------------t--g-----a-ccc-------ct--
-g--a--a----------------------a-aa-t---a--a---gg----gac-----
------t---------------------------aagc----------------c-g---
a--------ag----ca---------a---------------------------------
-------------------------------aatg---------a---------------
----------atg-----------------------------------------------
-------------------a----------------atg---------------------
------------------------------------------------------------
---------------------------aat------------------------------
------------------------------------------------------------
------------------------------------------------------------
------------------------------------------------------------
------------------------------------------------------------
------------------------------------------------------------
----------------------------------------tttacaggtttag-------
------------------------------------------------------------
------------------------------------------------------------
------------------------------------------------------------
------------------------------------------------------------
------------------------------------------------------------
------------------------------------------------------------
-----------------------------------------------------
>CryptonV-N5_DR|22755
------------------------------------------------------------
------------------------------------------------------------
------------------------------------------------------------
------------------------------------------------------------
------------------------------------------------------------
------------------------------------------------------------
------------------------------------------------------------
-----------------------------tagt------gta-----tgagtgtg-----
------------------------------------------------------------
------tgaatgtgtgt------gtcga--------------------------------
-------tgtttccca--------------------------------------------
----g-------ag--atg-----------------------------------------
------------------------------------------------ggttg-------
------------tggctgga---a--ggg---------------c-g----tccgc----
----------------------tgt----------------------gt---a-------
-----------------------aaa-----------------a-a--------------
--------------ctt---------------g---------c-----------tgg---
--a-------------------------t--a-------ag-------------------
--------tt-------ggc-----ggttc----attc----------------------
-------------------g--------------gct-----------------------
-------------gtgg------------------c--g-----a-tcc-------tg--
-g--a--t---------------------t--aa-t--aa--a---gg----gac-----
------t---------------------------aagc----------------c-g---
a-------caa----ga---------a---------------------------------
-------------------------------aatg---------a---------------
----------atg-----------------------------------------------
-------------------a----------------atga--------------------
------------------------------------------------------------
---------------------------a--------------------------------
------------------------------------------------------------
------------------------------------------------------------
------------------------------------------------------------
------------------------------------------------------------
-------------------------------tggagtgtgtgcacaattgcatgc-----
------------------------------------------------------------
------------------------------------------------------------
------------------------------------------------------------
-aaggttt----------------------------------------------------
------------------------------------------------------------
------------------------------------------------------------
------------------------------------------------------------
-----------------------------------------------------
>CryptonV-N5_DR|22756
----------------------------gtcacctcacagc------aaatagg----tc
ac--tggtttga--gtcccagctgagctagttggcatttc--gtgtggagtttgcatgtt
ctttccatgttcgtgtgggtttcctcctggtgctctggttacccccacagttc-----aa
tggctata----------------------------------------------------
------------------------------------------------------------
------------------------------------------------------------
------------------------------------------------------------
-----------------------gtgtatgagt-----------------gtgtgtgt--
------------------------------------------------------------
---------taatgtgtttacagttgcaacccag--------------------------
-------tgtttccca--------------------------------------------
----g-------ca--ctg-----------------------------------------
------------------------------------------------ggttg-------
------------cgcctgga---a--ggg---------------c-a----tccaa----
----------------------tgt----------------------gt---a-------
-----------------------aaa-----------------c-a--------------
--------------tat---------------g---------c-----------tgg---
--a------------------------at----------ag-------------------
--------tt-------ggc-----ggttc----attc----------------------
-------------------c--------------act-----------------------
-------------gtgg------------------c--g-----a-cct-------tt--
-g--a--t------------------------a----taa--a---------gac-----
------t---------------------------aagc----------------t-g---
--------aag----gaatgaagggca---------------------------------
----------------------------tccaatg---------c---------------
----------gta-----------------------------------------------
-------------------a----------------aacatgtgctgg------------
------------------------------------------------------------
---------------------------aatagttg-------------------------
------------------------------------------------------------
------------------------------------------------------------
------------------------------------------------------------
-------------gcggttcattccactgtggcga-------------------------
-----------------cctttgata---taaagactaagctgaagaa------------
------------------------------------------------------------
------------------------------------------------------------
------------------------------------------------------------
------------------------------------------------------------
------------------------------------------------------------
------------------------------------------------------------
------------------------------------------------------------
-----------------------------------------------------
>CryptonV-N5_DR|22757
-----------------------------------catata------gaggaat----tc
tc--tgataaaa------------------------------------------------
------------------------------------------------------------
------------------------------------------------------------
------------------------------------------------------------
------------------------------------------------------------
------------------------------------------------------------
--------------------tgaatgaatgaat------ataga------ataaatct--
----------------------------------------------------------ta
aaaattacagaaaaagtaatg--gtaaatg------------------------------
-------tttttgtag--------------------------------------------
----c------ctaatata-----------------------------------------
------------------------------------------------aatcc-------
-agacaatatatcactttaa---a--ggg---------------c-a----tctgc----
----------------------tgt----------------------gt---a-------
-----------------------aaa-----------------c-a--------------
--------------cat---------------g---------a-----------tgg---
--a---------------------------ta-------ag-------------------
--------tt-------ggt-----ggttc----attc----------------------
-------------------c--------------gct-----------------------
-------------gtgg------------------t--g-----a-ccc-------ca--
-g--a--t---------------------g--aa-c--aa--a---ag----gac-----
------t---------------------------aagc----------------c-a---
a-------aaa----ga---------a---------------------------------
-------------------------------aata---------g---------------
----------atg-----------------------------------------------
-------------------a----------------ataaatgttt--------------
------------------------------------------------------------
--------------------------aatttgaga-------------------------
-----------------------------------ttag---------------------
------------------------------------------------------------
------------------------------------------------------------
------------------------------------------------------------
------------------------------------------------------------
------------------------------------------------------------
------------------------------------------------------------
------------------------------------------------------------
------------------------------------------------------------
------------------------------------------------------------
------------------------------------------------------------
------------------------------------------------------------
-----------------------------------------------------
>CryptonV-N5_DR|22758
------------------------------------------------------------
------------------------------------------------------------
------------------------------------------------------------
------------------------------------------------------------
------------------------------------------------------------
------------------------------------------------------------
------------------------------------------------------------
-------------------------gtgtatga------gtg-----tgtgtaa------
------------------------------------------------------------
---------atgagtgt------gtgga--------------------------------
-------tgtttccca--------------------------------------------
----g-------ag--atg-----------------------------------------
------------------------------------------------ggttg-------
------------cggctgga---a--ggg---------------c-a----tccgc----
----------------------tgt----------------------gt-----------
-----------------------aaa-----------------a-a--------------
--------------cat---------------g---------c-----------tgg---
--a-------------------------t--a-------ag-------------------
--------tt-------ggc-----ggttc----attc----------------------
-------------------c--------------gct-----------------------
-------------gtgg------------------c--g-----a-ccc-------cg--
-g--a--t---------------------t--aa-t--aa--a---gg----gac-----
------t---------------------------aagc----------------c-g---
a-------caa----ga---------a---------------------------------
-------------------------------aata---------a---------------
----------atg-----------------------------------------------
-------------------a----------------atg---------------------
------------------------------------------------------------
---------------------------aatgaa---------------------------
-----------------------------------a------------------------
------------------------------------------------------------
------------------------------------------------------------
------------------------------------------------------------
---------------------------------atgaggtggaggga-------------
------------------------------------------------------------
------------------------------------------------------------
------------------------------------------------------------
------atg-------------------------------------a-------------
------------------------------------------------------------
------------------------------------------------------------
------------------------------------------------------------
-----------------------------------------------------
>CryptonV-N5_DR|22759
------------------------------------------------------------
------------------------------------------------------------
--------------------------------------------------------caga
tgggaatg----------------------------------------------------
------------------------------------------------------------
------------------------------------------------------------
------------------------------------------------------------
-tataatgggaatatatatatatatatatatatat---------------atatatat--
------------------------------------------------------------
---atatatatatatat------atat---------------------------------
------------------------------------------------------------
-------------a-tacta---------cattt-atttatttattca-----tcctaaa
g-----------------------------------------------------------
-----------------------------------------------------ca-----
-------gggg-----------tgt----------------------cc---a---aact
c---------ggttct---------g-gagacc----------c-g--------------
-------------gtgt-ctt-----------g---------------------g-----
--a---------------aaa-------t--g--t----a----tctc-caacttgctt-
------------------ct-----a-cac----acctgtcaggaagtttc---------
--t---------------------------------------------------------
------------------------------------------------------------
------------------------------------------------------------
------------------------------------------------------------
------------------------------------------------------------
------------------------------------------------------------
------------------------------------------------------------
------------------------------------------------------------
------------------------------------------------------------
------------------------------------------------------------
------------------------------------------------------------
------------------------------------------------------------
------------------------------------------------------------
------------------------------------------------------------
------------------------------------------------------------
------------------------------------------------------------
------------------------------------------------------------
------------------------------------------------------------
------------------------------------------------------------
------------------------------------------------------------
------------------------------------------------------------
------------------------------------------------------------
-----------------------------------------------------
>CryptonV-N5_DR|22760
------------------------------------------------------------
------------------------------------------------------------
------------------------------------------------------------
------------------------------------------------------------
------------------------------------------------------------
------------------------------------------------------------
------------------------------------------------------------
------------------------------------------------------------
------------------------------------------------------------
-----------ttagct------gggataaa-----------------------------
-ctctactacagaaatt-------------------------------------------
------------------------------------------------------------
------------------------------------------------------------
---------------atatat--a--------------------t-a------ta-----
----------------------ta------------------------t---a-------
---------------t---------a-----------------t-a--------------
--------------tat---------------a---------------------t-----
--a-------------------------t--a--t----a--------------------
---------t--------at-----a-tat----a-------------------------
------------------------------------t-----------------------
-------------at-----------------------------a-----------t---
----a--t-------------------------a-t------at---------a------
------t----------------------------a------------------t-----
a------------------------tat--------------------------------
--------------------------------at----------a---------------
-----------ga---------------------------t-------------------
-------------------a---------------tga----------------------
------------------------------------------------------------
-----------catg-------------acatgacatgtt--------------------
-----------------------------------t------at----------------
------------------------------------------------------------
------------------------------------------------------------
------------------------------------------------------------
------------------------------------------------------------
------------------------------------------------------------
------------------------------------------------------------
------------------------------------------------------------
------------------------------------------------------------
------------------------------------------------------------
------------------------------------------------------------
------------------------------------------------------------
-----------------------------------------------------
>CryptonV-N5_DR|22761
------------------------------------------------------------
------------------------------------------------------------
------------------------------------------------------------
------------------------------------------------------------
------------------------------------------------------------
------------------------------------------------------------
------------------------------------------------------------
--------------------------------a------gtg-----agtgtgaa-----
------------------------------------------------------------
--------tgaatgtgt------gtgga--------------------------------
-------tgtttccca--------------------------------------------
----g-------ag--atg-----------------------------------------
------------------------------------------------ggttg-------
------------cggctgga---a--ggg---------------c-a----tccac----
----------------------tgc----------------------gt-----------
-----------------------aaa-----------------a-a--------------
--------------ttg---------------g---------c-----------tgg---
--a-------------------------t--a-------ag-------------------
--------tt-------ggc-----ggttt----attc----------------------
-------------------c--------------gct-----------------------
-------------gtgg------------------c--g-----a-tcc-------ct--
-g--a--t---------------------t--aa-t--aa--a---gg----gcc-----
------t---------------------------aagc----------------c-g---
a-------aaa----ga---------a---------------------------------
-------------------------------aatg---------a---------------
----------aag-----------------------------------------------
-------------------a----------------atg---------------------
-----------------------------------------------aaagt--------
---------------------------agtgta---------------------------
-----------------------------------tgagtg-------------------
------------------------------------------------------------
------------------------------------------------------------
------------------------------------------------------------
-tgtgt---------------gtgtgtgtgtaaataagagtgtatgggtgtttcccagta
cttggt------------------------------------------------------
------------------------------------------------------------
----tgcgg---------------------------------------------ctagaa
aaatatata-------------------------------------acggaatatttgg-
------------------------------------------------------------
-cagttcatttcgctgtggcgacc--------------tcg----gaaatagagactaag
ccca-agtaaaa-------------------------------tgaatgaataaattta-
--------------------------------------caat-----------
>CryptonV-N5_DR|22762
------------------------------------------------------------
------------------------------------------------------------
------------------------------------------------------------
------------------------------------------------------------
------------------------------------------------------------
------------------------------------------------------------
------------------------------------------------------------
-------------------------------------------g-tgaatgtgagagt--
------------------------------------------------------------
---------------gt------atggg--------------------------------
-------tgtttccaa--------------------------------------------
----g-------ta--ctg-----------------------------------------
------------------------------------------------ggttg-------
------------cagatata---a--ggg---------------c-a----tgctc----
----------------------tgt----------------------gt---a-------
-----------------------aaa-----------------c-a--------------
--------------tat---------------g---------c-----------tag---
--a-------------------------t--a-------ag-------------------
--------tt-------ggt-----agctc----attc----------------------
-------------------c--------------gct-----------------------
-------------gtgg------------------t--a-----a-ccc-------ct--
-g--a--t----------------------g-aa-t--aa--a---gg----gac-----
------t---------------------------aagc----------------c-g---
a--------ag----ta---------a---------------------------------
-------------------------------actg---------a---------------
----------atg-----------------------------------------------
-------------------a----------------gtg---------------------
------------------------------------------------------------
---------------------------aaatt----------------------------
-----------------------------------ggcaggagtgtgtgt----------
------------------------------------------------------------
------------------------------------------------------------
--------gtgtgtgaatgc----------------------------------------
-------------------------------aagagtgtataggtgaccgctgcgt----
-----------------------------aaaaatatgccagaatagttg----------
-----------------------------------------------------gtggttc
attcagctgtgg--cga--cccctgataaataaggaa-ctaagcagaataatgaatgaat
gcatgaatg-------------------------------------aatgtttggtca--
------------------------------------------------------------
---------------------------------------------ccctacctggcttat
gttacagtagta-------------------------------tg---------------
-----------------------------------------------------
>CryptonV-N5_DR|22763
------------------------------------------------------------
------------------------------------------------------------
------------------------------------------------------------
------------------------------------------------------------
------------------------------------------------------------
------------------------------------------------------------
------------------------------------------------------------
------------------------------------------------------------
------------------------------------------------------------
------------------------------------------------------------
------------------------------------------------------------
------------------------------------------------------------
------------------------------------------------------------
------------------------------------------------------------
------------------------------------------------------------
------------------------------------------------------------
-----------------------------------------------------gt-c-tg
aag-------------------------c--t--t----a--------------------
--------attc---ataat-----gg---------------------------------
---------------------------------tcttt----------------------
--------aaaaggg-------------------tgtaa-----aaa-------g-t---
----c--tt-------------------a---aa-t------tt---------gac----
-----------------------------------------------------tt-----
------------------------------------------------------------
-------------------------------gat---------gcaa-------------
----------cct-----------------------------------------------
-------------ttaccaaa------------ctaaaatat------------------
------------------------------------------------------------
-------------------ggtaaaaaaatatatctgt----------------------
------------------------------------------------------------
------------------------------------------------------------
------------------------------------------------------------
------------------------------------------------------------
------------------------------------------------------------
------------------------------------------------------------
------------------------------------------------------------
------------------------------------------------------------
------------------------------------------------------------
------------------------------------------------------------
------------------------------------------------------------
------------------------------------------------------------
-----------------------------------------------------
>CryptonV-N5_DR|22764
------------------------------------------------------------
------------------------------------------------------------
------------------------------------------------------------
------------------------------------------------------------
------------------------------------------------------------
------------------------------------------------------------
------------------------------------------------------------
-------------------------aaataaataa---------------at--------
------------------------------------------------------------
-----------aaataa------atgt---------------------------------
------------------------------------------------------------
-------------a-gctc-----------------------------------------
------------------------------------------------------------
-------------------ct--a--gga------------------------ca-----
-------ggga-----------tca----------------------cc---a---aact
t---------gttcct---------g-gagggc----------c-g--------------
-------------gtgt-cct-----------g---------------------c-----
--a---------------gat-------t--c--t----a----gctc-caaccctaatc
------------------aa-----a-cac----gactg---------------------
---aacaagctaatgtaggtctca-----ctaggtaa-----------------------
-------------ac--------------------ttg------a---------aac---
----a--cccagg--------------ca---gg-t------gt---------g------
------ctgagg--------caagttg------gga---------gc-------t-----
a--------aa-------------ccct--------------------------------
--------------------------------gc----------t-----gggcactg--
---gacctg--caggt-----------------acaagatt-------------gt----
-------------------t---------------gac----------------------
-------cc---------------------------------------------------
----------------------------ctgtc------------c--------------
-----------------------------------t------a-----------------
------------------------------------------------------------
------------------------------------------------------------
------------------------------------------------------------
-----------------------------ctgaaagtgctct------------------
------------------------------------------------------------
------------------------------------------------------------
------------------------------------------------------------
------------------------------------------------------------
------------------------------------------------------------
------------------------------------------------------------
------------------------------------------------------------
-----------------------------------------------------
>CryptonV-N5_DR|22765
------------------------------------------------------------
------------------------------------------------------------
------------------------------------------------------------
------------------------------------------------------------
------------------------------------------------------------
------------------------------------------------------------
------------------------------------------------------------
----------------------------tagcata---------------gc--------
------------------------------------------------------------
------------------------------------------------------------
------------------------------------------------------------
---------------catccctccc-----------------------------------
------------------------------------------------------------
------------------tat--a--agc------------------------ca-----
-------gggg-----------tgt----------------------tt---a---aact
c---------ggtcct---------g-gagggc----------c-g--------------
-------------gtgt-cct-----------g---------------------c-----
--t---------------gac-------t--t--t----a----gctc-caaattgcttc
agc---------------ac-----a-cat----gcctg---------------------
------------------------------------------------------------
---------------------------------------g----a---------agt---
----t--tct--------------------------------------------------
------------------------------------------------------------
------------------------------------------------------------
------------------------------------------------------------
------------------------------------------------------------
------------------------------------------------------------
------------------------------------------------------------
------------------------------------------------------------
------------------------------------------------------------
------------------------------------------------------------
------------------------------------------------------------
------------------------------------------------------------
------------------------------------------------------------
------------------------------------------------------------
------------------------------------------------------------
------------------------------------------------------------
------------------------------------------------------------
------------------------------------------------------------
------------------------------------------------------------
------------------------------------------------------------
-----------------------------------------------------
>CryptonV-N5_DR|22766
--------tta---------------cttttttgctaaaaa------aaaaggg----at
aa--ttttttat--ttttttggtattttatttacagctatt-gcaatatatatatatat-
----------------------------------------------------------at
atat-atata--------------------------------------------------
------------------------------------------------------------
------------------------------------------------------------
------------------------------------------------------------
------------------------------------------------------------
------------------------------------------------------------
------tatatatatata------------------------------------------
-------tatatatat--------------------------------------------
----a-------ac--at------------------------------------------
--------------------------------------------------tta-------
------------cttgtgga---a--gag---------------c-a----tctgc----
----------------------tgc----------------------gta-aa-------
-----------------------aaa-----------------a-a--------------
--------------ctt---------------g---------c-----------tgt---
--a-------------------------t--a-------ag-------------------
--------tt-------ggc-----ggttc----atta----------------------
-------------------c--------------gct-----------------------
-------------gtgg------------------c--g-----a-ccc-------cg--
-g--a--t---------------------t--aa-t--aa--a---gg----gac-----
------t---------------------------aagc----------------c-g---
a-------caa----ga---------a---------------------------------
-------------------------------aatg---------a---------------
----------atg-----------------------------------------------
-------------------a----------------atg---------------------
------------------------------------------------------------
---------------------------aataat---------------------------
-----------------------------------aataata------------------
------------------------------------------------------------
------------------------------------------------------------
------------------------------------------------------------
-----------------------ttattattaatatta-----------ttat-------
------------------------------------------------------------
------------------------------------------------------------
------------------------------------------------------------
-tattatta-------------------------------------gagtgatt------
------------------------------------------------------------
------------------------------------------------------------
------------------------------------------------------------
-----------------------------------------------------
>CryptonV-N5_DR|22767
----------------------------gtcgcctcacagt------cagaggg----tc
gc--tggttcga--ggcccagctggaccagttggcatttct-gtgtgaagtttgcatgtt
ctcgctgtgtctgcatgggtttcctccgggtgctccaatttcccccacagt-----tcaa
agat-atgcgctataggtgaactggat--tat--tta-aattggtcgta-tgtgtgtgtg
tgtgtgaatgagtgtgtatgggtgtttcccagtactgggttgcagctagaaagacatccg
ctgcgtaaaacatatgctggaacagttggcggtttattc-gctgtggcaatctcagatta
ataaagggattaagcggaaaagaaaatgaatgaaccattga-------------------
-----tgtagtttatgagtgtgtgtgtgtgcgt------gtgtg-tgtgtgtgtgtgttt
ttgattgtgtcagct-----attccactgtggtgactaagccgcagtgtattattagttg
tgtgtgaatgagtgtgt------atggg--------------------------------
-------tgtttccca--------------------------------------------
----g-------ta--ctg-----------------------------------------
------------------------------------------------ggttg-------
------------cagctgga---a--aga---------------c-a----tccac----
----------------------tta----------------------gt---a-------
-----------------------aaa-----------------c-a--------------
--------------tat---------------g---------c-----------tag---
--a-------------------------a--g-------ag-------------------
--------tt-------ggt-----ggttc----attc----------------------
-------------------c--------------att-----------------------
-------------gtgg------------------c--a-----a-ccc-------ca--
-g--a--t----------------------t-aa-t--aa--t---gg----gac-----
------t---------------------------aagc----------------c-g---
a--------aa----aga----caata---------------------------------
-------------------------------aatg---------a---------------
----------atg-----------------------------------------------
-------------------a----------------atg---------------------
-----------------------------------caattggctg---------------
--------------------------aaatata-------------tgagtgtgtgggtg
tttcccagtactggaagggcattcgct--------gtgtaaaaaatatgct---------
-------------------ggaatagttaacggttca---ttctgctgtggctgtcaagt
gactaagccga-------------------------------------------------
------------------------------------------------------------
----------------------------aaagaaaatgaattaatgaatgaaattggctg
t------------------gtgcatgtgcatgcgtgtgtgtgtgcgtgtggttcccagta
c----tgcagctggaaaggcatccgctacgtgaaacaaattctagaataattggcggttt
attcctctgtgg--cga--cccctgataaatcagaga-ctaagccg---------aagga
aaacgaatg-------------------------------------aatg----------
------------------------------------------------------------
------------------------------------------------------------
------------------------------------------------------------
-----------------------------------------------------
>CryptonV-N5_DR|22768
------------------------------------------------------------
------------------------------------------------------------
------------------------------------------------------------
------------------------------------------------------------
------------------------------------------------------------
------------------------------------------------------------
------------------------------------------------------------
------------------------------------------------------------
------------------------------------------------------------
------------------------------------------------------------
------------------------------------------------------------
------------------------------------------------------------
------------------------------------------------------------
------------------tta--a--agg---------------t-g------ca-----
------gtagg-----------tgatgt------------------atc-----------
-------------------------------------------c-g--------------
-------------gcat----a----------a---------------------t-----
--g-------------------tt----g--t--t----g--------------------
------------------aa-----aacac----a----------------gtccctccc
c-----------------------------------t-----------------------
-gcc---------at---c-----------------------------------------
------------------------------------------------------------
--------------------------------------------aacccac---t-----
a-------------------gatcttgt----catccgctagttagaaaactgtttgctt
agtgttgcagaaattacacttatcc------ctt-------actact-------------
-----------tactactta------------catgctatttcaga--------cg----
-------------------aa--------------tat----------------------
-------tc-agagtagcacg---------------------------------gtatac
aatatagggagcgcg---------------------------------------------
------------------------------------------------------------
------------------------------------------------------------
------------------------------------------------------------
------------------------------------------------------------
------------------------------------caaaaacg----------------
------------------------------------------------------------
------------------------------------------------------------
------------------------------------------------------------
------------------------------------------------------------
------------------------------------------------------------
------------------------------------------------------------
------------------------------------------------------------
-----------------------------------------------------
>CryptonV-N5_DR|22769
------------------------------------------------------------
------------------------------------------------------------
------------------------------------------------------------
------------------------------------------------------------
------------------------------------------------------------
------------------------------------------------------------
------------------------------------------------------------
------------------------------------------------------------
------------------------------------------------------------
------------------------------------------------------------
------------------------------------------------------------
------------------------------------------------------------
------------------------------------------------------------
--------------------------ggg---------------c-a----tccgc----
----------------------tgc----------------------gt---a-------
-----------------------aaa-----------------c-a--------------
--------------aat---------------g---------c-----------ttg---
--a-------------------------t--a-------ag-------------------
--------tt-------ggt-----ggttc----attc----------------------
-------------------t--------------gcc-----------------------
-------------gtgg------------------c--g-----a-ccc-------ca--
-g--a--t---------------------t--aa-t--aa--a---gg----gac-----
----------------------------------aagc----------------c-a---
a-------aaa----ga---------a---------------------------------
-------------------------------aatg---------a---------------
----------atg-----------------------------------------------
-------------------a----------------atg---------------------
------------------------------------------------------------
---------------------------aataaa---------------------------
-----------------------------------ttgcgagga----------------
------------------------------------------------------------
------------------------------------------------------------
------------------------------------------------------------
-----------------------------------gtag---------------------
------------------------------------------------------------
------------------------------------------------------------
------------------------------------------------------------
------------------------------------------------------------
------------------------------------------------------------
------------------------------------------------------------
------------------------------------------------------------
-----------------------------------------------------
>CryptonV-N5_DR|22770
------------------------------------------------------------
------------------------------------------------------------
------------------------------------------------------------
------------------------------------------------------------
------------------------------------------------------------
------------------------------------------------------------
------------------------------------------------------------
------------------------------------------------------------
------------------------------------------------------------
--------taagtagtt------tgaacaagcaac-------------------------
------------------------------------------------------------
---aaca------a-tata-----------------------------------------
------------------------------------------------------------
----------------tatat--a--------------------t-a------ta-----
----------------------ta------------------------t---a-------
---------------t---------a-----------------t-a--------------
--------------tat---------------a---------------------t-----
--a-------------------------t--a--t----a--------------------
---------t--------at-----a-tat----a-------------------------
------------------------------------t-----------------------
-------------at-----------------------------a-----------t---
----a--t-------------------------a-t------at---------ag-----
------ttggc------------------------agtt---------------c-----
attctgaggcgacc-----ccagattat------------------taaaggg-------
------gaaaagaaaatgaatga---------at----------g---------------
-----------ta---------------gtaaatgaatttt-------------------
-------------------a---------------aat----------------------
------------------------------------------------------------
----------------------------gtatg--------------------------c
at---------------------------------t------a-----------------
------------------------------------------------------------
------------------------------------------------------------
------------------------------------------------------------
------------------------------------------------------------
------------------------------------------------------------
------------------------------------------------------------
------------------------------------------------------------
------------------------------------------------------------
------------------------------------------------------------
------------------------------------------------------------
------------------------------------------------------------
-----------------------------------------------------
>CryptonV-N5_DR|22771
------------------------------------------------------------
------------------------------------------------------------
------------------------------------------------------------
------------------------------------------------------------
------------------------------------------------------------
------------------------------------------------------------
------------------------------------------------------------
------------------------------------------------------------
------------------------------------------------------------
------------------------------------------------------------
------------------------------------------------------------
------------------------------------------------------------
------------------------------------------------------------
-----------------atat--a--------------------t-a------ta-----
----------------------ta------------------------t---a-------
---------------t---------a-----------------t-a--------------
--------------tat---------------a---------------------t-----
--a-------------------------t--a--t----a--------------------
---------t--------at-----a-tat----a-------------------------
------------------------------------t-----------------------
-------------at-----------------------------a-----------t---
----a--t-------------------------a-t------at---------a------
------t----------------------------a------------------t-----
a------------------------tat--------------------------------
--------------------------------at----------a---------------
-----------ta---------------------------t-------------------
-------------------a---------------tat----------------------
------------------------------------------------------------
----------------------------atata---------------------------
-----------------------------------t------gg----------------
----------------------------------------ttttg---------------
------------------------------------------------------------
tgtattaaggcc-----------------tt----acatgaccctacatataatcaacca
ctg---------------------------------------------------------
------------------------------------------------------------
------------------------------------------------------------
------------------------------------------------------------
------------------------------------------------------------
------------------------------------------------------------
------------------------------------------------------------
------------------------------------------------------------
-----------------------------------------------------
>CryptonV-N5_DR|22772
------------------------------------------------------------
------------------------------------------------------------
------------------------------------------------------------
------------------------------------------------------------
------------------------------------------------------------
------------------------------------------------------------
------------------------------------------------------------
------------------------------------------------------------
------------------------------------------------------------
------------------------------------------------------------
------------------------------------------------------------
------------------------------------------------------------
------------------------------------------------------------
----------------------------------------------------cctc----
----------------------tgc----------------------at---a-------
-----------------------aaa-----------------c-a--------------
--------------tat---------------g---------c-----------cag---
-aa-------------------------c----------ag-------------------
--------tt-------gac-----ggttc----atta----------------------
-------------------c--------------gtt-----------------------
-------------gtgg------------------c--g-----a-acc-------ct--
-g--a--t--------------------a---aa-t--aa--t----g----gac-----
------t---------------------------tagc----------------c-a---
--------aag----ga---------a---------------------------------
-------------------------------aatg---------a---------------
----------atg-----------------------------------------------
-------------------a----------------atg---------------------
------------------------------------------------------------
---------------------------aatgaa---------------------------
-----------------------------------tgaatgaaagaatccaagtgag---
------------------------------------------------------------
------------------------------------------------------------
gtttgacaagttataagagcct----ggatgttat-------------------------
--------------------tatagactttgcaagttcagttttcagacatttgtgggta
cagacatccattgt----------------------------------------------
--------------------------------------------------------gtgc
gttcttggcagt--ttttttctaatattgatatcggaattatatcgcgactgaaatttta
aaatatat-----------------------------cgtgatagaaatttttgccatgt
cgtccagccctata----------------------------------------------
------------------------------------------------------------
------------------------------------------------------------
-----------------------------------------------------
>CryptonV-N5_DR|22773
------------------------------------------------------------
------------------------------------------------------------
------------------------------------------------------------
------------------------------------------------------------
------------------------------------------------------------
------------------------------------------------------------
------------------------------------------------------------
------------------------------------------------------------
------------------------------------------------------------
---------gcaaacaa------gcaa---------------------------------
------------------------------------------------------------
-------------a-gatggtccaaaatgtatgctgtgca--------------------
------------------------------------------------------------
---------------tcattt--a--aag------------------------ca-----
-------gggg-----------tgt----------------------ca---a---actc
a---------attcct---------g-gagggc----------c-g--------------
-------------aagc-cct-----------g---------------------c-----
--a---------------cag-------t--t--t----a----gttc-caaccctgctc
------------------ca-----a-cac----acttacctgtaggtttc---------
--aaacaagcctg--aaaaactca-----attagttt-----------------------
-------------ga--------------------tca----------------------
--------------------------------gg-t------gt---------g------
-----tttaatt--------agggtt-------gga---------ac-------t-----
a--------aa-------------ctgt--------------------------------
--------------------------------gc----------a-----gagctgcg--
---gccctt--ttgga-----------------actgagtt-------------tg----
-------------------a---------------cac----------------------
-------ct---------------------------------------------------
----------------------------g-------------------------------
------------------------------------------------------------
------------------------------------------------------------
------------------------------------------------------------
------------------------------------------------------------
------------------------------------------------------------
------------------------------------------------------------
------------------------------------------------------------
------------------------------------------------------------
------------------------------------------------------------
------------------------------------------------------------
------------------------------------------------------------
------------------------------------------------------------
-----------------------------------------------------
>CryptonV-N5_DR|22774
------------------------------------------------------------
------------------------------------------------------------
------------------------------------------------------------
------------------------------------------------------------
------------------------------------------------------------
------------------------------------------------------------
------------------------------------------------------------
------------------------------------------------------------
------------------------------------------------------------
------------------------------------------------------------
------------------------------------------------------------
------------------------------------------------------------
----------------------------------------------------g-------
------------cagctgga---a--ggg---------------c-a----tcc------
--------------------gctgt----------------------gt---a-------
-----------------------aaa-------------------a--------------
--------------tat---------------g---------c-----------tgg---
--a-------------------------t--a-------ag-------------------
--------at-------ggc-----ggttc----attc----------------------
-------------------c--------------gct-----------------------
-------------gtgg------------------t--g-----a-ctg-------tg--
-g--a--t-----------------------aaa-t--aa--a---gg----gat-----
------t---------------------------aagc----------------t-g---
aa-------aa----ga---------a---------------------------------
-------------------------------aata---------a---------------
----------atg-----------------------------------------------
-------------------a----------------atg---------------------
------------------------------------------------------------
---------------------------aat------------------------------
------------------------------------------------------------
------------------------------------------------------------
------------------------------------------------------------
------------------------------------------------------------
---------------------------------gaatgaatgaatgaatga---------
------------------------------------------------------------
------------------------------------------------------------
------------------------------------------------------atgaat
gaatgaatg-------------------------------------aatgaatga-----
------------------------------------------------------------
------------------------------------------------------------
------------------------------------------------------------
-----------------------------------------------------
>CryptonV-N5_DR|22775
------------------------------------------------------------
------------------------------------------------------------
------------------------------------------------------------
------------------------------------------------------------
------------------------------------------------------------
------------------------------------------------------------
------------------------------------------------------------
------------------------------------------------------------
------------------------------------------------------------
------------------------------------------------------------
--------atttgcca--------------------------------------------
----g-------t-----------------------------------------------
-------------------------------------------------gttg-------
------------cagctgaa---a--ggg---------------c-a----tcctc----
----------------------tgt----------------------gt---a-------
-----------------------aaa-----------------c-a--------------
--------------tat---------------g---------c-----------tgg---
--a-------------------------t--a-------ag-------------------
--------tt-------ggc-----gattc----attc----------------------
-------------------c--------------gct-----------------------
-------------gtgg------------------c--g-----a-ccc-------ct--
-g--a--t---------------------t--aa--------------------------
------------------------------------gc----------------c-a---
a-------agg----aa---------a---------------------------------
-------------------------------att----------a---------------
----------ata-----------------------------------------------
-------------------a----------------atg---------------------
------------------------------------------------------------
---------------------------aaa------------------------------
------------------------------------------------------------
------------------------------------------------------------
------------------------------------------------------------
------------------------------------------------------------
------------------------------------------------------------
------------------------------------------------------------
------------------------------------------------------------
------------------------------------------------------------
------------------------------------------------------------
------------------------------------------------------------
------------------------------------------------------------
------------------------------------------------------------
-----------------------------------------------------
>CryptonV-N5_DR|22776
------------------------------------------------------------
------------------------------------------------------------
------------------------------------------------------------
------------------------------------------------------------
------------------------------------------------------------
------------------------------------------------------------
------------------------------------------------------------
------------------------------------------------------------
------------------------------------------------------------
------------------------------------------------------------
------------------------------------------------------------
----------------ata-----------------------------------------
------------------------------------------------------------
----------------tacat--a--------------------t-a------ca-----
----------------------ta------------------------t---a-------
---------------t---------a-----------------t-a--------------
--------------tat---------------a---------------------t-----
--a-------------------------t--a--t----a--------------------
---------t--------at-----a-tat----a-------------------------
------------------------------------t-----------------------
-------------at-----------------------------a-----------t---
----a--t-------------------------a-t------at---------a------
------t----------------------------a------------------t-----
a------------------------tat--------------------------------
--------------------------------at----------a---------------
-----------ta---------------------------t-------------------
-------------------a---------------tat----------------------
------------------------------------------------------------
---------------gagctggatccaaacaca---------------------------
------------g----------------------t------atttattaagaaaagtca
gacggg------------------------------------------------------
------------------------------------------ccattaagaaaaaaaaaa
gtcagaaaa---------------------------------------------------
-----------------aaatccaaagggggactaataattct-----------------
------------------------------------------------------------
------------------------------------------------------------
-------------------------------------------------------gactt
caactgaaaag-------------------------ttgtatatataa------------
------------------------------------------------------------
------------------------------------------------------------
------------------------------------------------------------
-----------------------------------------------------
>CryptonV-N5_DR|22777
------------------------------------------------------------
------------------------------------------------------------
------------------------------------------------------------
------------------------------------------------------------
------------------------------------------------------------
------------------------------------------------------------
------------------------------------------------------------
------------------------------------------------------------
------------------------------------------------------------
------------------------------------------------------------
------------------------------------------------------------
------------------------------------------------------------
------------------------------------------------------------
-----------------cttt--a--aag------------------------ca-----
-------cagg-----------tg-----------------------tc---a---aatt
c--------agtttct---------g-gagggc----------c-a--------------
-------------cagc-tct-----------g---------------------c-----
--a---------------ctg-------t--t--t----aatttcccc-caagccttcct
------------------ca-----g-tct----atgtg---------------------
----------------agtttttt-----tttttttt-----------------------
-------------tt--------------------tt-----------------------
------------------------------------------------------------
------------------------------------------------------------
------------------------------------------------------------
------------------------------------------------------------
------------------------------------------------------------
------------------------------------------------------------
------------------------------------------------------------
------------------------------------------------------------
------------------------------------------------------------
------------------------------------------------------------
------------------------------------------------------------
------------------------------------------------------------
------------------------------------------------------------
------------------------------------------------------------
------------------------------------------------------------
------------------------------------------------------------
------------------------------------------------------------
------------------------------------------------------------
------------------------------------------------------------
------------------------------------------------------------
-----------------------------------------------------
>CryptonV-N5_DR|22778
-----------------------------------------------gaaaa--------
-----aaa----------------------------------------------------
------------------------------------------------------aaacaa
ttaa------------------------tggggtctaataat------------------
------------------------------------------------------------
------------------------------------------------------------
------------------------------------------------------------
---------------------tctgac---------------------------------
---------------------------------------------ttcaactgtaa-ggg
aggaatgtcac-cagg--------------------------------------------
--------gtgtccgtggggtctt------------------------------------
-------------a-aaaagt---------------------------------------
------------------------------------------------------------
----------ctgaaatgttt--t--aaaa------------------------------
------------------------------------tgccaa-aaaaca---aa--a---
--------------tttca----gg-------------cct--t-aaaaag---------
------------------------------------------------------t-c-tt
aaa-------------------------t--g--c----a--------------------
--------ctg-------------------------------------------------
------------------------------------------------------------
------------------------------------------------------------
------------------------------------------------------------
------------------------------------------------------------
------------------------------------------------------------
------------------------------------------------------------
------------------------------------------------------------
------------------------------------------------------------
------------------------------------------------------------
------------------------------------------------------------
------------------------------------------------------------
------------------------------------------------------------
------------------------------------------------------------
------------------------------------------------------------
------------------------------------------------------------
------------------------------------------------------------
------------------------------------------------------------
------------------------------------------------------------
------------------------------------------------------------
------------------------------------------------------------
------------------------------------------------------------
------------------------------------------------------------
-----------------------------------------------------
>CryptonV-N5_DR|22779
------------------------------------------------------------
------------------------------------------------------------
------------------------------------------------------------
------------------------------------------------------------
------------------------------------------------------------
------------------------------------------------------------
------------------------------------------------------------
-------------------------------gt------gtg---------tgaa-----
------------------------------------------------------------
--------tgagagtgt------atggg--------------------------------
-------agtttccca--------------------------------------------
----g-------tg--atg-----------------------------------------
------------------------------------------------tgttg-------
------------cagctgga---a--ggg---------------c-a----tctgc----
----------------------tgc----------------------at---a-------
-----------------------aca-----------------c-a--------------
--------------ttt---------------g---------c-----------tgg---
--a-------------------------t--a-------ag-------------------
--------tt-------ggc-----ggttc----attc----------------------
-------------------t--------------gct-----------------------
-------------ttgg------------------c--g-----a-ccc-------ca--
-g--a--t---------------------t--aa-t--aa--a---gg----gac-----
------t---------------------------aagt----------------c-g---
a-------aaa----ta---------a---------------------------------
-------------------------------aatg---------a---------------
----------atg-----------------------------------------------
-------------------a----------------ata---------------------
------------------------------------------------------------
---------------------------aataaa---------------------------
------------------------------------------------------------
------------------------------------------------------------
------------------------------------------------------------
------------------------------------------------------------
-----------------------aggtcatgtacagtatgtgtgtgta------------
------------------------------------------------------------
------------------------------------------------------------
------------------------------------------------------------
-agagactg-------------------------------------aacgaaag-aacgc
ttaagtatactgatg---------ct---------------------------------a
gcggctggccctgc----------------------------------------------
------------------------------------------------------------
-----------------------------------------------------
>CryptonV-N5_DR|22780
------------------------------------------------------------
------------------------------------------------------------
------------------------------------------------------------
------------------------------------------------------------
------------------------------------------------------------
------------------------------------------------------------
------------------------------------------------------------
------------------------------------------------------------
------------------------------------------------------------
------------------------------------------------------------
------------------------------------------------------------
------------------------------------------------------------
------------------------------------------------------------
--------------------------ggg---------------c-a----tcggc----
----------------------tgc----------------------gt---a-------
-----------------------aaa-----------------c----------------
----------------t---------------g---------c-----------tgg---
--a-------------------------t--a-------ag-------------------
--------tt-------ggc-----ggttc----attt----------------------
-------------------c--------------gct-----------------------
-------------gtga------------------t--g-----a-ccc-------cc--
-g--a--t---------------------t--aa-t--aa--a---gg----gac-----
------t---------------------------aagc----------------c-g---
a-------aac----ga---------g---------------------------------
-------------------------------aatg---------a---------------
----------atg-----------------------------------------------
-------------------a----------------atg---------------------
------------------------------------------------------------
---------------------------aatgaa---------------------------
------------------------------------------------------------
------------------------------------------------------------
------------------------------------------------------------
------------------------------------------------------------
------------------------------------tgaatgaatg--------------
------------------------------------------------------------
------------------------------------------------------------
------------------------------------------------------------
-aatgaatg-------------------------------------aatgaatg-a----
------------------------------------------------------------
------------------------------------------------------------
------------------------------------------------------------
-----------------------------------------------------
>CryptonV-N5_DR|22781
------------------------------------------------------------
------------------------------------------------------------
------------------------------------------------------------
------------------------------------------------------------
------------------------------------------------------------
------------------------------------------------------------
------------------------------------------------------------
------------------------------------------------------------
------------------------------------------------------------
------------------------------------------------------------
------------------------------------------------------------
------------------------------------------------------------
------------------------------------------------------------
--------------------------ggg---------------c-a----tccgc----
----------------------tgc----------------------gt-----------
-----------------------aaa-----------------a-a--------------
--------------ctt---------------g---------c-----------tgg---
--a-------------------------t--a-------ag-------------------
--------tt-------ggc-----ggttc----attc----------------------
-------------------c--------------gct-----------------------
-------------gtgg------------------t--g-----a-ccc-------cg--
-g--a--t---------------------t--aa-t--aa--a---gg----gac-----
------t---------------------------aagc----------------t-g---
a-------caa----ga---------a---------------------------------
-------------------------------aatg---------a---------------
----------atg-----------------------------------------------
-------------------a----------------ata---------------------
------------------------------------------------------------
---------------------------aaa------------------------------
------------------------------------------------------------
------------------------------------------------------------
------------------------------------------------------------
------------------------------------------------------------
-------------------------------------atgcaaattagggc---------
------------------------------------------------------------
------------------------------------------------------------
------------------------------------------------------------
---agctgg-------------------------------------aaggg---------
------------------------------------------------------------
------------------------------------------------------------
------------------------------------------------------------
-----------------------------------------------------
>CryptonV-N5_DR|22782
------------------------------------------------------------
------------------------------------------------------------
------------------------------------------------------------
------------------------------------------------------------
------------------------------------------------------------
------------------------------------------------------------
------------------------------------------------------------
------------------------------------------------------------
------------------------------------------------------------
------------------------------------------------------------
------------------------------------------------------------
------------------------------------------------------------
------------------------------------------------------------
------------------------------------------------------------
--------------------------------------------------------ggcc
ac----------------------------------------------------------
------------------------------------------------------------
------------------------------------------------------------
------------------------------------------------------------
------------------------------------t-----------------------
-------------gt--------------------gtaaa----a---------tat---
----a--tgcc-------------agaat---ag-t------tg---------g-----c
ggtttattcaggtgtggcg----gttattta--gaa---------ac-------t-----
a--------ag-------------c-----------------------------------
------------------------------------------tga----tggaa------
-------at--taatgaatgaa--------t-----gaata-------------t-----
------------------------------------ag----------------------
-------ta---------------------------------------------------
----------------------------gtgtt------------t--------------
------------------------------------------------------------
------------------------------------------------------------
------------------------------------------------------------
------------------------------------------------------------
------------------------------------------------------------
------------------------------------------------------------
------------------------------------------------------------
------------------------------------------------------------
------------------------------------------------------------
------------------------------------------------------------
------------------------------------------------------------
-----------------------------------------------tgg----------
-----------------------------------------------------
>CryptonV-N5_DR|22783
------------------------------------------------------------
------------------------------------------------------------
------------------------------------------------------------
------------------------------------------------------------
------------------------------------------------------------
------------------------------------------------------------
------------------------------------------------------------
---------------------------------------------------tgagtgt--
------------------------------------------------------------
-----gtgtgtgagtgcgagaatatgag--------------------------------
-------tgtttcc----------------------------------------------
------------ca--ctg-----------------------------------------
------------------------------------------------agttg-------
------------tggcttaa---a--ggg---------------c-a----tcagc----
----------------------tgc----------------------gt---a-------
-----------------------aaa-----------------c-acg------------
---------------gt---------------g---------c-----------tgg---
--a-------------------------a--t-------ag-------------------
--------tt-------ggc-----ggttc----attc----------------------
-------------------c--------------aat-----------------------
-------------gtgg------------------t--g-----a-cct-------ct--
-g--a--t---------------------a--aa-t--ca--a---a-----gac-----
------t---------------------------aagc----------------c-g---
a-------aag----aaaa------tg---------------------------------
-------------------------------aatg---------a---------------
----------atg-----------------------------------------------
-------------------a----------------atg---------------------
------------------------------------------------------------
---------------------------aaagaa------------t--------------
------------------------------------------------------------
------------------------------------------------------------
------------------------------------------------------------
------------------------------------------------------------
---------------------------------gaatgaatgaataag------------
------------------------------------------------------------
------------------------------------------------------------
------------------------------------------------------------
------------------------------------------------------------
------------------------------------------------------------
------------------------------------------------------------
------------------------------------------------------------
-----------------------------------------------------
>CryptonV-N5_DR|22784
------------------------------------------------------------
------------------------------------------------------------
------------------------------------------------------------
------------------------------------------------------------
------------------------------------------------------------
------------------------------------------------------------
------------------------------------------------------------
-------------atttgctcaaacttccttcaag---------------acacttgc--
------------------------------------------------------------
---ctggaagtttttga------ataa---------------------------------
------------------------------------------------------------
-------------a-catta-------tgcatctgctgcataaaacat----atgccaga
gtagttggtggttcattctgttgtggactaagctgaaggctaaag---------------
----attgcaga-gacccact--a--gat------------------------ca-----
-------gggg-----------tca----------------------cc---a---atgt
c---------tgccct---------g-gagggc----------c-g--------------
-------------atgtccct-----------g---------------------c-----
--a---------------ggg-------t--t--t----a----gctc-cgacttgctt-
------------------ca-----a-cac----acctgcctggatgtttt---------
--aagtatacctagtaagaccttg-----attagctt-----------------------
-------------gt--------------------tca----------------------
--------------------------------tg-t------gt---------g------
-----tttgatt--------tgggtt-------gga---------gc-------t-----
a--------aa-------------atct--------------------------------
--------------------------------tt----------a-----ggacgccg--
---gctctt--ctgat-----------------gcaatttt-------------gg----
-------------------t---------------gac----------------------
-------cc---------------------------------------------------
----------------------------ctg-----------------------------
------------------------------------------------------------
------------------------------------------------------------
------------------------------------------------------------
------------------------------------------------------------
------------------------------------------------------------
------------------------------------------------------------
------------------------------------------------------------
------------------------------------------------------------
------------------------------------------------------------
------------------------------------------------------------
------------------------------------------------------------
------------------------------------------------------------
-----------------------------------------------------
>CryptonV-N5_DR|22785
------------------------------------------------------------
------------------------------------------------------------
------------------------------------------------------------
------------------------------------------------------------
------------------------------------------------------------
------------------------------------------------------------
------------------------------------------------------------
------------------------------------------------------------
------------------------------------------------------------
------------------------------------------------------------
------------------------------------------------------------
------------------------------------------------------------
------------------------------------------------------------
------------------------------------------------------------
------------------------------------------------------------
------------------------------------------------------------
------------------------------------------------------------
------------------------------------------------------------
------------------------------------------------------------
-------------------------------------a---------------------c
agtttagcaga---------------------------------act-------cat---
----a--ttttagtcagttt------gaa---at-a------at---------att----
-----------------------------------------------------at-----
gt-------ataag-----taataatatatag-----------agataa-----------
-------------------------ctgtaaaat---------aagt-------------
----------ctgta--------------------------aaat---------------
------------aacaaaaaa------------tgtactg--------------------
------------------------------------------------------------
------------------------------------------------------------
------------------------------------------------------------
------------------------------------------------------------
------------------------------------------------------------
------------------------------------------------------------
------------------------------------------------------------
------------------------------------------------------------
------------------------------------------------------------
------------------------------------------------------------
------------------------------------------------------------
------------------------------------------------------------
------------------------------------------------------------
------------------------------------------------------------
-----------------------------------------------------
>CryptonV-N5_DR|22786
------------------------------------------------------------
------------------------------------------------------------
------------------------------------------------------------
------------------------------------------------------------
------------------------------------------------------------
------------------------------------------------------------
------------------------------------------------------------
------------------------------------------------------------
------------------------------------------------------------
-----------ggagga------atgaatgatgcctg-----------------------
------------------------------------------------------------
-------------t-cttaa----------------------------------------
------------------------------------------------------------
-------------tttca-ca--a--taaaatt----ctgaattc-agtt---ta-----
-----------at---------t-------------------------c---a-------
------------tcttt--------a-------------tt--t----------------
-------------cttt---------------a------acgttt---------t-----
----------------------------t--a--c----a--------------------
------------------at-----g-tat----a-------------------------
-t----------------------------------t-----------------------
-------------gt-------------------gtcaa-----a-------gcaag---
----a--c--------------t----------a--------------------------
------t----------------------------a-------g----------t-----
t--------aa-------------ttg---------------------------------
-------------------------aaacaatgt---------ca---------------
-----tttt--ca-----------------cagttgaagtt------------c------
-------------------ag--------------ttt----------------------
----------------------a-------------------------------------
----------------------------gttct-----------------------t---
-----------------------------------t---gtggtttaatttttactgctg
aaagtccaaatactgaag------------------------------------------
-----------aatccatcaatgt-----------------gcagcttcagaagtcccga
accatgcaagccagtgg-------------------------------------------
-----------gcgaggaacaaactttaccaattga------------------------
------------------------------------------------------------
------------------------------------------------------------
------------------------------------------------------------
caagggaaaccaggctc-------------------agttgggcacgaccattaaactat
aatc--------------------------------------------------------
------------------------------------------------------------
-------------ataactaatatt-----------------------------------
-----------------------------------------------------
>CryptonV-N5_DR|22787
------------------------------------------------------------
------------------------------------------------------------
------------------------------------------------------------
------------------------------------------------------------
------------------------------------------------------------
------------------------------------------------------------
------------------------------------------------------------
-----------------------atacatgtataa---------------ata-------
---------------------aataaata-------------------------------
-aatataca---tgcat------aa-ata-------------------------------
-------tat--------------------------------------------------
-------------a-tata-----------------------------------------
------------------------------------------------------------
----------------tatat--a--------------------t-a------ta-----
----------------------ta------------------------t---a-------
---------------t---------a-----------------t-a--------------
--------------tat---------------a---------------------t-----
--a-------------------------t--a--t----a--------------------
---------t--------at-----a-tat----a-------------------------
------------------------------------t-----------------------
-------------at-----------------------------a-----------t---
----a--t-------------------------a-t------at---------a------
------t----------------------------a------------------t-----
a------------------------tat-------------------attaggtatatat
a-----tatatatatataaataa------atcat----------a---------------
-----------ta---------------------------t-------------------
-------------------a---------------tat----------------------
------------------------------------------------------------
----------------------------atata---------------------------
-----------------------------------a------tc----------------
------------------------------------------------------------
------------------------------------------------------------
------------------------------------------------------------
-----------------------------------atatatat-----------------
------------------------------------------------------------
------------------------------------------------------------
------------------------------------------------------------
--atata----------------------------------tataaatcatt--------
------------------------------------------------------------
------------------------------------------------------------
--------------------------------------------agttaatcgttcattt
ttcttt-----------------------------------------------
>CryptonV-N5_DR|22788
------------------------------------------------------------
------------------------------------------------------------
------------------------------------------------------------
------------------------------------------------------------
-----------------------------------------------------------g
ctgtgt------------------------------------------------------
------------------------------------------------------------
------------------------------------------------------------
------------------------------------------------------------
------------------------------------------------------------
------------------------------------------------------------
------------------------------------------------------------
------------------------------------------------------------
------------------------------------------------------------
----------------------------------------------------a-------
-----------------------aag-----------------c-a--------------
--------------tat---------------c---------c-----------tgg---
--a-------------------------t--g-------ag-------------------
--------tt-------ggt-----ggttc----attc----------------------
-------------------t--------------gct-----------------------
-------------gtag------------------t--g-----a-ccc-------ct--
-g--a--t-----------------------aaa-t--aa--a---gg----gac-----
------t---------------------------aagc----------------c-g---
a--------aa----ag---------a---------------------------------
-------------------------------aatg---------a---------------
----------atg-----------------------------------------------
-------------------a----------------atg---------------------
------------------------------------------------------------
---------------------------aatgaa---------------------------
-----------------------------------tgaatgaatgaatg-----------
------------------------------------------------------------
------------------------------------------------------------
------------------------------------------------------------
----------------------------------aatgaatgaatg--------------
------------------------------------------------------------
------------------------------------------------------------
------------------------------------------------------------
-aatgaatg-------------------------------------aat-----------
------------------------------------------------------------
------------------------------------------------------------
------------------------------------------------------------
-----------------------------------------------------
>CryptonV-N5_DR|22789
------------------------------------------------------------
------------------------------------------------------------
------------------------------------------------------------
------------------------------------------------------------
------------------------------------------------------------
------------------------------------------------------------
------------------------------------------------------------
-----------------------------------------g-----tgagtgaa-----
------------------------------------------------------------
--------tgagggtgt------atgga--------------------------------
-------tgtttccca--------------------------------------------
----g-------tg--atg-----------------------------------------
------------------------------------------------ggttg-------
------------ctgctgaa---a--tgg---------------c-a----tccac----
----------------------tgc----------------------at---a-------
-----------------------aaa----------------------------------
--------------cat---------------g---------t-----------agg---
--a-------------------------t--a-------tg-------------------
--------tt-------ggc-----ggttc----attc----------------------
-------------------c--------------act-----------------------
-------------gtgg------------------c--g-----a-ccc-------ca--
-g--a--t---------------------t--aa-t--aa--a---gg----gac-----
------t---------------------------aag----------------ct-g---
a-------aaa----ga---------a---------------------------------
-------------------------------aatg---------a---------------
----------atg-----------------------------------------------
-------------------a----------------atg---------------------
------------------------------------------------------------
---------------------------aatgac---------------------------
------------------------------------------------------------
------------------------------------------------------------
------------------------------------------------------------
------------------------------------------------------------
-----------------------atgtttaaggctatgactcggaaagtgacat------
------------------------------------------------------------
------------------------------------------------------------
------------------------------------------------------------
------------------------------------------------------------
------------------------------------------------------------
------------------------------------------------------------
------------------------------------------------------------
-----------------------------------------------------
>CryptonV-N5_DR|22790
----------------------------gttgcgtcacagc------aagaagg----tt
gc--tgtttcgagcgtcccgactagcttagttggcatttct-gtgttgagttttcatgtt
ctaac------------------------------------------aagt-----tcag
aaac-gt--ggtataggtgaatgggga--agg--caa-a---------------------
------------------------------------------------------------
-------------------------------------ttggccgtag-------------
------------------------------------------------------------
------------------------tgtacgtgt------at-----------aaa-----
------------------------------------------------------------
--------tgaatgtgt------acgga--------------------------------
-------tgtttctta--------------------------------------------
----g-------tg--atg-----------------------------------------
------------------------------------------------ggttg-------
------------cggctgga---a--ggg---------------c-a----tccgc----
----------------------tgc----------------------at---a-------
-----------------------aaa-----------------c-a--------------
--------------tat---------------g---------c-----------tgg---
--a----------------------------a-------ag-------------------
--------tt-------ggt-----ggctc----attc----------------------
-------------------c--------------gct-----------------------
-------------gtgg------------------c--g-----a-tcc-------ca--
-g--a--t---------------------a--aa-t--aa--a---gg----gac-----
------t---------------------------aagc----------------t-g---
a-------aaa----ga---------a---------------------------------
-------------------------------aatg---------a---------------
----------atg-----------------------------------------------
-------------------a----------------ata---------------------
------------------------------------------------------------
---------------------------agtggg---------------------------
-----------------------------------tggttcattccgctgtgg--c----
------------------------------------------------------------
------------------------------------------------------------
--------------------------------------------gatcccagataaataa
agggact--------------acgctgaaaagaaaatgaatgaatgagtgcgtgc-----
------------------------------------------------------------
-----------------------------------------------------gtggttc
attctgctgtgg--tga--cctct------------------------------------
-gataaatc-------------------------------------agagacta-agccg
aaggaaaatga-------------------------------------------------
------------------------------------------------------------
------------------------------------------------------------
-----------------------------------------------------
>CryptonV-N5_DR|22791
------------------------------------------------------------
------------------------------------------------------------
------------------------------------------------------------
------------------------------------------------------------
------------------------------------------------------------
------------------------------------------------------------
------------------------------------------------------------
-------------------------aggtgtg----------------------------
------------------------------------------------------------
-------tttgatatgg------gttg-----------------------------caac
tgaaatctgcagg-----------------------------------------------
----aaggtccagg-aacagggttggccacccatgatctatatgtatctataatccagaa
agaga-------------------------------------------------------
-------------gttaatct--a--tat------------------------ca-----
-------gggg-----------tgg----------------------cc---a---accc
t---------gttcct---------g-gagagc----------c-a--------------
-------------cctt-cct-----------g---------------------c-----
--a---------------gat-------t--t--c----a----gtt-------------
------------------------------------------------------------
------------------------------------------------------------
------------------------------------------------------------
------------------------------------------------------------
------------------------------------------------------------
------------------------------------------------------------
------------------------------------------------------------
------------------------------------------------------------
------------------------------------------------------------
------------------------------------------------------------
------------------------------------------------------------
------------------------------------------------------------
------------------------------------------------------------
------------------------------------------------------------
------------------------------------------------------------
------------------------------------------------------------
------------------------------------------------------------
------------------------------------------------------------
------------------------------------------------------------
------------------------------------------------------------
------------------------------------------------------------
------------------------------------------------------------
------------------------------------------------------------
-----------------------------------------------------
>CryptonV-N5_DR|22792
------------------------------------------------------------
------------------------------------------------------------
------------------------------------------------------------
------------------------------------------------------------
------------------------------------------------------------
------------------------------------------------------------
------------------------------------------------------------
------------------------------------------------------------
------------------------------------------------------------
-------------atat------at-----------------------------------
------------------------------------------------------------
-------------a-tata-----------------------------------------
------------------------------------------------------------
--------------tccatat--a--------------------t-a------ta-----
----------------------ta------------------------t---a-------
---------------t--ttttttaa-----------------t-a--------------
--------------tat---------------a---------------------t-----
--a-------------------------t--a--t----a--------------------
---------t--------at-----a-tat----a-------------------------
------------------------------------t-----------------------
-------------at-----------------------------a-----------t---
----a--t-------------------------a-t------ac---------a------
------t----------------------------a------------------t-----
a------------------------tat--------------------------------
--------------------------------at----------a---------------
-----------ta---------------------------t-------------------
------------tataggga---------------ta-----------------------
------------------------------------------------------------
----------------------------atata---------------------------
-----------------------------------t------atatttttttttgcttca
actaaaa-----------------------------------------------------
------------------------------------------------------------
------------------------------------------------------------
----------------------------------actgaatat-----------------
------------------------------------------------------------
------------------------------------------------------------
------------------------------------------------------------
--gcaaatca----------------------------tggaaaatcatgtctt------
------------------------------------------------------------
------------------------------------------------------------
------------------------------------------------------------
-----------------------------------------------------
>CryptonV-N5_DR|22793
------------------------------------------------------------
------------------------------------------------------------
------------------------------------------------------------
------------------------------------------------------------
------------------------------------------------------------
------------------------------------------------------------
------------------------------------------------------------
------------------------------------------------------------
[truncated: 2,822,006 more chars]
