# Supplementary material for: Zebrafish transposable elements show extensive diversification in age, genomic distribution, and developmental expression
Source: Genome Res. 2022 Jul;32(7):1408–23. doi: 10.1101/gr.275655.121 (PMC9341512; doi:10.1101/gr.275655.121)
Supplement: Supplemental Material [file supp_gr.275655.121_Supplementary_data_2.tar.gz › supp-data-2/Helitron-1N2_DR.mafft.fa]

>Helitron-1N2_DR|43369
tcttgacccatagttgacgctgtcatcaaattc----------------accagtgtaag
-cgacaat-------------gacagacct----aaaatttttat------ctttattgc
a--gagatacaaatgtagtttgt----------caacatactatcgcatttgtcgttgca
gtaaacaaaaacta--ttacacctattaacacaaattcaataacttttttt-tctgaaga
tgatccgggtaaaatttagtgcaaatcag--ccaaacaatgtaggaaaagtttgaaaaaa
a-aatatt----------------------------------------------------
-tttttttacttaaggctagatggcggacaggaagttcagttaattaaggcgtaattggt
attgat------------------------------------------------------
------------------------------------------------------------
------------------------------------------------------------
------------------------------------------------------------
----------------------------------ataaa---------------------
tatag-------ctgcaagctgca------------------------------------
--------ata-atc-----g------gggtcgagcag------------------c---
-----ccagtggccacatc-------------------ataaacaagt------actg-c
a----acaa---------------------------------------------------
--gct------------------------------acag---------------------
----------agc---a-actg--------ga------------------------aaat
-----------tacacaataac-ttt-----------------------------tttgc
----aac-------------atgt----------tttgag-------------------c
taa-----------a-tttgg-tggaaat------tggg-cag-----acaat------c
ta------tgg-agagttcaaa----------a-ttac---aga-----tt---------
ttt--aagctaa-----------ttcaaga----tggtgga--cgggaagttgtg--tca
att------agggaata-aatt--ctattaa----tgttc---tt---ggtatg----at
ccaaagaat----ct-a--------------------------------gc-----t-ag
-------acaaa-----actc---------ttcaaa------a---gccatttgata---
-cat----------------ttt---------tcgttgatat----aa----tttaatt-
---gtt--------tgtcaa--ctttacaca---gaagg-tggtg----ca----aacta
acta--------aact--attt-ggtcaatgtca------g-ct-----ctatatcacac
---act--ttaa-g---tt-t------ggt---tt-caa-------ta----cgtc---a
------acc--agtgatt-----------caccctt-taatgtaa------tc-----tg
gcagctt----tacatacgtca----agtttgcgca---tatat--gctaa-------at
-gacaa---cag---t----tttctc----tatca--acatgaatgc-------ca-taa
cttttggt-------cta----catggtc-tgaagatgatc--t--aattca--------
--------------t-------a------aaatttgtacc---aaca---atc----tag
gag----gagt-t------aaaaaaga----------atggttt-gaacaaaa-------
-tcaaa-at-ggt------aaacagg-----a--------agttg----ggca---gatt
atatacagtaattggta-----t-----ctgtgttt---ttggc-atg---accc-aag-
--a-aataatttgaga--ccaattttatcaaa-at---aagatcatgcagtcaa---aag
-ttattaccaa-atttgt---gagtttcaataataatggatgataaatgtct--------
------------------------------------------------------------
------------------------------------------------------------
------------------------------------------------------------
------------------------------------------------------------
------------------------------------------------------------
------------------------------------------------------------
------------------------------------------------------------
------------------------------------------------------------
------------------------------------------------------------
------------------------------------------------------------
------------------------------------------------------------
------------------------------------------------------------
------------------------------------------------------------
------------------------------------------------------------
------------------------------------------------------------
------------------------------------------------------------
------------------------------------------------------------
------------------------------------------------------------
------------------------------------------------------------
------------------------------------------------------------
------------------------------------------------------------
------------------------------------------------------------
------------------------------------------------------------
------------------------------------------------------------
------------------------------------------------------------
------------------------------------------------------------
------------------------------------------------------------
------------------------------------------------------------
------------
>Helitron-1N2_DR|43370
------------------------------------------------------------
------------------------------------------------------------
------------------------------------------------------------
------------------------------------------------------------
------------------------------------------------------------
------------------------------------------------------------
------------------------------------------------------------
------------------------------------------------------------
------------------------------------------------------------
------------------------------------------------------------
------------------------------------------------------------
------------------------------------------------------------
--tgg-------------------------------------------------------
--------tttgataa----atg-------------------------------------
----------tgatgcatt----------------------------------gacgg-c
g----acaa------------------------------aa-------------------
------------------------------------------------------------
----------------aaattggggtc---ga----------------------------
-----------tatataacagctttaaagggatat-------------------------
----agt------c--tcagatgt--------agtttggcagctca-------------t
caaagtc----atta-atgagttaaataaat----ttgatctattgacatgaaa-----t
cac---------aaaattcaaa---------------------------ctg--------
ttt----------------aatgcacaaaat---aaatgatatg-gggaatcaggtgtga
att--------------------------------gactc--------ggtttgct----
------------gct----ataaatcta------------------------------ag
tg---------------acta---------------------------------------
--------------------------------gtct------------------------
--------------tgtga-----------------------------------------
------------------------------------------------------------
-----------------tt-t------ggc------aaa---------------------
-----------------------------------------------tcctttc------
-------------------tgaatt---------------------tttaa-------gc
-caaaag------------------------------a------------c------cat
ttttttgtatct----------cctgacc-------------ac----------taga--
t-----------ggc-------gctctcca--aatgct----------------------
------------------------------------------------------------
------------------------------------------------------------
------------------------------------------------------------
------------------------------------------------------------
------------------------------------------------------------
------------------------------------------------------------
------------------------------------------------------------
------------------------------------------------------------
------------------------------------------------------------
------------------------------------------------------------
------------------------------------------------------------
------------------------------------------------------------
------------------------------------------------------------
------------------------------------------------------------
------------------------------------------------------------
------------------------------------------------------------
------------------------------------------------------------
------------------------------------------------------------
------------------------------------------------------------
------------------------------------------------------------
------------------------------------------------------------
------------------------------------------------------------
------------------------------------------------------------
------------------------------------------------------------
------------------------------------------------------------
------------------------------------------------------------
------------------------------------------------------------
------------------------------------------------------------
------------------------------------------------------------
------------------------------------------------------------
------------------------------------------------------------
------------------------------------------------------------
------------------------------------------------------------
------------
>Helitron-1N2_DR|43371
------------------------------------------------------------
------------------------------------------------------------
------------------------------------------------------------
------------------------------------------------------------
------------------------------------------------------------
------------------------------------------------------------
------------------------------------------------------------
------------------------------------------------------------
------------------------------------------------------------
------------------------------------------------------------
------------------------------------------------------------
-------------------------------gacgtagg---------------------
aggag-------ttcgaaaaagtag-----gtttctgacttaaggctagatggcggacag
gaaagtcagttaatt-----aag----gcataa-------ttactatcgatattctcagg
acaaccatataaatgtatc-aagaaaagtttcata--------taaaatttgt------c
a----aaagttattagcatttttagaaatttctttat----aacatttgagcaaaaggtg
gcgctatgacaaaactttttgagcaccctcagggcacag----tcccgaagacac-acat
tgactttcat-tc---a-attt--------gc--------caatgcgt----tcgtaaaa
-----------tatag--caat-tttt---gaca-taattca-----------aaataaa
cgactgc---------caaaatgg------ctgacccggtaaa--a-------------t
cagac------atca-ttcgactcgggatgc----tccg-ctg-------gat------g
aa---a------caag----------------a-cacccaagaa-----tt---------
tt-----ttgag-----------ttttgga----ccaagagt-tgagtagttacaa-gca
-------------aaaa-aata--a-----------atacatttt---tgtatc------
----------------tcc--agacc----acta---g------ggggcagtgtgccgaa
--acactgca-------g-ta-------acttcaga------------------------
--------------------------------ccat------------------------
---ggt--------tatgat-----------------------------------aac--
--------------------------------------------------------acac
-----a--ccaa-g----------------------------------------------
------------------------------------------------------------
-----ctc---ta----tggta----attttgctcg-----caa--gttaa-------tc
-aaaaa---tgg---t-----tggtct---catca--acttgaattc-------aat-aa
ctttcggt-------cag----catggtc-tgtagatcatg--t--aatt----caat--
t---tt------agt-------g------aaaattggact---cata-------------
-------agtt-tg--ttcaaagtttgtt-------------------------------
--------t-gcg-------aaaaaa-----a--------ttttc--atgaca---gaaa
a--ttacgtcat----aggg---------tgtgtttgaatcagc-ttg---agcc-aag-
--g-aat----------------------------------------ca-------ga-a
------------------------------------------------------------
------------------------------------------------------------
-------------gaa--------------------------------------------
------------------------------------------------------------
-------------------------a----------------------------------
------------------------------------------------------------
---------------------------------------------a--------------
-------------------aagaa------------------------------------
------------------------------------------------------------
------------------------------------------------------------
---------------------------------------------tt-------------
------------------------------------------------------------
------------------------------------------------------------
------------------------------------------------------------
------------------------------------------------------------
------------------------------------------------------------
------------------------------------------------------------
------------------------------------------------------------
------------------------------------------------------------
------------------------------------------------------------
--------------------------ttgattgt---cca-----ttcagttcaaaagtt
ata-a--cg--a----taaacacaagtg-ac---------act-ttg----ga---ca--
-agtgatggcgct------agagtgt------tt---gaattag--agagtcca--aatt
tgttgtggttg-aa----gatcagactgtcct----ct--at---cagtgt----gc---
c-aacgatt-gtgta-----aatgctgcaa----acagttt--atag-----gtc-tgcc
-atagactc-----ccaga--gtggaagaaagaggaagagg---------aagcc----g
gaagaacaata----at--aag-------aaccggaacgg----ata---caatag----
--ggg-----------------------------ccta----cg---cacctttgg----
-------------tgcttggccccaataaaaacaaatttagctg------caagcagcaa
ttatcgaggcca
>Helitron-1N2_DR|43372
------------------------------------------------------------
------------------------------------------------------------
------------------------------------------------------------
------------------------------------------------------------
------------------------------------------------------------
------------------------------------------------------------
------------------------------------------------------------
------------------------------------------------------------
------------------------------------------------------------
------------------------------------------------------------
------------------------------------------------------------
------------------------------------------------------------
------------------------------------------------------------
------------------------------------------------------------
------------------------------------------------------------
------------------------------------------------------------
------------------------------------------------------------
------------------------------------------------------------
------------------------------------------------------------
------------------------------------------------------------
------------------------------------------------------------
------------------------------------------------------------
------------------------------------------------------------
------------------------------------------------------------
------------------------------------------------------------
------------------------------------------------------------
------------------------------------------------------------
------------------------------------------------------------
------------------------------------------------------------
------------------------------------------------------------
------------------------------------------------------------
------------------------------------------------------------
------------------------------------------------------------
------------------------------------------------------------
------------------------------------------------------------
------------------------------------------------------------
------------------------------------------------------------
------------------------------------------------------------
------------------------------------------------------------
------------------------------------------------------------
------------------------------------------------------------
------------------------------------------------------------
------------------------------------------------------------
------------------------------------------------------------
------------------------------------------------------------
-tga----------------acagg-aagttgggccaactatagaa-taacttgtatcta
ggtttacagtatgacatgaaagagtcaatcaagaccagtct-aatggcaaaaggcaagac
taataaacagccact---------------------------------------------
------------------------------------------------------------
------------------------------------------------------------
------------------------------------------------------------
------------------------------------------------------------
------------------------------------------------------------
------------------------------------------------------------
------------------------------------------------------------
------------------------------------------------------------
------------------------------------------------------------
------------------------------------------------------------
------------------------------------------------------------
------------------------------------------------------------
------------------------------------------------------------
------------------------------------------------------------
------------------------------------------------------------
------------------------------------------------------------
------------------------------------------------------------
------------------------------------------------------------
------------------------------------------------------------
------------------------------------------------------------
------------
>Helitron-1N2_DR|43373
------------------------------------------------------------
------------------------------------------------------------
------------------------------------------------------------
------------------------------------------------------------
------------------------------------------------------------
------------------------------------------------------------
------------------------------------------------------------
------------------------------------------------------------
------------------------------------------------------------
------------------------------------------------------------
------------------------------------------------------------
------------------------------------------------------------
------------------------------------------------------------
------------------------------------------------------------
------------------------------------------------------------
------------------------------------------------------------
------------------------------------------------------------
------------------------------------------------------------
------------------------------------------------------------
------------------------------------------------------------
--------------------------------------------------aat------g
aa---t------gaacgt------------------------------------------
------------------------------------------------------------
---------------------------------------t--------------------
---------------------tgacc----aata---ggt------------------ga
c----------------actgttac--------caa------a-----------------
--------------------------------ttta------------------------
tatgg------------tgtg-ttcagtgca---------ag------------------
------------------------------------------at-----cacaatgacac
---aca--tcaa-g---tt-t------gtt---gt-caa-------taaa--t-----tg
aagcattgc--agagtta-----------cagactc-agatatag------tt-----cc
ataattcc---ag------aaaac--aa--------------------------------
---aaa---ccg--------ttacaca---tatcg--gcgcaaattcca--------taa
cattgtat-------cag----gatagtc-tgaagaggatc--t--ggttc----aaa--
t---tt------ggtgatttgtg------aaagttggaca---aact---gtc----tta
gac----aagt-tt--gaaagagtaggtttcac------------gaac----------a
attaaaaac----------agaaaaaa-actataccttacgattt--------ttgaaaa
t--tg--------------gtgtcaa-------cttgaattgtc-ata---agcc-aag-
--g-ataaag----gg--------------------------------------------
------------------------------------------------------------
------------------------------------------------------------
-------------aac--------------------------------------------
------------------------------------------------------------
-------------------------a----------------------------------
------------------------------------------------------------
------------------------------------------------------------
------------------------------------------------------------
------------------------------------------------------------
------------------------------------------------------------
-------------------------------------------tttg-------------
------------------------------------------------------------
-------------------------------gttt-------------------------
------------------------------------------------------------
------------------------------------------------------------
------------------------------------------------------------
------------------------------------------------------------
------------------------------------------------------------
------------------------------------------------------------
------------------------------------------------------------
----------------------------tgtggtc----------tacggttcaaacatt
gta----aa-cat---ttcaaaatagta-a-----------at-ttg----ga---ca--
-agtagtggtgct------agcgagt------tt---gagttag--agggtcca--aatt
tgctttggtta--at---aagaagattgttct----ct--ac---cagtgt----gc---
c-aaatttc---------ataacctttgaa-cgaacttcta-------taaaggc-tgcc
-attcaaa------ttgca--gcaga----agaagaagaagaatatgaa----cc----a
gaacaataaca---------------------------------atag------------
--gtg-----------------------------cctt----ca---cagctcccc----
-------------tgcttggctcctaataataata-------------------------
------------
>Helitron-1N2_DR|43374
------------------------------------------------------------
------------------------------------------------------------
------------------------------------------------------------
------------------------------------------------------------
-----------------------------------------------------------a
t-aata------------------------------------------------------
------------------------------------------------------------
------------------------------------------------------------
------------------------------------------------------------
------------------------------------------------------------
------------------------------------------------------------
-------------------------------aacacaac---------------------
tacaa-------ctgcaagcagca------------------------------------
--------att-att-----g------gggccgagcag------------------c---
-----tcagcgaccagatt-------------------ataaaaaagt------tcga-c
a----cgaca--------------------------------------------------
-agtt------------------------------acag---------------------
----------agc---t-actg--------aa------------------------aaat
-----------tct----------------------------------------------
-----at-------------agat----------gtttag-------------------c
caa-----------a-tttgg-tggaaat------tggg-cta-----atgat------c
ta------tgg-acagttcaaa----------a-caac---aga-----tt---------
ttt--aaactag-----------ttcaaga----tggtgga--caggaagtcgtg--tca
gtt------agggaata-aat----tatcaa----tgttc--------------------
------------------------------------------------------------
------------------------------------------------------------
------------------------------------------------------------
------------------------------------------------------------
------------------------------------------------------------
------------------------------------------------------------
------------------------------------------------------------
------------------------------------------------------------
------------------------------------------------------------
------------------------------------------------------------
------------------------------------------------------------
------------------------------------------------------------
------------------------------------------------------------
------------------------------------------------------------
------------------------------------------------------------
------------------------------------------------------------
------------------------------------------------------------
------------------------------------------------------------
------------------------------------------------------------
------------------------------------------------------------
------------------------------------------------------------
------------------------------------------------------------
------------------------------------------------------------
------------------------------------------------------------
------------------------------------------------------------
------------------------------------------------------------
------------------------------------------------------------
------------------------------------------------------------
------------------------------------------------------------
------------------------------------------------------------
------------------------------------------------------------
------------------------------------------------------------
------------------------------------------------------------
------------------------------------------------------------
------------------------------------------------------------
------------------------------------------------------------
------------------------------------------------------------
------------------------------------------------------------
------------------------------------------------------------
------------------------------------------------------------
------------------------------------------------------------
------------------------------------------------------------
------------------------------------------------------------
------------------------------------------------------------
------------
>Helitron-1N2_DR|43375
------------------------------------------------------------
------------------------------------------------------------
------------------------------------------------------------
------------------------------------------------------------
------------------------------------------------------------
------------------------------------------------------------
------------------------------------------------------------
------------------------------------------------------------
------------------------------------------------------------
------------------------------------------------------------
------------------------------------------------------------
------------------------------------------------------------
------------------------------------------------------------
------------------------------------------------------------
------------------------------------------------------------
------------------------------------------------------------
------------------------------------------------------------
------------------------------------------------------------
------------ctat---aac-ttt-----------------------------ttggc
----agc-------------atgg----------tctgaa-------------------c
caa-----------g-tttgg-aggaaat------ttgg-cca-----acgat------c
aa------tgg-caagttaaaa----------a-caac---aca-----tt---------
ttc--tgagtat-----------tttaaca----tggtcga--catgaatttg-------
------------------------------------------------------------
------------------------------------------------------------
------------------------------------------------------------
------------------------------------------------------------
------------------------------------------------------------
------------------------------------------------------------
------------------------------------------------------------
------------------------------------------------------------
------------------------------------------------------------
-------------------------------------acataaattc-------ca-caa
tttttggt-------tta----catagtc-tgaagatgatc--a--gagt----taaa--
t---tt------ggt-------g------aagaatggacc---aacg---gtc----tag
gag----gagt-t------aaaaaaag---------aatgcctt-aaacaaaa-------
-tcaaa-at-ggc------ggacagg-----a--------agttt----ggca---gact
t--tggcataattggta-----t-----ctgtgttg---ttggc-agg---atgc-aaa-
--g-aataatttgaga--ctaatttctt----------gagcatatgcagtaaa---aag
-ttattaccaa-atttgt---aagtttcattattaatagttaatgactgtcttataactc
ttgacccataggtggcgctgt-caccaaatttttatggtgtggtcagtgagga--gacaa
tgacagaccta--aaccttggtgtcattatctgcaactatgacagagacacagcctca--
-gatgtaattgggcatcatgccatcaca--tttgtcggtgcagtaaac---aaaaatcgc
tacacccatcaacacaaactccataactttttgtcagcatggtccgaagattatctgagt
caaatttgatgcaaataggccaaactacgtaggaggagttcgaaaaagtaggtttttgac
ttaa--ggctag-atggcagacagg-aagttcagttaatt-aggca-taattggtatgga
tattctca-------------gaatatatcaaaacaagtat-cataacaataggcaaaat
tagacaaaagttattagcattttta-----------------------------------
------------------------------------------------------------
------------------------------------------------------------
------------------------------------------------------------
------------------------------------------------------------
------------------------------------------------------------
------------------------------------------------------------
------------------------------------------------------------
------------------------------------------------------------
------------------------------------------------------------
------------------------------------------------------------
------------------------------------------------------------
------------------------------------------------------------
------------------------------------------------------------
------------------------------------------------------------
------------------------------------------------------------
------------------------------------------------------------
------------------------------------------------------------
------------------------------------------------------------
------------------------------------------------------------
------------------------------------------------------------
------------
>Helitron-1N2_DR|43376
------------------------------------------------------------
-----------------------------------------------------------c
a-----------------------------------------------------------
---------------gttttatctattaacatgaattcca--------------------
----------gaaatctggtctatatggtc--------------gaagaagatccaggaa
a-aatttggtaaaga---------------------------------------------
------------------------------------------------------------
------------------------------------------------------------
------------------------------ctggaccaat--------------------
------------------------------------------------------------
------------------------------------------------------------
-------------------------------ggtctaaa---------------------
tattt-------ccgcaagcagca------------------------------------
--------att-atc-----a------gggccaagcag------------------c---
-----ccagccgccacatc-------------------atatatgagc------atgg-c
a----acaa---------------------------------------------------
--gct------------------------------acagaa-------------------
----------------a-actg--------ga------------------------aaat
-----------cctat---aac-ttt-----------------------------ttgtc
----agc-------------atgt----------actggg-------------------c
caa-----------a-tttag-tggaaat------tggg-cta-----aggat------c
ta------ggg-agagttcaaa----------a-caac---aga-----tt---------
ttt--aaactaa-----------ttcaaga----aggtgga--caggaagtcatg--tca
att------agggaata-aatt--ataccat----tgttc---tc---tttatg----at
ccaaggaat----ct-gca--agacc----a------g--tctcatgacaaa--------
-----------------acta---------tttaag----------gtcatttgata---
-aatttag--------------------------------------aa------------
----------------------------------------tg------------------
-------------act--------------------------gt----------------
------------------------------------------------------------
----------------------------------------------------------tg
aca---------------------------------------------------------
------------------------------------------------------------
------------------------------------------------------------
------------------------------------------------------------
------------------------------------------------------------
------------------------------------------------------------
------------------------------------------------------------
------------------------------------------------------------
------------------------------------------------------------
------------------------------------------------------------
------------------------------------------------------------
------------------------------------------------------------
------------------------------------------------------------
------------------------------------------------------------
------------------------------------------------------------
------------------------------------------------------------
------------------------------------------------------------
------------------------------------------------------------
------------------------------------------------------------
------------------------------------------------------------
------------------------------------------------------------
------------------------------------------------------------
------------------------------------------------------------
------------------------------------------------------------
------------------------------------------------------------
------------------------------------------------------------
------------------------------------------------------------
------------------------------------------------------------
------------------------------------------------------------
------------------------------------------------------------
------------------------------------------------------------
------------------------------------------------------------
------------------------------------------------------------
------------------------------------------------------------
------------------------------------------------------------
------------------------------------------------------------
------------------------------------------------------------
------------
>Helitron-1N2_DR|43377
------------------------------------------------------------
------------------------------------------------------------
------------------------------------------------------------
------------------------------------------------------------
------------------------------------------------------------
------------------------------------------------------------
------------------------------------------------------------
------------------------------------------------------------
------------------------------------------------------------
------------------------------------------------------------
------------------------------------------------------------
----------------------------------ataaa---------------------
tatag-------ctgcaagcagca------------------------------------
--------att-atc-----ag-----gggccaagcag------------------t---
-----ccagtggccacatt-------------------ataagcaagc------acgg-c
a----acaa---------------------------------------------------
--gct------------------------------acac---------------------
----------agc---a-actg--------ga------------------------aaat
-----------tctgt---aac-ttt-----------------------------ttggc
----agc-------------atgg----------tctgag-------------------c
caa-----------a-tttgg-aggaaat------tggg-cta-----acaat------t
caataacttag-aaagttcaaa----------a-caac---aga-----tt---------
ttt--aaactaa-----------ttcaagg----taaggga--caggaagtca-------
------ataa-------------------at----tgttc---tc---tgtatg----at
ccaaggaat----ct-aca--agacc----a------g--tctcatgacaa-----t-ag
-------acaaa-----acta---------ttcaaa------a---gtcatttgata---
-aatttt-----ata--tgattt---------ctattgattgaagtac----tgtaatt-
---att--------agtcag--ttttaccca---gaagg-tggtt----ca----aagtg
atgt---------a----gctt-ggtcaatgtca------a-gt-----ctagatcacac
---act--ttat-a---gc-c------tattt-tt-cag-------ta----cttc---a
acccattgc--agtgatt-----------cagcctg-taatgtca------tc-----tg
gcagcat----ta----catca----agtttgggca---tat----gctaa-------at
-gacaa---cag---t----tttgtc----aatcg--acatgaattc-------ca-taa
cttttggt-------cca----agtggtc-tgaagatgatt--a--gagt----aaaa--
t---at------ggt-------g------aagattggacc---aacg---gtc----tag
gag----aagt-a------aagaaaga---------attgtttt-gaacaaaa-------
-tcaag-at-ggt------ggagtaa-----a--------atttt----ggca---gatt
atcagacataattggta-----t-----ctttgttg---ttggt-atg---actc-aag-
--g-aataatttaaga--ccaatgtcatcaaa-at---aaacatatgcaggcaa---aaa
-atattaacaa-atttag---aagtttcattaataatggctcatgactgtcttgtaactc
ttgacccataggtggcactgt-cactaaggttttatgttgtggtcagtgtaaggagacaa
tgacagaccta--aaatt------------------------------------------
------------------------------------------------------------
------------------------------------------------------------
----------------------------------------------------------ac
ttaa--gactag-attttgg------aagttcagttaattaaggca-taattggtatcaa
tattctcaaaacaaccggaatgtatgtatcaagacaagtttc-------ataagcaaaat
tagtcaaacgttattagcatttttagaaatattgtta-taacttttgaccaaaaggtggc
ggtgtgacaaaactttttgagcaccttcagtgcccagtcataaacacaaattatgagttt
cataacaatttgctaataagttcat-aaaatatagcaat---ttttg-acattattcaaa
atggcagacgggcaaaatggccaactt---------------------------------
------------------------------------------------------------
------------------------------------------------------------
------------------------------------------------------------
------------------------------------------------------------
--ctacgttaaatttgttagcaagttaattaaaaacagttggtccaatcaacttccattc
at-aacttttggtcagcatggtctgtag--------attcatttttggtgaaaat-----
---------gggacaagttcattcaaataggttttgcgaaaaatttgaaatagcaaaaa-
-aa--------aaataaaaaattgtctcaattggctcaagaatcggcttgagccaaggaa
tcagaggaaaa--------------------aag---cca-----ttcagttcagaagtt
ata-a--ag--a----taagcataagtg-aa---------act-ttg----ga---ca--
-agtggtggcact------aaagagt------tt---gagctaa--aaaatccc--aatt
tattgtggtta-aa----aatcggactgtcct----ct--at---cagtgt----ac---
c-aaagttt-gtgca-----aatgccacaa----atggttt--atag-----ggc-----
------------------------------------------------------------
------------------------------------------------------------
------------------------------------------------------------
------------------------------------------------------------
------------
>Helitron-1N2_DR|43378
---------tgagttag-agagtctaaatttgttgtggtt--------------------
-----------------------------------gaagtttagactgc-cctttatcag
--------------------------------------tgagacagagtttgcgc-----
------------------------------------------------------------
------------------------------------aaatgcagcaaacagttcaaataa
t-aat-------------------------------------------------------
------------------------------------------------------------
------------------------------------------------------------
------------------------------------------------------------
------------------------------------------------------------
------------------------------------------------------------
---------------------------------aatacc---------------------
tatag-------ctgcaagcagca------------------------------------
--------att-atc-----g------ggcccaagcat------------------c---
-----ccagcggccacatc-------------------ataaccaagc------aaga-c
a----acaa---------------------------------------------------
--gct------------------------------acag---------------------
----------agc---a-actg--------ga------------------------aaat
-----------tctat---aac-ttt-----------------------------taggc
----agc-------------atgc----------tctgag-------------------a
caa-----------a-tttgg-tggaaat------tggg-cta-----acaat------c
ta------tgg-agagttaaaa----------a-caac---aga-----tt---------
ttc--aaactaa-----------ttcaaga----tgatgga--caggaagtc--------
-------------aata-aatt--atatcaa----tgttc---tc---tgtatg----at
gcaaggaat----ct-aca--agacc----a------g--tctcatgacat-----g-ag
-------acaaa-----acta---------ttcaaa------a---gtcatttgata---
-aatttt-----ata--tgattt---------ctattgatat----aa----tttaatt-
---gtt--------tgtcaa--ttttaccca---gaagg-tggcg----ca----aactg
acat---------a----gttt-ggtcaatgtca------g-gtct--------------
---------------------------------ca-cag-------ta----cttc---a
agccattgc--agggatt-----------tagcctg-taatgtca------tc-----tg
gcagtat----ta----catta----agtttgtgc-------------------------
------------------------------------------------------------
------------------------------------------------------------
------------------------------------------------------------
------------------------------------------------------------
-atatg-gt-ggt------ggacagg-----a--------agttg----agtt---aatt
t--aggaataatttgta-----t-----tgatattc---tcagg-aca---agcc-aag-
--g-aatgtatcaaga--taagtttcataaca-at---aggcaaaattagtcaa---aag
-ttattagcgt-tgttag---aaatattgttataaa---------gttactttataacat
t-----------------------------------------------------------
-------------aaaag------------------------------------------
------------------------------------------------------------
------------------------------------------------------------
------------------------------------------------------------
------------------------------------------------------------
------------------------------------------------------------
----------------------------------------------------------ga
ggcacgacaaaactttttgagcaccttcagggcacagtctcgaagatgtatactgacttt
cataacaattcaccaatgcatacgt-aaaatatagcaat---ttttc-acataattcaaa
atggtagatggtcaaaatggctgacct-gggaaaa-------------------------
------------------------------------------------------------
------------------------------------------------------------
-------------------------------tcagaccatgttcc---------------
------------------------------------------------------------
----------------cccgcatgt-----------------------------------
-----------------------------------------------aaagagatcttat
gaat--------------------------------------------------------
------------------------------------------------------------
------------------------------------------------------------
------------------------------------------------------------
------------------------------------------------------------
------------------------------------------------------------
------------------------------------------------------------
------------------------------------------------------------
------------------------------------------------------------
------------------------------------------------------------
------------------------------------------------------------
------------
>Helitron-1N2_DR|43379
------------------------------------------------------------
------------------------------------------------------------
------------------------------------------------------------
------------------------------------------------------------
----------------------------------------------------------aa
t-aat-------------------------------------------------------
------------------------------------------------------------
------------------------------------------------------------
------------------------------------------------------------
------------------------------------------------------------
------------------------------------------------------------
---------------------------------aataaa---------------------
tatgg-------ttgcaagcagca------------------------------------
--------att-att-----g------gggccaagcag------------------c---
-----cgagcggccacatc-------------------gtaaacgagc------tcga-c
a----acaa---------------------------------------------------
--gct------------------------------acag---------------------
----------agc---a-actg--------ga------------------------aaat
-------------tat---gac-ttt-----------------------------ttggc
----aga-------------atgg----------tctaag-------------------c
caa-----------a-tttag-tagaaat------tgga-cta-----acaat------c
ta------tgg-tgagttcaaa----------a-taac---aga-----tt---------
ttc--aaactaa------------tgaaaa----tggtgaa--caggaagtcgtg--tcg
att------agggagta-aatt--atatcaa----tgttc---at---aatac-------
--aaggaat----ct-gca--aaacc----a------g--tctcataaca-----ct-ag
-------acaaa-----acta---------ttcaaa------a---gtcatttgaga---
-aatttc-----aga--ttattt---------ctattgatag----aa----tttattt-
---att--------cattca--tttaaacca---aacat-cagct----ct----gtcgg
atgt---------a----aaaa-gaccaattttataccatg-gt-----tgtgataacac
---aca--ccaa-g---tt-t------ggt---gt-acatcaa---ta----cgtc---a
atgcattat--ggaaaaa-----------cacctta-agtcaatt------tt-----ca
caagctc----ta----cgtaa----aatttgtttg---caa----gttaa-------tc
-gaaaa---tg----g----tttgtct---aatca--acttgatttt-------ca-taa
cttttggt-----------------------------------c--agtt----------
---------------------------------------------------------tag
aac----gagt-t------tgtttaaa---------taggattt-acaaaaaa-------
ttctaa-at-agc------gaaaa---------------cattttc--tgatg---gaaa
a--tgtcgtcatagg-------------gtgcatttaaatcgac-ttg---agcc-aag-
--g-----------------------------aat---tagcccattcagttat---aaa
------------------------------------------------------------
------------------------------------------------------------
------------------------------------------------------------
------------------------------------------------------------
------------------------------------------------------------
------------------------------------------------------------
------------------------------------------------------------
------------------------------------------------------------
------------------------------------------------------------
------------------------------------------------------------
------------------------------------------------------------
------------------------------------------------------------
------------------------------------------------------------
------------------------------------------------------------
------------------------------------------------------------
------------------------------------------------------------
------------------------------------------------------------
------------------------------------------------------------
------------------------------------------------------------
------------------------------------------------------------
---------------------------------------------------------gtt
ata-a--ag--a----taaacataagtg-aa---------att-ttg----ga---ca--
-agtggtgg---------------------------------------------------
------------------------------------------------------------
------------------------------------------------------------
------------------------------------------------------------
------------------------------------------------------------
------------------------------------------------------------
------------------------------------------------------------
------------
>Helitron-1N2_DR|43380
------------------------------------------------------------
------------------------------------------------------------
------------------------------------------------------------
------------------------------------------------------------
------------------------------------------------------------
------------------------------------------------------------
------------------------------------------------------------
------------------------------------------------------------
------------------------------------------------------------
------------------------------------------------------------
------------------------------------------------------------
------------------------------------------------------------
------------------------------------------------------------
------------------------------------------------------------
------------------------------------------------------------
------------------------------------------------------------
------------------------------------------------------------
------------------------------------------------------------
------------------------------------------------------------
------------------------------------------------------------
------------------------------------------------------------
------------------------------------------------------------
------------------------------------------------------------
------------------------------------------------------------
------------------------------------------------------------
------------------------------------------------------------
------------------------------------------------------------
------------------------------------------------------------
------------------------------------------------------------
------------------------------------------------------------
------------------------------------------------------------
------------------------------------------------------------
------------------------------------------------------------
------------------------------------------------------------
------------------------------------------------------------
------------------------------------------------------------
------------------------------------------------------------
------------------------------------------------------------
------------------------------------------------------------
------------------------------------------------------------
------------------------------------------------------------
------------------------------------------------------------
------------------------------------------------------------
------------------------------------------------------------
------------------------------------------------------------
------------------------------------------------------------
------------------------------------------------------------
------------------------------------------------------------
------------------------------------------------------------
------------------------------------------------------------
------------------------------------------------------------
----------------------------------------------------------aa
acaacagaaa---------------------ttttttt---tatatctccggaccactag
agagtagtgcaccgaaacgctgcagataacttcataccatggttgtcataacacacacca
agtt--------------------------------------------------------
---tggtgtgaatatgtc------------------------------------------
------------------------------------------------------------
------------------------------------------------------------
------------------------------------------------------------
------------------------------------------------------------
------------------------------------------------------------
------------------------------------------------------------
------------------------------------------------------------
------------------------------------------------------------
------------------------------------------------------------
------------------------------------------------------------
------------------------------------------------------------
------------------------------------------------------------
------------
>Helitron-1N2_DR|43381
------------------------------------------------------------
------------------------------------------------------------
------------------------------------------------------------
------------------------------------------------------------
------------------------------------------------------------
------------------------------------------------------------
------------------------------------------------------------
------------------------------------------------------------
------------------------------------------------------------
------------------------------------------------------------
------------------------------------------------------------
----------------------------------ttata------------------att
tatcc-------ccacaaacctct------------------------------------
------------gtc-----cc--------------------------------------
-----------------------------------------------------------c
a----aaat---------------------------------------------------
-t----------------------------------------------------------
-----------gt---a-------------------ctg---------tgctctcaaaaa
-----------ataatgaaaat-gccc---catac-------------------------
----agt-------cacagaacgatg----------------------------------
----------------cattaatgtgcacat-----------------aaagc-------
----ac------agcgtttttcaggcaaaatggccgac-----------gt---------
cca--aaatg-------------gtggaca---tgaataaat-tagacagcgacc-----
-----------------------------------ggctc--------cgtatg------
------------------------------ccac---g----------------------
------------------------------ctta-----t--------------------
-tacttt----------tga-----------tcaat------------------------
--aggt---ggcactgtgac-----------------------------ta----aat--
---t---------g----atgt-ggtcactgt-gg-----g-gg-----gacaatgac--
---aca--caaa-a---tt-t------ggt---gt-aaa-------ta----tgct---a
aagtcttgc--agagaca-----------tagtctc-aaattcat------tt-----tg
gcatcatg--------tcatca----aattcgttga---tgc----gttaa-------at
-g-----------------------a----taaca--gcacgatattta--------taa
cccttttc----------------tggca-aaat---------t--gaat----cgaa--
t---tt------ggt-------g------aaaaccagaca---gacagcagcc----tga
tgg----gagt-t------cgaaaaagtatg---tttttaa------agaaat-------
-------tc-agc------atg-atg-----a--------agttt----ggcc---aact
t--tgtaattactggta-----t-----tgttgttc---tcagc-atg---tccc-aag-
--g-aat-----------------------------------------------------
--------cag-atttac---cagcttcaataggcaaaattagtcaaaagctaataaata
t-----------------------------------------------------------
------------------------------------------------------------
------------------------------------------------------------
------------------------------------------------------------
------------------------------------------------------------
------------------------------------------------------------
------------------------------------------------------------
------------------------------------------------------------
------------------------------------------------------------
------------------------------------------------------------
------------------------------------------------------------
------------------------------------------------------------
------------------------------------------------------------
------------------------------------------------------------
------------------------------------------------------------
------------------------------------------------------------
------------------------------------------------------------
------------------------------------------------------------
------------------------------------------------------------
------------------------------------------------------------
-----------------aactgcaagcagca---------att-at----------ca--
------------------------------------------------------------
------------ga--------------------------acc--aagc-----------
------------------------------------------------------------
------------------------------------------------------------
------------------------------------------------------------
------------------------------------------------------------
------------------------------------------------------------
------------
>Helitron-1N2_DR|43382
------------------------------------------------------------
------------------------------------------------------------
------------------------------------------------------------
------------------------------------------------------------
------------------------------------------------------------
------------------------------------------------------------
------------------------------------------------------------
------------------------------------------------------------
------------------------------------------------------------
------------------------------------------------------------
------------------------------------------------------------
------------------------------------------------------------
------------------------------------------------------------
------------------------------------------------------------
------------------------------------------------------------
------------------------------------------------------------
------------------------------------------------------------
------------t---a-------------------------------------------
------------------------------------------------------------
--------------------atga------------------------------------
------------------------------------------------------------
------------agaacctaaa--------------------------------------
------------------------------------------------------------
------------------------------------------------------------
------------------------------------------------------------
------------------------------------------------------------
------------------------------------------------------------
------------------------------------------------------------
------------------------------------------------------------
-------------g---tt-t------ggt---gt-taa-------tatt---------t
aagcattgc--agagaga-----------cagcctc-agatgcag------ttt------
-------------------------gcatttgtcag---tgc----cataa-------ac
-aaaaa--tc----at----ttcacc----tactg--atatgaatttta--------cat
catttgtt-------caa-catgtttgtc-tgaaaatgatc--t--------aacaaa-a
c---tt------ggt-------g------atattttggcca--aaag---gtgtg--tag
gag----aagt-tt----------------------------------------------
-------ac----------------------a------------------------aata
a---------------------t-------------------------------------
--g---------------------------------------------------------
------------------------------------------------------------
------------------------------------------------------------
------------------------------------------------------------
------------------------------------------------------------
------------------------------------------------------------
------------------------------------------------------------
------------------------------------------------------------
------------------------------------------------------------
------------------------------------------------------------
------------------------------------------------------------
------------------------------------------ttttg-------------
------------------------------------------------------------
------------------------------------------------------------
------------------------------------------------------------
------------------------------------------------------------
------------------------------------------------------------
------------------------------gaa---------------------------
------------------------------------------------------------
------------------------------------------------------------
------------------------------------------------------------
------------------------------------------------------------
----a------a----aatacatatatg----------------atg----ga---ca--
-----------------------agt------tt--------agc---------------
------------aa----------------------tt----------------------
--a---------------------------------------------------------
------------------------------------------------------------
------------------------------------------------------------
------------------------------------------------------------
------------------------------------------------------------
------------
>Helitron-1N2_DR|43383
------------------------------------------------------------
------------------------------------------------------------
------------------------------------------------------------
------------------------------------------------------------
------------------------------------------------------------
------------------------------------------------------------
------------------------------------------------------------
------------------------------------------------------------
------------------------------------------------------------
------------------------------------------------------------
------------------------------------------------------------
------------------------------------------------------------
------------------------------------------------------------
------------------------------------------------------------
------------------------------------------------------------
------------------------------------------------------------
------------------------------------------------------------
------------------------------------------------------------
------------------------------------------------------------
------------------------------------------------------------
------------------------------------------------------------
------------------------------------------------------------
------------------------------------------------------------
------------------------------------------------------------
------------------------------------------------------------
------------------------------------------------------------
------------------------------------------------------------
------------------------------------------------------------
------------------gttt-ggtaattgtgaa-------gt-----gacaatgacac
---tcg--tgca-g--------------------------------tt----tgtc---a
aagcttttttcagaaaca-----------tgtactc-agagggag-------t-----tg
gtactata--------caacca----aatttg----------------------------
------------------------------------------------------------
------------------------------------------------------------
------------------------------------------------------------
------------------------------------------------------------
------------------------------------------------------------
----------------------------------------------tt--------gat-
--g---------------------------------------------------------
------------------------------------------------------------
------------------------------------------------------------
------------------------------------------------------------
------------------------------------------------------------
------------------------------------------------------------
------------------------------------------------------------
------------------------------------------------------------
----------------------------------------t-------------------
------------------------------------------------------------
------------------------------------------------------------
------------------------------------------tgtaaa------------
------------------------------------------------------------
------------------------------------------------------------
------------------------------------------------------------
------------------------------------------------------------
------------------------------------------------------------
------------------------------------------------------------
------------------------------------------------------------
------------------------------------------------------------
------------------------------------------------------------
------------------------------------------------------------
----------ta----ggaacatt------------------------------------
------------------------------------------------------------
------------------------------------------------------------
------------------------------------------------------------
------------------------------------------------------------
------------------------------------------------------------
------------------------------------------------------------
------------------------------------------------------------
------------
>Helitron-1N2_DR|43384
------------------------------------------------------------
------------------------------------------------------------
------------------------------------------------------------
------------------------------------------------------------
------------------------------------------------------------
------------------------------------------------------------
------------------------------------------------------------
------------------------------------------------------------
------------------------------------------------------------
------------------------------------------------------------
------------------------------------------------------------
------------------------------------------------------------
------------------------------------------------------------
------------------------------------------------------------
---------------------------------------------------------g-c
a----atga---------------------------------------------------
--gct------------------------------acag---------------------
----------agc---a-actg--------ga------------------------aaac
-----------tcgat---aac-ttt-----------------------------ttggc
----agc-------------atgg----------tctgag-------------------t
caa-----------a-tttgg-tggaaat------tggg-cta-----acgat------a
ta------tgg-aaagttcaaa----------a-caac---aca-----tt---------
ttt--aaactaa-----------tttaaga----tggtgga--caggaggtcgtg--tca
gtt-------gggaata-catt--ttatcga-----------------------------
acaagtaatatagct-gca--ag----------------------cagcaaggatca-gg
-------gccaa-----gcag---------cccagc------g---g-------------
-----cc-----aca--tcataa---------ccaagcgtgg----ca----ac------
------------------------------------------------------------
------------------------------------------------------------
------------------------------------------------------------
------------------------------------------------------------
------------------------------------------------------------
------------------------------------------------------------
------------------------------------------------------------
------------------------------------------------------------
------------------------------------------------------------
------------------------------------------------------------
------------------------------------------------------------
------------------------------------------------------------
------------------------------------------------------------
------------------------------------------------------------
------------------------------------------------------------
------------------------------------------------------------
------------------------------------------------------------
------------------------------------------------------------
------------------------------------------------------------
------------------------------------------------------------
------------------------------------------------------------
------------------------------------------------------------
------------------------------------------------------------
------------------------------------------------------------
------------------------------------------------------------
------------------------------------------------------------
------------------------------------------------------------
------------------------------------------------------------
------------------------------------------------------------
------------------------------------------------------------
------------------------------------------------------------
------------------------------------------------------------
------------------------------------------------------------
------------------------------------------------------------
------------------------------------------------------------
------------------------------------------------------------
------------------------------------------------------------
------------------------------------------------------------
------------------------------------------------------------
------------------------------------------------------------
------------------------------------------------------------
------------
>Helitron-1N2_DR|43385
------------------------------------------------------------
------------------------------------------------------------
------------------------------------------------------------
------------------------------------------------------------
------------------------------------------------------------
--aat-------------------------------------------------------
------------------------------------------------------------
------------------------------------------------------------
------------------------------------------------------------
------------------------------------------------------------
------------------------------------------------------------
---------------------------------aataaa---------------------
tatag-------ctgcaagcagca------------------------------------
--------act-act-----g------gggccaagcag------------------t---
-----ccagcggccacatc-------------------ataaacaagc------acag-c
a----acaa---------------------------------------------------
--gct------------------------------gcag---------------------
----------agt---a-accg--------gg------------------------aaat
-----------tctat---aac-ttt-----------------------------taggc
----agc-------------atgg----------tctgat-------------------c
caa-----------a-tttgg-tggtaat------tggg-cta-----aaaat------c
ta------t---------------------------------------------------
------------------------------------------------------------
------------------------------------------------------------
------------------------------------------------------------
------------------------------------------------------------
------------------------------------------------------------
------------------------------------------------------------
------------------------------------------------------------
------------------------------------------------------------
------------------------------------------------------------
------------------------------------------------------------
------------------------------------------------------------
------------------------------------------------------------
------------------------------------------------------------
------------------------------------------------------------
------------------------------------------------------------
------------------------------------------------------------
------------------------------------------------------------
------------------------------------------------------------
------------------------------------------------------------
------------------------------------------------------------
------------------------------------------------------------
------------------------------------------------------------
------------------------------------------------------------
------------------------------------------------------------
------------------------------------------------------------
------------------------------------------------------------
------------------------------------------------------------
------------------------------------------------------------
------------------------------------------------------------
------------------------------------------------------------
------------------------------------------------------------
------------------------------------------------------------
------------------------------------------------------------
------------------------------------------------------------
------------------------------------------------------------
------------------------------------------------------------
------------------------------------------------------------
------------------------------------------------------------
------------------------------------------------------------
------------------------------------------------------------
------------------------------------------------------------
------------------------------------------------------------
------------------------------------------------------------
------------------------------------------------------------
------------------------------------------------------------
------------------------------------------------------------
------------
>Helitron-1N2_DR|124407
------------------------------------------------------------
------------------------------------------------------------
------------------------------------------------------------
------------------------------------------------------------
------------------------------------------------------------
------------------------------------------------------------
------------------------------------------------------------
------------------------------------------------------------
------------------------------------------------------------
------------------------------------------------------------
------------------------------------------------------------
------------------------------------------------------------
------------------------------------------------------------
------------------------------------------------------------
------------------------------------------------------------
------------------------------------------------------------
------------------------------------------------------------
------------------------------------------------------------
-------------------aatttttttat------------------------------
----agc-----------------------------------------------------
----------------------------------------ccaa----------------
------------acag--------------------------------------------
-----------------------ttcaaaa------------------------------
------------------------------------------------------------
------------------------------------------------------------
------------------------------------------------------------
------------------------------------------------------------
------------------------------------------------------------
------------------------------------------------------------
-------------a---gt-----------------------------------------
------------------------------------------------------------
----------------------------------------------a-------------
--ttaa-------------------------------g----------------------
---------------ctt----------------------------agtgc---aagt--
t---tt----------------g--------------------gata-------------
------------------------------------------------------------
------------------------------------------------------------
------------------------------------------------------------
--a---------------------------------------------------------
------------------------------------------------------------
------------------------------------------------------------
------------------------------------------------------------
------------------------------------------------------------
------------------------------------------------------------
------------------------------------------------------------
------------------------------------------------------------
------------------------------------------------------------
------------------------------------------------------------
------------------------------------------------------------
------------------------------------------------------------
------------------------------------------------------------
------------------------------------------------------------
------------------------------------------------------------
------------------------------------------------------------
------------------------------------------------------------
------------------------------------------------------------
------------------------------------------------------------
------------------------------------------------------------
------------------------------------------------------------
------------------------------------------------------------
--------------------------------------------gtg-------------
-----gtggtgct------agcaaga------ac---tgag-------actcct--aatg
tgctgtggtta-----aagtttacaccgtcgt----ct--at---tcatat----gc---
c-aaatttc------a---tcacaatccaa-ataatggttc-------ttgaggc-tacc
-atagact----------------------------------------------------
--------------------------------------------------caatagcagg
aga---------------------------------------------------------
------------------------------------------------------------
------------
>Helitron-1N2_DR|124408
------------------------------------------------------------
------------------------------------------------------------
------------------------------------------------------------
------------------------------------------------------------
------------------------------------------------------------
------------------------------------------------------------
------------------------------------------------------------
------------------------------------------------------------
------------------------------------------------------------
------------------------------------------------------------
------------------------------------------------------------
------------------------------------------------------------
------------------------------------------------------------
------------------------------------------------------------
------------------------------------------------------------
------------------------------------------------------------
------------------------------------------------------------
------------------------------------------------------------
------------------------------------------------------------
------------------------------------------------------------
------------------------------------------------------------
------------------------------------------------------------
------------------------------------------------------------
------------------------------------------------------------
------------------------------------------------------------
------------------------------------------------------------
------------------------------------------------------------
------------------------------------------------------------
------------------------------------------------------------
--------taaa-g---tc-t------aat---gt-gaa-------ta----tgtt---t
taagttttg-aagagata-----------caacttc-agatgcag------tt-----ca
gcactatg--------cc-tta----aatgag----------------------------
------------------------------------------------------------
------------------------------------------------------------
------------------------------------------------------------
------------tta--------------------------------------------a
tccag-------------------------------------------------------
------------taat-----------------------------ttg--------aaa-
--a---------------------------------------------------------
------------------------------------------------------------
------------------------------------------------------------
------------------------------------------------------------
------------------------------------------------------------
------------------------------------------------------------
------------------------------------------------------------
------------------------------------------------------------
----------------------------------------t-------------------
------------------------------------------------------------
------------------------------------------------------------
------------------------------------------gtttga------------
------------------------------------------------------------
------------------------------------------------------------
------------------------------------------------------------
------------------------------------------------------------
------------------------------------------------------------
------------------------------------------------------------
------------------------------------------------------------
------------------------------------------------------------
------------------------------------------------------------
------------------------------------------------------------
----------ca----caaa-------------------------tc--------ccac-
aacttttgtcacc-----------------------------at----------------
------------tgcc-tgaa---------------------------------------
------------------------------------------------------------
------------------------------------------------------------
------------------------------------------------------------
------------------------------------------------------------
------------------------------------------------------------
------------
>Helitron-1N2_DR|124409
------------------------------------------------------------
------------------------------------------------------------
------------------------------------------------------------
------------------------------------------------------------
----------------------------------------------------------aa
t-aataaaaa--------------------------------------------------
------------------------------------------------------------
------------------------------------------------------------
------------------------------------------------------------
------------------------------------------------------------
------------------------------------------------------------
-----------------------------------taaa---------------------
tatag-------ctgcaagcag--------------------------------------
----------caatt-----aag----gggccaagcac--tcatagccagaatgagcaaa
gcagtccagag----------------------ccaaaatgagcaaagcagtc------c
a----gaggccaaaaggttagtaaggagcatc----------------------------
--------------------------------------------------------agac
aaagt-------------gttt--------tt--------gaatacat----atgaagta
-----------tgt----------------------------------------aatggc
cgacaga---------caaaatgg------ctgacctgggaaa--a-------------t
cagac------atta-tcggattcggcatgc----tcca-tca-------gat------g
ta---a------agag----------------a-c------aaa-----tt---------
tt-----atgaa-----------tttggga----caatcggt-taagtagttatag-gca
-----------aaaata-aata--c---------------gtttt---tgtatc------
----------------tcc--agatc----acta---g------ggggcagtttgctgaa
--atgctgcg-------gata-------acctcaga------------------------
--------------------------------ccat------------------------
---agt--------tgtcat-----------------------------------aaa--
--------------------------------------------------------acac
-----a--ccaa-t---tt-c------agt---gt-aaa-------ta----tttc---a
acgcattat--gaagata----------tcgcctca----agacca-----ttt----tt
gcaagctc---ta-----gtta----gatttgttcg-----caa--gt-----------c
-aaaaa---cgg---t-----tcctct---aatca--gcttgaattt-------cat-aa
cttttggt-------cag----catgatc-tg----------------------------
-----------------------------aaaattgggca---cacg---gcc----tag
aac----gagt-tt--gataaactagattt-------------t-gataaaata----aa
ttataa-at-agc-------aagaca-----a--------ttttc--atgaca---g---
----gatgttat----aggg---------tgcgtttgaatcatc-atg---aacc-atg-
--a-aat----------------------------------------ca-------gagg
------------------------------------------------------------
------------------------------------------------------------
-------------aaa--------------------------------------------
------------------------------------------------------------
-------------------------a----------------------------------
------------------------------------------------------------
------------------------------------------------------------
---------------------aaa------------------------------------
------------------------------------------------------------
------------------------------------------------------------
------------------------------------------catc--------------
------------------------------------------------------------
------------------------------------------------------------
------------------------------------------------------------
------------------------------------------------------------
------------------------------------------------------------
------------------------------------------------------------
------------------------------------------------------------
------------------------------------------------------------
------------------------------------------------------------
---------------------------ttggact---gaa-----tt-------gaagtt
ata-a--ca--a----taaacataagtg-aa---------att-ttt----ga---ca--
-agtggtggcact------agagagt------tt---aagttag--agagtcca--aatt
tgttgtggttg-aa----gatcagactgtcct----ct--at---cagtgt----gc---
c-aaagttt-gcgca-----aatgccgcaa----acggttc--aaag-----agc-tgcc
-atagactc-----ccaga--gc-------agatgaggaaga---------atcc----a
gaagaataata----at--aag-------aaccggaacgg----ata---caata-----
------------------------------------------------------------
------------------------------------------------------------
------------
>Helitron-1N2_DR|124410
------------------------------------------------------------
------------------------------------------------------------
------------------------------------------------------------
------------------------------------------------------------
------------------------------------------------------------
------------------------------------------------------------
------------------------------------------------------------
------------------------------------------------------------
------------------------------------------------------------
------------------------------------------------------------
------------------------------------------------------------
------------------------------------------------------------
------------------------------------------------------------
------------------------------------------------------------
------------------------------------------------------------
------------------------------------------------------------
------------------------------------------------------------
------------------------------------------------------------
------------------------------------------------------------
------------------------------------------------------------
-------------------------------------------a----------------
-------------------------------------------------tt---------
ttt--------------------ggaaaag------------------------------
---------gcgctata------------------cctct--------------------
---------------------ggacc----tcta---g---------------------g
tg-------------gcgctg-------tctttaaa------------------------
-----------------------------cttctgg------------------------
----------------------------------------ta-------tattctgactc
atgc-------------------------------------tgt--t----ggatgtcac
---atg--ttga--cttttgtgcg---gatat-gt---------catact--tttca---
-----------aaagata----------------------------------------tg
gcacctta---tg---------------------------------cccaa-------ct
tcaaaatgacaga------------------------a----------------------
----------------------ggtggtc-------------------------tagc-c
caccct----------------g------aaaatgtgatatt--------gcc-------
-------agat-tcga--------------------------------------------
-------at-gat---------caag------------------------------gaat
cc-------------------------------------------ataga-atcc-aag-
----aaca----------------------------------------------------
------------------------------------------------------------
----------------------------------------tg------------------
------------------------------------------------------------
------------------------------------------------------------
-------------------------a----------------------------------
------------------------------------------------------------
------------------------------------------------------------
----------------------------------------t-------------------
------------------------------------------------------------
------------------------------------------------------------
-----------------------------------------tttctga------------
------------------------------------------------------------
------------------------------------------------------------
------------------------------------------------------------
------------------------------------------------------------
----tc------------------------------------------------------
------------------------------------------------------------
------------------------------------------------------------
------------------------------------------------------------
------------------------------------------------------------
---------------------------------------------aacttttcaaaattt
ata----ag-----------cataaata---------tgcatt-tta-------------
-agtg---------------------------tctcc------------------tga--
-----------------------------------cct--gtaggcactgt----gg---
c-caacttt-------------------------------------------ggc-----
-atggacct---------------------------------------------------
------------------taagatc-------------------ata-------------
--gt--------------------------------------------------------
------------------------------------------------------------
------------
>Helitron-1N2_DR|124411
------------------------------------------------------------
------------------------------------------------------------
------------------------------------------------------------
------------------------------------------------------------
------------------------------------------------------------
------------------------------------------------------------
------------------------------------------------------------
------------------------------------------------------------
------------------------------------------------------------
------------------------------------------------------------
------------------------------------------------------------
------------------------------------------------------------
------------------------------------------------------------
------------------------------------------------------------
------------------------------------------------------------
------------------------------------------------------------
------------------------------------------------------------
------------------------------------------------------------
------------------------------------------------------aatcac
tgccgcc---------caaaatgg------ctgacctgggaaa--a-------------t
ccaac------atca-gcagatccagcatgc----tccg-ccg-------gat------g
ta---a------agag----------------a---------------------------
------------------------------------------------------------
------------------------------------------------------------
------------------------------------------------------------
------------------------------------------------------------
------------------------------------------------------------
------------------------------------------------------------
------------------------------------------------------------
------------------------------------------------------------
------------------------------------------------------------
------------------------------------------------------------
------------------------------------------------------------
------------------------------------------------------------
------------------------------------------------------------
------------------------------------------------------------
------------------------------------------------------------
------------------------------------------------------------
------------------------------------------------------------
------------------------------------------------------------
------------------------------------------------------------
------------------------------------------------------------
------------------------------------------------------------
------------------------------------------------------------
------------------------------------------------------------
------------------------------------------------------------
------------------------------------------------------------
------------------------------------------------------------
------------------------------------------------------------
------------------------------------------------------------
------------------------------------------------------------
------------------------------------------------------------
------------------------------------------------------------
------------------------------------------------------------
------------------------------------------------------------
------------------------------------------------------------
------------------------------------------------------------
------------------------------------------------------------
------------------------------------------------------------
------------------------------------------------------------
------------------------------------------------------------
------------------------------------------------------------
------------------------------------------------------------
--gaattta-gcaca-----ttttgaacaa----atggttg--aaaa-------------
------------------------------------------------------------
------------------------------------------------------------
------------------------------------------------------------
------------------------------------------------------------
------------
>Helitron-1N2_DR|124412
------------------------------------------------------------
------------------------------------------------------------
------------------------------------------------------------
------------------------------------------------------------
------------------------------------------------------------
------------------------------------------------------------
------------------------------------------------------------
------------------------------------------------------------
------------------------------------------------------------
------------------------------------------------------------
------------------------------------------------------------
------------------------------------------------------------
--tgg-------------------------------------------------------
------------------------------------------------------------
------------------------------------------------------------
------------------------------------------------------------
-tgct-------------------------------------------------------
----------aac---a-------------------------------------ataaat
-----------tttat--------------------------------------------
------------------------------------------------------------
----------------------------------------ctg----------------g
ta------tgg--------------------------------------tc---------
------------------------------------------------------------
------------------------------------------------------------
----------------------------------------------------------ag
c-----------------------------------------------------------
------------gta------------g--------------------------------
--------------tgtcac----------------------------------------
------------------------------------------at----------------
-------------g---tt-t------ggt---gt-caa-------ca----tgtc---a
atgtttttc--agagata-----------tagcctc------------------------
------------------------------------------------------------
----------ag-------------------------a----------------------
-------------------------------------------t--gagt----------
----tt------ggc---------------------------------------------
------------------------------------------------------------
-------at---------------------------------------------------
------------------------------------------------------------
------------------------------------------------------------
------------------------------------------------------------
------------------------------------------------------------
------------------------------------------------------------
------------------------------------------------------------
------------------------------------------------------------
------------------------------------------------------------
------------------------------------------------------------
------------------------------------------------------------
------------------------------------------------------------
------------------------------------------------------------
------------------------------------------------------------
------------------------------------------------------------
------------------------------------------------------------
------------------------------------------------------------
------------------------------------------------------------
------------------------------------------------------------
------------------------------------------------------------
------------------------------------------------------------
------------------------------------------------------------
------------------------------------------------------------
------------------------------------------------------------
--------------------------------------------------------ca--
------------------------------------------------------------
------------------------------------------------------------
------------------------------------------------------------
------------------------------------------------------------
------------------------------------------------------------
------------------------------------------------------------
------------------------------------------------------------
------------
>Helitron-1N2_DR|124413
------------------------------------------------------------
------------------------------------------------------------
------------------------------------------------------------
------------------------------------------------------------
------------------------------------------------------------
------------------------------------------------------------
------------------------------------------------------------
------------------------------------------------------------
------------------------------------------------------------
------------------------------------------------------------
------------------------------------------------------------
------------------------------------------------------------
------------------------------------------------------------
------------------------------------------------------------
------------------------------------------------------------
------------------------------------------------------------
------------------------------------------------------------
------------------------------------------------------------
------------------------------------------------------------
------------------------------------------------------------
------------------------------------------------------------
------------------------------------------------------------
---------------------------------------------agtaatgataa----
---------tgaatata-------------------------------------------
------------------------------------------------------------
------------------------------------------------------------
------------------------------------------------------------
------------------------------------------------------------
------------------------------------------------------------
----------------------------gctg----caa---------------------
----------cagcaata---------------------------------t--------
------------------------------------------------------------
--gggg---c-------------------gaagca--a----------------------
----------------------cacaggc--------------tacgagcag--caag-c
t---ct------------------------------------------------------
------------------------------------------------------------
-------ac----------------------a----------------------------
--------------------------------------------------------aag-
-ag---------------------------------------------------------
------------------------------------------------------------
------------------------------------------------------------
------------------------------------------------------------
------------------------------------------------------------
------------------------------------------------------------
------------------------------------------------------------
------------------------------------------------------------
----------------------------------------t-------------------
------------------------------------------------------------
------------------------------------------------------------
------------------------------------------------------------
------------------------------------------------------------
------------------------------------------------------------
------------------------------------------------------------
------------------------------------------------------------
------------------------------------------------------------
------------------------------------------------------------
------------------------------------------------------------
------------------------------------------------------------
------------------------------------------------------------
-------------------------------------cca--------------------
---ca---------------------------------------tta-------------
-agtg-------------------------------------------------------
------------------------------------------------------------
--aaa-------------------------------------------------------
------------------------------------------------------------
------------------------------------------------------------
------------------------------------------------------------
------------------------------------------------------------
------------
>Helitron-1N2_DR|124414
------------------------------------------------------------
------------------------------------------------------------
------------------------------------------------------------
------------------------------------------------------------
-------------------------------------------------------aatca
t-aat-------------------------------------------------------
------------------------------------------------------------
------------------------------------------------------------
------------------------------------------------------------
------------------------------------------------------------
------------------------------------------------------------
---------------------------------aatgat---------------------
tatag-------ctgcgaaaagca------------------------------------
--------act-atc-----g------gggccaagcag------------------c---
-----caagcggccacatt-------------------ataaacaagc------aatg-c
a----acaa---------------------------------------------------
--gct------------------------------aaag---------------------
----------agc---a-actg--------ga------------------------aaa-
------------ctat---aac-ttt-----------------------------ttagc
----agt-------------atgt----------tcggag-------------------c
caa-----------a-tttgg-tggaaat------tggg-cta-----atgat------c
ta------tgg-agagttcaaa----------c-c------agg-----tt---------
ttc--aaactag-----------ttcaaga----ttgtgga--caataagttgtg--tca
ttt------agggaata-aatt--at----------------------------------
------------------------------------------------------------
------------------------------------------------------------
------------------------------------------------------------
------------------------------------------------------------
------------------------------------------------------------
------------------------------------------------------------
------------------------------------------------------------
------------------------------------------------------------
------------------------------------------------------------
------------------------------------------------------------
------------------------------------------------------------
------------------------------------------------------------
------------------------------------------------------------
------------------------------------------------------------
------------------------------------------------------------
------------------------------------------------------------
------------------------------------------------------------
------------------------------------------------------------
------------------------------------------------------------
------------------------------------------------------------
------------------------------------------------------------
------------------------------------------------------------
------------------------------------------------------------
------------------------------------------------------------
------------------------------------------------------------
------------------------------------------------------------
------------------------------------------------------------
------------------------------------------------------------
------------------------------------------------------------
------------------------------------------------------------
------------------------------------------------------------
------------------------------------------------------------
------------------------------------------------------------
------------------------------------------------------------
------------------------------------------------------------
------------------------------------------------------------
------------------------------------------------------------
------------------------------------------------------------
------------------------------------------------------------
------------------------------------------------------------
------------------------------------------------------------
------------------------------------------------------------
------------------------------------------------------------
------------------------------------------------------------
------------
>Helitron-1N2_DR|124415
------------------------------------------------------------
------------------------------------------------------------
------------------------------------------------------------
------------------------------------------------------------
------------------------------------------------------------
------------------------------------------------------------
------------------------------------------------------------
------------------------------------------------------------
------------------------------------------------------------
------------------------------------------------------------
------------------------------------------------------------
------------------------------------------------------------
------------------------------------------------------------
------------------------------------------------------------
------------------------------------------------------------
------------------------------------------------------------
------------------------------------------------------------
------------------------------------------------------------
------------------------------------------------------------
------------------------------------------------------------
------------------------------------------------------------
------------------------------------------------------------
------------------------------------------------atttagg--cca
att------atggcata-tgcg--gtatcta----tgttt---tc---agcatc----ac
ctaaagaataat----ttg--agctc----a------a--tttcatctaaa-----t-ta
-------gcatat----gcc--------------------------gtcaaaa-------
------------------------------------------------------------
--------------------g-t-------------------------------------
------------ta----ttac-caaatatgtaa------a-at-----ggcaatgacac
---acc--tcaa-a---tt-t------ggt---gt-cag-------ta----tcttt---
aagcatcac--agagata-----------cagcctc-atatgtcg------tt-----tg
gcatcgtg--------tcagca----gatttgtcag---tgc----ggtaa-------ac
-aaaaa---ccg---t----taaagc----tatcg--acacgaa------------ttaa
ctttttgt-------cag----cacagtc-tgaagatgatc--t--gagt----caag--
t---tt------ggt-------g------aaaatcagacc---aacg---gcc----tag
aaa----gagt-t------cgaaaaag---------cagctttttaaatgaaa-------
-tcaaa-at-ggc------tgaccgg-----a--------agttt----agca---aaat
a--tggaaaatgtggta-----t-----caatgttt---gcaga-att---atcc-aag-
--g---------------------------------------------------------
------------------------------------------------------------
------------------------------------------------------------
------------------------------------------------------------
------------------------------------------------------------
-------------------------a----------------------------------
------------------------------------------------------------
---------------------------------------------t--------------
------------------------cataacaaaagcagtct-cttagcagaagttataag
caat------------------------------------------------------tt
tctaaattacaatgtttg------------------------------------------
------------------------------------------------------------
------------------------------------------------------------
------------------------------------------------------------
------------------------------------------------------------
------------------------------------------------------------
------------------------------------------------------------
------------------------------------------------------------
------------------------------------------------------------
------------------------------------------------------------
------------------------------------------------------------
------------------------------------------------------------
------------------------------------------------------------
------------------------------------------------------------
------------------------------------------------------------
------------------------------------------------------------
------------------------------------------------------------
------------------------------------------------------------
------------------------------------------------------------
------------------------------------------------------------
------------
>Helitron-1N2_DR|124416
------------------------------------------------------------
------------------------------------------------------------
------------------------------------------------------------
------------------------------------------------------------
-------------------------------------------------aataataataa
t-aat-------------------------------------------------------
------------------------------------------------------------
------------------------------------------------------------
------------------------------------------------------------
------------------------------------------------------------
------------------------------------------------------------
---------------------------------aataaa---------------------
tatag-------ctgctagcagca------------------------------------
--------attataa-----a------ggggtaaacag------------------c---
-----ccaacggccacat---------------------taaacaagc------tcgg-c
a----acaa---------------------------------------------------
--gct------------------------------acag---------------------
----------agc---a-actg--------ca------------------------aaat
-----------tctgt---atc-ctt-----------------------------ttggc
----agc-------------atgt----------tctgag-------------------t
caa-----------a-tttag-tggaaat------tgga-caa-----acaat------c
ta------tgg-agagttcaaa----------a-ca-------g----att---------
ttc--aaattaa-----------ttcagga----tggtgga--aaggaagttgtc--taa
att------agggaata-aatt--atatcaa----tgttcacata---tcagtg----at
acaaggaat----ct-gca--agacc----a------g--tctcatgacaa-----t-ag
-------acaaa-----acta---------ttgaaa------a---gtcatttaaaa---
-tttttt-----gca--tgattt---------cta-------------------------
----------------------------------------ttgat----aa----aattc
atttg--tttgtca----attt-gatcaatttca------g-gt-----atagatcatac
---aca--ttaa-g---tt-t------ggt---tt-caa-------ta----cttc---a
aaccattgc--agtgatt-----------cagtcta-taatgtca------tc-----tg
gtagcgt----ta----catca----agtttacgca---tatac-agctaa-------at
-ggcaa---cag---t----tttgtc----aatca--acatgaatgc-------ca-taa
cttttggt-------cta----catagtc-tgaagatgatc--a--gagt----caaa--
t---tt------ggt-------g------aagattgcacc---aacg---gtc----taa
gag----gag--t------taa-aaaa-------ttaatggttt-ggacaaaa-------
-tcaaa-at-ggc------ggacagg-----a--------tgttt----ggca---gatt
a--tggcatatttggta-----t-----ctgtgttg---tcggc-atg---accc-aag-
--g-aataatttgaga--ccaattttaccgaa-at---aagcatgtgcagtcaa---atg
-ttattaccaa-caatgt---acatttcattaataatggctaatggatgtctcataactc
ttgacccatagatggcgctgt-cacccattttttaaggtgtggtcagcgtgaggcaacaa
taacagattta--caatttggtgtcattatcttttacaatcgcagagatacagaatca--
-gatgtagtttgtcatcatgccatcaca--tttgtctgtgcagtaaac---aaaaaccgt
tacacctatcgacacaaattccacaactttttgtcagcacagtctgaagaggatctgaga
caaatctggtgcaaatcagac---cgatgtaggaggagtttgaaaacgtatgtttttgac
ctaa--ggctag-atggcggacagg-aagttcagttaattaaggca-taattggtatcga
tattctcagaacaacctaata-aatatatgaagaaaagt----ataacaataggcaaaat
ttgtcaaaagttattagcatttttagaaatattgtta-taacgtttaaccaaaatgtggc
actgcaac--aactttttgagcaccttcagagcacagtcttgaagacccataccgactgt
cataacaattcgttaatgtgtctgt-aaaatacagcaat---ttttg-acataattcaaa
atggctgacgaccaaaatggctgacct-gggaaaatcagatatcgttcgacatgctgcgc
t-----ggatttaaagagacattttt----------------------------------
------------------------------t-----------------------------
------------------------------------------------------------
------------------------------------------------------------
------------------------------------------------------------
-atgattttt--------------------------------------------ttggac
-----------------------------------------------aaagggtggaaa-
-aattttcatgacggaaaa-gacagcatagagtgtgttttaattgac-------aaggaa
tcaga--------------aattgtaattgtagc---cca-----ttgggttcaaaagtt
ata-a--ca--a----taaacacaagca-ta---------act-ttg----ga---ca--
-agtagtggcgct------agagagt------tt---gagttag--agagtcca--aata
tgttgtggttg-aa----gatc--------tt----cc--aa---cagtgtgcaagc---
c-aaagttt-gcaca-----catgctgcga----acggtta---tag-----tga-tgcc
-atagacac-----ccaga--gcagt----agcagcagaa------gaagaagcc----t
aaagaagaata----at--aat-------aaccggaacag----ata---caatac----
--gtg-----------------------------ccta----tg---cacctccga----
-------------tgcttggccccta----------------------------------
------------
>Helitron-1N2_DR|124417
------------------------------------------------------------
------------------------------------------------------------
------------------------------------------------------------
------------------------------------------------------------
----------------------------------------------aataatattcaaaa
t-aat-------------------------------------------------------
------------------------------------------------------------
------------------------------------------------------------
------------------------------------------------------------
------------------------------------------------------------
------------------------------------------------------------
---------------------------------aataaa---------------------
tatgg-------ctgcaagcagca------------------------------------
--------att-att-----g------gggccaggtag----------------------
--------------------------------------------------------ag-c
a----acaa---------------------------------------------------
--gct------------------------------tcag---------------------
----------agc---t-actg--------ga------------------------aaat
-----------actat---aactttt-----------------------------ttggc
----agc-------------aagg----------tctgag-------------------a
caa-----------a-tctgg-tggaaat------tggg-cta-----acaat------c
ta------tgg-agag--------------------------------------------
------------------------------------------------------------
------------------------------------------------------------
------------------------------------------------------------
------------------------------------------------------------
------------------------------------------------------------
------------------------------------------------------------
------------------------------------------------------------
------------------------------------------------------------
------------------------------------------------------------
------------------------------------------------------------
------------------------------------------------------------
------------------------------------------------------------
------------------------------------------------------------
------------------------------------------------------------
------------------------------------------------------------
------------------------------------------------------------
------------------------------------------------------------
------------------------------------------------------------
------------------------------------------------------------
------------------------------------------------------------
------------------------------------------------------------
------------------------------------------------------------
------------------------------------------------------------
------------------------------------------------------------
------------------------------------------------------------
------------------------------------------------------------
------------------------------------------------------------
------------------------------------------------------------
------------------------------------------------------------
------------------------------------------------------------
------------------------------------------------------------
------------------------------------------------------------
------------------------------------------------------------
------------------------------------------------------------
------------------------------------------------------------
------------------------------------------------------------
------------------------------------------------------------
------------------------------------------------------------
------------------------------------------------------------
------------------------------------------------------------
------------------------------------------------------------
------------------------------------------------------------
------------------------------------------------------------
------------------------------------------------------------
------------------------------------------------------------
------------------------------------------------------------
------------
>Helitron-1N2_DR|124418
------------------------------------------------------------
------------------------------------------------------------
------------------------------------------------------------
------------------------------------------------------------
------------------------------------------------------------
------------------------------------------------------------
------------------------------------------------------------
------------------------------------------------------------
------------------------------------------------------------
------------------------------------------------------------
------------------------------------------------------------
------------------------------------------------------------
------------------------------------------------------------
------------------------------------------------------------
------------------------------------------------------------
------------------------------------------------------------
------------------------------------------------------------
------------------------------------------------------------
------------------------------------------------------------
------------------------------------------------------------
------------------------------------------------------------
------------------------------------------------------------
------------------------------------------------------------
------------------------------------------------------------
------------------------------------------------------------
------------------------------------------------------------
------------------------------------------------------------
------------------------------------------------------------
------------------------------------------------------------
------------------------------------------------------------
------------------------------------------------------------
------------------------------------------------------------
------------------------------------------------------------
---tttgt-------ctg----catggtc-tctagatcatg--t--gatt----ttaa--
t---ta------ggt-------g------aaaatcggata---aacg---ctc----tag
tac----aagt-tt--gttcaaatagatttta-t--------------------------
-----------------------------------------------------tttaa--
---------------------at----ggtgcgtttgaatcggc-ttg---agcc-aag-
--g-att----------------------------------------ca---gag-----
------------------------------------------------------------
------------------------------------------------------------
---------------a--------------------------------------------
------------------------------------------------------------
-------------------------a----------------------------------
------------------------------------------------------------
---------------------------------------------a--------------
-------------------acatt------------------------------------
------------------------------------------------------------
------------------------------------------------------------
------------------------------------------ttttg-------------
------------------------------------------------------------
------------------------------------------------------------
------------------------------------------------------------
------------------------------------------------------------
------------------------------------------------------------
------------------------------------------------------------
------------------------------------------------------------
------------------------------------------------------------
------------------------------------------------------------
--------------------------attgtagc---cca-----ttgcgttcaaatgtt
ata-------------ttgataa-------------------------------------
------------------------------------------------------------
------------------------------------------------------------
------------------------------------------------------------
------------------------------------------------------------
------------------------------------------------------------
------------------------------------------------------------
------------------------------------------------------------
------------
>Helitron-1N2_DR|124419
------------------------------------------------------------
------------------------------------------------------------
------------------------------------------------------------
------------------------------------------------------------
------------------------------------------------------------
------------------------------------------------------------
------------------------------------------------------------
------------------------------------------------------------
------------------------------------------------------------
------------------------------------------------------------
------------------------------------------------------------
------------------------------------------------------------
------------------------------------------------------------
------------------------------------------------------------
------------------------------------------------------------
------------------------------------------------------------
------------------------------------------------------------
------------------------------------------------------------
------------------------------------------------------------
------------------------------------------------------------
----------------------------t-----------tta----------------t
tgt-------------------------------ctgt--atgtt-tattca--------
tc------------------------------------------gcagagttctagc---
------------------------------------------------------------
-------------------ttaaaat----atagt-------------------------
------------------------------------------------------------
------------------------------------------------------------
-------------ttgtcaa--------------------ta------------------
------------------------------------------------------------
----tg--ctaa-----tt-t------gttgttgt-----------tg----tgtt----
------------------------------------------------------------
-------------------------------------------------aa-------at
-gggaa---cagt-------tttatct----------a----------------------
-------------------------------------------t---------tcaaa--
----ct------aaa------------------------------------------t--
------------------------------------------------------------
------------------------------------------------------------
-----------------------------------------------------tc-aga-
------------------------------------------------------------
------------------------------------------------------------
------------------------------------------------------------
------------------------------------------------------------
------------------------------------------------------------
------------------------------------------------------------
------------------------------------------------------------
------------------------------------------------------------
------------------------------------------------------------
------------------------------------------------------------
------------------------------------------------------------
------------------------------------------------------------
------------------------------------------------------------
------------------------------------------------------------
------------------------------------------------------------
------------------------------------------------------------
------------------------------------------------------------
------------------------------------------------------------
------------------------------------------------------------
------------------------------------------------------------
------------------------------------------------------------
------------------------------------------------------------
----------------------------------------act-tt--------------
------------------------------------------------------------
------------------------------------------------------------
------------------------------------------------------------
------------------------------------------------------------
------------------------------------------------------------
------------------------------------------------------------
------------------------------------------------------------
------------
>Helitron-1N2_DR|124420
------------------------------------------------------------
------------------------------------------------------------
------------------------------------------------------------
------------------------------------------------------------
------------------------------------------------------------
------------------------------------------------------------
------------------------------------------------------------
------------------------------------------------------------
------------------------------------------------------------
------------------------------------------------------------
------------------------------------------------------------
------------------------------------------------------------
------------------------------------------------------------
------------------------------------------------------------
------------------------------------------------------------
------------------------------------------------------------
------------------------------------------------------------
------------------------------------------------------------
------------------------------------------------------------
-----------------aagatta----------tcttaa-------------------t
caa------------------------at-----------cta----------------g
tga-------------------------------aaac----------------------
-----aaatcaatgag----gagttcaataa------------agcaggtttttatg---
------------------------------------------------------------
-------------------atttatc----atttt-------------------------
------------------------------------------------------------
------------------------------------------------------------
------------------------------------------------------------
------------------------------------------------------------
----tg--acaa-----at-a------gctgctgc-----------ta----aata----
------------------------------------------------------------
------------------------------------------------------------
---------------------atacta----------a----------------------
-------------------------------------------t---------gtaat--
----gt------ggc------------------------------------------cgg
tgt---gaggt-------------------------------------------------
----------gac-----------------------------------------------
--------------------------------------------aatg---tcaa-a---
------------------------------------------------------------
------------------------------------------------------------
------------------------------------------------------------
------------------------------------------------------------
------------------------------------------------------------
------------------------------------------------------------
------------------------------------------------------------
------------------------------------------------------------
------------------------------------------------------------
------------------------------------------------------------
------------------------------------------------------------
------------------------------------------------------------
------------------------------------------------------------
------------------------------------------------------------
------------------------------------------------------------
------------------------------------------------------------
------------------------------------------------------------
------------------------------------------------------------
------------------------------------------------------------
------------------------------------------------------------
------------------------------------------------------------
------------------------------------------------------------
------------------------------------------------------------
------------------------------------------------------------
------------------------------------------------------------
------------------------------------------------------------
------------------------------------------------------------
------------------------------------------------------------
------------------------------------------------------------
------------------------------------------------------------
------------
>Helitron-1N2_DR|124421
------------------------------------------------------------
------------------------------------------------------------
------------------------------------------------------------
------------------------------------------------------------
------------------------------------------------------------
------------------------------------------------------------
------------------------------------------------------------
------------------------------------------------------------
------------------------------------------------------------
------------------------------------------------------------
------------------------------------------------------------
------------------------------------------------------------
------------------------------------------------------------
------------------------------------------------------------
------------------------------------------------------------
-----ataa---------------------------------------------------
-----------------------------------tcag---------------------
--------------------------------------------------------aaat
------------------------------------------------------------
----gac-----------------------------------------------------
---------catttg-ccaaa-------------------atgg----ctagta------
--------tgg-aaaatctgag------agctgttagtt----------ttg--------
t-----------------------------------------------------------
-----------------------------------tatcc--------------------
---------------------tg-------------------------------------
------------------------------------------------------------
------------------------------------------------------------
-------------------------------------------------ct---------
------------------------------------------gc----------------
---acatctaaa-g---tgac------tgt----------------------tatc----
------------------------------------------------------------
----------------------------------------------------------at
----------------------------------------------------------ag
tttttggt----------------------------------------------caaa--
tc-gtt------------------------------------cagaa---gtt-------
------------------------------------------------------------
-------ac---------------------------------------------------
--------------------------------------------------------aag-
-aa---------------------------------------------------------
------------------------------------------------------------
------------------------------------------------------------
-------------aaa--------------------------------------------
------------------------------------------------------------
------------------------------------------------------------
------------------------------------------------------------
------------------------------------------------------------
------------------------------------------------------------
------------------------------------------------------------
------------------------------------------------------------
------------------------------------------ttcttt------------
------------------------------------------------------------
------------------------------------------------------------
------------------------------------------------------------
------------------------------------------------------------
------------------------------------------------------------
------------------------------------------------------------
------------------------------------------------------------
------------------------------------------------------------
------------------------------------------------------------
------------------------------------------------------------
----------------------------------------ttt-----------------
------------------------------------------------------------
------------------------------------------------------------
------------------------------------------------------------
------------------------------------------------------------
------------------------------------------------------------
------------------------------------------------------------
------------------------------------------------------------
------------
>Helitron-1N2_DR|124422
------------------------------------------------------------
------------------------------------------------------------
------------------------------------------------------------
------------------------------------------------------------
------------------------------------------------------------
------------------------------------------------------------
------------------------------------------------------------
------------------------------------------------------------
------------------------------------------------------------
------------------------------------------------------------
------------------------------------------------------------
------------------------------------aaa---------------------
tatag-------ctgcatgcagca------------------------------------
--------att-att-----g------gggccaagcag------------------c---
-----ccagcggccacatc-------------------ataaacaacc------atgg-c
a----acaa---------------------------------------------------
--gct------------------------------gcaa---------------------
----------agc---a-actg--------ga------------------------aaat
-----------tttat---aac-ttt-----------------------------ttggc
----agc-------------attt----------tctgag-------------------c
taa-----------a-tttag-tggaaac------aagg-cta-----acaat------t
ta------tgg-agagtttaaa----------g-caaa---aga-----tt---------
ttc--aaactaa-----------ttcaaga----tggtgga--caggaagttatg--tca
att------agggaata-aatt--atatcaa----tgttc---acatatcaatg----at
aaaaggaat----ct-gca--ggaca----a------g--tctcatgacaa-----t-ac
-------acaaa-----acta---------ttggaa------g---gtcatttgaaa---
-aatttt-----gta--tgattt---------ctattgacat----aa----ct-gaatt
---gtt--------tgtcaa--ttttaccca---gaagg-tggtt----ca----aactg
acgt---------a----gttt-gttcaatgt---------------gtctagttcacaa
---aca--ttaa-g---tt-t------ggt---tt-caa-------ta----cttt---a
aaccattgc--agtgatt-----------cagcctg-taatgtca------tc-----tg
gcagcat----ta----catta----agtttgtgca---tat----gctaa-------at
-gacaa---cag---t----tttgtc----tgtca--acatgaatgc-------ca-taa
cttttggt-------cta----catggtc-tgaagataatcaat--gagt----caaa--
t---tt------ggt-------g------caaatcagcca---aaca---atg----tag
gagg--------------------------------------------------------
----------------------------------------agtttg--tatcg---atat
aattggtataattggta-----t-----cgatattctcaggaat-gca---accc-aag-
--g---------------------------------------------------------
------------------------------------------------------------
------------------------------------------------------------
------------------------------------------------------------
------------------------------------------------------------
------------------------------------------------------------
------------------------------------------------------------
------------------------------------------------------------
----------------------aatgcatcacgacaagcat-cataacaaaaggcaaaat
tagttaaa-gttattagtatgtttcaaaatattgtta-taacgtttgaccataaggtggt
gctgtgaaag--------------------------------------cataccggcctt
cctaacaattcgccaacgcttctat-aaaatataacaat---ttttg-acataattcaaa
atggccgacagccaatatggctgacct-gggaaaatcaggcatcattccactc-------
--tgccagatgtaaagagaccaatttcatgaattttggacaaagggttgagaagttataa
agcaaa----------------aagat-----tttttcgtttgtttctccagaccactag
g-------------aaatgctgcagctaacttcagaccatggttgtgata--acacacca
agtttggtgtaaatacatcaatttgtcacattaataacaccttaagtaaatttttgcaag
ctctatgttatatttgttcacaagtcaatcaaaaacagtttgtctaatcaacttgaattc
aataacttttgttcagcatgatctatagattttgtgattcaattttggtgaaaatcggat
aaatggtctaggacaagctcattcaaacaagttttattaaacataaaaaatagtgaaaa-
-aatgttcacgacgccaaatgacgtcatatggtgcgtttaaatctgcttgtgccaaggaa
ttagaag--aattt-----tttttcgatcgtagc---cca-----ttcggttcaaaagtt
ata-a--ag--a----taaacaaaagtg-aa---------act-ttg----ga---ca--
-ggtggtggcact------agagagt------tt---gcattag--agagtcca--aatt
tgctgtggttg-aa----gagcagactgtcgt----ct--at---tggtgt----gc---
c-aaacttt-gcgga-----aatgccgcaa----atggttt-----------------cc
-gtagactc-----cc-----agagc----gaatgaagaagaa---aaagaagcc----a
gaagaataata----ac--aag-------aaccggtgcaa----ata---caataa----
--gtg-----------------------------cata----tg---caccttctc----
-------------tgcttggccc-------------------------------------
------------
>Helitron-1N2_DR|124423
------------------------------------------------------------
------------------------------------------------------------
------------------------------------------------------------
------------------------------------------------------------
------------------------------------------------------------
------------------------------------------------------------
------------------------------------------------------------
------------------------------------------------------------
------------------------------------------------------------
------------------------------------------------------------
------------------------------------------------------------
------------------------------------------------------------
tatag-------ctgcaagcagca------------------------------------
--------ctt-atc-----a------gggccaagcag------------------c---
-----ccagcggccacatc-------------------ataaacaagc------actg-c
a----acaa---------------------------------------------------
--gct------------------------------acag---------------------
----------aga---a-acgg--------ga------------------------aaat
-----------tctac---aac-ttt-----------------------------ttggc
----agc-------------atgg----------tatgag-------------------c
caa-----------t-tttggatggaaat------tgag-ctg-----acggt------c
ta------tgg-agagttcaag----------a-caat---aga-----tt---------
ttc--agactaa-----------ttcaaga----tggtgga--cagaaagttgtg--tca
att------aaggaata-aatt--atatcaa----tgttc---tc---ggtttc----at
ccaaggaat----tt-atc--aagac----g------g--tctcatgacaa-----t-gg
-------ac-aa-----acta---------ttcaaa------a---gtcatttga-----
------------------------------------------------------------
------------------------------------------------------------
------------------------------------------------------------
------------------------------------------------------------
------------------------------------------------------------
------------------------------------------------------------
------------------------------------------------------------
------------------------------------------------------------
------------------------------------------------------------
------------------------------------------------------------
------------------------------------------------------------
------------------------------------------------------------
------------------------------------------------------------
------------------------------------------------------------
------------------------------------------------------------
------------------------------------------------------------
------------------------------------------------------------
------------------------------------------------------------
------------------------------------------------------------
------------------------------------------------------------
------------------------------------------------------------
------------------------------------------------------------
------------------------------------------------------------
------------------------------------------------------------
------------------------------------------------------------
------------------------------------------------------------
------------------------------------------------------------
------------------------------------------------------------
------------------------------------------------------------
------------------------------------------------------------
------------------------------------------------------------
------------------------------------------------------------
------------------------------------------------------------
------------------------------------------------------------
------------------------------------------------------------
------------------------------------------------------------
------------------------------------------------------------
------------------------------------------------------------
------------------------------------------------------------
------------------------------------------------------------
------------------------------------------------------------
------------------------------------------------------------
------------
>Helitron-1N2_DR|124424
------------------------------------------------------------
------------------------------------------------------------
------------------------------------------------------------
------------------------------------------------------------
------------------------------------------------------------
------------------------------------------------------------
------------------------------------------------------------
------------------------------------------------------------
------------------------------------------------------------
------------------------------------------------------------
------------------------------------------------------------
------------------------------------------------------------
-acag-------------------------------------------------------
--------ttttgtgt--------------------------------------------
-----------------------------------------------------------c
a-----------------------------------------------------------
------------------------------------------------------------
----------aatt------------------------------------------aaat
-----------tccatg------tttt-------------------------ttgttgac
----ggt-------taggaggtga----------tctaaa-------------------t
caa------------------------at-----------tca----------------g
tgt-------------------------------aaat--cggac-caaccg--------
tctcgaaattacaaaa----ttttataacaa------------tgcgctaatgcatt---
------------------------------------------------------------
-------------------ttaaagc----atttt-------------------------
---------------acagt--------------aa-----aa-----------------
--------------------------------ttctcaatgg------------------
----------atgatgtcaa--------------------ta------------------
------------------atgcc------------------tga----------------
---atg--aaaa-----tt-a------gattttgt-----------tc----aatat--g
ttgtcctgc--tcag---------------aaccta-aaatgatt------tt-----gg
ccaagctgc--taa-----t------aatttg----------------taa-------gc
-aaaaa---tagc-------tattttt----------a----------------------
-------------------------------------------c---------acacc--
----ct------ggc------------------------------------------c--
-at---taggt-------------------------------------------------
----------ggc-----------------------------------------------
--------------------------------------------tctg---tggc-aga-
------------------------------------------------------------
------------------------------------------------------------
------------------------------------------------------------
------------------------------------------------------------
------------------------------------------------------------
------------------------------------------------------------
------------------------------------------------------------
------------------------------------------------------------
------------------------------------------------------------
------------------------------------------------------------
------------------------------------------------------------
------------------------------------------------------------
------------------------------------------------------------
------------------------------------------------------------
------------------------------------------------------------
------------------------------------------------------------
------------------------------------------------------------
------------------------------------------------------------
------------------------------------------------------------
------------------------------------------------------------
------------------------------------------------------------
------------------------------------------------------------
----------------------------------------act-ttg-------------
------------------------------------------------------------
---------------------------------------------cag------------
------------------------------------------------------------
------------------------------------------------------------
------------------------------------------------------------
------------------------------------------------------------
------------------------------------------------------------
------------
>Helitron-1N2_DR|124425
------------------------------------------------------------
------------------------------------------------------------
------------------------------------------------------------
------------------------------------------------------------
------------------------------------------------------------
------------------------------------------------------------
------------------------------------------------------------
------------------------------------------------------------
------------------------------------------------------------
------------------------------------------------------------
------------------------------------------------------------
------------------------------------------------------------
------------------------------------------------------------
------------------------------------------------------------
------------------------------------------------------------
------------------------------------------------------------
------------------------------------------------------------
------------------------------------------------------------
------------------------------------------------------------
------------------------------------------------------------
------------------------------------------------------------
-----------------tctaa---------------------------atg--------
gca----------------gatgtccaaagt-----gtcaaacgtgaaaactggaatcca
ttt--------------------------------tattc--------tgaatgac----
------------act----ttgta------------------------------------
------------------------------------------------------------
---------------------------------tgt------------------------
--------------aatgag----------------------------------------
------------------------------------------gc--c-------------
---att-tttaa-gacttt-t------gat------caa---------------------
-----------------------------------------------agggttc------
-------------------acaagc---------------------tatta-------gc
-aaaaat------------------------------a------------g------ca-
tttttcatatct----------cctgact-------------ac----------tagg--
t-----------ggt-------gctgc-----aatgtgcaagatgctaaagtc-------
-----attgatgtc----------------------------------------------
-------gt-aac-----------------------------------------------
---------------------------------------------ata---cacc-aag-
------------------------------------------------------------
------------------------------------------------------------
------------------------------------------------------------
------------------------------------------------------------
------------------------------------------------------------
------------------------------------------------------------
------------------------------------------------------------
------------------------------------------------------------
------------------------------------------------------------
------------------------------------------------------------
------------------------------------------------------------
------------------------------------------------------------
------------------------------------------------------------
------------------------------------------------------------
------------------------------------------------------------
------------------------------------------------------------
------------------------------------------------------------
------------------------------------------------------------
------------------------------------------------------------
------------------------------------------------------------
------------------------------------------------------------
------------------------------------------------------------
------------------------------------------------------------
------------------------------------------------------------
------------------------------------------------------------
------------------------------------------------------------
------------------------------------------------------------
------------------------------------------------------------
------------------------------------------------------------
------------------------------------------------------------
------------
>Helitron-1N2_DR|124426
------------------------------------------------------------
------------------------------------------------------------
------------------------------------------------------------
------------------------------------------------------------
------------------------------------------------------------
------------------------------------------------------------
------------------------------------------------------------
------------------------------------------------------------
------------------------------------------------------------
------------------------------------------------------------
------------------------------------------------------------
------------------------------------------------------------
------------------------------------------------------------
------------------------------------------------------------
------------------------------------------------------------
------------------------------------------------------------
------------------------------------------------------------
------------------------------------------------------------
------------------------------------------------------------
----agc-----------------------------------------------------
----------------------------------------cctt----------------
------------gcag--------------------------------------------
-----------------------tttaaaa------------------------------
------------------------------------------------------------
------------------------------------------------------------
------------------------------------------------------------
------------------------------------------------------------
------------------------------------------------------------
------------------------------------------------------------
-------------g---tt-----------------------------------------
------------------------------------------------------------
----------------------------------------------aata----------
gcataa-------------------------------a----------------------
---------------cat----------------------------gagag---aaat--
t---at----------------g--------------------aaca-------------
------------------------------------------------------------
------------------------------------------------------------
------------------------------------------------------------
--g---------------------------------------------------------
------------------------------------------------------------
------------------------------------------------------------
------------------------------------------------------------
------------------------------------------------------------
------------------------------------------------------------
------------------------------------------------------------
------------------------------------------------------------
------------------------------------------------------------
------------------------------------------------------------
------------------------------------------------------------
------------------------------------------------------------
------------------------------------------------------------
------------------------------------------------------------
------------------------------------------------------------
------------------------------------------------------------
------------------------------------------------------------
------------------------------------------------------------
------------------------------------------------------------
------------------------------------------------------------
------------------------------------------------------------
------------------------------------------------------------
--------------------------------------------gtg-------------
-----gtggcgct------aa----------------tgag-------attcca--aata
tgccctggtta-----atgatcagattctcct----ct--aa---ctgtgt----gc---
c-aaa-------------------------------------------------------
------------------------------------------------------------
------------------------------------------------------------
------------------------------------------------------------
------------------------------------------------------------
------------
>Helitron-1N2_DR|197471
------------------------------------------------------------
------------------------------------------------------------
------------------------------------------------------------
------------------------------------------------------------
------------------------------------------------------------
------------------------------------------------------------
------------------------------------------------------------
------------------------------------------------------------
------------------------------------------------------------
------------------------------------------------------------
------------------------------------------------------------
------------------------------------------------------------
------------------------------------------------------------
------------------------------------------------------------
------------------------------------------------------------
------------------------------------------------------------
------------------------------------------------------------
------------------------------------------------------------
------------------------------------------------------------
------------------------------------------------------------
------------------------------------------------------------
------------------------------------------------------------
-----------------------------------------------aagttataa-gca
-------------aaaa-aaag--aca--------------tttt---tgtttc------
----------------tcc--tgacc----acta---g------gcggcagtgcaccaaa
--acgctgca-------gctc-------acttcaga------------------------
--------------------------------ccat------------------------
---ggt--------tgta------------------------------------------
--------------------------------------------------------acac
---aaa--ccaa-g---tt-t------gtt---gt-gaa-------ta----catc---a
ctgcgttac--agaaata----------acaccttg---ctgtcaa-----tat----tt
gcaagctc---ta----cgcta----aatttgttcg-----caa--gttaa-------tc
-gaaaa---cgg---t-----tcgtct---aataa--agttgaatta-------aat-aa
attttggt-------cag----catggtc-agtagatcatg--t--gatt----acat--
t---tt------ggt-------g------aaaatgggaca---agtg---ccg----tag
gac----gagt-tt--gtttaaataggttt-------------t---acaaaa-------
atttaa-at-gag------cgaaaaa-----a--------tgttc--atgacg---gaaa
a--taacgtgat----aggc---------cgtgtttgaatcggc-ttg---agcc-aat-
--g-aat----------------------------------------ca-------gagg
------------------------------------------------------------
------------------------------------------------------------
-------------aaa--------------------------------------------
------------------------------------------------------------
-------------------------a----------------------------------
------------------------------------------------------------
---------------------------------------------a--------------
-------------------aggaa------------------------------------
------------------------------------------------------------
------------------------------------------------------------
------------------------------------------ttctg-------------
------------------------------------------------------------
------------------------------------------------------------
------------------------------------------------------------
------------------------------------------------------------
------------------------------------------------------------
------------------------------------------------------------
------------------------------------------------------------
------------------------------------------------------------
------------------------------------------------------------
--------------------------attgtagc---cca-----tttggttcaaaagtt
ata-a--ag--a----taaacaaaagtg-aa---------act-atg----ca---ga--
-agtggtggattt------tatgaat------tt---tggacag----------------
------ggttg-ag----------------------------------------------
--aaattat-aagca-----aa--------aaa----------atat-----agc-tgca
-agcagcaa--ttatcggg--gccaa------------------------gcagc----c
cagcgaccaca----tc--ata-------aacaagcacgg----caa---ca--------
------------------------------------------------------------
------------------------------------------------------------
------------
>Helitron-1N2_DR|197472
------------------------------------------------------------
------------------------------------------------------------
------------------------------------------------------------
------------------------------------------------------------
------------------------------------------------------------
------------------------------------------------------------
------------------------------------------------------------
------------------------------------------------------------
------------------------------------------------------------
------------------------------------------------------------
------------------------------------------------------------
------------------------------------------------------------
------------------------------------------------------------
------------------------------------------------------------
------------------------------------------------------------
------------------------------------------------------------
------------------------------------------------------------
-----------------------------gga------------------------aaat
------------------------------------------------------------
------------------------------------------------------------
------------------------------------------------------------
-------------------------------------------------tt---------
tat-atcattaaa----------ttcagtatgcttggtgcaa------------------
------------------------------------------------------------
-------------ttctga--aga------------------------------------
-----------------------------------g------a-----------------
--------------------------------ccat------------------------
-------------------------------------------------ca---------
------------------------------------------gt----------------
--------ctta-----tt--------agt---------------aga-----------a
atgagcaaa--aacagta---------------------------------tt-------
------------------------------------------------------------
------------------------------------------------------------
---------------------------------------------------------t-a
tt--tt------cat-------atctt---------------------------------
------------------------------------------------------------
------------------------------------------------------------
------------------------------------------------------------
------------------------------------------------------------
------------------------------------------------------------
------------------------------------------------------------
------------------------------------------------------------
------------------------------------------------------------
------------------------------------------------------------
------------------------------------------------------------
------------------------------------------------------------
------------------------------------------------------------
------------------------------------------------------------
------------------------------------------------------------
------------------------------------------------------------
------------------------------------------------------------
------------------------------------------------------------
------------------------------------------------------------
------------------------------------------------------------
------------------------------------------------------------
------------------------------------------------------------
------------------------------------------------------------
------------------------------------------------------------
------------------------------------------------------------
------------------------------------------------------------
---------------------------------------------------ga--ccac-
-----gcgtcactg------------------ttct------ga------------aa--
--------ctgtaac---------------------ct-------cagctc----at---
----------------------------------------------------gac-tg--
------------------------------------------------------------
------------------------------------------------------------
------------------------------------------------------------
------------------------------------------------------------
------------
>Helitron-1N2_DR|197473
------------------------------------------------------------
------------------------------------------------------------
------------------------------------------------------------
------------------------------------------------------------
---------------------------------------------------------taa
t-aaa-------------------------------------------------------
------------------------------------------------------------
------------------------------------------------------------
------------------------------------------------------------
------------------------------------------------------------
------------------------------------------------------------
---------------------------------aacaaa---------------------
tattg-------ctgcaagcagca------------------------------------
--------ctt-att-----g------ggtccaagcag------------------c---
-----ccagcggccacatca----------t------aataaacaaga------aaag-c
a----acaa---------------------------------------------------
--gct------------------------------acag---------------------
----------agc---a-actg--------ta------------------------aagt
-----------tcta----aac-tttg---t------------------------ttggt
----g------------------------------------------------------c
caa-----------g-tttgg-tgtaaat------tggg-cta-----aacat------c
ta------tgg-agagttcaaa----------a-caac---agc-----tt---------
ttt-aaaactaa-----------ttcaaga----tggtgga--caggaagttttg--tca
att------cggaaata-aatt--atatcaa----tgtcc--------------------
------------tctgtaa--agacc----a------g--tctcatgacaa-----t-ag
-------acaaa-----acta---------ttcaaa------agt---------------
-aatttt-----gta--taattt---------ctattgatag----aa----tttaatt-
---gtt--------tgtcaa--ttttaccca---gaaag-gggtg----ca----aactg
gtgt---------a----gttc-ggtctatgtca------g-gt-----ctagatcacac
---aca--ttaa-t---tt-t------ggt---tt-caa-------ta----cttt---a
aaccattgc--agtgttt----------cagcctta-taatgtca------tc-----tg
ggagaat----ta----catca----agtttgcaca---tat----gataa-------at
-gccaa---cag---t----tttgtc--------------tgaatgc-------ca-taa
cttttggtctacggtcta----catggtc-tgacgatgatc--t--gagt----caaa--
c---tt------ggt-------t------t-gattggacc---aacg---gcc----tag
gag----gaat-t------aaaaaaag---------aatggttc-catcaaaa-------
-tcaaa-at-ggc------ggacagg-----a--------agttt---------------
---------------ta-----t-----ctgtgttg---tcggc-atg---accc-aag-
--g-agtaatttgagt--tcaatttcattaaa-at-------atatgcagtcaa---aag
-ttattcccaa-atgtgt---aagtttcattattaagggtttatgaatgtcttataactc
ttgacccataggtggcgctgt-caccaaattcttatagtgtg---------agatgacaa
tgactgaccta--aaatttggtgtcattatctttaactatcgcagatatacagcctca--
-gatgtagtttggcaatatgccatcaca--tttgtcagtgccgtgaac---aaaaatcgt
tacacctatcaactcaaattc---------------------------------------
------------------------------------------------------------
------------------------------------------------------------
------------------------------------------------------------
------------------------------------------------------------
------------------------------------------------------------
------------------------------------------------------------
------------------------------------------------------------
------------------------------------------------------------
------------------------------------------------------------
------------------------------------------------------------
------------------------------------------------------------
------------------------------------------------------------
------------------------------------------------------------
------------------------------------------------------------
------------------------------------------------------------
------------------------------------------------------------
------------------------------------------------------------
------------------------------------------------------------
------------------------------------------------------------
------------------------------------------------------------
------------------------------------------------------------
------------------------------------------------------------
------------------------------------------------------------
------------------------------------------------------------
------------
>Helitron-1N2_DR|197474
------------------------------------------------------------
------------------------------------------------------------
------------------------------------------------------------
------------------------------------------------------------
------------------------------------------------------------
------------------------------------------------------------
------------------------------------------------------------
------------------------------------------------------------
------------------------------------------------------------
------------------------------------------------------------
------------------------------------------------------------
------------------------------------------------------------
------------------------------------------------------------
------------------------------------------------------------
------------------------------------------------------------
------------------------------------------------------------
------------------------------------------------------------
------------------------------------------------------------
--------------------------------------------------------tggc
caacaga---------caaaatgg------ctgacctgggaaa--a-------------t
cagac------attg-tctgacccggcatgc----tcca-ctg-------gat------g
ta---a------agtg----------------a-c------ctt-----tt---------
tt-----atgaa-----------ttgtaga----aaaaggtt-tgaaaagttatat-gca
------------aaaaa-aaaa--------------------------------------
-------------------------c----acat---g------ggggcagtgtgacaaa
--acactgca-------ggta-------atctcaga------------------------
--------------------------------ccat------------------------
---gtt--------tttcat-----------------------------------aac--
------------------------------------------------------------
-------------c---at-t------ggt---gt-aaa-------ta----cgtc---a
atgtgttac--agaaata----------tcgcttca----agtcca-----ttt----tc
gcaagctc---ta----tgttag--ttaattgttcg-----caa--gttaa-------tc
-aaaaa---cag---t-----ttgtct---aatca--acttaaattc-------cct-aa
atttta------------------------------------------------------
------------------------------------------------------------
-------------c--gatggaa-------------------------------------
-----------------------------------------------------------a
a--tgacatcga----aagg---------tgtgtttgaatcggc-tt---------aag-
--g-aat----------------------------------------ca-------gagg
------------------------------------------------------------
------------------------------------------------------------
-------------taa--------------------------------------------
------------------------------------------------------------
-------------------------a----------------------------------
------------------------------------------------------------
---------------------------------------------g--------------
--------------------agaa------------------------------------
------------------------------------------------------------
------------------------------------------------------------
------------------------------------------ttttg-------------
------------------------------------------------------------
------------------------------------------------------------
------------------------------------------------------------
------------------------------------------------------------
------------------------------------------------------------
------------------------------------------------------------
------------------------------------------------------------
------------------------------------------------------------
------------------------------------------------------------
--------------------------attgtagc---cta-----ttcagttcaaaagtt
ata-a--ag--a----caaacataagaa-aa---------act-tta----ga---ca--
-agtggtggcgct------agaaagt------tt---gagttag--ataggcaa--aaga
ttttgcggtta-aa----gatcagactgtcct----tt--at---cagtgt----gc---
c-aaagttt-gcgca-----gatgccacaa----atggttc--aaag-------------
------------------------------------------------------------
------------------------------------------------------------
------------------------------------------------------------
------------------------------------------------------------
------------
>Helitron-1N2_DR|197475
------------------------------------------------------------
------------------------------------------------------------
------------------------------------------------------------
------------------------------------------------------------
------------------------------------------------------------
------------------------------------------------------------
------------------------------------------------------------
------------------------------------------------------------
------------------------------------------------------------
------------------------------------------------------------
------------------------------------------------------------
------------------------------------------------------------
------------------------------------------------------------
------------------------------------------------------------
------------------------------------------------------------
------------------------------------------------------------
------------------------------------------------------------
------------------------------------------------------------
------------------------------------------------------------
------------------------------------------------------------
-----------------------------------tggg-gga-----acgat------g
ta------tgg-agagttgaaa----------c-t-------------------------
-----------t-----------ttcaaga----tgataga--caggaagtcgtg--tca
ata------agggtaaa-catt--atatcaa----tgttc------tctgcatg----at
ccatggaat----c-------------------------------tgacaa-----t-ag
-------aaaaa-----actt--------ttgcaaa------a---gtaatttgata---
-aagttt-----gtt--tgattt---------ctattgatat----aa----ttacatt-
---ttt--------tgtcaa--ttttactca---gtagg-tggct----ca----aactg
gcgt---------a----gttt-ggtcagtgtca------g-at-----ctagatcacac
---aca--ttaa-g---tt-t------ggt---tt-taa-------ta----cttc---a
aaccattgc--agtgatt-----------cagcctg-taatgtct------tc-----tg
gcatcat----ta----catca----agtttgcgcg---tat----gctaa-------at
-gacaa---cag---t----tttgtc----tatca--acataaatgc-------ca-caa
cttttggt-------cta----catggtc-tgaagatggtc--t--gggt----taaa--
t---tt------ggt-------a------aagattggatc---aatg---atc----tag
gag----gagt-a------aaaaaaaaaaa---------------gaacaaaa-------
-tcaaa-at-ggc------agacagg-----a--------cgttt----gaca---gatt
a--tgacataattggta-----t-----c---ggtg---ttggt-atg---accc-aag-
--a-aataatttaatatgcaaatttttaccaa-at---tagcatatgcaattaa---aag
-ttattaccaa-atgttt---atgtttcattgataatgtttaatgaatgtcttataaata
ttggcccata-----tactgt-caccaaatatttatggtgtgatcggtgtaaggggacaa
tgacagaccta--aaatgcggtgtcattatctttaaccattgcagagatacaacctca--
-gatgtagtttggcatcatgccatca--catttgttgctgcagtaaac---aaaaaaagt
tacacctatcaacac--attcaattactttttgtcagcacggcctgaagatgatccaagt
caaa-ttagtacaaatcagccgaacaatgtaggaggagttcgaaaaagtatgtttttgac
ttga--ggctag-atggcggacagg-aagttca----cttaaagtat-aactggtatcga
tattttcagga-aaa-ccaaggaatctatcataggggttt-------caataggcaaaat
tagtctcaagttattagcattttt-gaaatattgtt----atgtttgaccaaaaggtggt
gctatgacaa--------------cctcagagcacagtcctg------tataccgacttt
cataactattcacta--------ca-aatatgtagacgt---ttttg-acataattcaaa
atggccaacatccaaaatagctgactt-gggaaaatcagacatcattccgctcggcatgc
tccgtcacatgtaaagaga--cacattttatgttatgagcaaaaaaacaaaaaa--aaaa
acagga-ccacttgt---------------------------------------------
----------------------------------------------------------ga
agtatggagtgaatatgtcaatgcgttatggagataacgccttaagtgagttttcacagg
ctctatgttaa-------------------------------------------------
------------------------------------------------------------
-------------------------------------------tc-gaaatgacgt----
----------------------------------tgtttgaatcaacttgaggtaaggaa
tcagaggaaaaaaa-----ttatttgatcgtagc---tca-----tttggttcaaaagat
ata-a--ca--a----ggaa---------------------ct-ttg----ga---ca--
-agtggtggcgca------agagagt------tt---gagtaag--agagtgca--aatt
tgttgtggttg-aa----gatcagac-tgttt----ct--at---cagtgt----ac---
a-aaaattt-g--------------cacaa----atggttc--atag-----ggc-ttcc
-atagactt-----cca-----caga----agaagcggaataa---gaagaagcc----g
aaataataata----at--aag-------agccgtaatgg----ata---caatag----
--gtg-----------------------------ccta----ag---caatgtcgg----
-------------tgcttggacccta----------------------------------
------------
>Helitron-1N2_DR|197476
------------------------------------------------------------
------------------------------------------------------------
------------------------------------------------------------
------------------------------------------------------------
------------------------------------------------------------
------------------------------------------------------------
------------------------------------------------------------
------------------------------------------------------------
------------------------------------------------------------
------------------------------------------------------------
------------------------------------------------------------
------------------------------------------------------------
------------------------------------------------------------
------------------------------------------------------------
------------------------------------------------------------
------------------------------------------------------------
------------------------------------------------------------
------------------------------------------------------------
------------------------------------------------------------
------------------------------------------------------------
------------------------------------------------------------
------------------------------------------------------------
------------------------------------------------------------
------------------------------------------------------------
------------------------------------------------------------
------------------------------------------------------------
------------------------------------------------------------
------------------------------------------------------------
------------------------------------------------------------
------------------------------------------------------------
------------------------------------------------------------
------------------------------------------------------------
------------------------------------------------------------
------------------------------------------------------------
------------------------------------------------------------
------------------------------------------------------------
------------------------------------------------------------
----------------------------------ttgaatcggc-ttg---agcc-aat-
--g-act----------------------------------------ca-------gagg
------------------------------------------------------------
------------------------------------------------------------
-------------aaa--------------------------------------------
------------------------------------------------------------
-------------------------a----------------------------------
------------------------------------------------------------
------------------------------------------------------------
--------------------ataa------------------------------------
------------------------------------------------------------
------------------------------------------------------------
------------------------------------------ttttg-------------
------------------------------------------------------------
------------------------------------------------------------
------------------------------------------------------------
------------------------------------------------------------
------------------------------------------------------------
------------------------------------------------------------
------------------------------------------------------------
------------------------------------------------------------
------------------------------------------------------------
--------------------------agtgtagc---cta-----ttcgattcaaaagtt
a------ag--a----taaaactatgtg-aa---------att-tta----ga---ca--
-agtggtggcgct------agagagt------tt---gagttag--gaagtcca--aatt
tgttgttggtg-aa----gatcaaactgtcct----ct--at---cagtgt----gc---
c-aaagttt-g--------------cgcaa----atgcttc--atag-----ggc-tgcc
-tttgactc-----ccaga--gtggaaga-agaagaagagg---------aagct----g
gaagaa--------------ag-------acccggaatgg----a---------------
------------------------------------------------------------
------------------------------------------------------------
------------
>Helitron-1N2_DR|197477
------------------------------------------------------------
------------------------------------------------------------
------------------------------------------------------------
------------------------------------------------------------
-------------------------------------------------------aataa
t-aat-------------------------------------------------------
------------------------------------------------------------
------------------------------------------------------------
------------------------------------------------------------
------------------------------------------------------------
------------------------------------------------------------
---------------------------------aataat---------------------
aatag-------ctgcaagcagca------------------------------------
--------att-att-----g------gggccaagcag------------------c---
-----ccagtggccacatc-------------------ataaacaaac------atgg-c
a----acag---------------------------------------------------
--gct------------------------------acag---------------------
----------agc---a-actg--------aa------------------------aaat
-----------tttat---aca-ttt-----------------------------ttggc
----agc-------------atgg----------tctgag-------------------c
caa-----------a-tttgg-tagaaat------tagg-cta-----acgat------c
ta------tgg-atagttcaaa----------a-caac---aga-----tt---------
ttc--aaactaa-----------ttcaaga----tggtgga--cag-aagtcaag--tca
att------agggaata-aatt--acatcag----tgttc---ta---tgtatg----at
acaaggaattg-----gca--agacc----g------g--tctcatggcaa-----t-ag
-------aca-------atta---------ttcaaa------a---gtaatttgatc---
-aaattt-----gta--tgattt---------ctattaatat----aa----ttgaatt-
---gtt--------ttttaa--ttttactca---gaagg-tggct----ca----aattg
atgt---------a----gttt-gttcaaagtca------g-gt-----ctagatcacac
---aca--ttaa-g---tt-t------ggt---tt-caa-------ta----cttc---a
aaccattgc--attgatg-----------cagcctg-caatgtca------tc-----tg
gcagcag----ta----catca----agtttgtgca---tat----gctaa-------at
-gacaa---cag---t----tgtgtc----aatcg--acatgatt--------aca-taa
cttttagt-------cta----tatggtc-tgaaaatgatc------agt----caaa--
t---tt------ggt-------g------aagattggacc---aatg---atc----tag
ga----------------------------------------------------------
----------aaa------gaagggg-----gc-------agtgt----gccg---aaat
g--tagctcact------------------------------------------------
-----------ttaga--ccatgcttatgata----------------------------
------------------------------------------------------------
----------------------cacacaattttcaagctct-------------------
------------------------------------------------------------
----------------------------tgtttgcaagt---------ttcgaaaatggt
ttgactaattaacttttattcca--acttttggtcagcatgttctgtaggttatgtgatt
taattttggtgaaaattgaacaaacgacctaggatgagttcg------------------
------------------------------------------------------------
------------------------------------------------------------
------------------------------------------------------------
------------------------------------------------------------
------------------------------------------------------------
------------------------------------------------------------
------------------------------------------------------------
------------------------------------------------------------
------------------------------ttcaaat-----------------------
--------------------aggttcta--------------------------------
------------------------------------------------------------
-----------------------------------------------tgaaaaatttaaa
aaaaagcttaaa------------------------------------------------
------------------------------------------------------------
------------------------------------------------------------
------------------------------------------------------------
------------------------------------------------------------
------------------------------------------------------------
------------------------------------------------------------
------------------------------------------------------------
------------------------------------ccaa----ttt---tgattg----
--tcg-----------------------------ccca----tt---cggttcaaa----
-------------agttataacgatac---------------------------acataa
gt----------
>Helitron-1N2_DR|197478
------------------------------------------------------------
------------------------------------------------------------
------------------------------------------------------------
------------------------------------------------------------
-----------------------------------------------------aataata
c-aaa-------------------------------------------------------
------------------------------------------------------------
------------------------------------------------------------
------------------------------------------------------------
------------------------------------------------------------
------------------------------------------------------------
---------------------------------tgtaac---------------------
tatag-------ctgcaagcagca------------------------------------
--------agt-act-----g------gagccaagcag------------------c---
-----ccagcggcctcatc-------------------agaaacaaac------acag-c
a----acaa---------------------------------------------------
--gct------------------------------acag---------------------
----------aac---a-actg--------ga------------------------aagt
-----------ttaat---aac-ttt-----------------------------ttggc
----aac-------------atgg----------tctgag-------------------c
caa-----------a-tttgg-tggaaac------tggg-caa-----ttgat------c
ta------tgg-agagttcaaa----------a-caac----------att---------
ttc--aaacaat-----------ttcaaga----tagtgga--caggaagttgtg--tca
gtt------agggaata-aatt--atattaa----tgttc---tc---tttatg----at
acaaggaat----ct-gca--agacc----a------g--tctcatgtcag-----t-ag
-------acaaa-----acta---------ttcaat------a---gtcatttaata---
------------------------------------------------------------
------------------aa--ttttaccca---gaagg-tggct----ca----aactg
atgt---------a----gttc-ggtcaaagaca------g-gt-----ctagatcacac
---aca--tcaa-g---tt-t------ggt---tt-caa-------ta----atac---a
aaccattgc--agtgatt-----------cagcctg-taatatca------tc-----tg
gcagcat----tg----catca----agtttgctct---ttt----gcaaa-------at
-gacaa---cag---t----tttgtc----tataa--atgc-------------ca-taa
cttttggt-------ttt----catgatc-tgaagatgatc--c--gagt----caaa--
t---tt------ggt-------g------aagattggacc---aatg---gtc----tgg
gag----gagt-t------ttaaaaag---------aatggttt-gaacaaaa-------
-tcaaa-at-ggc------ggacagg-----a--------agttt----ggca---gatt
a--tggcatgattagta-----t-----ctgtgttg---ttggc-ata---atcc-aag-
--g-aataatttgagaca------------------------------------------
-gtttcaccaa-atttgt---aagtttcattaataatggctaatgaatgtcttataactc
ttgacccacatgtggcgctct-cactatttttttatggtgttctcagtgtgagatgacaa
tcccagaccta---------------tgatcatgaactatcgcagggatacagcctaa--
-ggtatagtttggcatca------------------------------------------
----cctattgacagaaattcaataactttttgtcagcatggtctgaagatgatctgagt
caaatttagtgcaaattagccaaacaatgtag---gagttcgaaaaagttgttttttgac
ttaa--ggctaa-atggcggacagg-aaattcagttaatcaaggca-taattggaatctt
tattgtcagaacaacc--caagaaagtatcaagacaagttt-tataacaataggcaaaat
tagtcaaaagttattggcatttttagaaatattttta-taacgtttgaccaaaaggtggc
attgtgatac---tttttgagcgcccg------aaagtcccgaagacacataccaa----
---------ttaccaatgtgcacgt-aaaatatagcaat---ttttg-aca--attctaa
atggccgacgaccaaaacgtttaacct-gtgaaaatcagacatcattcgatttgtcatgc
tgtgccgaatgta---------------------------------------------aa
acgaaa------------------------------------------------------
------------------------------tgcagaa-----------------------
------------------------------------------------------------
------------------------------gaaaacagttcatctaatcaaatttagttc
cataacttttggtcagcatggtctgtagatcaagtgattgaattttggtgaaaatttgac
aaacggcctaagaggagttcattcaaatatgttttacaaaaaaattgaaacagcgaaaa-
-aattttcacgacaaaaaatggcgtcctagggtgcgtttgattcagcatgagccaagaaa
tcagaggaaaaaag-----aatttcgaga-------------------------------
taa-a--ag--a----taaacataagtg-aa---------act-ttg----ga---ca--
-agtggtggcgct------tgagagt------tt---gagttag--aaagtcca--aagt
tgatgtggttg-aa----gatcaggttgtctt----ct--at---cagtgt----gc---
c-aaagttt-gtgca-----aatgccgcaa----acggttc--atag-----ggc-tgcc
-atagattc-----cc--------ag----agcaggagaagaa---gaagaagac-----
--agaagaata----at--aag-------aaccagaacag----ata---caatag----
--gtg-----------------------------ccta----cg---caactttg-----
------------------------------------------------------------
------------
>Helitron-1N2_DR|197479
------------------------------------------------------------
------------------------------------------------------------
------------------------------------------------------------
------------------------------------------------------------
------------------------------------------------------------
------------------------------------------------------------
------------------------------------------------------------
------------------------------------------------------------
------------------------------------------------------------
------------------------------------------------------------
------------------------------------------------------------
------------------------------------------------------------
------------------------------------------------------------
----------------------------------aaaa----------------------
------------------------------------------------------------
-----agaa---------------------------------------------------
------------------------------------------------------------
------------------------------------------------------------
-----------------------tttt---------------------------------
------------------------------------------------------------
-----------------------------------------------------------g
t-----------------------------------------------------------
------------------------------------------------------------
------------------------------------------------------------
------------------------------------------------------------
-----------------------------------c-----ta-----------------
------------------------------------------------------------
----------------------------------------tagcc----ca---------
------------------ttcg--------------------gt----------------
---tca--aaag----ttt-t---------------caa-------taaa--cata--ag
tgaaacttt--ggataag--------tggtggctct-aga--gag------tttg-----
---------------ag-------------------------------------------
------------------------------------------------------------
------------------------------------------------------------
----tt------aga--------------aacttcaagtt---t----------------
------------------------------------------------------------
------------------------------------------------------------
---------------------------gctgtg-----------gttc---attt-aact
------tt----------------------------------------------------
------------------------------------------------------------
------------------------------------------------------------
----------------tt------------------------------------------
------------------------------------------------------------
------------------------------------------------------------
------------------------------------------------------------
------------------------------------------------------------
----------------------------------------t-------------------
------------------------------------------------------------
------------------------------------------------------------
------------------------------------------ttttaa------------
------------------------------------------------------------
------------------------------------------------------------
------------------------------------------------------------
------------------------------------------------------------
------------------------------------------------------------
------------------------------------------------------------
------------------------------------------------------------
------------------------------------------------------------
------------------------------------------------------------
-------------------------------------tca-----tttaa----------
------------------------------------------------------------
---tg-------------caaagatt------------------------------at--
----------------------------------------ata-----------------
--a---------------------------------------------------------
------------------------------------------------------------
------------------------------------------------------------
------------------------------------------------------------
------------------------------------------------------------
------------
>Helitron-1N2_DR|197480
------------------------------------------------------------
------------------------------------------------------------
------------------------------------------------------------
------------------------------------------------------------
------------------------------------------------------------
------------------------------------------------------------
------------------------------------------------------------
------------------------------------------------------------
------------------------------------------------------------
------------------------------------------------------------
------------------------------------------------------------
------------------------------------------------------------
------------------------------------------------------------
------------------------------------------------------------
------------------------------------------------------------
------------------------------------------------------------
------------------------------------------------------------
------------------------------------------------------------
------------------------------------------------------------
------------------------------------------------------------
------------------------------------------------------------
------------------------------------------------------------
------------------------------------------------------------
------------------------------------------------------------
------------------------------------------------------------
------------------------------------------------------------
------------------------------------------------------------
-----------------------------------aaga-aggtg----cg----aactg
atgt---------a----attt-ggtcaatgtca------g-gt-----ctagatcaaac
-----a--ttaa-g---tt-t------tgt---tt-cgg-------ta----cttc---a
aaccacagc--agtaatt-----------cagcctg-tcatgtca------tc-----tg
gcagcat----ta----catca----agtttgcgca---tat----gctaa-------at
-gacaa---cag---t----tttgac----tagca--acatgaaatc-------ca-taa
cttttggt-------cta----catggtc-tgaagatgatc--c--acgt----caa---
------------------------------------------------------------
----------------------------------------gttt-gaacacaa-------
-tcaaa-a------------------------------------t----ggca---gatt
a--tggcataattggta-----t-----ctgtgttg---tcggc-atg---aacc-aaa-
--a-aataatttgaga--ccaatttcatcaaa-at---aagcatatgcaatcaa---aag
-ttattaccaa-atttgt---aagtttcattaataatggttaatgaatgtcttataactc
ttgacccataggtggccctat-caccaaattttcatggtgtggtcagtgtgaggcgacaa
tgacagaccta--aaatgtggtggcattatctttaactatcgcagagatacagcctca--
-ggtttagttgggaatcataccattaca--tttgtcagtgcagtaatg---aaaaaccgt
tacacctatcgacacaaattccataactgttggtcagcaaagtctgaagatgatcggaat
caaatttggtgcaaatcagccaaactatgtaagagaagtaagaaaaagtaggtttttgaa
ttaa--ggctag-atggcggacaag-aagttctgttgattaaggca-ttactggtatcaa
aatttgcagaaaaacccaagg-aatgtatcaagacaaatat-cataacaatgagcaaaat
tattcaaaggttattagcatttttagaaatattgtta-taatgtttggccaaaaggtagc
gttgccacgaaacattttgagaaccttcagcaaacagtcccgaagacacataccaacttc
c---ataatttgcaagtgcatccat-aaaatatagcaat---tt-----gacaattcaaa
atggcaga--------------------------------------------tggc----
-----------caaaaagactgccttgaaaaattttggacaaagggttgagaagtaataa
gca------------aaaaaagtcaat---------tt---tgtatctctgaaccactcg
tgggcagtgtggcaaaagacagcagctcattttagggcatggatgtgataatacac---a
agtttggtgtaaatacgtcaatgcaccacagagataacaccataaatatagttttgcaag
ctctacgctaaatttgtttgcaagttaaacaaaaacagtaagacta---aacttgaattc
cataaatttttgtcatcatggtctgcagatcatgtgatttcattttgatagaattcaaat
aattggaaaaatacgagtttatttaaataggtttttcaaaaaatttgaaataacgg-aa-
-aaaattcatgacgaaaaatgacatcatatggtgcgtttgaatcggctt-----------
----------------------tttgattgtagc---aca-----tttggtttaaaagta
ata-a--ag--a----taaacacaaaagaaa---------att-ttt----aa---ca--
-agtagtggggct------agagatt------tt---aaat--------gtcca--aatt
tgttgtggttg-aa----gatcagactgtcct----ca--aca--cagtgt----gc---
c-aaagttt-gcgca-----aatgccgcaa----acagttc--atag-----ggg-tgcc
-atagacta-----ccaga--gcgga----agaagaaaaagaagtggaagaagcc----a
gaggaataata----at--aag-------aaccggaacga----ata---caatag----
--gtg-----------------------------cc------ca---cacctttgg----
-------------tgcttgatcccgaactaa-----------------------------
------------
>Helitron-1N2_DR|197481
------------------------------------------------------------
------------------------------------------------------------
------------------------------------------------------------
------------------------------------------------------------
------------------------------------------------------------
------------------------------------------------------------
------------------------------------------------------------
------------------------------------------------------------
------------------------------------------------------------
------------------------------------------------------------
------------------------------------------------------------
------------------------------------------------------------
-------------------ccgcg------------------------------------
--------attcattccg---------ggaagaagaag----------------------
------------------------------------------------------aaga--
-----agaa---------------------------------------------------
------------------------------------------------------------
--------------------------------------------------------gaag
------------------------------------------------------------
------------------------------------------------------------
--------------a---------------------------------agaata-----a
ta----------agaaacggag------------caat----------------------
-----------------------tccaata------------------------------
------------------------------------------------------------
---------------------gggcct---------------------------------
------------------------------------------------------------
------------------------------------------------------------
----------------------------------------tg-------ca---------
----------------ccg-ttc-----------------g-gt----------------
-------------g---ct-c------ggtcc-ctataa-------ta------------
------------------------------------------------------------
----------------------------------------------------------at
-aaaaaa--cgg-------------------------a----------------------
--------------gcaa------------------------------------------
t---tc------------------------------------caata-------------
-------gggc-------------------------------------------------
------------------------------------------------------------
----------------------------ctacg------------------cacc-----
--g---------------------------------------------------------
------------------------------------------------------------
------------------------------------------------------------
------------------------------------------------------------
------------------------------------------------------------
------------------------------------------------------------
------------------------------------------------------------
------------------------------------------------------------
------------------------------------------------------------
------------------------------------------------------------
------------------------------------------------------------
------------------------------------------tttcgg------------
------------------------------------------------------------
------------------------------------------------------------
------------------------------------------------------------
------------------------------------------------------------
----tg------------------------------------------------------
------------------------------------------------------------
------------------------------------------------------------
------------------------------------------------------------
------------------------------------------------------------
---------------------------------------------ctcggtcc-------
------c---------taa-----------------------------------------
------------------------------------------------------------
------------------------------------------------------------
------------------------------------------------------------
------------------------------------------------------------
------------------------------------------------------------
------------------------------------------------------------
------------------------------------------------------------
------------
>Helitron-1N2_DR|197482
------------------------------------------------------------
------------------------------------------------------------
------------------------------------------------------------
------------------------------------------------------------
------------------------------------------------------------
------------------------------------------------------------
------------------------------------------------------------
------------------------------------------------------------
------------------------------------------------------------
------------------------------------------------------------
------------------------------------------------------------
------------------------------------------------------------
------------------------------------------------------------
---------------------cag------------------------------------
----------acaggaagt-------------------tttgacattt------atgg-c
a----tatg---------------------------------------------------
-tgttgtct--------------------------gtgttttc-----------------
----------agc---a-------------------tca---------cataaggaataa
-----------ttgg---------------------------------------------
------------------------------------------------------------
------------------aaaattagcatat-----------------gtagt-------
----ca------aaagt-----------gattaccaag-----------tt---------
tgt--aagt--------------ttcatta---ttagtagat------------------
--------------------------------------------------gatg------
------------------------------aatg---g----------------------
------------------------------ttta-----t--------------------
-aactct----------tga-----------aacat------------------------
--aggt---gacgctgtcac-----------------------------ca----a--at
ttat---------g----gttt-gttcagtgt-ga-----g-at-----ggtaatgacac
---atc--taaa-a---tt-t------ggt---gt-cag-------ta----tttt---g
aagcatcgc--agagata-----------ctacttt-ac------------tt-----tg
gc-tcatg--------ccagga----catttgtcgg---tgt----aagaa-------ac
-aaaaa--ct----at----tacacc----tatta--acacaaattaga--------taa
ctttttgt-------cag----catggtc-tgaagatgatc--t--aagt----aaaa--
t---tt------ggt-------g------aaaattagatg---aaca---gtc----ttg
gag----gagt-t------tgaaaaagcagc---gtttcaactt-gcatcata-------
-------at-ggc------agacagg-----c--------agttt----gtca---aatt
a--tggaaaaattg----------------------------------------------
------------------------------------------------------------
------------------------------------------------------------
------------------------------------------------------------
------------------------------------------------------------
------------------------------------------------------------
------------------------------------------------------------
------------------------------------------------------------
------------------------------------------------------------
------------------------------------------------------------
------------------------------------------------------------
------------------------------------------------------------
------------------------------------------------------------
------------------------------------------------------------
------------------------------------------------------------
------------------------------------------------------------
------------------------------------------------------------
------------------------------------------------------------
------------------------------------------------------------
------------------------------------------------------------
------------------------------------------------------------
------------------------------------------------------------
------------------------------------------------------------
------------------------------------------------------------
------------------------------------------------------------
------------------------------------------------------------
------------------------------------------------------------
------------------------------------------------------------
------------------------------------------------------------
------------------------------------------------------------
------------------------------------------------------------
------------
>Helitron-1N2_DR|197483
------------------------------------------------------------
------------------------------------------------------------
------------------------------------------------------------
------------------------------------------------------------
------------------------------------------------------------
------------------------------------------------------------
------------------------------------------------------------
------------------------------------------------------------
------------------------------------------------------------
------------------------------------------------------------
------------------------------------------------------------
------------------------------------------------------------
------------------------------------------------------------
------------------------------------------------------------
------------------------------------------------------------
------------------------------------------------------------
------------------------------------------------------------
------------------------------------------------------------
------------------------------------------------------------
------------------------------------------------------------
------------------------------------------------------------
cata----tgccaaagacatactg-------------------------ta--t------
ttt-gtaactgtt----------tgtaagtg-----------------------------
-----------------------------------tattc--------------------
------------------------------------------------------------
-----------------ataa---------------------------------------
----------------------------a-----at------------------------
---------------------a------------------ta----c--cg---------
------------------------------------------------------------
-----------------tttt----tgaat------aaa-----taaaaa-------gtc
cagcaccac-cacaaatg------------------------------------------
----------------------------------------------gctgacaa----a-
tgaaca--ttgggtatt--gcttgaat---aag---------------------------
-------tat----gataa---gagacaa-gt----------------gtt---taga--
t---tt---------------------------tctgcca---attt---gtt-------
----ctataac---------------------------------------------t---
-------attaac------------------at---------------------------
--------------------------------------------------------aaa-
---gagat----------------------------------------------------
------------------------------------------------------------
---------------------g------------------tc------------------
------------------------------------------------------------
------------------------------------------------------------
-------------------------a----------------------------------
------------------------------------------------------------
------------------------------------------------------------
----------------------------------------t-------------------
------------------------------------------------------------
------------------------------------------------------------
------------------------------------------ttgtgt------------
------------------------------------------------------------
-------------------------------ttctc------------------------
------------------------------------------------------------
------------------------------------------------------------
------------------------------------------------------------
------------------------------------------------------------
------------------------------------------------------------
------------------------------------------------------------
------------------------------------------------------------
-------------------------------------ctg--------------------
----ac----cac-------------------------------ttg-------------
-----atggcgctgt-----aaaactgtgc------------ag--ttgacctc--aagt
catggttatcataac-------------------------atccac--------------
c-aattttg---------------------------------------tcttaatatgct
aat---------------------------------------------------------
------------------------------------------------------------
------------------------------------------------------------
------------------------------------------------------------
------------
>Helitron-1N2_DR|197484
------------------------------------------------------------
------------------------------------------------------------
------------------------------------------------------------
------------------------------------------------------------
------------------------------------------------------------
------------------------------------------------------------
------------------------------------------------------------
------------------------------------------------------------
------------------------------------------------------------
------------------------------------------------------------
------------------------------------------------------------
------------------------------------------------------------
------------------------------------------------------------
------------------------------------------------------------
------------------------------------------------------------
------------------------------------------------------------
------------------------------------------------------------
------------------------------------------------------------
---------------------ttttt----------------------------------
----aat-------------atgg----------tctgatggtg----------------
--------------a-tccacctaaaaat-----------tta-----------------
--------tga------------------------------aaa----------------
------------------------------------------------------------
------------------aatt--------------------------------------
---------------------ggaca--------------------------------aa
-----------------------------------------ag-----------------
------------------------------------------------------------
------------------------------------------------------------
------------------------------------------------------------
-------------a---tt-t---------------------------------------
-----------acagat-------------------------------------------
-----------------------------------------------ctag---------
-gagga----ag--------------------------tagaaaaatatg----------
---------------ctt------------------------tt--------cacaat--
t---ta-----aaatg------gc---tgaaaa---------------------------
------------------------------------------------------------
------------------------------------------------------------
------------------------------------------------------------
------------------------------------------------------------
------------------------------------------------------------
------------------------------------------------------------
------------------------------------------------------------
------------------------------------------------------------
------------------------------------------------------------
------------------------------------------------------------
------------------------------------------------------------
------------------------------------------------------------
------------------------------------------------------------
------------------------------------------------------------
------------------------------------------------------------
------------------------------------------------------------
------------------------------------------------------------
------------------------------------------------------------
------------------------------------------------------------
------------------------------------------------------------
------------------------------------------------------------
------------------------------------------------------------
------------------------------------------------------------
------------------------------------------------------------
------------------------------------------------------------
-----------a-----------------aa---------att-----------------
------------------------------------------------------------
------------------------------------------------------------
------------------------------------------------------------
------------------------------------------------------------
------------------------------------------------------------
------------------------------------------------------------
------------------------------------------------------------
------------
>Helitron-1N2_DR|197485
------------------------------------------------------------
------------------------------------------------------------
------------------------------------------------------------
------------------------------------------------------------
------------------------------------------------------------
------------------------------------------------------------
------------------------------------------------------------
------------------------------------------------------------
------------------------------------------------------------
------------------------------------------------------------
------------------------------------------------------------
------------------------------------aac---------------------
tgtag-------gtgcaagcagca------------------------------------
--------att-atc-----a------tggccaagcaa------------------c---
-----ccagcga-cacatc-------------------ataaacaagc------acag-a
a----acaa---------------------------------------------------
--gct------------------------------tcag---------------------
----------agc---a-atgg--------gg------------------------aaat
-----------tctat---aac-ttt-----------------------------ttggc
----agc-------------atgg----------tctgag-------------------c
caa-----------a-tttgg-tggaaat------tggg-cta-----acgat------c
ta------aag-agaattcaaa----------a-caac---aga-----tt---------
ctt--aaactaa-----------ttcaaga----tggtgga--caggaa-----g--tca
at--------gggaata-aatg--acatcaa----tgttt---tc---tgtatg----at
ccaaggaat----cgaata--agacc----a------g--tctcatgacaa-----t-ag
-------acaaa-----acta---------ttcaaa------a---gtcaattgata---
-catttt-----tta--ggattt---------tttttggtag----aa----tgtaatt-
---gtt--------tgtcaa--tattaccaa---taagg-tggctt----a----aactg
acgt---------a----gtat-ggtctttatca------g-gt-----ctagatcacac
---aca--ttaa-g---tt-t------ggt---tt-caa-------ta----cttc---a
aactattgc--agtgaa--------------------ta-ttatc------at-----tg
gcagcct----ta----catcaagt----ttgtgca---tat----tatag-------at
-gacaa---ccg---c----tttgtc----tatca--acatgaattt-------ca-taa
cttctggt-------ctg----catggtc-tgaagattatc--c--aagg----caag--
t---tt------ggt-------a------aagatgaacc----aatg---gtc----tag
gag----gagt-t------taaaaaaatgg-----------ctt-aaacaaaa-------
-tcaaa-at-ggc------ggacagg-----a--------agttt----ggta---gatt
a--tggaataattatta-----t-----ctgtgttg---tcggc-atg---accc-aaa-
--ggagtaatttgaga--ccaattttatcaaa-at---gagcatgtgcagtcaa---aag
a-tattaccaa-ac----------------------------------------------
------------------------------------------------------------
------------------------------------------------------------
------------------------------------------------------------
------------------------------------------------------------
------------------------------------------------------------
------------------------------------------------------------
------------------------------------------------------------
------------------------------------------------------------
------------------------------------------------------------
------------------------------------------------------------
------------------------------------------------------------
---------------------------------------------------aagttatta
ccaaa-------------------------------tt---tgtatttccag--------
------------------------------------------------------------
------------------------------------------------------------
------------------------------------------------------------
------------------------------------------------------------
------------------------------------------------------------
------------------------------------------------------------
-------------------------------------------------------aagtt
-----------a----taaacataagta-aa---------act-ttg----ga---ca--
-act--------------------------------------------------------
------------------------------gt----gt--at---ctgtgt----gca--
--aaggttt-gttca-----aatgccgcaa----acaattc--atag-----ggc-tgcc
-gtagactc-----ccaga--gcgga----agaagcagaagaa---gaagaagaaagctg
gaagaataata----at--aag-------aaccaaaacgg----ata---caatct----
--gtg--------------------------------------------ccttcgg----
-------------tgcttggccccta----------------------------------
------------
>Helitron-1N2_DR|197486
------------------------------------------------------------
------------------------------------------------------------
------------------------------------------------------------
------------------------------------------------------------
------------------------------------------------------------
------------------------------------------------------------
------------------------------------------------------------
------------------------------------------------------------
------------------------------------------------------------
------------------------------------------------------------
------------------------------------------------------------
------------------------------------------------------------
------------------------------------------------------------
------------------------------------------------------------
------------------------------------------------------------
------------------------------------------------------------
------------------------------------------------------------
------------------------------------------------------------
------------------------------------------------------------
------------------------------------------------------------
------------------------------------------------------------
------------------------------------------------------------
------------------------------------------------------------
------------------------------------------------------------
------------------------------------------------------------
------------------------------------------------------------
------------------------------------------------------------
------------------------------------------------------------
------------------------------------------------------------
------------------------------------------------------------
------------------------------------------------------------
------------------------------------------------------------
------------------------------------------------------------
------------------------------------------------------------
------------------------------------------------------------
------------------------------------------------------------
----------------------cagg-----a--------agttt----ggca---gatt
a--tggcataattgata-----t-----ctgtgttg---ttggc-atg---accc-aag-
--g-aataatttga---------ttcaccaaa-at---agacatatgcggggaa---atg
-ttagtaccaa-atttgt---aagtttcattaataatggctaatgaatgtcttataactc
ttgacccttaggtggcgctgt-caccaaatatttttagtgtggtcagtgtgagccgacaa
tgacagaccta--aaattggatgttattatcttcaaccatcgcagagatacagcatca--
-gatgtagtttggcatcatgccatcact--tttgttggtgcagtaaac---aaaaaacgt
tacacctatcaacattagatcaataaatttttgtcagcacattctgaagatgatctaag-
-----ttggtgcaaatcagccaaacgatgaaggaggagtttgaaaaa----gtttttgac
gtaa--ggctgt-atggcagacaga-aggttcaattaattgaggta-taattggtattga
tattctcaggacaaccc-aaagaatgtatcaagacaagttt-cataacgataggcaaaat
tagtcaaaagttagtagcatttttagaaatatcatca-taaagtttgaccgaaaggtggc
gctgtgacaaaactt--tgagcaccttcagggtacagattcgaaaacata----------
---taaaattcaccaatgcatccgt-aaaatataacaca---ttttg-acatagttcga-
-------------------------------------------------------catgt
tccgccggatgtaaagagaccaatttttttaattttggacaaagggttgagaagttataa
gcaaaagaa---------------------gcattttt---tgtatctctagaccactag
ggggcagtgcacca--------gagctcacttcaaaccatggttgtgataacata---ca
agtttggtgtgaatacgtcaatgggttatggagataacaccttaagtcaattttcgcaag
ctctacaataaatttgttcgcaagctaatcaaaaacggttcatctaatcaacttgatttc
agtaatgttatgtcggcatggtctgtagatcttgtgattcaattttggtgaaaattggaa
aaatggtctaggatcagttagttcaaataggtttcacaaaaattttgaaataacg--aaa
taattattatgacggaaaatgacgtcatagagtgcgcttgaattgtcttgagctatggaa
tcagagga--aaaaa------tttagattgtagc---tca-----ttacgtccaacagtt
ata-c--ca--a----taaacataactg-aa---------act-ttg----ga---ca--
-agtggtggagct------agaaagc------tt---gaattag--agagtaca--aatt
tgtcatggttg-aa----gaacagactgtcct----ct--at---cagtg----------
-------------------------gacaa----atggttc--atag-----ggc-tgct
-ttagactt-----ccaga--gtaga----agaagaagaag----agaggaagct----g
gaagaataata----at--aag-------aattaaaac----------------------
------------------------------------------------------------
------------------------------------------------------------
------------
>Helitron-1N2_DR|272117
------------------------------------------------------------
------------------------------------------------------------
------------------------------------------------------------
------------------------------------------------------------
------------------------------------------------------------
------------------------------------------------------------
------------------------------------------------------------
------------------------------------------------------------
------------------------------------------------------------
------------------------------------------------------------
------------------------------------------------------------
------------------------------------------------------------
------------------------------------------------------------
--------------t---------------------------------------------
------------------------------------------------------atggtt
a-----------------------------------------------------------
------------------------------------------------------------
--------------------------------------------------------aagt
g----------------cagactctcc---------------------------------
----------------------------------tctattgatc---------------c
caaatttc--------tttaccatgtgatagtt--tggg-ctg----------------c
ca-----------------------------------------------tcga-------
ctc--aaaacaac----------aacaaaa------------------------------
---------gaagagaa-agag--------------------------------------
---------------------gaaca--ctaata---gat--------------------
------------------------------------------a-----------------
--------------------------------caat----------agg-----------
--------------tgtcaac---------------------------------------
------------------------------------------gc----------------
---atc-ttaaaca---ct-tg--------------------------------------
------------------------------------------------------------
------------------------------------------------------------
------------------------------------------------------------
------------------------------------------------------------
------------------------------------------------------------
------------------------------------------------------------
------------------------------------------------------------
------------------------------------------------------------
------------------------------------------------------------
------------------------------------------------------------
------------------------------------------------------------
------------------------------------------------------------
------------------------------------------------------------
------------------------------------------------------------
------------------------------------------------------------
------------------------------------------------------------
------------------------------------------------------------
------------------------------------------------------------
------------------------------------------------------------
------------------------------------------------------------
------------------------------------------------------------
------------------------------------------------------------
------------------------------------------------------------
------------------------------------------------------------
------------------------------------------------------------
------------------------------------------------------------
------------------------------------------------------------
------------------------------------------------------------
------------------------------------------------------------
------------------------------------------------------------
------------------------------------------------------------
------------------------------------------------------------
------------------------------------------------------------
------------------------------------------------------------
------------------------------------------------------------
------------------------------------------------------------
------------------------------------------------------------
------------------------------------------------------------
------------
>Helitron-1N2_DR|272118
------------------------------------------------------------
------------------------------------------------------------
------------------------------------------------------------
------------------------------------------------------------
------------------------------------------------------------
------------------------------------------------------------
------------------------------------------------------------
------------------------------------------------------------
------------------------------------------------------------
------------------------------------------------------------
------------------------------------------------------------
------------------------------------------------------------
------------------------------------------------------------
------------------------------------------------------------
------------------------------------------------------------
------------------------------------------------------------
------------------------------------------------------------
------------------------------------------------------------
----------------------------------------ca-----------aaataga
gaatggt---------caaaacgg------cagacctgggaaa-ta-------------t
cagac------ataa-tttgactctgtatgc----tcag-cca-------gat------g
ta---g------aagatca-------------a-ttaa-----------tc---------
tga-----------------cagggttaaa----ttaaaagc-aaaaaaaaaaaaa----
-------aaaaaaaaaa-aagcc-------------attt--------tttata------
-------tct------tca--ttacc----acta-ggggc---------agtgcatcaaa
--atgctgcggctc--------------acttcagg------------------------
--------------------------------ccat------------------------
---ggt--------tgagac----------------------------------------
-------------a----------------------------at------------atcc
---a----ccaa-g---tt-t------ggc---gt-gaa-------ta----cgtta--a
atgcattag--agagaga----ac-------------tcaagtcca-----ttt----tc
acaagctc---ta----cgtta----aatttgttcg-----caa--gttaa-------at
-ccata--acgg--------ttcgtct---aatca--atttgaattcaa--------taa
attt--gt-------cag----catg----------------------------------
------------------------------------------------------------
------------------------------------------------------------
------------------------------------------------------------
------------------------------------------------------------
------------------------------------------------------------
------------------------------------------------------------
------------------------------------------------------------
------------------------------------------------------------
------------------------------------------------------------
------------------------------------------------------------
------------------------------------------------------------
------------------------------------------------------------
------------------------------------------------------------
------------------------------------------------------------
------------------------------------------------------------
------------------------------------------------------------
------------------------------------------------------------
------------------------------------------------------------
------------------------------------------------------------
------------------------------------------------------------
------------------------------------------------------------
------------------------------------------------------------
------------------------------------------------------------
------------------------------------------------------------
------------------------------------------------------------
------------------------------------------------------------
------------------------------------------------------------
------------------------------------------------------------
------------------------------------------------------------
------------------------------------------------------------
------------------------------------------------------------
------------------------------------------------------------
------------------------------------------------------------
------------------------------------------------------------
------------
>Helitron-1N2_DR|272119
------------------------------------------------------------
------------------------------------------------------------
------------------------------------------------------------
------------------------------------------------------------
------------------------------------------------------------
------------------------------------------------------------
------------------------------------------------------------
------------------------------------------------------------
------------------------------------------------------------
------------------------------------------------------------
------------------------------------------------------------
--------------------------------ggccaaaat-------------------
ggctg-----acctggaaa-----------------------------------------
-----------aatc------------agacataattc----------------------
---------------------------------------------gact----------c
g----gcat---------------------------------------------------
--gct-----------------------------tccgc---------------------
----------------atgc-----------------------------------aaata
--------ttatgcat-------tttg---------------------------------
----gac------------aaagg-----------------------g-----------t
taagaag---------ttataagcaaaaaaaa----------------------------
-aagca------aaaaaaaaaa------------aaaga-aaaacattatttgta-----
tctccgga----------------ccactagg----------------------------
-----------------gggctg------------tgcac--------------------
-------------------cgaaacgc---tgca------------------------gc
tt--------------------------acttcaga------------------------
--------------------------------ccat------------------------
------------------------------------------------------------
----------------------------------------g-tt-----tgtgataacaa
---aca-------g---tt--------ggt---gt-gaa-------ta----tgtc---a
atgtgttat--ggagata----------acacctta---------------agtcaatca
gtaaactc-tatg------tt----agatttgttcgc-------aagttaa-------tc
-aaaaa---c--------ggttcgtct---gatca--ac---------------------
------------------------------------ttacgt----gg------------
------------------------------------------------------------
-ac----gagt-----------------------------------------------tt
gttcaa-at-agtttttgcgga-aaaa----aa-------aatctg--tgaaa---gaaa
a--tgacgtcat--------------gtgtgcgtttgaattggc-ttg---aacc-aag-
---gattc-----------------------------------------------agatg
a-----------------------------------------------------------
------------------------------------------------------------
-----------tcaaa--------------------------------------------
------------------------------------------------------------
-------------------------a----------------------------------
------------------------------------------------------------
------------------------t-----------------------------------
----------------------------------------t-------------------
------------------------------------------------------------
------------------------------------------------------------
------------------------------------------------------------
------------------------------------------------------------
------------------------------------------------------------
------------------------------------------------------------
------------------------------------------------------------
----tt------------------------------------------------------
------------------------------------------------------------
------------------------------------------------------------
------------------------------------------------------------
------------------------------------------------------------
--------------------------attgtagc---tca-----ttcagttcaaaagtt
ata-------------------aaagtg-aa---------att-ttg----ga---ca--
-agtggtggcgct------aaagagt------tt---gagttag--acagtcca--aa--
-----------------tgatcaaactgtcct----ct--at---cagtgt----gc---
c-acagttt-tccca-----------------aaatggttc--atat-----ggc-tgcc
-atagtctc-----cctga--gcgga----agaagaacaagaaaa--------------a
gaagaagaaaa-------aaag----------------------a---------------
------------------------------------------------------------
------------------------------------------------------------
------------
>Helitron-1N2_DR|272120
------------------------------------------------------------
------------------------------------------------------------
------------------------------------------------------------
------------------------------------------------------------
-----------------------------------------------------------a
t-aat-------------------------------------------------------
------------------------------------------------------------
------------------------------------------------------------
------------------------------------------------------------
------------------------------------------------------------
------------------------------------------------------------
---------------------------------taaaaa---------------------
tatag-------ctgcaagcagca------------------------------------
--------att-atc-----a------gggccaagcag------------------c---
-----ccagcgaccacatc-------------------ataaacaaac------acag-c
a----acaa---------------------------------------------------
--gct--------------------------------at---------------------
----------tgc---a-actg--------ga------------------------aaat
-----------tctat---aac-ttg-----------------------------ttggc
----agc-------------atgg----------tctgaa-------------------t
tca-----------a-ttagg-tggaaat------tggg-caa-----acgat------c
ta------tgg-atagttcaaa----------a-caac---aga-----tt---------
ttc--aaactaa-----------ttcaaga----ttgtgga--caga-------------
------------------------------------------------------------
------------------------------------------------------------
------------------------------------------------------------
------------------------------------------------------------
------------------------------------------------------------
------------------------------------------------------------
------------------------------------------------------------
------------------------------------------------------------
------------------------------------------------------------
------------------------------cgtca--ataaatt----------------
------------------------------------------------------------
------------------------------------------------------------
------------------------------------------------------------
------------------------------------------------------------
--------------ata-----t-----caaagttc---tctgt-atg---atcc-aat-
--a---------------------------------------------------------
------------------------------------------------------------
------------------------------------------------------------
------------------------------------------------------------
------------------------------------------------------------
------------------------------------------------------------
------------------------------------------------------------
------------------------------------------------------------
----------------------aatctg-caagactagtct-catgacaatagacaaaac
ttgttaaaa---------------------------------------------------
------------------------------------------------------------
------------------------------------------------------------
------------------------------------------------------------
------------------------------------------------------------
------------------------------------------------------------
------------------------------------------------------------
------------------------------------------------------------
------------------------------------------------------------
------------------------------------------------------------
------------------------------------------------------------
------------------------------------------------------------
------------------------------------------------------------
------------------------------------------------------------
------------------------------------------------------------
------------------------------------------------------------
------------------------------------------------------------
------------------------------------------------------------
------------------------------------------------------------
------------------------------------------------------------
------------------------------------------------------------
------------
>Helitron-1N2_DR|272121
------------------------------------------------------------
------------------------------------------------------------
------------------------------------------------------------
------------------------------------------------------------
------------------------------------------------------------
------------------------------------------------------------
------------------------------------------------------------
------------------------------------------------------------
------------------------------------------------------------
------------------------------------------------------------
------------------------------------------------------------
------------------------------------------------------------
------------------------------------------------------------
--------------------------------atatag------------------ct--
----gcaagcagccatatc-------------------gggaccaagc------agtg--
------------------------------------------------------------
------------------------------------------------------------
------------------------------------------------------------
------------------------------------------------------------
-----------------------------------ctgag-------------------c
cag-----------a-atccg---------------------------------------
------------------------------------------------------------
-------------------------caaag----ctgtcca--gaggaag----------
------------------------------------------------------------
-------------------------------------------------aa-----t-ga
-------gcaaa-----gcag---------tccaaa------a---g-ca----------
------------------------------------------------------------
------------------------------------------------------------
------------------------------------------------------------
------------------------------------------------------------
------------------------------------------------------------
------------------------------------------------------------
------------------------------------------------------------
------------------------------------------------------------
----------------------a------caagtttagtg---agta---gta----tca
ga-----------------------------------tgtattt-caatgcat-------
-tcaaa-gt-a-------------------------------------------------
----------tgtttca-----c-----ctcaagtg---aaaaa-ata---a----ata-
--a-aaaaataaa-------taaaaaaaataa-acatttaac------------------
-atattaatgg-tttatt---ag---------------------------tttaaaactt
ttgacctataggtggcatggt-tacaaatttaatgtgctgtggtcagtgttaggtgacaa
tgacgtaccta--aagtttggtgtcaatatatttaagcattgcagaaagacaacctca--
-gatgcagtttggcattacacctgcata--tctgtc--atgtgccagc---aaaaaaacg
ttaacctattgacacaaatgccacaaaatgtgatcaacatggtctg--------cagagt
aaaacctggtgatatttgcgagaacattcctgggggagtttacaaaagaacgtttttga-
------------------------------------------------------------
------------------------------------------------------------
------------------------------------------------------------
------------------------------------------------------------
------------------------------------------------------------
------------------------------------------------------------
------------------------------------------------------------
------------------------------------------------------------
------------------------------------------------------------
------------------------------------------------------------
------------------------------------------------------------
------------------------------------------------------------
------------------------------------------------------------
------------------------------------------------------------
------------------------------------------------------------
------------------------------------------------------------
------------------------------------------------------------
------------------------------------------------------------
------------------------------------------------------------
------------------------------------------------------------
------------------------------------------------------------
------------------------------------------------------------
------------------------------------------------------------
------------
>Helitron-1N2_DR|272122
------------------------------------------------------------
------------------------------------------------------------
------------------------------------------------------------
------------------------------------------------------------
------------------------------------------------------------
------------------------------------------------------------
------------------------------------------------------------
------------------------------------------------------------
------------------------------------------------------------
------------------------------------------------------------
------------------------------------------------------------
------------------------------------------------------------
------------------------------------------------------------
------------------------------------------------------------
------------------------------------------------------------
------------------------------------------------------------
------------------------------------------------------------
------------------------------------------------------------
------------------------------------------------------------
------------------------------------------------------------
------------------------------------------------------------
------------------------------------------------------------
------------------------------------------------------------
------------------------------------------------------------
------------------------------------------------------------
------------------------------------------------------------
------------------------------------------------------------
------------------------------------------------------------
------------------------------------------------------------
------------------------------------------------------------
------------------------------------------------------------
------------------------------------------------------------
------------------------------------------------------------
------------------------------------------------------------
------------------------------------------------------------
------------------------------------------------------------
------------------------------------------------------------
------------------------------------------------------------
------------------------------------------------------------
------------------------------------------------------------
------------------------------------------------------------
------------------------------------------------------------
------------------------------------------------------------
------------------------------------------------------------
------------------------------------------------------------
------gactaa-atggcagacagg-aagtttagttaattaaggca-tacttagtataaa
tattctcaggacaattc-aacgaatgtaccaagataagtat-cataacaataggctaaat
tactcaaaaattattggcattttta------ttgtta-taacat----------------
------------------------------------------------------------
------------------------------------------------------------
------------------------------------------------------------
------------------------------------------------------------
------------------------------------------------------------
------------------------------------------------------------
------------------------------------------------------------
------------------------------------------------------------
------------------------------------------------------------
------------------------------------------------------------
------------------------------------------------------------
------------------------------------------------------------
------------------------------------------------------------
------------------------------------------------------------
------------------------------------------------------------
------------------------------------------------------------
------------------------------------------------------------
------------------------------------------------------------
------------------------------------------------------------
------------------------------------------------------------
------------
>Helitron-1N2_DR|272123
------------------------------------------------------------
------------------------------------------------------------
------------------------------------------------------------
------------------------------------------------------------
------------------------------------------------------------
------------------------------------------------------------
------------------------------------------------------------
------------------------------------------------------------
------------------------------------------------------------
------------------------------------------------------------
------------------------------------------------------------
-------------------------------aacaaaaa---------------------
tatag-------ctgcaagcaaca------------------------------------
--------att-atc-----g------gggccaagcag------------------c---
-----ccagcagccacatc-------------------ttgaacaagc------atgg-c
a----acaa---------------------------------------------------
--gct------------------------------tcgg---------------------
----------agc---a-actg--------aa------------------------gaat
-----------tcctt---taacttt-----------------------------ttggc
----agc-------------atc----------ttctgag-------------------c
caa-----------a-tttgg-tggaaat------tcaa----------------gttca
ag------ttt-gagttt----------aaaagaacaa---att-----tt-------ca
agt--aaattag-----------ggaataa----taataac--aataataatatt--aat
aat----atata-tataatatat-atatata----tatatatatattataaatg----at
ccaaataat----ct-gca--agacc----a------g--tctaataataga------at
-------aaacta----ttta---------tttgaa------a---aattttgtatg---
------------------atttttta----taacttggtcaa----tgt-----------
--ca--------------------------------------------------------
----------------------------------------g-at-----ctagatcacat
---aca--ttaa-g---tt-t------ggt---tt-caa-------ta----cgtc---a
aacca---------------------------ttgc-agtga-----------------t
tcagcctg---ta----atgtc----atctgttgtc---ggcat--gacag-------tc
caa-----------------------------------------tttca--------tca
aaataagc-------ata----tgcaggc-aaaagctaata--tctaata----atgg--
c---t-------gat-------g------aatgtcttataa--atct---aga----ccc
gtc----ggtg-g-----------------------------tt-tcataaca-------
-------a----------------------------------------------------
------------------------------------------------------------
------------------------------------------------------------
------------------------------------------------------------
------------------------------------------------------------
------------------------------------------------------------
------------------------------------------------------------
------------------------------------------------------------
------------------------------------------------------------
------------------------------------------------------------
------------------------------------------------------------
------------------------------------------------------------
------------------------------------------------------------
------------------------------------------------------------
------------------------------------------------------------
------------------------------------------------------------
------------------------------------------------------------
------------------------------------------------------------
------------------------------------------------------------
------------------------------------------------------------
------------------------------------------------------------
------------------------------------------------------------
------------------------------------------------------------
-----------------------------ttggc---caa-----tgtgtt---cataaa
ata-t--a-------------------------------------------ga---ca--
-tttgacataatt------caaaatg------tc---tgacctg--ggaaaatcatcatt
tgacccggcct-at----atgaaacatgt-------------------------------
------------------------------------------------------------
------------------------------------------------------------
---------------at--aggac-tacttacatgggtt---------------------
------------------------------------------------------------
------------------------------------------------------------
------------
>Helitron-1N2_DR|272124
------------------------------------------------------------
------------------------------------------------------------
------------------------------------------------------------
------------------------------------------------------------
------------------------------------------------------------
------------------------------------------------------------
------------------------------------------------------------
------------------------------------------------------------
------------------------------------------------------------
------------------------------------------------------------
------------------------------------------------------------
------------------------------------------------------------
------------------------------------------------------------
------------------------------------------------------------
------------------------------------------------------------
-------aa---------------------------------------------------
--gct------------------------------acag---------------------
----------agc---a-acta--------ga------------------------aaat
-----------aatat---aat-ttt-----------------------------ttgac
----agc-------------atgg----------tctgag-------------------c
caa-----------a-cctgc-tggaaat------taga-cta-----acaat------c
ta------tgg-agagttc-aa----------aacaac---aga-----tt---------
ttc--aaaataa-----------tttaaca----tggtgga--caggaagtcatg--tca
gtt------agaaaata-aatt--atatcaa----tgtt---ctc---tgtatg----at
ccaaggaat----tt-gca--agacc----a------g--tttcatgatat-----t-aa
-------aaaaa-----gcta---------ttaaaa----------gtcatttgata---
-aatttt-----gta--tgattt---------ctattgatag----aa----t----tt-
---gtt--------tgtcaa--ttttactca---gaagg-tggct----ca----aacta
atgt---------a----gttt-agtaaatgtca------g-gt-----ttagatcacac
---aca--ttaa-g---tt-g------gtt---t--------------------------
------------------------------------------------------------
------------------------------------------------------------
------------------------------------------------------------
------------------------------------------------------------
------------------------------------------------------------
------------------------------------------------------------
---------------------------------------------agatgg-a---aatt
a--tgtcatatcgtgcg-----tttg-----------aatcggc-ttg---agcc-aag-
--g-----------------------------aat------------cagagga---a--
------------------------------------------------------------
------------------------------------------------------------
--------------ca--------------------------------------------
------------------------------------------------------------
------------------------------------------------------------
------------------------------------------------------------
------------------------------------------------------------
------------------------------------------------------------
------------------------------------------------------------
------------------------------------------------------------
------------------------------------------ttttg-------------
------------------------------------------------------------
------------------------------------------------------------
------------------------------------------------------------
------------------------------------------------------------
------------------------------------------------------------
------------------------------------------------------------
-at---------------------------------------------------------
------------------------------------------------------------
------------------------------------------------------------
------------------------------ttgc---cca-----tttggttcaaaagtt
ata-a--tg--a----taaacataagtg-aa---------aat-ttg----ga---ca--
-agtgttgtttct------agatagt------tt---gagag--------tcca--aatt
tgttgtggttg-aa----gatcatactgtcct----ct--at---cagtgt----gc---
c-aaagttt-ctgca-----aatgctgcaa----atggttc--atag-----ggt-tgct
-ttagacta-----cca---------------------aagca---gaagaaatc----g
gaagaataaaa----at--aag-------aaccgaaatgg----ata---caa-------
--gtg-----------------------------acta----cg---c------------
------------------------------------------------------------
------------
>Helitron-1N2_DR|272125
------------------------------------------------------------
------------------------------------------------------------
------------------------------------------------------------
------------------------------------------------------------
------------------------------------------------------------
------------------------------------------------------------
------------------------------------------------------------
------------------------------------------------------------
------------------------------------------------------------
------------------------------------------------------------
------------------------------------------------------------
------------------------------------------------------------
------------------------------------------------------------
------------------------------------------------------------
----------------ttt------------------gtcagcatggtct----gaggat
g----atca----------------------------ga---------------------
------------------------------------------------------------
----------gtca--aatttg--------------------------------------
--------gtgcagat-------ttaacc-------------------------------
----agcagtctg-ggaggat-------------ttcgaa--------------------
-----------agcaatctcaccttttcaag---------c-------------------
-------------------aag-------------------aaa----------------
-----aaaatagca---------gacagga------------------------------
-----------------------agttttggc---tgatt------gtgggata------
---------------------tcaat----gttc---ttt------------------gc
attctccacagaat----------------------------------------------
--------------------------------ctat------------------------
---------------------c------------------aa------------------
------------------tt-----ccagtttttt-------aa-----aaaaaggtcaa
-----------t-----gt-a------aaa---aa-aaa-------ag----ttat----
tagcgttat--aaaaact------ttgaccagaagg-tggcgctg------ct-----ct
acattttgc--atagtgcat-g----cttttaaaga---tgt----a-------------
-------------------------------------tacagagttttg--------tat
tgatacgt-------caa----tgtgtttgccaaaaaaata--t--aaat----------
------------------------------------------------------------
------------------------------------------ttctgatcgattg-----
-gtaaa-at-gat------cagagccc-------------aaaat----ggca---aata
t--gggaaaattgtatataa-------------ttctacttaaa-atg---ccac-tta-
--a-aatgtaatgaga--tcaattttgtgaat-tt---tggacagaccaattatg-ta--
------------------------------------------------------------
---------------------------------------------ag-------------
-----------caaaa--------------------------------------------
------------------------------------------------------------
------------------------------------------------------------
------------------------------------------------------------
------------------------------------------------------------
------------------------------------------------------------
------------------------------------------------------------
------------------------------------------------------------
---------------------------------------tacttttaa------------
---------------------------a--------------------------------
-------------------------------tct--------------------------
------------------------------------------------------------
------------------------------------------------------------
------------------------------------------------------------
------------------------------------------------------------
------------------------------------------------------------
------------------------------------------------------------
------------------------------------------------------------
--------------------------------tctgaccacta----------ggtagt-
------------------------------------------------------------
----ggtgtgcca------aaactgt------gc--------------------------
------------------------------------------------------------
----------------------------------------------aa----gctacatg
--------------------------------------------------aagtc-atga
ttgctataata-------------------------------cacac---caa-------
------------------------------------------------------------
------------------------------------------------------------
------------
>Helitron-1N2_DR|272126
------------------------------------------------------------
------------------------------------------------------------
------------------------------------------------------------
------------------------------------------------------------
------------------------------------------------------------
------------------------------------------------------------
------------------------------------------------------------
------------------------------------------------------------
------------------------------------------------------------
------------------------------------------------------------
------------------------------------------------------------
------------------------------aataataaa---------------------
tatag-------ctgcaagcagaa------------------------------------
--------att-att-----a------gggccaagcag------------------c---
-----ccagtggccacatc-------------------ctaaacaagc------aagg-c
a----acaa---------------------------------------------------
--gct------------------------------acag---------------------
----------aac---a-gctg--------ga------------------------aaat
-----------tcaat---aac-ttt-----------------------------ttggc
----agc-------------atg----------ttttaag-------------------c
caa-----------a-atagg-tggaaat------tggg-cta-----atgatc------
ta------tgg-agggtt-----------taaaacaac---aga-----tt---------
ttc--aaacaaa-----------tacaaga----tggtgga--aaggaagctgtt--taa
att----agag--aata--aatt-atatcaa----tgttcacata---tcaatg----at
acaaggaat----ca-gga--agacc----a------g--tctcatgacaat------ag
-------acaaaa-----cta---------ttcaaa------a---gccattagttatat
taatcatta---atcattaactaataa--ttgttataatcaa----aaa-----------
--aagc---gtatgtatctt--ttttgtatctcc------ag-----acca--ctagagg
gcattgcaccgaaa---tgctgcagctaactttagaccata-gt-----tgtgataacac
---aca--ccaa-g---tt-t------ggt---gt-gaa-------ta----catc----
atatgttac--agaaata----------acacctta-agtc--aa------ttt----tt
gaaagctt---ta----cgtta----attttgtttt---tgcaa--gtcaa-------tt
-gaaaa---cgg--------ttaatct---aatca--acttgaattcca--------taa
attttggt-------cag----cctggtc-tgtagatcata--tg--att----aaat--
t---tt------ggc-------a------aaaat-cggaca--aatg---gca----tag
ggc---------------------------------------------------------
------------------------------------------------------------
------------------------------------------------------------
------------------------------------------------------------
------------------------------------------------------------
------------------------------------------------------------
------------------------------------------------------------
------------------------------------------------------------
------------------------------------------------------------
------------------------------------------------------------
------------------------------------------------------------
------------------------------------------------------------
------------------------------------------------------------
------------------------------------------------------------
------------------------------------------------------------
------------------------------------------------------------
------------------------------------------------------------
------------------------------------------------------------
------------------------------------------------------------
------------------------------------------------------------
------------------------------------------------------------
------------------------------------------------------------
------------------------------------------------------------
------------------------------------------------------------
------------------------------------------------------------
------------------------------------------------------------
------------------------------------------------------------
------------------------------------------------------------
------------------------------------------------------------
------------------------------------------------------------
------------------------------------------------------------
------------------------------------------------------------
------------------------------------------------------------
------------
>Helitron-1N2_DR|272127
------------------------------------------------------------
------------------------------------------------------------
------------------------------------------------------------
------------------------------------------------------------
------------------------------------------------------------
------------------------------------------------------------
------------------------------------------------------------
------------------------------------------------------------
------------------------------------------------------------
------------------------------------------------------------
------------------------------------------------------------
------------------------------------------------------------
------------------------------------------------------------
------------------------------------------------------------
------------------------------------------------------------
------------------------------------------------------------
------------------------------------------------------------
------------------------------------------------------------
------------------------------------------------------------
------------------------------------------------------------
------------------------------------------------------------
------------------------------------------------------------
------------------------------------------------------------
------------------------------------------------------------
------------------------------------------------------------
------------------------------------------------------------
------------------------------------------------------------
------------------------------------------------------------
------------------------------------------------------------
------------------------------------------------------------
------------------------------------------------------------
------------------------------------------------------------
------------------------------------------------------------
--tttggt-------cta----catggtc-tgaagatgatc--c--gagt----caaa--
t---tt------ggt-------g------aagattggtac---aaat---gtc----ttg
gag----gag--t------taaaaaag---------aatggttt-gaacaaaa-------
-tcaaa-at-ggc------aggcagg-----a--------agttt----ggct---aatt
a--tgtcataattggtt-----t-------------------------------------
------------------tcaatttcatcaaa-at---aagcatatgcggtcag---aag
-ttattaccaa-atgtgt---acgtttcattaataataactaataaatgtcttataattc
ttgatccataggaggcac------------ttttatggtgtggtcagtgtgaggcagcaa
tgacgggccta--aaatttggtgtcattatctttaactatcgcagatatacaacctca--
-gatggagtttggcatcatgccatcaca--tttgtcactgtagttaac---aaaaaccat
tacacctatcgacacaccttcaatacctttttgtcagtacggtctgaagatgatctaagt
caaatttggtgcaaatcagcaaaacaatgtcggag--ttaaaaaaaagtaggtttttggc
tcaa--gactag-acggcgaacggg-acagtcagtgaattaaggct-aggttggtatcaa
tattcttagggcaaccc-aaggaatctatcaagacaagtat-tataacaataagtaaaat
tagttcaaagataatagcat-tttaggaatattgtaa-caatgtttgaccaaaaggtggc
gctgcaac--aactttttgaacacctttagggcacagtcccaaaggcacataccgacttt
cataacaaatcgccaatgcgtactt-aaaatatagcaat---tttcg-ac--aattcaaa
atggccaatggccaaaatgactgacct-gggaaaatcagacattacttgactcggcatgc
tccactggatgtaaaaaga---attttataaacattggacagagggttgagcaaatataa
gcaaaagaaaa------------------gccatcttt---ggtatctccggaccactag
ggggcagtgcaccgaaacgctgcagctcactttagaccacggttgtcaaaacacacacca
agtttaattacagtacgtctatgcgttacagagataacaccttaagtaaattttcgcaag
ctctgcggtaaatttgttcgtaagtttatcgaaaacggcttgtctaatcaacttgaattc
cataactcttggtcagcatggtctgtagagcatgttgatcaacttaagtaaaaaccagac
aaacagccaaggatgagtttgtttaa----------------------------------
------------------------------------------------------------
-cagaagaagaagaaa--------------------------------------------
------------------------------------------------------------
------------------------------------------------------------
------------aa----gaagaga-----------------------------------
------------------------------------------------------------
----------------aaa--gaaga----agaataagaa---------gtagcc----g
gaataataa-------------------gaatcagaacag----ata---caaaag----
--ttg-----------------------------cctg----cg---cagcttcgg----
-------------tgcttggcccctaat--------------------------------
------------
>Helitron-1N2_DR|272128
------------------------------------------------------------
------------------------------------------------------------
------------------------------------------------------------
------------------------------------------------------------
------------------------------------------------------------
------------------------------------------------------------
------------------------------------------------------------
------------------------------------------------------------
------------------------------------------------------------
------------------------------------------------------------
------------------------------------------------------------
------------------------------------------------------------
------------------------------------------------------------
----------tgatt---------------------------------------------
-----------------------------------------------------------c
a-----------------------------------------------------------
------------------------------------------------------------
----------------a-------------------------------------------
-----------------------tttgata------------------------------
----aac----------------------------------------------------t
cagac------------------------------tcag-------aagagtt------t
ga---a------ggaatttgat-------------------gaat----ttgtat-----
ttc--aaagaaa-----------atcaaaa----tggtggacatgacaaattgtggcaag
atttttgacacacattctcatta------------tgatcc-------------------
--agagaat----ctaaca---------acaaca---ggc------------------aa
tcaactggtaaa-----acta-------------------tta-----------------
------------gta-----------------ttat------------------------
--------t-------------------------------ta-------ct---------
-----------------gatatt------------------cac----------------
-------tataa----ttt-t------gaa------cta------gtgctggctca----
-----------aaacatt---------------------------------tcaa-----
---------ac-----accttg----cgtctttagg--gcattatgccaaagtc--agat
-aaaaag-------ttt---agcaaa-----------a-------------atacaccaa
tgcattcttaa----cag-aaatgtaatc--------------t----------------
ca--ttcacagtggt------tgg-----aaagttggata----------actta-----
------cagat-ct----------------------------------------------
-----------------------------------------------------------g
a--------------------------------------------------atcc-aaag
a-gcagt-----------------------------------------------------
------------------------------------------------------------
------------------------------------------------------------
------------------------------------------------------------
------------------------------------------------------------
------------------------------------------------------------
------------------------------------------------------------
------------------------------------------------------------
------------------------------------------------------------
------------------------------------------------------------
------------------------------------------------------------
------------------------------------------------------------
------------------------------------------------------------
------------------------------------------------------------
------------------------------------------------------------
------------------------------------------------------------
------------------------------------------------------------
------------------------------------------------------------
------------------------------------------------------------
------------------------------------------------------------
------------------------------------------------------------
--------------------------------------------------tttgagattt
aaa-------------tcaa----------------c-------ttgtttagaattaac-
-attg-------------taaatagag----------gattt---cctgacctatca---
--atgcagtga-aact--gtgcaagcagcctcagg-tc--at------------------
----ggttt---------------------gataac-----------------acacacc
--------------------------------------------------aagtc-----
------------------tgaata-----tgctgaagcatg---gcag--aga-------
------------------------------------------------------------
------------------------------------------------------------
------------
>Helitron-1N2_DR|272129
------------------------------------------------------------
------------------------------------------------------------
------------------------------------------------------------
------------------------------------------------------------
------------------------------------------------------------
------------------------------------------------------------
------------------------------------------------------------
------------------------------------------------------------
------------------------------------------------------------
------------------------------------------------------------
------------------------------------------------------------
------------------------------------------------------------
------------------------------------------------------------
---------------------------------agtct------------------c---
------------------------------------------------------ataa-c
a----ataa---------------------------------------------------
-----------------------------------acaa---------------------
----------agtt--a-at-------------------------------------ggt
gtattttgacttttaa-------ttt----------------------------------
----gat-------gaataggtgg------------------------g-----------
-------------tg-------------------------ctg----------------g
cat-------------------------------------gaaa-----ct---------
ttg--tgaatgcc----------ttcagggc-----------------------------
------------------------------------------------------------
------------------------------------------------------------
------------------------------------------------------------
--------------------------------atgg------------------------
--------------tgccaga-------------ga------------------------
------------------------------------------------------------
------------------------------------------------------------
------------------------------------------------------------
------------------------------------------------------------
------------------------------------------------------------
------------------------------------------------------------
------------------------------------------------------------
------------------------------------------------------------
------------------------------------------------------------
------------------------------------------------------------
------------------------------------------------------------
------------------------------------------------------------
------------------------------------------------------------
------------------------------------------------------------
------------------------------------------------------------
------------------------------------------------------------
------------------------------------------------------------
------------------------------------------------------------
------------------------------------------------------------
------------------------------------------------------------
------------------------------------------------------------
------------------------------------------------------------
------------------------------------------------------------
------------------------------------------------------------
------------------------------------------------------------
------------------------------------------------------------
------------------------------------------------------------
------------------------------------------------------------
------------------------------------------------------------
------------------------------------------------------------
------------------------------------------------------------
------------------------------------------------------------
------------------------------------------------------------
------------------------------------------------------------
------------------------------------------------------------
------------------------------------------------------------
------------------------------------------------------------
------------------------------------------------------------
------------------------------------------------------------
------------------------------------------------------------
------------
>Helitron-1N2_DR|272130
------------------------------------------------------------
------------------------------------------------------------
------------------------------------------------------------
------------------------------------------------------------
------------------------------------------------------------
------------------------------------------------------------
------------------------------------------------------------
------------------------------------------------------------
------------------------------------------------------------
------------------------------------------------------------
------------------------------------------------------------
---------------------------------aataaa---------------------
tatag-------cagcaaggagca------------------------------------
--------att-att-----a------gggtcaagcag------------------c---
-----ccagctgctacagc-------------------ataaacaagc------atgg-c
a----acaa---------------------------------------------------
--gtt------------------------------accg---------------------
----------agc---a-actg--------ga------------------------aaat
-----------tctat---aac-ttt-----------------------------ttggc
----tgc-------------atgg----------tctgag-------------------g
caa-----------a-tttgg-tggaaat------tagg-cta-----acaat------c
ta------tgg-agagttcaga----------a-aaac---agttt-tttt---------
ttt--ttactaa-----------ttcaaga----cggtaga--cagaaagtcgtg--tca
att------agggaata-aatt--atatcag----tgtt---ctc---tgtaag----at
acaaggaat----ct-gca--agacc----a------g--tcgcatgacaa-----t-ag
-------aaaaa-----acta---------ttctaa------a---gttattagatg---
-aatttt-----gta--tgattt---------ctattgatct----at----tttaatt-
---gtt--------tgtcag--ttttaccca---gaagg-tggct----ca----gactg
acat---------a----gttt-gtttaaagtca------g-gt-----ctagatcccgc
---ata--ataa-g---tt-t------ggt---tt-aaa-------ta----cttc---a
atacatcaa--ag-------------------cctg-taatgtca------tc-----tg
gcagcat----ga----cataa----agtttgcgca---tat----gctaa-------at
-gacaa---cag---t----ttcatc----tatcg--acatgattgc-------ca-taa
cttttggt-------cta----catggtc-taaagat-----------------------
----------------------------------tggacc---aaca---gtc----tag
aag---------t------taa-aaaa---------aattactt-gaacaaaa-------
-tcaaa-at-ggt------agacagg-----a--------agttt----agca---gatg
a--tggcataattgata-----t-----cagtgttg---tcggc-atg---accc-aag-
--g-aattatttgatc--tttatttcttcaaa-at---aagcatatgcagtcaa---aag
-ttattcccaa-attttt---aagtttcaataatgatggctaataaatgtcttaaaactt
ttgaactatagatggctctgt-caccaaatgtttatggcgtggtcagtgtgaggagacag
tgacagaccaa--aaatttggtgtcattacctt---------------------------
------------------------------------------------------------
------------------------------------------------------------
------------------------------------------------------------
------------------------------------------------------------
------------------------------------------------------------
------------------------------------------------------------
------------------------------------------------------------
------------------------------------------------------------
------------------------------------------------------------
------------------------------------------------------------
------------------------------------------------------------
------------------------------------------------------------
------------------------------------------------------------
------------------------------------------------------------
------------------------------------------------------------
------------------------------------------------------------
------------------------------------------------------------
------------------------------------------------------------
------------------------------------------------------------
------------------------------------------------------------
------------------------------------------------------------
------------------------------------------------------------
------------------------------------------------------------
------------------------------------------------------------
------------------------------------------------------------
------------------------------------------------------------
------------
>Helitron-1N2_DR|272131
------------------------------------------------------------
------------------------------------------------------------
------------------------------------------------------------
------------------------------------------------------------
------------------------------------------------------------
------------------------------------------------------------
------------------------------------------------------------
------------------------------------------------------------
------------------------------------------------------------
------------------------------------------------------------
------------------------------------------------------------
------------------------------------------------------------
------------------------------------------------------------
------------------------------------------------------------
------------------------------------------------------------
------------------------------------------------------------
------------------------------------------------------------
------------------------------------------------------------
------------------------------------------------------------
------------------------------------------------------------
------------------------------------------------------------
------------------------------------------------------------
------------------------------------------------------------
------------------------------------------------------------
------------------------------------------------------------
------------------------------------------------------------
------------------------------------------------------------
------------------------------------------------------------
-------------------tgt-ggtcggtgt-ga-----g-at-----catgataacta
---gga--tata-t---tc-t------ggt---gt-caa-------ta----tgt-----
----tttgc--agagatg-----------cagtctc-aaaagcag------tt-----tg
gtatcatg--------ccgtca----aatgtgttga---tgg----agtaa-------ac
-aaaaa--tc----tt---------c----tattg--attcaaaataga--------tac
ttttttac----------------tggcc-tgaa------------aagt----caaa--
t---tt------ggt-------g------gaaattagaca--------------------
------------------------------------------------------------
------------------------------------------------------------
------------------------------------------------------------
------------------------------------------------------------
------------------------------------------------------------
------------------------------------------------------------
------------------------------------------------------------
------------------------------------------------------------
------------------------------------------------------------
------------------------------------------------------------
------------------------------------------------------------
------------------------------------------------------------
------------------------------------------------------------
------------------------------------------------------------
------------------------------------------------------------
------------------------------------------------------------
------------------------------------------------------------
------------------------------------------------------------
------------------------------------------------------------
------------------------------------------------------------
------------------------------------------------------------
------------------------------------------------------------
------------------------------------------------------------
------------------------------------------------------------
------------------------------------------------------------
------------------------------------------------------------
------------------------------------------------------------
------------------------------------------------------------
------------------------------------------------------------
------------------------------------------------------------
------------------------------------------------------------
------------------------------------------------------------
------------------------------------------------------------
------------
>Helitron-1N2_DR|351685
------------------------------------------------------------
------------------------------------------------------------
------------------------------------------------------------
------------------------------------------------------------
------------------------------------------------------------
------------------------------------------------------------
------------------------------------------------------------
------------------------------------------------------------
------------------------------------------------------------
------------------------------------------------------------
------------------------------------------------------------
------------------------------------------------------------
------------------------------------------------------------
------------------------------------------------------------
---------------------------------------------------gt------t
a----caagttattagcatttttagaaatattattat----aatgtttgaccaaaaggtg
gcactgcaacaagcactt-----------cctgaaactg----tcctgaatacac-attc
cgagtttcataac---a-attt--------gc--------ctatgcgt----ccgaaaaa
-----------tatag--caat-tttt---taca-taattca-----------aaatggc
tgatggc---------caaaatgg------ctgacctggacaa--a-------------t
cagac------atca-ttcgacttggtatgg----tcca-tcg-------aat------g
ga---a------agag----------------a-c------caa-----tt---------
tt-----atgaa-----------ttttggt----ttaagggt-tgagaagttatat-tca
-------------aaaa-aagc--t----------tctttttttt---tgtatc------
----------------tc--------------------------cgggcagtacgctgag
--aagttgca-------ggta-------atttcaga------------------------
--------------------------------ccat------------------------
---ggt--------tgtgat-----------------------------------gac--
--------------------------------------------------------acac
-----a--ccaa-g---tt-t------ggt---gt-gaa-------ta----catc---a
atgcattac--agagaca-------------------tcaagtcta-----ttt----tc
gcaacatc---ta----tgtta----aatttgttca-----caa--gttaa-------tt
-gaaaa---tgg---g-----tcatct---aatta--acttaaattc-------aat-aa
catttggt-------caa----catggtc-tgtagatcatg--t--gatt----aaat--
t---tt------ggt-------g------aaaatcagact---aacg---gcc----tag
gat----aaga-tt--gttcaaaccggttt-------------t-gagaaaaa------t
tcgaaa-at-ggt------gaaaaaa-----a--------aattt--aggacg---taaa
a--tgacatcat----aggg---------tgcgtttgaatcgac-ttg---agcc-aag-
--g-aat----------------------------------------ca-------gagg
------------------------------------------------------------
------------------------------------------------------------
-------------aaa--------------------------------------------
------------------------------------------------------------
------------------------------------------------------------
------------------------------------------------------------
------------------------------------------------------------
-------------------aaaga------------------------------------
------------------------------------------------------------
------------------------------------------------------------
------------------------------------------atttg-------------
------------------------------------------------------------
------------------------------------------------------------
------------------------------------------------------------
------------------------------------------------------------
------------------------------------------------------------
------------------------------------------------------------
------------------------------------------------------------
------------------------------------------------------------
------------------------------------------------------------
--------------------------attgtagg---cca-----tttggtttgaaagtt
ata-a--ca--a----taaacataagtg-aa---------act-ttg----ga---ca--
-------------------agagagt------tt---gacttaa--agagtt------gt
ggttgtggtca-aa----gatcaaactgtcct----ct--at---cagtgt----gc---
t---agttt-gcgca-----aatgtcgcaa----acagtta--atag-----ggc-tgcc
-atagactt-----ccaga--gagga----agacgaggaag-------------------
------------------------------------------------------------
------------------------------------------------------------
------------------------------------------------------------
------------
>Helitron-1N2_DR|351686
------------------------------------------------------------
------------------------------------------------------------
------------------------------------------------------------
------------------------------------------------------------
------------------------------------------------------------
------------------------------------------------------------
------------------------------------------------------------
------------------------------------------------------------
------------------------------------------------------------
------------------------------------------------------------
------------------------------------------------------------
------------------------------------------------------------
------------------------------------------------------------
------------------------------------------------------------
------------------------------------------------------------
------------------------------------------------------------
------------------------------------------------------------
------------------------------------------------------------
------------------------------------------------------aattgc
caacaga---------caaaatgg------ctgacctgggaaa--a-------------t
cagac------attt-tcagactcagcatgc----tccg-tca-------gat------g
ta---a------agag----------------a-c------tag-----tt---------
tt-----atgaa-----------tttcgga----caaacagt-tcagaagttataa-gca
------------aaaaa-aaaa--a-----------aaagccatt---tttgtc------
----------------tcc--ggacc----acta---g------ggggcagttcgttgaa
--acactgca-------aata-------acctcaga------------------------
--------------------------------ccat------------------------
---agt--------tgtcgt-----------------------------------aacg-
-------------------------------------------------tcataacacac
-----a--ccag-g---gt-t------ggt---gt-gaa-------ta----catc---a
atgcgttac--agagata----------tccataca----agtcca-----ttt----tc
gcactctc---ta----cactg----tatttgttca------aa--gttaa-------ac
-gaaaa---cgg---t-----tggttg---aatca--acttgaattc-------tac-aa
cttttggt-------cag----catggtt-tgtagatcatg--t--gatt----taat--
t---tt------ggt-------g------aaaatcagaca---catg---gcc----tag
gtc----gagt-tt--gataaaataggctt-------------t-aaaaatag-------
----------------------------------------------------------ta
a--tgatgtcat----atgg-------catgcgtttgaatcggc-ttg---agcc-aag-
--g-aat----------------------------------------ca-------ag--
------------------------------------------------------------
------------------------------------------------------------
--------------aa--------------------------------------------
------------------------------------------------------------
-------------------------a----------------------------------
------------------------------------------------------------
---------------------------------------------a--------------
--------------------atta------------------------------------
------------------------------------------------------------
------------------------------------------------------------
------------------------------------------ttttg-------------
------------------------------------------------------------
------------------------------------------------------------
------------------------------------------------------------
------------------------------------------------------------
------------------------------------------------------------
------------------------------------------------------------
------------------------------------------------------------
------------------------------------------------------------
------------------------------------------------------------
--------------------------attgtagc---ccg-----ttcggttcaaaagtt
ata-a--ag--a----taaacataagtg-aa---------act-ttg----ga---ca--
-agtagtggcgct------agagagt------tt---gagtaagtaagagtcta--aatt
tgttgtggtcg-aag-atgatcagaacatttt----ct--at---cagtgt----gc---
c-aaagttg-acaca-----aatgccgcaa----acggttc--atag-----ggc-tgca
-atagactc-----ccaga--gc-------ggaagaagaaga---------agtc----g
aaagaataata----at--aag-------aaacaaaacag--------------------
------------------------------------------------tgcttcag----
-------------tgcttggccctta----------------------------------
------------
>Helitron-1N2_DR|351687
------------------------------------------------------------
------------------------------------------------------------
------------------------------------------------------------
------------------------------------------------------------
------------------------------------------------------------
------------------------------------------------------------
------------------------------------------------------------
------------------------------------------------------------
------------------------------------------------------------
------------------------------------------------------------
------------------------------------------------------------
-----------------------------------taaa---------------------
aatag-------ctgcaagcag--------------------------------------
----------caatt-----aag----gggccaagcac--ttataggcagaatgagcaaa
gcagtccag----------------------------------------aggc------c
a----aaaacaacaagtttagtaaggagcatc----------------------------
--------------------------------------------------------agac
aaagtgaaacaat---gggttt--------tt--------gattacat----tagaa---
------------gt----------------------------------------aatggc
tgagaga---------caaaatgg------ctgaccagggaaa--a-------------t
cagac------ataa-ttggattcggcatga----tccg-ccg-------gat------g
ta---a------agag----------------a-c------caa-----tt---------
tt-----atgaa-----------ttttgga----caaacagt-taagaagttataa-gt-
-----------aaaata-gatg--c-----------cattttttt---tgtata------
----------------tcc--caacc----acta---g------ggggcagtaacccgaa
--acgctgca-------gata-------acctcaga------------------------
--------------------------------c---------------------------
------------------------------------------------------------
------------------------------------------------------------
------------------------------------------------------------
------------------------------------------------------------
------------------------------------------------------------
------------------------------------------------------------
------------------------------------------------------------
------------------------------------------------------------
------------------------------------------------------------
------------------------------------------------------------
------------------------------------------------------------
------------------------------------------------------------
------------------------------------------------------------
------------------------------------------------------------
------------------------------------------------------------
------------------------------------------------------------
------------------------------------------------------------
------------------------------------------------------------
------------------------------------------------------------
------------------------------------------------------------
------------------------------------------------------------
------------------------------------------------------------
------------------------------------------------------------
------------------------------------------------------------
------------------------------------------------------------
------------------------------------------------------------
------------------------------------------------------------
------------------------------------------------------------
------------------------------------------------------------
------------------------------------------------------------
------------------------------------------------------------
------------------------------------------------------------
------------------------------------------------------------
------------------------------------------------------------
------------------------------------------------------------
------------------------------------------------------------
------------------------------------------------------------
------------------------------------------------------------
------------------------------------------------------------
------------------------------------------------------------
------------------------------------------------------------
------------
>Helitron-1N2_DR|351688
------------------------------------------------------------
------------------------------------------------------------
------------------------------------------------------------
------------------------------------------------------------
------------------------------------------------------------
------------------------------------------------------------
------------------------------------------------------------
------------------------------------------------------------
------------------------------------------------------------
------------------------------------------------------------
------------------------------------------------------------
------------------------------------aaa---------------------
tatag-------ttgcaagcagca------------------------------------
--------att-atc-----a------gggccaagcag------------------c---
-----ccagtggccacatc-------------------ataaacaagc------acag-c
a----acaa---------------------------------------------------
--gc--------------------------------------------------------
------------------------------------------------------------
------------------------------------------------------------
------------------------------------------------------------
--------------------g-tggaaat-------------------------------
--------tgg-agagttcaaa----------a-caac---aga-----tt---------
ttc--aaactaa-----------ttcaaga----tggtgga--caggaag----------
------------------------------------------------------------
------------------------------------------------------------
------------------------------------------------------------
------------------------------------------------------------
------------------------------------------------------------
------------------------------------------------------------
------------------------------------------------------------
------------------------------------------------------------
------------------------------------------------------------
------------------------------------------------------------
------------------------------------------------------------
------------------------------------------------------------
------------------------------------------------------------
------------------------------------------------------------
------------------------------------------------------------
------------------------------------------------------------
------------------------------------------------------------
------------------------------------------------------------
------------------------------------------------------------
------------------------------------------------------------
------------------------------------------------------------
------------------------------------------------------------
------------------------------------------------------------
------------------------------------------------------------
------------------------------------------------------------
------------------------------------------------------------
------------------------------------------------------------
------------------------------------------------------------
------------------------------------------------------------
------------------------------------------------------------
------------------------------------------------------------
------------------------------------------------------------
------------------------------------------------------------
------------------------------------------------------------
------------------------------------------------------------
------------------------------------------------------------
------------------------------------------------------------
------------------------------------------------------------
------------------------------------------------------------
------------------------------------------------------------
------------------------------------------------------------
------------------------------------------------------------
------------------------------------------------------------
------------------------------------------------------------
------------------------------------------------------------
------------
>Helitron-1N2_DR|351689
------------------------------------------------------------
------------------------------------------------------------
------------------------------------------------------------
------------------------------------------------------------
------------------------------------------------------------
------------------------------------------------------------
------------------------------------------------------------
------------------------------------------------------------
------------------------------------------------------------
------------------------------------------------------------
------------------------------------------------------------
------------------------------------------------------------
------------------------------------------------------------
------------------------------------------------------------
------------------------------------------------------------
------------------------------------------------------------
------------------------------------------------------------
------------------------------------------------------------
-------------------aac-gtt-----------------------------tggtc
----gac-------------atgt----------tctgaagatacat------------c
cgagtga-------aatttgg-taaacat------tgga-cca-----acggt------t
ta------gga-ggagtt------------------------------------------
----------aa--------aagattatgg----cataattg------------------
------------------------gtatcta----tgttg------tcggcata----ac
ccaaggaata------ttt-gagacc----a------a--ttttattaaaata-----ag
--atgctgtcaaaagttatta----ccaaatttgggtgtc------attattaatgg-at
aaatgtc-----tta--taattcttga---atcc--------------------------
-----------------------------ta---ggtgg-cgctgt---ca-ccaaattt
ttat-------------ggtgt-ggtcagtgcga--------gt----------------
-agaca--atga-----ca------accat---gt-caa-------ta----tctt---t
aactatcgt--agagatg-----------cagcctc-tgatgt----ataatt-----tg
gcatcttg--------ccatca----catttgtcag---tgc----agtaa-------ac
-aaaaa---ctg---t----taaacctaa----tg--atacaaattcaa--------taa
ctttttgt-------cag----catggtc-tgaagatgatca----gagt----caaa--
t---tt------agt-------g------caaatcaacca---aacg---atg----c--
-aa----gagt-t------tgaaaaagtag---------gttttagatttagggct----
-------at-gtc------gtacagc-----a--------agttca-------gttaatt
a--gggtctaattggtagaa--t-----caatattg---tcaga-aca---accc-aat-
--g-agaaact----------------------at---------------------caag
a-----------------------------------------------------------
------------------------------------------------------------
------------cgag--------------------------------------------
------------------------------------------------------------
-------------------------a----------------------------------
------------------------------------------------------------
------------------------------------------------------------
----------------------------------------tacataataatttgcaaaac
tagtcaaaagttattcgcatttttagaaatattgtta-taatgtttgaccaaaagttgac
gttgcaacaaacttttt----------------------------gcattaggcgacttt
cataaacatttgccaatacatctgt-aaaatatagtaat---ttttg-acattattcaaa
agggttgatggccaaaatggctgacct-gggaaaatcagacatcattccactctgcatgc
ttcgcgggatgtaaagagaccagttttatgaattttggatttgggttaaaaagtttgaaa
gagaaaaaaaaaa----------------------------agtatcttcgaacaaataa
ggggcagggggctgaaacgctgtatatagtctcagactatggttaacataacaca-----
---attatgtaattaggacaatg-------------------------------------
------------------------------------------------------------
------------------------------------------------------------
------------------------------------------------------------
------------------------------------------------------------
-------------------------------ggcc--tcg---agtctatttt-----ct
cta----cg--t----tagatttgtttgcaa---------att--------aat--cac-
-------------------aaacagt------ttgtttaatcaac-gaattcca-atttt
tgcttcgcatg-----------------------------gt---ctgtgt----gt---
c-aaagttt------ttgataatgctgcaa----acagttc-------------------
-atagactc-----ccaga--gcgga----agaagaagccggatg-----gagct-----
------------------gaaa--------------------tgaag---caaaag----
--gtg-----------------------------ccta----ca---caacttctg----
-------------tgcttggccactaatattaat--------------------------
------------
>Helitron-1N2_DR|351690
------------------------------------------------------------
------------------------------------------------------------
------------------------------------------------------------
------------------------------------------------------------
------------------------------------------------------------
------------------------------------------------------------
------------------------------------------------------------
------------------------------------------------------------
------------------------------------------------------------
------------------------------------------------------------
------------------------------------------------------------
------------------------------------------------------------
------------------------------------------------------------
-------------------------------caagcag------------------c---
-----ccagtagccacaac-------------------ataatcaagc------acgg-c
a----acaa---------------------------------------------------
--gct------------------------------acag---------------------
----------agc---a-actg--------ga------------------------aaag
-----------tctat---aag-tgt-----------------------------ttgat
----agc-------------atgt----------tttgag-------------------c
caa-----------a-tgtgg-tgaaaat------cagg-ata-----atgat------a
ta------tgg-agagttcaaa----------a-caac---ata-----tt---------
ttt--agactaa-----------ttcaaga----taatgga--aagaaagccatg--aat
att------agggaatc-aat--gatatcag----tgttt---acataacaata----at
acaaagagt----ct-gca--agacc----a------g--tatcatgacga-----t-ag
-------aaaaa-----acta---------ttcaaa------a---gtcatttgata---
-aatttt-----gtagttgattt---------ctattgatag----aa----tttaatt-
---gtt--------tgtaaa--ttttatcca---gaaga-tagct----tg----aactg
acgt---------a----attt-ggtcaacatca------g-gt-----ctagatcacac
---aca--ctaa----------------gt---tt-caa-------ta----cttc---a
aaccattgc--agtgatt-----------cagccta-taatgtca------tc-----tg
gcagcat----ta----cataa----agtttgcgca---tat----tctaa-------at
-gacaa---cag-----------att----tgtct--acatgaatat-------ca-taa
cttttggt-------tta----cagggta-cgaagatgatc--c--gaat----caaa--
t---tt------ggt-------a------aaggtttaccc---aaca---gtc----tag
gag----aagt-t------aaaatcaa---------aatggttt-gaacaaaa-------
-tcaaa-at-ggc------ggacagg-----a--------a-------------------
---------ttttctta-----t-----ctgtgttg---tcggc-atg---accc-aat-
--a-aataatttg-------agaccaatagag-accctaagcatatgcagtcag---aca
-atattaccaa-gtttgt---aagtt-----------------------tcttataactc
ttgatgcataggtggcgctgt-caccaaatttttatggtggggtcagtgtgaggtgacaa
tgatagaccca--aaaactggtgtcattatatttaactattgcagagatacagcctca--
-gatgtaatttggcatcatgccatcaca--tttgcccatgctgtaaac---aaaaactat
tacacctatagatacaaattccataaatttttacaaa-----------------------
---------------ttagccaaacgaagt-gggagaagttaaaaaagtaggtttttgac
tta---ggctag-atggcagacagggatgtaaagagaaaatt--ta-tgaattttataaa
---------------------------------------a--------------------
------------------------------------------------------------
------------------------------------------------------------
------------------------------------------------------------
------------------------------------------------------------
-------------------------------------------gggtttagaagttataa
gcaaaaaaaat------------------tctatttat---tgtaactccggaccactta
ggggcactgcgctgaaacgctgcagtcaacttcagaccatggttgtgataacaaacacta
agtttggtgtaaatacgtgaatgcgttacgaaagtaacaacttatgtcagttttcgcaag
ctctacgttaaagttgtttgcaagttcatagaaaacggttcgtctaattaacttgaattc
aataacttttggttagcacggtctgtacatcttgtgattcaattttggtgaaaatcag--
--acagcctaaaactagttcgttcaaacacgtttta-caaaaattctaaatagcga----
--------------------------------aaattatttaatggcttgagccaaggaa
tcagagga--aaaaagaa---ttttgattg--ac---cca-----ttcggttcaaaagtg
ata-a--ag--a----taaacataagtg-aaaaggg--ctgcc-ata----gac-cag--
-agcggaagaaga------agagg-------------aagaaga--agaagcca--gaag
aataataa-ta-aa----aaccggaatggata----ca--at---agatgc---------
-------ct-atgca-----ccttcagtgc----ttggccc--cta--------------
------------------------------------------------------------
------------------------------------------------------------
------------------------------------------------------------
------------------------------------------------------------
------------
>Helitron-1N2_DR|351691
------------------------------------------------------------
------------------------------------------------------------
------------------------------------------------------------
------------------------------------------------------------
------------------------------------------------------------
------------------------------------------------------------
------------------------------------------------------------
------------------------------------------------------------
------------------------------------------------------------
------------------------------------------------------------
------------------------------------------------------------
------------------------------------------------------------
------------------------------------------------------------
------------------------------------------------------------
------------------------------------------------------------
------------------------------------------------------------
------------------------------------------------------------
------------------------------------------------------------
------------------------------------------------------------
------------------------------------------------------------
------------------------------------------------------------
------------------------------------------------------------
--------------------------aaaa------------------------------
------------------------------------------------------------
------------------------------------------------------------
------------------------------------------------------------
------------------------------------------------------------
------------------------------------------------------------
------------------------------------------------------------
-------------g---tc-----------------------------------------
------------------------------------------------------------
----------------------------------------------atta----------
gcataa-------------------------------a----------------------
---------------ccc----------------------------gaata---aaac--
g---tt----------------g--------------------aaca-------------
------------------------------------------------------------
------------------------------------------------------------
------------------------------------------------------------
--g---------------------------------------------------------
------------------------------------------------------------
------------------------------------------------------------
------------------------------------------------------------
------------------------------------------------------------
------------------------------------------------------------
------------------------------------------------------------
------------------------------------------------------------
------------------------------------------------------------
------------------------------------------------------------
------------------------------------------------------------
------------------------------------------------------------
------------------------------------------------------------
------------------------------------------------------------
------------------------------------------------------------
------------------------------------------------------------
------------------------------------------------------------
------------------------------------------------------------
------------------------------------------------------------
------------------------------------------------------------
------------------------------------------------------------
------------------------------------------------------------
--------------------------------------------tag-------------
-----atgccgca------agatgta------tt---acgctag--------cg--aatt
ggatgtggcta-----aggttcagactgtcct----ct--at---ctgtgt----gc---
c-aaatatc------actttaacttttcag-aatacatttc-------aatgcgc-tgc-
------------------------------------------------------------
------------------------------------------------------------
------------------------------------------------------------
------------------------------------------------------------
------------
>Helitron-1N2_DR|351692
------------------------------------------------------------
------------------------------------------------------------
------------------------------------------------------------
------------------------------------------------------------
------------------------------------------------------------
------------------------------------------------------------
------------------------------------------------------------
------------------------------------------------------------
------------------------------------------------------------
------------------------------------------------------------
------------------------------------------------------------
-------------------------------------aa---------------------
tatag-------ctgcaagcagca------------------------------------
--------ttt-atc-----g------gggccaagcaa------------------c---
-----ccatcggccacatc-------------------ataaacaagc------atgg-c
a----acaa---------------------------------------------------
--gct------------------------------acag---------------------
----------agc---a-atgg--------ga------------------------aatt
-----------tctat---aac-ttt-----------------------------ttggc
----agc-------------atgg----------tcagag-------------------c
caa-----------a-tctgg-tgaaaac------tgaa-caa-----acgat------c
ta------tag-agaattcaaa----------a-caac---tga-----tt---------
ttt-aaaactaa-----------ttcaaga----tggtgga--caggaagtcatg--tca
att------agagaata-aact--atatcaa----tgtgc---tc---gatatg----at
ccaagtaat----ctaaca--agacc----a------g--tctcataacaa-----t-ag
-------acaaa-----acta---------ct--ca------a---gtcatttaata---
-aattgt-----gta--tgattt---------ctattgatag----aa----tttaatt-
---gt-------------------------------------------------------
------------------------------------------------------------
------------------------------------------------------------
------------------------------------------------------------
------------------------------------------------------------
------------------------------------------------------------
------------------------------------------------------------
------------------------------------------------------------
------------------------------------------------------------
------------------------------------------------------------
------------------------------------------------------------
------------------------------------------------------------
---------------------------------------------------ttgccaatt
ttacccagaaggtggtgc--------aaactcatgtagtttggtcaa-------------
tgtcagatcta----------gatcatacactttaagtt--------attcagcctgtaa
t---gtcatctagcaacattacatcaa--gtttgcatatatgcta---aatgacaacagt
tttgtctatcaacatgaattccaaaagttttactctacatggtctaaagatgat------
------------------------------------------------------------
------------------------------------------------------------
------------------------------------------------------------
------------------------------------------------------------
------------------------------------------------------------
------------------------------------------------------------
------------------------------------------------------------
------------------------------------------------------------
------------------------------------------------------------
------------------------------------------------------------
------------------caaagt------------------------------------
------------------------------------------------------------
------------------------------------------------------------
------------------------------------------------------------
------------------------------------------------------------
------------------------------------------------------------
------------------------------------------------------------
------------------------------------------------------------
------------------------------------------------------------
------------------------------------------------------------
------------------------------------------------------------
------------------------------------------------------------
------------------------------------------------------------
------------------------------------------------------------
------------
>Helitron-1N2_DR|351693
------------------------------------------------------------
------------------------------------------------------------
------------------------------------------------------------
------------------------------------------------------------
-------------------------------------------------------aacaa
c-aat-------------------------------------------------------
------------------------------------------------------------
------------------------------------------------------------
------------------------------------------------------------
------------------------------------------------------------
------------------------------------------------------------
---------------------------------aataaa---------------------
tatag-------ctgcaagcagca------------------------------------
--------att-atc-----g------gggcaaagcag------------------c---
-----ccagcggccacatc-------------------ataaacaaga------acgg-c
a----acaa---------------------------------------------------
--gct------------------------------acag---------------------
----------agg---a-actg--------ga------------------------aaat
-----------tctat---aac-ttt-----------------------------ttggt
----agc-------------atgg----------tctgag-------------------c
caa-----------a-attgg-tggtaat------tggg-cta-----acaat------t
ta------tgg-acagttcaaa----------a-caac---aga-----tt---------
ttc--aaactaa-----------ttcaaga----tggtgga--aaggaagttgtg--taa
aat------agggaata-aatt--acatcaa----tgttc---acatatcaatg----at
acaaggaat----ct-gca--agagc----a------g--tttcatgacaa-----c-ag
-------acaaa-----actg---------taga--------------------------
-------------------------------tcttttgatca----aa----ttttggtg
------------------------------------------------------------
------------------------------------------------------------
------------------------------------------------------------
------------------------------------------------------------
------------------------------------------------------------
------------------------------------------------------------
------------------------------------------------------------
----------------------a------aaaattggaca---aacg---gcc----tag
aac----gaat-t--------------------------cgttt-aaacaggattt-aaa
ttctaa-at-ggc------gaaaaaa-----a--------gtaat----gacg---gaaa
a--tgacatcatagg-------------gtgcatttgaatcggc-tga------------
----aacattttgtaa--cccatttggt----------------------tcaa---aag
-ttataaccat-agacat---aagt-----------------------------------
------------------------------------------------------------
------------gaaa--------------------------------------------
-----------------------------ctttggaaaagtggtg---------------
----------------------------------------gccctagagattga------
------------------------------------------------------------
------------------------------------------------------------
------------------------------------------------------------
------------------------------------------------------------
--------------ttttgag---------------------------------------
------------------------------------------------------------
------------------------------------------------------------
------------------------------------------------------------
------------------------------------------------------------
----------------------------atttaagat-----------------------
------------------------------------------------------------
------------------------------------------------------------
-----------------------------------------------gcataaatgccgc
aaatggttcat---agggctgccatagactcccagcactaaag-----------------
------------------------------------------------------------
------------------------------------------------------------
------------------------------------------------------------
------------------------------------------------------------
------------------------------------------------------------
------------------------------------------------------------
---------------------aagct----ggaagaataataa---taagaacta---ga
------------------------------------acag----ata---caata-----
------------------------------------------------------------
------------------------------------------------------------
------------
>Helitron-1N2_DR|351694
------------------------------------------------------------
------------------------------------------------------------
------------------------------------------------------------
------------------------------------------------------------
------------------------------------------------------------
------------------------------------------------------------
------------------------------------------------------------
------------------------------------------------------------
------------------------------------------------------------
------------------------------------------------------------
------------------------------------------------------------
------------------------------------------------------------
------------------------------------------------------------
------------------------------------------------------------
------------------------------------------------------------
------------------------------------------------------------
------------------------------------------------------------
------------------------------------------------------------
------------------------------------------------------------
------------------------------------------------------------
------------------------------------------------------------
------------------------------------------------------------
------------------------------------------------------------
------------------------------------------------------------
------------------------------------------------------------
------------------------------------------------------------
------------------------------------------------------------
------------------------------------------------------------
------------------------------------------------------------
------------------------------------------------------------
------------------------------------------------------------
------------------------------------------------------------
------------------------------------------------------------
------------------------------------------------------------
------------------------------------------------------------
------------------------------------------------------------
------------------------------------------------------------
------------------------------------------------------------
------------------------------------------------------------
---attattga-tttatt---gg---------------------------tttagaacgt
ttgac---taggtggcagaga-tacaaatgtgatgtgttggggtcagtgttaggtgacaa
taaagaatcta--aagtttggtgtcaatatatttaagcattgcagagagacagcctca--
-gatgcagtttggcattat-----------------------------------------
------------------------------------------------------------
------------------------------------------------------------
------------------------------------------------------------
------------------------------------------------------------
------------------------------------------------------------
------------------------------------------------------------
------------------------------------------------------------
------------------------------------------------------------
------------------------------------------------------------
------------------------------------------------------------
------------------------------------------------------------
------------------------------------------------------------
------------------------------------------------------------
------------------------------------------------------------
------------------------------------------------------------
------------------------------------------------------------
------------------------------------------------------------
------------------------------------------------------------
------------------------------------------------------------
------------------------------------------------------------
------------------------------------------------------------
------------------------------------------------------------
------------------------------------------------------------
------------------------------------------------------------
------------------------------------------------------------
------------
>Helitron-1N2_DR|351695
------------------------------------------------------------
------------------------------------------------------------
------------------------------------------------------------
------------------------------------------------------------
-------------------------------------------------------aacga
c-aat-------------------------------------------------------
------------------------------------------------------------
------------------------------------------------------------
------------------------------------------------------------
------------------------------------------------------------
------------------------------------------------------------
---------------------------------aataaa---------------------
tatag-------ctgcaagcagca------------------------------------
--------att-atc-----g------gggtcaagcag------------------c---
-----ccaacggcaacatc-------------------ataaacaagc------aaga-c
a----acaa---------------------------------------------------
--gct------------------------------acag---------------------
----------agc---a-actg--------ga------------------------aaat
-----------cctct---aac-ttt-----------------------------ttggc
----agc-------------atgt----------tctgag-------------------c
caa-----------a-tttgg-tggaaat------cggg-cta-----acggt------c
ta------caa-agagttcaaa----------a-caac---agg------t---------
tgc--aaactaa-----------ttcaaga----taatgaa--caggaagtcgtt--tca
act------agggaata-aatt--atgtcaa----cgttc---tc---tgtatg----at
ccaagggat----ct-tca--agacc----a------g--tctcatgacaa-----t-ag
-------acaaa-----acta---------ttgaaa------a---gccatttgaaa---
-aatttt-----gta--tgattt---------ctattaatag----aa----ttgaact-
---gtt--------tgtcaa--ttttaccca---aatgg-tggct----ca----aactg
acat---------a----atct-ggtcaatgtca------g-gt-----ctagatcacac
----------aa-g---tt-t------ggt---tt-caa-------ta----cttc---a
aaccattgc--agtgatt-----------cagcctg-taatgtca------tc-----tg
gcagcat----ta----cat----------------------------------------
---caa---ggt---t----tttttc----tatca--acatgaatgc-------cc-taa
cttttggt-------cta----catggtc-tgaagatgata--c--gagt----cgaa--
t---tt------gat-------g------aagattggacc---aact---gtt----tag
gaa----cagt-t--------aaaaac-------agaatgtgtt-gaacaaaa-------
-tcaaa-at-aac------aaa--------------------------------------
a--tgacgtcatagg--------------ggcgcttaaatcggc-ttg---agcc-aag-
--g---------------------------------------------------------
------------------------------------------------------------
------------------------------------------------------------
------------------------------------------------------------
------------------------------------------------------------
------------------------------------------------------------
-------------aatcagaggaaaaaagtcagaggaa---------------ttttgat
tata--gccca------------------tttagt---tcaaaa----------------
---------------------------------------gt-tataacgataaacacaag
t------------------------------------------------gaaactttgga
actgtgat------------------------------------gatgctagagagtttg
aattacag--------------------------------------------agtccaaa
tttgttgtggttgaaga-------------------------------------------
------------------------------------------------------------
------------------------------------------------------------
-------------------------------tcagactgtcctt----------------
-------tatcagtgtgccaaagttt----------------------------------
------------------------------------------------------------
-----------------------------------------------gcgcaaatgccac
aaacggttcat---agagctgccatagactcccatagcggaa------------------
------------------------------------------------------------
------------------------------------------------------------
------------------------------------------------------------
------------------------------------------------------------
------------------------------------------------------------
------------------------------------------------------------
-------------------------g----agaagaagaggag---gaggaagcc---gg
aaaaaggaat---------aag-------aagctgtacgg----ata---caatag----
--gtg-----------------------------ccta----tg---caccttcag----
-------------tgcttggccccta----------------------------------
------------
>Helitron-1N2_DR|351696
------------------------------------------------------------
------------------------------------------------------------
------------------------------------------------------------
------------------------------------------------------------
------------------------------------------------------------
------------------------------------------------------------
------------------------------------------------------------
------------------------------------------------------------
------------------------------------------------------------
------------------------------------------------------------
------------------------------------------------------------
------------------------------------------------------------
------------------------------------------------------------
------------------------------------------------------------
--------------------------------------------aagttt----agcgtc
t-----------------------------------------------------------
------------------------------------------------------------
-----------------aattg--------------------------------------
--------gtgtctat-------tttatc-------------------------------
----agcataaac-caagtaataa----------ttcaag--------------------
-----------tttaattgcaataagtctat---------gca-----g-----------
------------------tcaa-------------------atg----------------
-----ttattagct---------------a------------------------------
-----------------------cttatttat---ttatt------ataactct------
---------------------taacc----cata---gac------------------gg
cactgttaccacat----------------------------------------------
--------------------------------ttag------------------------
---------------------g------------------tg------------------
------------------gtgt-ggtcagtttgag-------gt-----cacaa------
--------ataa-----ta-t------gct---gt-caa-------ta----tcttt-at
aggtgttgt--agaga------------tcagg-------tgtaa------tt-----tg
gcatcatgc--cagcg----------catttgatgg---tgc----agtaa-------ac
-aaaaa---cag---t----tacacc----tatcactagtcaaatgttg--------tga
atatcaga-------taa----agtgttc-agaaagtagtt--t----------------
------------------------------------------------------------
------------------------------------------ttcaaaccacat------
--taaa-at-gac-------tacagga-------------aattt----ggct---gat-
-----------ttggtaaca-------------atgttctcaaa-aat---atcc-aag-
--g-aatggatgaaga--cc----acatgaca-at---gagtataaaaatatgtc-cat-
-tgatc------------------------------------------------------
---------------------------aa----------------aa-------------
-----------ttaag--------------------------------------------
------------------------------------------------------------
------------------------------------------------------------
------------------------------------------------------------
------------------------------------------------------------
------------------------------------------------------------
------------------------------------------------------------
------------------------------------------------------------
---------------------------------------cctttttag------------
---------------------------a--------------------------------
-------------------------------caaca------------------------
------------------------------------------------------------
------------------------------------------------------------
------------------------------------------------------------
------------------------------------------------------------
-at---------------------------------------------------------
------------------------------------------------------------
------------------------------------------------------------
------------------c-------aaaatggcagattacca----------aaatgtc
ttt-------------------tatgtcaatg------taatt-atg-ttaattt-----
-tgtattttggcc------aaagcat------ttat-gagat----ataagcga------
------------aaag------------------------ag---cctttt---------
tcatatctt-----------atgaccacaa------------ggtggc----gctgcgcc
--------------------------------------------------aaaac-tgtg
caggaaaaacc-------------------------------tcaga---tcat------
------------------------------------------------------------
------------------------------------------------------------
------------
>Helitron-1N2_DR|351697
------------------------------------------------------------
------------------------------------------------------------
------------------------------------------------------------
------------------------------------------------------------
------------------------------------------------------------
------------------------------------------------------------
------------------------------------------------------------
------------------------------------------------------------
------------------------------------------------------------
------------------------------------------------------------
------------------------------------------------------------
------------------------------------------------------------
------------------------------------------------------------
---------tt-------------------------------------------------
------------------------------------------------------------
------------------------------------------------------------
------------------------------------------------------------
------------------------------ga-----------------------caaat
------------------------------------------------------------
-----------------------------------------------------------t
caa-------------------------------------ttg---------------tg
ca-----------------------------------------------tta--------
ttt---------------------------------------------------------
------------------------------------------------------------
-------------------------------------g----------------------
------------------------------------------a-----------------
------------------------------------------------------------
-------------------------------------------------ca---------
------------------------------------------------------------
---ata-------g---tt-t------gat----------------ta------------
------------------------------------------------------------
----------------------------------------------atcaa------ctt
-gaaaa--cc---------------------------a-------------------taa
ctctttgccc--------------------cgcagatgatc--t--gagt----tgat--
t---tt------ggt-------g------aaaattgggc---------------------
------------------------------------------------------------
------------------------------------------------------------
------------------------------------------------------------
------------------------------------------------------------
------------------------------------------------------------
------------------------------------------------------------
------------------------------------------------------------
------------------------------------------------------------
------------------------------------------------------------
------------------------------------------------------------
------------------------------------------------------------
------------------------------------------------------------
------------------------------------------------------------
------------------------------------------------------------
------------------------------------------------------------
------------------------------------------------------------
------------------------------------------------------------
------------------------------------------------------------
------------------------------------------------------------
------------------------------------------------------------
------------------------------------------------------------
------------------------------------------------------------
------------------------------------------------------------
------------------------------------------------------------
------------------------------------------------------------
------------------------------------------------------------
------------------------------------------------------------
------------------------------------------------------------
------------------------------------------------------------
------------------------------------------------------------
------------------------------------------------------------
------------------------------------------------------------
------------------------------------------------------------
------------
>Helitron-1N2_DR|351698
------------------------------------------------------------
------------------------------------------------------------
------------------------------------------------------------
------------------------------------------------------------
------------------------------------------------------------
------------------------------------------------------------
------------------------------------------------------------
------------------------------------------------------------
------------------------------------------------------------
------------------------------------------------------------
------------------------------------------------------------
------------------------------------------------------------
------------------------------------------------------------
------------------------------------------------------------
------------------------------------------------------------
------------------------------------------------------------
------------------------------------------------------------
------------------------------------------------------------
------------------------------------------------------------
------------------------------------------------------------
------------------------------------------------------------
------------------------------------------------------------
------------------------------------------------------------
------------------------------------------------------------
------------------------------------------------------------
------------------------------------------------------------
------------------------------------------------------------
----------------------------------------tg------------------
-------------g--------------------------g-gt-----gacaataactc
a---------aa-g---tt-t------ggt---gc-cag-------tt----tgcc----
-agtgtcac--agaagca-----------tagcctt-tgacctat------tt-----tg
gtatcatg--------ccatca----aatctgacaa------------------------
------------------------------------------------------------
------------------------------------------------------------
-----t-----gagt-------g------aa-----------------------------
------------------------------------------------------------
------------------------------------------------------------
------------------------------------------------------------
------------------------------------------------------------
------------------------------------------------------------
------------------------------------------------------------
------------------------------------------------------------
------------------------------------------------------------
------------------------------------------------------------
------------------------------------------------------------
------------------------------------------------------------
------------------------------------------------------------
------------------------------------------------------------
------------------------------------------------------------
------------------------------------------------------------
------------------------------------------------------------
------------------------------------------------------------
------------------------------------------------------------
------------------------------------------------------------
------------------------------------------------------------
------------------------------------------------------------
------------------------------------------------------------
------------------------------------------------------------
------------------------------------------------------------
------------------------------------------------------------
------------------------------------------------------------
------------------------------------------------------------
------------------------------------------------------------
------------------------------------------------------------
------------------------------------------------------------
------------------------------------------------------------
------------------------------------------------------------
------------------------------------------------------------
------------
>Helitron-1N2_DR|351699
------------------------------------------------------------
------------------------------------------------------------
------------------------------------------------------------
------------------------------------------------------------
------------------------------------------------------------
------------------------------------------------------------
------------------------------------------------------------
------------------------------------------------------------
------------------------------------------------------------
------------------------------------------------------------
------------------------------------------------------------
------------------------------------aag---------------------
tatag-------ctgcaagcagca------------------------------------
--------att-att-----g------ggaccaagca-----------------------
----------ggccacatt-------------------ataaacaatc------acag-c
a----acaa---------------------------------------------------
--gct------------------------------acag---------------------
----------agc---a-actg--------ga------------------------aaat
-----------tctat---aac-ttt-----------------------------ttggc
----agc-------------atgg----------tctgag-------------------c
caa-----------a-tttgg-tggaaat------tggg-cta-----tcggt------c
ta------tgg-agagttcaaa----------a-taac---gga-----tt---------
ctc--aaactaa-----------ttcaaga----tgctgga--aaggatgttgtg--tca
att------actgaa-a-aatt--atatcaa----tgttc---tc---tgtatg----at
ccatgga-----tgt-gca--agacc----a------g--tttcatgacaa-----t-ag
-------gcaaa-----acta---------ttcaaa------t---g-------------
----ttt-----gta--tgattt---------ctaattatac----aa----tttaatt-
---att--------agtaaa--ttttaccca---gaagt-tggtg----ca----aactg
a-----------------------------------------------------------
------------------------------------------------------------
------------------------------------------------------------
------------------------------------------------------------
------------------------------------------------------------
------------------------------------------------------------
------------------------------------------------------------
------------------------------------------------------------
------------------------------------------------------------
------------------------------------------------------------
------------------------------------------------------------
------------------------------------------------------------
------------------------------------------------------------
------------------------------------------------------------
------------------------------------------------------------
------------------------------------------------------------
------------------------------------------------------------
------------------------------------------------------------
------------------------------------------------------------
------------------------------------------------------------
------------------------------------------------------------
------------------------------------------------------------
------------------------------------------------------------
------------------------------------------------------------
------------------------------------------------------------
------------------------------------------------------------
------------------------------------------------------------
------------------------------------------------------------
------------------------------------------------------------
------------------------------------------------------------
------------------------------------------------------------
------------------------------------------------------------
------------------------------------------------------------
------------------------------------------------------------
------------------------------------------------------------
------------------------------------------------------------
------------------------------------------------------------
------------------------------------------------------------
------------------------------------------------------------
------------------------------------------------------------
------------
>Helitron-1N2_DR|435111
------------------------------------------------------------
------------------------------------------------------------
------------------------------------------------------------
------------------------------------------------------------
------------------------------------------------------------
------------------------------------------------------------
------------------------------------------------------------
------------------------------------------------------------
------------------------------------------------------------
------------------------------------------------------------
------------------------------------------------------------
------------------------------------------------------------
------------------------------------------------------------
------------------------------------------------------------
------------------------------------------------------------
------------------------------------------------------------
------------------------------------------------------------
------------------------------------------------------------
------------------------------------------------------------
------------------------------------------------------------
------------------------------------------------------------
------------------------------------------------------------
------------------------------------------------------------
------------------------------------------------------------
------------------------------------------------------------
------------------------------------------------------------
------------------------------------------------------------
------------------------------------------------------------
------------------------------------------------------------
---aag--tcaa-t----------------------------------------------
------------------------------------------------------------
----------------------------------------------------------tg
-aaaaa---cag---t-----tcatct---aatca--acttgaaaat-------tat-aa
tattaagc-------cag----catggtc-tgtagatcata--t--gata----aaat--
t---tt------ggt-------a------aaaatcggaca---aacg---gcc----tag
gac----gagt-tt--gttagaataggttt-------------t-gcgaaaaa-------
ttcaaa-at-agc-------aagaaaaa--------------ttc--atgaca---gaaa
a--ttgagtcat----atgg---------tgcgattaaatcggc-ttg---aacc-aag-
--a-aat----------------------------------------tt-------agag
------------------------------------------------------------
------------------------------------------------------------
-------------taa--------------------------------------------
------------------------------------------------------------
-------------------------a----------------------------------
------------------------------------------------------------
---------------------------------------------a--------------
-------------------aatca------------------------------------
------------------------------------------------------------
------------------------------------------------------------
------------------------------------------tgtta-------------
------------------------------------------------------------
------------------------------------------------------------
------------------------------------------------------------
------------------------------------------------------------
------------------------------------------------------------
------------------------------------------------------------
------------------------------------------------------------
------------------------------------------------------------
------------------------------------------------------------
--------------------------attgtagc---cca-----ttcagttg-------
--------------------------tg-aa---------act-ttg----ga---ca--
-agtgatggcgct------agagagt------tt---gagttag--agagttta--aatt
cgttgtgtttg-aa----gataagactgtcct----gc--at---ctgtgt----gc---
c-aaagttt-gcgca-----aatgccacaa------------------------------
----gactc-----ccag------------------------------------------
-aagaataata----aa--aag-------aat---aacgg----aaa---caatag----
--atg-----------------------------ccta----cg---caacttcgg----
-------------tgcttggccccta----------------------------------
------------
>Helitron-1N2_DR|435112
------------------------------------------------------------
------------------------------------------------------------
------------------------------------------------------------
------------------------------------------------------------
------------------------------------------------------------
------------------------------------------------------------
------------------------------------------------------------
------------------------------------------------------------
------------------------------------------------------------
------------------------------------------------------------
------------------------------------------------------------
------------------------------------------------------------
------------------------------------------------------------
------------------------------------------------------------
------------------------------------------------------------
------------------------------------------------------------
------------------------------------------------------------
------------------------------------------------------------
------------------------------------------------------------
------------------------------------------------------------
------------------------------------------------------------
------------------------------------------------------------
------------------------------------------------------------
------------------------------------------------------------
------------------------------------------------------------
------------------------------------------------------------
----------------------------------at------------------------
---agt--------tgtgat-----------------------------------aac--
--------------------------------------------------------acac
-----a--ccaa-g---tt-t------ggt---tt-gaa-------ta----catc---a
atgcattac--ggagata----------acacctct----agtcaa-----ttt----tc
gcaagctc---ag----tgtta----aatttgttta-----caa--ttaaa-------ta
-aaaaa---cgg---c-----tagtct---aatta--actcaaattc-------aat-gc
attttggt-------cag----catggcc-tatagatcctg--t--gatt----aaat--
t---tt------ggt-------g------aaaatcggaca---aatg---gcc----tac
gat----gagt-tt--gtttaaatagatct-------------t-acaaaaaa-------
ttcgaa-at-agc-------agaaaa-----a--------ttttc--atgatg---aaaa
a--tgaagttac----aggg---------tgagtctgaattggc-ttg---aacc-aaa-
--g-aat----------------------------------------ca-------gagg
------------------------------------------------------------
------------------------------------------------------------
-------------aaa--------------------------------------------
------------------------------------------------------------
-------------------------a----------------------------------
------------------------------------------------------------
---------------------------------------------a--------------
-------------------aagaa------------------------------------
------------------------------------------------------------
------------------------------------------------------------
------------------------------------------ttttg-------------
------------------------------------------------------------
------------------------------------------------------------
------------------------------------------------------------
------------------------------------------------------------
------------------------------------------------------------
------------------------------------------------------------
------------------------------------------------------------
------------------------------------------------------------
------------------------------------------------------------
--------------------------cttgtag-----ca-----ttcggttcaaaagtt
a----------------------taaag-aa---------act-ttg----ga---ca--
-agtggtgaggct------agagagt------tt-------------gagtcca--aatt
tgctgtgcttg-aa----gatcagactgttct----ct--at---ca--gt----gc---
c-aaagttt-g--------------tgcaa----acggttc--acag-----ggc-tgtc
-atagactc-----cc---------t----agcggaagaag---------aagct----g
gaagaataata----at--gag-------aaccagtacag----atc---caatag----
--gtg-----------------------------ccta----cg---caccttcag----
-------------tgcttggtcccta----------------------------------
------------
>Helitron-1N2_DR|435113
------------------------------------------------------------
------------------------------------------------------------
------------------------------------------------------------
------------------------------------------------------------
------------------------------------------------------------
------------------------------------------------------------
------------------------------------------------------------
------------------------------------------------------------
------------------------------------------------------------
------------------------------------------------------------
------------------------------------------------------------
------------------------------------------------------------
------------------------------------------------------------
------------------------------------------------------------
------------------------------------------------------------
------------------------------------------------------------
------------------------------------------------------------
------------------------------------------------------------
------------------------------------------------------------
------------------------------------------------------------
------------------------------------------------------------
------------------------------------------------------------
------------------------------------------------------------
------------------------------------------------------------
------------------------------------------------------------
-------------------------------ttaga------------------------
--------------------------------ccat------------------------
---ggt--------tgtgat-----------------------------------aac--
--------------------------------------------------------acac
-----a--ttaa-g---gt-a------agt---gt-gaa-------ta----cgta---a
atgcgttcc--aaagata----------acatatca----agtaaa-----ttt----tt
gcaagctc---ta----tgtta----aatttgtttg-----caa--attaa-------tc
-aaaat-------------gttcatct---aatcc--actttaattc-------cat-aa
cttttggt-------cag----cacggtc-tgtgggtcatg--t--gatt----caat--
t---tt------ggt-------g------aaaatccaaaaa--aaca---acc----tag
gac---------------------------------------------------------
-------------------------a-----a--------aattc--ataatg---gaaa
a--tgacattat----atga---------tgcgtttgaattggc-ttg---agcc-aag-
--c-aat----------------------------------------ca-------gagg
------------------------------------------------------------
------------------------------------------------------------
-------------aaa--------------------------------------------
------------------------------------------------------------
-------------------------a----------------------------------
------------------------------------------------------------
---------------------------------------------a--------------
--------------------atta------------------------------------
------------------------------------------------------------
------------------------------------------------------------
------------------------------------------ttttg-------------
------------------------------------------------------------
------------------------------------------------------------
------------------------------------------------------------
------------------------------------------------------------
------------------------------------------------------------
------------------------------------------------------------
------------------------------------------------------------
------------------------------------------------------------
------------------------------------------------------------
--------------------------attgtagc---cca-----ttgggttcaaaagtt
ata-a--cg--a----taaacataagag-aa---------act-tcg----ga---ca--
-agtggtggcact------ggagagt------tt---aagttag--agactcta--aatt
tgttgtagttg-ca----gatcagactgtctt----ct--ag---cagtgt----tg---
c-agagttt-gcgca-----aatgctgcaa----aatgttc--atag-----ggc-tgcc
-atagactc-----ccaga--gcgga----agataaagaagagtaagaagaagcc----g
ggagaataataag------------------ctggaacag----ata---aaatag----
--gtgcacat-------------------------------------cagctttgg----
-------------tgcctgtcccc------------------------------------
------------
>Helitron-1N2_DR|435114
------------------------------------------------------------
------------------------------------------------------------
------------------------------------------------------------
------------------------------------------------------------
------------------------------------------------------------
------------------------------------------------------------
------------------------------------------------------------
------------------------------------------------------------
------------------------------------------------------------
------------------------------------------------------------
------------------------------------------------------------
------------------------------------------------------------
------------------------------------------------------------
------------------------------------------------------------
------------------------------------------------------------
------------------------------------------------------------
------------------------------------------------------------
------------------------------------------------------------
------------------------------------------------------------
------------------------------------------------------------
------------------------------------------------------------
--------------------aa-------------------gaat----ttccag-----
tct--gag-------------------------------------------------cca
tttggttaaaaaaaaaatgatta------------cat----------------------
------------------------------------------------------------
------------------------------------------------------------
---------------------------------aat------------------------
--------t-------------------------------ta-------ca---------
-----------------tg----------------------agt----------------
-------gcaat----ttt-t------gga------caa------gtggtggcact----
-----------agagcgt---------------------------------ttg------
--------------tggctcca----aatttgttg---------tggttaatgt--ag--
----------------------tgtc-----------a-------------gtgtgccaa
attt------------------tataact--------------t----------------
tg--ctgc-----------------------------aac----------gctta-----
------tgggc-tgcc--------------------------------------------
-------gtagacagagtgggagaaga----a------------------------gaat
a--------------------------------------------------aaat-aagt
t-atatta------ga--------------------------------------------
------------------------------------------------------------
----------------------------------------tg------------------
-------ccta-tgaa--------------------------------------------
------------------------------------------------------------
-------------------------a----------------------------------
------------------------------------------------------------
------------------------------------------------------------
----------------------------------------tt------------------
--------------------------------------tagtgcttggccccta------
------------------------------------------------------------
------------------------------------------ttttg-------------
------------------------------------------------------------
------------------------------------------------------------
------------------------------------------------------------
---------------------------------------------taacaat--------
------------------------------------------------------------
------------------------------------------------------------
-at---------------------------------------------------------
------------------------------------------------------------
------------------------------------------------------------
---------------------------------------------ttcaatgttggcata
aaa-------------taat----------------t-------ttgaccaaatttaaa-
-atgg-------------tcgataccc----------aaaat-------gctgactaact
ggatatcatct-gact--gggcatgttcctttaaa-tt--ttaa-cagttt---tgtg--
--atgtttc---------------------gacaaacattt--atgtg--caaaaatatc
--------------------------------------------------ctttt-----
------------------tactat-----ctctggatcacc---agag--cagtg-----
------------------------------------------------------------
------------------------------------------------------------
------------
>Helitron-1N2_DR|435115
------------------------------------------------------------
------------------------------------------------------------
------------------------------------------------------------
------------------------------------------------------------
------------------------------------------------------------
------------------------------------------------------------
------------------------------------------------------------
------------------------------------------------------------
------------------------------------------------------------
------------------------------------------------------------
------------------------------------------------------------
------------------------------------------------------------
------------------------------------------------------------
------------------------------------------------------------
-----------------------------------------------------------c
a-----------------------------------------------------------
------------------------------------------------------------
--------------------------------------------------------aaat
-----------------------tttcaa-------------------------------
----agt------t------atga------------------------------------
----------------------------------------ctat----------------
-------------------------------------------------tt---------
ttc--------------------gccaaaa------------------------------
---------acgctata------------------tgtct--------------------
---------------------ggagc----acta---ggt------------------ag
tg-------------gcactg-------tctttaaa------------------------
-----------------------------cgtctgg------------------------
----------------------------------------tg-------tactctagctc
atgt-------------------------------------tgt--c-----gatgtcac
---atg--ttga--cttttgtgca---gatat-gt---------catact--tttca---
-----------aaagatg----------------------------------------tg
gtaattca---tg---------------------------------acaaa-------tt
taaaaatggcgaa------------------------a----------------------
----------------------ggtaatc-------------------------cagc-c
caccct----------------g------aaaatttgatatt--------gcc-------
-------agat-tcag--------------------------------------------
-------at-gac---------caag------------------------------gact
ac-------------------------------------------ataag-atct-aag-
----aata----------------------------------------------------
------------------------------------------------------------
----------------------------------------ca------------------
------------------------------------------------------------
------------------------------------------------------------
-------------------------a----------------------------------
------------------------------------------------------------
------------------------------------------------------------
----------------------------------------t-------------------
------------------------------------------------------------
------------------------------------------------------------
-----------------------------------------tttctga------------
------------------------------------------------------------
------------------------------------------------------------
------------------------------------------------------------
------------------------------------------------------------
----ta------------------------------------------------------
------------------------------------------------------------
------------------------------------------------------------
------------------------------------------------------------
------------------------------------------------------------
---------------------------------------------aactgttcaaatgtt
ata----ag-----------cataaata---------tgcatt-aag-------------
-ggta---------------------------tctcc------------------tga--
-----------------------------------cct--gttggcattgt----g----
------------------------------------------------------------
------------------------------------------------------------
------------------------------------------------------------
------------------------------------------------------------
------------------------------------------------------------
------------
>Helitron-1N2_DR|435116
------------------------------------------------------------
------------------------------------------------------------
------------------------------------------------------------
--aaaaaaaaaaaa----------------------------------------------
------------------------------aagcaggaaaaataataaccaaaacagtta
c-aataggtgcctaagcac-----------------------------------------
--------------------------------------------------cttaatt---
------------------------------------------------------------
------------------------------------------------------------
------------------------------------------------------------
------------------------------------------------------------
----------------------gatgggcccctaataaa---------------------
tatag-------ctacaaacagca------------------------------------
--------att-atc-----g------gggccaagcag------------------c---
-----ccagctgccacata-------------------ataaacaagc------acgg-c
a----acag---------------------------------------------------
--gct------------------------------acag---------------------
----------agc---a-actg--------aa------------------------aaac
-----------tatac---aac-ttt-----------------------------t----
----agc-------------atgg----------tctgag-------------------c
caa-----------a-tttta-tggaaat------tggg-cta-----actat------c
ta------cag-agagttttaa----------a-ccac---aga-----tt---------
ttc--aaactaa-----------ttcaaga----tggtgga--aaggaggttgtg--tca
ata------agggaata-aattaaaaatcaa----tgttc---tt---tgtttg----at
ccaaaaaat----tg-gca--agacc----a------g--cctcatggcaa-----t-ag
-------acata-----tcta---------ttcaca------t---gtcatttaaca---
-catttt-----gta--tgattt---------ctattgatta----ca----tttaatt-
---gtt--------tgtcaa--ttttaccaa---gaagg-tgcca----ca----aactg
acaa---------a----gttt-ggtcaatgtca------g-gc-----ctagattatac
---ac----taa-g---tt-t------ggt---tt-caa-------ta----cttc---a
aaccattgc--agtgatt-----------cagcccg-taatgtca------ta-----tg
acagcat----aa----attca----catttgcgca---tat----gctaa-------at
-gacaa---cag---t----tttgtc----tattg--acataacttc-------ca-cac
cttttggt-------cta----catgatc-tga---------------------------
t---tt------agt-------g------aaaattggacc---aacg---gtc----t--
---------------------aaaaaa---------gatggttt-gaacaaaa-------
-tttaa-at-ggc------aaataag-----a--------cattt----ggca---gatt
a--tggc---attggta-----t-----gcgtgttg---tcggc-atg---acct-aat-
--a-aataattttt----------------------------------------------
------------------------------------------------------------
------------------------------------------------------------
----------------------------------------------gatacagcctca--
-gatgtagtctgtcatcatgccattaca--tctgtcagtgcagtaaac---aaatactga
tacacatattgatacaaattccataactttttgtcagcttggtctgaagatgatgcgagt
cacattttgtgcaattcaaccaaacaatttagaaagagttagaaaaagtaggtttttgac
ttaa--ggctag-atggcgaacagg-aagttcagttaattaaggcc-taattggtattaa
tattctcaagacaacccaaaaaaacatatcatggcaagtat-aataacaataagcgagac
tattaaaaggttattagcattttgagaaatatcgtta-taatgtttgaccaaaaggttgt
gctgtgatgagactttttgaacacatt---ggcacagtgccaaaaacacatagcaacttt
tataacag-----caccaagttcat-aaaatatagcaat--tttttt-acataattcaac
acagccaacagccaaaatggctgacct-ggaaaaatcagacactatttgacttgtcatgt
tcagccagatgtaaagaa--caattttatacattttagacaaagggttgagaagttataa
gcaaaaaaa---------------------gccctttt---tgtatctctggaccactag
ggggcggtgcgccaaaactctgcagctcacttcagaacatgg-----atcacacacacca
----tagtgtgaatacatcattgcaacacggagataacagcttaagtcaatttccacaag
ctctacgttgaatttgttcacaaattaatcgaaaacggttcatctaatcaagttgaattc
caaaacttgtagtcagtatggtct------------------------------------
------------------------------------------------------------
------------------------------------------------------------
------------------------------------------------------------
------------------------------------------------------------
------------------------------------------------------------
------------------------------------------------------------
------------------------------------------------------------
------------------------------------------------------------
------------------------------------------------------------
------------------------------------------------------------
------------------------------------------------------------
------------
>Helitron-1N2_DR|435117
------------------------------------------------------------
------------------------------------------------------------
------------------------------------------------------------
------------------------------------------------------------
-------------------------------------------------------aataa
t-gag-------------------------------------------------------
------------------------------------------------------------
------------------------------------------------------------
------------------------------------------------------------
------------------------------------------------------------
------------------------------------------------------------
---------------------------------aa--aa---------------------
tatag-------ctgcaagcagca------------------------------------
------------att-----gggcattgggccaagcaa------------------t---
-----gcagaggcccaatcc-----------caaagcagtccagaggcc-----atgagc
a----gcaa---------------------------------------------------
--gctct----------------------------atag---------------------
----------agc---a-gcag--------at-----------------------caagt
-----------------gaaac--------------------------------------
-------------------aatga--------gttttgaatac--aa------------t
tgaaa------ttta-tttaactggaaatg-----caag-caa-----aa-ac------a
tg----------agaaatttaatc--------a----------------tt---------
tac---------------------------------------------------------
------------------------------------------------------------
--------------------------------------------------------t-gg
------------------------------tttata------------------------
-acttttgaccagta----------gg---------tggtgg------------------
--------------tgtcac-----------------------------ca----aattt
atgt---------g----acat-ggtcagtgtga------g-gt-----gaaaatcacac
---gca--ataa-g---tt-t------tgt---gt-cag-------ta----cgtg---t
aagcattatagagagtta-----------cagcctc-agatgcag------tt-----tg
gcactgt--acca---gca-------tatttgtggg---tgc----agttt-------ac
-aacat---cca---t----attgcc----catca--gcacgaaatt--------gataa
ctttttgc-------cag----cgatgtc-tgaagaccacg--t--gatt----caaa--
t---tt------ggt-------a------aaaattggagc---aatg---ggc----tag
aag----gagt-t------taaaagagtatg--------ttttc-aaacaaat-------
---aaa-at-ggc------ggacaga-----a--------agttt----tggc---aaat
a--tagcaaatgagata-----t-----ctatg-tt---tcagc-ata---acct-aag-
--g-aataatttgagc--tcaatttaatcaaa-at---taacatttgcagtcaa---aag
-ttaataccaa-atttgt---tagttttgttattgatgtataattaatgattgataactc
ttgacccttaggtggcgatgt-caccaaatttttatggtttattgtttgttatgtggcaa
tgacacaccta--aaatagtgtgttgatatctttaagcatctcagagatacagcctta--
-catattgtttagcatcatgccagcatg--tttgttggtgtactacac---aaaaactgt
taagccaatcaaggcaaacttgatgactatttgtcagca--------------tcagagt
caaatttggtgaaaatcagaccaacggtctcaaaggagtttgaaaaagtagcgtttcaat
ttgcat---aacaatggcagaca-ggaagttggtcaaattatggaaa-atttggtatcaa
tgcctgcatcataaaatatgg---------------------------------------
--------------------------------------caatttt---------------
------------------------------------------------------------
----------------------------------------------atacaaaattcaaa
atggccaacacccaaaatggtgaatat-gggaaaattaaatatcaatcgactcaggatgt
tcctcctaattttatgagaccaattttgtgaattttgacccaagggctcacaagatattt
gtaaaaatag-----------------c----catttt---cgtatctcctgaccactag
gtggcgctgtgccaaaactgtacaggcagcctcagaccatagttgtcataacaaacagca
agtttgttgagaatagcccaaagcgttggagagatatggcctcatgttcaattttacgac
gccttcgaacaatcagtttgcgtacattttcacaaccgtttcatttatcaactttctttt
gataactttttatcagcatggtctgaagatgacctggtttaattttggtgacaattgacc
caaccatttaggacaagttaa-------------------------aaaaaagta-----
------------------------------------------------------------
------------------------------------------------------------
------------------------------------------------------------
------------------------------------------------------------
------------------------------------------------------------
------------------------------------------------------------
------------------------------------------------------------
-----------------------------ggttttactgaga--ata---ca--------
------------------------------------------------------------
------------------------------------------------------------
------------
>Helitron-1N2_DR|435118
------------------------------------------------------------
------------------------------------------------------------
------------------------------------------------------------
------------------------------------------------------------
------------------------------------------------------------
------------------------------------------------------------
------------------------------------------------------------
------------------------------------------------------------
------------------------------------------------------------
------------------------------------------------------------
------------------------------------------------------------
------------------------------------------------------------
------------------------------------------------------------
------------------------------------------------------------
------------------------------------------------------------
------------------------------------------------------------
------------------------------------------------------------
------------------------------------------------------------
------------------------------------------------------------
------------------------------------------------------------
------------------------------------------------------------
------------------------------------------------------------
------------------------------------------------------------
------------------------------------------------------------
------------------------------------------------------------
------------------------------------------------------------
------------------------------------------------------------
------------------------------------------------------------
------------------------------------------------------------
------------------------------------------------------------
------------------------------------------------------------
-----------------------------------------------ttaa-------tc
-gaaaat-tcaa---a-----tcatct---attca--acttgaattt-------aat-aa
cttttggt-------caa----tatggtc-tgtagattatg--a--gaat----aaat--
ta-aca------aat-------t------aacatttgtca---aacc---gcc----tgg
gac----aagt-tt--gttcaaatgggttt-------------t-agacaaaa-------
ttcaaa-at-agt------aaaaaaa-----a--------tagtt--gtgacg---aaaa
a--tgatgtcat----aggg---------tgcctttgaataagt-ttg---agcc-aaa-
--g-aat----------------------------------------ca-------gttg
------------------------------------------------------------
------------------------------------------------------------
-------------a----------------------------------------------
------------------------------------------------------------
------------------------------------------------------------
------------------------------------------------------------
------------------------------------------------------------
---------------------gaa------------------------------------
------------------------------------------------------------
------------------------------------------------------------
------------------------------------------ttctg-------------
------------------------------------------------------------
------------------------------------------------------------
------------------------------------------------------------
------------------------------------------------------------
------------------------------------------------------------
------------------------------------------------------------
------------------------------------------------------------
------------------------------------------------------------
------------------------------------------------------------
--------------------------attgtagc---cta-----ttcggttcaaaagtt
tta-a--ag--a----taaacacaagtg-tg---------act-ctg----aa---gacg
gagtaatgaa--------------------------------------------------
-------gctg-aa----------------------------------------------
--aatt------------------------------------------------------
------------------------------------------------------------
------------------------------------------------------------
------------------------------------------------------------
------------------------------------------------------------
------------
>Helitron-1N2_DR|435119
------------------------------------------------------------
------------------------------------------------------------
------------------------------------------------------------
------------------------------------------------------------
-------------------------------------------aataataataataataa
t-aat-------------------------------------------------------
------------------------------------------------------------
------------------------------------------------------------
------------------------------------------------------------
------------------------------------------------------------
------------------------------------------------------------
---------------------------------gataaa---------------------
tattg-------gtgcaagcagca------------------------------------
--------att-att-----g------gggccaagtaa------------------c---
-----ccagcggccacatc-------------------ataaacaagc------atgg-c
a----acaa---------------------------------------------------
--gct------------------------------acag---------------------
----------agc---a-actg--------ga------------------------aaat
-----------tcaaa---aac-att-----------------------------ttggc
----agc-------------atgt----------tctgag-------------------c
caa-----------a-tttgg-tggaaat------tggc-cta-----acgat------c
ta------tga-agagttcaaa----------a-caac---aga-----ct---------
ttc--aaactaa-----------ttcaaga----tggtgga--caggaagttgct--taa
agt------agggaata-catt--ttatcaa----tgatc---acatatcagtg----at
acaaggaat----ct-gca--aga-----------------ctcatgacaa-----t-ag
-------acaaa-----acta---------ttgaaa------a---gtcatttataa---
-agttct-----gta--tgattt---------ctattgatgt----aa----ttaaatt-
-----t--------tgtcaa--ttttaccca---gaatg-tggct----ca----aactg
acgt---------a----attt-gatcaatgtca------g-gt-----ctgaatcacac
---aca----ca-g---tc-t------ggt---tt-caa-------ta----cttc---a
aaccattgc--agtgatt-----------caggctg-taatatca------tc-----tg
gcagcaa----ta----cataa----aattggcaaa---tat----gctaa-------at
-gacaa---cag---a----att---------------catgaattc-------ca-tat
ct-------------cta----catggtc-t---gatgatc--c--atat----caaa--
t---tt------ggt-------g------aggattcgacc---aacg---gtc----tgg
gat----gagt-t-------aaaaaaa-------ttaatgtttt-aaacaaaa-------
-tcaaa-atgggc------ggacagg-----a--------agtat----ggca---gatt
g--taa-----ttgata-----t-----atatgatg---ccggc-att---accc-aag-
--g-aatagattgaga--ccagtttcatcaaa-at---aagtacatgcaggcaa---aag
-ttattaacaa-atttgt---aagtttcattaataacgactaatcaatgtcttataactc
ttgacc--------------------aaatttgtttggtgtggtcagtgtgaggcggcaa
tgacagatcta--aaatgtggtgtaattatcttaaactatcgcagagatacagcctcaga
g--gctgatttggcatgatgccatcat--atttgtcggtgcaataaacaaataaaaatgt
tactccaatcaacacaaattcaattcctttttgtcagcatagtctgaagataatttgtgt
caaatttggtgcaaataagtcaaacgatgtaggaggagtttgaaaaaagcggtttttgac
cta-----------------------------------tagagcaa-taattggtatcaa
tattctcaagacaacccaaatgaatgtatcaagacaagtgt-cacaacaaaagccagaat
tagtcaaaagttattagaatttttagaaacatcatta-taacgcttgaccaaaaggtagt
gctgtgataaaactctttgagcaccttca-ggcaaagtctctaagagattg------ttt
cataacaatttaccattgcgtctgt-taaatgtagcaat---ttttg-acattattcaaa
atggttgatgactaaaatgactgacct-agggaaatcagacatcattcaactcag-----
-------------catagaccaattttatgaatttttgacaaagggtttagaagttataa
gcaaaa---------aaaaaattggga-----cttttcaagggaagcgtcattcaatcag
atcgcagtatgcatatacaccagctcagacagtggcctattgctgtgatgatacacaccc
tctgtccagcgttcacgctaaggccccatgtaaatggggc-atgagtcaattttcgcaag
ctctatgttaagtttgtttgcaagttaatcgaaaacggttggtctatt-aacttgaatta
aataacttttgatcagcatggtctgtagacattgtgattctattttgtgaaaatcataaa
aagtggcctgggatgagtttgttcaaacaggttaaacaaaaaa-----------------
------------------------------------------------------------
------------------------------------------------------------
------------------------------------------------------------
------------------------------------------------------------
------------------------------------------------------------
------------------------------------------------------------
---------------------tttga----aataccaaaaaaa-----------------
------------------------------------------------------------
------------------------------------------------------------
------------------------------------------------------------
------------
>Helitron-1N2_DR|435120
------------------------------------------------------------
------------------------------------------------------------
------------------------------------------------------------
------------------------------------------------------------
-------------------------------------------------aataataataa
t-aat-------------------------------------------------------
------------------------------------------------------------
------------------------------------------------------------
------------------------------------------------------------
------------------------------------------------------------
------------------------------------------------------------
---------------------------------aataaa---------------------
tattg-------ctgcaagcagca------------------------------------
--------att-att-----g------gggccaagtaa------------------c---
-----ccagcggccacatt-------------------ataaacaagc------atgg-c
a----acaa---------------------------------------------------
--gct------------------------------acag---------------------
----------agc---a-actg--------ga------------------------aaat
-----------tcaaa---aac-ttt-----------------------------ttggc
----agc-------------atgt----------tctgag-------------------c
caa-----------a-tttgg-tggaaat------tggc-cta-----acgat------c
ta------tga-agagttcaaa----------a-caac---aga-----ct---------
ttc--aaactaa-----------tttaaga----tggtgga--caggaagttgct--taa
agt------agggaata-catt--ttatcaa----tgttc---acatatcagtg----at
acaaggaat----ct-gca--aga-----------------ctcatgacaa-----t-ag
-------acaaa-----acta---------ttgaaa------a---gtcattaataa---
-agttct-----gta--tgattt---------ctattgatga----aa----ttaaatt-
--agaa--------tgttaa---------aa---gaatg-tggct----ca----aactg
acgt---------a----attt-gatcaatgtca------g-gt-----ctgaatcacac
---aca----ca-g---tc-t------ggt---tt-taa-------ta----cttc---a
aaccattgc--agtgatt-----------caggctg-taatatca------tc-----tg
gcagcat----ta----cataa----aattggcaaa---tat----gctaa-------at
-gacaa---cag---a----att---------------catgaattc-------ca-taa
ct-------------cta----catggtc-t---gatgatc--c--atgt----caaa--
t---tt------ggt-------g------aggattcgacc---aatg---gtc----ttg
gat----gagt-t--------aaaaaa-------ttaatgtttt-aaacaaaa-------
-tcaaa-atgggc------ggagagg-----a--------agtat----ggca---gatt
a--taa-----ttgata-----t-----atatgatg---tcggc-att---accc-aag-
--g-aatagattgaga--ccagtttcatcaaa-at---aagtacatgcaggcaa---aag
-ttattaacaa-atttga---aagtttcattaataacgactaatggatgtcttataactc
ttgacc--------------------aaatttgtttggtgtggtcagtgtgaggcggcaa
tgacagatcta--aaatgtggtgtcattatcttaaactatcgcagagatacagcctcaaa
g--gctgatttggcatcatgccatcat--atttgtcggtgcaataaacaaaaaaaagtgt
tactccaatcaacacaaattcaatacctttttgtcagcatagtctgaagataatttgtgt
caaattttgtgcaaataagtcaaacgatgtaggaggagtttgaaaaaagcggtttttgac
cta-----------------------------------tagagcaa-taactggtatcaa
tattctcaagacaacccaaatgaatgtatcaagactagtgt-cacaacaaaagccagaat
tagtcaaaagttattagaatttttagaaacatcgtta-taacgcttgaccaaaaggtagt
gctgtgatgaaactctttgagcaccttca-ggcaaagtctctaagaggttg------ttt
cataacaatttaccattgcgtctgt-taaatgtagcaat---ttttg-acattattcaaa
atgattgatgactaaaattactgacca-agggaaatcagacatcattcaactcag-----
-------------catagatgag--------------gacaaagggtttagaagttataa
gcaaaa---------aacaaacaaatg-----ttttt-----gtatctccagactataag
agggcagtgcgccaaaacactacagctaaccttagaccatggttgtgataacacacacca
agtttggtgtgaatatgtcaatgcattatggcaataacactataagtcaattttcgcaag
ctctatgttaagtttgtttgcaagtgaatcgaaaacggttggtctatt-aacttgaatta
aataacttttgatcagcatggtctgtatatattgtgattctattttgtgaaaatcataaa
aagtggcctgggatgagttttttcaaacaggttaaacaaaaaa-----------------
------------------------------------------------------------
------------------------------------------------------------
------------------------------------------------------------
------------------------------------------------------------
------------------------------------------------------------
------------------------------------------------------------
---------------------tttga----aatacaaaaaaaa---aaa-----------
------------------------------------------------------------
-------------------------------------------------tctttgg----
-------------tgc--------------------------------------------
------------
>Helitron-1N2_DR|435121
------------------------------------------------------------
------------------------------------------------------------
------------------------------------------------------------
------------------------------------------------------------
------------------------------------------------------------
------------------------------------------------------------
------------------------------------------------------------
------------------------------------------------------------
------------------------------------------------------------
------------------------------------------------------------
------------------------------------------------------------
------------------------------------------------------------
------------------------------------------------------------
------------------------------------------------------------
------------------------------------------------------------
------------------------------------------------------------
------------------------------------------------------------
------------------------------------------------------------
------------------------------------------------------------
------------------------------------------------------------
------------------------------------------------------------
------------------------------------------------------------
------------------------------------------------------------
------------------------------------------------------------
------------------------------------------------------------
------------------------------------------------------------
------------------------------------------------------------
------------------------------------------------------------
------------------------------------------------------------
----------aa-g---tt-t------ggt---gt-c-----------------------
-aatgttgc--agatata-----------caacctc-agatgcagt-----tt-----tt
ttatcata--------ctagca----catttgtctg---tgc----agtaaagaaaagaa
-aaaaa---aca---c----cttcac----tatta--acacaaattc------t--acaa
cgttttgc-------cag----catggtc-tgtagatga---------------------
------------------------------aaatagggcc---agca---gtc----tag
gg-------gt-t------tgcaaa------------atgtttttgaaca----------
------------------------------------------------------------
--------------aaa-----t-----caccatgc---catac-a--------------
------------------------------------------------------------
------------------------------------------------------------
------------------------------------------------------------
------------------------------------------------------------
------------------------------------------------------------
------------------------------------------------------------
------------------------------------------------------------
------------------------------------------------------------
------------------------------------------------------------
------------------------------------------------------------
------------------------------------------------------------
------------------------------------------------------------
------------------------------------------------------------
------------------------------------------------------------
------------------------------------------------------------
------------------------------------------------------------
------------------------------------------------------------
------------------------------------------------------------
------------------------------------------------------------
------------------------------------------------------------
------------------------------------------------------------
------------------------------------------------------------
------------------------------------------------------------
------------------------------------------------------------
------------------------------------------------------------
------------------------------------------------------------
------------------------------------------------------------
------------------------------------------------------------
------------------------------------------------------------
------------------------------------------------------------
------------
>Helitron-1N2_DR|435122
------------------------------------------------------------
------------------------------------------------------------
------------------------------------------------------------
------------------------------------------------------------
------------------------------------------------------------
------------------------------------------------------------
------------------------------------------------------------
------------------------------------------------------------
------------------------------------------------------------
------------------------------------------------------------
------------------------------------------------------------
------------------------------------------------------------
------------------------------------------------------------
------------------------------------------------------------
------------------------------------------------------------
------------------------------------------------------------
------------------------------------------------------------
------------------------------------------------------------
------------------------------------------------------------
------------------------------------------------------------
------------------------------------------------------------
------------------------------------------------------------
------------------------------------------------------------
------------------------------------------------------------
------------------------------------------------------------
------------------------------------------------------------
------------------------------------------------------------
--------------cgtaag--------------------tg-------ca---------
------------------------------------------at----------------
-----------------gt-tggac--cgttg-gtggag------caa------------
----------gagagatt------------------taatttgaga-----a--------
-----------------------------ttttttt----------gttaa-------tt
-tgttat--t----ttgtttactactgtt-aatctgtgtccaggtttca-----caa---
-cttttacat------------tatgg---------------------------------
t---tcta-tgggct-------gc------------------caatg-tctca---agtg
cag----aagc-------------------------------------------------
-------------------agaacaa------------------------------gaaa
g--caagcacaaaaaa----------------------------------------gag-
----aacatataaa------------------------------------------gtag
g-----------------------------------------------------------
----------------------------------------tg------------------
-------ccaa-gaaa--------------------------------------------
------------------------------------------------------------
------------------------------------------------------------
------------------------------------------------------------
------------------------------------------------------------
----------------------------------------t-------------------
------------------------------------------------------------
------------------------------------------------------------
------------------------------------------cctcaa------------
------------------------------------------------------------
------------------------------------------------------------
------------------------------------------------------------
------------------------------------------------------------
----tg------------------------------------------------------
------------------------------------------------------------
------------------------------------------------------------
------------------------------------------------------------
------------------------------------------------------------
---------------------------------------------ccaggcct-------
-------------cta-----------------------------tg---------cat-
-tgtg--------------gagaaat----cctc---------------------gtgtc
cattttggcaa-------------------------ctt-gtg--aaatgtgcttgca--
-------tt----------------------------------caagatatttgcttgat
------------------------------------------------------------
------------------caac----------------------ttaa------------
------------------------------------------------------------
------------------------------------------------------------
------------
>Helitron-1N2_DR|435123
------------------------------------------------------------
------------------------------------------------------------
------------------------------------------------------------
------------------------------------------------------------
------------------------------------------------------------
------------------------------------------------------------
------------------------------------------------------------
------------------------------------------------------------
------------------------------------------------------------
------------------------------------------------------------
------------------------------------------------------------
------------------------------------------------------------
------------------------------------------------------------
------------------------------------------------------------
------------------------------------------------------------
------------------------------------------------------------
------------------------------------------------------------
------------------------------------------------------------
------------------------------------------------------------
------------------------------------------------------------
------------------------------------------------------------
------------------------------------------------------------
------------------------------------------------------------
------------------------------------------------------------
-----------------------------------------------------------g
------------------------------------------------------------
------------------------------------------------------------
--------------tgtgagg-------------------tg----a--ca---------
-------------a--------------------------g-------------------
--------ccaaag---tc-t------agt---tc-aaa-------ta----tgtc---a
aagctttgc--agaaata-----------cagcttt-ggatgtggta-----------tg
gcatcatg--------ccttgc----aatttgtcag---tgt----cgtaa-------at
-ttgtg---------t----tttttt----tagca--aaacaaatt--g--------aaa
ctttttgcca-----t------tatgttc-tgaagatgatg--t--gggt----taaa--
t---tt------ggt-------a------aaaatctgcac---aatg-------------
-------g----------------------------------------------------
------------------------------------------------------------
------------------------------------------------------------
------------------------------------------------------------
[truncated: 1,830,915 more chars]
