# Supplementary material for: Zebrafish transposable elements show extensive diversification in age, genomic distribution, and developmental expression
Source: Genome Res. 2022 Jul;32(7):1408–23. doi: 10.1101/gr.275655.121 (PMC9341512; doi:10.1101/gr.275655.121)
Supplement: Supplemental Material [file supp_gr.275655.121_Supplementary_data_2.tar.gz › supp-data-2/L1-63_DR.mafft.fa]

>L1-63_DR|75193
------------------------------------------------------------
------------------------------------------------------------
------------------------------------------------------------
------------------------------------------------------------
------------------------------------------------------------
------------------------------------------------------------
------------------------------------------------------------
------------------------------------------------------------
------------------------------------------------------------
------------------------------------------------------------
------------------------------------------------------------
------------------------------------------------------------
------------------------------------------------------------
------------------------------------------------------------
------------------------------------------------------------
------------------------------------------------------------
------------------------------------------------------------
------------------------------------------------------------
------------------------------------------------------------
------------------------------------------------------------
------------------------------------------------------------
------------------------------------------------------------
------------------------------------------------------------
------------------------------------------------------------
------------------------------------------------------------
------------------------------------------------------------
------------------------------------------------------------
------------------------------------------------------------
------------------------------------------------------------
------------------------------------------------------------
------------------------------------------------------------
------------------------------------------------------------
------------------------------------------------------------
------------------------------------------------------------
------------------------------------------------------------
------------------------------------------------------------
------------------------------------------------------------
------------------------------------------------------------
------------------------------------------------------------
------------------------------------------------------------
------------------------------------------------------------
------------------------------------------------------------
------------------------------------------------------------
------------------------------------------------------------
------------------------------------------------------------
------------------------------------------------------------
------------------------------------------------------------
------------------------------------------------------------
------------------------------------------------------------
------------------------------------------------------------
------------------------------------------------------------
------------------------------------------------------------
------------------------------------------------------------
------------------------------------------------------------
------------------------------------------------------------
------------------------------------------------------------
------------------------------------------------------------
------------------------------------------------------------
------------------------------------------------------------
------------------------------------------------------------
------------------------------------------------------------
------------------------------------------------------------
------------------------------------------------------------
------------------------------------------------------------
------------------------------------------------------------
------------------------------------------------------------
------------------------------------------------------------
------------------------------------------------------------
------------------------------------------------------------
------------------------------------------------------------
------------------------------------------------------------
------------------------------------------------------------
------------------------------------------------------------
------------------------------------------------------------
------------------------------------------------------------
------------------------------------------------------------
------------------------------------------------------------
------------------------------------------------------------
------------------------------------------------------------
------------------------------------------------------------
------------------------------------------------------------
------------------------------------------------------------
---------------------------tga-ttgacatcaaaagtctg----aa------
ttg-ctttggtgcaaatggtc----cact-----------ttctgga-actttcttacta
aatgct----ccataac-------------tgg-t-tttgtc-----tatctattcttg-
----------------------gttcctaa-------------tcttttatttatgtt-t
tc------tgtgcccttaagtga-t--------------------------------gaa
tgcaat-----tgaatgtata--acaaactt-------------------ctgtac----
-----atg-tatta---------------c----tatcag------------taccacaa
---ttatttaatgagaaaaa----------------------------------------
--------------------------
>L1-63_DR|75194
------------------------------------------------------------
------------------------------------------------------------
------------------------------------------------------------
------------------------------------------------------------
------------------------------------------------------------
------------------------------------------------------------
------------------------------------------------------------
------------------------------------------------------------
------------------------------------------------------------
------------------------------------------------------------
------------------------------------------------------------
------------------------------------------------------------
------------------------------------------------------------
------------------------------------------------------------
------------------------------------------------------------
------------------------------------------------------------
------------------------------------------------------------
------------------------------------------------------------
------------------------------------------------------------
------------------------------------------------------------
------------------------------------------------------------
------------------------------------------------------------
------------------------------------------------------------
------------------------------------------------------------
------------------------------------------------------------
------------------------------------------------------------
------------------------------------------------------------
------------------------------------------------------------
------------------------------------------------------------
------------------------------------------------------------
------------------------------------------------------------
------------------------------------------------------------
------------------------------------------------------------
------------------------------------------------------------
------------------------------------------------------------
------------------------------------------------------------
------------------------------------------------------------
------------------------------------------------------------
------------------------------------------------------------
------------------------------------------------------------
------------------------------------------------------------
------------------------------------------------------------
------------------------------------------------------------
------------------------------------------------------------
------------------------------------------------------------
------------------------------------------------------------
------------------------------------------------------------
------------------------------------------------------------
------------------------------------------------------------
------------------------------------------------------------
------------------------------------------------------------
------------------------------------------------------------
------------------------------------------------------------
------------------------------------------------------------
------------------------------------------------------------
------------------------------------------------------------
------------------------------------------------------------
------------------------------------------------------------
------------------------------------------------------------
------------------------------------------------------------
------------------------------------------------------------
------------------------------------------------------------
------------------------------------------------------------
------------------------------------------------------------
------------------------------------------------------------
------------------------------------------------------------
------------------------------------------------------------
----agaaggtgatatacaatttgaatttactgaaatagaaaaactgctt-tttcttcat
gta----cgctta---aacaagatctctgaattatatgcattgctgtctaatactggccc
tt-caacctttgattcttcaagggcaatatgggaaaaggatctgag-----------gtg
atgaggagtggctatctgcctgctcaaatatctatcccaaaagtacttcaatttcggttc
atgagcaaaattataaatgtattaacaggatt-----------gatc---aaaccc----
--------------cagttcgcctccatagaatatttcccaatcattccctgc--tgtgt
ttcaaatttaagttagacatt--------ggcacagtgatg---tatgtatttttt----
-gat-----------------aaa-tgtactga-aaagagattc-------acaaaatga
ttatata----------------------tatagttgggaagacttt-----------tg
ctttg------tccccaaag-----gt-------------atgt------cttctgaatt
-------------gtacatcggaact------gtgtcttga-----------tcac----
------------------------------------------------------------
------------------------------------------------------------
------------------------------------------------------------
------------------------------------------------------------
---ttgac----------------------------------------------------
------------------------------------------------------------
------------------------------------------------------------
------------------------------------------------------------
------------------------------------------------------------
------------------------------------------------------------
------------------------------------------------------------
------------------------------------------------------------
--------------------------
>L1-63_DR|75195
------------------------------------------------------------
------------------------------------------------------------
------------------------------------------------------------
------------------------------------------------------------
------------------------------------------------------------
------------------------------------------------------------
------------------------------------------------------------
------------------------------------------------------------
------------------------------------------------------------
------------------------------------------------------------
------------------------------------------------------------
------------------------------------------------------------
------------------------------------------------------------
------------------------------------------------------------
------------------------------------------------------------
------------------------------------------------------------
------------------------------------------------------------
------------------------------------------------------------
------------------------------------------------------------
------------------------------------------------------------
------------------------------------------------------------
------------------------------------------------------------
------------------------------------------------------------
------------------------------------------------------------
------------------------------------------------------------
------------------------------------------------------------
------------------------------------------------------------
------------------------------------------------------------
------------------------------------------------------------
------------------------------------------------------------
------------------------------------------------------------
------------------------------------------------------------
------------------------------------------------------------
------------------------------------------------------------
------------------------------------------------------------
------------------------------------------------------------
------------------------------------------------------------
------------------------------------------------------------
------------------------------------------------------------
------------------------------------------------------------
------------------------------------------------------------
------------------------------------------------------------
------------------------------------------------------------
------------------------------------------------------------
------------------------------------------------------------
------------------------------------------------------------
------------------------------------------------------------
------------------------------------------------------------
------------------------------------------------------------
------------------------------------------------------------
------------------------------------------------------------
------------------------------------------------------------
------------------------------------------------------------
------------------------------------------------------------
------------------------------------------------------------
------------------------------------------------------------
------------------------------------------------------------
------------------------------------------------------------
------------------------------------------------------------
------------------------------------------------------------
------------------------------------------------------------
------------------------------------------------------------
------------------------------------------------------------
------------------------------------------------------------
------------------------------------------------------------
------------------------------------------------------------
------------------------------------------------------------
------------------------------------------------------------
------------------------------------------------------------
------------------------------------------------------------
-----------------------------------------------------------c
atgaataaagttttaaacttattcacagattt-----------tact---tatccc----
--------------cagtttaccttcatagaatattttccaattgttcacagt----tgt
tttaattgtgtggttgacgtt--------ggcacagtggtg---catgtatctttgtatg
ggac----tgtgacagaattcaaa-tgtactga-aaagatattc-------acaaaatta
tttagag----------------------agtaatatgaaaaatact---------tttg
taaag------tcgctaatg-----gt-------------atac------ctcccaaatt
-------------atacagtgggctt------ttgtctggt-----------ttgtaata
aagaa---------cgggtgcta----aatgtttg-tata--------------catttg
gcca-------aaa-atgta----------------------------------------
--------tac----------tattattatggtca--actg--caggtaccctcagtcaa
-----tgtgcagt-------tgaaccaggcaacaacac---gtttacca-----ctggaa
aaactaactt----------------ttgg-tttacatcaaagatatg----aa------
tta-tttaagtgcatatgttc----cact-----------ttct----------------
-----------tgtgga-------------tgc-tcattgac-----tttctaatctgg-
----------------------gtctctaatct----------tctttta-ttcagtt-t
t---------tgcttttaagaattc--------------------------------aca
--------------atgtacaacaagatctt-------------------ctgtat----
-----atgttgtta---------------tgagatatcag------------ttccacag
---ttgtttatctaagaaaa----------------------------------------
--------------------------
>L1-63_DR|75196
------------------------------------------------------------
------------------------------------------------------------
------------------------------------------------------------
------------------------------------------------------------
------------------------------------------------------------
------------------------------------------------------------
------------------------------------------------------------
------------------------------------------------------------
------------------------------------------------------------
------------------------------------------------------------
------------------------------------------------------------
------------------------------------------------------------
------------------------------------------------------------
------------------------------------------------------------
------------------------------------------------------------
------------------------------------------------------------
------------------------------------------------------------
------------------------------------------------------------
------------------------------------------------------------
------------------------------------------------------------
------------------------------------------------------------
------------------------------------------------------------
------------------------------------------------------------
------------------------------------------------------------
------------------------------------------------------------
------------------------------------------------------------
------------------------------------------------------------
------------------------------------------------------------
------------------------------------------------------------
------------------------------------------------------------
------------------------------------------------------------
------------------------------------------------------------
------------------------------------------------------------
------------------------------------------------------------
------------------------------------------------------------
------------------------------------------------------------
------------------------------------------------------------
------------------------------------------------------------
------------------------------------------------------------
------------------------------------------------------------
------------------------------------------------------------
------------------------------------------------------------
------------------------------------------------------------
------------------------------------------------------------
------------------------------------------------------------
------------------------------------------------------------
------------------------------------------------------------
------------------------------------------------------------
------------------------------------------------------------
------------------------------------------------------------
------------------------------------------------------------
------------------------------------------------------------
------------------------------------------------------------
------------------------------------------------------------
------------------------------------------------------------
------------------------------------------------------------
------------------------------------------------------------
------------------------------------------------------------
------------------------------------------------------------
----------------------------------------------------ataaatca
agcacatgttaaactgatttatttacagattccattcacaatgtgttccgattgtatcta
caaaatgctttcctagactcctatgctccctaccatttattcataatgtaaaaa-aattc
aacatctgactagtgtttttacagtaacaaatacttttttagtgtggaaggatgttaagt
attatttatccatcccaaataagtt-----ctaagtcacctattatgcttaatcctgatt
ttcccaccacaatactgaatattggccttttgactaggaaaccaagaggtgtgtcgaaat
tgggacattctttcaattatggccaaataaaatcattttaggggttaagacaggaatttt
gtcttcccggtaaaaatttgtatgaattcctgcaaatttgacgcttcttagaatta----
taaaagaaggtaatatata-----------------------------------------
-------tattttaa-aaaaagatctctgaattatatacattgttgtctaata-------
---caacctttaattctttaaaggtaatatgggaaaaggatttgggatctattttaagta
atgagg--------tctgcctgctcaaatatctatcccaaaagtacttcagtttctgttt
atgaacaaaattataaatgcatttata--att-----------tatc---taaccc----
--------------cagttggcctccatagaatacttcccaattgttccgagc--aatgt
tttaaatgcaagttagacatt--------ggcacagtgatg---catgtattttgg----
-gat----tgcgacaaaatcaaaa-tgtactag-aaagaaattg-------acaaaatta
taataaaataa--------------ataaatcaattggacagacttt-----------tg
ctttg------tccccaaag-----at-------------aaat------cttctgaatt
-------------gttcattagaact------gtgtctcga-----------tcatgata
aagaa---------tg-----tg----aatttttg-tata--------------tacctg
gcca------taaaaatttatat-------------------------------------
--------tat----------tattactatggtca--actgctcagataccttcagtc--
-----tacgtggc-------tgagtcagccaaccagac---ttctacta-----ctggaa
aaatcaacct----------------ataa-tttacatcaaagatc--------------
atg-ttctggcgtatttggtc----ctcc-----------ttctg-a-actttattg-ac
tgtact----cagtgac-------------t------atgtt-----tatctaaattta-
----------------------ttttataatct----------tcttttatttttgtc-t
t---------tgctttaaagtattt--------------------------------gta
tgcatttgtt-agaatgtccaacaaaaactg-------------------ttgtac----
-----ttgttgcta---------------caagataccag------------taccactg
---ttgttctgttgaaaaacaaata-----------------------------------
--------------------------
>L1-63_DR|75197
------------------------------------------------------------
------------------------------------------------------------
------------------------------------------------------------
------------------------------------------------------------
------------------------------------------------------------
------------------------------------------------------------
------------------------------------------------------------
------------------------------------------------------------
------------------------------------------------------------
------------------------------------------------------------
------------------------------------------------------------
------------------------------------------------------------
------------------------------------------------------------
------------------------------------------------------------
------------------------------------------------------------
------------------------------------------------------------
------------------------------------------------------------
------------------------------------------------------------
------------------------------------------------------------
------------------------------------------------------------
------------------------------------------------------------
------------------------------------------------------------
------------------------------------------------------------
------------------------------------------------------------
------------------------------------------------------------
------------------------------------------------------------
------------------------------------------------------------
------------------------------------------------------------
------------------------------------------------------------
------------------------------------------------------------
------------------------------------------------------------
------------------------------------------------------------
------------------------------------------------------------
------------------------------------------------------------
------------------------------------------------------------
------------------------------------------------------------
------------------------------------------------------------
------------------------------------------------------------
------------------------------------------------------------
------------------------------------------------------------
------------------------------------------------------------
------------------------------------------------------------
------------------------------------------------------------
------------------------------------------------------------
------------------------------------------------------------
------------------------------------------------------------
------------------------------------------------------------
------------------------------------------------------------
------------------------------------------------------------
------------------------------------------------------------
------------------------------------------------------------
------------------------------------------------------------
------------------------------------------------------------
------------------------------------------------------------
------------------------------------------------------------
------------------------------------------------------------
------------------------------------------------------------
------------------------------------------------------------
------------------------------------------------------------
------------------------------------------------------------
------------------------------------------------------------
------------------------------------------------------------
------------------------------------------------------------
------------------------------------------------------------
------------------------------------------------------------
------------------------------------------------------------
------------------------------------------------------------
------------------------------------------------------------
------------------------------------------------------------
-------------------------aatatgggaaaaggatttggggtctatttttagtg
atgaagag--------tggctgcacaaatatatatccccaaagtacttcaatttcggttt
atgaacaaaattataaatgtatttacaggatt-----------t--------accc----
--------------cagttcgcctccatagaatatttc-caattgttcccagc--tatgt
ttcaaatgtagg-taaacatt--------ggcacagtagtg---catgcattttgg----
-gat----tgcaacaaattcaa------actgg-aaagagattt-------ccaaaatta
ttcaaaaa---------------------aattattggaaagacttt-----------cg
cttcg------tccacaaag-----gtataccaaatgtaaatac------cttctgattt
-------------gtacatgggaact------atgtcttga-----------tcatgata
aagaa---------tgtgtattg----aatttttg-tata--------------tacttg
gcca-------aaaaaatta----------------------------------------
--------tat----------tattataatagtca--actgtctagataccttcaatcaa
-----tatgtgcc-----------------aaccagac---ttctacca-----ctagaa
aaattaacct----------------atga-tttacattaaagatctg----ag------
gtg-ttctggcgcatttggtc----ctcc-----------ttctgca-tttttcttg-ag
cgtact----cagttac-------------t------atgtc-----tttctaaatttg-
----------------------tttcataatct----------ccctttatttttgtc-t
t---------tgatttgaaacattt--------------------------------gta
cgcgtttgat-agaatgtctaacaaaaactg-------------------ctgtac----
-----tgct-----------------------gatatcag------------taccactg
---ttgttctgttgaaaacaa---------------------------------------
--------------------------
>L1-63_DR|75198
------------------------------------------------------------
------------------------------------------------------------
------------------------------------------------------------
------------------------------------------------------------
------------------------------------------------------------
------------------------------------------------------------
------------------------------------------------------------
------------------------------------------------------------
------------------------------------------------------------
------------------------------------------------------------
------------------------------------------------------------
------------------------------------------------------------
------------------------------------------------------------
------------------------------------------------------------
------------------------------------------------------------
------------------------------------------------------------
------------------------------------------------------------
------------------------------------------------------------
------------------------------------------------------------
------------------------------------------------------------
------------------------------------------------------------
------------------------------------------------------------
------------------------------------------------------------
------------------------------------------------------------
------------------------------------------------------------
------------------------------------------------------------
------------------------------------------------------------
------------------------------------------------------------
------------------------------------------------------------
------------------------------------------------------------
------------------------------------------------------------
------------------------------------------------------------
------------------------------------------------------------
------------------------------------------------------------
------------------------------------------------------------
------------------------------------------------------------
------------------------------------------------------------
------------------------------------------------------------
------------------------------------------------------------
------------------------------------------------------------
------------------------------------------------------------
------------------------------------------------------------
------------------------------------------------------------
------------------------------------------------------------
------------------------------------------------------------
------------------------------------------------------------
------------------------------------------------------------
------------------------------------------------------------
------------------------------------------------------------
------------------------------------------------------------
------------------------------------------------------------
------------------------------------------------------------
------------------------------------------------------------
------------------------------------------------------------
------------------------------------------------------------
------------------------------------------------------------
------------------------------------------------------------
------------------------------------------------------------
------------------------------------------------------------
------------------------------------------------------------
------------------------------------------------------------
------------------------------------------------------------
--------------------------------------------------------aaga
aatatttatccatcccaaatggata-------aagttgtgttttacgcttaatccagatt
ttcccactacaatacagaatattggccttttgactt----------ttgagtgtcggaat
tgggtatcctattggctgatggataaataaaattatttgaggagttaagacaggaattta
gtcttcccagtaaagatttttataaattccttcaaattcgacactttttagagttaccgt
t-agaaaaggttatatacaatttgattttactgaaaaagaaaagc-----tttttttcat
gga----cgctta---aaaaagatctctggattatatacattgctgtctaatactggtcc
tt-caacctttgattctttaggggtaataagggaaaatgatttgaggtctttttttattg
atgaggagtggctatctgcttgctcaaatatcagtcctagaagtactacaatttcagttc
atgagcaaaattttaaatgtattcaaaggatt-----------tatc---taactt----
--------------cagttcgcctccatagaatatttcccaattgttcccagc--tatgt
ttcaaatgtcagttagacatt--------ggcacagtgatg---aatgtattttgg----
-ggt----tgcgaagaaatcaaaa-tgtactgg-aaagagatta-------acaaaatta
taaaaaaa---------------------tataaatggaaagac--t-----------tg
ctttg------tcctcaaag-----ga-------------atac------cttctgaatt
-------------gtacatcggaact------gtgtcgtga-----------tcatgaca
aagaa---------tgtgtattg----aatttttg-tata--------------tacttc
gcca-------aaacattta----------------------------------------
--------t-t----------tattatcatggtca--actgcatagagaccttcagtcaa
-----tatgtggc-------tgagtcaggcaatcagac---tcctacca-----ctggaa
aaattaactta-------------tgaata-ataacatcaaagatctg----ag------
gtg-ttctggtgcattc----------------------------ac-attttttgg-ag
ggtact----caatgac-------------t------atgtc-----tttctaaatttg-
----------------------ttttataatct----------ccttttatttttgtc-t
t---------tactttgaagcatct--------------------------------gca
agcatttgtt-agaatg--taacaaatactg-------------------ctgtat----
-----ttgttat------------------gagacaccag------------ttccactg
---ttgttctgttgaaaaaaa---------------------------------------
--------------------------
>L1-63_DR|75199
------------------------------------------------------------
------------------------------------------------------------
------------------------------------------------------------
------------------------------------------------------------
------------------------------------------------------------
------------------------------------------------------------
------------------------------------------------------------
------------------------------------------------------------
------------------------------------------------------------
------------------------------------------------------------
------------------------------------------------------------
------------------------------------------------------------
------------------------------------------------------------
------------------------------------------------------------
------------------------------------------------------------
------------------------------------------------------------
------------------------------------------------------------
------------------------------------------------------------
------------------------------------------------------------
------------------------------------------------------------
------------------------------------------------------------
------------------------------------------------------------
------------------------------------------------------------
------------------------------------------------------------
------------------------------------------------------------
------------------------------------------------------------
------------------------------------------------------------
------------------------------------------------------------
------------------------------------------------------------
------------------------------------------------------------
------------------------------------------------------------
------------------------------------------------------------
------------------------------------------------------------
------------------------------------------------------------
------------------------------------------------------------
------------------------------------------------------------
------------------------------------------------------------
------------------------------------------------------------
------------------------------------------------------------
------------------------------------------------------------
------------------------------------------------------------
------------------------------------------------------------
------------------------------------------------------------
------------------------------------------------------------
------------------------------------------------------------
------------------------------------------------------------
------------------------------------------------------------
------------------------------------------------------------
------------------------------------------------------------
------------------------------------------------------------
------------------------------------------------------------
------------------------------------------------------------
------------------------------------------------------------
------------------------------------------------------------
------------------------------------------------------------
------------------------------------------------------------
------------------------------------------------------------
------------------------------------------------------------
------------------------------------------------------------
------------------------------------------------------------
------------------------------------------------------------
------------------------------------------------------------
------------------------------------------------------------
------------------------------------------------------------
------------------------------------------------------------
------------------------------------------------------------
------------------------------------------------------------
------------------------------------------------------------
------------------------------------------------------------
------------------------------------------------------------
------------------------------------------------------------
------------------------------------------------------------
------------------------------------------------------------
--------------------------------------------cacacattttgg----
-gac----tgtgaccaaatctaaa-tgtactgt-aaagagattc-------acaaaacta
ttcaaaa----------------------cataattggaaaaacttg-----------tg
cttcg------tccccaaag-----gt-------------atac------cttctgaatt
-------------gtacagtggaact------gtgtcttga-----------ttgtgata
aagaa---------tgtgtatta----atttttta-tata--------------gacttg
gcca-------aaaaatgta----------------------------------------
--------tat----------tattattacggtca--actgctcagatacctcaggttaa
------------------------tcaggtgaccacac---ttttacca-----ctggaa
aaaataacct----------------acga-tttacatcagagatctg----ag------
gtg-ttctggtgcatttggtc----ctcc-----------ctctaga-attttcttg-ag
ggtact----cagtgac-------------t------gtgtc-----tttctaaatttg-
---------------------gttttataattt---------------catttctgtc-t
t---------tgctttcaagcattt--------------------------------tta
tgcatt-----tgaatgtcgaacaaaaattg-------------------ctgtac----
-----ttgttgtca---------------caagataccag------------tacaac--
------------------------------------------------------------
--------------------------
>L1-63_DR|75200
------------------------------------------------------------
------------------------------------------------------------
------------------------------------------------------------
------------------------------------------------------------
------------------------------------------------------------
------------------------------------------------------------
------------------------------------------------------------
------------------------------------------------------------
------------------------------------------------------------
------------------------------------------------------------
------------------------------------------------------------
------------------------------------------------------------
------------------------------------------------------------
------------------------------------------------------------
------------------------------------------------------------
------------------------------------------------------------
------------------------------------------------------------
------------------------------------------------------------
------------------------------------------------------------
------------------------------------------------------------
------------------------------------------------------------
------------------------------------------------------------
------------------------------------------------------------
------------------------------------------------------------
------------------------------------------------------------
------------------------------------------------------------
------------------------------------------------------------
------------------------------------------------------------
------------------------------------------------------------
------------------------------------------------------------
------------------------------------------------------------
------------------------------------------------------------
------------------------------------------------------------
------------------------------------------------------------
------------------------------------------------------------
------------------------------------------------------------
------------------------------------------------------------
------------------------------------------------------------
------------------------------------------------------------
------------------------------------------------------------
------------------------------------------------------------
------------------------------------------------------------
------------------------------------------------------------
------------------------------------------------------------
------------------------------------------------------------
------------------------------------------------------------
------------------------------------------------------------
------------------------------------------------------------
------------------------------------------------------------
------------------------------------------------------------
------------------------------------------------------------
------------------------------------------------------------
------------------------------------------------------------
------------------------------------------------------------
------------------------------------------------------------
------------------------------------------------------------
------------------------------------------------------------
------------------------------------------------------------
------------------------------------------------------------
------------------------------------------------------------
------------------------------------------------------------
------------------------------------------------------------
------------------------------------------------------------
------------------------------------------------------------
------------------------------------------------------------
------------------------------------------------------------
------------------------------------------------------------
------------------------------------------------------------
------------------------------------------------------------
------------------------------------------------------------
------------------------------------------------------------
------------------------------------------------------------
------------------------------------------------------------
---------------------------------------tg---aatgtgttttgg----
-gat----tgcgacaaaatctaaa-tgtactgg-aaagagattc-------agaaaatga
ttttaaaaaaat-aattggaaag--actttataattggaaagacttt-----------tg
ctttg------tcctcaaag-----gt-------------atac------cttcttaatt
-------------gtaggtcggaact------gtgtcttga-----------tcatgata
aaaaa---------tgtggattg----aatttttg-tata--------------tact--
------------------------------------------------------------
--------tac-------------------------------------------------
---aatatgtggc-------caagtcaggcaatcagac---tcctgcca-----ctggga
aaattaacct----------------atga-tttacatcaaagatctg----ag------
gtg-ttctg-tgcatttggtcc------------------tcctgga-tttttcctg-ag
agtact----cagtgac-------------tg---------------tctttaaatctc-
----------------------ttttattatct----------cctataatttttgtc-t
t---------tgctttgaagcattt--------------------------------gtc
ta---------------------aaaaactg-------------------ttgtagccta
----ctcgatgttg---------------tgagataccag------------taccactg
---ttgttctgttgaaaaaaaa--------------------------------------
--------------------------
>L1-63_DR|150713
------------------------------------------------------------
------------------------------------------------------------
------------------------------------------------------------
------------------------------------------------------------
------------------------------------------------------------
------------------------------------------------------------
------------------------------------------------------------
------------------------------------------------------------
------------------------------------------------------------
------------------------------------------------------------
------------------------------------------------------------
------------------------------------------------------------
------------------------------------------------------------
------------------------------------------------------------
------------------------------------------------------------
------------------------------------------------------------
------------------------------------------------------------
------------------------------------------------------------
------------------------------------------------------------
------------------------------------------------------------
------------------------------------------------------------
------------------------------------------------------------
------------------------------------------------------------
------------------------------------------------------------
------------------------------------------------------------
------------------------------------------------------------
------------------------------------------------------------
------------------------------------------------------------
------------------------------------------------------------
------------------------------------------------------------
------------------------------------------------------------
------------------------------------------------------------
------------------------------------------------------------
------------------------------------------------------------
------------------------------------------------------------
------------------------------------------------------------
------------------------------------------------------------
------------------------------------------------------------
------------------------------------------------------------
------------------------------------------------------------
------------------------------------------------------------
------------------------------------------------------------
------------------------------------------------------------
------------------------------------------------------------
------------------------------------------------------------
------------------------------------------------------------
------------------------------------------------------------
------------------------------------------------------------
------------------------------------------------------------
------------------------------------------------------------
------------------------------------------------------------
------------------------------------------------------------
------------------------------------------------------------
------------------------------------------------------------
------------------------------------------------------------
------------------------------------------------------------
------------------------------------------------------------
------------------------------------------------------------
------------------------------------------------------------
------------------------------------------------------------
------------------------------------------------------------
------------------------------------------------------------
------------------------------------------------------------
------------------------------------------------------------
------------------------------------------------------------
------------------------------------------------------------
------------------------------------------------------------
------------------------------------------------------------
--------------------------------tagatgcatgagtgtcaaatcgtggtca
tt-caacctttgattctttaagggtaatatgaaaaaaggatttggggtctatttttagtg
atgaggagtggctatctgcctgctcaaatatctatcccaaaagtacttcaatttcggttc
agaaacaaaattataaatgtagtcacatgatt-----------tatc---taactc----
--------------cagttcgcctccatagaatatttcccaactgttct--gt--tatgt
ttcaaaggtaaggtagacata--------gtctcagtagtgactcatgtattttgg----
-gat----tgtgacaa---tcaag-tttactgg-aaggagattc-------acaaaatga
ttaaaaaa---------------------aactattggaaagacttt-----------tg
ctttg------tacccaaag-----gt-------------atac------cttctgaatt
-------------gtacagtggaact------gtgtcttga-----------t-------
------------------------------------------------------------
------------------------------------------------------------
------------------------------------------------------------
------------------------------------------------------------
------------------------------------------------------------
gtg-ttcttgtgtgtttggtc----ttcc-----------ctttgga-attttcttg-ag
agtact----caatgac-------------t------gtgcc-----tttctaaatttg-
---------------------gttttataattt----------ccatttatttctatc-t
t---------tgctctcaagcattt--------------------------------ata
tgcatt-----tgaatgtcgaacaaa----------------------------------
------------------------------------------------------------
------------------------------------------------------------
--------------------------
>L1-63_DR|150714
------------------------------------------------------------
------------------------------------------------------------
------------------------------------------------------------
------------------------------------------------------------
------------------------------------------------------------
------------------------------------------------------------
------------------------------------------------------------
------------------------------------------------------------
------------------------------------------------------------
------------------------------------------------------------
------------------------------------------------------------
------------------------------------------------------------
------------------------------------------------------------
------------------------------------------------------------
------------------------------------------------------------
------------------------------------------------------------
------------------------------------------------------------
------------------------------------------------------------
------------------------------------------------------------
------------------------------------------------------------
------------------------------------------------------------
------------------------------------------------------------
------------------------------------------------------------
------------------------------------------------------------
------------------------------------------------------------
------------------------------------------------------------
------------------------------------------------------------
------------------------------------------------------------
------------------------------------------------------------
------------------------------------------------------------
------------------------------------------------------------
------------------------------------------------------------
------------------------------------------------------------
------------------------------------------------------------
------------------------------------------------------------
------------------------------------------------------------
------------------------------------------------------------
------------------------------------------------------------
------------------------------------------------------------
------------------------------------------------------------
------------------------------------------------------------
------------------------------------------------------------
------------------------------------------------------------
------------------------------------------------------------
------------------------------------------------------------
------------------------------------------------------------
------------------------------------------------------------
------------------------------------------------------------
------------------------------------------------------------
------------------------------------------------------------
------------------------------------------------------------
------------------------------------------------------------
------------------------------------------------------------
------------------------------------------------------------
------------------------------------------------------------
------------------------------------------------------------
------------------------------------------------------------
------------------------------------------------------------
------------------------------------------------------------
------------------------------------------------------------
------------------------------------------------------------
------------------------------------------------------------
------------------------------------------------------------
------------------------------------------------------------
------------------------------------------------------------
------------------------------------------------------------
------------------------------------------------------------
------------------------------------------------------------
------------------------------------------------------------
------------------------------------------------------------
------------------------------------------------------------
------------------------------------------------------------
------------------------------------------------------------
------------------------------------------------------------
------------------------------------------------------------
------------------------------------------------------------
------------------------------------------------------------
------------------------------------------------------------
------------------------------------------------------------
------------------------------------------------------------
--------tat----------tattattatggtca--actgctcagataccctcagtcaa
-----tatgtggc---------aaccagtcaaccagac---ttttacca-----ctggaa
aaattgacct----------------atga-tttacatcaaagatctg----at------
gta-ttctggtgcatttggtc----ctcc-----------ttctgaa-tttttcttg-tg
ggtact----cagtgactatatc-------t------atgtc-----tttctaagtttt-
----------------------ttttataatct----------ccttttatttttgtc-t
t---------tgctttgaagcattt---------------------------------ta
tttatttgtt-agaatgtccaacaaaaactg-------------------ctgtac----
-----atgttggta---------------caaaattccag------------taccactg
---ttgttctgttgaaaattaaaata----------------------------------
--------------------------
>L1-63_DR|150715
------------------------------------------------------------
------------------------------------------------------------
------------------------------------------------------------
------------------------------------------------------------
------------------------------------------------------------
------------------------------------------------------------
------------------------------------------------------------
------------------------------------------------------------
------------------------------------------------------------
------------------------------------------------------------
------------------------------------------------------------
------------------------------------------------------------
------------------------------------------------------------
------------------------------------------------------------
------------------------------------------------------------
------------------------------------------------------------
------------------------------------------------------------
------------------------------------------------------------
------------------------------------------------------------
------------------------------------------------------------
------------------------------------------------------------
------------------------------------------------------------
------------------------------------------------------------
------------------------------------------------------------
------------------------------------------------------------
------------------------------------------------------------
------------------------------------------------------------
------------------------------------------------------------
------------------------------------------------------------
------------------------------------------------------------
------------------------------------------------------------
------------------------------------------------------------
------------------------------------------------------------
------------------------------------------------------------
------------------------------------------------------------
------------------------------------------------------------
------------------------------------------------------------
------------------------------------------------------------
------------------------------------------------------------
------------------------------------------------------------
------------------------------------------------------------
------------------------------------------------------------
------------------------------------------------------------
------------------------------------------------------------
------------------------------------------------------------
------------------------------------------------------------
------------------------------------------------------------
------------------------------------------------------------
------------------------------------------------------------
------------------------------------------------------------
------------------------------------------------------------
------------------------------------------------------------
------------------------------------------------------------
------------------------------------------------------------
------------------------------------------------------------
------------------------------------------------------------
------------------------------------------------------------
------------------------------------------------------------
------------------------------------------------------------
------------------------------------------------------------
------------------------------------------------------------
------------------------------------------------------------
------------------------------------------------------------
------------------------------------------------------------
------------------------------------------------------------
------------------------------------------------------------
------------------------------------------------------------
------------------------------------------------------------
------------------------------------------------------------
------------------------------------------------------------
------------------------------------------------------------
------------------------------------------------------------
------------------------------------------------------------
------------------------------------------------------------
------------------------------------------------------------
------------------------------------------------------------
------------------------------------------------------------
------------------------------------------------------------
------------------------------------------------------------
------------------------------------------------------------
----------------------------atggtca--gcagctcagatacattcagccaa
-----tatggggc-------tgagtcaggcaaccagac---ctttacca-----ctggaa
aa----------------------cactga-----------------------------t
atg-ttctggcacatttggtc----atcc-----------ctctgga-attttcttg-ag
gatact----tagtgat---------------------tgtc-----tttctaaatttg-
----------------------ctttataaatt----------ccttttatttttgtc-t
t---------tactttgaagcattc--------------------------------att
tgcgtt-----tgaatgtcaaacaaaaactg-------------------ttgtacttg-
---------tgtta---------------agagata------------------------
------------------------------------------------------------
--------------------------
>L1-63_DR|223516
------------------------------------------------------------
------------------------------------------------------------
------------------------------------------------------------
------------------------------------------------------------
------------------------------------------------------------
------------------------------------------------------------
------------------------------------------------------------
------------------------------------------------------------
------------------------------------------------------------
------------------------------------------------------------
------------------------------------------------------------
------------------------------------------------------------
------------------------------------------------------------
------------------------------------------------------------
------------------------------------------------------------
------------------------------------------------------------
------------------------------------------------------------
------------------------------------------------------------
------------------------------------------------------------
------------------------------------------------------------
------------------------------------------------------------
------------------------------------------------------------
------------------------------------------------------------
------------------------------------------------------------
------------------------------------------------------------
------------------------------------------------------------
------------------------------------------------------------
------------------------------------------------------------
------------------------------------------------------------
------------------------------------------------------------
------------------------------------------------------------
------------------------------------------------------------
------------------------------------------------------------
------------------------------------------------------------
------------------------------------------------------------
------------------------------------------------------------
------------------------------------------------------------
------------------------------------------------------------
------------------------------------------------------------
------------------------------------------------------------
------------------------------------------------------------
------------------------------------------------------------
------------------------------------------------------------
------------------------------------------------------------
------------------------------------------------------------
------------------------------------------------------------
------------------------------------------------------------
------------------------------------------------------------
------------------------------------------------------------
------------------------------------------------------------
------------------------------------------------------------
------------------------------------------------------------
------------------------------------------------------------
------------------------------------------------------------
------------------------------------------------------------
------------------------------------------------------------
------------------------------------------------------------
------------------------------------------------------------
------------------------------------------------------------
------------------------------------------------------------
------------------------------------------------------------
------------------------------------------------------------
------------------------------------------------------------
------------------------------------------------------------
------------------------------------------------------------
------------------------------------------------------------
------------------------------------------------------------
------------------------------------------------------------
------------------------------------------------------------
------------------------------------------------------------
------------------------------------------------------------
------------------------------------------------------------
------------------------------------------------------------
------------------------------------------------------------
------------------------------------------------------------
------------------------------------------------------------
------------------------------------------------------------
------------------------------------------------------------
------------------------------------------------------------
------------------------------------------------------------
------------------------------------------------------------
------------------------------------------------------------
--------------------------------ttgcatcagagatctg----ag------
gtg-ttctggcgcatttggtc----ctcc-----------ttctggc-attctattg-ag
ggtact----cagtgac-------------t------gtgtc-----tttctaaatttg-
---------------------gttttataataa----------ccttttatttctgtt-t
t---------tgatttcaagttttt--------------------------------gta
tgcact-----tgaa-actgaacaaagattg-------------------ctgtac----
-----ttgttatca---------------cgagataccagagatactgaagataccactg
---ttgttctgttgaaa-------------------------------------------
--------------------------
>L1-63_DR|223517
tg----------------------------------------------------------
------------------------------------------------------------
------------------------------------------------------------
------------------------------------------------------------
------------------------------------------------------------
------------------------------------------------------------
------------------------------------------------------------
------------------------------------------------------------
------------------------------------------------------------
------------------------------------------------------------
------------------------------------------------------------
------------------------------------------------------------
------------------------------------------------------------
------------------------------------------------------------
------------------------------------------------------------
------------------------------------------------------------
------------------------------------------------------------
------------------------------------------------------------
------------------------------------------------------------
------------------------------------------------------------
------------------------------------------------------------
------------------------------------------------------------
------------------------------------------------------------
------------------------------------------------------------
------------------------------------------------------------
------------------------------------------------------------
------------------------------------------------------------
------------------------------------------------------------
------------------------------------------------------------
------------------------------------------------------------
------------------------------------------------------------
------------------------------------------------------------
------------------------------------------------------------
------------------------------------------------------------
------------------------------------------------------------
------------------------------------------------------------
------------------------------------------------------------
------------------------------------------------------------
------------------------------------------------------------
------------------------------------------------------------
------------------------------------------------------------
------------------------------------------------------------
------------------------------------------------------------
------------------------------------------------------------
------------------------------------------------------------
------------------------------------------------------------
------------------------------------------------------------
------------------------------------------------------------
------------------------------------------------------------
------------------------------------------------------------
------------------------------------------------------------
------------------------------------------------------------
------------------------------------------------------------
------------------------------------------------------------
------------------------------------------------------------
------------------------------------------------------------
------------------------------------------------------------
------------------------------------------------------------
------------------------------------------------------------
------------------------------------------------------------
------------------------------------------------------------
------------------------------------------------------------
------------------------------------------------------------
------------------------------------------------------------
------------------------------------------------------------
------------------------------------------------------------
------------------------------------------------------------
------------------------------------------------------------
------------------------------------------------------------
------------------------------------------------------------
------------------------------------------------------------
------------------------------------------------------------
------------------------------------------------------------
------------------------------------------------------------
------------------------------------------------------------
------------------------------------------------------------
-----------ttcccaatg-----at-------------atac------ctcctgaatt
-------------gtacagtggacct------ttgtcttga-----------ttgtgatt
gagaacaagggg---------ta----aacttttg-------------------------
------------------------------------------------------------
------------------------------------------------------------
-----tatttatt-----------------------------------------ttggaa
aaa-------------------------------------------------aa------
------------------------------------------------------------
------------------------------------------------------------
------------------------------------------------------------
---------ttgctttaaagaattt--------------------------------gta
tgcaag-----tgaatgtacaacaagaactt-------------------ctgtgc----
-----------------------------atggatattag------------atccacaa
---ttgtttaatcgaggaaaa---------------------------------------
--------------------------
>L1-63_DR|223518
------------------------------------------------------------
------------------------------------------------------------
------------------------------------------------------------
------------------------------------------------------------
------------------------------------------------------------
------------------------------------------------------------
------------------------------------------------------------
------------------------------------------------------------
------------------------------------------------------------
------------------------------------------------------------
------------------------------------------------------------
------------------------------------------------------------
------------------------------------------------------------
------------------------------------------------------------
------------------------------------------------------------
------------------------------------------------------------
------------------------------------------------------------
------------------------------------------------------------
------------------------------------------------------------
------------------------------------------------------------
------------------------------------------------------------
------------------------------------------------------------
------------------------------------------------------------
------------------------------------------------------------
------------------------------------------------------------
------------------------------------------------------------
------------------------------------------------------------
------------------------------------------------------------
------------------------------------------------------------
------------------------------------------------------------
------------------------------------------------------------
------------------------------------------------------------
------------------------------------------------------------
------------------------------------------------------------
------------------------------------------------------------
------------------------------------------------------------
------------------------------------------------------------
------------------------------------------------------------
------------------------------------------------------------
------------------------------------------------------------
------------------------------------------------------------
------------------------------------------------------------
------------------------------------------------------------
------------------------------------------------------------
------------------------------------------------------------
------------------------------------------------------------
------------------------------------------------------------
------------------------------------------------------------
------------------------------------------------------------
------------------------------------------------------------
------------------------------------------------------------
------------------------------------------------------------
------------------------------------------------------------
------------------------------------------------------------
------------------------------------------------------------
------------------------------------------------------------
------------------------------------------------------------
------------------------------------------------------------
------------------------------------------------------------
------------------------------------------------------------
------------------------------------------------------------
------------------------------------------------------------
------------------------------------------------------------
------------------------------------------------------------
------------------------------------------------------------
------------------------------------------------------------
------------------------------------------------------------
------------------------------------------------------------
------------------------------------------------------------
------------------------------------------------------------
------------------------------------------------------------
------------------------------------------------------------
------------------------------------------------------------
------------------------------------------------------------
------------------------------------------------------------
------------------------------------------------------------
------------------------------------------------------------
------------------------------------------------------------
------------------------------------------------------------
------------------------------------------------------------
------------------------------------------------------------
------------------------------------------------------------
------------------------------------------------------------
-------------------------------------------------tttttttt-ag
agtact----cagtgtc------------------------------ttactaaatttg-
----------------------gtttacaattt----------tcttttatttttgcc-t
t---------tgctcaaaagcactt----------------------------------a
tgcatc-----tgaatgtctaacacaaactg-------------------ctgtag----
--------------------------------gctacttg------------tacca---
---ttgttatgttgaaaagcaaaat-----------------------------------
--------------------------
>L1-63_DR|223519
------------------------------------------------------------
------------------------------------------------------------
------------------------------------------------------------
------------------------------------------------------------
------------------------------------------------------------
------------------------------------------------------------
------------------------------------------------------------
------------------------------------------------------------
------------------------------------------------------------
------------------------------------------------------------
------------------------------------------------------------
------------------------------------------------------------
------------------------------------------------------------
------------------------------------------------------------
------------------------------------------------------------
------------------------------------------------------------
------------------------------------------------------------
------------------------------------------------------------
------------------------------------------------------------
------------------------------------------------------------
------------------------------------------------------------
------------------------------------------------------------
------------------------------------------------------------
------------------------------------------------------------
------------------------------------------------------------
------------------------------------------------------------
------------------------------------------------------------
------------------------------------------------------------
------------------------------------------------------------
------------------------------------------------------------
------------------------------------------------------------
------------------------------------------------------------
------------------------------------------------------------
------------------------------------------------------------
------------------------------------------------------------
------------------------------------------------------------
------------------------------------------------------------
------------------------------------------------------------
------------------------------------------------------------
------------------------------------------------------------
------------------------------------------------------------
------------------------------------------------------------
------------------------------------------------------------
------------------------------------------------------------
------------------------------------------------------------
------------------------------------------------------------
------------------------------------------------------------
------------------------------------------------------------
------------------------------------------------------------
------------------------------------------------------------
------------------------------------------------------------
------------------------------------------------------------
------------------------------------------------------------
------------------------------------------------------------
------------------------------------------------------------
------------------------------------------------------------
------------------------------------------------------------
------------------------------------------------------------
------------------------------------------------------------
------------------------------------------------------------
------------------------------------------------------------
------------------------------------------------------------
------------------------------------------------------------
------------------------------------------------------------
------------------------------------------------------------
------------------------------------------------------------
------------------------------------------------------------
------------------------------------------------------------
------------------------------------------------------------
------------------------------------------------------------
------------------------------------------------------------
------------------------------------------------------------
------------------------------------------------------------
------------------------------------------------------------
---------------------------------------------------agaaaataa
ttgaaaata--------------------aattattg-----------------------
-----------tacctaaaa-----gtatgc--------agtat------cctctgaatt
-------------gtacattggaact------gtctcttga-----------tcatgata
aagaa---------tgtgtattg----aatttttg-ttta--------------tgcttg
gcaa-------agaagtatg----------------------------------------
--------------------ctattataatggtca--actgctcagatatcttctgtcaa
-----tatgtagttaata--tgagtcaggcgaccacac---ttttacca-----ctgaaa
aaattaacct----------------acga-tttacatcaaagatctg----ag------
gtg-ttctggcacatttggtc----ctcc-----------ctttgga-attttcaca---
----gt----cagagac-------------t------gtgtg-----tttctgaattagt
ttatctaattataaatcatttggtttataattt----------ccttttatttctgtc-t
t---------tcctttcaagcattt--------------------------------gta
tgcatt-----tgaatgtctaagaaaagctg-------------------ctgtac----
------------------------------------------------------------
------------------------------------------------------------
--------------------------
>L1-63_DR|299446
------------------------------------------------------------
------------------------------------------------------------
------------------------------------------------------------
------------------------------------------------------------
------------------------------------------------------------
------------------------------------------------------------
------------------------------------------------------------
------------------------------------------------------------
------------------------------------------------------------
------------------------------------------------------------
------------------------------------------------------------
------------------------------------------------------------
------------------------------------------------------------
------------------------------------------------------------
------------------------------------------------------------
------------------------------------------------------------
------------------------------------------------------------
------------------------------------------------------------
------------------------------------------------------------
------------------------------------------------------------
------------------------------------------------------------
------------------------------------------------------------
------------------------------------------------------------
------------------------------------------------------------
------------------------------------------------------------
------------------------------------------------------------
------------------------------------------------------------
------------------------------------------------------------
------------------------------------------------------------
------------------------------------------------------------
------------------------------------------------------------
------------------------------------------------------------
------------------------------------------------------------
------------------------------------------------------------
------------------------------------------------------------
------------------------------------------------------------
------------------------------------------------------------
------------------------------------------------------------
------------------------------------------------------------
------------------------------------------------------------
------------------------------------------------------------
------------------------------------------------------------
------------------------------------------------------------
------------------------------------------------------------
------------------------------------------------------------
------------------------------------------------------------
------------------------------------------------------------
------------------------------------------------------------
------------------------------------------------------------
------------------------------------------------------------
--------------------------taggtct---------------------------
------------------------------------------------------------
------------------------------------------------------------
---------------ttctaaatttgttttataatcttcttttatttttgtctttgct--
---------ttgaagcctttgtat------------------------------------
------------------------------------------------------------
------------------------------------------------------------
---gcatttgttagaatgtctaacaaagaact----------------------------
--gctgtacttgttgttacgaga-------------------------------------
----------------------------taccagtaccactgttgttctgttgaaaaata
aatac-------------------------------------------------------
------------------------------------------------------------
-------------------agtgagaacaaatactcttttggtgtggaaggatgttaaaa
aaaatgtattcatcccaaataagttgtgttcctataaagctattatgcttatt-------
-------------------tattggccttttgacttggagatcaagaggagtgttggaat
tgggtcgcctattcaat------------------------gagttaagacaggaattaa
gtattcccagtaaagatttttataaattcctacaaatttgacacttttta--gttacagt
taaaagaaggtaatatacaatttgattttattgaaatacaaaaacagtttttttcttcat
gca----tgcttaaa-a-aaagacctctgaattatatacattgctgtctaatactggtca
tt-caacctt--------------tgatatgggaatagaatttgaggtctattttt----
------------------------------------------------------------
-----agttatgacgagtggatctgcctgctcaa--------atatc---tatcccaaaa
gatgaacaaaattgtagttctcctccataaaatatttaccaattgttcccagc--tatgt
ttcaaatgtaagttagacact--------ggcacagtgatg---catctattttcg----
-gat----tgtgacaaaatcaaaa-agtactgg-aaagaaattc-------acaaaaata
ttcaaaa----------------------aataattggaaagacttt-----------tg
ctttg------tttccaaag-----gt-------------atac------cttctgaatt
-------------gtacattggaaca------gtgtcttgg-----------tcatgaga
aagaa---------tgagtatta----cattttag-tata--------------tacttg
gcta------aaaaaatgta----------------------------------------
---------------------tattatt--------------------------------
-----------------------attaatcaactgcac---agatacct-----tcagtc
aa----------------------------------------------------------
------------------------------------------------------------
------------------------------------------------------------
------------------------------------------------------------
------------------------t--------------------------------atg
tgtagt-----caggcaatca---------------------------------------
------------------------------------------------------------
------------------------------------------------------------
--------------------------
>L1-63_DR|299447
------------------------------------------------------------
------------------------------------------------------------
------------------------------------------------------------
------------------------------------------------------------
------------------------------------------------------------
------------------------------------------------------------
------------------------------------------------------------
------------------------------------------------------------
------------------------------------------------------------
------------------------------------------------------------
------------------------------------------------------------
------------------------------------------------------------
------------------------------------------------------------
------------------------------------------------------------
------------------------------------------------------------
------------------------------------------------------------
------------------------------------------------------------
------------------------------------------------------------
------------------------------------------------------------
------------------------------------------------------------
------------------------------------------------------------
------------------------------------------------------------
------------------------------------------------------------
------------------------------------------------------------
------------------------------------------------------------
------------------------------------------------------------
------------------------------------------------------------
------------------------------------------------------------
------------------------------------------------------------
------------------------------------------------------------
------------------------------------------------------------
------------------------------------------------------------
------------------------------------------------------------
------------------------------------------------------------
------------------------------------------------------------
------------------------------------------------------------
------------------------------------------------------------
------------------------------------------------------------
------------------------------------------------------------
------------------------------------------------------------
------------------------------------------------------------
------------------------------------------------------------
------------------------------------------------------------
------------------------------------------------------------
------------------------------------------------------------
------------------------------------------------------------
------------------------------------------------------------
------------------------------------------------------------
------------------------------------------------------------
------------------------------------------------------------
------------------------------------------------------------
------------------------------------------------------------
------------------------------------------------------------
------------------------------------------------------------
------------------------------------------------------------
------------------------------------------------------------
------------------------------------------------------------
------------------------------------------------------------
------------------------------------------------------------
------------------------------------------------------------
------------------------------------------------------------
------------------------------------------------------------
------------------------------------------------------------
------------------------------------------------------------
------------------------------------------------------------
------------------------------------------------------------
------------------------------------------------------------
------------------------------------------------------------
------------------------------------------------------------
------------------------------------------------------------
------------------------------------------------------------
------------------------------------------------------------
------------------------------------------------------------
----------------------------------------g-gtcacgtgacccgg----
-agc--------------------------------------------------------
---------------------------gagatggctgcttgagttctt----------cg
cttcgctcaacttagtaaata---aat------------cacac-tttttcctccgaatt
cttatttcattttgtgtcata--------------------------------tctgaca
aggattt--------------tat---tattttcgcttcaacgc-----gttcgcaaagg
gcca------aagaaaagga----------------------------------------
--------tatgaagaagc----------------ctaccgaccatgtgtcctcagctaa
---------------------------------------tgc--tactgacg--cggctg
aaacttacctgga--ca-t----gtcgctg-attttatcagaaatgaaggctaatggatc
gcg-acttgacagaatca---------cta------------------gtcatcttggag
ggtattgc----------------------caactctgtttct-tgccttcaaaactcg-
-----------------------tttacagctc---------------------------
----------tatctgaaagagtcactg----------------------acgctg-aat
cgcgctt-----------------------------------------------------
------------------------------------------------------------
-------------gaaagaagctgaagg--------------------------------
--------------------------
>L1-63_DR|299448
------------------------------------------------------------
------------------------------------------------------------
------------------------------------------------------------
------------------------------------------------------------
------------------------------------------------------------
------------------------------------------------------------
------------------------------------------------------------
------------------------------------------------------------
------------------------------------------------------------
------------------------------------------------------------
------------------------------------------------------------
------------------------------------------------------------
------------------------------------------------------------
------------------------------------------------------------
------------------------------------------------------------
------------------------------------------------------------
------------------------------------------------------------
------------------------------------------------------------
------------------------------------------------------------
------------------------------------------------------------
------------------------------------------------------------
------------------------------------------------------------
------------------------------------------------------------
------------------------------------------------------------
------------------------------------------------------------
------------------------------------------------------------
------------------------------------------------------------
------------------------------------------------------------
------------------------------------------------------------
------------------------------------------------------------
------------------------------------------------------------
------------------------------------------------------------
------------------------------------------------------------
------------------------------------------------------------
------------------------------------------------------------
------------------------------------------------------------
------------------------------------------------------------
------------------------------------------------------------
------------------------------------------------------------
------------------------------------------------------------
------------------------------------------------------------
------------------------------------------------------------
------------------------------------------------------------
------------------------------------------------------------
------------------------------------------------------------
------------------------------------------------------------
------------------------------------------------------------
------------------------------------------------------------
------------------------------------------------------------
------------------------------------------------------------
------------------------------------------------------------
------------------------------------------------------------
------------------------------------------------------------
------------------------------------------------------------
------------------------------------------------------------
------------------------------------------------------------
------------------------------------------------------------
------------------------------------------------------------
------------------------------------------------------------
------------------------------------------------------------
------------------------------------------------------------
------------------------------------------------------------
------------------------------------------------------------
------------------------------------------------------------
------------------------------------------------------------
------------------------------------------------------------
------------------------------------------------------------
------------------------------------------------------------
------------------------------------------------------------
----------------ttgaagggtaatataggaaaataatttgaggt---tttgtagtg
atgagaagtggctttcagcctgtttaaatatctattccaaaagtat-------caagtac
atgaacaaaattatacatttgctcacaggaat-----------tatt---tatttt----
--------------cagttcgcctctattgaatatttctcaattgtccccagc--tatgt
ttcaaatgtaagttacacaat--------ggcacagtgatg---caagcatcttgg----
-gat----tgcaacaaaataaaaactgcacagg-aaaaatattc-------atgaaatga
tttaaaa----------------------aataattggaaagttttt-----------tg
cttt-------tcccgaaag-----gt-------------atac------cttctgaatt
-------------gtacattggaact------gtgtcttga-----------tcatgaca
aagaa---------tgtgtattg----aatttttg-tgta--------------tactta
ttca-------ataaatgtatatttattattattattattattattattatattattatt
attattattattatttattattattattatggtca--agtgcttagacgccttcagtcaa
-----tatgctgctgttg-----------------------gtctacca-----ctggaa
aaattaacct----------------atga-tttacatcaaagatcta----ag------
gtg-ttctggcacatttggtc----ctcc-----------ttctgta-tttttcttg-ag
ggtact------gtgac-------------------aatgtc-----tttctaaattag-
----------------------ttttataatct----------ccttttatttttgtc-t
t---------tgctttgaagcattt--------------------------------gta
tgcatttgtt-agaacgtctaacagaaactg-------------------ttgtac----
-----ttgttgtta---------------cgacaaaccac------------taccactg
---ttgttctgttggaaaaaaaataa----------------------------------
--------------------------
>L1-63_DR|299449
------------------------------------------------------------
------------------------------------------------------------
------------------------------------------------------------
------------------------------------------------------------
------------------------------------------------------------
------------------------------------------------------------
------------------------------------------------------------
------------------------------------------------------------
------------------------------------------------------------
------------------------------------------------------------
------------------------------------------------------------
------------------------------------------------------------
------------------------------------------------------------
------------------------------------------------------------
------------------------------------------------------------
------------------------------------------------------------
------------------------------------------------------------
------------------------------------------------------------
------------------------------------------------------------
------------------------------------------------------------
------------------------------------------------------------
------------------------------------------------------------
------------------------------------------------------------
------------------------------------------------------------
------------------------------------------------------------
------------------------------------------------------------
------------------------------------------------------------
------------------------------------------------------------
------------------------------------------------------------
------------------------------------------------------------
------------------------------------------------------------
------------------------------------------------------------
------------------------------------------------------------
------------------------------------------------------------
------------------------------------------------------------
------------------------------------------------------------
------------------------------------------------------------
------------------------------------------------------------
------------------------------------------------------------
------------------------------------------------------------
------------------------------------------------------------
------------------------------------------------------------
------------------------------------------------------------
------------------------------------------------------------
------------------------------------------------------------
------------------------------------------------------------
------------------------------------------------------------
------------------------------------------------------------
------------------------------------------------------------
------------------------------------------------------------
------------------------------------------------------------
------------------------------------------------------------
------------------------------------------------------------
------------------------------------------------------------
------------------------------------------------------------
------------------------------------------------------------
------------------------------------------------------------
------------------------------------------------------------
------------------------------------------------------------
------------------------------------------------------------
------------------------------------------------------------
------------------------------------------------------------
------------------------------------------------------------
------------------------------------------------------------
------------------------------------------------------------
------------------------------------------------------------
------------------------------------------------------------
---------------------------------------------------------caa
ata----ttcccgaa---------------------------------------------
------------------------------------------------------------
------------------------------------------------------------
------------------------------------------------------------
-------------------------------------------------cagt----tgt
ttcaaatgtaagttagatat----------------tgata---catgtattttaa----
-gac----tgtgacaaaatcaaaa-tgtactgg-aaaaaaagttttttataaaaaaatta
tataaaaaaa-------------------aa-aattggaataacatt-----------tg
ctttg------tccccaaag-----gt-------------atac------tttttgaatt
-------------gtacagtgtaact------gtgtcttga-----------ttgtaata
aaaaaaa------atgtgcataa----aatgtttg-tatataaa-----aaatttaattg
tgta-------aaaaaaataaaaa--------------------------ataaaaaata
aacaggtatat----------tatcattttggtca--tttgctcagaaaccctcagttaa
-----tggtggct-------gaagttaggcgactacac---atttacccct----gcaaa
aaaataacct----------------atga-tttacattagagatctg----ag------
gta-ttctgacacatttgatc----ctca-----------ctctgga-attttcttt-ag
ggtact----cagtgac-------------t------gtgtc-----tttc----ttta-
---------------------gttttataaatt----------cattttatttctgtc-t
t---------cgctttcaagcattt--------------------------------gta
tgcatt-----tgaatgtctaacaaaaattg-------------------ctgtac----
-----ttgctgtca---------------tgagataccag------------tacccatg
---ctattctgttcaaaaaaa---------------------------------------
--------------------------
>L1-63_DR|299450
------------------------------------------------------------
------------------------------------------------------------
------------------------------------------------------------
------------------------------------------------------------
------------------------------------------------------------
------------------------------------------------------------
------------------------------------------------------------
------------------------------------------------------------
------------------------------------------------------------
------------------------------------------------------------
------------------------------------------------------------
------------------------------------------------------------
------------------------------------------------------------
------------------------------------------------------------
------------------------------------------------------------
------------------------------------------------------------
------------------------------------------------------------
------------------------------------------------------------
------------------------------------------------------------
------------------------------------------------------------
------------------------------------------------------------
------------------------------------------------------------
------------------------------------------------------------
------------------------------------------------------------
------------------------------------------------------------
------------------------------------------------------------
------------------------------------------------------------
------------------------------------------------------------
------------------------------------------------------------
------------------------------------------------------------
------------------------------------------------------------
------------------------------------------------------------
------------------------------------------------------------
------------------------------------------------------------
------------------------------------------------------------
------------------------------------------------------------
------------------------------------------------------------
------------------------------------------------------------
------------------------------------------------------------
------------------------------------------------------------
------------------------------------------------------------
------------------------------------------------------------
------------------------------------------------------------
------------------------------------------------------------
------------------------------------------------------------
------------------------------------------------------------
------------------------------------------------------------
------------------------------------------------------------
------------------------------------------------------------
------------------------------------------------------------
------------------------------------------------------------
------------------------------------------------------------
------------------------------------------------------------
------------------------------------------------------------
------------------------------------------------------------
------------------------------------------------------------
------------------------------------------------------------
------------------------------------------------------------
------------------------------------------------------------
------------------------------------------------------------
------------------------------------------------------------
------------------------------------------------------------
------------------------------------------------------------
------------------------------------------------------------
------------------------------------------------------------
------------------------------------------------------------
------------------------------------------------------------
------------------------------------------------------------
------------------------------------------------------------
------------------------------------------------------------
------------------------------------------------------------
------------------------------------------------------------
------------------------------------------------------------
------------------------------------------------------------
-gat--------------tcaaaa------------------------------------
-----------------------------aatatttggaaagaattt-----------tg
ctttg------tccccaaag-----gtacagt--------atac------cttctgaatt
-------------gtacatcggtact------gtgtcttgatgaca--ctg-tcttgaca
aagaa---------tgtgtattg----aatttttg-tata--------------tacttg
gacaa--aaaaaaaaatgta----------------------------------------
--------------------------ttattgtca--actgcacagatacct--------
-------------gattacctgagacaggcaatcagac---ttctacca-----ctggaa
aaatgtactc----------------atga-tttacatcaatggtctg----ag------
atg-ttctggcacatttggtc----ctcc-----------ttctgca-gttttcttg-ag
ggcact----cagtgact------------tgactcaatgtc-----tatctacatttg-
----------------------ttttataatct----------ccctttaattttgtc-c
t---------tgccttcaaacattt--------------------------------tta
tgcatttgtt-agaatgtctaacaaaaaccg-------------------ctgtac----
-----ttgttgtta---------------caagataccag------------taccactg
---ttgttctaaagaaaat-----------------------------------------
--------------------------
>L1-63_DR|299451
------------------------------------------------------------
------------------------------------------------------------
------------------------------------------------------------
------------------------------------------------------------
------------------------------------------------------------
------------------------------------------------------------
------------------------------------------------------------
------------------------------------------------------------
------------------------------------------------------------
------------------------------------------------------------
------------------------------------------------------------
------------------------------------------------------------
------------------------------------------------------------
------------------------------------------------------------
------------------------------------------------------------
------------------------------------------------------------
------------------------------------------------------------
------------------------------------------------------------
------------------------------------------------------------
------------------------------------------------------------
------------------------------------------------------------
------------------------------------------------------------
------------------------------------------------------------
------------------------------------------------------------
------------------------------------------------------------
------------------------------------------------------------
------------------------------------------------------------
------------------------------------------------------------
------------------------------------------------------------
------------------------------------------------------------
------------------------------------------------------------
------------------------------------------------------------
------------------------------------------------------------
------------------------------------------------------------
------------------------------------------------------------
------------------------------------------------------------
------------------------------------------------------------
------------------------------------------------------------
------------------------------------------------------------
------------------------------------------------------------
------------------------------------------------------------
------------------------------------------------------------
------------------------------------------------------------
------------------------------------------------------------
------------------------------------------------------------
------------------------------------------------------------
------------------------------------------------------------
------------------------------------------------------------
------------------------------------------------------------
------------------------------------------------------------
------------------------------------------------------------
------------------------------------------------------------
------------------------------------------------------------
------------------------------------------------------------
------------------------------------------------------------
------------------------------------------------------------
------------------------------------------------------------
------------------------------------------------------------
------------------------------------------------------------
------------------------------------------------------------
------------------------------------------------------------
------------------------------------------------------------
------------------------------------------------------------
------------------------------------------------------------
------------------------------------------------------------
------------------------------------------------------------
------------------------------------------------------------
------------------------------------------------------------
------------------------------------------------------------
------------------------------------------------------------
------------------------------------------------------------
------------------------------tt-----------catg---taaccct---
--------------cagttagcattcatagaatatttcccaattgttctcagc--tgtgt
tttaaatgtgaggtagaaaatatt-----ggcacagaaatg---catgtattttgg----
-cac----tgtgacagaaccaaag--gtactgg-aaagagattc-------acaaaattg
ttct-----------------------tgaattattggaaagacttt-----------tg
caatg------tcttaaacg-----gt-------------atat------gtcctgaatt
-------------gtacagtgcaact------ctgtcttga-----------ttgtgatg
aagat---------tgtgtgctg----aatttttc-tata--------------tattgg
gcca--aaaaaaaaaaagta----------------------------------------
--------aat----------ttttattatggtca--actgctcaggtccgttctgtcaa
-----tatgtagt-------tgagcaaaaagataaaac---ttttgtca-----ttgaaa
aagttatctt----------------atga-tttacatcaaaaaccag----ag------
gta-ttttggcgcatttggtc----atct-----------ttcagga-acctttata-ag
gatacttc-tcagtgac-------------tag-cctttgtc-----tttcaaattttg-
----------------------gttaatatcttcat--aaaagtcttctatttctatt-t
t---------tgcttttaagaattt---------------------------------ca
tacatt------------------------------------------------------
----------------------------------------------------t-------
------------------------------------------------------------
--------------------------
>L1-63_DR|299452
------------------------------------------------------------
------------------------------------------------------------
------------------------------------------------------------
------------------------------------------------------------
------------------------------------------------------------
------------------------------------------------------------
------------------------------------------------------------
------------------------------------------------------------
------------------------------------------------------------
------------------------------------------------------------
------------------------------------------------------------
------------------------------------------------------------
------------------------------------------------------------
------------------------------------------------------------
------------------------------------------------------------
------------------------------------------------------------
------------------------------------------------------------
------------------------------------------------------------
------------------------------------------------------------
------------------------------------------------------------
------------------------------------------------------------
------------------------------------------------------------
------------------------------------------------------------
------------------------------------------------------------
------------------------------------------------------------
------------------------------------------------------------
------------------------------------------------------------
------------------------------------------------------------
------------------------------------------------------------
------------------------------------------------------------
------------------------------------------------------------
------------------------------------------------------------
------------------------------------------------------------
------------------------------------------------------------
------------------------------------------------------------
------------------------------------------------------------
------------------------------------------------------------
------------------------------------------------------------
------------------------------------------------------------
------------------------------------------------------------
------------------------------------------------------------
------------------------------------------------------------
------------------------------------------------------------
------------------------------------------------------------
------------------------------------------------------------
------------------------------------------------------------
------------------------------------------------------------
------------------------------------------------------------
------------------------------------------------------------
------------------------------------------------------------
------------------------------------------------------------
------------------------------------------------------------
------------------------------------------------------------
------------------------------------------------------------
------------------------------------------------------------
------------------------------------------------------------
------------------------------------------------------------
------------------------------------------------------------
------------------------------------------------------------
------------------------------------------------------------
------------------------------------------------------------
------------------------------------------------------------
------------------------------------------------------------
------------------------------------------------------------
------------------------------------------------------------
------------------------------------------------------------
------------------------------------------------------------
------------------------------------------------------------
------------------------------------------------------------
------------------------------------------------------------
------------------------------------------------------------
------------------------------------------------------------
------------------------------------------------------------
------------------------------------------------------------
------------------------------------------------------------
------------------------------------------------------------
------------------------------------------------------------
------------------------------------------------------------
------------------------------------------------------------
------------------------------------------------------------
------------------------------------------------------------
----------------------------------agac---ttttacca-----ctggaa
aaattaacct----------------acga-ttggagt------tcag----ag------
ggg-ttctggtgcatttgatc----ctcc-----------ctttgta-------------
----------------------------------------tt-----tttctaaatttg-
----------------------gtttataattt----------cattttagttttgtc-t
t---------tgctttcaaacattt--------------------------------gta
tgaatc-----t------------------------------------------------
------------------------------------------------------------
------------------------------------------------------------
--------------------------
>L1-63_DR|299453
------------------------------------------------------------
------------------------------------------------------------
------------------------------------------------------------
------------------------------------------------------------
------------------------------------------------------------
------------------------------------------------------------
------------------------------------------------------------
------------------------------------------------------------
------------------------------------------------------------
------------------------------------------------------------
------------------------------------------------------------
------------------------------------------------------------
------------------------------------------------------------
------------------------------------------------------------
------------------------------------------------------------
------------------------------------------------------------
------------------------------------------------------------
------------------------------------------------------------
------------------------------------------------------------
------------------------------------------------------------
------------------------------------------------------------
------------------------------------------------------------
------------------------------------------------------------
------------------------------------------------------------
------------------------------------------------------------
------------------------------------------------------------
------------------------------------------------------------
------------------------------------------------------------
------------------------------------------------------------
------------------------------------------------------------
------------------------------------------------------------
------------------------------------------------------------
------------------------------------------------------------
------------------------------------------------------------
------------------------------------------------------------
------------------------------------------------------------
------------------------------------------------------------
------------------------------------------------------------
------------------------------------------------------------
------------------------------------------------------------
------------------------------------------------------------
------------------------------------------------------------
------------------------------------------------------------
------------------------------------------------------------
------------------------------------------------------------
------------------------------------------------------------
------------------------------------------------------------
------------------------------------------------------------
------------------------------------------------------------
------------------------------------------------------------
------------------------------------------------------------
------------------------------------------------------------
------------------------------------------------------------
------------------------------------------------------------
------------------------------------------------------------
------------------------------------------------------------
------------------------------------------------------------
------------------------------------------------------------
------------------------------------------------------------
------------------------------------------------------------
------------------------------------------------------------
------------------------------------------------------------
------------------------------------------------------------
------------------------------------------------------------
------------------------------------------------------------
------------------------------------------------------------
------------------------------------------------------------
------------------------------------------------------------
------------------------------------------------------------
------------------------------------------------------------
------------------------------------------------------------
------------------------------------------------------------
------------------------------------------------------------
------------------------------------------------------------
------------------------------------------------------------
------------------------------------------------------------
------------------------------------------------------------
------------------------------------------------------------
------------------------------------------------------------
------------------------------------------------------------
------------------------------------------------------------
------------------------------------------------------------
------------------------------------------------------------
-------------------------------------------------ttttcttg-ag
gtaact----cagtgac-------------t------gtatc-----tttctaaatttg-
----------------------gtttataattt------------------tcttttc-t
t---------tgctttcaagcattt--------------------------------gta
cgcatt-----tgaatgtcaaacaaaaattg-------------------ctgtac----
-----ttgttgtca---------------caagaaaccag------------taccactg
---ttgttctgttgaaaa------------------------------------------
--------------------------
>L1-63_DR|381437
------------------------------------------------------------
------------------------------------------------------------
------------------------------------------------------------
------------------------------------------------------------
------------------------------------------------------------
------------------------------------------------------------
------------------------------------------------------------
------------------------------------------------------------
------------------------------------------------------------
------------------------------------------------------------
------------------------------------------------------------
------------------------------------------------------------
------------------------------------------------------------
------------------------------------------------------------
------------------------------------------------------------
------------------------------------------------------------
------------------------------------------------------------
------------------------------------------------------------
------------------------------------------------------------
------------------------------------------------------------
------------------------------------------------------------
------------------------------------------------------------
------------------------------------------------------------
------------------------------------------------------------
------------------------------------------------------------
------------------------------------------------------------
------------------------------------------------------------
------------------------------------------------------------
------------------------------------------------------------
------------------------------------------------------------
------------------------------------------------------------
------------------------------------------------------------
------------------------------------------------------------
------------------------------------------------------------
------------------------------------------------------------
------------------------------------------------------------
------------------------------------------------------------
------------------------------------------------------------
------------------------------------------------------------
------------------------------------------------------------
------------------------------------------------------------
------------------------------------------------------------
------------------------------------------------------------
------------------------------------------------------------
------------------------------------------------------------
------------------------------------------------------------
------------------------------------------------------------
------------------------------------------------------------
------------------------------------------------------------
------------------------------------------------------------
------------------------------------------------------------
------------------------------------------------------------
------------------------------------------------------------
------------------------------------------------------------
------------------------------------------------------------
------------------------------------------------------------
------------------------------------------------------------
------------------------------------------------------------
------------------------------------------------------------
------------------------------------------------------------
------------------------------------------------------------
------------------------------------------------------------
------------------------------------------------------------
------------------------------------------------------------
------------------------------------------------------------
------------------------------------------------------------
------------------------------------------------------------
------------------------------------------------------------
------------------------------------------------------------
------------------------------------------------------------
------------------------------------------------------------
--------aattataaatgtattcacaggatt-----------tatc---taactt----
--------------cagttcgcctccatagaatatttcccaattgttctcagt--tgtgt
ttcaaatgtaa-----atatt--------ggcacagtgatg---catgtactttgg----
-gac----tgtgataaaatcaaaa-tatactgg-aaagagattc-------acaaaattc
tgttaaaa---------------------a------------------------------
------------------------------------------------------------
------------------------------------------------------------
------------------------------------------------------cattta
aata-------aa-----------------------------------------------
------------------------------------------------------------
------------------------------------------------------------
------------------------------------------------------------
------------------------------------------------------------
------------------------------------------------------------
------------------------------------------------------------
------------------------------------------------------------
------------------------------------------------------------
------------------------------------------------------------
------------------------------------------------------------
--------------------------
>L1-63_DR|381438
------------------------------------------------------------
------------------------------------------------------------
------------------------------------------------------------
------------------------------------------------------------
------------------------------------------------------------
------------------------------------------------------------
------------------------------------------------------------
------------------------------------------------------------
------------------------------------------------------------
------------------------------------------------------------
------------------------------------------------------------
------------------------------------------------------------
------------------------------------------------------------
------------------------------------------------------------
------------------------------------------------------------
------------------------------------------------------------
------------------------------------------------------------
------------------------------------------------------------
------------------------------------------------------------
------------------------------------------------------------
------------------------------------------------------------
------------------------------------------------------------
------------------------------------------------------------
------------------------------------------------------------
------------------------------------------------------------
------------------------------------------------------------
------------------------------------------------------------
------------------------------------------------------------
------------------------------------------------------------
------------------------------------------------------------
------------------------------------------------------------
------------------------------------------------------------
------------------------------------------------------------
------------------------------------------------------------
------------------------------------------------------------
------------------------------------------------------------
------------------------------------------------------------
------------------------------------------------------------
------------------------------------------------------------
------------------------------------------------------------
------------------------------------------------------------
------------------------------------------------------------
------------------------------------------------------------
------------------------------------------------------------
------------------------------------------------------------
------------------------------------------------------------
------------------------------------------------------------
------------------------------------------------------------
------------------------------------------------------------
------------------------------------------------------------
------------------------------------------------------------
------------------------------------------------------------
------------------------------------------------------------
------------------------------------------------------------
------------------------------------------------------------
------------------------------------------------------------
------------------------------------------------------------
------------------------------------------------------------
------------------------------------------------------------
------------------------------------------------------------
------------------------------------------------------------
------------------------------------------------------------
------------------------------------------------------------
------------------------------------------------------------
------------------------------------------------------------
------------------------------------------------------------
-----------aaaga----------------------------ttttt-----------
------------------------------------------------------------
---------------------------tgaatcatctacattgttgtctaataatggtcc
tt-taacctttgattatttaagggtgatatgggaaaaggatttggagtttatttttagtg
atgagaagtggctatctgtctgcttaaatatatatcctaaaagtacttcaa---------
------------------------------------------------a-----------
--------------------acctctatagaatatttcccaattgttctcagc--catgt
ttcatatgtaaagccgacatt--------ggcacagtgatg---tatgtattttgg----
-gat----tgggacaaaatcaaaa-tatactgg-aaagattttc-------acaacatac
tttaaaa----------------------aataatgagaaagac----------------
------------------------------------------------------tgaatt
-------------gtacagtggaact------gtgttttga-----------tcatggta
aagaa---------tgtgaattg----aatttttg-tataaactacaatgtataaacttg
taca------aaaaaatgta----------------------------------------
--------tac----------cgttattatggtca--actgttcagatacctttagtcaa
-----tatgtggc-------tgactcaggcaaccagac---tcttacca-----ctggaa
aaatcaacct----------------atga-tttacatcaaagatctg----ag------
gtg-ttttggtacgtttcgtc----ctcc-----------ctctgga--tttttttg-ag
ggtact----cagagat-------------taa----atttc-----tttctaaatgtg-
----------------------gtttataattt----------ctttttatttttgtc-t
t---------tgctttcaagcattt--------------------------------gta
tgcatt-----tgaatgtttaacaaaaatgttt------------a----ttgtttaac-
-----ttgttgtta---------------tgagacaccag------------tacca---
------------------------------------------------------------
--------------------------
>L1-63_DR|381439
------------------------------------------------------------
------------------------------------------------------------
------------------------------------------------------------
------------------------------------------------------------
------------------------------------------------------------
------------------------------------------------------------
------------------------------------------------------------
------------------------------------------------------------
------------------------------------------------------------
------------------------------------------------------------
------------------------------------------------------------
------------------------------------------------------------
------------------------------------------------------------
------------------------------------------------------------
------------------------------------------------------------
------------------------------------------------------------
------------------------------------------------------------
------------------------------------------------------------
------------------------------------------------------------
------------------------------------------------------------
------------------------------------------------------------
------------------------------------------------------------
------------------------------------------------------------
------------------------------------------------------------
------------------------------------------------------------
------------------------------------------------------------
------------------------------------------------------------
------------------------------------------------------------
------------------------------------------------------------
------------------------------------------------------------
------------------------------------------------------------
------------------------------------------------------------
------------------------------------------------------------
------------------------------------------------------------
------------------------------------------------------------
------------------------------------------------------------
------------------------------------------------------------
------------------------------------------------------------
------------------------------------------------------------
------------------------------------------------------------
------------------------------------------------------------
------------------------------------------------------------
------------------------------------------------------------
------------------------------------------------------------
------------------------------------------------------------
------------------------------------------------------------
------------------------------------------------------------
------------------------------------------------------------
------------------------------------------------------------
------------------------------------------------------------
------------------------------------------------------------
------------------------------------------------------------
------------------------------------------------------------
------------------------------------------------------------
------------------------------------------------------------
------------------------------------------------------------
------------------------------------------------------------
------------------------------------------------------------
------------------------------------------------------------
------------------------------------------------------------
------------------------------------------------------------
------------------------------------------------------------
------------------------------------------------------------
------------------------------------------------------------
------------------------------------------------------------
------------------------------------------------------------
------------------------------------------------------------
------------------------------------------------------------
------------------------------------------------------------
------------------------------------------------------------
------------------------------------------------------------
------------------------------------------------------------
--------------------gcctccatagaatatttcccaattgttcccagc--tatgt
ttaatatgtaagttagacatt--------ggcacagtaatg---catgtattttgg----
-gac----tgcgacaaaatcaaaa-tgtactgg--------------------------a
ttcacaaatga------------ttaaacaataattggaaagacttt-----------tg
ctttg------tccccaaaa-----gt-------------atac------cttctgaatt
-------------gtacatcggaact------gtgtcttga-----------tcatgaca
aagaa---------tgtgtattg----aatttttg-tata--------------ttcttg
gcca-------aaaaatgta----------------------------------------
--------tat----------tattaatatgttca--actgcacagatacattcagtcaa
-----tatgtggc-------tgagtcaggcaatcagac---tcctacca-----ctggaa
aaatgaactt----------------aaga-tttacattaaagatctg----ag------
gtg-ttctgccgcattttg------gtcc-----------tcctgga-tttttcttg-ag
ggtact----cagtgac-------------t------atgtc-----tttctaaatttg-
----------------------ttttataatct----------ccttttatttttgtc-t
t---------tgctctgaagcatgt--------------------------------gta
tgcatttttt-gtaatg--taacaaaaactg-------------------ttgcac----
-----ttgttgtta---------------acagataccag------------taccactg
---ttgttctgttgagaaaaaa--------------------------------------
--------------------------
>L1-63_DR|381440
------------------------------------------------------------
------------------------------------------------------------
------------------------------------------------------------
------------------------------------------------------------
------------------------------------------------------------
------------------------------------------------------------
------------------------------------------------------------
------------------------------------------------------------
------------------------------------------------------------
------------------------------------------------------------
------------------------------------------------------------
------------------------------------------------------------
------------------------------------------------------------
------------------------------------------------------------
------------------------------------------------------------
------------------------------------------------------------
------------------------------------------------------------
------------------------------------------------------------
------------------------------------------------------------
------------------------------------------------------------
------------------------------------------------------------
------------------------------------------------------------
------------------------------------------------------------
------------------------------------------------------------
------------------------------------------------------------
------------------------------------------------------------
------------------------------------------------------------
------------------------------------------------------------
------------------------------------------------------------
------------------------------------------------------------
------------------------------------------------------------
------------------------------------------------------------
------------------------------------------------------------
------------------------------------------------------------
------------------------------------------------------------
------------------------------------------------------------
------------------------------------------------------------
------------------------------------------------------------
------------------------------------------------------------
------------------------------------------------------------
------------------------------------------------------------
------------------------------------------------------------
------------------------------------------------------------
------------------------------------------------------------
------------------------------------------------------------
------------------------------------------------------------
------------------------------------------------------------
------------------------------------------------------------
------------------------------------------------------------
------------------------------------------------------------
------------------------------------------------------------
------------------------------------------------------------
------------------------------------------------------------
------------------------------------------------------------
------------------------------------------------------------
------------------------------------------------------------
------------------------------------------------------------
------------------------------------------------------------
------------------------------------------------------------
------------------------------------------------------------
------------------------------------------------------------
------------------------------------------------------------
------------------------------------------------------------
------------------------------------------------------------
------------------------------------------------------------
------------------------------------------------------------
------------------------------------------------------------
------------------------------------------------------------
------------------------------------------------------------
------------------------------------------------------------
----------------------------------------------------------tc
acaaacaaaatgataaatgtatttacaggatt--------tc--------taactc----
--------------cagtttcccttcattgaatatttcccaattgttctcggt--tatgt
ttcgaatgcaaggta------------ttggcacagtcatg---catgttttttgg----
-gac----tgtgacaaaattaaaa-tgtcctgg-aaagagattc-------ataaaatta
ttcaaa-----------------------cataactggaaaaacatt-----------tt
ctttg------tccccaaag-----gt-------------atac------cttctaaatt
-------------gtacagtgggatt------gtgtcttga----------tttttaa--
aagaa---------tgtgtatta----catttttg-gata--------------taattg
gcca-------aaaaatgta----------------------------------------
--------tat----------tatttttatggtca--actgctcagataccttcagtcaa
-----tatgtggc-------taagtcaggcgactacac---gtttacca-----ctggaa
aaaataacct----------------acga--ttccatcagagatctg----ag------
gtg-ttctggtgcattttgtc----ctcc-----------ctctgga-gatttcttg-ag
agtact----cagtgac-------------t------gtgtc-----tttctaaatttg-
----------------------tttttttatttt---------ttttatatttctgtc-t
t---------cgctttcacgcattt-----------------------------------
------------aaatgttgtacaaaaatta-------------------ctgtat----
-----ttgttgt------------------------------------------------
------------------------------------------------------------
--------------------------
>L1-63_DR|464169
ggtcacgtgacccagagtgagatggctgcttgagttttttgctccgctcaacttagtaaa
taaatcacggtttttcctccgaattttttatttcattttgttgaacagcttatgaatatg
tccga-caaccatctgacaaggatttccctatttttgcatcaaggcgttc----------
-----------gcatagggccaaag-----------------------------------
----aaaagaatacgaagaatccta-----------------ctgaccac----------
---------------------gtgccctcggctaatgctaacactaacgcagctg-----
------------------------------------------------------------
------------------------------------------------------------
------------------------------------------------------------
------------------------------------------------------------
------------------------------------------------------------
---------------------------aaacgcacctggacatgtcact-----gattct
atcagagataa-------------------------------------------------
----------------------------------------------------aggccaat
ggatcgcgtcttgacagaa------tcactcttgttcgcatttggtatcttgtactggta
caattgtcatttcttttaatgcattctatcattcatatgactttctgttgacatttttaa
aatgcttaattctcttaaattagtaaaatggaacgtgaaaggcataggccatgtaattaa
gagaaagaaaattctaacatttctcaagaaagaaggtgtatctatagcattattacagga
aacacacttgtcagataaggaacatttgaagctaaaaagagattgggtcggacagatata
cttttcctcattcacgtcaaatagtaggggaaccgcaattcttatttataaaaatattcc
tttcatccttgaacatgtcgaacatgattctgaaggaagatttgtgttaatttctggtct
aatttttggaaaacatgtcactgtaggcaatgtatatgccccaaatgcggactgccctaa
ttttatttctcaggtgattctaaagttcaatcagctctgcaaaaacattggcttcttagg
aggcgatttcaatggcatacttgatggaaatctggataaatcctcgcctcagatttcaat
gagctgcaaatcatcacatatattacgtaacacttgtaaagacatcggattggtggaaat
ttggagggagctgcactctaaacacagagattatactttttattctcacccccatatatc
atattcaagactagattattttttcataccttcagactgtatacacaatgtgagttcttg
tcaaattggccctattgggctgtctgatcatggccaggtttattaggtcattgatatttg
tatacctattcaaaaatctaattattggaaatttaatagctcttttttaagtattactag
cttttgctct-----------gaaaataattcagtattggcaaggcaatcagaactcccc
tgtttcagctgcaataaaatgggatgcagccaaggctacgttgcggggtcatctcattgc
ttatgctgctttaagcaaaaagctaaagatacaaaaaaggaaagaattagaagaagtagt
aactcgcctggaaaaacaacataaacgcttgccaaatcaagataattggatattattaaa
taatgctaaagctaaacttaacctagaccacacagaacatatcaagaaattattctttta
tactaaacagcagtactatgagtctggtaataaacccagtcgccttttggactatcagtt
aaaaaaggaacagagtgaaagaactataaaatcaattaagacatctgcaggtaacatgac
ttttgatcctcaggacattaacaactctttttcggatttttatagtaatctttatacaac
cgattatcatggatcatacgaagatttgactaattacttaaatgagatttctcttcccag
catttctgatgacgctaggactcttttgaatgccccttttactgaagatgaaatctggca
agctattcagtcaatgccatccggtaaagctcctggcccagatgggtatccattagagtt
ttataagcagttttggcctgaactttccccaattttaatgctggtgataaataatctttt
tgagattaactctttgcctgaatcctggtcagtggcaattatcagcctgctttt-aaaaa
agacaaagatccaacaaattgttcatcttatcgtccaattagtctacttaatgtagatta
taaaattataggcaagtccttagctcgacggattgaaaatgttctgccttatgttgttaa
tccagaccaaactggttttgtgaaatccaggtacagctcagacaatat------------
------tctagatcatttaaattttacaaaggaatctgcatctattgtatccctagatgc
agaaaaggcgtttgatagggtggaatggccttttctttttgcagttttagataaaataca
gttaggatccaatttgattgatttaatcaaacgcctatactctactcctatagcccaggt
taactctaatagaatgctgtctaatagattttcagtaagcagaggctgtcgtcaaggctg
ccctctttcacctctgtttttctctctgggtattgaaccgctggctattgccgtgagaac
taatagtagcatacatggtattaaaataggtctagaggaacatcgtatatctctgtatgc
agatgatgttttgttgtatcttaaactccctgacacctctaccgatgcaattcttaatgt
aattgaaaaatatagtactttttcagggtacaagattaatttgcataaatctcaagcttt
atataggcatgattcctctgaatccatttcaaaatcaccctttcatcttgcactttctgg
atttcagtatttaggaattcatattactcgcaatttggaagacctctttaaaaccaatta
tcctcctttaatcactaatattaatcagaatttatcagattggttgatccttccaaattc
tttttttggcagaatcaatgttctaaaaatgaacatgcttccgagattaaaattcctatt
ccagaatctgccatgttacttggatacaaacttttttaggaggattaattcctcaatctc
aagctacgtttggaatcacaaaaaacccaggcttaaattctcactgttgatgaaaccaaa
ggaattgggtggggtctcacttcccaatttccaattatacttttgggctg-cacaaatca
agaacatgttaaattggtttacttacagatttgattcacgatgggtggggattgaatcta
caagatgctctcctagactcttatgctccctaccatttattcataatatacaaaaaaatt
aacatttgattagtgtctttacaataacaaatacgcttttggtgtggcatgatgttaaga
aatatttatccatcccaaataagttgtgttctaagtcacctattacctttaatcctgatt
ttcccactacaatacagaatattggccttttgacttggagatcaagaggagtgtcagaat
taggtcacctattcgaggatgactaaataaaatcatttgagcagttaagacaggaattta
gtctccctagtaaagatttttataaattcctgcaaattcgacactttttagagttacaat
taaaagaaggtaatatacaatttgattttactgaaatagaaaaacagcttgtctcttcat
gta----tgcttaaa-aataagatatctgaactatatacgttgctgtctaatactggctc
tt-aagcctttaattctttaagggcaatatgggaaaagaatctgaggtctagttttagtg
atgaggagtggctatctgcctgctcaaatatctatcccaaaagtacttcaatttcagttt
atgagcaaaattataaatgtattcacaggatt-----------tatc---taactc----
--------------cagtccgcctccatataatatttcctaattattcccagc--tatgt
ttcaaatgtaagttagacatt--------ggcacagtgatg---catgtattttgg----
-gac----tgtgaaaaaattaaat-tgtactggtcacaagattc-------acaaaatga
ttcaaaa----------------------aataactggaaagacttt-----------tg
ctttg------tctccaaag-----gt-------------atac------cttctgaatt
-------------atacttcggaact------gtgtcttga-----------tcatgaca
aagaa---------tgcgtattg----aacttttg-tata--------------tatttg
gcaa-------aaa-aagta----------------------------------------
--------tat----------tgatattgtggtca--actgcgcagacaccttcagtcaa
-----tatgtggc-------tgggtcagacaatcagac---tcctacca-----ctagaa
aaactgactt----------------atga-cctacatcaaagatctg----ag------
gtg-ctctggcgcatttggtc----ctcc-----------ttctgga-ctttccttg-aa
aatact----caataac-------------t------atgtc-----tttctaaatttg-
----------------------ttttataatct----------c--tttatttttgta-t
t---------tgttttgaagcatct--------------------------------ata
tgcatttgac-agaatg--taataaaaactg-------------------ctgtac----
-----atgttgtta---------------tgagataacag------------taccactg
------ttctgttggagaaataattataa-------------------------------
--------------------------
>L1-63_DR|464170
------------------------------------------------------------
------------------------------------------------------------
------------------------------------------------------------
------------------------------------------------------------
------------------------------------------------------------
------------------------------------------------------------
------------------------------------------------------------
------------------------------------------------------------
------------------------------------------------------------
------------------------------------------------------------
------------------------------------------------------------
------------------------------------------------------------
------------------------------------------------------------
------------------------------------------------------------
------------------------------------------------------------
------------------------------------------------------------
------------------------------------------------------------
------------------------------------------------------------
------------------------------------------------------------
------------------------------------------------------------
------------------------------------------------------------
------------------------------------------------------------
------------------------------------------------------------
------------------------------------------------------------
------------------------------------------------------------
------------------------------------------------------------
------------------------------------------------------------
------------------------------------------------------------
------------------------------------------------------------
------------------------------------------------------------
------------------------------------------------------------
------------------------------------------------------------
------------------------------------------------------------
------------------------------------------------------------
------------------------------------------------------------
------------------------------------------------------------
------------------------------------------------------------
------------------------------------------------------------
------------------------------------------------------------
------------------------------------------------------------
------------------------------------------------------------
------------------------------------------------------------
------------------------------------------------------------
------------------------------------------------------------
------------------------------------------------------------
------------------------------------------------------------
------------------------------------------------------------
------------------------------------------------------------
------------------------------------------------------------
------------------------------------------------------------
------------------------------------------------------------
------------------------------------------------------------
------------------------------------------------------------
------------------------------------------------------------
------------------------------------------------------------
------------------------------------------------------------
------------------------------------------------------------
------------------------------------------------------------
------------------------------------------------------------
------------------------------------------------------------
------------------------------------------------------------
------------------------------------------------------------
------------------------------------------------------------
------------------------------------------------------------
------------------------------------------------------------
------------------------------------------------------------
------------------------------------------------------------
------------------------------------------------------------
------------------------------------------------------------
------------------------------------------------------------
------------------------------------------------------------
------------------------------------------------------------
------------------------------------------------------------
------------------------------------------------------------
------------------------------------agagattt-------acaaaatta
ttaaaaa----------------------aataattgg-aaggcttt-----------tg
ctttg------ttcccaaag-----gt-------------atac------cttcaatatt
-------------gtacattggaaca------gtgtcgtga-----------tcataata
aagaa---------tgtgtattg----aatttttg-tata--------------tacttg
gcca------aaaatgtata----------------------------------------
-------attt----------ttttattatggtca--actgctccgataccttcagtcaa
-----aatgtagt-gcaa--tatgtcaggcaaccagac---ttctacta-----ctggaa
aaatt---------------------atgg-tttacatcaataatctg----ag------
ggg-ttctggc-----------------------------ttctgga-ttattcttg-ag
ggtaca----tagtgac-------------t------atgtc-----tttctacattta-
----------------------ttttataatct----------ccttttattttggtc-t
t---------tgcttagaa-----------------------------------------
--cattagtt-aggatgtctaacaaaaactg-------------------ctgcac----
--------ttgtta---------------tgggttaatag------------taccacta
---ttgtcctgcaaaaaaaaata-------------------------------------
--------------------------
>L1-63_DR|464171
--a---------------------------------------------------------
------------------------------------------------------------
------------------------------------------------------------
------------------------------------------------------------
------------------------------------------------------------
------------------------------------------------------------
------------------------------------------------------------
------------------------------------------------------------
------------------------------------------------------------
------------------------------------------------------------
------------------------------------------------------------
------------------------------------------------------------
------------------------------------------------------------
------------------------------------------------------------
------------------------------------------------------------
------------------------------------------------------------
------------------------------------------------------------
------------------------------------------------------------
------------------------------------------------------------
------------------------------------------------------------
------------------------------------------------------------
------------------------------------------------------------
------------------------------------------------------------
------------------------------------------------------------
------------------------------------------------------------
------------------------------------------------------------
------------------------------------------------------------
------------------------------------------------------------
------------------------------------------------------------
------------------------------------------------------------
------------------------------------------------------------
------------------------------------------------------------
------------------------------------------------------------
------------------------------------------------------------
------------------------------------------------------------
------------------------------------------------------------
------------------------------------------------------------
------------------------------------------------------------
------------------------------------------------------------
------------------------------------------------------------
------------------------------------------------------------
------------------------------------------------------------
------------------------------------------------------------
------------------------------------------------------------
------------------------------------------------------------
------------------------------------------------------------
------------------------------------------------------------
------------------------------------------------------------
------------------------------------------------------------
------------------------------------------------------------
------------------------------------------------------------
------------------------------------------------------------
------------------------------------------------------------
------------------------------------------------------------
------------------------------------------------------------
------------------------------------------------------------
------------------------------------------------------------
------------------------------------------------------------
------------------------------------------------------------
------------------------------------------------------------
------------------------------------------------------------
------------------------------------------------------------
------------------------------------------------------------
------------------------------------------------------------
------------------------------------------------------------
------------------------------------------------------------
------------------------------------------------------------
------------------------------------------------------------
------------------------------------------------------------
------------------------------------------------------------
------------------------------------------------------------
------------------------------------------------------------
------------------------------------------------------------
------------------------------------------------------------
------------------------------------------------------------
------------------------------------------------------------
------------------------------------------------------------
----------------------------------------------------tcgtgata
aaaacagg-------------tac---tgattatgttgcata------------tatttg
gcca--------aaaatgta----------------------------------------
--------tat----------tattattgtgataa--actgctcaggtacccttggtgaa
-----tatgtgat-------tgactcaaacaacaacacaaattcgacca-----ctggaa
aaactaactt---------------------ttgatttaaaaaagtag-aaaaacctgaa
ctg-ttttggcgcatttggtc----cact-----------ttcttgg-aacattctataa
gattct----ccatgac-------------cag-cctttgta-----tctccaatattg-
----------------------gattctaaact----------tcttttatttctgtttt
tatttgtatgcacttgaaagaaatttattaattaagaattttgtaaagtcttgaatgata
tacttc----ctgaattcttcagagaacctttgtcttgattattcacagattttacttaa
ctcaattgttctcagctttgttta-----aagagtataattga------caatgtcacag
cttttatattatggcaaaaggaatttatagaggggtttattttaacatcttcccgcccaa
a-------------------------
>L1-63_DR|540923
t-----------------------------------------------------------
------------------------------------------------------------
------------------------------------------------------------
------------------------------------------------------------
------------------------------------------------------------
------------------------------------------------------------
------------------------------------------------------------
------------------------------------------------------------
------------------------------------------------------------
------------------------------------------------------------
------------------------------------------------------------
------------------------------------------------------------
------------------------------------------------------------
------------------------------------------------------------
------------------------------------------------------------
------------------------------------------------------------
------------------------------------------------------------
------------------------------------------------------------
------------------------------------------------------------
------------------------------------------------------------
------------------------------------------------------------
------------------------------------------------------------
------------------------------------------------------------
------------------------------------------------------------
------------------------------------------------------------
------------------------------------------------------------
------------------------------------------------------------
------------------------------------------------------------
------------------------------------------------------------
------------------------------------------------------------
------------------------------------------------------------
------------------------------------------------------------
---------------------------------------------ttgtatatt------
------------------------------------------------------------
------------------------------------------------------------
------------------------------------------------------------
------------------------------------------------------------
------------------------------------------------------------
------------------------------------------------------------
------------------------------------------------------------
------------------------------------------------------------
------------------------------------------------------------
------------------------------------------------------------
------------------------------------------------------------
------------------------------------------------------------
------------------------------------------------------------
------------------------------------------------------------
------------------------------------------------------------
------------------------------------------------------------
------------------------------------------------------------
-------------------------gtatatcc---------------------------
------------------------------------------------------------
------------------------------------------------------------
---------------ctctgaagctatcttaaaatcaccctttcatcttgcactttctga
atttcagtatttaagaattaatattacttccaatttggaagacctcattaaagccaatta
tccccctttaatcacaaaaatgaatcggagtatattaaattggttgatccttccaaattc
tttttttggcaggatcaatgttataaaaatgaacatctttcagagattaaatt----act
ccagaatttgccatgttgcttaaatacaaacttttggaagaggattaattcctaaatttc
aaggtatgtttggaatcacaagaaacccagacctaaactttcgctgttgatgaaaccaaa
ggagttgagtgaggtttcactacccaatttccaattttacttttgggctg-caaaaatta
agcacatgttatattggtttatttacagatttgtttcatgctggtttgggattgaatcca
caagatgcttttccaggctgttatgctccctaccatttattcataatgtacaaaaaatgt
aacatctgagtagtgttttaatggtaacaaatagtcttttggtttggaaagatattaaga
aatttttatctatcccaaaaaacttgtgttccaagtcccctattacgtctaatcccaatt
ttcccactattatagagaataatggccttttgacttgaa----------cgtgttggaat
tgggtcacttatttgatgatggccaaataaaataatttcaagagttaagataggaattta
gtccttccagtaaagatttttaaaaattcctgcaaattcaacactttttagtgttaaagt
tagaagaaggtaatatacaatttgatcttactgaaatagaaaagcag-cattttcttcat
ggacttcggcttaaa-a-aaagatctctgaattatgtacattgctgtataatattggtcc
tt-caacctttgattcttaaagggtgatatgggaaaaggattaggggtctatttttt---
------------------------------------------------------------
----ctgaaattataaatgtattcactggatt-----------tatc---taactc----
--------------cagttcgcctctatagaatattttcctattgttctcaac--tatgt
ttcaaatgtaa-gtagacatt--------cgcacaatgatg---cagtcattttgg----
-gat----tgcaacacaatcaaaa-tgtactgg-taagggattc-------aaaaaacta
tt-taaa----------------------aattatcggaaagacttt-----------tg
ttttg------cccccaaag-----gt-------------atac------ctttcgaatt
-------------gtacaatggaact------ttgtcttga-----------tcatgatt
aagaa---------tgtgtattg----aatttttg-t-----------------------
------------------------------------------------------------
------------------------------------------------------------
------------------------------------------------------------
------------------------------------------------------------
------------------------------------------------------------
------------------------------------------------------------
------------------------------------------------------------
------------------------------------------------------------
------------------------------------------------------------
------------------------------------------------------------
------------------------------------------------------------
--------------------------
>L1-63_DR|540924
------------------------------------------------------------
------------------------------------------------------------
------------------------------------------------------------
------------------------------------------------------------
------------------------------------------------------------
------------------------------------------------------------
------------------------------------------------------------
------------------------------------------------------------
------------------------------------------------------------
------------------------------------------------------------
------------------------------------------------------------
------------------------------------------------------------
------------------------------------------------------------
------------------------------------------------------------
------------------------------------------------------------
------------------------------------------------------------
------------------------------------------------------------
------------------------------------------------------------
------------------------------------------------------------
------------------------------------------------------------
------------------------------------------------------------
------------------------------------------------------------
------------------------------------------------------------
------------------------------------------------------------
------------------------------------------------------------
------------------------------------------------------------
------------------------------------------------------------
------------------------------------------------------------
------------------------------------------------------------
------------------------------------------------------------
------------------------------------------------------------
------------------------------------------------------------
------------------------------------------------------------
------------------------------------------------------------
------------------------------------------------------------
------------------------------------------------------------
------------------------------------------------------------
------------------------------------------------------------
------------------------------------------------------------
------------------------------------------------------------
------------------------------------------------------------
------------------------------------------------------------
------------------------------------------------------------
------------------------------------------------------------
------------------------------------------------------------
------------------------------------------------------------
------------------------------------------------------------
------------------------------------------------------------
------------------------------------------------------------
------------------------------------------------------------
------------------------------------------------------------
------------------------------------------------------------
------------------------------------------------------------
------------------------------------------------------------
------------------------------------------------------------
------------------------------------------------------------
------------------------------------------------------------
------------------------------------------------------------
------------------------------------------------------------
------------------------------------------------------------
------------------------------------------------------------
------------------------------------------------------------
------------------------------------------------------------
------------------------------------------------------------
------------------------------------------------------------
------------------------------------------------------------
------------------------------------------------------------
------------------------------------------------------------
------------------------------------------------------------
------------------------------------------------------------
------------------------------------------------------------
------------------------------------------------------------
------------------------------------------------------------
------------------------------------------------------------
------------------------------------------------------------
------------------------------------------------------------
------------------------------------------------------------
------------------------------------------------------------
------------------------------------------------------------
------------------------------------------------------------
------------------------------------------------------------
------------------------------------------------------------
------------------------------------------------------------
------------------------------------------------------------
------------------------------------------------------------
-----------------------------attt----------ttttttatttctgtc-t
t---------tgctttcaagcattt--------------------------------gtg
tgcgtt-----tgaatgtcgaacaaaaattg-------------------ctgccc----
-----ttgtcat------------------gagataccag------------taccactg
---ttattctgttaagaa------------------------------------------
--------------------------
>L1-63_DR|540925
------------------------------------------------------------
------------------------------------------------------------
------------------------------------------------------------
------------------------------------------------------------
------------------------------------------------------------
------------------------------------------------------------
------------------------------------------------------------
------------------------------------------------------------
------------------------------------------------------------
------------------------------------------------------------
------------------------------------------------------------
------------------------------------------------------------
------------------------------------------------------------
------------------------------------------------------------
------------------------------------------------------------
------------------------------------------------------------
------------------------------------------------------------
------------------------------------------------------------
------------------------------------------------------------
------------------------------------------------------------
------------------------------------------------------------
------------------------------------------------------------
------------------------------------------------------------
------------------------------------------------------------
------------------------------------------------------------
------------------------------------------------------------
------------------------------------------------------------
------------------------------------------------------------
------------------------------------------------------------
------------------------------------------------------------
------------------------------------------------------------
------------------------------------------------------------
------------------------------------------------------------
------------------------------------------------------------
------------------------------------------------------------
------------------------------------------------------------
------------------------------------------------------------
------------------------------------------------------------
------------------------------------------------------------
------------------------------------------------------------
------------------------------------------------------------
------------------------------------------------------------
------------------------------------------------------------
------------------------------------------------------------
------------------------------------------------------------
------------------------------------------------------------
------------------------------------------------------------
------------------------------------------------------------
------------------------------------------------------------
------------------------------------------------------------
------------------------------------------------------------
------------------------------------------------------------
------------------------------------------------------------
------------------------------------------------------------
------------------------------------------------------------
------------------------------------------------------------
------------------------------------------------------------
------------------------------------------------------------
------------------------------------------------------------
------------------------------------------------------------
------------------------------------------------------------
------------------------------------------------------------
------------------------------------------------------------
------------------------------------------------------------
------------------------------------------------------------
------------------------------------------------------------
------------------------------------------------------------
------------------------------------------------------------
------------------------------------------------------------
------------------------------------------------------------
------------------------------------------------------------
------------------------------------------------------------
------------------------------------------------------------
------------------------------------------------------------
------------------------------------------------------------
------------------------------------------------------------
------------------------------------------------------------
------------------------------------------------------------
------------------------------------------------------------
------------------------------------------------------------
------------------------------------------------------------
------------------------------------------------------------
------------------------------------------------------------
--------------------------------------------------tttctta-ag
gatgct----ctatgat-------------tag-catttgtc-----gatctaatat---
-------------------------------------------tgttttatttgtatt-t
t---------tgctcttaagtatat--------------------------------gta
tgtaat-----tgattgtataacaagaactt-------------------ttgtac----
-----acattgcaa---------------caa-atatcag------------taatacag
---ttgtatatatgagaaaaatataa----------------------------------
--------------------------
>L1-63_DR|540926
------------------------------------------------------------
------------------------------------------------------------
------------------------------------------------------------
------------------------------------------------------------
------------------------------------------------------------
------------------------------------------------------------
------------------------------------------------------------
------------------------------------------------------------
------------------------------------------------------------
------------------------------------------------------------
------------------------------------------------------------
------------------------------------------------------------
------------------------------------------------------------
------------------------------------------------------------
------------------------------------------------------------
------------------------------------------------------------
------------------------------------------------------------
------------------------------------------------------------
------------------------------------------------------------
------------------------------------------------------------
------------------------------------------------------------
------------------------------------------------------------
------------------------------------------------------------
------------------------------------------------------------
------------------------------------------------------------
------------------------------------------------------------
------------------------------------------------------------
------------------------------------------------------------
------------------------------------------------------------
------------------------------------------------------------
------------------------------------------------------------
------------------------------------------------------------
------------------------------------------------------------
------------------------------------------------------------
------------------------------------------------------------
------------------------------------------------------------
------------------------------------------------------------
------------------------------------------------------------
------------------------------------------------------------
------------------------------------------------------------
------------------------------------------------------------
------------------------------------------------------------
------------------------------------------------------------
------------------------------------------------------------
------------------------------------------------------------
------------------------------------------------------------
------------------------------------------------------------
------------------------------------------------------------
------------------------------------------------------------
------------------------------------------------------------
------------------------------------------------------------
------------------------------------------------------------
------------------------------------------------------------
------------------------------------------------------------
------------------------------------------------------------
------------------------------------------------------------
------------------------------------------------------------
------------------------------------------------------------
------------------------------------------------------------
------------------------------------------------------------
------------------------------------------------------------
------------------------------------------------------------
------------------------------------------------------------
------------------------------------------------------------
------------------------------------------------------------
------------------------------------------------------------
------------------------------------------------------------
------------------------------------------------------------
------------------------------------------------------------
------------------------------------------------------------
------------------------------------------------------------
------------------------------------------------------------
------------------------------------------------------------
------------------------------------------------------------
------------------------------------------------------------
------------------------------------------------------------
------------------------------------------------------------
------------------------------------------------------------
------------------------------------------------------------
------------------------------------------------------------
------------------------------------------------------------
------------------------------------------------------------
------------------------------------------------------------
------------------------------------------------------------
------------------------------------------------------------
------------------------------------------------------tgtt-t
t---------tgctcttaggaattt--------------------------------gta
tgtaat-----tgaatatacaacaataactg-------------------atg-------
---------tgtta---------------tgagataccag------------taccacag
---ctgtcttattgaatattgtataaaatataa---------------------------
--------------------------
>L1-63_DR|626819
------------------------------------------------------------
------------------------------------------------------------
------------------------------------------------------------
------------------------------------------------------------
------------------------------------------------------------
------------------------------------------------------------
------------------------------------------------------------
------------------------------------------------------------
------------------------------------------------------------
------------------------------------------------------------
------------------------------------------------------------
------------------------------------------------------------
------------------------------------------------------------
------------------------------------------------------------
------------------------------------------------------------
------------------------------------------------------------
------------------------------------------------------------
------------------------------------------------------------
------------------------------------------------------------
------------------------------------------------------------
------------------------------------------------------------
------------------------------------------------------------
------------------------------------------------------------
------------------------------------------------------------
------------------------------------------------------------
------------------------------------------------------------
------------------------------------------------------------
------------------------------------------------------------
------------------------------------------------------------
------------------------------------------------------------
------------------------------------------------------------
------------------------------------------------------------
------------------------------------------------------------
------------------------------------------------------------
------------------------------------------------------------
------------------------------------------------------------
------------------------------------------------------------
------------------------------------------------------------
------------------------------------------------------------
------------------------------------------------------------
------------------------------------------------------------
------------------------------------------------------------
------------------------------------------------------------
------------------------------------------------------------
------------------------------------------------------------
------------------------------------------------------------
------------------------------------------------------------
------------------------------------------------------------
------------------------------------------------------------
------------------------------------------------------------
------------------------------------------------------------
------------------------------------------------------------
------------------------------------------------------------
------------------------------------------------------------
------------------------------------------------------------
------------------------------------------------------------
------------------------------------------------------------
------------------------------------------------------------
------------------------------------------------------------
------------------------------------------------------------
------------------------------------------------------------
------------------------------------------------------------
------------------------------------------------------------
------------------------------------------------------------
------------------------------------------------------------
------------------------------------------------------------
------------------------------------------------------------
------------------------------------------------------------
------------------------------------------------------------
------------------------------------------------------------
------------------------------------------------------------
------------------------------------------------------------
------------------------------------------------------------
------------------------------------------------------------
------------------------------------------------------------
------------------------------------------------------------
-------------------------gt---------------------------------
------------------------------------------------------------
------------------------------------------------------------
------------------------------------------------------------
------------------------------------------------------------
--------------------tgaggcaggcgac------actttaacca-----ctgaaa
a------------------------------attacctcaaagatctg----aa------
atg-ttttggtgcattt-----------------------atcttga-acttcgtca-tt
tatact----cagtaac-------------tag-aggctatc-----tttctaactttg-
----------------------atttataatgttc--------tgatttat--------t
t--------atgcttttaagaattttta--------------------------------
-acatt-----tggagataaaacatgaactg-------------------cagtac----
-----atgttctta---------------cgggaaagcaa------------taacatgg
---ttgtcttgcttaaaaaaa---------------------------------------
--------------------------
>L1-63_DR|626820
------------------------------------------------------------
------------------------------------------------------------
------------------------------------------------------------
------------------------------------------------------------
------------------------------------------------------------
------------------------------------------------------------
------------------------------------------------------------
------------------------------------------------------------
------------------------------------------------------------
------------------------------------------------------------
------------------------------------------------------------
------------------------------------------------------------
------------------------------------------------------------
------------------------------------------------------------
------------------------------------------------------------
------------------------------------------------------------
------------------------------------------------------------
------------------------------------------------------------
------------------------------------------------------------
------------------------------------------------------------
------------------------------------------------------------
------------------------------------------------------------
------------------------------------------------------------
------------------------------------------------------------
------------------------------------------------------------
------------------------------------------------------------
------------------------------------------------------------
------------------------------------------------------------
------------------------------------------------------------
------------------------------------------------------------
------------------------------------------------------------
------------------------------------------------------------
------------------------------------------------------------
------------------------------------------------------------
------------------------------------------------------------
------------------------------------------------------------
------------------------------------------------------------
------------------------------------------------------------
------------------------------------------------------------
------------------------------------------------------------
------------------------------------------------------------
------------------------------------------------------------
------------------------------------------------------------
------------------------------------------------------------
------------------------------------------------------------
------------------------------------------------------------
------------------------------------------------------------
------------------------------------------------------------
------------------------------------------------------------
------------------------------------------------------------
------------------------------------------------------------
------------------------------------------------------------
------------------------------------------------------------
------------------------------------------------------------
------------------------------------------------------------
------------------------------------------------------------
------------------------------------------------------------
------------------------------------------------------------
------------------------------------------------------------
------------------------------------------------------------
------------------------------------------------------------
------------------------------------------------------------
------------------------------------------------------------
------------------------------------------------------------
------------------------------------------------------------
------------------------------------------------------------
------------------------------------------------------------
------------------------------------------------------------
------------------------------------------------------------
------------------------------------------------------------
---------------------------atatctatctcaaaagtacttcaatttcaggtt
atgagcaaaattctaaatttattcacaggaat-----------tttc---taaccc----
--------------cagttcggctatatagaatatttcccaattattcccagc--tatat
ttcaaatgtgagttagacatt--------ggcacagtgatg---catgtattttgg----
-gat----tgcgacaaaatctaaa-tgtactgg-aaaaagattt-------acaaaacga
ttaaaaaaataatgaaaagaaaatgaatgaataattggaaagacttt-----------tg
ctttg------tccccaaag-----gt-------------atac------cttctgaatt
-------------gaacattggaact------gtgctttaa-----------tcatgaca
aagaa---------tgtgtatta----aatttttg-tata--------------aacttg
gcca-------aaaaaagta----------------------------------------
--------aat----------tattattatggtca--actgctcaaatagcttcagttaa
-----tatgtggc-------tgagtcaggcaaccagaa---atttaagaaatatttaaga
aatttaacct----------------atga-tttacatcaaagatctg----ag------
gtg-ttcttgctcatttggtc----gtcc-----------ttctggattttttcttg-ag
ggtact----aagtgac-------------t------atgtc-----tttcaaaatttga
t-------ttataat-----ctccttttaatct----------tctttaatttttgtc-t
t---------tgctttgaagcattt--------------------------------gta
tgcatttgtt-agaatgacaaacaaacactg-------------------ctgtac----
-----ttgtcgtta---------------tgagataccaa------------taccactg
---ttgttctgttgaaaataaata------------------------------------
--------------------------
>L1-63_DR|712070
------------------------------------------------------------
------------------------------------------------------------
------------------------------------------------------------
------------------------------------------------------------
------------------------------------------------------------
------------------------------------------------------------
------------------------------------------------------------
------------------------------------------------------------
------------------------------------------------------------
------------------------------------------------------------
------------------------------------------------------------
------------------------------------------------------------
------------------------------------------------------------
------------------------------------------------------------
------------------------------------------------------------
------------------------------------------------------------
------------------------------------------------------------
------------------------------------------------------------
------------------------------------------------------------
------------------------------------------------------------
------------------------------------------------------------
------------------------------------------------------------
------------------------------------------------------------
------------------------------------------------------------
------------------------------------------------------------
------------------------------------------------------------
------------------------------------------------------------
------------------------------------------------------------
------------------------------------------------------------
------------------------------------------------------------
------------------------------------------------------------
------------------------------------------------------------
------------------------------------------------------------
------------------------------------------------------------
------------------------------------------------------------
------------------------------------------------------------
------------------------------------------------------------
------------------------------------------------------------
------------------------------------------------------------
------------------------------------------------------------
------------------------------------------------------------
------------------------------------------------------------
------------------------------------------------------------
------------------------------------------------------------
------------------------------------------------------------
------------------------------------------------------------
------------------------------------------------------------
------------------------------------------------------------
------------------------------------------------------------
------------------------------------------------------------
------------------------------------------------------------
------------------------------------------------------------
------------------------------------------------------------
------------------------------------------------------------
------------------------------------------------------------
------------------------------------------------------------
------------------------------------------------------------
------------------------------------------------------------
------------------------------------------------------------
------------------------------------------------------------
------------------------------------------------------------
------------------------------------------------------------
------------------------------------------------------------
------------------------------------------------------------
------------------------------------------------------------
------------------------------------------------------------
------------------------------------------------------------
------------------------------------------------------------
------------------------------------------------------------
------------------------------------------------------------
------------------------------------------------------------
------------------------------------------------------------
------------------------------------------------------------
------------------------------------------------------------
------------------------------------------------------------
------------------------------------------------------------
------------------------------------------------------------
----------------------------------gtcttga-----------tcgtgata
aagaa---------caggtgctg----aatgtttg-tgca--------------cacttg
gtca-------aaacaaata----------------------------------------
--------tac----------ttttattatggttattattaactg------cttagttaa
-----tatatgat-------tgagcaaggcaact-----ttttttacca-----ctgaaa
aaactgactc----------------ttga-tttgcatcagagatctg----aa------
gtg-tttgggtgcatatgttc----cact-----------ctctggg-tcttt-----ag
gatcct----ctaagac-------------tag-cctttgtc-----tttctaatct---
-------------------------------------------tcttttgtttctgtt-t
t---------tgctcttaagaatgt--------------------------------gta
tgcaat-----tgaatgcgtgacaagaactt-------------------ctgtac----
-----a---ggtta---------------caagatatcag------------taccatag
---ttgtt----------------------------------------------------
--------------------------
>L1-63_DR|712071
------------------------------------------------------------
------------------------------------------------------------
------------------------------------------------------------
------------------------------------------------------------
------------------------------------------------------------
------------------------------------------------------------
------------------------------------------------------------
------------------------------------------------------------
------------------------------------------------------------
------------------------------------------------------------
------------------------------------------------------------
------------------------------------------------------------
------------------------------------------------------------
------------------------------------------------------------
------------------------------------------------------------
------------------------------------------------------------
------------------------------------------------------------
------------------------------------------------------------
------------------------------------------------------------
------------------------------------------------------------
------------------------------------------------------------
------------------------------------------------------------
------------------------------------------------------------
------------------------------------------------------------
------------------------------------------------------------
------------------------------------------------------------
------------------------------------------------------------
------------------------------------------------------------
------------------------------------------------------------
------------------------------------------------------------
------------------------------------------------------------
------------------------------------------------------------
------------------------------------------------------------
------------------------------------------------------------
------------------------------------------------------------
------------------------------------------------------------
------------------------------------------------------------
------------------------------------------------------------
------------------------------------------------------------
------------------------------------------------------------
------------------------------------------------------------
------------------------------------------------------------
------------------------------------------------------------
------------------------------------------------------------
------------------------------------------------------------
------------------------------------------------------------
------------------------------------------------------------
------------------------------------------------------------
------------------------------------------------------------
------------------------------------------------------------
------------------------------------------------------------
------------------------------------------------------------
------------------------------------------------------------
------------------------------------------------------------
------------------------------------------------------------
------------------------------------------------------------
------------------------------------------------------------
------------------------------------------------------------
------------------------------------------------------------
------------------------------------------------------------
------------------------------------------------------------
------------------------------------------------------------
------------------------------------------------------------
------------------------------------------------------------
------------------------------------------------------------
------------------------------------------------------------
------------------------------------------------------------
------------------------------------------------------------
------------------------------------------------------------
------------------------------------------------------------
------------------------------------------------------------
------------------------------------------------------------
------------------------------------------------------------
------------------------------------------------------------
------------------------------------------------------------
------------------------------------------------------------
------------------------------------------------------------
------------------------------------------------------------
------------------------------------------------------------
------------------------------------------------------------
------------------------------------------------------------
------------------------------------ac---ttttaaga-----ctggaa
aaataaactt-----------------tga-gtcacatc-----------cgaa------
ttg-ttttgctgcatttggtctt-----------------tcttaaggattttttta-ag
gatgat----tcatgat-------------tag-cctttgtct----tttcaaattttg-
----------------------gtttataa-------------tcttttatttctgtt-t
t---------cgctcttaagaattt--------------------------------gt-
------------------------------------------------------------
------------------------------------------------------------
------------------------------------------------------------
--------------------------
>L1-63_DR|712072
------------------------------------------------------------
------------------------------------------------------------
------------------------------------------------------------
------------------------------------------------------------
------------------------------------------------------------
------------------------------------------------------------
------------------------------------------------------------
------------------------------------------------------------
------------------------------------------------------------
------------------------------------------------------------
------------------------------------------------------------
------------------------------------------------------------
------------------------------------------------------------
------------------------------------------------------------
------------------------------------------------------------
------------------------------------------------------------
------------------------------------------------------------
------------------------------------------------------------
------------------------------------------------------------
------------------------------------------------------------
------------------------------------------------------------
------------------------------------------------------------
------------------------------------------------------------
------------------------------------------------------------
------------------------------------------------------------
------------------------------------------------------------
------------------------------------------------------------
------------------------------------------------------------
------------------------------------------------------------
------------------------------------------------------------
------------------------------------------------------------
------------------------------------------------------------
------------------------------------------------------------
------------------------------------------------------------
------------------------------------------------------------
------------------------------------------------------------
------------------------------------------------------------
------------------------------------------------------------
------------------------------------------------------------
------------------------------------------------------------
------------------------------------------------------------
------------------------------------------------------------
------------------------------------------------------------
------------------------------------------------------------
------------------------------------------------------------
------------------------------------------------------------
------------------------------------------------------------
------------------------------------------------------------
------------------------------------------------------------
------------------------------------------------------------
------------------------------------------------------------
------------------------------------------------------------
------------------------------------------------------------
------------------------------------------------------------
------------------------------------------------------------
------------------------------------------------------------
------------------------------------------------------------
------------------------------------------------------------
------------------------------------------------------------
------------------------------------------------------------
------------------------------------------------------------
------------------------------------------------------------
------------------------------------------------------------
------------------------------------------------------------
------------------------------------------------------------
------------------------------------------------------------
------------------------------------------------------------
------------------------------------------------------------
------------------------------------------------------------
------------------------------------------------------------
------------------------------------------------------------
------------------------------------------------------------
------------------------------------------------------------
------------------------------------------------------------
------------------------------------------------------------
------------------------------------------------------------
------------------------------------------------------------
--------------------gggatt-----gttgtcttga-----------------ta
aagaa---------tgtgtgttg----gagttgtg-tttatat-----------tacttg
gcca--------aaaatgta----------------------------------------
--------tcc----------aattatt-------tagttactcaggtaacttccgtcaa
-----tatgtggt-------tgagccagacgacaacac---tttttcca-----ttgaaa
aaaaaaaata-----c----------ttga---------gatagtttg----ag------
tta-ttttggcacatttggtc----cact-----------ttccgga-actttctta---
--------------------------aa------gctttgtc-----tttctaattttg-
----------------------gttcagaatatttt-------ttatttaaaaatatc--
---------tatttttaaaggattt--------------------------------tta
tgtatt-----tgaacgt-------------------------------actgcagttc-
-----acgttgtta---------------agggctactag------------taccacgg
---ttatt----------------------------------------------------
--------------------------
>L1-63_DR|712073
------------------------------------------------------------
------------------------------------------------------------
------------------------------------------------------------
------------------------------------------------------------
------------------------------------------------------------
------------------------------------------------------------
------------------------------------------------------------
------------------------------------------------------------
------------------------------------------------------------
------------------------------------------------------------
------------------------------------------------------------
------------------------------------------------------------
------------------------------------------------------------
------------------------------------------------------------
------------------------------------------------------------
------------------------------------------------------------
------------------------------------------------------------
------------------------------------------------------------
------------------------------------------------------------
------------------------------------------------------------
------------------------------------------------------------
------------------------------------------------------------
------------------------------------------------------------
------------------------------------------------------------
------------------------------------------------------------
------------------------------------------------------------
------------------------------------------------------------
------------------------------------------------------------
------------------------------------------------------------
------------------------------------------------------------
------------------------------------------------------------
------------------------------------------------------------
------------------------------------------------------------
------------------------------------------------------------
------------------------------------------------------------
------------------------------------------------------------
------------------------------------------------------------
------------------------------------------------------------
------------------------------------------------------------
------------------------------------------------------------
------------------------------------------------------------
------------------------------------------------------------
------------------------------------------------------------
------------------------------------------------------------
------------------------------------------------------------
------------------------------------------------------------
------------------------------------------------------------
------------------------------------------------------------
------------------------------------------------------------
------------------------------------------------------------
------------------------------------------------------------
------------------------------------------------------------
------------------------------------------------------------
------------------------------------------------------------
------------------------------------------------------------
------------------------------------------------------------
------------------------------------------------------------
------------------------------------------------------------
------------------------------------------------------------
------------------------------------------------------------
------------------------------------------------------------
------------------------------------------------------------
------------------------------------------------------------
------------------------------------------------------------
------------------------------------------------------------
------------------------------------------------------------
------------------------------------------------------------
------------------------------------------------------------
------------------------------------------------------------
------------------------------------------------------------
------------tatctgcctgctcaaatatctatcccaaaagtacttcaatttcggttc
atgaacaaaataataaatgtattcacaggatt-----------tatc---taaccc----
--------------cagttcgcctctatggaatatttcacaattgtttccagc--tatgt
ttcaaatgtaagttagacatt--------ggcacagtgatg---gatggattttgg----
-gat----tgtgacaaaat--------------------------------acaaaataa
ttaaaataaaaa---------aat----------------------------------tg
ctttg------tccccaaag-----gt-------------atac------cttccgaatt
-------------gtacattggaact------gtgtcttga-----------tcatgata
gagaa---------tgtgtactg----aatttttt-----------------tgtacttg
gcca-------aaaaatgta----------------------------------------
--------tat----------tattattatggtca--actgctcagataactttagtcaa
tacagtatgtggc-------tgagtcaggcaacatgac---ttctaccg-----ttggaa
aaataaacct----------------atga-tttacattaaagatctg----ag------
gtg-ttctggcgcatttggtc----ctcc-----------ttttgga-tttttcttg-ag
ggtaca-------------------------------atgtc-----tttctaaatttt-
--ataaaattataaaac--aagttttataatct----------ccttttatttttgtc-t
t---------tgctttaaaggattt--------------------------------gta
tgcatttgtt-agaacatctaacaaaaactg-------------------ctgtac----
-----atgttgtta---------------caagatatcag------------taccactg
---ctgttctgttgaaaaaaaa--------------------------------------
--------------------------
>L1-63_DR|794141
------------------------------------------------------------
------------------------------------------------------------
------------------------------------------------------------
------------------------------------------------------------
------------------------------------------------------------
------------------------------------------------------------
------------------------------------------------------------
------------------------------------------------------------
------------------------------------------------------------
------------------------------------------------------------
------------------------------------------------------------
------------------------------------------------------------
------------------------------------------------------------
------------------------------------------------------------
------------------------------------------------------------
------------------------------------------------------------
------------------------------------------------------------
------------------------------------------------------------
------------------------------------------------------------
------------------------------------------------------------
------------------------------------------------------------
------------------------------------------------------------
------------------------------------------------------------
------------------------------------------------------------
------------------------------------------------------------
------------------------------------------------------------
------------------------------------------------------------
------------------------------------------------------------
------------------------------------------------------------
------------------------------------------------------------
------------------------------------------------------------
------------------------------------------------------------
------------------------------------------------------------
------------------------------------------------------------
------------------------------------------------------------
------------------------------------------------------------
------------------------------------------------------------
------------------------------------------------------------
------------------------------------------------------------
------------------------------------------------------------
------------------------------------------------------------
------------------------------------------------------------
------------------------------------------------------------
------------------------------------------------------------
------------------------------------------------------------
------------------------------------------------------------
------------------------------------------------------------
------------------------------------------------------------
------------------------------------------------------------
------------------------------------------------------------
------------------------------------------------------------
------------------------------------------------------------
------------------------------------------------------------
------------------------------------------------------------
------------------------------------------------------------
------------------------------------------------------------
------------------------------------------------------------
------------------------------------------------------------
------------------------------------------------------------
------------------------------------------------------------
------------------------------------------------------------
------------------------------------------------------------
------------------------------------------------------------
------------------------------------------------------------
------------------------------------------------------------
------------------------------------------------------------
------------------------------------------------------------
------------------------------------------------------------
------------------------------------------------------------
------------------------------------------------------------
------------------------------------------------------------
------------------------------------------------------------
------------------------------------------------------------
--------------------------------------------------ttttgg----
-gac----tgtgacaaaattaaaa-tgtactgg-agagagcttc-------acaaaatta
ttaaaaaaaa-------------------aattattgaaatgacttt-----------tg
ctttg------tccccaaag-----gt-------------atac------cttctgaatt
-------------gtacagtgaaact------gtgtcttga-----------ttgtaata
aagaa---------agtgtatca----aatttttg-tcta--------------tacttt
gcca-------aaaaatgta----------------------------------------
--------tat----------tattattatggtca--actgctcagataccttcagtcaa
-----tat-------------aagtcaggtg---acac---tttta--cca---ctgaaa
aaaataactt----------------acaa------------------------------
ttc-ttacggtgcagctggtc----cccc-----------cctg----------------
---------------------------------------gtc-----tttctaaatgta-
---------------------a-tttttaattt----------cattttatttctgtc-t
t---------tgctttcaagcattt--------------------------------gta
tgcat-------------------------------------------------------
------------------------------------------------------------
------------------------------------------------------------
--------------------------
>L1-63_DR|794142
------------------------------------------------------------
------------------------------------------------------------
------------------------------------------------------------
------------------------------------------------------------
------------------------------------------------------------
------------------------------------------------------------
------------------------------------------------------------
------------------------------------------------------------
------------------------------------------------------------
------------------------------------------------------------
------------------------------------------------------------
------------------------------------------------------------
------------------------------------------------------------
------------------------------------------------------------
------------------------------------------------------------
------------------------------------------------------------
------------------------------------------------------------
------------------------------------------------------------
------------------------------------------------------------
------------------------------------------------------------
------------------------------------------------------------
------------------------------------------------------------
------------------------------------------------------------
------------------------------------------------------------
------------------------------------------------------------
------------------------------------------------------------
------------------------------------------------------------
------------------------------------------------------------
------------------------------------------------------------
------------------------------------------------------------
------------------------------------------------------------
------------------------------------------------------------
------------------------------------------------------------
------------------------------------------------------------
------------------------------------------------------------
------------------------------------------------------------
------------------------------------------------------------
------------------------------------------------------------
------------------------------------------------------------
------------------------------------------------------------
------------------------------------------------------------
------------------------------------------------------------
------------------------------------------------------------
------------------------------------------------------------
------------------------------------------------------------
------------------------------------------------------------
------------------------------------------------------------
------------------------------------------------------------
------------------------------------------------------------
------------------------------------------------------------
------------------------------------------------------------
------------------------------------------------------------
------------------------------------------------------------
------------------------------------------------------------
------------------------------------------------------------
------------------------------------------------------------
------------------------------------------------------------
------------------------------------------------------------
------------------------------------------------------------
------------------------------------------------------------
------------------------------------------------------------
------------------------------------------------------------
------------------------------------------------------------
------------------------------------------------------------
------------------------------------------------------------
------------------------------------------------------------
------------------------------------------------------------
------------------------------------------------------------
------------------------------------------------------------
------------------------------------------------------------
------------------------------------------------------------
------------------------------------------------------------
------------------------------------------------------------
------------------------------------------------------------
------------------------------------------------------------
------------------------------------------------------------
------------------------------------------------------------
------------------------------------------------------------
------------------------------------------------------------
------------------------------------------------------------
------------------------------------------------------------
------------------------------------------------------------
------------------------------------------------------------
---------------ttggtc----atcc-----------ccctgtaatttttcttg-ag
gttgct----tagtgat---------------------tctc-----tttctaaatttg-
----------------------ctttataatttattta-----ctttttgtttttgtc-t
t---------tgctttaaagcattt--------------------------------gta
tgcatt-----tgaatgtctaacaaaaactg-------------------ctgtac----
--------ttgtca---------------aaagatacctg------------taccactg
---tagttctgttgaaaaa-----------------------------------------
--------------------------
>L1-63_DR|794143
------------------------------------------------------------
------------------------------------------------------------
------------------------------------------------------------
------------------------------------------------------------
------------------------------------------------------------
------------------------------------------------------------
------------------------------------------------------------
------------------------------------------------------------
------------------------------------------------------------
------------------------------------------------------------
------------------------------------------------------------
------------------------------------------------------------
------------------------------------------------------------
------------------------------------------------------------
------------------------------------------------------------
------------------------------------------------------------
------------------------------------------------------------
------------------------------------------------------------
------------------------------------------------------------
------------------------------------------------------------
------------------------------------------------------------
------------------------------------------------------------
------------------------------------------------------------
------------------------------------------------------------
------------------------------------------------------------
------------------------------------------------------------
------------------------------------------------------------
------------------------------------------------------------
------------------------------------------------------------
------------------------------------------------------------
------------------------------------------------------------
------------------------------------------------------------
------------------------------------------------------------
------------------------------------------------------------
------------------------------------------------------------
------------------------------------------------------------
------------------------------------------------------------
------------------------------------------------------------
------------------------------------------------------------
------------------------------------------------------------
------------------------------------------------------------
------------------------------------------------------------
------------------------------------------------------------
------------------------------------------------------------
------------------------------------------------------------
------------------------------------------------------------
------------------------------------------------------------
------------------------------------------------------------
------------------------------------------------------------
------------------------------------------------------------
------------------------------------------------------------
------------------------------------------------------------
------------------------------------------------------------
------------------------------------------------------------
------------------------------------------------------------
------------------------------------------------------------
------------------------------------------------------------
------------------------------------------------------------
------------------------------------------------------------
------------------------------------------------------------
------------------------------------------------------------
------------------------------------------------------------
------------------------------------------------------------
------------------------------------------------------------
------------------------------------------------------------
------------------------------------------------------------
------------------------------------------------------------
------------------------------------------------------------
------------------------------------------------------------
------------------------------------------------------------
------------------------------------------------------------
------------------------------------------------------------
------------------------------------------------------------
------------------------------------------------------------
------------------------------------------------------------
------------------------------------------------------------
------------------------------------------------------------
------------------------------------------------------------
------------------------------------------------------------
------------------------------------------------------------
------------------------------------------------------------
-----------------------gtcaggcaaccagac---ttctaccagt------gga
aaattaacct----------------ataa-tttacatctataatctg----ag------
gtg-ttctggcgcatttggtt----ctcc-----------ttctgga-tttttcttg-ag
agtact----cagtgaa-------------t------atgtt-----tttttaaatttg-
----------------------ttttataatgt----------cctttcattttggcc-t
t---------t---ttaaagcattt--------------------------------gtg
tgca--tgtt-agaatgactaataaaaactg-------------------ctgtac----
-----ttgttat------------------gagatactaa------------taccactg
---ttcttttgttgaaaaaaaa--------------------------------------
--------------------------
>L1-63_DR|794144
------------------------------------------------------------
------------------------------------------------------------
------------------------------------------------------------
------------------------------------------------------------
------------------------------------------------------------
------------------------------------------------------------
------------------------------------------------------------
------------------------------------------------------------
------------------------------------------------------------
------------------------------------------------------------
------------------------------------------------------------
------------------------------------------------------------
------------------------------------------------------------
------------------------------------------------------------
------------------------------------------------------------
------------------------------------------------------------
------------------------------------------------------------
------------------------------------------------------------
------------------------------------------------------------
------------------------------------------------------------
------------------------------------------------------------
------------------------------------------------------------
------------------------------------------------------------
------------------------------------------------------------
------------------------------------------------------------
------------------------------------------------------------
------------------------------------------------------------
------------------------------------------------------------
------------------------------------------------------------
------------------------------------------------------------
------------------------------------------------------------
------------------------------------------------------------
------------------------------------------------------------
------------------------------------------------------------
------------------------------------------------------------
------------------------------------------------------------
------------------------------------------------------------
------------------------------------------------------------
------------------------------------------------------------
------------------------------------------------------------
------------------------------------------------------------
------------------------------------------------------------
------------------------------------------------------------
------------------------------------------------------------
------------------------------------------------------------
------------------------------------------------------------
------------------------------------------------------------
------------------------------------------------------------
------------------------------------------------------------
------------------------------------------------------------
------------------------------------------------------------
------------------------------------------------------------
------------------------------------------------------------
------------------------------------------------------------
------------------------------------------------------------
------------------------------------------------------------
------------------------------------------------------------
------------------------------------------------------------
------------------------------------------------------------
------------------------------------------------------------
------------------------------------------------------------
------------------------------------------------------------
------------------------------------------------------------
------------------------------------------------------------
------------------------------------------------------------
------------------------------------------------------------
------------------------------------------------------------
------------------------------------------------------------
------------------------------------------------------------
------------------------------------------------------------
------------------------------------------------------------
------------------------------------------------------------
------------------------------------------------------------
------------------------------------------------------------
------------------------------------------------------------
------------------------------------------------------------
------------------------------------------------------------
------------------------------------------------------------
------------------------------------------------------------
------------------------------------------------------------
----------------------atgattatggtca--actgttcagataccttcagtcaa
-----tatatatc-------cg----aggcaagaagac---tctaacca-----ct----
--cttaacct----------------acga-tttacatcaaa-----g----ag------
gta-ttttggcacatttggtt----ctcg-----------ctctgga-attttattg-ag
agtact----gagtgat-------------t------atgtc-----tttctaaatttgt
atattta-------------taaattataattt----------tcttttatttttgtc-t
t---------tgctttcaagcattt--------------------------------gta
tgcatt-----tgaatgtctatcaaaaactg-------------------ctgtac----
------------------------------------------------------------
------------------------------------------------------------
--------------------------
>L1-63_DR|794145
------------------------------------------------------------
------------------------------------------------------------
------------------------------------------------------------
------------------------------------------------------------
------------------------------------------------------------
------------------------------------------------------------
------------------------------------------------------------
------------------------------------------------------------
------------------------------------------------------------
------------------------------------------------------------
------------------------------------------------------------
------------------------------------------------------------
------------------------------------------------------------
------------------------------------------------------------
------------------------------------------------------------
------------------------------------------------------------
------------------------------------------------------------
------------------------------------------------------------
------------------------------------------------------------
------------------------------------------------------------
------------------------------------------------------------
------------------------------------------------------------
------------------------------------------------------------
------------------------------------------------------------
------------------------------------------------------------
------------------------------------------------------------
------------------------------------------------------------
------------------------------------------------------------
------------------------------------------------------------
------------------------------------------------------------
------------------------------------------------------------
------------------------------------------------------------
------------------------------------------------------------
------------------------------------------------------------
------------------------------------------------------------
------------------------------------------------------------
------------------------------------------------------------
------------------------------------------------------------
------------------------------------------------------------
------------------------------------------------------------
------------------------------------------------------------
------------------------------------------------------------
------------------------------------------------------------
------------------------------------------------------------
------------------------------------------------------------
------------------------------------------------------------
------------------------------------------------------------
------------------------------------------------------------
------------------------------------------------------------
------------------------------------------------------------
------------------------------------------------------------
------------------------------------------------------------
------------------------------------------------------------
------------------------------------------------------------
------------------------------------------------------------
------------------------------------------------------------
------------------------------------------------------------
------------------------------------------------------------
------------------------------------------------------------
------------------------------------------------------------
------------------------------------------------------------
------------------------------------------------------------
------------------------------------------------------------
------------------------------------------------------------
------------------------------------------------------------
------------------------------------------------------------
------------------------------------------------------------
------------------------------------------------------------
------------------------------------------------------------
------------------------------------------------------------
------------------------------------------------------------
------------------------------------------------------------
------------------------------------------------------------
------------------------------------------------------------
------------------------------------------------------------
------------------------------------------------------------
------------------------------------------------------------
--------------------ggaact------g--tcttga-----------tcatgaca
aagaa---------tgtgtatag----aatttatg-tata--------------tacttg
gcca-------aaaaatgta----------------------------------------
--------tat----------tattattatggtca--acggctcagacaccttcagtcaa
-----tatgtggc-------tgagtcaggcaaccagac---ttctacca-----ttagaa
aaattgaccaat-----------gatcaga-tttacttcaaagatctg----ag------
gtg-tt------cattctgtc----ctcc-----------ttctgga-tttttcttg-ag
ggtaat----caatgac-------------a------atgtt-----tttctaaatttg-
----------------------ttttataatct----------cttt-------------
------------------------------------------------------------
------------------------------------------------------------
------------------------------------------------------------
------------------------------------------------------------
--------------------------
>L1-63_DR|794146
------------------------------------------------------------
------------------------------------------------------------
------------------------------------------------------------
------------------------------------------------------------
------------------------------------------------------------
------------------------------------------------------------
------------------------------------------------------------
------------------------------------------------------------
------------------------------------------------------------
------------------------------------------------------------
------------------------------------------------------------
------------------------------------------------------------
------------------------------------------------------------
------------------------------------------------------------
------------------------------------------------------------
------------------------------------------------------------
------------------------------------------------------------
------------------------------------------------------------
------------------------------------------------------------
------------------------------------------------------------
------------------------------------------------------------
------------------------------------------------------------
------------------------------------------------------------
------------------------------------------------------------
------------------------------------------------------------
------------------------------------------------------------
------------------------------------------------------------
------------------------------------------------------------
------------------------------------------------------------
------------------------------------------------------------
------------------------------------------------------------
------------------------------------------------------------
------------------------------------------------------------
------------------------------------------------------------
------------------------------------------------------------
------------------------------------------------------------
------------------------------------------------------------
------------------------------------------------------------
------------------------------------------------------------
------------------------------------------------------------
------------------------------------------------------------
------------------------------------------------------------
------------------------------------------------------------
------------------------------------------------------------
------------------------------------------------------------
------------------------------------------------------------
------------------------------------------------------------
------------------------------------------------------------
------------------------------------------------------------
------------------------------------------------------------
------------------------------------------------------------
------------------------------------------------------------
------------------------------------------------------------
------------------------------------------------------------
------------------------------------------------------------
------------------------------------------------------------
------------------------------------------------------------
------------------------------------------------------------
------------------------------------------------------------
------------------------------------------------------------
------------------------------------------------------------
------------------------------------------------------------
------------------------------------------------------------
------------------------------------------------------------
------------------------------------------------------------
------------------------------------------------------------
------------------------------------------------------------
------------------------------------------------------------
------------------------------------------------------------
------------------------------------------------------------
------------------------------------------------------------
------------------------------------------------------------
------------------------------------------------------------
------------------------------------------------------------
------------------------------------------------------------
------------------------------------------------------------
------------------------------------------------------------
------------------------------------------------------------
------------------------------------------------------------
------------------------------------------------------------
------------------------------------------------------------
------------------------------------------------------------
------------------------------------------------------------
-tg-tttgggagcatatggtc----tact-----------gtctgaa-actttctaa-ag
gatgct----ccatgac-------------tat-ccggttcc-----catctaatcttg-
----------------------gtttataatat----------tcttttagttctgtt-t
c---------tgctcttaatagtgt--------------------------------gta
tgtaat-----tgaatgtataacaagaactt-------------------ctgtac----
-----acattgtta---------------caagatatcag------------t-------
------------------------------------------------------------
--------------------------
>L1-63_DR|871403
------------------------------------------------------------
------------------------------------------------------------
------------------------------------------------------------
------------------------------------------------------------
------------------------------------------------------------
------------------------------------------------------------
------------------------------------------------------------
------------------------------------------------------------
------------------------------------------------------------
------------------------------------------------------------
------------------------------------------------------------
------------------------------------------------------------
------------------------------------------------------------
------------------------------------------------------------
------------------------------------------------------------
------------------------------------------------------------
------------------------------------------------------------
------------------------------------------------------------
------------------------------------------------------------
------------------------------------------------------------
------------------------------------------------------------
------------------------------------------------------------
------------------------------------------------------------
------------------------------------------------------------
------------------------------------------------------------
------------------------------------------------------------
------------------------------------------------------------
------------------------------------------------------------
------------------------------------------------------------
------------------------------------------------------------
------------------------------------------------------------
------------------------------------------------------------
------------------------------------------------------------
------------------------------------------------------------
------------------------------------------------------------
------------------------------------------------------------
------------------------------------------------------------
------------------------------------------------------------
------------------------------------------------------------
------------------------------------------------------------
------------------------------------------------------------
------------------------------------------------------------
------------------------------------------------------------
------------------------------------------------------------
------------------------------------------------------------
------------------------------------------------------------
------------------------------------------------------------
------------------------------------------------------------
------------------------------------------------------------
------------------------------------------------------------
------------------------------------------------------------
------------------------------------------------------------
------------------------------------------------------------
------------------------------------------------------------
------------------------------------------------------------
------------------------------------------------------------
------------------------------------------------------------
------------------------------------------------------------
------------------------------------------------------------
------------------------------------------------------------
------------------------------------------------------------
------------------------------------------------------------
------------------------------------------------------------
------------------------------------------------------------
------------------------------------------------------------
------------------------------------------------------------
------------------------------------------------------------
------------------------------------------------------------
------------------------------------------------------------
------------------------------------------------------------
------------------------------------------------------------
------------------------------------------------------------
------------------------------------------------------------
------------------------------------------------------------
------------------------------------------------------------
------------------------------------------------------------
------------------------------------------------------------
---------------------gatct------gcgcttaga-----------taaggata
aagaa---------tgtgtgata----atgttttg-catt--------------tattag
gcaa----------aatgta----------------------------------------
------------------------------------------------------------
------------------------------------------------------------
------------------t---------------------------------ag------
----tgctgctgtatag-------------------------------ttcatttca---
----------cagctac--------------------aagtt------------------
---------------------catttaaaatgt---------------------------
--------------------------------------------------------gg--
------------------------------------------------------------
------------------------------------------------------------
------------------------------------------------------------
--------------------------
>L1-63_DR|871404
------------------------------------------------------------
------------------------------------------------------------
------------------------------------------------------------
------------------------------------------------------------
------------------------------------------------------------
------------------------------------------------------------
------------------------------------------------------------
------------------------------------------------------------
------------------------------------------------------------
------------------------------------------------------------
------------------------------------------------------------
------------------------------------------------------------
------------------------------------------------------------
------------------------------------------------------------
------------------------------------------------------------
------------------------------------------------------------
------------------------------------------------------------
------------------------------------------------------------
------------------------------------------------------------
------------------------------------------------------------
------------------------------------------------------------
------------------------------------------------------------
------------------------------------------------------------
------------------------------------------------------------
------------------------------------------------------------
------------------------------------------------------------
------------------------------------------------------------
------------------------------------------------------------
------------------------------------------------------------
------------------------------------------------------------
------------------------------------------------------------
------------------------------------------------------------
------------------------------------------------------------
------------------------------------------------------------
------------------------------------------------------------
------------------------------------------------------------
------------------------------------------------------------
------------------------------------------------------------
------------------------------------------------------------
------------------------------------------------------------
------------------------------------------------------------
------------------------------------------------------------
------------------------------------------------------------
------------------------------------------------------------
------------------------------------------------------------
------------------------------------------------------------
------------------------------------------------------------
------------------------------------------------------------
------------------------------------------------------------
------------------------------------------------------------
------------------------------------------------------------
------------------------------------------------------------
------------------------------------------------------------
------------------------------------------------------------
------------------------------------------------------------
------------------------------------------------------------
------------------------------------------------------------
------------------------------------------------------------
------------------------------------------------------------
------------------------------------------------------------
------------------ttatttacagatatgattcatgatgggttgagattgaatcca
caagatgctttcctagactcttattctccctaccatttattcataatatacaaaaaattc
aacatctgactaatgtttttacagtaataaatattttattgttgtggtaggatgttaaaa
aatatttatccatcccaaataagttgagttttaagtcacctattacacttacacctgatt
ttcccattacaatacagaatattggcatttcgacttggagatcaagagtagtgtcggaat
tgggtcacctattcgatgatggccaaataaaatca--tgacgagttaaggcaggaattta
ttcttcccagtaaagatttttataaaatcctgcaaattcagcaccttttagagtaagaag
gtaaagaaggtaatatacaatttgattttactgcgatagaaaaactgcttttttcttcat
gta----cgtttaa--aaaaatatctctgaattatatacattgctgtttaatactggtac
tt-ccaacattgattatttaaggatattatgagaaaaggatttgagatctatttttagtg
atgaggagtggttatctgcctgctcaaatatctatcctaaaagtacttcaattttggttc
atgagcaaaatgataaatgtattcacaggatt-----------tatc---taaccc----
--------------cagttcacctccatagaatatttcccaattgtttccagc--tatga
ttcacatgtaagttagacact--------ggcacagtgatg---catgtattttag----
-ggc----cgtgacaaaatcaaaa-tgtactgg-aaagagattc-------acaaaatga
ttttaaaa---------------------aataattaaaaagacttt-----------at
ctttg------tccccaaag-----gt-------------atac------cttctgaatt
-------------gtacatcagaact------gtgtcttga-----------tcataaca
aagaa---------tgtgtactg----aatttttg-tatt--------------cacttg
gcca-------aaaaatgta----------------------------------------
--------tat----------tattattattatca--actgcacagataccttcagtcaa
-----tatgtggc-------cgagtcaggcaaccagac---tcct---------------
------------------------------------------------------------
------------------------------------------------------------
------------------------------------------------------------
------------------------------------------------------------
------------------------------------------------------------
------------------------------------------------------------
------------------------------------------------------------
------------------------------------------------------------
--------------------------
>L1-63_DR|871405
------------------------------------------------------------
------------------------------------------------------------
------------------------------------------------------------
------------------------------------------------------------
------------------------------------------------------------
------------------------------------------------------------
------------------------------------------------------------
------------------------------------------------------------
------------------------------------------------------------
------------------------------------------------------------
------------------------------------------------------------
------------------------------------------------------------
------------------------------------------------------------
------------------------------------------------------------
------------------------------------------------------------
------------------------------------------------------------
------------------------------------------------------------
------------------------------------------------------------
------------------------------------------------------------
------------------------------------------------------------
------------------------------------------------------------
------------------------------------------------------------
------------------------------------------------------------
------------------------------------------------------------
------------------------------------------------------------
------------------------------------------------------------
------------------------------------------------------------
------------------------------------------------------------
------------------------------------------------------------
------------------------------------------------------------
------------------------------------------------------------
------------------------------------------------------------
------------------------------------------------------------
------------------------------------------------------------
------------------------------------------------------------
------------------------------------------------------------
------------------------------------------------------------
------------------------------------------------------------
------------------------------------------------------------
------------------------------------------------------------
------------------------------------------------------------
------------------------------------------------------------
------------------------------------------------------------
------------------------------------------------------------
------------------------------------------------------------
------------------------------------------------------------
------------------------------------------------------------
------------------------------------------------------------
------------------------------------------------------------
------------------------------------------------------------
------------------------------------------------------------
------------------------------------------------------------
------------------------------------------------------------
------------------------------------------------------------
------------------------------------------------------------
------------------------------------------------------------
------------------------------------------------------------
------------------------------------------------------------
------------------------------------------------------------
------------------------------------------------------------
------------------------------------------------------------
------------------------------------------------------------
------------------------------------------------------------
------------------------------------------------------------
------------------------------------------------------------
------------------------------------------------------------
------------------------------------------------------------
------------------------------------------------------------
------------------------------------------------------------
------------------------------------------------------------
------------------------------------------------------------
------------------------------------------------------------
------------------------------------------------------------
------------------------------------------------------------
------------------------------------------------------------
------------------------------------------------------------
------------------------------------------------------------
------------------------------------------------------------
------------------------------------------------------------
------------------------------------------------------------
--------tac----------tattattatggtca--actgctcagatacct--------
--------------------ttagtcttgcgacc--------------------------
------acct----------------tcgc-tttacatcagggatcta----ag------
gtg-ttctggcgcatttggtt----ctct-----------gtttg---------------
------------------------------------------------------------
------------------------------------------------------------
------------------------------------------------------------
------------------------------------------------------------
------------------------------------------------------------
------------------------------------------------------------
--------------------------
>L1-63_DR|962916
------------------------------------------------------------
------------------------------------------------------------
------------------------------------------------------------
------------------------------------------------------------
------------------------------------------------------------
------------------------------------------------------------
------------------------------------------------------------
------------------------------------------------------------
------------------------------------------------------------
------------------------------------------------------------
------------------------------------------------------------
------------------------------------------------------------
------------------------------------------------------------
------------------------------------------------------------
------------------------------------------------------------
------------------------------------------------------------
------------------------------------------------------------
------------------------------------------------------------
------------------------------------------------------------
------------------------------------------------------------
------------------------------------------------------------
------------------------------------------------------------
------------------------------------------------------------
------------------------------------------------------------
------------------------------------------------------------
------------------------------------------------------------
------------------------------------------------------------
------------------------------------------------------------
------------------------------------------------------------
------------------------------------------------------------
------------------------------------------------------------
------------------------------------------------------------
------------------------------------------------------------
------------------------------------------------------------
------------------------------------------------------------
------------------------------------------------------------
------------------------------------------------------------
------------------------------------------------------------
------------------------------------------------------------
------------------------------------------------------------
------------------------------------------------------------
------------------------------------------------------------
------------------------------------------------------------
------------------------------------------------------------
------------------------------------------------------------
------------------------------------------------------------
------------------------------------------------------------
------------------------------------------------------------
------------------------------------------------------------
------------------------------------------------------------
------------------------------------------------------------
------------------------------------------------------------
------------------------------------------------------------
------------------------------------------------------------
------------------------------------------------------------
------------------------------------------------------------
------------------------------------------------------------
------------------------------------------------------------
------------------------------------------------------------
------------------------------------------------------------
------------------------------------------------------------
------------------------------------------------------------
------------------------------------------------------------
------------------------------------------------------------
------------------------------------------------------------
------------------------------------------------------------
------------------------------------------------------------
------------------------------------------------------------
------------------------------------------------------------
------------------------------------------------------------
------------------------------------------------------------
------------------------------------------------------------
------------------------------------------------------------
------------------------------------------------------------
-----------------------a-tgtactgg-aaagagattc-------ataaaatga
tt---aaac--------------------aataattgaaaagacttg-----------tg
ctttg------tccccaaaataagaactt-----------atat------ctt---aatt
-------------gtacatcggaactttttgaatgtcttga-----------tcatgaca
aagaa---------tgtgtattg----aatttttg-tata--------------tacttg
gcca-------aacaatgta----------------------------------------
--------tat------------------tggtca--actgcacagacacctttagtcaa
-----tatgtggc-------tgagtcgggctatcagac---tcctacca-----ctggaa
aaactgactt----------------atga-tctacatcagagatctg----ag------
gtg-ttctggcgcatttgctc----ctca-----------ttctgga-ttttccttg-aa
aatact-------------------------------atgtc-----tttctagatttg-
----------------------ttttataatct----------tgttttgtttttgtc-t
t---------tgctttgaagcattt--------------------------------taa
tgcatttatt-ggaatg--tagcagaatctg-------------------ctgtgc----
-----atgttgtaa---------------cgagataccag--------------------
------------------------------------------------------------
--------------------------
>L1-63_DR|962917
------------------------------------------------------------
------------------------------------------------------------
------------------------------------------------------------
------------------------------------------------------------
------------------------------------------------------------
------------------------------------------------------------
------------------------------------------------------------
------------------------------------------------------------
------------------------------------------------------------
------------------------------------------------------------
------------------------------------------------------------
------------------------------------------------------------
------------------------------------------------------------
------------------------------------------------------------
------------------------------------------------------------
------------------------------------------------------------
------------------------------------------------------------
------------------------------------------------------------
------------------------------------------------------------
------------------------------------------------------------
------------------------------------------------------------
------------------------------------------------------------
------------------------------------------------------------
------------------------------------------------------------
------------------------------------------------------------
------------------------------------------------------------
------------------------------------------------------------
------------------------------------------------------------
------------------------------------------------------------
------------------------------------------------------------
------------------------------------------------------------
------------------------------------------------------------
------------------------------------------------------------
------------------------------------------------------------
------------------------------------------------------------
------------------------------------------------------------
------------------------------------------------------------
------------------------------------------------------------
------------------------------------------------------------
------------------------------------------------------------
------------------------------------------------------------
------------------------------------------------------------
------------------------------------------------------------
------------------------------------------------------------
------------------------------------------------------------
------------------------------------------------------------
------------------------------------------------------------
------------------------------------------------------------
------------------------------------------------------------
------------------------------------------------------------
------------------------------------------------------------
------------------------------------------------------------
------------------------------------------------------------
------------------------------------------------------------
------------------------------------------------------------
------------------------------------------------------------
------------------------------------------------------------
------------------------------------------------------------
------------------------------------------------------------
------------------------------------------------------------
------------------------------------------------------------
------------------------------------------------------------
------------------------------------------------------------
------------------------------------------------------------
------------------------------------------------------------
------------------------------------------------------------
------------------------------------------------------------
------------------------------------------------------------
------------------------------------------------------------
----aacctttgattctttaagggtaatatgggaaaaggatttggggtctatttttagtg
atgaggaatgactatccgcctgctcaaatttctatcccaaaagtacttcaatttcagttc
atggagaaaattataaatgtattcacaggattca-----t--ctatc---taaccc----
--------------tagttcgcctatataaaatatttcccaattcttctcagt--tatgt
ttcaaatgtaaggtagacagatgttgtaaggcacagagatg---catgtattttgg----
-gactctttgggataaaatcaaaa-tgtactgg-aaagaaaatc-------acaaaatta
tttaaaaa---------------------ataattgggaaaaacttt-----------tg
ctttg------accccaaaa-----gtat-----------actt------gtcttgaact
g------------------taaaact------gtgtcttga-----------ttgtgata
aagaa---------cgtgtatta----aacttttg-tata--------------tacatg
gcca-------aaaaatgta----------------------------------------
--------tat----------tattattatggcta--attgctcaaatat-gtcagtcaa
-----tat-------------gagtcaggcgaccacac---ttttacca-----ctggaa
aaactaatct----------------atga-tttacatcagagatctg----ag------
gtg-ttctggtgcatttggtc----ctct-----------ctctgga-attttcttg-ag
aacact----cagagac-------------t------gaatc-----tttctaaatttgg
-------------------------tttaattt----------cattttatttctgtc-t
t---------tgcttttaagcattt--------------------------------caa
tgcatt-----tgaatgttgaacgaaaattg-------------------ctgtac----
-----ttgttgt----------------------caccaa------------taccactg
---tttttctgttgaaaaa-----------------------------------------
--------------------------
>L1-63_DR|962918
------------------------------------------------------------
------------------------------------------------------------
------------------------------------------------------------
------------------------------------------------------------
------------------------------------------------------------
------------------------------------------------------------
------------------------------------------------------------
------------------------------------------------------------
------------------------------------------------------------
------------------------------------------------------------
------------------------------------------------------------
------------------------------------------------------------
------------------------------------------------------------
------------------------------------------------------------
------------------------------------------------------------
------------------------------------------------------------
------------------------------------------------------------
------------------------------------------------------------
------------------------------------------------------------
------------------------------------------------------------
------------------------------------------------------------
------------------------------------------------------------
------------------------------------------------------------
------------------------------------------------------------
------------------------------------------------------------
------------------------------------------------------------
------------------------------------------------------------
------------------------------------------------------------
------------------------------------------------------------
------------------------------------------------------------
------------------------------------------------------------
------------------------------------------------------------
------------------------------------------------------------
------------------------------------------------------------
------------------------------------------------------------
------------------------------------------------------------
------------------------------------------------------------
------------------------------------------------------------
------------------------------------------------------------
------------------------------------------------------------
------------------------------------------------------------
------------------------------------------------------------
------------------------------------------------------------
------------------------------------------------------------
------------------------------------------------------------
------------------------------------------------------------
------------------------------------------------------------
------------------------------------------------------------
------------------------------------------------------------
------------------------------------------------------------
------------------------------------------------------------
------------------------------------------------------------
------------------------------------------------------------
------------------------------------------------------------
------------------------------------------------------------
------------------------------------------------------------
------------------------------------------------------------
------------------------------------------------------------
------------------------------------------------------------
------------------------------------------------------------
------------------------------------------------------------
------------------------------------------------------------
------------------------------------------------------------
------------------------------------------------------------
------------------------------------------------------------
---gtcacttatttgatgatggctaaataaaatcctttcaggggtttagacaggagttta
gttttcccagtaaagatttttaaaaatgttttcaaaattgacactttttaaagttacagt
taaaataaagcaatatacaatttgaccttactgaaatagaaaaatggcttttttcttcat
ggagac----------ttaaagatttctgagttgtatacattgctgtctaatattgggtt
tt-caacctttgattctttaagggtgatatgggaaaaggatttggggcctatttttagtg
atgaggaatgggtatccgcctgctcaaatatctatcctaaaagtacttcagttttggtac
atgaacaaatttctaaatgtatttacaggatt-----------tatc---caaccc----
--------------cagttcgcctccatgtaatatttcccaattgttctcagt--tatgt
tttaaatgtaaggcagacatt--------gaca-----------cctgtattttgg----
-tat----tgtaacaaaatcaaaa-tgtaattg-aaagagattc-------acaaaacta
ttcaaaa----------------------attcattggaaaaacatt-----------tg
ctttgta-caattcagaaagt-------------------atac------ctctgg----
-------------ggacagtggaact----------------------------------
---------------gtgtattg----aatttttg-tata--------------tacttg
gcca-------aaacattta----------------------------------------
--------tac----------tagtagtatggtca--actgttcagataccttctgtcaa
--------------------tatgtcaggcgaccagac---ttttacca-----ctggaa
gaattaacct----------------acga-tttaaattattgatctg----ag------
tgg-ttctggcgcgtctggtc----atcc-----------ctctggaatttttctag-at
cgtact----tagtgat---------a------------gtc-----tttctaaatttg-
----------------------gtgtataattt----------cattttatttttgtc-t
t---------tgcttttaagcgtgt--------------------------------gta
tgcatt-----ttaatgtctaacaaaaactg-------------------ctgtacttg-
---------tgtta---------------cgagatgccag------------taccactg
------ttctgttgagaaaaaaataa----------------------------------
--------------------------
>L1-63_DR|1051760
------------------------------------------------------------
------------------------------------------------------------
------------------------------------------------------------
------------------------------------------------------------
------------------------------------------------------------
------------------------------------------------------------
------------------------------------------------------------
------------------------------------------------------------
------------------------------------------------------------
------------------------------------------------------------
------------------------------------------------------------
------------------------------------------------------------
------------------------------------------------------------
------------------------------------------------------------
------------------------------------------------------------
------------------------------------------------------------
------------------------------------------------------------
------------------------------------------------------------
------------------------------------------------------------
------------------------------------------------------------
------------------------------------------------------------
------------------------------------------------------------
------------------------------------------------------------
------------------------------------------------------------
------------------------------------------------------------
------------------------------------------------------------
------------------------------------------------------------
------------------------------------------------------------
------------------------------------------------------------
------------------------------------------------------------
------------------------------------------------------------
------------------------------------------------------------
------------------------------------------------------------
------------------------------------------------------------
------------------------------------------------------------
------------------------------------------------------------
------------------------------------------------------------
------------------------------------------------------------
------------------------------------------------------------
------------------------------------------------------------
------------------------------------------------------------
------------------------------------------------------------
------------------------------------------------------------
------------------------------------------------------------
------------------------------------------------------------
------------------------------------------------------------
------------------------------------------------------------
------------------------------------------------------------
------------------------------------------------------------
------------------------------------------------------------
------------------------------------------------------------
------------------------------------------------------------
------------------------------------------------------------
------------------------------------------------------------
------------------------------------------------------------
------------------------------------------------------------
------------------------------------------------------------
------------------------------------------------------------
------------------------------------------------------------
------------------------------------------------------------
------------------------------------------------------------
------------------------------------------------------------
------------------------------------------------------------
------------------------------------------------------------
------------------------------------------------gagtgtcagaat
cagcaaacttatctgatgatggtcaaatgatg----------------------------
------------------------------------------------------------
------------------------------------------------------------
------------------------------------------------------------
---taatt----------------------------------------------------
----------------------------------------------------------tc
aggagtaaagatgaaaattcagtt-------------------tatt---aagccc----
--------------cagttcaccttcatagtatatttctcggctgtttttagc--tgtgt
tttaagtgtggggttgatatc--------aactcagtgatg---aatgtattttgg----
-gac----tttgacagagtcaaaa-tgtactgg-aaagagattc-------taacaatta
ttgagag----------------------aataattggaaagatatt-----------ca
taatg------tccctcatg--------------------attt-----cctcctgaatt
-------------gcactgtggaact------ttgtcttga-----------ttggtata
aagaa---------tgtgtactgcacgatgttttg-tattactt-t--------tgtttt
acca-------aaatatgtgtcg-------------------------------------
---------------------tattattatgatca--actgcttaggaacct--------
-------tgtact-------tgagccagacgac------acttttagca-----gtggaa
tgtttgactt----------------ctgt-tttacaccaaagctctg----ag------
gcg-ttttggtggatctgagc---------------------------------------
------------------------------------------------------------
-----------------------------------------------------------c
t-----------------------------------------------------------
------------------------------------------------------------
------------------------------------------------------------
------------------------------------------------------------
--------------------------
>L1-63_DR|1051761
------------------------------------------------------------
------------------------------------------------------------
------------------------------------------------------------
------------------------------------------------------------
------------------------------------------------------------
------------------------------------------------------------
------------------------------------------------------------
------------------------------------------------------------
------------------------------------------------------------
------------------------------------------------------------
------------------------------------------------------------
------------------------------------------------------------
------------------------------------------------------------
------------------------------------------------------------
------------------------------------------------------------
------------------------------------------------------------
------------------------------------------------------------
------------------------------------------------------------
------------------------------------------------------------
------------------------------------------------------------
------------------------------------------------------------
------------------------------------------------------------
------------------------------------------------------------
------------------------------------------------------------
------------------------------------------------------------
------------------------------------------------------------
------------------------------------------------------------
------------------------------------------------------------
------------------------------------------------------------
------------------------------------------------------------
------------------------------------------------------------
------------------------------------------------------------
------------------------------------------------------------
------------------------------------------------------------
------------------------------------------------------------
------------------------------------------------------------
------------------------------------------------------------
------------------------------------------------------------
------------------------------------------------------------
------------------------------------------------------------
------------------------------------------------------------
------------------------------------------------------------
------------------------------------------------------------
------------------------------------------------------------
------------------------------------------------------------
------------------------------------------------------------
------------------------------------------------------------
------------------------------------------------------------
------------------------------------------------------------
------------------------------------------------------------
------------------------------------------------------------
------------------------------------------------------------
------------------------------------------------------------
------------------------------------------------------------
------------------------------------------------------------
------------------------------------------------------------
------------------------------------------------------------
------------------------------------------------------------
------------------------------------------------------------
------------------------------------------------------------
------------------------------------------------------------
------------------------------------------------------------
------------------------------------------------------------
------------------------------------------------------------
------------------------------------------------------------
------------------------------------------------------------
------------------------------------------------------------
------------------------------------------------------------
------------------------------------------------------------
------------------------------------------------------------
------------------------------------------------------------
------------------------------------------------------------
------------------------------------------------------------
------------------------------------------------------------
------------------------------------------------------------
------------------------------------------------------------
------------------------------------------------------------
------------------------------------------------------------
------------------------------------------------------------
------------------------------------------------------------
--------tat----------tattattatgctca--actgctcagataccttcagtcaa
-----tatgtggc-------tgagtcaggcaaccagac---ttctacca-----ctggaa
aaattgacct----------------atga-tttacatcaaagatctg----at------
gtgtttccggcgcatttggtc----ctcc-----------ttctgaa-tttttcttg-ag
ggtact----cagcgactatatcgtgacgat------atgtc-----tttctaaatttg-
----------------------ttttataatct----------ccttttatttttgtc-t
t---------tgctttgaagcattt--------------------------------gca
tgcatttgtt-agaatgtccaacaaaaactg-------------------ctgtac----
-----atgttggta---------------caagataccag------------taacactg
--tttgttctgttgaaaataaaaataa---------------------------------
--------------------------
>L1-63_DR|1051762
------------------------------------------------------------
------------------------------------------------------------
------------------------------------------------------------
------------------------------------------------------------
------------------------------------------------------------
------------------------------------------------------------
------------------------------------------------------------
------------------------------------------------------------
------------------------------------------------------------
------------------------------------------------------------
------------------------------------------------------------
------------------------------------------------------------
------------------------------------------------------------
------------------------------------------------------------
------------------------------------------------------------
------------------------------------------------------------
------------------------------------------------------------
------------------------------------------------------------
------------------------------------------------------------
------------------------------------------------------------
------------------------------------------------------------
------------------------------------------------------------
------------------------------------------------------------
------------------------------------------------------------
------------------------------------------------------------
------------------------------------------------------------
------------------------------------------------------------
------------------------------------------------------------
------------------------------------------------------------
------------------------------------------------------------
------------------------------------------------------------
------------------------------------------------------------
------------------------------------------------------------
------------------------------------------------------------
------------------------------------------------------------
------------------------------------------------------------
------------------------------------------------------------
------------------------------------------------------------
------------------------------------------------------------
------------------------------------------------------------
------------------------------------------------------------
------------------------------------------------------------
------------------------------------------------------------
------------------------------------------------------------
------------------------------------------------------------
------------------------------------------------------------
------------------------------------------------------------
------------------------------------------------------------
------------------------------------------------------------
------------------------------------------------------------
------------------------------------------------------------
------------------------------------------------------------
------------------------------------------------------------
------------------------------------------------------------
------------------------------------------------------------
------------------------------------------------------------
------------------------------------------------------------
------------------------------------------------------------
------------------------------------------------------------
------------------------------------------------------------
------------------------------------------------------------
------------------------------------------------------------
------------------------------------------------------------
------------------------------------------------------------
------------------------------------------------------------
------------------------------------------------------------
------------------------------------------------------------
------------------------------------------------------------
------------------------------------------------------------
------------------------------------------------------------
------------------------------------------------------------
------------------------------------------------------------
------------------------------------------------------------
--------------------------------------gtg-gtca--------------
------------------------------------------------------------
---------------------------gtgatggctgcatgagttctt----------tg
ctacactcgacttagtaatta---aat------------cacacttttttcctccaaatt
cttatttcatttcgttgaacagaatatt---aatatgtcagacacacc----ttctgata
aggattt--------------ttc---tgttttcgatttga--t-----gtttgcagaag
gcta------aagaaaagga----------------------------------------
--------tacgaagcggc----------------ctactgtctataagccctcggctac
---------------------------------------tgctatactgata--cagctg
aaactcacctgaa--ca-t----gtcaccg-attctgtcagaaataaaggccaatggatg
acg-tcttgatggaatca---------cta------------------gtcatc-tggag
ggtattgc----------------------taactctttttct-tgctttcagaattcg-
-----------------------cttacagctc---------------------------
----------tatctgaaagagtcactg----------------------gcgcta-gat
ttcatctac--cgaagattcgccaacagctacagaaaggcaggcgacaacttgaag----
-----acgatggtggatcagctaaaccttgaaaatagaggtcggaagaatttgaagattg
---tgggcttgccagaaaaagcagaaggctct--ggcccactt-----------------
---------------------tcgtc
>L1-63_DR|1051763
------------------------------------------------------------
------------------------------------------------------------
------------------------------------------------------------
------------------------------------------------------------
------------------------------------------------------------
------------------------------------------------------------
------------------------------------------------------------
------------------------------------------------------------
------------------------------------------------------------
------------------------------------------------------------
------------------------------------------------------------
------------------------------------------------------------
------------------------------------------------------------
------------------------------------------------------------
------------------------------------------------------------
------------------------------------------------------------
------------------------------------------------------------
------------------------------------------------------------
------------------------------------------------------------
------------------------------------------------------------
------------------------------------------------------------
------------------------------------------------------------
------------------------------------------------------------
------------------------------------------------------------
------------------------------------------------------------
------------------------------------------------------------
------------------------------------------------------------
------------------------------------------------------------
------------------------------------------------------------
------------------------------------------------------------
------------------------------------------------------------
------------------------------------------------------------
------------------------------------------------------------
------------------------------------------------------------
------------------------------------------------------------
------------------------------------------------------------
------------------------------------------------------------
------------------------------------------------------------
------------------------------------------------------------
------------------------------------------------------------
------------------------------------------------------------
------------------------------------------------------------
------------------------------------------------------------
------------------------------------------------------------
------------------------------------------------------------
------------------------------------------------------------
------------------------------------------------------------
------------------------------------------------------------
------------------------------------------------------------
------------------------------------------------------------
------------------------------------------------------------
------------------------------------------------------------
------------------------------------------------------------
------------------------------------------------------------
------------------------------------------------------------
------------------------------------------------------------
------------------------------------------------------------
------------------------------------------------------------
------------------------------------------------------------
------------------------------------------------------------
------------------------------------------------------------
------------------------------------------------------------
------------------------------------------------------------
------------------------------------------------------------
------------------------------------------------------------
------------------------------------------------------------
------------------------------------------------------------
------------------------------------------------------------
------------------------------------------------------------
------------------------------------------------------------
------------------------------------------------------------
------------------------------------------------------------
------------------------------------------------------------
------------------------------------------------------------
------------------------------------------------------------
------------------------------------------------------------
------------------------------------------------------------
------------------------------------------------------------
------------------------------------------------------------
------------------------------------------------------------
------------------------------------------------------------
--------------------------------------------taaca-----caggaa
aaaataacct----------------agga-attacatcagagatctg----ag------
gtg-ttcaggtgcatttgttc----ctcc-----------ctctgga-atattcttgtgt
gtttct----cagtg---------------t------gtgtctttggttttataattta-
-----taattat----------aattataattt----------ccttttatttctgtctt
t---------gctttttaagcattt--------------------------------gta
tgtatt-----ggaatgtcgaataaatattg-------------------ctgtac----
-----ttgtcacgac-------------tcgagataccag------------taccactg
---ttgttcggttaaaaaa-----------------------------------------
--------------------------
>L1-63_DR|1051764
------------------------------------------------------------
------------------------------------------------------------
------------------------------------------------------------
------------------------------------------------------------
------------------------------------------------------------
------------------------------------------------------------
------------------------------------------------------------
------------------------------------------------------------
------------------------------------------------------------
------------------------------------------------------------
------------------------------------------------------------
------------------------------------------------------------
------------------------------------------------------------
------------------------------------------------------------
------------------------------------------------------------
------------------------------------------------------------
------------------------------------------------------------
------------------------------------------------------------
------------------------------------------------------------
------------------------------------------------------------
------------------------------------------------------------
------------------------------------------------------------
------------------------------------------------------------
------------------------------------------------------------
------------------------------------------------------------
------------------------------------------------------------
------------------------------------------------------------
------------------------------------------------------------
------------------------------------------------------------
------------------------------------------------------------
------------------------------------------------------------
------------------------------------------------------------
------------------------------------------------------------
------------------------------------------------------------
------------------------------------------------------------
------------------------------------------------------------
------------------------------------------------------------
------------------------------------------------------------
------------------------------------------------------------
------------------------------------------------------------
------------------------------------------------------------
------------------------------------------------------------
------------------------------------------------------------
------------------------------------------------------------
------------------------------------------------------------
------------------------------------------------------------
------------------------------------------------------------
------------------------------------------------------------
------------------------------------------------------------
------------------------------------------------------------
------------------------------------------------------------
------------------------------------------------------------
------------------------------------------------------------
--------------------aaattaacttaa----------------------------
------------------------------------------------------------
------------------------------------------------------------
------------------------------------------------------------
------------------------------------------------------------
------------------------------------------------------------
------------------------------------------------------------
------------------------------------------------------------
------------------------------------------------------------
------------------------------------------------------------
------------------------------------------------------------
------------------------------------------------------------
------------------------------------------------------------
------------------------------------------------------------
----------------------------------------------------tttttcat
gaa---------------------------------------------------------
------------------------------------------------------------
------------------------------------------------------------
-----tcaaataaaaaatatatttacaggatt-----------tttt---taaccc----
--------------cagttcacctccatggagtatttctcaattgttcttagc--taaat
ttcaaacgtaaggtagacatt--------ggcacagtgatg---catgtat---------
--tt----tgcgacaaaatcaaaa-tgtaccga-aaagagattt-------acaaaatta
ttgtaaa----------------------aataattgagaggacttt-----------tg
ctttg------tcccgaaag-----gt-------------gtac------cttctgaaat
-------------gtacagtggaact------gtgtcttaa-----------ttgtggta
aagaa---------tgtgtattg----aatttttg-tatg--------------tactta
gccatggtataataatcgta----------------------------------------
---------------------tacattttttgcc--------------------------
--------------------cgagtcaggtgaccacac---ttttaccg-----ctggaa
aagttaacct----------------acga------------------------------
------------------------------------------------------------
------------------------------t-----------------------------
-----------------------------------------------------------t
t---------acatcaaaagcactt--------------------------------gta
tgcatt-----taaatgtctaactaaaactg-------------------ctgctc----
-----tttttctta---------------caagataccag------------aaccattg
---tggctctgttgaaaaa-----------------------------------------
--------------------------
>L1-63_DR|1126944
------------------------------------------------------------
------------------------------------------------------------
------------------------------------------------------------
------------------------------------------------------------
------------------------------------------------------------
------------------------------------------------------------
------------------------------------------------------------
------------------------------------------------------------
------------------------------------------------------------
------------------------------------------------------------
------------------------------------------------------------
------------------------------------------------------------
------------------------------------------------------------
------------------------------------------------------------
------------------------------------------------------------
------------------------------------------------------------
------------------------------------------------------------
------------------------------------------------------------
------------------------------------------------------------
------------------------------------------------------------
------------------------------------------------------------
------------------------------------------------------------
------------------------------------------------------------
------------------------------------------------------------
------------------------------------------------------------
------------------------------------------------------------
------------------------------------------------------------
------------------------------------------------------------
------------------------------------------------------------
------------------------------------------------------------
------------------------------------------------------------
------------------------------------------------------------
------------------------------------------------------------
------------------------------------------------------------
------------------------------------------------------------
------------------------------------------------------------
------------------------------------------------------------
------------------------------------------------------------
------------------------------------------------------------
------------------------------------------------------------
------------------------------------------------------------
------------------------------------------------------------
------------------------------------------------------------
------------------------------------------------------------
------------------------------------------------------------
------------------------------------------------------------
------------------------------------------------------------
------------------------------------------------------------
------------------------------------------------------------
------------------------------------------------------------
------------------------------------------------------------
------------------------------------------------------------
------------------------------------------------------------
------------------------------------------------------------
------------------------------------------------------------
------------------------------------------------------------
------------------------------------------------------------
------------------------------------------------------------
------------------------------------------------------------
------------------------------------------------------------
------------------------------------------------------------
------------------------------------------------------------
------------------------------------------------------------
------------------------------------------------------------
------------------------------------------------------------
------------------------------------------------------------
------------------------------------------------------------
------------------------------------------------------------
------------------------------------------------------------
------------------------------------------------------------
------------------------------------------------------------
-----------------------cacaggatt-----------tatc---taaccc----
--------------cagttcgcctccatagaatatttcccaattgttcccagc--tatgt
ttcaaatgtaagttagacatt--------agcacggtgata---catgtattttgg----
-gac----tgtgataaaatcaaaa-tgtacaga-aaagagattc-------acaaaatga
ttcaaaa----------------------ataaattgaaaagacttt-----------tg
ctttg------tcctcaaagg---------------------------------------
------------------------------------------------------------
------------------------------------------------------tacttg
gcca-------aaaagtgtagat-------------------------------------
--------tat----------tattattatggtca--actgcgcagacgccttcagtcat
-----tatgtggc-------tgagtcaggcaatcagac---tcctacca-----ctggaa
aaatggacttatgattttggacaaccttga-tctacatcaaagatctg----ag------
gtg-ttctggcgcatttggtc----ctcct------------------tatttcttg-aa
aatgct----cagtgac---------a----------atgtc-----tttctaaatttg-
----------------------ttttataatct----------ccttttatttttgtc-t
t---------tgctttgaagcattt--------------------------------gta
tgcatttgtt-tgattg--taacaaaaactg-------------------ctgtaca---
---------tgtta---------------tgagataccag------------taccactg
------ttctgtaagaaaataaataaataaataa--------------------------
------ataaataaaaaa--------
>L1-63_DR|1126945
------------------------------------------------------------
------------------------------------------------------------
------------------------------------------------------------
------------------------------------------------------------
------------------------------------------------------------
------------------------------------------------------------
------------------------------------------------------------
------------------------------------------------------------
------------------------------------------------------------
------------------------------------------------------------
------------------------------------------------------------
------------------------------------------------------------
------------------------------------------------------------
------------------------------------------------------------
------------------------------------------------------------
------------------------------------------------------------
------------------------------------------------------------
------------------------------------------------------------
------------------------------------------------------------
------------------------------------------------------------
------------------------------------------------------------
------------------------------------------------------------
------------------------------------------------------------
------------------------------------------------------------
------------------------------------------------------------
------------------------------------------------------------
------------------------------------------------------------
------------------------------------------------------------
------------------------------------------------------------
------------------------------------------------------------
------------------------------------------------------------
------------------------------------------------------------
------------------------------------------------------------
------------------------------------------------------------
------------------------------------------------------------
------------------------------------------------------------
------------------------------------------------------------
------------------------------------------------------------
------------------------------------------------------------
------------------------------------------------------------
------------------------------------------------------------
------------------------------------------------------------
------------------------------------------------------------
------------------------------------------------------------
------------------------------------------------------------
------------------------------------------------------------
------------------------------------------------------------
------------------------------------------------------------
------------------------------------------------------------
------------------------------------------------------------
------------------------------------------------------------
------------------------------------------------------------
------------------------------------------------------------
------------------------------------------------------------
------------------------------------------------------------
------------------------------------------------------------
------------------------------------------------------------
------------------------------------------------------------
------------------------------------------------------------
------------------------------------------------------------
------------------------------------------------------------
------------------------------------------------------------
--------------------acagtaacaagtattcttttagtgtggcaggatgttaaga
aatatttatacatcccaaataagtagtgttctaagttacctactatgcctaatcctgatt
ttcccactacaatacagaaaattggctttttgacttggagatcaagcggagtg-------
----------------------ccaaataaaatcatttgagtagtta--acaggaattta
gtctacccagtaaagacttttat----------aaattcaacactttttagagttacagt
taaaagaaggtaacaaacaatttgattttaatgaaatagaaaaacagcttttttctttgt
gta----cattta---aaaaagatctctgaattgtatctgttgctgcctaatactggccc
tt-caacttttggttctttaagggcaacatggggaaaggatttgaggtctagttttagtg
atgaggagtggctatctgcctgctc-----------------------------------
------------------------------------------------------------
------------------------------------------------------------
------------------------------------------------------------
------------------------------------------------------------
------------------------------------------------------------
------------------------------------------------------------
------------------------------------------------------------
------------------------------------------------------------
------------------------------------------------------------
------------------------------------------------------------
------------------------------------------------------------
------------------------------------------------------------
------------------------------------------------------------
------------------------------------------------------------
------------------------------------------------------------
------------------------------------------------------------
------------------------------------------------------------
------------------------------------------------------------
------------------------------------------------------------
--------------------------
>L1-63_DR|1126946
------------------------------------------------------------
------------------------------------------------------------
------------------------------------------------------------
------------------------------------------------------------
------------------------------------------------------------
------------------------------------------------------------
------------------------------------------------------------
------------------------------------------------------------
------------------------------------------------------------
------------------------------------------------------------
------------------------------------------------------------
------------------------------------------------------------
------------------------------------------------------------
------------------------------------------------------------
------------------------------------------------------------
------------------------------------------------------------
------------------------------------------------------------
------------------------------------------------------------
------------------------------------------------------------
------------------------------------------------------------
------------------------------------------------------------
------------------------------------------------------------
------------------------------------------------------------
------------------------------------------------------------
------------------------------------------------------------
------------------------------------------------------------
------------------------------------------------------------
------------------------------------------------------------
------------------------------------------------------------
------------------------------------------------------------
------------------------------------------------------------
------------------------------------------------------------
------------------------------------------------------------
------------------------------------------------------------
------------------------------------------------------------
------------------------------------------------------------
------------------------------------------------------------
------------------------------------------------------------
------------------------------------------------------------
------------------------------------------------------------
------------------------------------------------------------
------------------------------------------------------------
------------------------------------------------------------
------------------------------------------------------------
------------------------------------------------------------
------------------------------------------------------------
------------------------------------------------------------
------------------------------------------------------------
------------------------------------------------------------
------------------------------------------------------------
------------------------------------------------------------
------------------------------------------------------------
------------------------------------------------------------
------------------------------------------------------------
------------------------------------------------------------
------------------------------------------------------------
------------------------------------------------------------
------------------------------------------------------------
------------------------------------------------------------
------------------------------------------------------------
------------------------------------------------------------
------------------------------------------------------------
------------------------------------------------------------
------------------------------------------------------------
------------------------------------------------------------
------------------------------------------------------------
------------------------------------------------------------
------------------------------------------------------------
------------------------------------------------------------
------------------------------------------------------------
------------------------------------------------------------
------------------------------------------------------------
---------------------------------atctcccaattgttcccagc--tctgt
ttcaaatgtaaggtagacatt--------ggcatagtgatg---tatgcaatttaa----
-gat----tgcaacaaaa-------tgaactgg-aaagagatcc-------ccgaaatgt
ttctaaa----------------------aataattggaaaaatttt-----------tg
ctttg------tccccaaag-----gt-------------atac------catctgaatt
-------------gtacatcagaact------gtgtcttga-----------tcgtgaca
aagaa---------tgtgtattg----aattttg--tata--------------tatttg
gcca-------aaaaatgta----------------------------------------
---------------------tattattatggcca--attgctcagataccttcagtcaa
-----tatgtggc-------tgagtcaggcaacc--------------------------
--------------------------------------taaagatctg----ag------
gtg-ttctggtgcatttagtc----ctcc-----------ttctgga-tttgtctta-ag
gatact----caatgac----------------------------------taaacttg-
----------------------ttttataatct---------------------------
t---------tgctttgaagcattt--------------------------------gta
-----------agaagatctaacaaaaactg-------------------ctgtac----
-----ttgttatta---------------tgagataccag------------taccactg
---ttaatctattgggaaaaaaggatttatctta---------------------cccca
gttcacctacatagaatagctacatt
>L1-63_DR|1126947
------------------------------------------------------------
------------------------------------------------------------
------------------------------------------------------------
------------------------------------------------------------
------------------------------------------------------------
------------------------------------------------------------
------------------------------------------------------------
------------------------------------------------------------
------------------------------------------------------------
------------------------------------------------------------
------------------------------------------------------------
------------------------------------------------------------
------------------------------------------------------------
------------------------------------------------------------
------------------------------------------------------------
------------------------------------------------------------
------------------------------------------------------------
------------------------------------------------------------
------------------------------------------------------------
------------------------------------------------------------
------------------------------------------------------------
------------------------------------------------------------
------------------------------------------------------------
------------------------------------------------------------
------------------------------------------------------------
------------------------------------------------------------
------------------------------------------------------------
------------------------------------------------------------
------------------------------------------------------------
------------------------------------------------------------
------------------------------------------------------------
------------------------------------------------------------
------------------------------------------------------------
------------------------------------------------------------
------------------------------------------------------------
------------------------------------------------------------
------------------------------------------------------------
------------------------------------------------------------
------------------------------------------------------------
------------------------------------------------------------
------------------------------------------------------------
------------------------------------------------------------
------------------------------------------------------------
------------------------------------------------------------
------------------------------------------------------------
------------------------------------------------------------
------------------------------------------------------------
------------------------------------------------------------
------------------------------------------------------------
------------------------------------------------------------
------------------------------------------------------------
------------------------------------------------------------
------------------------------------------------------------
------------------------------------------------------------
------------------------------------------------------------
------------------------------------------------------------
------------------------------------------------------------
------------------------------------------------------------
------------------------------------------------------------
------------------------------------------------------------
------------------------------------------------------------
------------------------------------------------------------
------------------------------------------------------------
------------------------------------------------------------
------------------------------------------------------------
------------------------------------------------------------
------------------------------------------------------------
------------------------------------------------------------
------------------------------------------------------------
------------------------------------------------------------
------------------------------------------------------------
------------------------------------------------------------
------------------------------------------------------------
------------------------------------------------------------
--------------------aaaa-tgaatgaa---------------------------
---------------------------tgaatgaatggaaagacttt-----------tg
ctttg------tccccaaag-----gt-------------atac------cttctgaatt
-------------atacatcggaact--------gtcttga-----------tcatgaca
aagaa---------tgtgtattg----aaattttg-taaa--------------tatttg
gcca-------aaaaatgta----------------------------------------
--------tat----------tgttattgtggtca--actgcgcagacaccttcagtcaa
-----tatgtggc-------tgagtctggcaatcagac---tcctaccgct--ggaaaaa
aaactgactt----------------atga-tctacatcaaagatctg----ag------
gtg-tcctggcgcatttggtc----cttcttctga--ttttccttga-ttttccttg-aa
aatact----caataac-------------t------atgtc-----tttctcaatggg-
----------------------ttttataatct----------ccttctattttt-tt-t
c---------tgctttgaagcatct--------------------------------ata
tacgttttttcagaatg--taataaaatctg-------------------ctgtac----
-----atattgtta---------------cgagataccag------------tacca---
---ctgttctattgaaaaaaa---------------------------------------
--------------------------
>L1-63_DR|1187768
------------------------------------------------------------
------------------------------------------------------------
------------------------------------------------------------
------------------------------------------------------------
------------------------------------------------------------
------------------------------------------------------------
------------------------------------------------------------
------------------------------------------------------------
------------------------------------------------------------
------------------------------------------------------------
------------------------------------------------------------
------------------------------------------------------------
------------------------------------------------------------
------------------------------------------------------------
------------------------------------------------------------
------------------------------------------------------------
------------------------------------------------------------
------------------------------------------------------------
------------------------------------------------------------
------------------------------------------------------------
------------------------------------------------------------
------------------------------------------------------------
------------------------------------------------------------
------------------------------------------------------------
------------------------------------------------------------
------------------------------------------------------------
------------------------------------------------------------
------------------------------------------------------------
------------------------------------------------------------
------------------------------------------------------------
------------------------------------------------------------
------------------------------------------------------------
------------------------------------------------------------
------------------------------------------------------------
------------------------------------------------------------
------------------------------------------------------------
------------------------------------------------------------
------------------------------------------------------------
------------------------------------------------------------
------------------------------------------------------------
------------------------------------------------------------
------------------------------------------------------------
------------------------------------------------------------
------------------------------------------------------------
------------------------------------------------------------
------------------------------------------------------------
------------------------------------------------------------
------------------------------------------------------------
------------------------------------------------------------
------------------------------------------------------------
------------------------------------------------------------
------------------------------------------------------------
------------------------------------------------------------
------------------------------------------------------------
------------------------------------------------------------
------------------------------------------------------------
------------------------------------------------------------
------------------------------------------------------------
------------------------------------------------------------
------------------------------------------------------------
------------------------------------------------------------
------------------------------------------------------------
------------------------------------------------------------
------------------------------------------------------------
------------------------------------------------------------
------------------------------------------------------------
------------------------------------------------------------
------------------------------------------------------------
------------------------------------------------------------
------------------------------------------------------------
------------------------------------------------------------
------------------------------------------------------------
------------------------------------------------------------
------------------------------------------------------------
------------------------------------------------------------
------------------------------------------------------------
------------------------------------------------------------
------------------------------------------------------------
------------------------------------------------------------
------------------------------------------------------------
------------------------------------------------------------
---------------------gagtcaggtgaccaacc---ttttacaa-----ttggaa
aaattaacct----------------atga-tttacataaaaaatcta----ag------
gtg-ttctggcacattttgtc----ctcc-----------ctttgga-attttcttg-ag
ggttct----cagtgac-------------c------atgtc-----tttctaaatttg-
----------------------ctgtataatgt----------ccttttatttttgtc-a
t---------tactttcaagcatct--------------------------------gta
tgcatt-----taaatgtcaaacaaaaactg-------------------ctgtac----
-----ttgttac------------------gatataccag------------t-------
------------------------------------------------------------
--------------------------
>L1-63_DR|1187769
------------------------------------------------------------
------------------------------------------------------------
------------------------------------------------------------
------------------------------------------------------------
------------------------------------------------------------
------------------------------------------------------------
------------------------------------------------------------
------------------------------------------------------------
------------------------------------------------------------
------------------------------------------------------------
------------------------------------------------------------
------------------------------------------------------------
------------------------------------------------------------
------------------------------------------------------------
------------------------------------------------------------
------------------------------------------------------------
------------------------------------------------------------
------------------------------------------------------------
------------------------------------------------------------
------------------------------------------------------------
------------------------------------------------------------
------------------------------------------------------------
------------------------------------------------------------
------------------------------------------------------------
------------------------------------------------------------
------------------------------------------------------------
------------------------------------------------------------
------------------------------------------------------------
------------------------------------------------------------
------------------------------------------------------------
------------------------------------------------------------
------------------------------------------------------------
------------------------------------------------------------
------------------------------------------------------------
------------------------------------------------------------
------------------------------------------------------------
------------------------------------------------------------
------------------------------------------------------------
------------------------------------------------------------
------------------------------------------------------------
------------------------------------------------------------
------------------------------------------------------------
------------------------------------------------------------
------------------------------------------------------------
------------------------------------------------------------
------------------------------------------------------------
------------------------------------------------------------
------------------------------------------------------------
------------------------------------------------------------
------------------------------------------------------------
------------------------------------------------------------
------------------------------------------------------------
------------------------------------------------------------
------------------------------------------------------------
------------------------------------------------------------
------------------------------------------------------------
------------------------------------------------------------
------------------------------------------------------------
------------------------------------------------------------
------------------------------------------------------------
------------------------------------------------------------
------------------------------------------------------------
------------------------------------------------------------
------------------------------------------------------------
------------------------------------------------------------
------------------------------------------------------------
------------------------------------------------------------
------------------------------------------------------------
------------------------------------------------------------
------------------------------------------------------------
------------------------------------------------------------
------------------------------------------------------------
------------------------------------------------------------
------------------------------------------------------------
------------------------------------------------------------
------------------------------------------------------------
------------------------------------------------------------
------------------------------------------------------------
------------------------------------------------------------
------------------------------------------------------------
------------------------------------------------------------
------------------------------------------------------------
------------------------------------------------------------
------------------------------------------------------------
-----------------------gtgacgat------atgtc-----tttctaaatttg-
----------------------ttttat---ct----------cctttaatttttgtc-t
t---------tgatttgaagcattt--------------------------------gta
tgtatttgtt-agaatgtccaaaaaaaacta-------------------atgtac----
-----atgttagta---------------caagataccag------------tacca---
---ctgttctgatgaaaattaaaata----------------------------------
--------------------------
>L1-63_DR|1187770
------------------------------------------------------------
------------------------------------------------------------
------------------------------------------------------------
------------------------------------------------------------
------------------------------------------------------------
------------------------------------------------------------
------------------------------------------------------------
------------------------------------------------------------
------------------------------------------------------------
------------------------------------------------------------
------------------------------------------------------------
------------------------------------------------------------
------------------------------------------------------------
------------------------------------------------------------
------------------------------------------------------------
------------------------------------------------------------
------------------------------------------------------------
------------------------------------------------------------
------------------------------------------------------------
------------------------------------------------------------
------------------------------------------------------------
------------------------------------------------------------
------------------------------------------------------------
------------------------------------------------------------
------------------------------------------------------------
------------------------------------------------------------
------------------------------------------------------------
------------------------------------------------------------
------------------------------------------------------------
------------------------------------------------------------
------------------------------------------------------------
------------------------------------------------------------
------------------------------------------------------------
------------------------------------------------------------
------------------------------------------------------------
------------------------------------------------------------
------------------------------------------------------------
------------------------------------------------------------
------------------------------------------------------------
------------------------------------------------------------
------------------------------------------------------------
------------------------------------------------------------
------------------------------------------------------------
------------------------------------------------------------
------------------------------------------------------------
------------------------------------------------------------
------------------------------------------------------------
------------------------------------------------------------
------------------------------------------------------------
------------------------------------------------------------
------------------------------------------------------------
------------------------------------------------------------
------------------------------------------------------------
------------------------------------------------------------
------------------------------------------------------------
------------------------------------------------------------
------------------------------------------------------------
------------------------------------------------------------
------------------------------------------------------------
------------------------------------------------------------
------------------------------------------------------------
------------------------------------------------------------
------------------------------------------------------------
------------------------------------------------------------
------------------------------------------------------------
------------------------------------------------------------
------------------------------------------------------------
------------------------------------------------------------
------------------------------------------------------------
------------------------------------------------------------
------------------------------------------------------------
------------------------------------------------------------
------------------------------------------------------------
------------------------------------------------------------
------------------------------------------------------------
------------------------------------------------------------
------------------------------------------------------------
------------------------------------------------------------
------------------------------------------------------------
------------------------------------------------------------
------------------------------------------------------------
------------------------------------------------------------
------------------------------------------------------------
------------------------------------------------------------
-----------------------gtgacgat------atgtc-----tttctaaatttg-
----------------------ttttataat-------------attttatttttgtc-t
t---------tgctttgaagcattt--------------------------------gtg
tgcatttgtt-agaatgtagaacaaaaactg-------------------ctgtac----
-----atgtttgta---------------caagataccac------------tg------
---ttgttctgtcgaaaattaaaata----------------------------------
--------------------------
>L1-63_DR|1258776
------------------------------------------------------------
------------------------------------------------------------
------------------------------------------------------------
------------------------------------------------------------
------------------------------------------------------------
------------------------------------------------------------
------------------------------------------------------------
------------------------------------------------------------
------------------------------------------------------------
------------------------------------------------------------
------------------------------------------------------------
------------------------------------------------------------
------------------------------------------------------------
------------------------------------------------------------
------------------------------------------------------------
------------------------------------------------------------
------------------------------------------------------------
------------------------------------------------------------
------------------------------------------------------------
------------------------------------------------------------
------------------------------------------------------------
------------------------------------------------------------
------------------------------------------------------------
------------------------------------------------------------
------------------------------------------------------------
------------------------------------------------------------
------------------------------------------------------------
------------------------------------------------------------
------------------------------------------------------------
------------------------------------------------------------
------------------------------------------------------------
------------------------------------------------------------
------------------------------------------------------------
------------------------------------------------------------
------------------------------------------------------------
------------------------------------------------------------
------------------------------------------------------------
------------------------------------------------------------
------------------------------------------------------------
------------------------------------------------------------
------------------------------------------------------------
------------------------------------------------------------
------------------------------------------------------------
------------------------------------------------------------
------------------------------------------------------------
------------------------------------------------------------
------------------------------------------------------------
------------------------------------------------------------
------------------------------------------------------------
------------------------------------------------------------
------------------------------------------------------------
------------------------------------------------------------
------------------------------------------------------------
------------------------------------------------------------
------------------------------------------------------------
------------------------------------------------------------
------------------------------------------------------------
------------------------------------------------------------
------------------------------------------------------------
------------------------------------------------------------
------------------------------------------------------------
------------------------------------------------------------
------------------------------------------------------------
------------------------------------------------------------
------------------------------------------------------------
------------------------------------------------------aatt--
------------------------------------------------------------
-------------------actttaaattagtgacatag---------------------
--------------aacacgaaaggcacaggtcatg------------------------
---taatc-------------------------aagagga--------------------
-------------------------------------agaaaattctaacatttct----
-----caaaaaaaaaggtgcatctatagcactactacaacatttatccagtaacatttga
aactgaaaagagattgggtcagccagatatacttttcctcgtacgcgccaaataattcgt
gctaatttctggtctaattct---tggaaaacatattactgttgtataagccccaaatgt
ggactgctcatcctaaagtttaat-catctctgcaaaaacattggcttcttaggaggcga
tttcaat--------------------agcatgcttgatggaactctggataaatcctca
tctca----gatttcaactgattaaat-----catcacatatactgtgtgatctcggatt
ggtgctgcatcctaaagacagggattatgtttttattctcaccccataatactcaagatt
aataattttttttgtatacattatgtgagttgttgtcaaattggcccgc-----cgtctg
accacggcccagtttattta----------------------------------------
-------------------gtccttgatataagtatacctattcaaaag---tctattaa
ttggaaatgtaat----------------------------gtttatct---cttaagta
atattaattt----------ctgctcttta-tttagacagaaaataat--tcag------
----tattggtaaaaaaatca---gagct-----------ccctagtttctccttta---
--------aaaagggacg-------cagc-taaggttacgttgcttattgcttatgctgc
tt-tatga---------aaaaagcttaggatacagaaaaagggttttataggtttgtt-t
t-gtgttctatatttggtacactttt-------------------------------gtt
catatttagt-------------------------------------atctcataccag-
cacaattgttattcctttcagtg------catactaccattca---------tatgactt
tttttgtgcaattttaaacatgcttaattatt----------------------------
------------------------tt
>L1-63_DR|1258777
------------------------------------------------------------
------------------------------------------------------------
------------------------------------------------------------
------------------------------------------------------------
------------------------------------------------------------
------------------------------------------------------------
------------------------------------------------------------
------------------------------------------------------------
------------------------------------------------------------
------------------------------------------------------------
------------------------------------------------------------
------------------------------------------------------------
------------------------------------------------------------
------------------------------------------------------------
------------------------------------------------------------
------------------------------------------------------------
------------------------------------------------------------
------------------------------------------------------------
------------------------------------------------------------
------------------------------------------------------------
------------------------------------------------------------
------------------------------------------------------------
------------------------------------------------------------
------------------------------------------------------------
------------------------------------------------------------
------------------------------------------------------------
------------------------------------------------------------
------------------------------------------------------------
------------------------------------------------------------
------------------------------------------------------------
------------------------------------------------------------
------------------------------------------------------------
------------------------------------------------------------
------------------------------------------------------------
------------------------------------------------------------
------------------------------------------------------------
------------------------------------------------------------
------------------------------------------------------------
------------------------------------------------------------
------------------------------------------------------------
------------------------------------------------------------
------------------------------------------------------------
------------------------------------------------------------
------------------------------------------------------------
------------------------------------------------------------
------------------------------------------------------------
------------------------------------------------------------
------------------------------------------------------------
------------------------------------------------------------
------------------------------------------------------------
------------------------------------------------------------
------------------------------------------------------------
------------------------------------------------------------
------------------------------------------------------------
------------------------------------------------------------
------------------------------------------------------------
------------------------------------------------------------
------------------------------------------------------------
------------------------------------------------------------
------------------------------------------------------------
------------------------------------------------------------
------------------------------------------------------------
------------------------------------------------------------
------------------------------------------------------------
------------------------------------------------------------
------------------------------------------------------------
------------------------------------------------------------
------------------------------------------------------------
------------------------------------------------------------
------------------------------------------------------------
------------------------------------------------------------
------------------------------------------------------------
------------------------------------------------------------
------------------------------------------------------------
------------------------------------------------------------
------------------------------------------------------------
------------------------------------------------------------
------------------------------------------------------------
------------------------------------------------------------
------------------------------------------------------------
------------------------------------------------------------
-----------------------------------------------ca-----ctggaa
aaatgtactt----------------ttca-tgtacatcacagatctg----aa------
ctg-ttttggggaatttgtgc----ctct-----------ttataaa-actttctta-ag
aatact----ccatgac-------------tag-tctttgtc-----gttctaattttg-
----------------------gtttataatct----------gcttttatttttgct-c
t---------aatctgtta--acct--------------------------------gta
tgcaat-----ttaatctat---aagaactg-------------------ctgtac----
-----atgtagttg---------------taagatat---------------------ag
---ttgtcttgttgaaaa------------------------------------------
--------------------------
>L1-63_DR|1327292
------------------------------------------------------------
------------------------------------------------------------
------------------------------------------------------------
------------------------------------------------------------
------------------------------------------------------------
------------------------------------------------------------
------------------------------------------------------------
------------------------------------------------------------
------------------------------------------------------------
------------------------------------------------------------
------------------------------------------------------------
------------------------------------------------------------
------------------------------------------------------------
------------------------------------------------------------
------------------------------------------------------------
------------------------------------------------------------
------------------------------------------------------------
------------------------------------------------------------
------------------------------------------------------------
------------------------------------------------------------
------------------------------------------------------------
------------------------------------------------------------
------------------------------------------------------------
------------------------------------------------------------
------------------------------------------------------------
------------------------------------------------------------
------------------------------------------------------------
------------------------------------------------------------
------------------------------------------------------------
------------------------------------------------------------
------------------------------------------------------------
------------------------------------------------------------
------------------------------------------------------------
------------------------------------------------------------
------------------------------------------------------------
------------------------------------------------------------
------------------------------------------------------------
------------------------------------------------------------
------------------------------------------------------------
------------------------------------------------------------
------------------------------------------------------------
------------------------------------------------------------
------------------------------------------------------------
------------------------------------------------------------
------------------------------------------------------------
------------------------------------------------------------
------------------------------------------------------------
------------------------------------------------------------
------------------------------------------------------------
------------------------------------------------------------
------------------------------------------------------------
------------------------------------------------------------
------------------------------------------------------------
------------------------------------------------------------
------------------------------------------------------------
------------------------------------------------------------
------------------------------------------------------------
------------------------------------------------------------
------------------------------------------------------------
------------------------------------------------------------
------------------------------------------------------------
------------------------------------------------------------
------------------------------------------------------------
------------------------------------------------------------
------------------------------------------------------------
------------------------------------------------------------
------------------------------------------------------------
------------------------------------------------------------
------------------------------------------------------------
------------------------------------------------------------
------------------------------------------------------------
ataaacaaaattatatatgtattcacaggatt-----------tatc---taactc----
--------------cagttcgcctccatagaatatttcccaattgttctcagt--tatgt
ttcaaatgtaagataaacatt--------ggcacagtgatg---catgtattttgc----
-ta-----tgtgacaaaatcaaaa-tgtacagg-aaagagattc-------acaaaatta
tttttttta--------------------a---aatggaaaaacgtt-----------tg
ctttgc---cccccccaaag-----at-------------ttac------cttctgaatt
aa-gtacagtgaagtacagtggagat------gtgtcttga-----------ttgtaatg
tagaa---------tgtgtattt----gatttttg-cata--------------tacttg
gcca-------aaaaatgtata------------------------------ttaatatt
attaatattat----------tattattattgtca--actgctcaaataccttcagtcaa
-----tatgtggc-------ctagtcaggcgagcacac---ttctaacaca---ctaaaa
aaaattacct----------------acga-ttaacatcagagttctg----ag------
gtg-ttctgccgcatttgttc----ctcc-----------ctctgga-attttcttg-ag
ggcaca----cagtgac-------------t------ctgtc-----tttctaaatttg-
---------------------gttttataattt----------aattttatttctggc-t
t---------tactttcaaacattt--------------------------------gta
tgcatt-----tgaatgtcgaacataaattg-------------------ctgtgc----
-----ttgttgtca---------------tgagataccac------------taccactg
---ttgcgatgttgaaaataattcttaaaa------------------------------
-------taaataaataa---ataaa
>L1-63_DR|1327293
------------------------------------------------------------
------------------------------------------------------------
------------------------------------------------------------
------------------------------------------------------------
------------------------------------------------------------
------------------------------------------------------------
------------------------------------------------------------
------------------------------------------------------------
------------------------------------------------------------
------------------------------------------------------------
------------------------------------------------------------
------------------------------------------------------------
------------------------------------------------------------
------------------------------------------------------------
------------------------------------------------------------
------------------------------------------------------------
------------------------------------------------------------
------------------------------------------------------------
------------------------------------------------------------
------------------------------------------------------------
------------------------------------------------------------
------------------------------------------------------------
------------------------------------------------------------
------------------------------------------------------------
------------------------------------------------------------
------------------------------------------------------------
------------------------------------------------------------
------------------------------------------------------------
------------------------------------------------------------
------------------------------------------------------------
------------------------------------------------------------
------------------------------------------------------------
------------------------------------------------------------
------------------------------------------------------------
------------------------------------------------------------
------------------------------------------------------------
------------------------------------------------------------
------------------------------------------------------------
------------------------------------------------------------
------------------------------------------------------------
------------------------------------------------------------
------------------------------------------------------------
------------------------------------------------------------
------------------------------------------------------------
------------------------------------------------------------
------------------------------------------------------------
------------------------------------------------------------
------------------------------------------------------------
------------------------------------------------------------
------------------------------------------------------------
------------------------------------------------------------
------------------------------------------------------------
------------------------------------------------------------
------------------------------------------------------------
------------------------------------------------------------
------------------------------------------------------------
------------------------------------------------------------
------------------------------------------------------------
------------------------------------------------------------
------------------------------------------------------------
------------------------------------------------------------
------------------------------------------------------------
------------------------------------------------------------
------------------------------------------------------------
------------------------------------------------------------
------------------------------------------------------------
------------------------------------------------------------
--------------------tttggtttt-------------------------------
------------------------------------------------------------
---taatcttc-------------------------------------------------
----------------------------------------------ttttatttctgttt
ttgctccagaatatgaatgcaattgaa----------------tgta---taacaa----
----------------------------------------gaatgttcttagctgttttt
tttaagtgtggggttgacatt--------ggcacagtgatg---catgtattttgg----
-gaa----tatggcagaattgaaa-tgtactag-aaagaaaaac-------acaaaatt-
-----------------------------atttatttaaagagatta---------attg
tcatg------ttctcaatg-----at-------------atac------ctcctgaatt
-------------atacggtggtaat------ttgtcttga-----------ttatgata
aagaa-------tttttatattg-------------taca--------------tacttg
gcca-------aagaatgta----------------------------------------
---------------------tactattgttgtca--actgctgaggtaccctcaggtaa
-----tatgtagt-------tgagcaaggcaact-------ctttacca-----ctgaaa
aaactgactt----------------ttga-tttgtatcagagatctg----aa------
------------------------------------------------actttct-----
------------------------------------------------------------
------------------------------------------------------------
------------------------------------------------------------
------------------------------------------------------------
------------------------------------------------------------
------------------------------------------------------------
--------------------------
>L1-63_DR|1387315
------------------------------------------------------------
------------------------------------------------------------
------------------------------------------------------------
------------------------------------------------------------
------------------------------------------------------------
------------------------------------------------------------
------------------------------------------------------------
------------------------------------------------------------
------------------------------------------------------------
------------------------------------------------------------
------------------------------------------------------------
------------------------------------------------------------
------------------------------------------------------------
------------------------------------------------------------
------------------------------------------------------------
------------------------------------------------------------
------------------------------------------------------------
------------------------------------------------------------
------------------------------------------------------------
------------------------------------------------------------
------------------------------------------------------------
------------------------------------------------------------
------------------------------------------------------------
------------------------------------------------------------
------------------------------------------------------------
------------------------------------------------------------
------------------------------------------------------------
------------------------------------------------------------
------------------------------------------------------------
------------------------------------------------------------
------------------------------------------------------------
------------------------------------------------------------
------------------------------------------------------------
------------------------------------------------------------
------------------------------------------------------------
------------------------------------------------------------
------------------------------------------------------------
------------------------------------------------------------
------------------------------------------------------------
------------------------------------------------------------
------------------------------------------------------------
------------------------------------------------------------
------------------------------------------------------------
------------------------------------------------------------
------------------------------------------------------------
------------------------------------------------------------
------------------------------------------------------------
------------------------------------------------------------
------------------------------------------------------------
------------------------------------------------------------
------------------------------------------------------------
------------------------------------------------------------
------------------------------------------------------------
------------------------------------------------------------
------------------------------------------------------------
------------------------------------------------------------
------------------------------------------------------------
------------------------------------------------------------
------------------------------------------------------------
------------------------------------------------------------
------------------------------------------------------------
------------------------------------------------------------
------------------------------------------------------------
------------------------------------------------------------
------------tacagaatattggcattttgtcttggaggtcaagaggagtgttggagt
tgcgtcacttatttgatgatggccaaataagatccttttagcagttaaggcaggaattta
gtcttcccagtaaagaattttataaatttcttcaaaatcgacactttttacagctg----
--aaagaaggcaatatacaatttgatcttactgaaatagaaaaacagccttttttttcat
gta----ctcttgaaaaaaaagatatctgaattataaacattactgcctaatactgatcc
ttacaacctttaattctttaagggtaatatgggaaaaggatttggggt--atttttagtg
a---------gcaatctgcctgctcaaatatctatcccaaaagtacttcaatttctgttc
acgaacaaaattataaatgtattcacaggatt-----------tatc---taactc----
--------------cagcccacctccataaaatactgcccgattgttctcagt----tgt
tttaaatgtgatattggcag----------------tgatg---catgtattttgg----
-gac----tgtgacaaaatcaaaa-tgtactgg-aaagagattc-------acaatatta
tttaaaaata-------------------a-----tttaaaaacttt-----------tg
ctttg------tcctcaaag-----gt-------------atac------cttctgattt
-------------gtacattggaact------gtgtcttga-----------ttatgatt
aaaaa-------------------------------------------------------
------------------------------------------------------------
--------------------------------------ctgctcagataacttcagtcaa
-----tatgtggc-------tgagtcaggcgaccacac---ttttaccact---ggaaaa
aaaataacct----------------acgaggttacatcagagatctg----ag------
ggg-ttctggctcatttagtt----ttcc-----------ctctggt-atttt-ttg-ag
ggtact----cagtgac-------------t------gtgtc-----tttctaaatttg-
---------------------gttttataattt----------cattttatttctgtc-t
t---------tgctttcaagcattt--------------------------------gta
tttatt-----tgaatgtcgaacaaaaatag-------------------ctgtat----
-----ttgtcatca---------------caagataccaa------------taccactg
---ttattctgttaaaaaaaaa--------------------------------------
--------------------------
>L1-63_DR|1387316
------------------------------------------------------------
------------------------------------------------------------
------------------------------------------------------------
------------------------------------------------------------
------------------------------------------------------------
------------------------------------------------------------
------------------------------------------------------------
------------------------------------------------------------
------------------------------------------------------------
------------------------------------------------------------
------------------------------------------------------------
------------------------------------------------------------
------------------------------------------------------------
------------------------------------------------------------
------------------------------------------------------------
------------------------------------------------------------
------------------------------------------------------------
------------------------------------------------------------
------------------------------------------------------------
------------------------------------------------------------
------------------------------------------------------------
------------------------------------------------------------
------------------------------------------------------------
------------------------------------------------------------
------------------------------------------------------------
------------------------------------------------------------
------------------------------------------------------------
------------------------------------------------------------
------------------------------------------------------------
------------------------------------------------------------
------------------------------------------------------------
------------------------------------------------------------
------------------------------------------------------------
------------------------------------------------------------
------------------------------------------------------------
------------------------------------------------------------
------------------------------------------------------------
------------------------------------------------------------
------------------------------------------------------------
------------------------------------------------------------
------------------------------------------------------------
------------------------------------------------------------
------------------------------------------------------------
------------------------------------------------------------
------------------------------------------------------------
------------------------------------------------------------
------------------------------------------------------------
------------------------------------------------------------
------------------------------------------------------------
------------------------------------------------------------
------------------------------------------------------------
------------------------------------------------------------
------------------------------------------------------------
------------------------------------------------------------
------------------------------------------------------------
------------------------------------------------------------
------------------------------------------------------------
------------------------------------------------------------
------------------------------------------------------------
------------------------------------------------------------
------------------------------------------------------------
------------------------------------------------------------
------------------------------------------------------------
------------------------------------------------------------
------------------------------------------------------------
------------------------------------------------------------
------------------------------------------------------------
------------------------------------------------------------
------------------------------------------------------------
------------------------------------------------------------
------------------------------------------------------------
------------------------------------------------------------
-------------------------------------------------taaa--ttagt
ttta--------------------------------taatc-tccttttacttttg----
----t---tggagcatc---------------------------------------actg
ctgtacttgttgt------------tacgagattccagtaccactgt-----------tg
ttctg------ttcaataaata-----------------aataa-----------gaatt
-------------gtacatcagaact------gtgtgttga-----------tcatgaca
aataa---------tgtgtatta----aatttgtg-tata--------------tacttg
gcca--------aacatgaa----------------------------------------
--------gat----------taatattatggtga--actgcacagatacctccagtcaa
-----tttgaggc---aatttgagtcaggcaatcagac---tcctacca-----ctggaa
aaattaactt----------------aagg-tttacatcaaagatctg----ag------
gag-ttctggcacatttggtc----ttcc-----------ttctgga-cttttcttg-ag
ggtact----cagtgac-------------t-----------------------------
------------------------------------------------------------
------------------------------------------------------------
------------------------------------------------------------
------------------------------------------------------------
------------------------------------------------------------
--------------------------
>L1-63_DR|1476303
------------------------------------------------------------
------------------------------------------------------------
------------------------------------------------------------
------------------------------------------------------------
------------------------------------------------------------
------------------------------------------------------------
------------------------------------------------------------
------------------------------------------------------------
------------------------------------------------------------
------------------------------------------------------------
------------------------------------------------------------
------------------------------------------------------------
------------------------------------------------------------
------------------------------------------------------------
------------------------------------------------------------
------------------------------------------------------------
------------------------------------------------------------
------------------------------------------------------------
------------------------------------------------------------
------------------------------------------------------------
------------------------------------------------------------
------------------------------------------------------------
------------------------------------------------------------
------------------------------------------------------------
------------------------------------------------------------
------------------------------------------------------------
------------------------------------------------------------
------------------------------------------------------------
------------------------------------------------------------
------------------------------------------------------------
------------------------------------------------------------
------------------------------------------------------------
------------------------------------------------------------
------------------------------------------------------------
------------------------------------------------------------
------------------------------------------------------------
------------------------------------------------------------
------------------------------------------------------------
------------------------------------------------------------
------------------------------------------------------------
------------------------------------------------------------
------------------------------------------------------------
------------------------------------------------------------
------------------------------------------------------------
------------------------------------------------------------
------------------------------------------------------------
------------------------------------------------------------
------------------------------------------------------------
------------------------------------------------------------
------------------------------------------------------------
------------------------------------------------------------
------------------------------------------------------------
------------------------------------------------------------
------------------------------------------------------------
------------------------------------------------------------
------------------------------------------------------------
------------------------------------------------------------
------------------------------------------------------------
------------------------------------------------------------
------------------------------------------------------------
------------------------------------------------------------
------------------------------------------------------------
------------------------------------------------------------
------------------------------------------------------------
------------------------------------------------------------
------------------------------------------------------------
------------------------------------------------------------
------------------------------------------------------------
------------------------------------------------------------
------------------------------------------------------------
------------------------------------------------------------
------------------------------------------------------------
------------------------------------------------------------
------------------------------------------------------------
------------------------------------------------------------
------------------------------------------------------------
------------------------------------------------------------
------------------------------------------------------------
------------------------------------------------------------
------------------------------------------------------------
------------------------------------------------------------
------------------------------------------------------------
------------------------------------------------------------
------------------------------------------------------------
---att----taatgac-------------c------atgtc-----ttaataaatttg-
----------------------ttttataatct----------tcttttattcttatc-t
t---------tgctttgaagcattt--------------------------------ctt
ag---------agaatg--taacaaaaactg-------------------ctgtac----
-----ttgttgtta---------------cgagatacaaa------------aaccactt
---ttgttcttcggaataaaata-------------------------------------
--------------------------
>L1-63_DR|1476304
------------------------------------------------------------
------------------------------------------------------------
------------------------------------------------------------
------------------------------------------------------------
------------------------------------------------------------
------------------------------------------------------------
------------------------------------------------------------
------------------------------------------------------------
------------------------------------------------------------
------------------------------------------------------------
------------------------------------------------------------
------------------------------------------------------------
------------------------------------------------------------
------------------------------------------------------------
------------------------------------------------------------
------------------------------------------------------------
------------------------------------------------------------
------------------------------------------------------------
------------------------------------------------------------
------------------------------------------------------------
------------------------------------------------------------
------------------------------------------------------------
------------------------------------------------------------
------------------------------------------------------------
------------------------------------------------------------
------------------------------------------------------------
------------------------------------------------------------
------------------------------------------------------------
------------------------------------------------------------
------------------------------------------------------------
------------------------------------------------------------
------------------------------------------------------------
------------------------------------------------------------
------------------------------------------------------------
------------------------------------------------------------
------------------------------------------------------------
------------------------------------------------------------
------------------------------------------------------------
------------------------------------------------------------
------------------------------------------------------------
------------------------------------------------------------
------------------------------------------------------------
------------------------------------------------------------
------------------------------------------------------------
------------------------------------------------------------
------------------------------------------------------------
------------------------------------------------------------
------------------------------------------------------------
------------------------------------------------------------
------------------------------------------------------------
------------------------------------------------------------
------------------------------------------------------------
------------------------------------------------------------
------------------------------------------------------------
------------------------------------------------------------
------------------------------------------------------------
------------------------------------------------------------
------------------------------------------------------------
------------------------------------------------gttggaaacaaa
ggaattgggtggggttttactacttaatttccaattatacttttgtgctaattcaaatta
agcacaagttaaagtggattatttacatatttgattcacgttgggttggtattgaattca
caaaatgctttcccaggttgttatgctccttaccatatacacgtaacgtaaaaaaaaaca
aacatctgattagtgtttttacagtaacatatactcttttggtgtctaagaatgttaaga
aatatctatccatcccaaataagtcgtgtttaaattcacctattacgcttaatcccaatt
gtcccacaactaatcagaatattggccttttgact-ggaggtcaagaggattgtcagaat
acggtcacttatttggtgatggccaaataaaattatttcaggagttaaaacaggaattta
gccttcccaacaaagatttttgtaaatttcttcaaattccacacttttaag--------t
taaaagaaggtaatgtacaatttgatcttactgaaatagaaa------------------
----------------aatggaatctctaaattatacacattgctgtctaatattggtcc
tt-caacctttagttctttaagggtgatatgggaaaaggacttggggtctattttttatg
atgaggactggatatctccctgctcaaatatcaatcccaaaagtactttaatttcagttt
aagaacaaaattataaatgtattcacaggatt-----------tatcctgtaactc----
--------------catttcgcttccatagaatatttcccaattgttctcagg--gatgt
tttaaatgtaaggaagacatt--------ggcacggtgatg---catgtattttgg----
-gat----tgcaacaaaagtataa-tgtactgg-aaagagattc-------acaaaatta
ttaatttttaa------------------aataatttgaaagattt------------tg
ctttg------tccccaaag-----gt-------------atat------cttctgaact
-------------gtacagggaaa--------gtgtcttga-----------tcatgatg
aagaa---------agtctattg----aatttttg-cata----------tacatacttg
gcca-------aaaaatgtatac-------------------------------------
--------tat----------tattactatgcaca-a---------------ctaatcag
----------------------agtcaagtaaccatag------------------aaaa
aaaattacct----------------acta-tttacatgaaagatctg----agat-gag
gtg-ctttggcacatttggtc----ctcc-----------ctctgga-attttattg-ag
gatact----cagtaac-------------t------acatc-----tctctaaatttg-
----------------------gtttataattt----------cctttaaattttgtc-t
t---------tggtttcaagcattt--------------------------------gta
tgcatt-----ttaatgtctacccaaaactg-------------------ctgtgt----
-----ttgttgtta---------------caagataccag------------taccactg
---tggttctgtt-----------------------------------------------
--------------------------
>L1-63_DR|1476305
------------------------------------------------------------
------------------------------------------------------------
------------------------------------------------------------
------------------------------------------------------------
------------------------------------------------------------
------------------------------------------------------------
------------------------------------------------------------
------------------------------------------------------------
------------------------------------------------------------
------------------------------------------------------------
------------------------------------------------------------
------------------------------------------------------------
------------------------------------------------------------
------------------------------------------------------------
------------------------------------------------------------
------------------------------------------------------------
------------------------------------------------------------
------------------------------------------------------------
------------------------------------------------------------
------------------------------------------------------------
------------------------------------------------------------
------------------------------------------------------------
------------------------------------------------------------
------------------------------------------------------------
[truncated: 181,174 more chars]
