# Supplementary material for: Zebrafish transposable elements show extensive diversification in age, genomic distribution, and developmental expression
Source: Genome Res. 2022 Jul;32(7):1408–23. doi: 10.1101/gr.275655.121 (PMC9341512; doi:10.1101/gr.275655.121)
Supplement: Supplemental Material [file supp_gr.275655.121_Supplementary_data_2.tar.gz › supp-data-2/Gypsy-212_DR-LTR.mafft.fa]

>Gypsy-212_DR-LTR|88692
------------------------------------------------------------
------------------------------------------------------------
------------------------------------------------------------
---------------------------------------ctcaactgtagatccct--ta
t-----tttcaatccttgctgtggcacctgctgtcactcata-gctg-atcagcatctct
atatc-------tacatctgtgt-----t--------------------------ttctg
actctttgccagattat--tactttctat--gttgtctgatcactc--tagttgtcacca
tgcttcta-ttaatatagtatttatgta--------------------------------
----gttttgtttagtcgtgccctgtcttattgtgtgc-att--acttgttcccg---ga
gctcacctgtactctgctctgctcgacgactgccag--ctctcaagggtcggctgcggat
ctcaccctccagctggg-tttgtc-gtctctcaccagcttacctgatcagccacctggct
caccctct-ctgtgggctttc-acccctc----tccga-gcactc-ttaatctc-tccag
tgctgcgcaccaaccgacatcctgcacgcagcagcctgtctttgttgact-tttat----
-----ttaaataaacttcc-tatgttttt-gcctgcactccta-----------------
--------------------
>Gypsy-212_DR-LTR|88693
t-----------------------------------------------------------
------------------------------------------------------------
--------------------gatctcatta------------------------------
------attatctaacttttttggagtttttctc-ccctctcagctgtagatc----cta
t-----ctgcaaacactgctgtggcacctgccctcactcgta-gctg-attagcgtttct
acaac-------tacttcagtgt-----t--------------------------ctctg
tctcagtgccagattat--tactctctgt--gttgaatgatcatgccatagcttttgtag
tttgtcta----------------------------------------------------
----gtctaatccagttcagtcctgttttatgtcagt--att--atttgttctct---ga
gctcaccagtactctgctcaacccgatgactaccag--ctctcaagtgtcgaccacgaat
ctcttcctcagctgagg--ttgtc-agctcataccagctcacctgatctgcc--------
------------------------------------------------------------
------------------------------------------------------------
------------------------------------------------------------
--------------------
>Gypsy-212_DR-LTR|88694
t-----------------------------------------------------------
------------------------------------------------------------
--------------------gatctcatta------------------------------
------attccctcactcctta-gtattgttttt-gtctctcagctgtagagcctttcca
t-----taacaatcattgccttagcacctgcctccacttgta-gcttaattagtgtctct
attta-------tacctctgtgt-----t--------------------------ctctg
attcagagtcagattat--tatacttttccaagagtatg-taacgg--tatctttggata
attctctt-acact----cagctctttgtagttt--------------------------
----gtcctgtcttagtgagtcctatctttcgtgctat-agt--gtttgttcaca---gc
ccttacctgcactctgctttgtcc------------------------------------
-------------------------tgtgctgacaagctcttcccctcaaccttctcacc
aaccagct-ctgcgggcgcct-tgtgtgctta-ccaga-acttttataagcttt-accag
gtccgtgcac-agccgaggttcagcgtgcggcagcctgcctgtgttgaac-tctgtt---
-----cctaataaactgtg-cttattttt--caaatgcgtctggtgtattgtctgatctg
ttaca---------------
>Gypsy-212_DR-LTR|160908
t-----------------------------------------------------------
------------------------------------------------------------
--------------------gatctgatta------------------------------
------attccctcact-ctca-gtattgtttttggtctctccgctgttgatcctttcta
t-----taactatcatttccttagcacatgcctccactcgta-gctt-attagcgtctct
attta-------tacctctgtgt-----t--------------------------ctctg
cttcagtgtcagatcat--tacacctttctcgttgtacg-tcacgt--tgtctgtggatc
atccactc-atact----catttatctgcagttt--------------------------
----gtcctgtct------------------------ttcgt--gtgtgctctca---gc
tcttacctccactctgctctgcccaatgatctccag--ctctcgagtgtcg-gccagtat
cctgtccccagccggga--ttgtg-agcaac-----------------------------
------------------------------------------------------------
-----------cgccgaggctcagcatgcggcagcctgcctgtgttgaac-tttgtc---
-----cctaataaactgtc-cttattttg--cccgcacctctggtattctgtctgcttca
ttaca---------------
>Gypsy-212_DR-LTR|160909
t-----------------------------------------------------------
------------------------------------------------------------
--------------------gatctcatta------------------------------
------attctctcactctcag-tattgtttttt-gtctctcagctgtaggccctctcca
t-----taactatcattg------------------------------------------
-------------------------------------------------------ctttg
tttcagtgtcagattat--tataccatacaagtgatagg-tcttgt--tgtttgtggatc
aaccaccc-aaact-------caacctgttatct--------------------------
----gttctgtcctgt-aagtcgtgtctagtgtgctcttcgt--gtttgctctca---gc
tctta----tgtcttaccctg-----------ccagctctctcaagtgcct-gtctgcat
cctgttcccagccgggg-tttgtc-agctatcgtcagctctcctcctctacctctccact
gactagtt-tagcgtgatcct-tcagttctct-ttaga-acattagttagttttctccag
tcctgcggac-cgcagaggctccgcgtgcagcagcctgcctgtgttgagc--ttatc---
-----cctaataaactgac-cttattttt--caagcacctctggtattctgtctggttcg
ttaca---------------
>Gypsy-212_DR-LTR|310802
t-----------------------------------------------------------
------------------------------------------------------------
--------------------gatctcatta------------------------------
------attcccccact-ctca-gtattgttttt-gtctctcagctgtaaaccctctcca
t-----taacaatcattgccttagcacctgcctccacttgta-gctt-attagcgtctcc
attta-------tacctctgt---------------------------------------
-------gtcaggttat--tataaccttctaagagtatg-taacag--tgtctctggatc
actcactt-acact----cagttctctgtagttt--------------------------
----gtcctgt----------------tttcgtgctat-agt--atatgttctca----c
gcctaactgcactctgctttgtcc------------------------------------
-------------------------agtgctctcaagctctcctcctaagccttctcacc
gaccagct-ctgtgggctcct-tctgtgctta-ccaga-actttcgtaagccat-accag
gtctgggcac-agccgaggctcagcatgcggcagcctgcctgtgttgtac-tctgtt---
-----cctaataaaatgtc-ctcattttg--cctgtgcctctggtctattgtctgatccg
ttaca---------------
>Gypsy-212_DR-LTR|310803
------------------------------------------------------------
------------------------------------------------------------
------------------------------------------------------------
--------------------------------------tctcagctgtagatcatttcta
t-----ttgcaatcattcatgtgccacctgctttcacttgtaggctg-attagcctctct
atttc-------aacttctgtgt-----t--------------------------ctttg
tctcagtgtcagattat--g--acccttcatgttgtacattcacat--taactgtgcatc
gtttacta-atact------tttttctgtagttt--------------------------
----gtctagtctgattgagtcctgtcttgcgtgaagt-gtt--atatgttccca---gg
gcttacctgtactcaactttgcccaaccatcaccaa--tctttaagtgtctgctaaggat
ctcattcccagtcggggggttgtc-agcgctgatcagctctcctcatgtgccctctgaca
agctatct-ctgcaggctccc-atcgcgctcaccctga-gccttcgtaagcact-tgcag
tgctgcgtcccagccgaagcctagtgtgcagaagtctgcctttgttagac-tttgtg---
-----cctaataaactgtc-cttattttg--cccgcaccccttgtgtattgtctg-tcca
ttaca---------------
>Gypsy-212_DR-LTR|476448
t-----------------------------------------------------------
------------------------------------------------------------
--------------------gatttaatta------------------------------
----attatctctcattgtttg-gagcttttctt-ccttctcagctgtagatcatttcta
t-----ttgcaatcattgctatggcacctgctgtcactcgta-gctg-attagtgtctgt
atttc-------tacctctgtgt-----t--------------------------ctcga
tctcagtgccagattat--t--acccttcatgttgtacgttcacgt--taaccgtgctgt
gttcactaaatact------gttttctgtagttt--------------------------
----gtcttgtctgattgagtcctgtcttgcatgaagt-gtt--atattttatca---ga
gcttacttgtactctgctttgcctaacaatcaccaa--ccctaaagtttctgctaaggat
cacattc-----------------------tcaccagctctccttatctgccccctggca
agccttct-ctgcgggctcaa-attgtactcaccctga-gctgtcgtaagcct--ttttg
tgctgctcaccagccgaagtccagcatgcggcagcctgcctttgtttgac-tttgtg---
-----cctaataaactgtc-cttattttg--cccgcacccttggtgtgttgtctt-ttca
ttaca---------------
>Gypsy-212_DR-LTR|551816
------------------------------------------------------------
------------------------------------------------------------
------------------------------------------------------------
------------------------------------------------------------
------------------------------------------------------------
------------------------------------------------------------
------------------------------------------------------------
------------------------------------------------------------
------------------------------------------------------------
------------------------------taccag--ctctcaagggtcaaacgtggac
cacatcttcaagccgga-attgtt-gccactcaacagcttacctgatcagccaccaggct
cacctttcgctgcggacttcc-aactctc----tccga-gcaatcattaatctt-tccag
tgctgtgcactgacaaacttgctgtgtgcagcatcctgtctttgttgact-tttat----
-----tcaaataaacagtc-tttgctttt-acccgcactcctggtgtgttgtct------
--------------------
>Gypsy-212_DR-LTR|551817
------------------------------------------------------------
------------------------------------------------------------
------------------------------------------------------------
------------------------------------------------------------
------------------------------------------------------------
------------------------------------------------------------
------------------------------------------------------------
------------------------------------------------------------
------------------------------------------------------------
------------------------------taccag--ctctcaagggtcaaacgtggac
cacatcttcaagccgga-attgtt-gccactcaacagcttacctgatcagccaccaggct
cacctttcgctgcggacttcc-aactctc----tccga-gcaatcattaatctt-tccag
tgctgtgcactgacaaacttgctgtgtgcagcatcctgtctttgttgact-tttat----
-----tcaaataaacagtc-tttgctttt-acccgcactcctggtgtgttgtct------
--------------------
>Gypsy-212_DR-LTR|724500
------------------------------------------------------------
------------------------------------------------------------
------------------------------------------------------------
------------------------------------------------------------
------------------------------------------------------------
------------------------------------------------------------
------------------------------------------------------------
------------------------------------------------------------
------------------------------------------------------------
------------------------------------------------------------
------------------------------tcactagctctcctcatctgccctttgaca
agctatct-ctgcgggctccc-atcgcgctcaccctga-gccttcataaccctt-tcctg
tgctgcgcaccagct-aagcccagggtgcagcagcctgtctttttttgac-tttgtg---
-----cctaataaactgtg-cttattttg--cccgcac----------------------
--------------------
>Gypsy-212_DR-LTR|882220
t-----------------------------------------------------------
------------------------------------------------------------
--------------------gatctcgtta------------------------------
------attctatcactcggta-ttgcctcttta-gtgtcgcagctgcaggttctcctga
t-----taactatcattgcattagcacctgtcaccactcatt-gcct-attagcgtccct
actta-------atcctctatgt-----t--------------------------ctctg
tttctgtgtcagattat--taaatcgcttctgtgtttca-cctcgc--tgtttgtggatc
actacac-----------------------attt--------------------------
----gtccagtccagtccagtccagtccagtccagtccagtccagtccagtcca----gt
gcatgcatgcgtgtgtcttaa-----------ccag--ccttcaagtgcct-gtctgcat
ctggtcttga-----------gtc-agctgacgccaactctcctcctctactccttcctt
gacatctc-ttgtgggaccca-tcggttttta-tctga-tgaac--ttgtgtta-tccag
tactgcgcac-agcctgggtattgtgtgcggcagtctgcctttgttgaac---tgta---
-----cctaataaactgtc-cttgttta---cccgcacctctggtattctgtctggtcta
ttaca---------------
>Gypsy-212_DR-LTR|976585
t-----------------------------------------------------------
------------------------------------------------------------
--------------------gatctcttta------------------------------
------attttatcact-ctgt-attacattttt-gcctcgcagctgcaggtcctctcca
t-----taactatcattgcatgagcacctgccgccactcgtt-gcct-attagcatccct
attta-------atcttctgtgt-----t--------------------------ctctg
tttctgtgtcagattat--tatacccttctaggagtatg-taacgg--tgtcatcggata
actctttt-acact----cagctctctgttattc--------------------------
----gtcctgtcttagtgagtcctgtctttcgtgccat-agt--gtttgttctcacctgc
cctcacctgcattctactttgtcc------------------------------------
-------------------------ggtgctgacaagctcttctcctcaaccttttcacc
aacctgct-ctgcggactcct-tctgtcacca-ccagg-actctcgtaagccat-accaa
gtctgcgcac-agcctaggctcaacgtgcggcagcctggctgtgttgaac-tctgta---
-----cctaataaactgtc-cttattttg--caagcgcctctggtgtattgtctgatccg
ttgca---------------
>Gypsy-212_DR-LTR|976586
t-----------------------------------------------------------
------------------------------------------------------------
--------------------gatttaatta------------------------------
------attatcttactttttt-aagcttttctc-ccctctcagctgtagatcctttcta
t-----ttgcaatcattgctgtggcacctgccttcactcgta-gctg-attagtgactct
ataac-------aacttctgtgt-----t--------------------------ccctg
tctcagtgccagattat--tactctctgt--gttgaatgatcacattatagttgccacca
tgcttcta-tcactaatacagttttttgtagttt--------------------------
----gtctagtctagttgagtcctgtcttatgtgcat--gtt--atttgttcccg---ga
gttcacctgtattctgctctgcccgacgactaccag--ctctcaaatgtcaaccatggat
ctcctccccagccgag---ttgtc-atctcacgccagctcacctgatctgtc--------
-accttct-ctgcgagcatcc-acctctctc--tccaa-gccttcgtaaacctc-ttcag
tgctgcgcaccggccgatgttcagcgtgtggcagcctacctttaaggact-ttaat----
-----ttcaataaaaagtc-tttatttta--cgcacaccccaggtgtgttgtttgttctg
ttaca---------------
>Gypsy-212_DR-LTR|1196094
------------------------------------------------------------
------------------------------------------------------------
---------------------------tta------------------------------
------actccctcact-ttca-gtattgttctc-gtctctcagctgtagatcctttcta
t-----ttgcaatcattgccttagcacctgccttcactcgta-gctg-attagcgtctct
attta-------taactctgtgt-----t--------------------------ctct-
-----gtgtcagaatat--tagaccctcctagtagtacg-taacgt--tatctgttggtc
atctgctt-tcact----catctattagtacttt--------------------------
----gtcctatctagt-aagtcctgccttttgtgctataagt--atatgttctct---gc
ccttacctccactctgttctgcccaacaatctccag--ctctcaagtgcttaatcaggac
tcagtccccagccgggg--ttgtc-agcagtcaccagctctcctcttctactctctcacc
gaccagcc-ttgcaggctcct-tctgtgctca-ccaga-actttcgtaagccat-tccaa
tgctgcacac-tgccgaagctcagtgtacagcatccttccatagttgaacttttgtt---
-----cctaataaacggtc-cttaatttgtccccgcacctctggtgtactgtctggttca
ttaca---------------
>Gypsy-212_DR-LTR|1269597
------------------------------------------------------------
------------------------------------------------------------
--------------------gatttcatta------------------------------
------attatcttgcattttt-ggagtttcctc-tcctctcagctgtagatcctttcta
t-----ttgcaaacagttctgtgacacctgctgtcactcgta-gctg-attagcgtctct
ataac-------tacttctgtgt-----t--------------------------ctctg
tctcggtgccagattat--tactcacagt--gttgtctgatcacgc--tagttgccattg
tgcttcta-tcactaaagtagtttttt---------------------------------
----ttgtcgttttgtcaagtcctgtcttgtgtgcgt--gtt--acttgttcacg---ga
gttcacctgtactttgctctgcctgacgactaccag--ctgtcaagagttgaccacggac
ctcaaccccagctgggg--ttgtc-gcttcacaccagctctcctgatcagccacctggct
aaccttct-ctgcgggcttcc-gcttatc----tccaa-gtcttcgttagtcta------
----------------ctgaccagcgtgtggcagcctgccttccttgact-tttatt---
--------------------cgatttttg--cccgcactcctggtgtgttgtttg-----
--------------------
>Gypsy-212_DR-LTR|1336921
------------------------------------------------------------
------------------------------------------------------------
------------------------------------------------------------
------------------------------------------------------------
------------------------------------------------------------
------------------------------------------------------------
------------------------------------------------------------
------------------------------------------------------------
------------------------------------------------------------
------------------------------------------------------------
------------------------------------------------------------
--------------------------------------------------cctt-tccag
tgc---------------------tgcgcaccagcctgcctttgtttgac-tttgtg---
-----cctaataaactgtc-cttattttg--cctgcacccctggtgtattgtctg-tcca
ttaca---------------
>Gypsy-212_DR-LTR|1336922
------------------------------------------------------------
------------------------------------------------------------
-----------------------------a------------------------------
------attctatcatt-ctgt-attgccttttt-ggctagcagctgcaggtcctcccca
t-----taactatcactgcattagcacctgccgccacttgtt-gcct-attagcatccct
attta-------atcctctgtgt-----t--------------------------ctctg
tttctgtgtcagattat--tatatccttctaggagcacg-tgacgg--tgtcatcgcata
actctctt-accct----ctgctctctgttgttc--------------------------
----gtcctgtcttagtaaatcatgtctttcgtgctat-agt--gtttgttctca---gc
cctcacctgcattctactttgtcc------------------------------------
-------------------------agtgctgacaagctcttctcctcaaccttatcacc
aaccggct-ctgcaaactcct-tctgttacca-ccagg-actctcgtaagccat-accag
gtctgcgcac-agcagaggctcaacgtgcggcagcctgcctatgttgtac-tctgta---
-----cctaataaactgtcaattattttg--cacgcgcttctggtgtattgtttgatccg
ttaca---------------
>Gypsy-212_DR-LTR|1336923
t-----------------------------------------------------------
------------------------------------------------------------
--------------------gatcttgtta------------------------------
------attatatcactcagta-ttgcctctttg-ggctcgcagctgcaggttctcccca
t-----taactatcattgcatcagcacctgtcgccactcatt-gcct-attaatgcccct
acgta-------atcctctatgt-----t--------------------------ctctg
tttctgggtccgattattgtatatcacttctgtgtctca-cctcgc--tgtttgtggatc
gttaccc-----------------------gttt--------------------------
----gtccagtcccgt-aagtcctgtcctgcgtgcaatcact--gtctgtatgt----gt
actcacctacgctctgctcac-----------ccag--tgatcaagtgcct-gtcagcgt
ctggttccgagccgggg-tttgtc-agctgacgccagctctccacctctactccttctca
gccctctc-ttgcaggatcct-tctgtttgca-tctgattgaacttttgagtaa-tccag
cactgcgcac-aacctgggtattgcgtacggcagtctgcctttgttgaac---tgta---
-----cctaataaactgtc-ctcatttt---cccgcacctctggtatcctgtctagtatg
ttaca---------------
>Gypsy-212_DR-LTR|1395371
t-----------------------------------------------------------
------------------------------------------------------------
--------------------gatctcgtta------------------------------
------attctatcactctgta-ttgcctctttg-gtctcgcagctgcaggttctcccca
ttacactagcacctgtcgcactagcacctgtcgccacttgat-gcct-attagcgtccct
actta-------atcctctatgt-----t--------------------------ctctg
tttctgtgttagattat--tatatcgcttctgtatttca-cctcac--agtttgtggatt
gctacac-----------------------atttgtctagtctagtctagtctagtctag
tccagtccagtccagt-aagtcctgttctgcgtgctatcatt--gtgtgtttgt----ac
tctcacctacactctgcttaa-----------ccag--ctgtcaagtgcct-gtctgcat
ctggtccagagctgggg-tttgtc-agctgatgccagctctcctcctctagtccttctct
gacctctc-ttgtgggatcta-tctgttttca-tctga-agaac-ttta----a-tccag
tactgtgcac-agcctgggtattgcgtgcgacagtctgcctttgttgaac---tata---
-----cctaataaaatgtc-cttgtttt---cccgcacctctggtattctatatggtatg
ttaca---------------
>Gypsy-212_DR-LTR|1395372
------------------------------------------------------------
------------------------------------------------------------
---------------------------tta------------------------------
------atttcctcact-ttca-gtattgttttc-gtcttttagctggggatcctttcta
t-----atgcaataattgccttaatacctgccttcactcgta-gctg-attagcagctct
atttattgaccttacctctgtgt-----t--------------------------ctctg
tttcagtgtcagattat--tatatccttccagtagtacg-ttaagt--tgtctgtgggtc
atccacta-aca------catctatctgtaattt--------------------------
----gtcctgtctagt-aagtcttgtctttcgtgatat-agt--atatgtgctca---gc
ctataccttcaatctgctctacccaacaatctccag--ctctcaagtgcctaatcaggac
tccatccccagccgggg--ttgtc-agcatttgccagctctcctcttctg------cacc
gacctgcc-ttgcgggctctc-tctgtgctcg-cttga-acattcgtaagccat-accag
tgctgcgcac-agccgagactcagcat-cggcaccctgccttggttgaac-tttgtt---
-----cctaataaactgtc-cttattttg--cctgcacctctggtgttttgtctggttcg
ttaca---------------
>Gypsy-212_DR-LTR|1490474
t-----------------------------------------------------------
------------------------------------------------------------
--------------------gatctcgtta------------------------------
------attctatcactctgta-ttgcccttttc-gccttgcagctgcaggctctcccca
t-----taactatcat---------acctgccaccatttgtt-gcct-attagcgtcccg
attta-------atcctctgtgt-----t--------------------------ccctg
tttctgtgtcagattat--tatacctcatttgtgtttcg-tcttgc--tgtttgtggctc
accacac-----------------------atta--------------------------
----gttctgtccaat-aagttctgtcctatgcactttcat------tgtgttt----gc
tcttacctccactctgctcta-----------ccag--ccttcaagtgcct-gtctgcat
ctggtccccagccgggg-tttgtc-agctaacgcca------------------------
------------------------------------------------------------
------------------------------------------------------------
------------------------------------------------------------
--------------------
>Gypsy-212_DR-LTR|1490475
------------------------------------------------------------
------------------------------------------------------------
------------------------------------------------------------
------------------------------------------------------------
------------------------------------------------------------
------------------------------------------------------------
------------------------------------------------------------
------------------------------------------------------------
------------------------------------------------------------
------------------------------------------------------------
------------------------------------gctctcctactctactcctccact
gacctctc-tagcgggatcca-tctggtttta-tctga-agtat--ttgagtta-tccag
tggtgcgccc-cgcctagcctctgcgtgcggcagcctgcctcagttgaac---tata---
-----cctaataaactgtc-cttgttttt-taccgcacctctggtattctgtctggtccg
ttaca---------------
>Gypsy-212_DR-LTR|1490476
t-----------------------------------------------------------
------------------------------------------------------------
--------------------gattttatta------------------------------
----attatctttcatt-tatg-gagcttttcca-atctctcagctgtagatcctttcta
t-----ttttaatcattgctgtggcacctgctcttactcgta-gctg-at---------c
atttc-------ttcccctgtgt-----t--------------------------cttta
tctcagtgccagattat--t--acccttcatgttgtacgctcacgt--taaccgtgcttt
gtttacta-atact------gttttccgtagttt--------------------------
----gtcttgtctgattgagtcctgtcttgtgtgaagt-gtt--ataagttctca---ga
gcttacctgtactctgctttgtcca---atcaccaa--cccttga--ttctgctaaggat
cacatccccaaccggggggttgtc-agcactcaccagctctcctcatctgccctctggca
agccttct-ctgtggactccc-attgcgctcaccccga-gcct------aacct-ttccg
tcctgggcactagccgaagtctagcgtgcggcagcctgcctttgtttgac-tttgtg---
-----cctaataaactgt---ttattttt--cctgcagccctggtgtgttgtttg-tgtg
ttaca---------------
>Gypsy-212_DR-LTR|1576854
------------------------------------------------------------
------------------------------------------------------------
------------------------------------------------------------
---------------ctcagta-ttgcctctttg-ggcttgcagctgcaggttctcccca
t-----taactatcatggcatcagcacctgtcgccacacatt-gcct-gttaacgcccct
actta-------agcctctttgt-----t--------------------------ctctg
tttctgtgtcagattaatgtatatcgcttctgtggttca-cctcac--tgtttgtggatc
actacac-----------------------gttt--------------------------
----gtccagtcaagt-aagtccagtcctgcgtgctatcatt--gtgtgtgtgt----ac
tctcacctacgctctgcttaa-----------ccag--ccttcaagtgtct-gtctgtat
ttggtcccgagccgggg-ttcgtc-agatgacgccagctctttacctctattccttctca
gccctctc-gtggcggatcct-tctgtttgca-tctgattgaacttttgagtaa-tccag
cactgcgcac-agcctgggtattacgtgcggcagtctgcctttgttgaac---tgta---
-----cctaataaactgtc-ctcatttt---cccgcaattctggtatcctgtctagcccg
ttaca---------------
>Gypsy-212_DR-LTR|1576855
------------------------------------------------------------
------------------------------------------------------------
------------------------------------------------------------
------------------------------------------------------------
------------------------------------------------------------
------------------------------------------------------------
------------------------------------------------------------
------------------------------------------------------------
-------------------------------------------------tgtgt----ac
tctcacctacgctctgcttaa-----------ccag--ccttcaagtgcct-gtctgcat
ctggtcccgagctgggc-tttgtc-agctgacgccagct---ctcctctactctttctct
gaccactc-ttgcgggaccca-tctgttttca-tctga-agaac-ttcgagtta-tccag
tactgcgcac-agcctgggtattgcgtgcggcagtctgcctttgttgaac---tata---
-----cctaataaactgtc-cttgtttt---cccacacctctggtattctgtctggtatg
tcaca---------------
>Gypsy-212_DR-LTR|1576856
t-----------------------------------------------------------
------------------------------------------------------------
--------------------gatctcgtta------------------------------
------attctttcactttgta-ttgccctttta-gtctcgctgctgcaggttctcccta
t-----ttactactattgcattagcacctgtcgccacttgtt-gcca-attagcatccct
actta-------atcctctgtgt-----t--------------------------ctctg
tttctgtgtcaaattat--tttattgcttctgtggttca-ccttgt--agtttgtggagt
tctacac-----------------------gt----------------------------
------------cagt-aagtcctgtcctgcgtgctatcac------tatgttt----ac
tcttacttacactttgctcta-----------ccag--tcttcaagtgc-----------
------------------------------------------------------------
------------------------------------------------------------
------------------------------------------------------------
------------------------------------------------------------
--------------------
>Gypsy-212_DR-LTR|1576857
------------------------------------------------------------
------------------------------------------------------------
------------------------------------------------------------
------------------------------------------------------------
------------------------------------------------------------
------------------------------------------------------------
------------------------------------------------------------
------------------------------------------------------------
------------------------------------------------------------
------------------------------------------------------------
---gtccccagcccgggttttgtcaagccaacgccagctcttctcctcgactccttcact
gacctctc-ttgcgggaccct-tctgttttca-tcaga-ggaat-tttgagtaa-tccag
tgctgtgtgc-cgcctgggttttgcttgcggcagtctgccttagttgaac---tata---
-----cctaataatctgtc-cttgtttt---cccgcacct--------------------
--------------------
>Gypsy-212_DR-LTR|1576858
t-----------------------------------------------------------
------------------------------------------------------------
--------------------gatctcgtta------------------------------
------attatttcactttgta-ttgccctttta-gtctcgcagctgcaggttctcccca
t-----ttactatcattgcattagcacctgtcgccacttgtt-gcca-attagcgtccct
actta-------atcctctgtgt-----t--------------------------ctctg
tttctgtgtcaaattat--tttatcgcttctgtggttca-ccttgt--agtttgtggagt
tctacaa-----------------------gt----------------------------
------------cagt-aagtcctgtcttgcgtgctatcac------tatgttt----ac
tcttacttacactttgctcta-----------ccag--tcttcaagtgc-----------
------------------------------------------------------------
------------------------------------------------------------
------------------------------------------------------------
------------------------------------------------------------
--------------------
>Gypsy-212_DR-LTR|1692075
t-----------------------------------------------------------
------------------------------------------------------------
--------------------gatctcgtta------------------------------
------attctatcacactgta-ttgcccctttg-gtctcgcagctgcaggttctcccca
t-----taactatcattgcattagcacctgtcgccacttatt-gcct-attaacgtccct
actta-------atcttctatgt-----t--------------------------ctctg
tttctgtgtcagattat--tatatcgcttttgtggttca-cctcgc--agtttgtggatc
gctacac-----------------------gttt--------------------------
----gtgcagtccagt-aggttctatcctgcgtgctatcatt--gtgtgtgtgt----ac
tcttacctacactctgcttaa-----------ccag--ccttcaagtgcct-gcctgcat
ctggtccccagccgggg-tttgtc-agctgatgccagctctcctcctctactccttctct
gacctctc-ttgcgggaccca-tctgttttca-tctaa-agaac-tttgagtta-tccag
tactgcgcac-cgcctgggtattgcgtgcggcagtctacctttgttgtac---tata---
-----cctaataaactgtc-cttatttt---cccgcacgtctggta--------------
--------------------
>Gypsy-212_DR-LTR|1692076
------------------------------------------------------------
------------------------------------------------------------
-------------------------tttat------------------------------
------attctatcact-ctgt-attgccttttt-gcctcgcagctgcaggtctttccca
t-----taactatcattgcattagcacctgccgccacttgtt-gcct-attaacatccct
attta-------atcctctgtgc-----t--------------------------ctctg
tttctgtgtcagattat--tatatccttctaggagtatg-taacgc--tgtcattggata
actctctt-acact----cagctctctgttgttc--------------------------
----gtcctgtcttagtgagtcccgtctttcgtgctat-agt--gtttgttctca---gc
cctcacctgcattctactttgtcc------------------------------------
-------------------------ggtggtgacaagctcttctcctcaaccttctcacc
aaccggct-ctgcgggctc----ctgtcacca-ccagg-actctcgtaagccat-accag
gtctgcgcac-agcctaggctcaacgtgcggcagcctgcctgtgttctac-tctgta---
-----cccaataaactgtc-cttattatg--cacgcgcctctggtgtattatctgatccg
ttaca---------------
>Gypsy-212_DR-LTR|1692077
t-----------------------------------------------------------
------------------------------------------------------------
--------------------gattttatta------------------------------
------attcccacact-ctca-gtattgttttt-gtctttcagctgtagaccctctcca
t-----taacaatcattgccttagcacctgcctccacttgta-gccc-attagcgtctct
attta-------tacctctatgt-----t--------------------------gtctg
tttcagtgtca-----t--tataccatatctgttgtaca-tctcgt--tgtctgtaaaac
aaccactc-tcact----catcaacccagtattt--------------------------
----gtcctgtccagt-aagtactatctttcatgctattagt--gtgtgctctca---gg
tcttgcctccactctgctccg-----------ccag--ttctcaagtgcct-gacagtat
cctgtccccagccgggg-tttgtc-agcaattgtcaactctcgtcctcta--ccttcact
gaccatcc-aaacgggttcct-tctgttctca-tcgga-aagttcattaacctt-tccag
tgctgcgcac-acga-aggctccgcgtgtggcagcctgcctgtgttgaac--ttgtg---
-----cctaataaactgtc-cttattttg--ctcgcacctgtg-------gtctggttcg
ttaca---------------
>Gypsy-212_DR-LTR|1692078
ttggtgaatggcgccactggctcgaagtcgcggccaacccttttttagtctggaccgatc
atcacaatcttgcttgtctccgctctgctaagagactgaatgcacgtcaagcatgttagg
caatattttttacgcggtttgattttactatctcgtatcggcctggaactaagaacatta
agccacactttcacact-ctca-gtattgttttt-gtctctcagctgtagaccatctcca
t-----taacaatcattgccttagcacctatctctacttgta-gcct-attagcgtctgt
attta-------tacctctgtat-----t--------------------------ctctg
tttcagtgttagattct--tataccatatctgttgtacg-tctcgt--tgtctgtgaatc
aaccagtc-tcact----catcaacccgttattt--------------------------
----gtcctgtccagt-aa-tactgtcttttgtgctactagt--gtgtgctctca---gg
tcttacctctgctctg----------------ccag--ctctcaagtgcct-gacagtat
cctgtccccagccgggg-tttttc-agcaatcgccagctctccttctttaccccttcact
gaccatcc-aagcaggttcctacttcttctca-tcgga-aagttcaataatctt-tccag
tgctgcgcac--gccaaggctccgtgtgcggcagcctgcctgtgttgaacttttgtg---
-----cctaataaactgtc-cttattttg--ctcgcacctctggtactctgtctggttcg
ttaca---------------
>Gypsy-212_DR-LTR|1786428
------------------------------------------------------------
------------------------------------------------------------
------------------------------------------------------------
-----------------------------tcttt-tcctctcagctgtagatccttctta
t-----ttgcagtcattgctgtggcacctgctgtcactc--t-gctg-attagcatctat
atata-------tatatatacctctgtgt--------------------------tttag
ccactttgccagattat--ta---------------------------------------
------------------------------------------------------------
------------------------------------------------------------
------------------------------------------------------------
------------------------------------------------------------
------------------------------------------------------------
------------------------------------------------------------
------------------------------------------------------------
--------------------
>Gypsy-212_DR-LTR|1786429
t-----------------------------------------------------------
------------------------------------------------------------
--------------------gatcttgtta------------------------------
------attatatcgctcagta-ttgcctctttg-gtctcggagctgcaggttctcccca
t-----taactatcattgcattagctcctgtcaccactcatt-gcct-attagcgtccct
actta-------atcctctatgt-----t--------------------------ctctg
attctgtgtcagattattgtatatcacttctgtgtctca-cctcgc--tgtttgtggatc
gttaccc-----------------------attt--------------------------
----gtccagtcccgt-aagtcctgtcctgcgtgcaatcact--gtctgtgtgt----gt
actcacctacgctctgctcac-----------tcag--cgatcaagtgcct-accagcgt
ctggttccaagccgggg-tttgtc-agctgacgccagctctccacctctactccttctca
gccctctc-ttgcgggaacct-tctgtttgca-tttgatagaacttttgagtta-tccag
cactgtgcac-agcctgggtattgcgtgctgcagtctgcctttgttgaac---tgta---
-----cctaataaactgtc-ctcatttt---cctgcacctctggtatcctgtctagtatg
ttacagaataatctgaccaa
>Gypsy-212_DR-LTR|1786430
t-----------------------------------------------------------
------------------------------------------------------------
--------------------gatcttgtta------------------------------
------attatatcgctcagta-ttgcctctttg-gtctcggagctgcaggttctcccca
t-----taactatcattgcattagctcctgtcaccactcatt-gcct-attagcgtccct
actta-------atcctctatgt-----t--------------------------ctctg
attctgtgtcagattattgtatatcacttctgtgtctca-cctcgc--tgtttgtggatc
gttaccc-----------------------attt--------------------------
----gtccagtcccgt-aagtcctgtcctgcgtgcaatcact--gtctgtgtgt----gt
actcacctacgctctgctcac-----------tcag--cgatcaagtgcct-accagcgt
ctggttccaagccgggg-tttgtc-agctgacgccagctctccacctctactccttctca
gccctctc-ttgcgggaacct-tctgtttgca-tttgatagaacttttgagtta-tccag
cactgtgcac-agcctgggtattgcgtgctgcagtctgcctttgttgaac---tgta---
-----cctaataaactgtc-ctcatttt---cctgcacctctggtatcctgtctagtatg
ttacagaataatctgaccaa
>Gypsy-212_DR-LTR|1786431
t-----------------------------------------------------------
------------------------------------------------------------
--------------------gatcttgtta------------------------------
------attatatcactcagta-ttgcctctttg-gtctcgcagctgcaggttctcccca
c-----taactatcattgcattagcacctgtcgccactcatt-gcct-attagcgtccct
actta-------atccactatgt-----t--------------------------ctctg
tttctgtgtcagattattgtatatcacttctgtgtctca-ccttgc--tgtttgtggatc
gttaccc-----------------------gttt--------------------------
----gtccagtcctgt-aagtcctgtcctgcgtgcaatcact--gtctgtgtgt----gt
actcacctttgctctgctcac-----------tcag--cgatcaagtgcca-gccagcgt
ctggttccgagcaaggg-tttgtc-agctgacgccaggtctccacctctactc---ctca
gccctctc-ttgcgggatcct-tctgtttgca-tctgatagaacttttgagtta-tccag
cactgcgcac-agcctcggtattgcgtgcggcagtctgcctttgtcgaac---tgta---
-----cctaataaactgtc-ctcatttt---cccgtacctctggtatcctgtctagtatg
ttaca---------------
>Gypsy-212_DR-LTR|1899929
t-----------------------------------------------------------
------------------------------------------------------------
--------------------gatctcatta------------------------------
------attctatcactctctg-tgttgcttttt-gcctcgcagctgtaggtcctcccca
t-----taactatcattgcattagcacctgcctccacttgtt-gctc-attagcgtccat
attta-------atcctctgtgt-----t--------------------------ctt--
tttctgtgtcagattat--taaaccgtatttgtgttaca-tctcgc--tgtttgtggatc
accactc-----------------------atta--------------------------
----gtcctgtccatt-aagtcctgcccagcgtgctttcat------tgtgtgt----gc
tcttacctccactctgctcta-----------tcag--tcctcaagtacct-gtctgcat
cctgtttcctgtcgggg-tttgtc-agctatcgccagctctcctgctctactcctccact
gacctctc-tggcaggatcca-tctgtttaca-tctga-agtttcgttgatttc-tccag
tgctgcgcac-tgccgaggctctacatgcggcagcctgcctgagttgaac--ttttt---
-----cttaataaactgtc-cttgttttc--cccacacctctggtattctgtttggtctg
ttaca---------------
>Gypsy-212_DR-LTR|1899930
t-----------------------------------------------------------
------------------------------------------------------------
--------------------gatctcatta------------------------------
------attctctcact-ctca-gtattgttttt-gtctctcagctgtagaacttttcca
t-----taacaatca-tgcctcaaaacctgcctccacttgta-gctt-attagcgtcttt
attta-------tacctctgtgt-----t--------------------------ttctg
tttcagtgtcagattat--tataccatactagttgtacg-tcaagt--ttactgtggatc
agccactc-ataat----tatctatctgtaattt--------------------------
----gtcctgtccagt-aagttctgcctttcgtgctataagt--gtgtgctctca---gt
tcttacctccactctgctctgcccaacgatctccag--ctctcaagtgcct-gtcagttt
cctgtccccagccgggg--ttgtc-agcaatcgccagctctcctcctatactccttcaca
gaccagcc-ttgcgggcccct-tctgctctca-tcgga-actttagtaagcctt-accag
tgctgcgcac-cgcc-aggctcagcatacagcagcctgcctgtgttgaacttttgtcaac
aaagagttaataaactctc-cttattttg--cccgcacctctgttattctgtctggttcg
ttaca---------------
>Gypsy-212_DR-LTR|1899931
------------------------------------------------------------
------------------------------------------------------------
--------------------gatctcgtta------------------------------
------attctatcactctgta-ttgcctctttg-gtctcgcagcagcaggttctcccca
t-----taactatcattgcattagcacctgttgccacttatt-gcct-attagcgtccct
actta-------atcctctatgt-----caggggtggtcaaccctgttcctggagagccg
tttctgtgtcagattat--tatatcgcttctgtgtttaa-cctcga--agtttgtggatc
tccccac-----------------------ggtt--------------------------
----gtcaagcccagt-aagtcctgtcctgcgtgcgatcatt--gtgtgtgtgt----ac
tctcacctacactctgcttaa-----------ccag--ccttcaagtgcct-gtctgcat
ctgatccccagccgggg-tgtttc-agctgacgccagctctcctcctctactccttcact
gacctttc-ttgagggatcca-tctgttttca-tctga-agaac-tttgaggta-tccag
tgctgcgcac-cgcctgggttttgcgtgtggcagtctgcctttgttgaac---tata---
-----cctaataaactgtc-cttgtttt---cccgcacctctgttattctgtctggtttg
ttaca---------------
>Gypsy-212_DR-LTR|1986830
------------------------------------------------------------
------------------------------------------------------------
------------------------------------------------------------
------------------------------------------------------------
----------------cacacacacacatac-----------------------------
-----------------------------------------------------a------
------------------------------------------------------------
--catat-----------------------gttt--------------------------
----gtccagtccagt-aagtcctgtcctgcgtgctatcatt--gtgtgtgcgt----ac
tctcacctacgctctgcttaa-----------ccat--ccttcaagtgtct-gtctgcat
ctggtcccaagc---gt-ttagtc-agccgatgccagctctcc-----------------
------------------------------------------------------------
------------------------------------------------------------
------------------------------------------------------------
--------------------
>Gypsy-212_DR-LTR|1986831
t-----------------------------------------------------------
------------------------------------------------------------
--------------------gatcttgtta------------------------------
------attctatcactctgta-ttgcctctttg-gtctcgcagctgcaggttctctcca
t-----taactatcattgcattagcacctgtcgccactcatt-gcct-attagcgtccct
actta-------atcctctatgt-----t--------------------------ctctg
tttcagtgtcagattat--tatattgcttctgggtttca-ccgtgt--tgtttgtggat-
----cac-----------------------gttt--------------------------
----gtccagtccagt-aagtcctgtcctgcatgctatcatt--gtttgtgtgt----ac
tctcacctacgctctgcttaa-----------ccag--ccttcaagtgcct-gtctgcat
ctggtcccgagccgggg-ttagtc-agccgacgccagctctcctcctctactccttcctt
gacctctc-ctgcggggccca-tctgtttaca-tctga-tgaacttttgagtta-tccag
tactgcgcac-agcctgggtattgcgtgcggcagcctgcctttgttgaac---tgta---
-----cctaataaactgtc-cttgtttt---cccgcacctctgttattctgtctggtccg
ttaca---------------
>Gypsy-212_DR-LTR|2075188
t-----------------------------------------------------------
------------------------------------------------------------
--------------------gatctcgtta------------------------------
------attcta-aactttgta-ttgcccttttg-gtctcgcagctgcaggttctcccca
t-----taaccaccattgcattagcacctgccgccacttgtt-gcct-attagcatccct
actta-------atcctctgtgt-----t--------------------------ttctg
tttctgtgtcagattat--tatatcgcttttgtgtttca-cctcgc--agtttgtggatc
accacac-----------------------gtta--------------------------
----gtcctgtccagt-aagtcctgtcctgcgtgctgtcatt----gtgtgtgt----gc
tcttacctccactctgctcta-----------ccag--acttcatgtgcct-gtctgtct
ctggtccccagcagggg-tttgtc-agctaatgccagccctcctcctctactccttcact
gacctttc-ttgcgggatcca-tctgtttaca-tccaa-agtac-tttgagtta-tccag
tgctgcgcac-cgcttgggttctgcgtgcagcagtctgcctcagttgaac---tata---
-----cctaataaactgtc-cttgtttt---cccgcacctctggtattctgtctggtctg
ttaca---------------
