# Supplementary material for: Zebrafish transposable elements show extensive diversification in age, genomic distribution, and developmental expression
Source: Genome Res. 2022 Jul;32(7):1408–23. doi: 10.1101/gr.275655.121 (PMC9341512; doi:10.1101/gr.275655.121)
Supplement: Supplemental Material [file supp_gr.275655.121_Supplementary_data_2.tar.gz › supp-data-2/piggyBac-N2B_DR.mafft.fa]

>piggyBac-N2B_DR|42836
------------------------------------------------------------
------------------------------------------------------------
------------------------------------------------------------
------------------------------------------------------------
------------------------------------------------------------
------------------------------------------------------------
------------------------------------------------------------
------------------------------------------------------------
------------------------------------------------------------
-------------------------------------atccatcaaataact-gcaacaa
acaaacaaat---------c---------------aatctct--------------tgcc
agtacaccagaatttgccatttaagatg-----------tatatatctctgaaaatggtg
ttttc-cactcattag-ttcta-------ataattaattatatttactt-aaaaaatatc
ctaaag-tgttgaaaa--------------------------------------------
-------------------tatatacttaag-----aaattatctgtattatctg--ctt
gtatattaatgaataaataacaagtg--------tttgttgatatttattctgtgaatga
tcaaa-------------cagcaaa-----cagtccattcagact------aaacaaatg
catgacatgaaa------acattag--------ttctgcttttctacc-----tttaaca
taaagtgac-aaatcaaccatttg--------gttgagcatgttttt-gaaaaatt----
attacaa-----acatactaaatattt-------------------ttcatggcaccaag
taacaaaactttttaaagtt--agggctc-tca-gaggg---------------------
-------------------ttgcaa--attttcaacaaaaaaagt--------------t
cac--------------atggcaggagtgat---------------------------tt
ccttg--------------------------------tttttg----atttcagtg--ta
gaagcaatgttatgatgagtgctgttga-ttgagttagtgacaa-tagtgga--------
----tttttttggtataacattc-ttcaaccagatggtagagttggct-----caatcag
g---ttt-----------------------agtca--------ggtactcctctcaat--
---------------aaaatat-agt--------------cag--------tcaaaatat
ggccaacc-------ttttgatcg------agcaggcgattaaaggg-------------
------------------------------------------------------------
------------------------------------------------------------
------------------------------------------------------------
------------------------------------------------------------
------------
>piggyBac-N2B_DR|42837
------------------------------------------------------------
------------------------------------------------------------
------------------------------------------------------------
------------------------------------------------------------
------------------------------------------------------------
------------------------------------------------------------
------------------------------------------------------------
------------------------------------------------------------
------------------------------------------------------------
------------------------------------------------------------
------------------------------------------------------------
------------------------------------------------------------
------------------------------------------------------------
------------------------------------------------------------
------------------------------------------------------------
------------------------------------------------------------
---------------------caaa-----cagtccaatctgatcatgatgacagaaatg
cacgatatgaaa------actttag-----------------------------------
------------------------------------------------------------
------------------------------------------------------------
------------------------------------------------------------
------------------------------------------------------------
------------------------------------------------------------
atttg--------------------------------tttttg----acttcaatgg-ta
gaagcaatattgtgacgagtgct----------gttagtgacaactagtggt--------
----tttttttggcatagcatgc-ttcgaccagacggtagagatggct-----caatcag
g---tttagata------------------agtca--------ggtactcctctcaat--
---------------aaaatat-aga--------------ccg--------tcaaaatac
agtcaacc-------atttgggca------agcaggcaggtaaaggg-------------
------------------------------------------------------------
------------------------------------------------------------
------------------------------------------------------------
------------------------------------------------------------
------------
>piggyBac-N2B_DR|42838
------------------------------------------------------------
------------------------------------------------------------
------------------------------------------------------------
------------------------------------------------------------
------------------------------------------------------------
------------------------------------------------------------
------------------------------------------------------------
------------------------------------------------------------
------------------------------------------------------------
------------------------------------------------------------
------------------------------------------------------------
------------------------------------------------------------
------------------------------------------------------------
------------------------------------------------------------
------------------------------------------------------------
------------------------------------------------------------
------------------------------------------------------------
------------------------------------------------------------
------------------------------------------------------------
------------------------------------------------------------
------------------------------------------------------------
------------------------------------------------------------
------------------------------------------------------------
------------------------------------------------------------
------------------------------------------------------------
----------------------c-ttcaatcagtcagaaaa-----ct-----gtattaa
g----ttagtta------------------agtta--------ggtactccttccaat--
---------------aaaatat-agt--------------gac--------tcaaaatat
gctcaccc-------atttggccg------agcag-cagtgaaag---------------
------------------------------------------------------------
------------------------------------------------------------
------------------------------------------------------------
------------------------------------------------------------
------------
>piggyBac-N2B_DR|42839
------------------------------------------------------------
------------------------------------------------------------
-----------------------------------tcaaccagacagtagaggtg-----
------------------------------------------------------------
--gctcaa----------------------------------------------------
------------------------------------------------------------
------------------------------------------------------------
------------------------------------------------------------
------------------------------------------------------------
------------------------------------------------------------
------------------------------------------------------------
------------------------------------------------------------
-------------------------------------ttgggtttagtt-----------
------------------------------------------------------------
------------------------------------aagttaggt---------------
------------------------------------------------------------
----------aaacctcccagtaaa-------atatagtcaaaat------atagtcaac
catttggtcgagcagg--cagttaa----agggttttgcttttctact-----tttaccg
ttaagtgac-aaattaaccatttg--------gttgagcatgttttt--tttaatt----
tctacaa-----acatactaaataatt-------------------tccaaggcaccaag
taacataactttgtaaagtt--agggctc-tta-gagggtaatatgt-g-aaa-------
-----aatatatgcttaccttgcaa--attttcaccaaaaacaat--------------t
tac--------------atgtcaggagtgat---------------------------tt
ccttg--------------------------------tttttg----acattaatgg-ta
ggagcaatgttgtgacgagtgctg----------ttattgacagctagtgaa--------
----tttttttgacataacatac-tttaagaatttattaaatttactc------------
-------aaaaa------------------aatat--------cccaaaagtgtcaat--
--------------aaaaatatatatttaagaaactatctcagcatattcatgaataaat
aacaagctgtgtcatatttattctgtgaatgatcaggagttaatattt------------
--------------------------------------------ctcagcgaacattcca
ttctgactgcag-aaatgcatgatatgaaaacatt-------------------------
------------------------------------------------------------
------------------------------------------------------------
------------
>piggyBac-N2B_DR|42840
------------------------------------------------------------
------------------------------------------------------------
------------------------------------------------------------
------------------------------------------------------------
------------------------------------------------------------
------------------------------------------------------------
------------------------------------------------------------
------------------------------------------------------------
------------------------------------------------------------
------------------------------------------------------------
------------------------------------------------------------
------------------------------------------------------------
------------------------------------------------------------
------------------------------------------------------------
------------------------------------------------------------
------------------------------------------------------------
ttaaaaatgtatatttctcagcaag-----cagtccaatctgacg------acagaaatg
cattatatggaa------acattag--------ttttgcttttctacg-----tttgcca
tgaagtga--gattcaaccattta--------attgagcaggttttt-aaaaaatg----
attataa-----acataataaatattt------------------tttcagggcaccaag
taacatggctttgaaaaatt--agggctt-ata-gagtgtaatgt---c-aaa-------
-----aacatatgcttaccttgcga--attgtcaccaaaaacagt---------------
----------------tatggctggagtaat---------------------------gt
ccttg--------------------------------tttttg----acttcaatgg-ga
gaagcaatgttgtgatgagtgctgttga-ttgagttagtggcaactagtgga--------
----ttttcttggcataacatac-tttaaccagacggtagagatggct-----caataag
g---tttaatta------------------agtta--------ggtacttctctccat--
---------------aaaatat-agt--------------cag--------tcaaactac
ggtcaacc-------atttggtcg------ggcaggcagttaaaggg-------------
------------------------------------------------------------
------------------------------------------------------------
------------------------------------------------------------
------------------------------------------------------------
------------
>piggyBac-N2B_DR|42841
------------------------------------------------------------
------------------------------------------------------------
------------------------------------------------------------
------------------------------------------------------------
------------------------------------------------------------
------------------------------------------------------------
------------------------------------------------------------
------------------------------------------------------------
------------------------------------------------------------
------------------------------------------------------------
------------------------------------------------------------
------------------------------------------------------------
------------------------------------------tttattc-caaaaatatc
cgaaaagtggcaaaaa--------------------------------------------
-------------------tatatatttaag-----aaatgatct-------------ca
gtatacccatgaataaataacaagc----------tgtgtcatatttattctgtgaatga
tcaaaagttattatttct------------tagttctttctgact------gcagtaatg
catgatatgaaa------acattag--------ttttacttttct---------------
-------------------atttg--------gttgagcatgatttt-aagaaatt----
tgactaaatattacacactaaatattt-------------------ttcatatcaccaag
taacatgactttgtaaagtt--agggctc-tta-gagggtaatatga-c-aaa-------
-----aataaatgcttaccttttac--------------------------------ttt
cac--------------atggcaggagtgat---------------------------tt
ccttg--------------------------------tttttg----acttcaatgg-ta
gaagcaatgctgtgacgagtgctgttga-ttgagttagtgacaactagtgga--------
-----atttttggtataacacac-ttcaaacagatggtagagatggct-----caatcag
g---tttagttatgttaggtatgttagttatgtta--------ggtactcctctcaat--
---------------aagacat-aat--------------aag-----tc-aaaaaatat
ggtcaaca-------atatg----------------------------------------
------------------------------------------------------------
------------------------------------------------------------
------------------------------------------------------------
------------------------------------------------------------
------------
>piggyBac-N2B_DR|123981
------------------------------------------------------------
------------------------------------------------------------
------------------------------------------------------------
------------------------------------------------------------
------------------------------------------------------------
------------------------------------------------------------
------------------------------------------------------------
------------------------------------------------------------
------------------------------------------------------------
------------------------------------------------------------
------------------------------------------------------------
------------------------------------------------------------
------------------------------------------------------------
------------------------------------------------------------
------------------------------------------------------------
------------------------------------------------------------
------------------------------------------------------------
------------------------------------------------------------
------------------------------------------------------------
--tacaa-----acacactaaatattt-------------------ttcatggcaccaag
caacataactttgtaaagtt--ggggctt-tta-gagtgtaatatgt-c-aaaaaaa---
-----aaaacgggcttaccttgcaa--attttcaccaaaaacagt--------------t
cat------------------caggagtgat---------------------------tt
ccttg--------------------------------tttttg----acttcaatgt-ta
gaagcaatgttgtgacgagtgctgttgatttgagttagtaacaactagtgga--------
----tttttttggcataacatac-ttcaaccaagcggtagagatggct-----caatcag
g---tttagtta------------------agtta--------ggtactcc--tcagt--
---------------gagatat-gtt--------------cag--------gcaaaatat
ggtcaacc-------ctttggtcg------agcaggcagttaaaagg-------------
------------------------------------------------------------
------------------------------------------------------------
------------------------------------------------------------
------------------------------------------------------------
------------
>piggyBac-N2B_DR|123982
------------------------------------------------------------
------------------------------------------------------------
------------------------------------------------------------
------------------------------------------------------------
------------------------------------------------------------
------------------------------------------------------------
------------------------------------------------------------
------------------------------------------------------------
------------------------------------------------------------
------------------------------------------------------------
------------------------------------------------------------
------------------------------------------------------------
------------------------------------------------------------
------------------------------------------------------------
------------------------------------------------------------
------------------------------------------------------------
------------------------------------------------------------
---------aaa------ttattag--------ttttgcatttctacctacagtatacca
taagggaac-aaatcaaccgtttg--------gtcgagcatgttttt-gaaaaact----
cttacaa-----acacactaaatattt-------------------ttcatagcaccaag
caacataaattcgaagagtt--agggctc-tta-gaaggtaatatgtcaaaaaaa-----
-----aaaaaaggcttacgttgcaa--attttcaccaaaaacagt--------------t
caa--------------atgtaaggagtgat---------------------------tt
ccttgaatgtcagttcacatgtcaggagtgattgccttgtttg----atttcaatgg-ta
gaagtaatgttgtggcgagtgctgttga-ttgagttagtgacaactagtgga--------
----tttttttggcataacatac-ttcaaccaagtggtagagatggct-----caatcag
g---tttaaata------------------ag----------------tgctctcaat--
---------------aagatat-ggt--------------cag--------tcaaaatat
gttca-------------------------------------------------------
------------------------------------------------------------
------------------------------------------------------------
------------------------------------------------------------
------------------------------------------------------------
------------
>piggyBac-N2B_DR|197044
------------------------------------------------------------
------------------------------------------------------------
------------------------------------------------------------
------------------------------------------------------------
------------------------------------------------------------
------------------------------------------------------------
------------------------------------------------------------
------------------------------------------------------------
------------------------------------------------------------
------------------------------------------------------------
------------------------------------------------------------
------------------------------------------------------------
------------------------------------------------------------
------------------------------------------------------------
------------------------------------------------------------
------------------------------------------------------------
------------------------------------------------------------
------------------------------------------------------------
------------------------------------------------------------
------------------------------------------------------------
------------------------------------------------------------
------------------------------------------------------------
------------------------------------------------------------
-----------------------------------tttttttt----aatttcatgc-ta
gaagcaatgctttgacgagggctgttaa-ttgagttg-----agttgatgga--------
----tgtttttggcctaacatac-tttaaccagatggttgaggtagct-----caatcag
g---tttagtta------------------aatta--------agttctcctcttaat--
---------------aaaatac-agt--------------cag--------tccaaatat
gatcaacc-------atttggtcg------agcaggcagttaaagg--------------
------------------------------------------------------------
------------------------------------------------------------
------------------------------------------------------------
------------------------------------------------------------
------------
>piggyBac-N2B_DR|197045
------------------------------------------------------------
------------------------------------------------------------
------------------------------------------------------------
------------------------------------------------------------
------------------------------------------------------------
------------------------------------------------------------
------------------------------------------------------------
------------------------------------------------------------
------------------------------------------------------------
------------------------------------------------------------
------------------------------------------------------------
------------------------------------------------------------
------------------------------------------------------------
------------------------------------------------------------
------------------------------------------------------------
------------------------------------------------------------
-------------------aacaaa-----caatccattcagact------gcagaaatg
tatgatataaat------ccattag--------ttttgcttttctaca-----tttacca
t--agtgac-aaatcaaccatttg--------gttgagcacgttttt-taaaaatt----
attacaa-----acatactaaatattt-------------------tccctggcaccaag
taacataactttgtaaagtt--agggctc-tta-gagtgtaat-----------------
------------------------------------------------------------
------------------------------------------------------------
------------------------------------------------------------
------------------------------------------------------------
------------------------------------------------------------
------------------------------------------------------------
------------------------------------------------------------
------------------------------------------------------------
------------------------------------------------------------
------------------------------------------------------------
------------------------------------------------------------
------------------------------------------------------------
------------
>piggyBac-N2B_DR|271628
------------------------------------------------------------
------------------------------------------------------------
------------------------------------------------------------
------------------------------------------------------------
------------------------------------------------------------
------------------------------------------------------------
------------------------------------------------------------
------------------------------------------------------------
------------------------------------------------------------
------------------------------------------------------------
------------------------------------------------------------
------------------------------------------------------------
------------------------------------------------------------
------------------------------------------------------------
------------------------------------------------------------
----attcatgaataaataacaagc----------tgcgtcatatttattctgtgaatga
tcaaaagttgatatttctcagaaaa-----cagtcctttcagact------gcagaaatg
catgatatgaaa------tctttaatgaaatctttttgctttcctacc-----tttacca
taaagtgac-aaatcaaccatttg--------gtcgagcatgttttt-gaaaaatt----
aatacaa-----gcacactaaatattt-------------------ttcatggcaccaag
taacataactttgtaaagtt--agggctc-ttaggagggtaatatgt-c-aaa-------
------aaatatgcttacctgttaa-----------------------------------
-atgtg-----------atgtcaggacttatt-----------------------tgatt
ccttg--------------------------------tttttg----atttcaa-tg-ta
gaagcaaagttgtgacaagtgcttttga-ttg----agtgacaactattgga--------
----cttttttggcataacatac-ttcaaccaagtggtagagatggct-----caatcaa
g---tttagtta------------------agtta--------ggtactcctctcaat--
---------------aagatat-ggt--------------cag--------tcaaaatat
ggtcaacc-------atttggtcg------agcaggcagttaaaggg-------------
------------------------------------------------------------
------------------------------------------------------------
------------------------------------------------------------
------------------------------------------------------------
------------
>piggyBac-N2B_DR|271629
------------------------------------------------------------
------------------------------------------------------------
-------------------------------------------------------t----
------------------------------------------------------------
---------aaaatcagaaaatatgaagtataagaggaatttatttaaaaacagtcaaaa
aaaaaataataatttgaatactaaatcatagccataggcaataacatat------ttcat
tttctcattca-------------------------------------------------
------------------------------------------------------------
------------------------------------------------------------
---------------------------actgt-tgacatccaacaaaaaact-gcaaaaa
ac---------------------aatcaaatatc-agtctcttacaattgtgctaatgtt
agtacaccagcatttaccatttaagagg-----------taaccatctttgaaagttgtg
atttc-cacacact----------------------------------------------
------------------------------------------------------------
------------------------------------------------------------
------------------------------------------------------------
------------------------------------------------------------
------------------------------------------------------------
------------------------------------------------------------
------------------------------------------------------------
------------------------------------------------------------
------------------------------------------------------------
------------------------------------------------------------
------------------------------------------------------------
------------------------------------------------------------
------------------------------------------------------------
------------------------------------------------------------
-----------------------agt--------------cag--------tcaaaatat
ggccaacc-------atttggtct------agcaggcagttaaaggg-------------
------------------------------------------------------------
------------------------------------------------------------
------------------------------------------------------------
------------------------------------------------------------
------------
>piggyBac-N2B_DR|271630
------------------------------------------------------------
------------------------------------------------------------
------------------------------------------------------------
------------------------------------------------------------
------------------------------------------------------------
------------------------------------------------------------
------------------------------------------------------------
------------------------------------------------------------
------------------------------------------------------------
------------------------------------------------------------
------------------------------------------------------------
------------------------------------------------------------
------------------------------------------------------------
------------------------------------------------------------
------------------------------------------------------------
------------------------------------------------------------
------------------------------------------------------------
------------------------------------------------------------
------------------------------------------------------------
------------------------------------------------------------
---------------------------------------------------aaaa-----
-----aaaataggcttacattgcaa--attttctccaaaaacagt--------------t
cac--------------atggtagaagtgaa---------------------------tt
tcttg--------------------------------tttttg----actttaatgg-ta
gaagcactgttgtgacgagtgctgtaga-ttgagttagtgacaactagtgga--------
-----tttgttggtataacatac-ttcaaccagatgatagtgatggct-----caatcag
g---tttattta------------------agtta--------ggtactcctcaca-t--
---------------taaatat-att--------------cag--------taaaagtat
ggtcaacc-------atttggtcg------agctggcagttaaaggg-------------
------------------------------------------------------------
------------------------------------------------------------
------------------------------------------------------------
------------------------------------------------------------
------------
>piggyBac-N2B_DR|351256
------------------------------------------------------------
------------------------------------------------------------
------------------------------------------------------------
------------------------------------------------------------
------------------------------------------------------------
------------------------------------------------------------
------------------------------------------------------------
------------------------------------------------------------
------------------------------------------------------------
------------------------------------------------------------
------------------------------------------------------------
------------------------------------------------------------
------------------------------------------------------------
------------------------------------------------------------
------------------------------------------------------------
------------------------------------------------------------
------------------------------------------------------------
------------------------------------------------------------
------------------------------------------------------------
------------------------------------------------------------
------------------------------------------------------------
------------------------------------------------------------
------------------------------------------------------------
------------------------------------------------cttcaatgg-ta
aaagcaatgttgtgacgagtgcagttgc-ttgcgttagtgacaactagtggat-------
----tttttttggcataacatac-tt---ccagatggtatagatggct-----caatcag
g---tttagtta------------------agtta--------tttcctcctctcagt--
---------------aaaatat-agt--------------ctg--------tcaaaatat
ggtcaacc-------atttggtcg------agcaggcagttaaaggg-------------
------------------------------------------------------------
------------------------------------------------------------
------------------------------------------------------------
------------------------------------------------------------
------------
>piggyBac-N2B_DR|351257
------------------------------------------------------------
------------------------------------------------------------
------------------------------------------------------------
------------------------------------------------------------
------------------------------------------------------------
------------------------------------------------------------
------------------------------------------------------------
------------------------------------------------------------
------------------------------------------------------------
------------------------------------------------------------
------------------------------------------------------------
------------------------------------------------------------
------------------------------------------------------------
------------------------------------------------------------
------------------------------------------------------------
------------------------------------------------------------
------------------------------------------------------------
------------------------------------------------------------
------------------------------------------------------------
------------------------------------------------------------
------------------------------------------------------------
------------------------------------------------------------
------------------------------------------------------------
------------------------------------------------------------
------------------------------------------------------------
-------------------atac-ttgaaccagatggtaaagatggct-----taatcag
g---ttgagata------------------aatta--------ggtactcttctcaat--
---------------aacatat-tgt--------------cac--------tctaaatat
gctcaacc-------atttggtcg------agcaggcaggtaaa----------------
------------------------------------------------------------
------------------------------------------------------------
------------------------------------------------------------
------------------------------------------------------------
------------
>piggyBac-N2B_DR|351258
------------------------------------------ctcaatcaggttt-----
--------------------------------agttaagttaggtacttaggtta-----
-----agatcttatcctctcaa--------------------------------------
----------------------taagatgtat----------------------------
tcagtcaa-aatatggtcaaccatttggttcagcaggcagtta-----------------
------------------------------------------------------------
------------------------------------------------------------
------------------------------------------------------------
------------------------------------------------------------
-aagtgtgtttttgttccatagaa---actgc-tgacatccatcaaataact-gcaaaaa
acaaacaaac---------atacaaacaaatata-aatctcttacaattgtactaatgat
agtacaccagcatttgccatttaagagg-----------taatcatctttgaaaattatg
at---------------tttta-------agaattcattatatttactc-caaaaatagc
ctaaaattgtcgaaaa--------------------------------------------
---------------aatatttctacttaag-----aaatgatct-------------ca
gtatattcatgaataaacaacaaac----------tgtgtcatatttattctataattga
tcaaaagtgaatatttatcagcaaa-----cagtctattctgact------gccgaaa-g
catgatatgaaa------acattag--------ttttgcttttctacc-----tttacca
taaagtgtc-caatccaccatttg--------gttaagcatgttttg-gaaaaatt----
attacac-----------------------------------------------accaag
c-acataactttgtaaagtt--agggctc-tta-cagggtaatatgt---caaaa-----
-----aaaatatgcctaccttgcaa--attttcagcaaaaacagc--------------t
cac--------------atggcaggagtgat---------------------------tt
ctttg--------------------------------tttttg----actttaatgg-tg
gaagcaatgtgttgacgagtgctgttga-ttgagttagtgaaaactagtgga--------
----tttttttgctataacatac-tttaaccagatggttgagatggct-----caatca-
------------------------------------------------------------
------------------------------------------------------------
------------------------------------------------------------
------------------------------------------------------------
------------------------------------------------------------
------------------------------------------------------------
------------------------------------------------------------
------------
>piggyBac-N2B_DR|351259
------------------------------------------------------------
------------------------------------------------------------
----------------------------------------------------atgtcagt
ttatagt-gaaagtaccaagattaatagatat----------------------------
--actatg-aaaatcagaaaatatatagtgtaagaacaatttatttaaaaacaatcaaaa
------------------aacgcatctttaaa----------------------------
------------------------------------------------------------
------------------------------------------------------------
------------------------------------------------------------
------------------------------------------------------------
------------------------------------------------------------
------------------------------------------------------------
------------------------------------------------------------
------------------------------------------------------------
------------------------------------------------------------
------------------------------------------------------------
------------------------------------------------------------
------------------------------------------------------------
------------------------------------------------------------
------------------------------------------------------------
------------------------------------------------------------
------------------------------------------------------------
------------------------------------------------------------
------------------------------------------------------------
------------------------------------------------------------
------------------------------------------------------------
------------------------------------------------------------
------------------------------------------------------------
------------------------------------------------------------
------------------------------------------------------------
------------------------------------------------------------
------------------------------------------------------------
------------------------------------------------------------
------------
>piggyBac-N2B_DR|351260
------------------------------------------------------------
------------------------------------------------------------
------------------------------------------------------------
------------------------------------------------------------
------------------------------------------------------------
------------------------------------------------------------
------------------------------------------------------------
------------------------------------------------------------
------------------------------------------------------------
------------------------------------------------------------
------------------------------------------------------------
------------------------------------------------------------
------------------------------------------------------------
------------------------------------------------------------
------------------------------------------------------------
------------------------------------------------------------
------------------------------------------------------------
------------------------------------------------------------
------------------------------------------------------------
--------------------------------------------------------caag
taacataactttgtaaagttt---------tta-gaatgtaatatgt-cgagaaa-----
-----aaaataaggttaccttgcaa--atttccaccaaaaacagt--------------t
cac--------------atggcaggagggat---------------------------tt
ctttg--------------------------------tttatga-----atcaatgg-ta
gaagaaatgttg-aagaagtgctgttga-ttgactttgtgacaactagtgga--------
-----ttttttggcataatataa-ttcagtcagaca-tagagtt---------gaattag
g-----------------------------------------------------------
------------------------------------------------------------
------------------------------------------------------------
------------------------------------------------------------
------------------------------------------------------------
------------------------------------------------------------
------------------------------------------------------------
------------
>piggyBac-N2B_DR|351261
------------------------------------------------------------
------------------------------------------------------------
------------------------------------------------------------
------------------------------------------------------------
------------------------------------------------------------
------------------------------------------------------------
------------------------------------------------------------
------------------------------------------------------------
------------------------------------------------------------
---------------------------------tgacatccatcaaacaact-acaaaaa
----acaaac-------------aatcaaatatc-aatttcttacaattgtgctaatgct
ggtacacaagtatttgccatttaagaag-----------taatcatctttgaaagttgtg
atttt-aacacataag-ttcta-------aaaattcattatatttactc-caaaaataac
ctaaaagtgtcgaaaa--------------------------------------------
----------------acatacatattgaag-----aaattatct-------------ca
gtatattcatgaataaataacaagc----------tgtgtcatatttaatctgtgaacga
ttaaaagttaatatttctcagcaaa-----cagtccattcagact------gcagaaatg
catgatatgaaa------acattag--------ttttgcttttctacc-----tttacca
taaagtgac-aaatcaaccatttg--------gtcgagtatgctttt-aaaaaatt----
aatacaa-----acacacttaatattt-------------------ttcatggcaccaag
taacacaattttgtaaagtt--agggctc-tta-gagggtaatatgt-c-aaa-------
-----aaaatatgcttaccttgcaa--atttttaccaaaaacagt--------------t
gacatg-----------atgtcaggactaat---------------------------tt
ccttg--------------------------------tttttg----atttcaa-tg-ta
gaagcaatgttgtgacgagtgcttttga-ttaagttagtgacaactagtgga--------
-----ttttttggcataacgtac-ttaaaccaagtggtagagacggct-----caatcag
g---tttagtta------------------agtta--------ggtactcctctcaat--
---------------aagatat--------------------------------------
------------------------------------------------------------
------------------------------------------------------------
------------------------------------------------------------
------------------------------------------------------------
------------------------------------------------------------
------------
>piggyBac-N2B_DR|434637
------------------------------------------------------------
------------------------------------------------------------
------------------------------------------------------------
------------------------------------------------------------
------------------------------------------------------------
------------------------------------------------------------
------------------------------------------------------------
------------------------------------------------------------
------------------------------------------------------------
------------------------------------------------------------
------------------------------------------------------------
------------------------------------------------------------
------------------------------------------------------------
------------------------------------------------------------
------------------------------------------------------------
------------------------------------------------------------
------------------------------------------------------------
--------------------actag----gtactcctatcaatcaaat-----atagtcg
gtcaaaata-tggtcaaccgtttg--------gtcgagcaggcagtt-aaa---------
ggtacaa-----acatactaaatactt-------------------ctcgtggtaccaag
caagccaactttgtaaagtt--agggctc-tta-gagggtaatatgt-c-aaa-------
-----acaaaaggcttaccttgcaa--attttggccaatgttagg---------agtgat
tcc--------------atgttaggagtgat---------------------------tt
ccttg--------------------------------ttttgt----tcttcaatgg-ta
aaagcaatgttgtgacgggtgctgttaa-ttgagttagtgacaaatagtgca--------
-----ttttttggcatgacatat-ttcaaccaaatggtatagatagtt-----caatcag
g---tttagtta------------------a-----------------------------
------------------------------------------------------------
------------------------------------------------------------
------------------------------------------------------------
------------------------------------------------------------
------------------------------------------------------------
------------------------------------------------------------
------------
>piggyBac-N2B_DR|513789
------------------------------------------------------------
------------------------------------------------------------
------------------------------------------------------------
------------------------------------------------------------
------------------------------------------------------------
------------------------------------------------------------
------------------------------------------------------------
------------------------------------------------------------
------------------------------------------------------------
------------------------------------------------------------
------------------------------------------------------------
------------------------------------------------------------
------------------------------------------------------------
------------------------------------------------------------
------------------------------------------------------------
------------------------------------------------------------
------------------------------------------------------------
------------------------------------------------------------
------------------------------------------------------------
------------------------------------------------------------
----------------------aaggcat-tta-gaggataatattt---caa-------
-----aacatatgcttacattgcac--gttttcaccaaac-------------------a
cac--------------atggcaggagtgat---------------------------tt
ccttg--------------------------------tttttg----acttcaattg-aa
gaaataatgttgtga---------------tgagttagaaacaactaatgga--------
----ttttttaggcataacatat-ttcaaccagatggtagagatggtt------aatcag
g---tttagtta------------------agtta--------ggtactcctctcaat--
---------------aaaatat-agt--------------tag--------tc-aaacat
tgtcaacc-------atttggtcg------agcagacagttaaagggatattt-------
attctgtgaatgattataattttttaataccaaaat----aattcttagcagacagacca
ttctgactgcag-aaatgcatgatatgaaaacattagttttgcttttctacttttaccat
aaagtaacaaattatccatttagttgagcatgtttt----------ttttaaaaatccta
aatatttttcatggcaccaagtaacaaaactttgtaaagttagggctctaaagg------
------------
>piggyBac-N2B_DR|513790
------------------------------------------------------------
------------------------------------------------------------
------------------------------------------------------------
------------------------------------------------------------
------------------------------------------------------------
------------------------------------------------------------
------------------------------------------------------------
------------------------------------------------------------
------------------------------------------------------------
------------------------------------------------------------
------------------------------------------------------------
------------------------------------------------------------
------------------------------------------------------------
------------------------------------------------------------
------------------------------------------------------------
------------------------------------------------------------
------------------------------------------------------------
------------------------------------------------------------
------------------------------------------------------------
------------------------------------------------------------
------------------------------------------------------------
----------------actctgcaa--attttcct------cagt--------------c
cac--------------atagcaggagtgat---------------------------tt
ctttg--------------------------------tttttg-----------------
-------tgttgtgatgagtgctgttga-ttgacttagggacaa----------------
------------------catac-gtcaaccagatagtagagatggct-----ctggtta
actcttgagtta------------------agttt--------agaa---ctctcaat--
---------------aaaatat-tgt--------------gac--------ttataatat
actcaaac-------atttgctcg------cgcaggcag---------------------
------------------------------------------------------------
------------------------------------------------------------
------------------------------------------------------------
------------------------------------------------------------
------------
>piggyBac-N2B_DR|594969
------------------------------------------------------------
------------------------------------------------------------
------------------------------------------------------------
------------------------------------------------------------
------------------------------------------------------------
------------------------------------------------------------
------------------------------------------------------------
------------------------------------------------------------
------------------------------------------------------------
------------------------------------------------------------
------------------------------------------------------------
------------------------------------------------------------
------------------------------------------------------------
------------------------------------------------------------
------------------------------------------------------------
------------------------------------------------------------
------------------------------------------------------------
------------------------------------------------------------
------------------------------------------------------------
------------------------------------------------------------
------------------------------------------------------------
-------aacatgctcaccttgcaa--------------aggaat--------------c
cac--------------attgcaggagtgat---------------------------at
ctttg--------------------------------tttttgactgtcttcaatgg-ta
gtagcaatgttatggcgagtgctgttga-ctgagttggggacaacgagtgga--------
----ttttagtagcatgacatac-ttcaaccagatgatagagatggct-----cagtcag
g--------tta------------------ggtta--------ggtacttctctcaat--
---------------gcaatat-agt--------------cag--------tcaaaatat
ggtcaacc-------attgggtca------agcaggcagtttaaaag-------------
------------------------------------------------------------
------ctgcac-aaatgcatgatatgaaaacatt----ttgcttttctgcatttaccat
aaaatgacaaatcaacctgttggtcgagcatgttttcgaaaaatgattacaaacaaacta
aatatatttcatggcacgaagtaacatgtctttgtaaagttagggctcttaatgcaatat
atgtcagaaaaa
>piggyBac-N2B_DR|594970
------------------------------------------------------------
------------------------------------------------------------
------------------------------------------------------------
------------------------------------------------------------
------------------------------------------------------------
------------------------------------------------------------
------------------------------------------------------------
------------------------------------------------------------
------------------------------------------------------------
------------------------------------------------------------
------------------------------------------------------------
------------------------------------------------------------
------------------------------------------------------------
------------------------------------------------------------
------------------------------------------------------------
------------------------------------------------------------
------------------------------------------------------------
-atgatatgaaa------acattac--------ttttgcttttctaca-----tttacca
taaagtgac-aaatcaactgtttg--------gttgagcaaattttt-gaaaaatt----
attacaa-----atatactaaatattt-------------------ttggcacta-----
taacataactttgtaaag----aaggctc-tta-gagggtaataata---tgtta-----
-----aaaatatgcttaccttgaat--attatcagcaaaaatagt--------------t
cac--------------atggcaggagttat---------------------------tt
ctttg--------------------------------tttttg----actgcaatagttt
gaagcaatgtagtgacgggtgctgttga-gtgagttggtgacaactagtgga--------
------ttttacacacagtatgt-atgtaccagacggtagagatggct-----caatcag
g---ttgagtta------------------agttt--------gatactcctctcaat--
---------------aaaaaat-ag--------------------------tcaaaacat
ggtcaacca--------ttggtcg------agcaggcagtcaaag---------------
------------------------------------------------------------
------------------------------------------------------------
------------------------------------------------------------
------------------------------------------------------------
------------
>piggyBac-N2B_DR|764719
------------------------------------------------------------
------------------------------------------------------------
------------------------------------------------------------
------------------------------------------------------------
------------------------------------------------------------
------------------------------------------------------------
------------------------------------------------------------
------------------------------------------------------------
------------------------------------------------------------
------------------------------------------------------------
------------------------------------------------------------
------------------------------------------------------------
------------------------------------------------------------
------------------------------------------------------------
------------------------------------------------------------
------------------------------------------------------------
------------------------------------------------------------
------------------------------------------------------------
----------------------------------------tgttttgtgaaagatgcaca
cttgtaa-----gcatactaactattt-------------------ttcatggcaccagg
taacataactttgtaaagtt--agggttc-tga-gaggataataggt-c-aaa-------
-----caaatatgcttaccttgcta--attttaaccaaaaacagt--------------t
cac--------------atgttaggggtgat---------------------------tt
ccatg--------------------------------tttttt----actt---------
----caatgttgtgataaatgctgttca-ttgagttagagacaactagaggat-------
----tttttttggcataacatac-ttcaaccagacggtagagatggct-----caatcag
a---ttttgtta------------------agtta--------ggtattcttatcaat--
---------------aaaatat-agt--------------cag--------tcaaaatat
ggtcaccc-------atttggtcg------agcaggcagttataggg-------------
------------------------------------------------------------
------------------------------------------------------------
------------------------------------------------------------
------------------------------------------------------------
------------
>piggyBac-N2B_DR|764720
----------------------------------------------attgcatttcttaa
ctcctaatgtcctcact---------------agttaacacaatcaatgcatttttt---
--gacacatcccattatttcta--aaatatcaacttctaccaaacggtatatatgttagt
ttatagt-aaaagtgctgaaattaatacatat----------------------------
--actata-aaaatctgaaaatataaaatgtaagatgaatttatttaaaaacataa----
------------------------------------------------------------
------------------------------------------------------------
------------------------------------------------------------
------------------------------------------------------------
------------tgtaccataaaa---acatt-tgacatttatcaaataact-gcaaaca
acaaac-----------------aatcaaatacc-aatctcttacttttgtactaatgct
ggtacaccagcatttgccatttaagaag-----------taatcgtctttgaaaattgtg
gtatt-cacacattag-cccta-------aaaaatcctcatatttactt-caaacatatc
ctaaaagggttgaaaa--------------------------------------------
---------------tatatatgtatttaag-----aaattatcc-------------ca
gtatattcatgactaaataacaagc----------tgtatcatatttattctgtgaataa
tcaaaagtgaatatttctcagcaaa-----cagtcaattcagact------acattagtg
cttgatatgaaa------tcattaa--------ttttacgttt--acc-----tttacca
ccaagtgac-aaatcaaccatttg--------gtcgagcatgttttt-taaaaaat----
atta-aa-----acatacaaaatattt-------------------ttcatggcaccaag
tagcataactttgtaaagtt--agggctc-tta-ttgggtaattcgt-c-aaa-------
-----aaaatatgcctaccttctaa--attttcattataaacagt--------------t
tac--------------atgtctggggtgat---------------------------tt
tcttg--------------------------------tttctg----acttcaatgg-tt
gaagcaatgttgtgacgagtgctgttga-ttgagttagtgacaactagtgtttttttt-t
tttttttttttggtataacatac-ttcaaccaaacagtagatatgact---------cag
g---tttagtta------------------agtta--------ggtacttctcttaat--
---------------aagatat-agc--------------cag--------tcaaaacat
tttcaact-------atttggtca------agcaagcatttaaaggg-------------
------------------------------------------------------------
------------------------------------------------------------
------------------------------------------------------------
------------------------------------------------------------
------------
>piggyBac-N2B_DR|764721
------------------------------------------------------------
------------------------------------------------------------
------------------------------------------------------------
------------------------------------------------------------
------------------------------------------------------------
------------------------------------------------------------
------------------------------------------------------------
------------------------------------------------------------
------------------------------------------------------------
-------------------------------t-tgacatccattaaatatct-acaaaaa
acaaac-----------------aatcaaaaatatttttttttacaattgttctaatgct
cgtacacaagtattttccatttaagagg-----------taatcatctttgaaagttgtg
atttc-gacacattag-ttcta-------aaaattaattatattta--------------
------------------------------------------------------------
------------------------------------------------------------
------------------------------------------------------------
------------------------------------------------------------
------------------------------------------------------------
------------------------------------------------------------
------------------------------------------------------------
------------------------------------------------------------
------------------------------------------------------------
------------------------------------------------------------
------------------------------------------------------------
------------------------------------------------------------
------------------------------------------------------------
------------------------------------------------------------
------------------------------------------------------------
------------------------------------------------------------
------------------------------------------------------------
------------------------------------------------------------
------------------------------------------------------------
------------------------------------------------------------
------------
>piggyBac-N2B_DR|764722
------------------------------------------------------------
------------------------------------------------------------
------------------------------------------------------------
------------------------------------------------------------
------------------------------------------------------------
------------------------------------------------------------
------------------------------------------------------------
------------------------------------------------------------
------------------------------------------------------------
-------------------------------t-tgacatccatcaaatatct-acaaaaa
acaaacgaac-------------aatcaaatatc-aatttcttacatttgtgttaatgct
ggtacaaaagtatttgccatttaatagg-----------taatcatctttgacagttgtg
atttc-catacattag-ttcta-------aaaatttactatatttcctc-caaaaatatc
gtaaaagtgtcgaaaa--------------------------------------------
----------------atatatatacttaag-----aaaagatct-------------ca
gtatattcatgaataaataacaagc----------tgcgttatatttattctgtgaatga
tcaaaagttaatatttctcagcaaa-----cagtcaattcagaat------gcagcaatg
cttgatatgaaa------tctttag--------ttttgcttttttacc-----tttacca
taaagtgac-aaaccaa-------------------------------------------
------------------------------------------------------------
------------------------------------------------------------
------------------------------------------------------------
------------------------------------------------------------
------------------------------------------------------------
------------------------------------------------------------
------------------------------------------------------------
------------------------------------------------------------
------------------------------------------------------------
------------------------------------------------------------
------------------------------------------------------------
------------------------------------------------------------
------------------------------------------------------------
------------------------------------------------------------
------------
>piggyBac-N2B_DR|764723
------------------------------------------------------------
------------------------------------------------------------
------------------------------------------------------------
------------------------------------------------------------
------------------------------------------------------------
------------------------------------------------------------
------------------------------------------------------------
------------------------------------------------------------
------------------------------------------------------------
--------------------------------------------------------aaga
acaaacaaatctcatttatatcaaataacaaata-tatatctcacaattctactaaagct
agtacctcaacatttgtcatttaagagg-----------caactgac--tgataattatg
gtttc-cacacgttag-ttcta-------taaattcattatatttactc-aatacaaatt
cagaaagtgttgaaaa--------------------------------------------
-----------------catatatacttagg-----taattatctattgtaaatgatcta
gtatttacagaaataaataataagca---------tgtgtca----tatcctgttattgt
taaaaagttaatatttctcagcaaa-----cagtctattctgact------gcagaaatg
catcatatgaaa------acattag--------acttacttttctctct---gtttacca
taaagtgtc-aattcaaccattta--------gtagaccatgcgtgtgtaaaaata----
attaata-----acatactaaatagtt-------------------tttatggcacaaag
c-------ttttaaaagaca--agggctc-tta-gagtgtaatatga-------------
-----aaaaaatgcttattttgcaa--attttcactaaaaacagt--------------t
cac--------------atggcaggagtaat---------------------------tt
ctttg--------------------------------tttttg----actttaatgg---
-gagaagtgttgtgacaaatgctgtaga-ttgacttggtgttaaccagtgga--------
----tttttt----ataaca----------------------------------------
------------------------------------------------------------
------------------------------------------------------------
------------------------------------------------------------
------------------------------------------------------------
------------------------------------------------------------
------------------------------------------------------------
------------------------------------------------------------
------------
>piggyBac-N2B_DR|843908
ccctttaactgcaacaccaagaaaaaaacaatagcaaaaaaattgcattgta-tttttaa
ctcctaatgtctctacttcaattatca-----attcaattcaattcaataattttttttt
tcaacacatcccataatttcta--aaatataaacctctaccaaatggtagatatgttggt
ttaaggtaaaaaaaaacagaattaatatatatatatatatatatatatatatatatatat
acactatg-aaaatcagaaaataagaagtgtacaagcaatttatttaaaaacataatcaa
aataaa-acatttttgaaaactaaatcatatccataagccataaattat------ttcag
attctcattgaa--------------------------------------cagcaattt-
------------------------------------------------------------
------------------------------------------------------------
-acacgttttcatgttttttacgattgacagt-tgacatccat-aaaaaact-gcaagaa
acaaacaaac---------aaacaatcaaatatc-agtctcttacaactgtgttaatgct
agtacaccagcatttgccctttaagagg-----------taatcatctttgaaaattgtg
atttc-cacacattag-tttta-------aaaattccctatatttacta-caaaaatatc
ctataagtgtcaaaaa--------------------------------------------
------------------atatttacttagg-----aaatgatct-------------ca
gaatatccatgaattattaccaagc----------tgtatcatatttattctggaaatga
tcaaacgttgatatttctcagcaaa-----cagtccattcagact------gcagaaatg
catgatatgaaa------tcattag--------tggtgcttttctaat-----tttacca
gaaagtgataaaatcaaccatttg--------gtcgagtatgttttt-gaaaaatt----
attacaa-----acatactaaatattt-------------------ttcaattctccaag
caacataactttgtaaagtt--agggctt-cta-gagtgtaatatgt-a-aaaaa-----
-----aaaataggcttaccttgcaa--attttcaccaaaaacagt--------------t
caa--------------acgtcaggagtgat---------------------------tt
actta--------------------------------tttttg----acttcaatgg-ta
gaagcaatgctgtgacgagtgctgttga-ttgagctagtgacaactagtgga--------
----tttttttggc-taacatac-tt----caaacagtagagatggct-----caatcgg
a---tttagtta------------------aatta--------gatactcctcttaat--
---------------aaaatat-agt--------------cag--------tcaaaaaat
ggtgaacc-------atttggtcg------agcaggcagttaaaggg-------------
------------------------------------------------------------
------------------------------------------------------------
------------------------------------------------------------
------------------------------------------------------------
------------
>piggyBac-N2B_DR|843909
ccctttaactgccacaccaagaaaaag-caatagaaaaaaatttgcattgcatttttaaa
ctcctaatgtctcaaa--------------------atcacattcaatgcatttttt---
tcaacacattctataatttcta--aaatatccacctaaaccgaatagtagatttggcggc
ttatggt-aaaagtacaagaataaataaaaat----------------------------
--gcaata-aaaatcagaaaatatgacgtgtaagagcaatttatttaaaaac--tatcaa
aataaa-acatttttgaatattaaaccatagccaaaggccatacattat------tttag
attctcatttaa------------------------------------------------
------------------------------------------------------------
-----------------------------------------------------------c
agcaagttttctgggtttttacaattgacagtgagacaatcatcaaaaaact-gcaaaaa
acaaac-----------------aatcaaatatc---tctctcactgttgtgctaatgtt
aatacaccagcatttgccatttaagagg-----------taatcatctttgaaagctgtg
atttc-cacacattag-ttcta-------agaaatccttatatttactt-caaaaatatc
c-----------------------------------------------------------
--------acaccaaaaaatacatactaaag-----aaattatct-------------ta
gtatattcatgaattaataccaagc----------tgtatcatttttatagtgtgaataa
tcaaaagttgatatttctcagcaaa-----cagtcccttcagact------gcagatatg
catgaaatgaaa------acattag--------ttttgcttttcttcc-----tttacca
taaagtgac-aaatcaactatttg--------gttgagcatgttttt-gaaaaatt----
aatacaa-----acacactaatatttt-------------------tttatgccaccaat
caacataacattgtaaagtt--agggctc-tta-gagggtaatatgt---aaa-------
-----aaaaaatgcttaccttgcaa--attttcaccaaaaacagt--------------t
cac--------------atgtcaggagcgat---------------------------tt
ccttg--------------------------------tttttg----actttattgc-ta
gaagcaatgttgtgatgagtgctg-----ttgagttattgacaattagtggattttttaa
aaaacatttttggtataacatac-ttcaaccaaatggtagagatggct-----caatcag
g---tttagtta-------------------------------agtactcctttcaat--
---------------gaaatac-agt--------------cag--------tcaaaatat
ggtcaacc-------atttgatca------agcaggcagttaaaggg-------------
------------------------------------------------------------
------------------------------------------------------------
------------------------------------------------------------
------------------------------------------------------------
------------
>piggyBac-N2B_DR|928846
-----------------------------------------tttggattgcatttcctaa
ctcctaatgtaact------------------agttatcacactcaatgtaattttt---
ttaacacattccataatttcta-------------------aaacagtagatatgtctgt
ttatggt-aaaagtaccagaattaatagatat----------------------------
--actatacaatttttgaaaatataaagtgtaagaccaatttatttaaaaacaaaat---
------------------------------------------------------------
------------------------------------------------------------
------------------------------------------------------------
------------------------------------------------------------
------------------------------------------------------------
------------------------------------------------------------
------------------------------------------------------------
------------------------------------------------------------
------------------------------------------------------------
------------------------------------------------------------
------------------------------------------------------------
------------------------------------------------------------
------------------------------------------------------------
------------------------------------------------------------
------------------------------------------------------------
------------------------------------------------------------
------------------------------------------------------------
------------------------------------------------------------
------------------------------------------------------------
------------------------------------------------------------
------------------------------------------------------------
------------------------------------------------------------
------------------------------------------------------------
------------------------------------------------------------
------------------------------------------------------------
------------------------------------------------------------
------------------------------------------------------------
------------------------------------------------------------
------------
>piggyBac-N2B_DR|1019809
------------------------------------------------------------
------------------------------------------------------------
------------------------------------------------------------
------------------------------------------------------------
------------------------------------------------------------
------------------------------------------------------------
------------------------------------------------------------
------------------------------------------------------------
------------------------------------------------------------
------------------------------------------------------------
------------------------------------------------------------
------------------------------------------------------------
------------------------------------------------------------
------------------------------------------------------------
------------------------------------------------------------
------------------------------------------------------------
attataagtcatattttttagcaaa-----cagtccattatgact------gcagaaatt
aatgatataaaa------acattac--------ttttgcttttctata-----tttacca
taaagtcac-aaatcaaccacttg--------gttgagcatgtttttgaaaaaaat----
attacca-----acaaactaaatattt-------------------ttcatgccaccaag
taatataactttgtaaagtt--agggctc-taa-aagagtaatatgt-c-----------
-----aaaaaatgcttacctttctt--attataactaaaaacagt--------------t
cac--------------atgtcaagagtgat---------------------------at
ccttg--------------------------------tttttg----acttcaat-----
---gcaatgttgtgacgaaagctgttga-ttgagttagtgacaactagtgga--------
-----tcttttggaataacatac-ttcaatcagatgg------tggct-----atatcag
g---tttagttagttactct---------tagtta--------gg---ttcactcaat--
---------------aaaatac-aat--------------cag--------tcaaaatat
gattaatc-------gtttggtct------agcaggcagttaatgg--------------
------------------------------------------------------------
------------------------------------------------------------
------------------------------------------------------------
------------------------------------------------------------
------------
>piggyBac-N2B_DR|1019810
------------------------------------------------------------
------------------------------------------------------------
------------------------------------------------------------
------------------------------------------------------------
------------------------------------------------------------
------------------------------------------------------------
------------------------------------------------------------
------------------------------------------------------------
------------------------------------------------------------
-------------------------------t-tgacatccattaaatatct-acaaaa-
------aaac-------------aaacaaacatc-aatttcttacaattgtgctaatgct
ggtacacaagtatttgccatttaagag-----------------atctttgaaagttgtg
atttc-gacacataag-ttcta-------aaaattcattatatttacacaaaaaaatatc
ctaaaagtg-tgaaaa--------------------------------------------
----------------atatgtatacttaag-----aaattatct-------------ca
gtatatttatgaataaataacaagc----------tgtgtcatatttattctgtaaatga
tcaaaagttgatatttctcagcaaatcattcagtccattcagact------gtagaattg
catgatataaaa------tcattag--------ttttgcttttctacc-----tttacca
taaagtgac-aaatcaatcatttg--------gtcgagcatgttttt-gaaatatt----
aatacac-----acacactaaatattt-------------------ttcatggcaccaat
taacataactttgtaaagtt--agggctc-tta-gagggtaatatgtcc-aaa-------
------aattatgcttaccgtgcaattttttttcccaaaaacagt--------------t
cacatg-----------atgtcaggactaat---------------------------tt
ccttg--------------------------------tttttg----atttcaa-tg-ta
gaagcaatactattacgagtgcttttga-ttgagttagtgacaactagtgga--------
----tttttttggcataccacac-tttaatcaagtggtagagatggct-----aaatcag
g---tttagtta------------------agtta--------ggtactcctctcaat--
---------------aagatat-gat--------------cag--------taaaaatat
ggtcaacc-------atttggtcg------agcaggcagttaaaggg-------------
------------------------------------------------------------
------------------------------------------------------------
------------------------------------------------------------
------------------------------------------------------------
------------
>piggyBac-N2B_DR|1019811
------------------------------------------------------------
------------------------------------------------------------
------------------------------------------------------------
------------------------------------------------------------
------------------------------------------------------------
------------------------------------------------------------
------------------------------------------------------------
------------------------------------------------------------
------------------------------------------------------------
------------------------------------------------------------
------------------------------------------------------------
---------------------taagagc-----------taattgtctttgataattatg
attttaaaaacattag-ttcta-------gttttcctcaatatccac-------------
------------------------------------------------------------
-----------------aacacatatttagg-----aaattatct-------------ca
gtatattcatgaacaaataacctatttattctataagtgtcctattaattctgtgaatta
tcaaaagttactatttttcagcaaa-----cagtccattatgatt------gcaaaaatg
catgatataaaa------acattaa--------gtttgcttttctttg-----tttacca
taaagtgac-aaatcaaccat----------agttgaaaatgtttct-ggaaaatt----
------------------------------------------------------------
------------------------------------------------------------
------------------------------------------------------------
------------------------------------------------------------
------------------------------------------------------------
------------------------------------------------------------
------------------------------------------------------------
------------------------------------------------------------
------------------------------------------------------------
------------------------------------------------a-----------
------------------------------------------------------------
------------------------------------------------------------
------------------------------------------------------------
------------------------------------------------------------
------------
>piggyBac-N2B_DR|1019812
------------------------------------------------------------
------------------------------------------------------------
------------------------------------------------------------
------------------------------------------------------------
------------------------------------------------------------
------------------------------------------------------------
------------------------------------------------------------
------------------------------------------------------------
------------------------------------------------------------
------------------------------------------------------------
------------------------------------------------------------
------------------------------------------------------------
------------------------------------------------------------
------------------------------------------------------------
------------------------------------------------------------
------------------------------------------------------------
------------------------------------------------------------
------------------------------------------------------------
------------------------------------------------------------
------------------------------------------------------------
--------------------------------------gtaatatgt-c-aaa-------
-----aaaatatgattaccttgcaa--atttgc------aacagt--------------t
cac--------------atggcaggagggattttttatttatttattattattattattt
ttttt--------------------------------tttttt----acttcaatgg-ta
-aagaagtgttgtgacgagtgctgttga-tttacttagtgacaactagtaga--------
----tttttttggcataacatac-atgaaccaga-------------------cagttca
g---tcaggtta------------------agttc--------gggactcctcttaat--
----------------aaacat-agt--------------gcc--------tcaaaatat
gctcaatc-------ttttggtcg------agcaggctgtt-------------------
------------------------------------------------------------
------------------------------------------------------------
------------------------------------------------------------
------------------------------------------------------------
------------
>piggyBac-N2B_DR|1019813
------------------------------------------------------------
------------------------------------------------------------
------------------------------------------------------------
------------------------------------------------------------
------------------------------------------------------------
------------------------------------------------------------
------------------------------------------------------------
------------------------------------------------------------
------------------------------------------------------------
------------------------------------------------------------
------------------------------------------------------------
------------------------------------------------------------
------------------------------------------------------------
------------------------------------------------------------
------------------------------------------------------------
------------------------------------------------------------
------------------------------------------------------------
------------------------------------------------------------
------------------------------------------------------------
------------------------------------------------------------
------------------------------------------------------------
-----------------------------------caaaaacagt--------------t
cacata-----------ttgtcaggactgat---------------------------tt
ctttg--------------------------------tttttg----atttcaa-tg-ta
gaagcaatgttgtgacgagtgcttttga-ttgagttagtgacaactagttga--------
----tttttttggcataacatac-ttcaaccaagtggtagagacggct-----cagtcag
g---tttagtta------------------agtta--------ggtaatcctctcaat--
---------------aagatattaat--------------taa--------ttaa-----
------------------------------------------------------------
------------------------------------------------------------
------------------------------------------------------------
------------------------------------------------------------
------------------------------------------------------------
------------
>piggyBac-N2B_DR|1019814
------------------------------------------------------------
------------------------------------------------------------
------------------------------------------------------------
------------------------------------------------------------
------------------------------------------------------------
------------------------------------------------------------
------------------------------------------------------------
------------------------------------------------------------
------------------------------------------------------------
------------------------------------------------------------
------------------------------------------------------------
------------------------------------------------------------
------------------------------------------tttactc--ctaaatgtc
ctaaaagggtctaaaa--------------------------------------------
----------------atatatatacttaag-----aaattatct-------------ca
gtatattcatgaataaataacaagc----------tgtgtgatatatactctgtgaatcc
tcaaaagttaatatttctcagcaaa-----cagtccattcggact------ccagtaatg
cagaatatgaaa------acattag--------ttttgcttttgtatg-----caaacca
taaagtgac-aaatcaactattcg--------gtcaagcatgttttt-aaaaaatt----
gttacaa-----atatactaaatattt-------------------tccatggcaccaag
----------ttgtaaagtt--aggtctt-gtt----tgtaatatgt-a-aaaaa-----
-----aaaatatgcctaccttggaa--attttcatcaaaaacagt--------------t
cac--------------atgtca-----gat---------------------------at
tcttg--------------------------------tttttg----atttcaatgg-ta
aaagcaatgttgtgatgagtgctgttga-ttgagttagtgacaactagtggat-------
---ttttttttggtataacatac-ttaaaccaaatggtagagatgcct-----caattag
g---tttag-ta------------------aatta--------ggttctcctttcaat--
---------------aagatat-agt--------------cag--------tcaaaatat
ggtcaact-------atttggttg------agcaggcagttaaag---------------
------------------------------------------------------------
------------------------------------------------------------
------------------------------------------------------------
------------------------------------------------------------
------------
>piggyBac-N2B_DR|1019815
------------------------------------------------------------
------------------------------------------------------------
------------------------------------------------------------
------------------------------------------------------------
------------------------------------------------------------
------------------------------------------------------------
------------------------------------------------------------
------------------------------------------------------------
------------------------------------------------------------
------------------------------------------------------------
------------------------------------------------------------
-------cagtatttgccatttaagagg--------------ttatctttataagttgtg
agttt-cacacattag-tttta-------aaaattcattatatttactc-cgaaactatc
ctaaaagtgttgaaaaaaaattatatatatatatatatatatatatatatatatatatat
atatatatatatatatatatatatatataaatacttaaatgattt-------------ca
gtatattcatgaataaataacaagc----------tgtgtcatatttattctgtgaatga
tcaaaagtttatatttctcagcaaa-----cagtcaatttatact------gcagaaatg
tatgatatgaaa------tcattag--------ttttgcttttc-----------tacaa
taaagtgac-aaatcaaccatttg--------gtcgagcatgttttt-gaaaaatt----
aatacac-----acacactaaatattt-------------------ttcatggcaccaag
taacataactttgtaaagtt--agggctc-tta-gatggtaatatgt-c-aaa-------
------aaatatgcttacctagcaa--atttttaccaaaaacagt--------------t
cacatg-----------atgtca-------------------------------------
------------------------------------------------------------
------------------------------------------------------------
------------------------------------------------------------
------------------------------------------------------------
------------------------------------------------------------
------------------------------------------------------------
------------------------------------------------------------
------------------------------------------------------------
------------------------------------------------------------
------------------------------------------------------------
------------
>piggyBac-N2B_DR|1019816
------------------------------------------------------------
------------------------------------------------------------
------------------------------------------------------------
------------------------------------------------------------
------------------------------------------------------------
------------------------------------------------------------
------------------------------------------------------------
------------------------------------------------------------
------------------------------------------------------------
------------------------------------------------------------
------------------------------------------------------------
------------------------------------------------------------
------------------------------------------------------------
------------------------------------------------------------
------------------------------------------------------------
------------------------------------------------------------
------------------------------------------------------------
------------------------------------------------------------
------------------------------------------------------------
------------------------------------------------------------
------------------------------------------------------------
------------------------------------------------------------
------------------------------------------------------------
------------------------------------------------------------
------------------------------------------------------------
----tttttttggcataacatac-ttcaacaagacaatagagatggctagtcgtaatcgt
g---tttagtta------------------agtta--------ggtactcctctcaat--
---------------gaaa--------------------------------tcaaaagaa
ggtcaacc-------ttttggtct------agcagggagttaaaggg-------------
------------------------------------------------------------
------------------------------------------------------------
------------------------------------------------------------
------------------------------------------------------------
------------
>piggyBac-N2B_DR|1100187
------------------------------------------------------------
------------------------------------------------------------
------------------------------------------------------------
------------------------------------------------------------
------------------------------------------------------------
------------------------------------------------------------
------------------------------------------------------------
------------------------------------------------------------
------------------------------------------------------------
---------------------------------tgacatccatcaaatatct-acaaaaa
----acaaac-------------aatcaaatatc-aatttcttacaatagtgctaatgct
ggtacacaagtatttgccatttaagagc-----------taatcatcattgaaagttgtg
atttt-cacacataag-ttcta-------aaaattcattatatttactc-caaaaatatc
ctaaaagtgccaaaaa--------------------------------------------
----------------atatacatatttaag-----aaatgatct-------------ca
gtatattcatgaataaataacaagc----------tgtgtcatatttattctgtgaatga
tcaaaagttgatatttctcagtaaa-----cagtccattcagact------gcagaaatg
catcatatgaaa------acattag--------ctttgcttttctacc-----tt-----
taacgtaac-aaatcaaccattta--------gtcgagt----tttt-gaaaaatt----
aatacaa-----acacactaaatattt-------------------tttatagcaccaag
taacacaactttgtaaa--------gctc-tta-gagggta---tgt-a-aaa-------
------aaatatgcttaccttgcga--atttttaccaaaaacagt--------------t
cacatg-----------atgtcaggactgat---------------------------tt
ccttg--------------------------------tgttta----attttaa-tg-ta
gaagccatgttgtgatgagtgcttttga-ttgagttagtgataactagtgga--------
-----tattttggcataacatac-ttcaaccaagtggtagagatggct-----caatcaa
g---tttagtta------------------agtta--------ggtactcctctcata--
---------------aagatattcat--------------tcaa--aatcagtaagatat
ggtcagtcaa----aatattgtcg------agcaggcagttaaaggg-------------
------------------------------------------------------------
------------------------------------------------------------
------------------------------------------------------------
------------------------------------------------------------
------------
>piggyBac-N2B_DR|1100188
------------------------------------------------------------
------------------------------------------------------------
------------------------------------------------------------
------------------------------------------------------------
------------------------------------------------------------
------------------------------------------------------------
------------------------------------------------------------
------------------------------------------------------------
------------------------------------------------------------
------------------------------------------------------------
------------------------------------------------------------
------------------------------------------------------------
------------------------------------------------------------
------------------------------------------------------------
------------------------------------------------------------
------------------------------------------------------------
------------------------------------------------------------
------------------------------------------------------------
------------------------------------------------------------
--------------------------t-------------------ttcatggcaccagg
taacaaaactttgtaaagtt--agagctt-tta-gagtgtaatatgt-c-aaaaaga---
---tatatattggctaaccttggaa--attttcaccaaaaacagg--------------t
cac--------------atggcaggagtgat---------------------------tt
ccttg-------------------------------------------------tgg-tg
gaagcaatgttgtgatgagtgcagttga-ttgtgactatagtgactagaggatttt----
-tttgttttttggtataacatcc-ttcaaccagatggtagagatggcc-----caatcag
g---tttagtta------------------agtta--------ggtactcctcccaat--
---------------gaattat-agtt------------ctag--------taaaaatat
gatcaacc-------aattggtcg------agcaggcagttaaaggg-------------
------------------------------------------------------------
------------------------------------------------------------
------------------------------------------------------------
------------------------------------------------------------
------------
>piggyBac-N2B_DR|1166877
------------------------------------------------------------
------------------------------------------------------------
------------------------------------------------------------
------------------------------------------------------------
------------------------------------------------------------
------------------------------------------------------------
------------------------------------------------------------
------------------------------------------------------------
------------------------------------------------------------
------------------------------------------------------------
------------------------------------------------------------
------------------------------------------------ttaaaagttgtg
atttt-cacacgttag-ttgtaagaattcagaattcattatatttactc-cgaaaatatc
ctaa--------------------------------------------------------
------------------------------------aaatcatct-------------ca
gtatatttatgaatatataa---------------gctgtgacatttattctgtgactga
ccataagt---tatttctgagcaaa-----cagtctattcagact------gcagaaatg
catactatgcaa------acattag--------ttttgcttttctatg-----ttcacca
taaagggac-aaatcaaccattcg--------gttgagcacgt-----------------
------------------------------------------------------------
---------tttgtgaagtt--agggcac-tta-gacggtaatgtgtaataaaaatg---
----caaaatctgcttgccttgcaa--atttt----------------------------
------------------------------------------------------------
------------------------------------------------------------
------------------------------------------------------------
------------------------------------------------------------
------------------------------------------------------------
------------------------------------------------------------
------------------------------------------------------------
------------------------------------------------------------
------------------------------------------------------------
------------------------------------------------------------
------------------------------------------------------------
------------
>piggyBac-N2B_DR|1166878
--ctttaactgccatagcatgaaaaaagcgataaaacaatttttgcattgcattttttaa
ctcctaatgtctctagtt-------------------acacaatcaatgcattt---ttt
tcaacacatcccataatgacta--aaatatcagcctctgcca---ggtagatatgtcggt
tcatggt-aaaagtaccagaattaataaatat----------------------------
--actatg-aaaat-aaaaaatatgaagtgta------atttatttaaaaacataatcaa
aataaa-taatttttgaatactaaatcattgccataacccgtaaattat------ttcaa
attctcatttaa------------------------------------------------
------------------------------------------------------------
------------------------------------------------------cacagc
aacatgttttcttgttttttacaattgacagt-tagcatccatcaaaaaaca---aacaa
acaaacaaac-------------aatcaaatatc-agtctcttacaattgtgctaatgtt
agtacaccagcatttgccatttaagagg-----------taatcatctttaaaaattgtg
atttc-cacacataga-ttcta-------agaattccttatatttactc-caaaaatatc
ctaaaaatgtcaaaaga-------------------------------------------
------------------atacatatctaag-----aaattttct-------------ca
gtatattcatgaattaacaacaagc------------tatcatattttttctgtgaatga
tcaaaagttgatatttctcagcaaa-----cagtccattcagact------gcagaaatg
catgatatgaaa------acattag--------ttttgcttttctacc-----tctacca
taaagtgac-aaatcaaccatttg--------gtcgagcatgttttt-gaaaaatt----
taaata------ttacactaaatattt-------------------ttcatggcaccaag
taacataacgttgtaaagtt--agggctc-tta-gagggtaatatgt-c-aaaa------
-----aaactatgcttaccttgcaa--gttttcaccaaaaacaat--------------t
cac--------------atgtctggagtgat---------------------------tt
tcttg--------------------------------ttttta----actttaatgg-tt
gaagcaatgttgtgacgagtgctgttga-ttgagttagtgacaactagtgga--------
-----ttttttggcataacatac-ttcaaccaaatagtagagatggct-----ctatcag
g---tttagtta------------------attta--------ggtaccactctcaaa--
---------------aagatat-ggt--------------cag--------tcaaaatat
ggtcaacc-------atttggtcg------atcaggcaattaaagg--------------
------------------------------------------------------------
------------------------------------------------------------
------------------------------------------------------------
------------------------------------------------------------
------------
>piggyBac-N2B_DR|1232013
------------------------------------------------------------
------------------------------------------------------------
------------------------------------------------------------
------------------------------------------------------------
------------------------------------------------------------
------------------------------------------------------------
------------------------------------------------------------
------------------------------------------------------------
------------------------------------------------------------
------------------------------------------------------------
------------------------------------------------------------
------------------------------------------------------------
------------------------------------------------------------
------------------------------------------------------------
------------------------------------------------------------
------------------------------------------------------------
------------------------------------------------------------
------------------------------------------------------------
------------------------------------------------------------
------------------------------------------------------------
------------------------------------------------------------
------------------------------------------------------------
------------------------------------------------------------
------------------------------------------------------------
--------gttctgaagagtactgttga-ttaagttagtgacaactagtgga--------
-----ttttttggtatagtatac-ttcaaccagatggtagagatggct-----caatcag
g--------taa------------------agtta--------ggtactcctctcaat--
---------------gaaacct-agt--------------cag--------taaacatat
ggtcaacc-------atttgctct------agcaggcagttaaag---------------
------------------------------------------------------------
------------------------------------------------------------
------------------------------------------------------------
------------------------------------------------------------
------------
>piggyBac-N2B_DR|1232014
------------------------------------------------------------
------------------------------------------------------------
------------------------------------------------------------
------------------------------------------------------------
------------------------------------------------------------
------------------------------------------------------------
------------------------------------------------------------
------------------------------------------------------------
------------------------------------------------------------
------------------------------------------------------------
------------------------------------------------------------
------------------------------------------------------------
------------------------------------------------------------
------------------------------------------------------------
------------------------------------------------------------
----------------------aac----------tatatcaaatatattctgtga----
----------atgtttctcagcaaa-----cagtccattaaaaaaa----agcaaaaatg
tatgatatgaaacattttttgctcg--------ttttgcttttctacc-----tttacca
taaagtaac-aaatcaaccatttg--------atcgagcatgttttt-gaaagatt----
aatacaa-----acatactaaatatttatatttatttatataaatattcatggcaccaag
taacataactttataaagtt--agggctc-tta-gagggtaacttaa---aaaaa-----
-----aaaataggcttaccttgcaa--attttcaccaaaagtaat--------------t
cac--------------attgcaggagtcatt--------------------------tt
ccttg--------------------------------tttttg----acttcagtgg-ta
gcagcaatgttgtaa---------------------------------------------
------------------------------------------------------------
------------------------------------------------------------
------------------------------------------------------------
------------------------------------------------------------
------------------------------------------------------------
------------------------------------------------------------
------------------------------------------------------------
------------------------------------------------------------
------------
>piggyBac-N2B_DR|1232015
------------------------------------------------------------
------------------------------------------------------------
------------------------------------------------------------
------------------------------------------------------------
------------------------------------------------------------
------------------------------------------------------------
------------------------------------------------------------
------------------------------------------------------------
------------------------------------------------------------
--------------------------------------------------------acaa
ac---------------------aaacaaatatc-aatctctcaatattgtactaattct
tgtacaccagcatt----------------------------------------------
------------------------------------------------------------
------------------------------------------------------------
------------------------------------------------------------
---------taattaagtaacaagc----------ttagtcttatctattttgtgaataa
tcaaaagttaacatttcttagcaga-----cagtccattctgact------gcagaaagg
cataatataaaa------acattag--------ctttgcttttctatg-----cttat--
-----tgac-aaatcagatatttg------------------------------------
------------------------------------------------------------
------------------------------------------------------------
------------------------------------------------------------
------------------------------------------------------------
------------------------------------------------------------
------------------------------------------------------------
------------------------------------------------------------
------------------------------------------------------------
------------------------------------------------------------
------------------------------------------------------------
------------------------------------------------------------
------------------------------------------------------------
------------------------------------------------------------
------------------------------------------------------------
------------
>piggyBac-N2B_DR|1232016
------------------------------------------------------------
------------------------------------------------------------
------------------------------------------------------------
------------------------------------------------------------
------------------------------------------------------------
------------------------------------------------------------
------------------------------------------------------------
------------------------------------------------------------
------------------------------------------------------------
------------------------------------------------------------
------------------------------------------------------------
------------------------------------------------------------
------------------------------------------------------------
------------------------------------------------------------
------------------------------------------------------------
------------------------------------------------------------
------------------------------------------------------------
------------------------------------------------------------
--------------------tctg--------gttgagcatatttct-gagaaatt----
atta-aa-----acatact--acaatt-------------------ttcatggcaccta-
------aactttgtaaagtt--tgtgctc-tta-cagtgtaatatgttc-aataa-----
-----aaggaaagcctatcttgaaa--aatttcaccaaacacaaaattttcaccaaagtt
cac--------------atgtcaggagtgat---------------------------tt
ccttt--------------------------------tttatg----acttcagtgg-tg
gaagaactgttgtgacgaatgctgttaa-ttgacttgctgacaactagtggat-------
---ttttttttgtcataacatac-ttcaaccagatggtagagatggct-----caattag
g---ttgagtta------------------aatta--------gatactcctctgagt--
---------------aaaatgt-agt--------------ggc--------tcaaaatat
gctcatcc-------atttggtca------aacaggcaataaaaggg-------------
------------------------------------------------------------
------------------------------------------------------------
------------------------------------------------------------
------------------------------------------------------------
------------
>piggyBac-N2B_DR|1232017
------------------------------------------------------------
------------------------------------------------------------
------------------------------------------------------------
------------------------------------------------------------
------------------------------------------------------------
------------------------------------------------------------
------------------------------------------------------------
------------------------------------------------------------
------------------------------------------------------------
--------ttcttgtcccatagaa---actat-tgacatcaatcaaataatt-acaaaaa
acaaac-----------------aatcaaatata-aatatcttacaattgtgctaatgct
ggcccgcaagtatttgtaatttaagagg-----------taattatctttgaaagttgtg
ttttc-cacacataag-ttcta-------aaaattcactata-------------atatc
ctaaaa------------------------------------------------------
------------------atatatacttaag-----aaattatct-------------ca
gtatattcatgaataaataacaagc----------tgtgtaatatttattctgtgaataa
ttaaaagttgatatttctcagcaaa-----cagtccatttagact------gcagaaatg
catgatgtgaaa------tcatta------------------------------------
------------------------------------------------------------
------------------------------------------------------------
------------------------------------------------------------
------------------------------------------------------------
------------------------------------------------------------
------------------------------------------------------------
------------------------------------------------------------
------------------------------------------------------------
------------------------------------------------------------
------------------------------------------------------------
------------------------------------------------------------
------------------------------------------------------------
------------------------------------------------------------
------------------------------------------------------------
------------------------------------------------------------
------------
>piggyBac-N2B_DR|1232018
------------------------------------------------------------
------------------------------------------------------------
------------------------------------------------------------
------------------------------------------------------------
------------------------------------------------------------
------------------------------------------------------------
------------------------------------------------------------
------------------------------------------------------------
------------------------------------------------------------
------------------------------------------------------------
------------------------------------------------------------
------------------------------------------------------------
------------------------------------------------------------
------------------------------------------------------------
------------------------------------------------------------
------------------------------------------------------------
------------------------------------------------------------
-----------------------------------ttgcttttccacc-----ttcacca
taaaatgac-aaattaaccatttg--------ttcgagcatgttttt-gaaaaatt----
aattcaa-----acacactaaatattt-------------------ttcatggcaccaag
taacataactttgtaaagtt--agggcac-tta-gagggtaatattt---aaaca-----
-----aaaaaaagtataccttgcaa--atttttaccaaaaaacaac-------------t
aacatg-----------atgtcaggactgat---------------------------tt
ccttg--------------------------------ttttta----atttcaatg--ta
gaaacaatgttgttttgagtgcttttga-ttgatttagtgacaactagggga--------
----tttttt--------------------------------------------------
------------------------------agtta--------ggtactcctctcaat--
---------------aagatat-ggt--------------ctg--------tcaaaatat
ggtcaacc-------atttgggag------agcaggcagttaaatgg-------------
------------------------------------------------------------
------------------------------------------------------------
------------------------------------------------------------
------------------------------------------------------------
------------
>piggyBac-N2B_DR|1232019
------------------------------------------------------------
------------------------------------------------------------
------------------------------------------------------------
------------------------------------------------------------
------------------------------------------------------------
------------------------------------------------------------
------------------------------------------------------------
------------------------------------------------------------
------------------------------------------------------------
-------gttcttgtacaatagaa---actat-tgacatccatcaaatattt-acaaaaa
acaaacaaac-------------aatcaattata-aatatcttacaattgtgctaatgct
ggtacaccagtatttgccatttaagagg-----------taattatctttaaaagttgtt
atttc-cacacataag-ttcta-------aaaatgtattctattaactc-caaaa--gtc
ctaaaagtgtcgaaaa--------------------------------------------
--------------------atatacttaag-----aaattattt-------------ca
gtatattcatgaataaataacaagc----------tgtatcatatttattctgtgaatga
tcaaaagttattatttctcagcaaa-----cagtccattcagact------gcagaaatg
catgatataaaa------atattag--------ttttgcttttttacc-----tttgaca
taaagtgac-aaatcaaccatttg--------gtcgagcatgttttt-gaaaaatt----
tgtacaa-----acacactaaatattt-------------------tccatggcaccaag
taacataactttgtaaagtt--agggctc-tta-gagggtaatttta-a-aaa-------
------aaataagcttaccttacac--atttttactaagaacaac--------------t
cacatg-----------atgtcaggactgat---------------------------tt
tcttg--------------------------------tttttg----attttga-tg-ta
gaagcaatgttgtgacgagtgcttttga-ttgagttagtgacaactagtgga--------
----tttttttggcataacatac-ttcaatcaagtggtagagatggc---------tcag
g---tttagtta------------------agtta--------ggttcttctctcaat--
---------------aagatag-ggt--------------cag--------tc-aaatat
ggtcaacc-------atttggtagc-atttaccaaatggttgagatgttgatttatggta
aaagtaccagtattaataaaaatataatataaaaatctaaaaatatgaagtgtaagacca
atttaattaaaacaaaatcaaaataaaacatttttaatactaaatcaaagcctaagccat
aaaata----------------------------------------tttcaga-------
-----ttttaatttaacatagtaatatac-------------------------------
-----------a
>piggyBac-N2B_DR|1302879
------------------------------------------------------------
------------------------------------------------------------
------------------------------------------------------------
------------------------------------------------------------
------------------------------------------------------------
------------------------------------------------------------
------------------------------------------------------------
------------------------------------------------------------
------------------------------------------------------------
------------------------------------------------------------
-----------------------------------------------ttgtgctaatgtt
agtgcaccagcatttgccatttaagaga-----------taatcatctttgaaaattgtg
atttc-cacgcatgag-ttcta-------agaattcactatatttactc-caaaaatacc
ctaaaagtgtcgaaaa--------------------------------------------
----------------aaatatatacttaag-----aaattatct-------------ca
gtatattcatgaataaataacaagc----------tgtgtcatatttattctgtgaatga
tcaaaagttgatatttctcagcaaa-----cagttctttcagact------gcagaaatg
catgaaatgaaa------tccttag--------ttctgtttttctacc-----ctttttt
t---------------------------------------tgttttt-gaaacatt----
attgcaa-----acacacttaatattt-------------------ttcatggcaccaag
caacataactttgtaaagtt--agggctc-tta-gagggtaatatgt-c-aaa-------
-----ataataggcttaccttgcaa--tttttcacgaaaaccagt--------------t
cac--------------ttgtcaggagtgat---------------------------tt
ccttg--------------------------------tttttg----atttcaatgg-ta
gaagcaatgttgtgacgagtgctgttga-ttgagttagtgacaactagtgga--------
-----attttcggcatcatatac-ttcaaccaagcggtaaaggtggct-----caatcag
g---tttagtta------------------agtta--------ggtactcctctcaat--
---------------aaggtat-ggt--------------cagt----------------
------cc-------atttggtcg------agcaggcagttaaaggg-------------
------------------------------------------------------------
------------------------------------------------------------
------------------------------------------------------------
------------------------------------------------------------
------------
>piggyBac-N2B_DR|1302880
ccttttaactgcccaaccaagaaaaaagcaat------------------------ttaa
cttctaaagtttct------------------agttaccacaact--tttttcaac----
-----acattttgtaatctttt---aatatcagcctctaccaaatttttaatatgttgct
ttgtgat-aaaagtaccggaattaatatatat----------------------------
------------------------------------------------------------
------------------------------------------------------------
------------------------------------------------------------
------------------------------------------------------------
------------------------------------------------------------
------------------------------------------------------------
------------------------------------------------------------
------------------------------------------------------------
------------------------------------------------------------
------------------------------------------------------------
------------------------------------------------------------
------------------------------------------------------------
------------------------------------------------------------
------------------------------------------------------------
------------------------------------------------------------
------------------------------------------------------------
------------------------------------------------------------
------------------------------------------------------------
------------------------------------------------------------
------------------------------------------------------------
------------------------------------------------------------
------------------------------------------------------------
------------------------------------------------------------
------------------------------------------------------------
------------------------------------------------------------
------------------------------------------------------------
------------------------------------------------------------
------------------------------------------------------------
------------------------------------------------------------
------------
>piggyBac-N2B_DR|1365973
------------------------------------------------------------
------------------------------------------------------------
------------------------------------------------------------
------------------------------------------------------------
------------------------------------------------------------
------------------------------------------------------------
------------------------------------------------------------
------------------------------------------------------------
------------------------------------------------------------
------------------------------------------------------------
------------------------------------------------------------
------------------------------------------------------------
------------------------------------------------------------
------------------------------------------------------------
------------------------------------------------------------
------------------------------------------------------------
------------------------------------------------------------
------------------------------------------------------------
------------------------------------------------------------
------------------------------------------------------------
---------------------------tc-tta-gagggtaatatgt-c-aaa-------
------aaatatgcttaccttgcaa--atttttaccaaaaacagt--------------t
cacagg-----------atgtcaggcctgag---------------------------tt
ccttg--------------------------------ttttta----atttcaa-tg-ta
aaagcaatgttgtgacgagtgcttttga-atgttttagtgacaactagggga--------
----tttttttggcataacatac-ttcaaccaactggtagagatggct-----taatcag
g---tttagtta------------------agtta--------ggtactcctctcaat--
---------------aagatat-tgt--------------cag--------tcaaaatat
ggtaaact-------atttggtca------agcaggcagttaaaggg-------------
------------------------------------------------------------
------------------------------------------------------------
------------------------------------------------------------
------------------------------------------------------------
------------
>piggyBac-N2B_DR|1365974
------------------------------------------------------------
------------------------------------------------------------
------------------------------------------------------------
------------------------------------------------------------
------------------------------------------------------------
------------------------------------------------------------
------------------------------------------------------------
------------------------------------------------------------
------------------------------------------------------------
------------------------------------------------------------
------------------------------------------------------------
------------------------------------------------------------
------------------------------------------------------------
------------------------------------------------------------
------------------------------------------------------------
------------------------------------------------------------
------------------------------------------------------------
------------------------------------------------------------
------------------------------------------------------------
------------------------------------------------------------
------------------------------------------------------------
------------------------------------------------------------
------------------------------------------------------------
------------------------------------------------------------
--------gttgtaacgattgctgttgatttgagttagtgacaactagtgga--------
----agtttttggtataacatac-tttaaccagatggtagagataccc-----caatcag
g---ttttgtta------------------agtta--------ggtactcctctcaat--
---------------gaaatat-agt--------------caa--------taaaaatat
ggttaa------------------------------------------------------
------------------------------------------------------------
------------------------------------------------------------
------------------------------------------------------------
------------------------------------------------------------
------------
>piggyBac-N2B_DR|1365975
------------------------------------------------------------
------------------------------------------------------------
------------------------------------------------------------
------------------------------------------------------------
------------------------------------------------------------
------------------------------------------------------------
------------------------------------------------------------
------------------------------------------------------------
------------------------------------------------------------
------------------------------------------------------------
------------------------------------------------------------
------------------------------------------------------------
------------------------------------------------------------
------------------------------------------------------------
------------------------------------------------------------
------------------------------------------------------------
------------------------------------------------------------
-----------------------------------------------------------a
taaagtgac-aattcaaccagttg--------gttgaacatggtttt--gaaaatt----
attacaa-----aaatattaaatatt--------------------ttcatggcaccaag
taacaaaactttgtaaagtt--ggggcccttta-aagggtaatatgt-aaaaaaaaaaaa
aaaaaaaaaatagccttaccttcaa--attttcaacaaaaacagt--------------a
cac--------------atggcagg-----------------------------------
------------------------------------------------------------
------------------------------------------------------------
------------------------------------------------------------
------------------------------------------------------------
------------------------------------------------------------
------------------------------------------------------------
------------------------------------------------------------
------------------------------------------------------------
------------------------------------------------------------
------------------------------------------------------------
------------
>piggyBac-N2B_DR|1441703
------------------------------------------------------------
------------------------------------------------------------
------------------------------------------------------------
------------------------------------------------------------
------------------------------------------------------------
------------------------------------------------------------
------------------------------------------------------------
------------------------------------------------------------
------------------------------------------------------------
------------------------------------------------------------
------------------------------------------------------------
------------------------------------------------------------
------------------------------------------------------------
------------------------------------------------------------
------------------------------------------------------------
------------------------------------------------------------
------------------------------------------------------------
------------------------------------------------------------
------------------------------------------------------------
------------------------------------------------------------
------------------------------------------------------------
------------------------------------------------------------
------------------------------------------------------------
------------------------------------------------------------
------------------------------------------------------------
-------------------atac-ttcaaccaagtggtagagatggct-----caatcag
g---tttagtta------------------attta--------ggtactcctctcaat--
---------------aagatat-ggt--------------cag--------tcaaaatgt
ggtcaacc-------atttggtcg------agcaggcagctaaaggg-------------
------------------------------------------------------------
------------------------------------------------------------
------------------------------------------------------------
------------------------------------------------------------
------------
>piggyBac-N2B_DR|1530233
------------------------------------------------------------
------------------------------------------------------------
------------------------------------------------------------
------------------------------------------------------------
------------------------------------------------------------
------------------------------------------------------------
------------------------------------------------------------
------------------------------------------------------------
------------------------------------------------------------
------------------------------------------------------------
------------------------------------------------------------
-------cagtatttgccatttaagagg--------------ttatctttataagttgtg
atttt-cacacattag-tttta-------aaaattcattatatttactc-cgaaactatc
ctaaaagtgttgaaaa--------------------------------------------
--------------atatatatatacttaag-----aaatgattt-------------ca
gtatattcatgaataaagaacaggc----------tgtgtcatatttattctgtgaatga
tcaaaagtttatatttctcagcaaa-----cagtaaatttatact------gcagaaatg
tatgatatgaaa------tcattag--------ttttgcttttc-----------tacca
taaagtgac-aaatcaaccatttg--------gtcgagca--------------------
------------------------------------------------------------
------------------------------------------------------------
------------------------------------------------------------
------------------------------------------------------------
------------------------------------------------------------
------------------------------------------------------------
------------------------------------------------------------
------------------------------------------------------------
------------------------------------------------------------
------------------------------------------------------------
------------------------------------------------------------
------------------------------------------------------------
------------------------------------------------------------
------------------------------------------------------------
------------
>piggyBac-N2B_DR|1530234
------------------------------------------------------------
------------------------------------------------------------
------------------------------------------------------------
------------------------------------------------------------
------------------------------------------------------------
------------------------------------------------------------
------------------------------------------------------------
------------------------------------------------------------
------------------------------------------------------------
------------------------------------------------------------
------------------------------------------------------------
-------cagtatttgccatttaagagg--------------ttatctttataagttgtg
agttt-cacacattag-tttta-------aaaattcattatatttactc-cgaaactatc
ctaaaagtgttaaaat--------------------------------------------
--------atatatatatatatatacttaag-----aaatgattt-------------ca
gtatattcatgaataaataacaggc----------tgtgtcatatttattctgtgaatga
tcaaaagtttagatttctcagcaaa-----------atttatact------gcagaaatg
tatgatgtgaaa------tcattag--------ttttgcttttc-----------tacca
taaagtgac-aaatcaaccatttggtcgagcagtcgagcatgttttt-gaaaaatt----
aatac-------acacactaaatattt-------------------ttcatggcaccaag
taacataactttgtaaagtt--agggctc-tta-gaaggtaatatgt-a-aaa-------
------aaatatgcttacctcgcaa--atttttaccaaaaacagt--------------t
cacatg------------------------------------------------------
------------------------------------------------------------
------------------------------------------------------------
------------------------------------------------------------
------------------------------------------------------------
------------------------------------------------------------
------------------------------------------------------------
------------------------------------------------------------
------------------------------------------------------------
------------------------------------------------------------
------------------------------------------------------------
------------
>piggyBac-N2B_DR|1530235
------------------------------------------------------------
------------------------------------------------------------
------------------------------------------------------------
------------------------------------------------------------
------------------------------------------------------------
------------------------------------------------------------
------------------------------------------------------------
------------------------------------------------------------
------------------------------------------------------------
--------ttcttgtactgtagaa---actat-tgacatccatcaaatatct-acaaaaa
atacacaaac-------------aatcaaattta-aatttcttacgattgtgctaatgct
ggtatacaagtatttgccatttaagagg-----------taattatctttaaaagttgtg
atttc-cacaaataag-ttcta-------aaaattcattatatttactc-caaaactatc
ctaaaagtgttgaaaa--------------------------------------------
----------------atagatatacttaag-----aaatgatct-------------ta
gtatattcatgaataaataacaagc----------tgtgtcatatttattctgtgaatta
tcaaaagctgatgtttctcagcaaa-----cagtccattcagact------gcagaaatg
catgatatgaaa------tctttag--------ttttgcttttc-----------tacca
taaagtgac-aaattaaccattta--------gtagagcatgttttt-caaaaatt----
------c-----ctacactaaatattt-------------------tttatgacaccaag
taccataactttgtaaagtt--agggctc-taa-gcaggtaataagt-c-aaa-------
------atatatgcttaccttgcaa--atttttaccaaaaacagt--------------t
cacatg-----------atgtcaggacagat---------------------------tt
ccttg--------------------------------tttttg----atttcat-tg-ta
gaaacaatgttgtgacgagtgcttttga-ttgagttagtgacaactagtgga--------
----tttttttggcataacctac-ctcaaccaaatgatagagatggct-----caatcag
g---tttaggta------------------agtta--------ggtactcctctcaat--
---------------aagatat-ggt--------------cag--------tcaaaatat
ggtcaacc-------atttggtcg------agcaggaagttaaaggg-------------
------------------------------------------------------------
------------------------------------------------------------
------------------------------------------------------------
------------------------------------------------------------
------------
>piggyBac-N2B_DR|1530236
------------------------------------------------------------
------------------------------------------------------------
------------------------------------------------------------
------------------------------------------------------------
------------------------------------------------------------
------------------------------------------------------------
------------------------------------------------------------
------------------------------------------------------------
------------------------------------------------------------
------------------------------------------------------------
------------------------------------------------------------
-------cagtatttgccatttaagagg--------------------------------
-ttat-cacacattag-tttta-------aaaattcattatatttactc-cgaaactatc
ctaaaagtgttgaaaaaaaa-aataaata-----ataata--------------------
--------atatatatatatatatatatata-----tatatatat-------------at
atatatatatatatatatacttaaa----------tgatttcagtatattc-atgaatga
tcaaaagtttatatttctcagcaaa-----cagtcaatttatact------gcagaaatg
tatgatatgaaa------tcattag--------ttttgcttttc-----------tacaa
taaagtgac-aaatcaaccatttg--------gtcaagcatgttttt-gaaaaatt----
aatacac-----acacactaaatattt-------------------ttcatggcaccaag
taacataccttggtaaagtt--agggctc-tta-gaaggtaatatgt-c-aaa-------
------aaatatgcttacctagcaa--atttttaccaaaaacagt--------------t
cacatg-----------atgtca-------------------------------------
------------------------------------------------------------
------------------------------------------------------------
------------------------------------------------------------
------------------------------------------------------------
------------------------------------------------------------
------------------------------------------------------------
------------------------------------------------------------
------------------------------------------------------------
------------------------------------------------------------
------------------------------------------------------------
------------
>piggyBac-N2B_DR|1530237
------------------------------------------------------------
------------------------------------------------------------
------------------------------------------------------------
------------------------------------------------------------
------------------------------------------------------------
------------------------------------------------------------
------------------------------------------------------------
------------------------------------------------------------
------------------------------------------------------------
--------ttcttgtactgtagaa---actat-tgacatccatcaaatatct-acaaaaa
atacacaaac-------------aatcaaattta-aatttcttacgattgtgctaatgct
ggtatacaagtatttgccatttaagagg-----------taattatctttaaaagttgtg
atttc-cacaaataag-ttcta-------aaaattcattatatttactc-caaaactatc
ctaaaagtgttgaaaa--------------------------------------------
----------------atagatatacttaag-----aaatgatct-------------ca
gtatattcatgaataaataacaagc----------tgtgtcatatttattctgtgaatta
tcaaaagctgatgtttctcagcaaa-----cagtccattcagact------gcagaaatg
catgatatgaaa------tctttag--------ttttgcttttc-----------tacca
taaagtgac-aaattaaccattta--------gtagagcatgttttt-ttaaaaatta-a
tacacac-----acacactaaatattt-------------------tttatgacaccaag
taccataactttgtaaagtt--agggctc-tta-gcaggtaataagt-c-aaa-------
------atatatgcttaccttgcaa--atttttcccaaaaacagt--------------t
cacatg-----------atgtcaggacagat---------------------------tt
ccttg--------------------------------ttttta----atttcat-tg-ta
gaaacaatgttgtgacgagtgcttttga-ttaagttagtgacaactagtgaat-------
----tttttttggcataacctac-ctcaaccaaatgatagagatggct-----caatcag
g---tttaggta------------------agtta--------ggtactcctctcaat--
---------------aagatat-ggt--------------cag--------tcaaaatat
ggtcaacc-------atttggtcg------agcaggaagttaaaggg-------------
------------------------------------------------------------
------------------------------------------------------------
------------------------------------------------------------
------------------------------------------------------------
------------
>piggyBac-N2B_DR|1530238
------------------------------------------------------------
------------------------------------------------------------
------------------------------------------------------------
------------------------------------------------------------
------------------------------------------------------------
------------------------------------------------------------
------------------------------------------------------------
------------------------------------------------------------
------------------------------------------------------------
------------------------------------------------------------
------------------------------------------------------------
-------cagtatttgccatttaagagg--------------ttatctttataagttgtg
atttt-gacacattag-tttta-------aaaattcattatatttactc-cgaaactatc
ctaaaagtgttgaaaa--------------------------------------------
--------------atatatatatacttaag-----aaatgattt-------------ca
gtatattcatgaataaataacaggc----------tgtgtcatatttattctgtgaatga
tc--aagtttatatttctcagcaaa-----cagtaaatttatact------gcagaaatg
tatgatatgaaa------tcattag--------ttttgcttttc-----------tacca
taaagtgac-aaatcaaccatttg--------gtcgagca--------------------
------------------------------------------------------------
------------------------------------------------------------
------------------------------------------------------------
------------------------------------------------------------
------------------------------------------------------------
------------------------------------------------------------
------------------------------------------------------------
------------------------------------------------------------
------------------------------------------------------------
------------------------------------------------------------
------------------------------------------------------------
------------------------------------------------------------
------------------------------------------------------------
------------------------------------------------------------
------------
>piggyBac-N2B_DR|1530239
------------------------------------------------------------
------------------------------------------------------------
------------------------------------------------------------
------------------------------------------------------------
------------------------------------------------------------
------------------------------------------------------------
------------------------------------------------------------
------------------------------------------------------------
------------------------------------------------------------
--------ttcttgtactgtagaa---actat-tgacatccatcaaatatct-acaaaaa
atacacaaac-------------aatcaaattta-aatttcttacgattgtgctaatgct
ggtatacaagtatttgccatttaagagg-----------taattatctttaaaagttgtg
atttc-cacaaataag-ttcta-------aaaattcattatatttactc-caaaactatc
ctaaaagtgttgaaaa--------------------------------------------
----------------atagatatacttaag-----aaatgatct-------------ta
gtatattcatgaataaataacaagc----------tgtgtcatatttattctgtgaatta
tcaaaagctgatgtttctcagcaaa-----cagtccattcagact------gcagaaatg
catgatatgaaa------tctttag--------ttttgcttttc-----------tacca
taaagtgac-aaattaaccattta--------gtagagcatgttttt-caaaaatt----
------c-----ctacactaaatattt-------------------tttatgacaccaag
taccataactttgtaaagtt--agggctc-taa-gcaggtaataagt-c-aaa-------
------atatatgcttaccttgcaa--atttttaccaaaaacagt--------------t
cacatg-----------atgtcaggacagat---------------------------tt
ccttg--------------------------------tttttg----atttcat-tg-ta
gaaacaatgttgtgacgagtgcttttga-ttgagttagtgacaactagtgga--------
----tttttttggcataacctac-ctcaaccaaatgatagagatggct-----caatcag
g---tttaggta------------------agtta--------ggtactcctctcaat--
---------------aagatat-ggt--------------cag--------tcaaaatat
ggtcaacc-------atttggtcg------agcaggaagttaaaggg-------------
------------------------------------------------------------
------------------------------------------------------------
------------------------------------------------------------
------------------------------------------------------------
------------
>piggyBac-N2B_DR|1530240
------------------------------------------------------------
------------------------------------------------------------
------------------------------------------------------------
------------------------------------------------------------
------------------------------------------------------------
------------------------------------------------------------
------------------------------------------------------------
------------------------------------------------------------
------------------------------------------------------------
------------------------------------------------------------
------------------------------------------------------------
-------cagtatttgccatttaagagg--------------ttatctttataagttgtg
atttt-cacacattagttttta-------aaaattcattatatttactc-cgaaactatc
ctaaaagtgttgaaaa--------------------------------------------
--------------atataaatatacttaag-----aaatgattt-------------ca
gtatattcatgaataaataacagtc----------tgtgtcatatttattctgtgaatga
tcaaaagtttatatttctcagcaaa-----cagtcaatttatact------gcagaaatg
tatgatatgaaa------tcattaa--------atttgcttttc-----------tacca
taaagtgac-aaatcaaccatttg--------gtcgagcatgttttt-gaaaaatt----
aatacac-----acacactaaatattt-------------------ttcatggcaccaag
taacataactttgtaaagtt--agggctc-tta-gaaggtaatatgt-c-aaa-------
-----aaaatatgcttacctcgcaa--atttttaccaaaaacagt--------------t
cacatg------------------------------------------------------
------------------------------------------------------------
------------------------------------------------------------
------------------------------------------------------------
------------------------------------------------------------
------------------------------------------------------------
------------------------------------------------------------
------------------------------------------------------------
------------------------------------------------------------
------------------------------------------------------------
------------------------------------------------------------
------------
>piggyBac-N2B_DR|1634001
------------------------------------------------------------
------------------------------------------------------------
------------------------------------------------------------
------------------------------------------------------------
------------------------------------------------------------
------------------------------------------------------------
------------------------------------------------------------
------------------------------------------------------------
------------------------------------------------------------
------------------------------------------------------------
------------------------------------------------------------
------------------------------------------------------------
------------------------------------------------------------
------------------------------------------------------------
------------------------------------------------------------
------------------------------------------------------------
------------------------------------------------------------
------------------------------------------------------------
------------------------------------------------------------
------------------------------------------------------------
------------------------------------------------------------
------------------------------------------------------------
------------------------------------------------------------
--------------------------------------------------ttagtgg-ta
gaagcaatgttgtgacgagtgctgttga-ttgagttagtgacaactagtggat-------
----tttttctggcataacatac-ttcaagcaagtggtagagatagct-----caatcag
g---ttaagtta------------------cgtta--------ggtactcctctcaatga
agtactcctctcaaaaagatat-ggt--------------cag--------tcaaaatat
ggtcaacc-------atttggtca------aacgggcagttaaaggg-------------
------------------------------------------------------------
------------------------------------------------------------
------------------------------------------------------------
------------------------------------------------------------
------------
>piggyBac-N2B_DR|1634002
------------------------------------------------------------
------------------------------------------------------------
------------------------------------------------------------
------------------------------------------------------------
------------------------------------------------------------
------------------------------------------------------------
------------------------------------------------------------
------------------------------------------------------------
------------------------------------------------------------
------------------------------------------------------------
------------------------------------------------------------
--------agcatttgccatttaagagg-----------taatcgtctttgagaattacg
atttc-cacacatcag-ttcta-------agaattcgttaaatttattc-caaaaatatt
ctaaaagtttcgaaat--------------------------------------------
-------------tatatatatatacttcag-----aaatgacct-------------ca
gtatattcatgaataaataacaagc----------tgtgtcatatttattctgtgaatga
tcaaaagtgaatatttctcagctaa-----cagtccattctgaat------gcagaaatg
catgataaaaaa--------aatag--------ttttgcttttctaca-----tttacca
tgaagtgac-aaatcagccatttg--------gctgagtatgttttt-gaaaattt----
attacaa-----acaaactaaatattt-------------------tttacgacacaaag
taacataactttgtaaagtt--agggctc-tta-gagggtaatatgt-c-aaa-------
-----aaaaaatgcttaccttgcaa--attatcaccaaaaacagt--------------t
cac--------------atgtatggtgtgat---------------------------tt
ccttg--------------------------------tttttg----gcttcaatgg-ta
gaagcaattttgttatgagtgcagttga-ttgagttagtgacaactagtaga--------
----ttttgttggcataacatac-ttcaaccagatggtagagatggct-----caatcag
g---tttagtaa------------------agttaggtaccccggtactcctctcagt--
---------------aaagtat-agt--------------cat--------tcaaaatat
ggtcaact-------atttggtca------atcaggcagttaaaggg-------------
------------------------------------------------------------
------------------------------------------------------------
------------------------------------------------------------
------------------------------------------------------------
------------
>piggyBac-N2B_DR|1634003
-----taactgtcagaccaagaaaaaa-cgatga------ttttttatagcatttcttaa
ctcctgatgtcgttaataatctccttaatgattgttaacataatcaatgaattt-ctttt
ccaaaatatcccataatttcta--aaatatcagcctctaccaaatagttgagatgttggg
ttatggc-aaaagtcccaaaattaaaaaatat----------------------------
--actata-aaaatcaggaaatatgaattgtaagactaatttaattaaaaacataatcaa
aataaa-aaatttttgaatactaaatcatagccataagccataaaatactagtaatgtaa
atatttaataatttagttagcttgtttagtttagttttacaagtgcttccagaagatgta
cgtgtgtgtgtgtgtgtgtgtgtgtgtgtgtgtgagaaaatgagagtgtatgtacagtat
gtgagtgaacatgctgaattatctcatcagtgaagtgattttctggtaaaagtgcctgac
gatgtgagttcttgtaccatagaa---actat-tgacatccatcaaatatct-ac-aaaa
acaaacaaac-------------aatcaaatatt-aattgcttactattgtgctaatgct
ggtacacaagtatttgccatttaagagg-----------taatcatctttgaaagttgtg
atttc-cacacataag-tttca-------aaaattcattatatttactc-caaaaatatc
ctaaaagtgtcgaaaa--------------------------------------------
----------------atatatatacttaag-----aaattatct-------------ca
gtatattcatgaataaatcacaagc----------tgtgtcatatttattctgtgaatga
taaaaagttgatatttctcagcaaa-----cagtccattcagact------gctgaaatg
catgatatgaaa------tcattag--------ttttgcttttctatc-----tttacca
taaagtgac-aaatcaaccatttg--------gtcgagcttgttttt-gaaaaatt----
aatgcat-----a----------------------------------------agttaag
tgacataactatgtaaagttagagggctc-tta-gagggtaagatgt-c-aaa-------
------aaatatgctttccttgcaa--atttttaactaaaacagtt------gaaatggt
cacatg-----------atgttaggactgat---------------------------tt
ccttg--------------------------------tttttg----atttcaa-tg-ta
gaagcaatgttgtgacgagtgcttttga-ttgagtaagtgacaactattggat-------
---ttttttttgccataacatacattcaaccaagtggtagagatggct-----caatcag
a---tttagtta------------------agtta--------ggtactcctctcaat--
---------------aagatat--gt--------------cag--------tgaaaatat
ggtcaacc-------atttggtag------agcaggcagttaaag---------------
------------------------------------------------------------
------------------------------------------------------------
------------------------------------------------------------
------------------------------------------------------------
------------
>piggyBac-N2B_DR|1738808
------------------------------------------------------------
------------------------------------------------------------
------------------------------------------------------------
------------------------------------------------------------
------------------------------------------------------------
------------------------------------------------------------
------------------------------------------------------------
------------------------------------------------------------
------------------------------------------------------------
------------------------------------------------------------
-------------------------------------------------gtaccaatgct
agaagaccagcatt-------tatgagg-----------taatcatctttgaaaattatg
atttc-cacacattag-ttcta-------ggaattcattacatttagtc--aaaaatatc
cctaaagtgtc-------------------------------------------------
-------------------tataaaaataag-----aaattatct-------------ca
gtatattcataaaaaaataacaagc------------tgtcagatttattctgtgaatga
tcaaaagt----------cagcaaa-----------------------------------
cattcgatgaaa------acattag--------ttttgtttttctac-------------
------------------------------------------------------------
------------------------------------------------------------
------------------------------------------------------------
------------------------------------------------------------
------------------------------------------------------------
------------------------------------------------------------
------------------------------------------------------------
------------------------------------------------------------
------------------------------------------------------------
------------------------------------------------------------
------------------------------------------------------------
------------------------------------------------------------
------------------------------------------------------------
------------------------------------------------------------
------------------------------------------------------------
------------
>piggyBac-N2B_DR|1738809
------------------------------------------------------------
------------------------------------------------------------
------------------------------------------------------------
------------------------------------------------------------
------------------------------------------------------------
------------------------------------------------------------
------------------------------------------------------------
------------------------------------------------------------
------------------------------------------------------------
------------------------------------------------------------
------------------------------------------------------------
------------------------------------------------------------
------------------------------------------------------------
------------------------------------------------------------
------------------------------------------------------------
------------------------------------------------------------
------------------------------------------------------------
------------------------------------------------------------
-----------------------------------------------------att----
attacaa-----acacattaaatattt-------------------ttcatggcaccaag
caacatagctttgtaaagtt--agggctc---a-gagggtaatatgt-c-aaaa------
-----taaatgtgcttaccttgcaa--attttcaccaaaaacagt--------------t
cac--------------atgtcaggagtgat---------------------------tt
ccttg--------------------------------tttttg----acttcagttg-ta
gaagcaatgttgtgacgagtgctgctga-ttgagttagtgacaactagtggtt-------
----tgtttttggcataacatac-ttcaaccaagcggttgagatggct-----tgatcag
g---tttagttg------------------agtta--------gatactcctctcaat--
---------------aaaatat-agt--------------cag--------tcaaaatat
ggtcaacc-------atttggtcg------agcaggtagttaaaggg-------------
------------------------------------------------------------
------------------------------------------------------------
------------------------------------------------------------
------------------------------------------------------------
------------
>piggyBac-N2B_DR|1738810
---tttaactgccacaccaagaaaaaagcaatag-aaaaaaatttcattgcattt-ttaa
ctcctcatgtctct------------------agttaacacaatcaatgcatttttt---
tttcaacattccataatttctt--aaatatcaacctttaccaaatgatagatatgttggt
ttatggt-aaaagtacaagaattaataaatat----------------------------
--acttag-aaagtgtaagagcattttatttaaaaacaatcaaaataaaataaatttgaa
------------------tactaaatcatagccataagcaatcgattat------ttcag
attctcatttaa------------------------------------cacagcaattt-
------------------------------------------------------------
------------------------------------------------------------
-acacgttttcttggtttttacaattgacatt-tgacatccataaaaaaacctgcaaaaa
acaaacaaac-------------aaacaaacatc-agactcttacaattgtgctaatgct
agtacaccagcatttgccatttaatcat----------ctaatcgtctttgaaaattggg
atttc-cacacgttag-tttta-------agaatttcttatatttacttaaaaaaatatc
ctaaaagtgttgaaaa--------------------------------------------
----------------aaatatatacttaag-----aaatgatct-------------cc
gcgtattcatgaattaataccaagc----------tgtatcatatttattgtgtgaatga
tctaaagttgatcattctcagcaaa-----aagtccatgtagact------gcagaaatg
catgatat-aaa------tcattag----a----------------------------tt
tcaagtgac-atatcaaccatttg--------gtcgagc----------aaaaatt----
attacaa-----acacactaaatattt-------------------ttcaattcaccaag
caacataacttt---aagtt--tgggctc-tta-gagggtaatatgt-c-aaa-------
-----aaaatatgcttaccttgcaa--atgttcaccaaaaacagt--------------t
caa--------------atgtcaggagtaat---------------------------tt
ccttg--------------------------------tttttg----acttcaatgg-ta
gaagcaatgttgtgacgagtgctgttga-ttcaatttgtgacaactagaggatt------
---ttttttttggcataacatac-ttaaaccaaacggtagagatggct-----cagtcag
g---tttagtta------------------a-----------------------------
------------------------------------------------------------
------------------------------------------------------------
------------------------------------------------------------
------------------------------------------------------------
------------------------------------------------------------
------------------------------------------------------------
------------
>piggyBac-N2B_DR|1841435
------------------------------------------------------------
------------------------------------------------------------
------------------------------------------------------------
------------------------------------------------------------
------------------------------------------------------------
------------------------------------------------------------
------------------------------------------------------------
------------------------------------------------------------
------------------------------------------------------------
------------------------------------------------------------
------------------------------------------------------------
------------------------------------------------------------
-------------------------------------ttatatttagtc-aaaaaatatc
ctaaaagtgtcgaaaa--------------------------------------------
----------------atgtatatacttaag-----aaatgatct-------------ca
gtataatcatgaataaataacaagc---------ttgtgtcatatttattctgtgaatga
tcaaaagttcacatttctcagcaaa-----cagtccattcaaact------gaagaaatg
catgatatgaaa------acattag--------ttttgcttt-----------tttacca
tgaagtgac-aaatcaaccatttg--------gtcgagcatgttttt-gaaaaatt----
aatacaa-----acacactaaatattt-------------------ttcatggcaccaag
taacagaactttgtaaagtt--agggctc-tta-gagggtaatatgt-c-aaa-------
-----aaattatgcttatcttccaa--atttttaccaagaacagt--------------t
cacatg-----------atctcaggacttatt-----------------------ccctt
ctttg--------------------------------tttttg----atttcaa-tg-ta
gaatcaatgttgtgacgagtgcttttga-ttgagttagtgacaacttgtgaattttt---
---ttttttttggcataacatac-tttaaccaagtggtagagatggct-----caatcag
g---tttagtta------------------agtta--------ggcact-----------
------------------------------------------------------------
------------------------------------------------------------
------------------------------------------------------------
------------------------------------------------------------
------------------------------------------------------------
------------------------------------------------------------
------------
>piggyBac-N2B_DR|1841436
ccatgtaactgccacaccaagaaaaaagcaaaat-aaaaattttggattgcatttcttaa
ctcctaatgttgct------------------agttaacacaatcaatataacaac----
-----acatccaatattttcca--aaatatcagcctctgccaaatgctagatatgtcggt
ttatggc-aaaagtaccagaattaaaacacat----------------------------
--at---g-aaaatcaggaaatatgaagtttaa---------------------------
------------------------------------------------------------
------------------------------------------------------------
------------------------------------------------------------
------------------------------------------------------------
------------------------------------------------------------
------------------------------------------------------------
------------------------------------------------------------
------------------------------------------------------------
------------------------------------------------------------
------------------------------------------------------------
------------------------------------------------------------
------------------------------------------------------------
------------------------------------------------------------
------------------------------------------------------------
------------------------------------------------------------
------------------------------------------------------------
------------------------------------------------------------
------------------------------------------------------------
------------------------------------------------------------
------------------------------------------------------------
------------------------------------------------------------
------------------------------------------------------------
------------------------------------------------------------
------------------------------------------------------------
------------------------------------------------------------
------------------------------------------------------------
------------------------------------------------------------
------------------------------------------------------------
------------
>piggyBac-N2B_DR|1841437
---------------------------------------------taacacactt-----
----------------------------------ttcataacacatttttttcaac----
-----acatcccatattttctaaaaaatatcaacctctaccaaatggttgatatgacgat
ttatggt-aaaagtaccagaattaatacatat----------------------------
--acttta-aatatcataaaatatgaagtgtaa---------------------------
------------------------------------------------------------
------------------------------------------------------------
------------------------------------------------------------
------------------------------------------------------------
------------------------------------------------------------
------------------------------------------------------------
------------------------------------------------------------
------------------------------------------------------------
------------------------------------------------------------
------------------------------------------------------------
------------------------------------------------------------
------------------------------------------------------------
------------------------------------------------------------
------------------------------------------------------------
------------------------------------------------------------
------------------------------------------------------------
------------------------------------------------------------
------------------------------------------------------------
------------------------------------------------------------
------------------------------------------------------------
------------------------------------------------------------
------------------------------------------------------------
------------------------------------------------------------
------------------------------------------------------------
------------------------------------------------------------
------------------------------------------------------------
------------------------------------------------------------
------------------------------------------------------------
------------
>piggyBac-N2B_DR|1841438
------------------------------------------------------------
------------------------------------------------------------
------------------------------------------------------------
------------------------------------------------------------
------------------------------------------------------------
------------------------------------------------------------
------------------------------------------------------------
------------------------------------------------------------
------------------------------------------------------------
------------------------------------------------------------
------------------------------------------------------------
------------------------------------------------------------
------------------------------------------------------------
------------------------------------------------------------
------------------------------------------------------------
------------------------------------------------------------
------------------------------------------------------------
------------------------------------------------------------
------------------------------------------------------------
------------------------------------------------------------
------------------------------------------------------------
------------------------------------------------------------
------------------------------------------------------------
---------------------------------------ttta----atttcgctag-aa
gaagcaatgttgtgtcaagtgctgttga-ttgagctagtgaca-----------------
---ttttttttggtataacatac-tttaaccagctggtagagatggct-----taatcag
g--------taa------------------agtta--------agtactcctctcaaa--
---------------aagatat-agt--------------cag--------tcaaattgt
ggccaacc-------atgtggtca------agcaggcaattaaaagg-------------
------------------------------------------------------------
------------------------------------------------------------
------------------------------------------------------------
------------------------------------------------------------
------------
>piggyBac-N2B_DR|1943152
------------------------------------------------------------
------------------------------------------------------------
------------------------------------------------------------
------------------------------------------------------------
------------------------------------------------------------
------------------------------------------------------------
------------------------------------------------------------
------------------------------------------------------------
------------------------------------------------------------
------tgttcttctacaatagaa---actat-tgacatccatcaaataact-gcaaaca
acaaacaaac---------aaa-aaacaaatatc-aatctcttacaattgtactaatgct
agtagaccagcatttgccatttaagaga-----------taatcatgttc--aaattatg
atttt-cacacattag-tttta-------ataaaacattatatttatat-----------
------------------------------------------------------------
----------atatatatatatataatcaag-----aaatgatct-------------ca
gtatattcatgaataaataacaagc----------tgtgtcatatttattctgtgaatga
tcaaaagtgaatatttctcagcaaa-----cagtccactctgact------gcagaaatg
caggagatgaaa------tcattag--------tttttcttttctaag-----tttaaca
taaagtgat-aaatcaaccatttg--------gtcgagaaagttttttgaaaattt----
tatacaa-----acttactaaatattt-------------------ctcatggcaccgag
taacataactttgtaaagtt--agggctc-tta-gagggtaaaatgt-c-aaaaa-----
-----aataaatgcataccttgcaa--attttcaccaaaatcagt--------------t
cacacgtcaggagcaatgggtcaggagtgat---------------------------tt
ccctg--------------------------------tttttg----acttcaatgg-ta
gaagcaacgttttgacgagtgctgttca-ttgagttactgacaactagtgga--------
----tttttttggtataacatac-tttaaccagatggtagagatggct-----caatcag
g---tttagttg------------------agtta--------ggtactcctcccaaa--
---------------gagatat-agt--------------cag--------tcaaaatat
tttcaacc-------gtttggtca------agcaggcagttaaagag-------------
------------------------------------------------------------
------------------------------------------------------------
------------------------------------------------------------
------------------------------------------------------------
------------
>piggyBac-N2B_DR|1943153
------------------------------------------------------------
------------------------------------------------------------
------------------------------------------------------------
------------------------------------------------------------
------------------------------------------------------------
------------------------------------------------------------
------------------------------------------------------------
------------------------------------------------------------
------------------------------------------------------------
---------------------------actgt-tgacatccgtcaaacaaat-gcaaaaa
acaaacaaac---------atacgaacaaatatc-aatctcttacaattatactgatgct
agaagaccagcatttgcaattaaagaaaagtcagttttaaaaaaatctttgaaagttgtg
atttc-cacacattag-tttta-------agaatgcattatatttacac-caaaaagatc
ctaaaattgttgaaaa--------------------------------------------
------------------aaatgtacttaag-----taagtattt-------------ca
ctatattcatgaataaataacaagc----------tgtgtcatatgtaccctgtgaatga
tcaaatgtaattatttctaggcaaa-----cagtccattctgact------gcggaaatt
tataatatgaaa------acattag--------ttttgcttttcta--------------
-----agac-acatcaataatttg--------gttgagcatgttttt-gaaaagtt----
attacaa-----acatactaaatatta-------------------ttcatggtaccaag
taactaaactttgtaaagct--acggctc-tca-gaggataatttgt-c-aaaa------
-----gaaaaatgcctacctagc-------------------------------------
-----------------atgtcaggagtgat---------------------------tt
ccttg--------------------------------tttttt-------------c-tt
gaagcaatgttgtgatgagtgctgttga-tcaagttagtgacgactagtgga--------
----ttttattggccaaacatac-ttcaaccagacggtagagatggct-----ccatcag
g---tttagtta------------------agtta--------ggtaatcctctcaat--
---------------aaaatat-agt--------------cag--------tcaaaatat
ggtcaacc-------attgggtcg------agcagaaagttaaaggg-------------
------------------------------------------------------------
------------------------------------------------------------
------------------------------------------------------------
------------------------------------------------------------
------------
>piggyBac-N2B_DR|1943154
------------------------------------------------------------
------------------------------------------------------------
------------------------------------------------------------
------------------------------------------------------------
------------------------------------------------------------
------------------------------------------------------------
------------------------------------------------------------
------------------------------------------------------------
------------------------------------------------------------
------------------------------------------------------------
------------------------------------------------------------
------------------------------------------------------------
------------------------------------------------------------
------------------------------------------------------------
------------------------------------------------------------
------------------------------------------------------------
------------------------------------------------------------
-----------------------------------------------------tttacca
taacgtgac-aaatcaaccttttg--------gttgagcatgttttt-aaaaaatt----
attacaa-----acatactaaatattt-------------------gtcatggcacaaag
tgac--------------tt--agggctc-tta-gatggtactattaaaaaaaaa-----
-----aaaaaatgcttaccttgcaa--attttccccaaaaacagt--------------t
cac--------------atgtcaggagggat---------------------------tt
ccttg--------------------------------ttcttt----acttcaatgg-ta
gaagcaatgttgtgacgagtgctgttga-ttgagatagtgacaactagtgaa--------
----tttttttggtataacatac-ttcaacca---gatcaattaggct-----caatcag
g---gttagtta------------------agtta--------gatactcctctccat--
---------------aagatat---t--------------cat--------tca------
------------------------------------------------------------
------------------------------------------------------------
------------------------------------------------------------
------------------------------------------------------------
------------------------------------------------------------
------------
>piggyBac-N2B_DR|1943155
-----taactgccatatcaagaaaaaagcaat---atatttttttgattgca-tttttaa
atcctaatgtttct------------------aattaacacaattaatgttttttttttt
tcaacacatcccataatttcta--aaatatcagcctctaccaaatggtagat-taacggt
ttatggt-aaaagtaccagaaataataaatatacaaacct--------------------
-------------------aatataaattatattataaatt------aaaac--------
-------cttttttagaatactaaattgtagccataagccatcaattat------ttcag
tttctcagatgt----------------------------------aacacagaaatgt-
------------------------------------------------------------
------------------------------------------------------------
-acatgttttcttg-gttttacaattgacagt-tgacatccatcaaa-----------aa
acaaacaaac-------------aatcaaatatc-agtctcttacaattgtgctaatgtt
agtacgccagcgtttgccatttaagagg-----------taatcgtctttgaaaagtgtg
atttc-cacacattag-ttcta-------agaattccttatatttactc-caaaaatatc
ctaaaa-tgtcaacaa--------------------------------------------
--------------aaaattacattcttaag-----aaattatct-------------ct
gtatattcatgagttaataccaagc----------tgtatcatatttattgtgtgaatga
tcgaaagttgatatttctcagcaaa-----cagtccattcagact---------------
----------------------------------------tttctacc-----tttacca
taaagtgac-caatcaaccgtttg--------gtcgagcatgtttttcaaaaaatt----
attacaa-----acacactaaatattt-------------------ttcatggcaccaag
caacataactttgtaaagtt--agggctc-tta-gagggtaatatgt-c-aaaaaa----
-----gagaaatgcttaccttgcaa--attttcatcaaaaacagt--------------t
cac--------------acgtcaggagtgaa---------------------------tt
ccttg--------------------------------tttttg----acttcaatgg-ta
gaagcaatgtttagtcgagtgctgttga-ttgagttagtgacaactagtgga--------
----tttttttggcataacatac-ttcaaccaaacggtagagatggct-----caatcag
g---tttagtta------------------agtta--------ggtactcctctca----
---------------aaaaaat-agt--------------cag--------tcaaaatgt
ggtcaacc-------atttggtcc------agcaggcagttaaaggg-------------
------------------------------------------------------------
------------------------------------------------------------
------------------------------------------------------------
------------------------------------------------------------
------------
>piggyBac-N2B_DR|2030503
------------------------------------------------------------
------------------------------------------------------------
------------------------------------------------------------
------------------------------------------------------------
------------------------------------------------------------
------------------------------------------------------------
------------------------------------------------------------
------------------------------------------------------------
------------------------------------------------------------
------------------------------------------------------------
------------------------------------------------------------
------------------------------------------------------------
------------------------------------------------------------
------------------------------------------------------------
------------------------------------------------------------
------------------------------------------------------------
------------------------------------------------------------
------------------------------------------------------------
------------------------------------------------------------
------------------------------------------------------------
------------------------------------------------------------
------------------------------------------------------------
-----------------atgtcagaactgat---------------------------tt
ccttg--------------------------------tttttg----atttcaa-tg-ca
aaagcaatgttgtgacgagtgtttttga-ttgagttagtgacaactagtgga--------
----tttttttggcataacatac-ttcaaccaagtggtagagatggct-----caatcag
g---ttgagata------------------agtta--------ggtactcctctcaat--
---------------aagatat-gat--------------cag--------ttaaaatat
ggtcaacc-------attgggtcg------agcaggcagataaaggg-------------
------------------------------------------------------------
------------------------------------------------------------
------------------------------------------------------------
------------------------------------------------------------
------------
>piggyBac-N2B_DR|2030504
------------------------------------------------------------
------------------------------------------------------------
------------------------------------------------------------
------------------------------------------------------------
------------------------------------------------------------
------------------------------------------------------------
------------------------------------------------------------
------------------------------------------------------------
------------------------------------------------------------
------------------------------------------------------------
------------------------------------------------------------
------------------------------------------------------------
------------------------------------------------------------
------------------------------------------------------------
------------------------------------------------------------
------------------------------------------------------------
------------------------------------------------------------
------------------------------------------------------------
------------------------------------------------------------
------------------------------------------------------------
------------------------------------------------------------
------------------------------------------------------------
------------------------------------------------------------
------------------------------------------------------------
-----------------------------ttgagttggtgacaactagtgga--------
----tttttttgg-----tatac-ttcaaccagacggtagag------------agtcag
g---ttgagtta------------------agata--------tgtactcctctcaat--
---------------aaaatat-agt--------------gac--------tcaaaaca-
--gtatat-------tctcaacca------agcaggcatttcaa----------------
------------------------------------------------------------
------------------------------------------------------------
------------------------------------------------------------
------------------------------------------------------------
------------
>piggyBac-N2B_DR|2030505
------------------------------------------------------------
------------------------------------------------------------
------------------------------------------------------------
------------------------------------------------------------
------------------------------------------------------------
------------------------------------------------------------
------------------------------------------------------------
------------------------------------------------------------
------------------------------------------------------------
------------------------------------------------------------
------------------------------------------------------------
------------------------------------------------------------
------------------------------------------------------------
------------------------------------------------------------
------------------------------------------------------------
------------------------------------------------------------
------------------------------------------------------------
------------------------------------------------------------
------------------------------------------------------------
------------------------------------------------------------
------------------------------------------------------------
------------------------------------------------------------
------------------------------------------------------------
-----------------------------------------------------atgg-ta
gaagaaatgttgtgaccagtgctgttaa-ttgagtttttgacaactagtgga--------
----ttgttttggcataacatac-ttcaaccagatggtagacatggct-----caatcgg
g---ttgagtta------------------aatta--------agtacttctctcaat--
---------------aaattaa-agt--------------gac--------tcaaaatat
agtcaacc-------atttg--tc------aacaggcatgtaaagg--------------
------------------------------------------------------------
------------------------------------------------------------
------------------------------------------------------------
------------------------------------------------------------
------------
>piggyBac-N2B_DR|2030506
------------------------------------------------------------
------------------------------------------------------------
------------------------------------------------------------
------------------------------------------------------------
------------------------------------------------------------
------------------------------------------------------------
------------------------------------------------------------
------------------------------------------------------------
------------------------------------------------------------
---------------------------------tgacatccatcaaatatct-acaaaaa
----acaaaa-------------aatcaaatatc-aatttcttacaattgtgctaatgct
ggtacacaagtatttgccatttaggagg-----------taatcatctttgaaagttctg
atttt-cacacataag-ttcta-------aaaattaattatatttactc-caaaaatatc
ctacaagtgttgaaaa--------------------------------------------
----------------atatacatatttaag-----aaattatct-------------ca
ttatattcatgaataaataacaagc----------tgtgtcatatttattctgtgaatga
tcaaaagttcatatttctcagcaaa-----cagtccattcagatt------gcagaaatg
catgatatgaaa------acattag--------ttttgcttttc--------------ca
taaaatgac-aaattaaccatttg--------gtcgagcatgtttta-aaaaaatt----
aaaagaa-----acacactaaatattt-------------------ttcatggcaccaag
taacacaactttgtaaagtt--agggctc-tta-gagggtaatatgt-c-aaa-------
------aaatatgcttaccttccga--atttttaccaaaaacagt--------------t
cacata-----------atatcaggacaga----------------------------tt
ccttg--------------------------------tttttgtgt-attttaa-tg-ta
ttagcaatgttgtgacgagtgcttttga-ttgagttagtgacaactgg------------
----attatttggcttaacatac-ctcaaccaagtggtagagacggct-----cagtcag
g---tttagtta------------------agtta--------ggtactcctctcaat--
---------------aagatattcat--------------tca-----------------
------------------------------------------------------------
------------------------------------------------------------
------------------------------------------------------------
------------------------------------------------------------
------------------------------------------------------------
------------
