# Supplementary material for: Zebrafish transposable elements show extensive diversification in age, genomic distribution, and developmental expression
Source: Genome Res. 2022 Jul;32(7):1408–23. doi: 10.1101/gr.275655.121 (PMC9341512; doi:10.1101/gr.275655.121)
Supplement: Supplemental Material [file supp_gr.275655.121_Supplementary_data_2.tar.gz › supp-data-2/Mariner-N17_DR.mafft.fa]

>Mariner-N17_DR|769721
cagtgggtatagaaaagaatcaccccccttcaaaatattaacattttgttgcattgtagc
ctgaaatgaagacagacacagtt-----ttgtttt------atctaggtgtaattattca
gtacaatgtataacatccatgtaaaagatataacaccaacaagtcagaaaacaa-caaca
agcatagaaacaga-----attaactcagttgtaaaaaggatca------cccccctcct
aaaaaatactagtaaactcaatcatatgtagctaatcactttcttaacgacacacaacac
aatttaactttcattggtggtcaatttgatcagctcagcatgaaaatagctttagtgtaa
catttcaaccccaggtagtgcaactgaagcaaaccatcaactatgggtggcaaggcattg
tcaaaagatctctgggat-aatgttgtggcatctatgggaagaaggtttaccttccaaca
tgacaatgacacgaagcacactgcaaaactgaccacaccgaggttgaaggagaaaaagtt
gaatgtgct---ggcatggccaagtcagagtccagacttaaaccccattgaaaatttgtg
gaatgatttgaatacggcagtccacaaatggacaccatcaaatttaactgaacttgaaca
gttctgcaaagaggggtgggctaatattgcaaagtctaaatgtgcaaagttagta-----
--------------------------------------------------------gaaa
caagggggtgatcctttttccaacccattaattttgttttttatatgtaaatttttttct
gacattttggtgttatatcttttggttgggtgt--------tataagctgcactaagtaa
atacactta---cattaaacaaaaaatgtgtctgtcttca-------------tacaaca
aaatgcaacta-ttttg-aagggggtgattcttttctatacccactg
>Mariner-N17_DR|934509
cagtgggtatagaaaagaatcaccccccttcaaaatatttacattttgttgcattgtagc
ctgaaatgaagacagatacagtt-----ttgtttt------atctaggtgtaattattca
gtacaatgtataacatccatgtaaaagatataacaccaacatgtcagaaaacaattaact
agcacagaaacag------aatcac-------tgaaaaggatca------ccccctttct
aaaaattacttgtaaactcaaccaggtgaagctaatcaccttcttaacgacaaacaacac
aatttcattttcattggtggtcaatttgatcagctcagcatgaaaatagctttagtgtta
catttcaacccccggtagtgcaactgaagcaaaccatcaactatggatggcaaggcattg
tcaaaagatctctgggat-aa------agcacaagttaggagatggat------------
--------------------------------------------------acaaaaaggt
gaatgtcct---ggcatggccaagtcagagtccagacttaaacccca-tgaaaatctgtg
gaatgacttgaatactgctgtccacaaatggacaccatcaaatttaactgaacttgaaca
gttctgcaaagaggggtgggctaatattgcaaagtctaaatgtgcaaagttagtagaaac
gtatcccaacagattaaaggctgtatttaaagcaaaaggttattcaaccaaacgctgaaa
caagggcgtgatcctttgtccaaccaattaatttttttttttatatgtaagtttttttct
gacattttggtgttatatcttctggttgggtgt--------tataagttgcactaagtaa
atacagtta---gattaaacaaaaactgtgtctgtcttcaattcaggctacaatgcaaca
aaatgcaactacttttaggggggggtgattcttttctatacccactg
>Mariner-N17_DR|1025174
cagtgggtatagaaaagaatcaccccccttcaaaatatttacattttgttaaattgtagc
ctgaaatgaag--agatacagtt-----ttgtttc------atctaggtgtaattattca
gtacaatgtataacatccatgtaaaagatagaacaccaacatgtcagaaaacaattaaca
agcacagaaacagaatattaatcactcagtcgtgcaaaggatca------cccctctcct
aaaaattacttgtaaactcaatcaggtgtagctaatcaccttcttaacgacacacaacac
aatttaactttcactggtggtcaatttgatcagctcagcaggaaaatagctttagtgtaa
catttcaaccccaggtagtgcaactgaagcaaaccatcaactatggatggcaaggcattg
tcaaaagatctctgggataaa------agcacaagttaggagatggat------------
--------------------------------------------------acaaaaaggt
gaatgtcct---ggcatggccaagtcagagtccagactt---------------------
------------------------------------------------------------
----------------tgggctaatactgcaaagtctaaatgtgcaaagttagtagaaac
gtatcccaacagattaaaggctgtatttaaagcaaaaggttattcaaccaaacgctgaaa
caagagggtgatcctttgtccaacccattaatttagttttttatatgtacattttttt-t
gacattttggtgttatatcttctggttgggtgt--------tataagttgcactaagtaa
atacagtta---gattaaacaaaaaatgtgtctgtcttcag------------tgcaaca
aaatgcaactattttta-gggggggtgattattttctatacccactg
>Mariner-N17_DR|1025175
cagtgggtatagaaaagaatcaccccccttcaaaatatttacattttgttgcattgtagc
ctgaaatgaagacagatacagtt-----ttgtttt------atctaggtgtaattattca
gtacaatgtataacatccatgtaaaagatataacaccaacatgtcagaaaacaattaact
agcacagaaacaa------aatcactcagttgtgaaaaggatgc------tccccctcct
aaaaattacttgtaaactcaaccaggtgtagctaatcaccttcttaacgacaaacaacac
atattcattttcattggtggtcaatttgatcagctcagcatgaaaatagctttagtgtaa
catttcaaccccaggtagtgcaactgaagcaaaccatcaactatggatggcaaggcattg
tcaaaagatctctgggat-aa------agcacaagttaggagatggat------------
--------------------------------------------------acaaaaaggt
gaatgtcct---ggcatggccaagtcagagtccagacttaaaccccattgaaaatctgtg
gaatgacttgaatactgctgtccacaaatagacaccatcaaatttaactgaacttgaaca
gttctgcaaagaggggtgggctaatattgc-aagtctaaatgtgcaaagttagtagaaac
gtatcccaacagattaaaggctgtatttaaagcaaaaggttattcaaccaaacgctgaaa
caagggggtgatcctttgtccaaccaattaattttgttttttatatgtaagtttttttct
gacattttggtgttatatcttctggttgggtgt--------tataagttgcactaagtaa
atacagtta---gattaaacaaaaactgtgtctgtcttcaattcaggctacaatgcaaca
aactgcaactacttttaggggggggtgattcttttctatacccactg
>Mariner-N17_DR|1104580
cagtgggtatagaaaagaatcgccccccttcaaaatatttacattttgttgcattgtagc
ctgaaataaagacagatacagtt-----ttttttttttttaatctaagtgtaattattca
gtacaatgtataacatccatgtaaaagatataacaccaacatgtcagaaaacaattaaca
agcatagaaacag------aatcactcagttgtgaaaaggatcacccccccccccctcct
aaaatttacttgtaaactcaatcaggtgtagctaatcatattcttaacgacaaacaacac
aatttcattttcattggtggtcaatttgatcagctcagcataaaaatagctttagtgtaa
catttcaaccccaggtagtgcaactgaagcaaaccatcaactatgggtggcaaggcatta
tctaaagatctctgggat-aa------agcacaagttaggagatggat------------
--------------------------------------------------acaaaaaggt
gaatgtcct---ggcatggccaagtcagagtccagacttaaaccccattgaaaatctgtg
gaatgacttgaatactgctgtccacaaatggacaccatcaaatttaactgaacttgaaca
gttgtgcaaagaggggtgggctaatattgcaaagtctaaatgtgcaaaattagtagaaac
gtatcccaacagattaaaggctgtatttaaagcaaaaggttattcgaccaaacgctgaaa
caagggggtgatcctttgtccaaccaattaattttgttttttatatgtaagtttttttct
gacattttggtg----atcttctggttgggtgt--------tataagttgcactaagtaa
atacagtta---gattaaacaaaaactgtgtctgtcttcaattcaggctacaatgcaaca
aaatgcaacaattttta-gggggggtgattcttttctatacccactg
>Mariner-N17_DR|1170264
cagtgggtatagaaaagaatcacccccctacaaaatatttacattttgttgcattgtagc
ctgaaatgaagacagatacagtt-----ttgtttt------atctaggtgtaattattca
gtacaatgtataacatccatgtaaaagatataacaccaacatgtcagaaaacaattaaca
agcatagaaacat------aatcactcagttgtgaaaaggatca------cccccctcct
aaaatttacttgtaaactcaatcaggtgtagctaatcatattcttaacgacaaacaacac
aatttcattttcattggtggtcaatttgatcagctcagcatgaaaatagctttagtgtaa
catttcaaccccaggtagtgcaactaaagcaaaccatcaactatgggtggcagggcattg
tcaaaagatctctgggat-aa------agctcaagttaggagatggat------------
--------------------------------------------------acaaaaaggt
gaatgtcct---ggcatggccaagtcagagtccagacttaaaccccattaaaaatctgtg
gaatgacttgaatactgctgtccacaaatggacaccatcaaatttaactgaacttgaaca
gttctgcaaagagaggtgggctaatattgcaaagtctaaatgtgcaaagttagtagaaac
gtatcccaacagattaaaggctgtattaaaagcaaaaggttatttaaccaaacgctaaaa
caagggggtgatttt---accaaccaattaattttgttttttatatgtaagtttttttct
gacattttggtgttatatcttctggtttggtgt--------tataagttgcactaagtaa
atgcagtta---gattaaacaaaaactgtgtctgtcttcaattcaggctacaatgcaaca
----------attttta-gggggggtgattcttttctatacccac--
>Mariner-N17_DR|1535999
------------------------------------------------------------
------------------------------------------------------------
------------------------------------------------------------
------------------------------------------------------------
------------------------------------------------------------
------------------------------------------------------------
------------------------------------------------------------
------------------------------------------------------------
------------------------------------------------------------
------------------------------------------------------------
------------------------------------------------------------
------------------------------------------------------------
------------------------------------------------------------
------------------------------------------------------------
--cattttggtgttagtacatctgtctgtaagtgtgaaaacggtgcgtaagcattaatca
atgcgtctatatgaccatataaatattgtgtttgtcctctacacaggctacaatgc----
-----------------------------------------------
>Mariner-N17_DR|1640863
------------------------------------------------------------
------------------------------------------------------------
------------------------------------------------------------
------------------------------------------------------------
------------------------------------------------------------
-------------------------------------------------tccaggt----
------------------------------------------------------------
------------------------------------------------------------
--------------------------------------------------aaaacatgtt
gcatcttttccaaaaatggcctagccagagccctgacttaaaccctattgagcatctctg
gagatacctaaa-atggctgtccaccaacatttaccatccaacctcacagaactggagag
gatctgcaaggaggaatg------------------------------------------
------------------------------------------------------------
------------------------------------------------------------
------------------------------------------------------------
------------------------------------------------------------
-----------------------------------------------
>Mariner-N17_DR|1744777
------------------------------------------------------------
------------------------------------------------------------
------------------------------------------------------------
------------------------------------------------------------
------------------------------------------------------------
------------------------------------------------------------
------------------------------------------------------------
------------------------------------------------------------
------------------------------------------------------------
---------------------------------agacataaatccaatcgagaatccgtg
gcaaattctgaaaactgctgttcataaatgctctccatctaatctgactcagcttgaatt
gttttgcaagaaagaatgggcaaagatt-cagtctctagatgtgcaaagctggtagagac
atacctaaagggggtaaagg----------------------------------------
------------------------------------------------------------
------------------------------------------------------------
------------------------------------------------------------
-----------------------------------------------
>Mariner-N17_DR|1848303
------------------------------------------------------------
-----atgataccaaatgcagac-------------------------------------
------------------------------------------------------------
------------------------------------------------------------
------------------------------------------------------------
-----------------------------tcaaatttacattgaaatagcttgaga----
------------------------------------------------------------
------------------------------------------------------------
--------------------------------------------------acaaaaaggg
gaatgttct----gcaagggccagtcaaaaccctgatctcagtccaactgatgatctgtg
acacattttgaaaattgc------------------------------------------
------------------------------------------------------------
------------------------------------------------------------
------------------------------------------------------------
------------------------------------------------------------
------------------------------------------------------------
-----------------------------------------------
>Mariner-N17_DR|1848304
cagtgggtatagaaaataatcaccccccttcaaaataattacattttgttgcattgtagc
ctgaaatgaagacagatacagttttttgttttttt------atctaggtgtaataattca
gtacaatgtatgacatccatgtaaaagatttaacaccaacatgtcagaaaacaattaaca
agcatagaaacag------aatcactcagttgtgaaaaggatca------cccccctact
aaaaattacttgtaaactcaatcaggtgtagctaatcatattcttaacgacaaacaacac
aatttcattttcattggtggtcaatttgatcagctcagcatgaaaatagctttagtgtaa
catttcaaccccaggtagtgcaactgaagcaaaccatcaactatggatggcaaggcattg
tcaaaagatctctgggat-aa------agcacaagttaggagatggat------------
--------------------------------------------------acaaaaaggt
ggatgtcct---ggcatggccaagtcagagtccagactcaaaccctattgaaaatctgtg
gaatgacttgaatactgctgtccacaaatggacaccatcaaatttaactgaacttgaaca
gctctgcaaagaggggtgggctaatattgcaaagcttaaatgtgcaaagttagtagaaac
gtatcccaacagattaaaggatgtatttaaagcaaaaggttattcaaccaaacgctgaaa
caagggggtgatcctttgtcccacccattaattttgttttttatatgtagatttttttct
gacattttggtgttatatcttctagttgggtgt--------tataagttgcactaagtaa
atacagtta---gattaaacaaaaactgtgtctgtcttcagttcaggctacaatgcaaca
aaatgcaactactttta-gggggggtgattcttttctatacccactg
