# Supplementary material for: Zebrafish transposable elements show extensive diversification in age, genomic distribution, and developmental expression
Source: Genome Res. 2022 Jul;32(7):1408–23. doi: 10.1101/gr.275655.121 (PMC9341512; doi:10.1101/gr.275655.121)
Supplement: Supplemental Material [file supp_gr.275655.121_Supplementary_data_2.tar.gz › supp-data-2/hAT-N163B_DR.mafft.fa]

>hAT-N163B_DR|68287
caggggtctcaaactcgcggcccgcgggccatttgcggccctcagtgcaatattttgtgg
tccgcgccaaccactg-tacactgacagaatcag----------------------ctcc
ccgctccgctgattcaatccgtacacttagctctgcag-------------cctgccacc
tacctagctacagcctgcatcag-------gcccgtgcagagaccgtccaaagagctttt
ttgaaaatcgtgggggggggg----------tgggggc----------------------
---gttgtcgtgcg-cg--ttctgatcagct-------------------------gtgt
tgt---------------------------tgcacgcgtactcaagagc-ggt-------
--------------------gttagcgcgcgcctactgaagggc-ggga------ccgag
ggtgtgt-cgcgtcgcgggggcacttttgatcattttggaagggcactttctatgcaaga
--ctaaaaag-ggcatgtgca---ctgcacaggttgagccctatgtgtgcacgtgcctgc
cc------tgtatct----ta--tat----------------------------------
----------------------------------------------------------at
att-agaggtaga----------tacagactgatgtgactggagtggggtgggggtgttt
tatttatacatatatacg-c--cttttttttggtgagggaatggaagttttgagtgagtt
cccccac-ttttttccctaggacttcaataagtcaaagtacaggtctagact---tgatg
atcatcttcaagccatactgagggtctcaactgcttccgctctaaagccaaatgtggttc
agatttgtgagaagaagcgctgtcaagtctctggcagcaaggagtaggcaaaagatgcca
tgttcagaagaactgttcataatcttca--tcaatgttctcttaatgttcaggacacttc
atgttcagaagaaataattaaaactgttaataatgacatttgaggac--t-tttt-ttgt
gtgaaatcccttatgcggcccagcctcacccagactttgcctcctgcggcccccaggtaa
atcgagtttgagacccctg
>hAT-N163B_DR|68288
caggggtctcaaactcg-ggcccgcgggccatttgcggccctcagtgcaatattttgtgg
cccgcgccgactgctg-tacactgacagaatcag--------------------------
------cgctgattctatccgtacacagc--------g---------------cgcttgt
cactcaat----------------------------------------------------
-------------------gc---------------gc----------------------
---gttgtcgcgtg-cg--ttctgatcagct-------------------------gtgt
tgt---------------------------cgcgcgcgtactcaagagc-ggt-------
--------------------gttatcgcgcgcctactaaagggc-ggga------ccgag
ggtgtgt-cgtgtcgcgggggcacttttgatcattttggaagggcattttctatgccaga
--ctaaaaag-ggcatgtgc---tctgcacaggttgagccctatgtgtgcacgtgcctga
ga------t--------------tgtg---------------------------------
-------------------------------------------------------ttgat
at-tatagctagatacagactggtacagactgatgtgactggagtggggtgggggtgttt
tatttatacatatatacgcc--ttttttttaggtgagggaatggaagttttgagtgagtt
cccccactttttttccctaggacttcaataagtcaaagtacaggtctagacttaatgatg
atcatcttcaagccatactgagggtctcaactgcttccgctctaaagccaaatgtggttc
agatttgtgagaagaagcgctgtcaagtctctggcagcaaggagtaggcaaaagatgcca
tgttcagaagaactgttcataatcttca-ctcaatgttctattaatgttcaggacacttc
atgttcagaagaaataattaaaactgttaataatgacatttgaggac--t--ttt-tttt
gtgaaatcccttatgcggcccagcctcacccagactttgcctcctgcggcccccaggtaa
attgagtttgagacccctg
>hAT-N163B_DR|68289
caggggtctcaaactcgcggcacgcgggccatttgcggccctcagtgcaatattttgtgg
cccgcgccgaccgctg-tactctgacagaatcagcggagcggt--gagatagagcgctcc
ccgctccgctgattctatccgtacacagc--------g---------------cgcttgt
cactcaat----------------------------------------------------
-------------------gc---------------gc----------------------
---gttgt--cgcg----------------------------------------------
----------------------------------cgcgtactcaagagc-ggt-------
--------------------gttgtggcgtgcctactgaagggc-ggga------ccgag
ggtgtgt-cgcgtcgcgggggcacttttgatcattttggaagggcactttttatgcaaga
--ctaaaaag-ggcatgtgc---tctgcacaggttatgccctatgtgtgcacgtgcctgc
cc------tgcatct----tatatata---------------------------------
-------------------------------------------------------ttgat
at-tataggtagatacagactggtacagactgatgtgactggagtggggtgggggtgttt
tatttatacatatatacacc---tttttttaggtgagggaatggaagttttgagtgagtt
cccccag-ttttttccctaggacttcaataagtcaaagtacaggtctagacttaatgatg
atcatcttcaagccatactgagggtctcaactgcttccgctttaaagccaaatgtggttt
agatttgtgagaagaagcgctgtcaagtctctggcagcaagaagtaggcaaaagatgcca
tgttcagaagaactgttcataatcttca-ctcaatgttctattaatgttcaggacacttc
atgttcagaagaaataattaaaactgttaataatgacatttgaggac--t--tttgtttt
gtgaaatcccttatgcggcccagcctcacccagactttgcctcctgcggcccccaggtaa
attgagtttgagacccctg
>hAT-N163B_DR|68290
caggggtctcaaactcgcggcccgcgggccatttgcggccctcagtgcaatattttgtgg
cccgcgccgaccgctg-tactctgacagaattagcggagcggg--aagagagagcgctcc
ccgctccgctgattctatccgtacacagc--------g---------------cgct---
------------------------------------------------------------
------------------------------------------------------------
------------------------------t-------------------------gtgt
tgt---------------------------cgcgcgcgtactcaagagc-ggt-------
--------------------gttatcgcgcgcctactgaagggc-ggga------ccgag
ggtgtgt-cgcgtcgcgggggcacttttgatcattttggaagggcactttctatgcaaga
--ctaaaaag-ggcatgtgc---tctgcacatgttgagccctatgtgtgcacgtgcctgc
cc------tgcatct----tat--------------------------------------
----------------------------------aataattgccgtgagattgtgttgat
at-tataggtagatacagactggtaaagactgatgtgactggagtggggtgggggtgctt
tatttatacatatatacgcc----ttttttaggtgagggaatggaagttttgagtgagtt
cccccac-ttttttccctaggacttcaataagtcaaagtacaggtctagacttaatgatg
atcatcttcaagccatactgagggtctcaactgcttccgctctaaagccaaatgtggttc
agatttgtgagaagaagcgctgtcaagtctctggcagcaagaagtaggcaaaagatgcca
tgttcagaagaactgttcataatcttca-ctcaatgttctattaatgttcaggacacttc
atgttcagaagaaataattaaaactgttaataatgacatttgaggac--t-tttt-ttt-
gtaaaatcccttatgcggcccagcctcacccagactttgcctcctgcggcccccaggtaa
attgagtttgagacccctg
>hAT-N163B_DR|68291
------------------------------------------------------------
------------------------------------------------------------
--------------------------------------------------------ttgt
cactcaat----------------------------------------------------
-------------------gc---------------gc----------------------
---gttgtcgcgcg-cg--ttctgatcagct-------------------------gtgt
tgt---------------------------cgcgcgcgaactcaagagc-ggt-------
--------------------gttatcgcgcacctactgaagggc-ggga------ccgag
ggtgtgt-cgcgtcgcgggggcacttttgatcattttggaagggcactttctatgcaaga
--ctaaatag-ggcatgtgc---actgcacaggttgagccctatgtgtgcacgtgcctgc
cc------tgcatct----tatatata---------------------------------
-------------------------------------------------------ttgat
at-tataggtagatacagactggtacagactgatgtgactggagtggggtgggggtgttt
tatttatacatatacgc-----ctttttttaggtgagggaatggaagttatgagtgagtt
cccccac-ttttttccctaggacttcaataagtcaaagtacaggtctagacttaatgatg
atcatcttcaagccatactgagggtctcaactgcttccgctctaaagccaaatgtggttc
agatttgtgagaagaagcgctgtcaagtctctggcagcaagaagtaggcaaaagatgcca
tgttcagaagaactgttcataatcttca-ctcaatgttctattaatgttcaggacacttc
atgttcagaagaaataattaaaactgttaataatgacatttgaggac--t--ttt-tttt
gtgaaatcccttatgcggcccagcctcacccagactttgtctcctgcggcccccaggtaa
attgagtttgagacccctg
>hAT-N163B_DR|68292
------------------------------------------------------------
------------------------------------------------------------
------------------------------------------------------------
------------------------------------------------------------
------------------------------------------------------------
------------------------------------------------------------
------------------------------------------------------------
------------------------------------------------------------
---------gcttcgctagggcacttcagctcattttggaagggcactttctatccaaga
--ctaaaaag-ggcatatgca---ctgcacaggttgagccctatgcgtgcacgtgcctgc
cc------tgca------------------------------------------------
------------------------------------------------------------
------------------------------------------------------------
------------------------------------------------------------
------------------------------------------------------------
------------------------------------------------------------
------------------------------------------------------------
------------------------------------------------------------
------------------------------------------------------------
------------------------------------------------------------
-------------------
>hAT-N163B_DR|68293
caggggtctcaaactcgcggcccgcgggccatttgtggccctcagtgcaatattttgtgg
cccgcgccgaccgctg-tacactgacagaatcagcggagcggg--aagcgctctctctcc
ccgcttcgctgattctatccgtacacagcggtcactgg---------------cattccc
cgcccgcc----------------------------------------------------
-------------------gt---------------g-----------------------
----ttgtcgcgcg-cg--ttcttatcagct-------------------------gtgt
tga---------------------------cacgcgcgtactcaagagc-ggt-------
--------------------gttattgcgcgcctactgaagggc-ggga------ccgag
ggtgtgt-cgcgtcgcgggggcacttttgatcattttggaagggcactttc---gcaaga
--ctacaaag-ggcatgtgc---tctacacaggttgagccctatgtgtgcacgtgcctgc
tc------tgcatct----tagatata---------------------------------
------------------------------------------------------------
-t-cataggtagatacagactgttacagactgatgtgactggagtggggtgggggtgttt
tatttatacatatatacacc---tttttttaggtgagggaatggaagttttgagtgagtt
cccccac-ttttttccctaggacttcaataagtcaaagtacaggtctagacttaatgatg
atcatcttcaagccatactgagggtctcaactgcttccgctctaaagccaaatgtggttc
---------agaagaagcgctgtcaaatctctggcagcaagaaataggcaaaagatgcca
tgttcagaagaactgttcataatcttca-ctcaatgttctattaatgttcaggacacttc
atgttcagaagaaataattaaaactgttaataatgacatttgaggac--t--ttt-tttt
gtgaaatcccttatgcggcccagcctcacccagactttgcctcctgcggcccccaggtaa
attgagtttgagacccctg
>hAT-N163B_DR|68294
caggggtctcaaactcgcggcccgcgggccatttgcggccctcagtgcaatattttgtgg
cccgcgccgaccgctg-tactctgacagaatcagcggagcggg--gagaaagagcactcc
ctgctccgctgattctatccgtacacagc--------g---------------cgcttgt
cactcaa-----------------------------------------------------
------------------------------------------------------------
----ttgtcgcgcg-cg--ttctgatcagct-------------------------gtgt
tgt---------------------------cgcgcgcgtactcaagagc-ggt-------
--------------------gttatcgcgcgcctactgaagggc-ggga------ccgag
ggtgtgt-cgcgtcgcgggggcacttttgatcattttggaagggcactttctatgcaaga
--ctaaaaag-ggcatgtgc---tctgcacaggttgagccctatgtgtgcacgtgcctgc
cc------tgca------------------------------------------------
--------------------------------------------------------ta--
-----taggtagatacagactggtacagactgatgtgact-gagtggggtgggggtgttt
tatttatacatatatacgcc---tttttttaggtgagggaatggaagttttgagtgagtt
cccccac-ttttttccctaggacttcaataagtcaaagtacaggtctagacttaatgatg
atcatcttcaagccatactgagggtctcaactgcttccgctctaaagccaaatgtggttc
agatttgtgagaagaagcgctgtcaagtctctggcagcaagaagtaggcaaaagatgcca
tgttcagaagaactgttcataatcttca-ctcaatgttctattaatgttcaggacacttc
atgttcagaagaaataattaaaactgttaataatgaca--tgaggac--t--ttt-tttt
gtgaaatcccttatgcggcccagcctcacccagactttgcctcctgcggcccccaggtaa
attgagtttgagacccctg
>hAT-N163B_DR|68295
------------------------------------------------------------
------------------------------------------------------------
------------------------------------------------------------
------------------------------------------------------------
------------------------------------------------------------
------------------------------------------------------------
------------------------------------------------------------
------------------------------------------------------------
------------------------------------------------------------
------------------------------------------------------------
------------------------------------------------------------
------------------------------------------------------------
------------------------------------------------------------
------------------------------------------------------------
------------------------------------------------------------
------------------------------------------------------------
------------------------------------------------------------
------------------------------------------------------------
------------------------------taatgacttttgaggac--t--ttt-tttt
gtgaaatcccttatgcggcccagccttacccagactttgcctcctgcgttccccaggtaa
attgagtttgagacccctg
>hAT-N163B_DR|68296
caggggtctcaaacttgcggctcgcgggccatttgcggccctcagtgcaatattttgtgg
cccgcgccgaccgctg-tacactgacagaatcagcgtagcggg--gagagagagtgctcc
ccgctccgctgattctatccgtacacagc--------g---------------tacttgt
cactcaat----------------------------------------------------
-------------------gc---------------gc----------------------
---gttgtcgcgcg-cg--ttctgatcagct-------------------------gtgt
tgt---------------------------cgcgcgcgtactcaagagc-ggt-------
--------------------gttatcgcgtgcctactgaagggc-ggga------ccgag
ggtgtgt-cacgtcgcgggggcacttttgatcattttggaagggcactttctatgcaaga
--ctaaaaag-ggcatgtgc---tctgcacaggttgagccctatgtgtgcacgtgcctgc
cc------tgcatct----tatatata---------------------------------
-------------------------------------------------------t----
---tataggtagatacagactggtacagactgatgtgactggagtggggtgggggtgttt
tatttatacatatatacgcc--ttttttttaggtgagggaatggaagttttgagtgagtt
cccccac-ttttttccctaggacttcaataagtcaaagtacaggtctagacttaatgatg
atcatcctcaagccatactgagggtctcaact------gctctaaagccaaatgcggttc
agatttgtgagaagaagcgctgtcaagtctctggcagcaagaagtaggcaaaagatgcca
tgttcagaagaactgttcataatcttca-ctcaatgttctattaatgttcaggacacttc
atgttcagaagaaataattaaaactgttaataatgacatttgaggac--t-tttt-tttt
gtgaaatcccttatgcggcccagcctcacccagactttgcctcctgcggcccccaggtaa
attgagtttgagacccctg
>hAT-N163B_DR|68297
------------------------------------------------------------
------------------------------------------------------------
------------------------------------------------------------
------------------------------------------------------------
------------------------------------------------------------
------------------------------------------------------------
-------------------------------------gtactcaagagc-tgt-------
--------------------gttgtcgcgcgattactgaagggc-ggta-----------
--------tgtgtcgcgggggcacttttgattattttggaagggcactttctattcaaga
--ataaaatg-ggcatgtgca---ctgcacaggttgagccctacgtgtgcacgtgcctgc
cc------tatat-----------------------------------------------
------------------------------------------------------------
------------------------------------------------------------
------------------------------------------------------------
------------------------------------------------------------
------------------------------------------------------------
------------------------------------------------------------
------------------------------------------------------------
------------------------------------------------------------
------------------------------------------------------------
-------------------
>hAT-N163B_DR|68298
------------------------------------------------------------
------------------------------------------------------------
------------------------------------------------------------
------------------------------------------------------------
------------------------------------gt----------------------
---gttatcacgcg-cg--tactgatcagct-------------------------gtgt
tgt---------------------------cgcgcgcgtactcaagagc-ggt-------
--------------------gttgtcgcgcgcctactgaagggc-ggga------ccgaa
ggtgtgc-cgcgtcgcgggggcacttttgatcattttggaagggcactttctatccaaga
--ctaaaaag-ggcatgtgca---ctgcacaggttgagccctatgtgtgcacgtgcctgc
ctgtgacatgtatt----------------------------------------------
------------------------------------------------------------
------------------------------------------------------------
------------------------------------------------------------
------------------------------------------------------------
------------------------------------------------------------
------------------------------------------------------------
------------------------------------------------------------
------------------------------------------------------------
------------------------------------------------------------
-------------------
>hAT-N163B_DR|68299
caggggtctcaaactcgcggcccgcgggccatttgcggccctcagtgcaatattttgtgg
cccgcgccgaccgctg-tactctgacagaatcagcggagcggg--gagagagatcgctcc
ccgctccgctgattctatccgtacacagc--------g---------------cgcttgt
cactcaat----------------------------------------------------
-------------------gc---------------gc----------------------
---gttgtggcgcg-ca--ttctgatcagct-------------------------gtgt
tat---------------------------cgcgcgcgtattcaagagc-ggt-------
--------------------gttatcgcgcgcctactgaagggc-ggga------ccgag
ggtgtgt-cgcgtcgtgggggcacttttgatcattttggaagggcactttctatgcaaga
--ctaaaaag-ggcatgtgc---tctgcacaggttgagccctatgtgtgcacgtgcctgc
cc------tgcatct----tatatata---------------------------------
-------------------------------------------------------ttgat
at-tataggtagatacagactggtacagactgatgtgactggagtggggtgggggtgttt
tatttatacatatatacgcc---tttttttaggtgagggaatggaagttttgagtgagtt
cccccac-ttttttccctaggacttcaataagtcaaagtacaggtctagacttaatgagg
atcatctacaagccatactgagggtctcaactgcttccgctctaaagccaaatgtggttc
agatttgtgagaagaagc-ctgtcaagtctctggcagcaagaagtaggcaaaagatgcga
tgttcagaagaactgttcataatcttca-ctcaatgttctattaatgttcaggacacttc
atgttcagaagaaataattaaaactgttaataatgacatttgaggac--t--ttt-tttt
gtgaaatcccttatgcggcccagcctcacccagactttgcctcctgcggcccccaggtaa
attgagtttgagacccctg
>hAT-N163B_DR|68300
------------------------------------------------------------
------------------------------------------------------------
------------------------------------------------------------
------------------------------------------------------------
-------------------------------------c----------------------
---gtttgcgtgcg-cg--ttctgatcagtt-------------------------gtgt
tgt---------------------------cgcgcacgtactcgagagc-agt-------
--------------------gttgtcgcgcgcctaacaaagggc-ggtag--------gg
ggtgtg------ccgcaggggcacttttgataattttggaagggcactttctatccaaga
--ctaaaaag-ggcatgtgca---ctgcacaggttgag-cctatgtgtgcacgtgcccg-
------------------------------------------------------------
------------------------------------------------------------
------------------------------------------------------------
------------------------------------------------------------
------------------------------------------------------------
------------------------------------------------------------
------------------------------------------------------------
------------------------------------------------------------
------------------------------------------------------------
------------------------------------------------------------
-------------------
>hAT-N163B_DR|68301
caggggtctcaaactcgcggcctgcgtgccatttgcggccctcagtgcaaaattttgtgg
cccgcgccgaccgctg-tactctgacagaatcagctgagcggg--gagagagagcgctcc
ccgctccgctgattctatccatacacagc--------g---------------cgcttgt
cactcaat----------------------------------------------------
-------------------gc---------------gc----------------------
---gttgtcgcgcg-cg--ttctgatcagct-------------------------gtgt
tgt---------------------------cgcgcgcgtactc--gagc-ggt-------
--------------------gttatcgcgcgcctactgaaggtc-agga------ccgag
ggtgtgt-cgcgtcgcgggggcacttttgatcattttggaagggcactttctatgcaaga
--ctaaaaag-ggcatgtgc---tctgcacaggttgagccctatgtgtgcacatgcctgc
cc------tgcatct----tatatata---------------------------------
-------------------------------------------------------ttgat
at-tataggtagatacagactggtacaggctgatgtgactggagtggggtgggggtgttt
tatttatacatatatacgcc--ttttttttaggtgaa-----------------------
------------------------------------------------------------
------------------------------------------------------------
------------------------------------------------------------
-------------------------------------------------------acttc
atgttcagaagaaataattaaaactgttaataatgacatttgaggac--t--ttt-tttt
gtgaaatcccttatgcggcccagcctcacccagactttgcctcctgcggcccccaggtaa
attgagtttgagacccctg
>hAT-N163B_DR|68302
------------------------------------------------------------
------------------------------------------------------------
------------------------------------------------------------
------------------------------------------------------------
------------------------------------------------------------
------------------------------------------------------------
--------------------------------------------------gga-------
--------------------gttgttgcgtgcgtactgaaggggggggg---------gg
gg-gtgtatggatcgctggggcacttttgatcattttggaacgacactatcaatcaaaga
--ctaaaaag-ggcatgtgca---ctgcacaagttgagccctatgtgtgcacgtgcctgt
cc-------gca------------------------------------------------
------------------------------------------------------------
------------------------------------------------------------
------------------------------------------------------------
------------------------------------------------------------
------------------------------------------------------------
------------------------------------------------------------
------------------------------------------------------------
------------------------------------------------------------
------------------------------------------------------------
-------------------
>hAT-N163B_DR|68303
caggggtctcaaactcgcggcccgcgggccatttgcggccctcagtgcaatattttgtgg
cccgcgccgaccgctg-tacactgacagaatcagcggagcggg--gagagagagcgctcc
ccgctccgctgattctatccgtacacagc--------ggtcactggcattccccgcccgc
cgtgtaaac---------------------------------------------------
---------------aaaggg---------------gt----------------------
---gttgtcgcgcg-cg--ttctgatcagctgtgttgtcgcgcgcgtactcgagcagtgt
tat---------------------------cgcgcgcgtactcaagagc-agt-------
--------------------gttatcgcgcgcctactgaagggc-ggga------ccgag
gatgtat-cgcgtcgcgggggcacttttgatc-------aagggcactttctatgcaaga
--ctaaaaag-ggcatgtgc---tctgcacaggttgagccctatgtgtgcacgtgcctgc
cc------tgcatct----tatatata---------------------------------
-------------------------------------------------------tta--
-----taggtagatacagactggtacagactgatgtgactggagtggggtgggg--gttt
tatttatacatatatacgcc--ttttttttaggtgagggaatggaagttttgagtgagtt
cccccac-ttttttccctaggacttcaataagtcaaagtacaggtctagacttaatgatg
atcatcttcaagccatactgagggtctcaactgcttccgctctaaagccaaatgtggttc
agatttgtgagaagaagcgctgtcaagtctctggcagcaagaagtaggcaaaagatgcca
tgttcagaagaactgttcataatcttca-ctcaatgttctattaatgttcaggacacttc
atgttcagaagaaataattaaaactgttaataatgacatttgaggac--t--ttt-tttt
gtgaaatcccttatgcggcccagcctcacccagactttgcctgatgcggcccccaggtaa
attgagtttgagacccctg
>hAT-N163B_DR|68304
------------------------------------------------------------
------------------------------------------------------------
------------------------------------------------------------
------------------------------------------------------------
------------------------------------------------------------
---------------------------------------------------------tgt
tgt---------------------------cgcgcgcgtactcaagagc-ggt-------
--------------------gttatcgcacgcctcctgaagggc-ggta-----------
--------tgtgtcgcgggggcacttttgatcattttggaagggcactttctatccaaaa
--ccaaaaag-ggcatgtgca---ctgcacaggttgagccct------------------
------------------------------------------------------------
------------------------------------------------------------
------------------------------------------------------------
------------------------------------------------------------
------------------------------------------------------------
------------------------------------------------------------
------------------------------------------------------------
------------------------------------------------------------
------------------------------------------------------------
------------------------------------------------------------
-------------------
>hAT-N163B_DR|68305
------------------------------------------------------------
------------------------------------------------------------
------------------------------------------------------------
------------------------------------------------------------
------------------------------------------------------------
---------gcgcg-cg--ttctgatcagct-------------------------gtgt
tgt---------------------------tgcgcgcgtactcaagagc-ggt-------
--------------------gttgtcgcgcgcctactgatgggc-ggga------ccgag
ggtgtgc-cgtgtcgtgggggcacttttgatcattttggaagggcactttctatccaaga
--ctaaaaag-ggcatgtgca---ctgcacaggttgagccctatgtgtgcacgtgcctg-
------------------------------------------------------------
------------------------------------------------------------
------------------------------------------------------------
------------------------------------------------------------
------------------------------------------------------------
------------------------------------------------------------
------------------------------------------------------------
------------------------------------------------------------
------------------------------------------------------------
------------------------------------------------------------
-------------------
>hAT-N163B_DR|68306
------------------------------------------------------------
------------------------------------------------------------
------------------------------------------------------------
------------------------------------------------------------
------------------------------------gt----------------------
---gttgtcgcgca-cg--ttctgatcagct-------------------------gtgt
tgt---------------------------cgcgcgcatactcaagagc-gtt-------
--------------------gttgt--tgcgcctactgaagggt-ggga------ccgag
ggtgtgc-cgcgtcgcgggggcacttttgatcattttggaagggcactttctatccaaga
--ctataaag-ggcatgtgca---ctgcacaggttgagccctatgtgtgcacgtgcctg-
------------------------------------------------------------
------------------------------------------------------------
------------------------------------------------------------
------------------------------------------------------------
------------------------------------------------------------
------------------------------------------------------------
------------------------------------------------------------
------------------------------------------------------------
------------------------------------------------------------
------------------------------------------------------------
-------------------
>hAT-N163B_DR|68307
caggggtctcaaactcgcggcccgcgggccatttgcggccctcagtgcaatattttgtgg
cccgcgccgaccgctg-tactctgacagaatcagcggagcggg--gagagagagcgctcc
ccgctccgctgattctatccgtacacagc----------------g-------cgcttgt
cactca------------------------------------------------------
------------------------------------------------------------
-----------atg-ca--c--------------------------------------gt
tgt---------------------------cgcgcgcgtactcaagagc-gat-------
--------------------gttatcgcgcgcctactgaagggc-ggga------ccgag
ggtgtgt-cgcgtcgcgggggcacttttgatcattttggaagggcactttctatgcaaga
--ctaaaaag-ggcatgtgc---actgcacaggttgagccctatgtgtgcacgtgcctgc
cc------tgcatct----ta--taggcct------------------------------
--------------------------------------------------atatattgat
at-tataggtagatacagactggtacagactgatgtgactggagtggggtgggggtgttt
tatttatacatatatacgcc---tttttttaggtgagggaatggaagttttgagtgtgtg
agaagtt-attctccccttgaacttcaataagtcaaagtacaggtctagacttaatgatg
atcatcttcaagccatactgagggtctcaactgcttccgctctaaagccaaatgtggttc
agatttgtgagaagaagcgctgtcaagtctctggcagcaagaagtaggcaaaagatgcca
tgttcagaagaactgttcataatcttca-ctcaatgttctattaatgttcaggacacttc
atgttcagaagaaatcattaaaactgttaataatgacatttaaggac--t--ttt-tttt
gtgaaatcccttatgcggcccagcctcacccagactttgcctcctgcggcccccaggtaa
attgagtttgagacccctg
>hAT-N163B_DR|68308
------------------------------------------------------------
------------------------------------------------------------
------------------------------------------------------------
------------------------------------------------------------
------------------------------------------------------------
------------------------------------------------------------
--------------------------------cgcgcttactca-----cggt-------
--------------------gttgtcgcgcgcctactgaagggc----a------taggg
gg-gggggattgtcgcgggggaacttttgatcattttgaaagggcacttt----------
------------------------------------------------------------
------------------------------------------------------------
------------------------------------------------------------
------------------------------------------------------------
------------------------------------------------------------
------------------------------------------------------------
------------------------------------------------------------
------------------------------------------------------------
------------------------------------------------------------
------------------------------------------------------------
------------------------------------------------------------
-------------------
>hAT-N163B_DR|145042
caggggtctcaaactcgcggcacgcgggccatttgcggccctcagtgcaatattttgtgg
cccgcgccgaccgctg-tactctgacagaatcagcggagcggggagagagagagcgctcc
ccgctccgctgattctatccgtacacagc--------g---------------cgcttgt
cactcaat----------------------------------------------------
-------------------gc---------------gc----------------------
---gttgtcgcgcg-cg--ttctgatcagct-------------------------gtgt
tgt---------------------------cacgcgcgtactcaagagc-ggt-------
--------------------gttatcgcgcgcctactgaagggc-ggga------ccgag
ggtgtgt-cgcgtcgcgggggcacttttgatcattttggaagggcactttctatgcaaga
--ctaaaaag-ggcatgtgc---tctgcacaggttgagccctatgtgtgtacgtgcctgc
cc------tgcatct----tatatata---------------------------------
-------------------------------------------------------ttgat
at-tataggtagatacagactt----------atgtgactggagtggggtgggggtgttt
tatttatacatatatacgcc--ttttttttaggtaagggaattgaagttttgagtgagtt
cccccac-ttttttccctaggacttcaataagtcaaagtacaggtctagacttaatgatg
attatcttcaagccatactgagggtctcaactgcttccgctctaaagccaaatgtggttc
agatttgtgagaagaagcgctgtcaagtctctggcagcaagaagtaggcaaaagatgcca
tgttcagaagaactgttcataatcttca-ctcaatgttctattaatgttcaggacacttc
atgttcagaagaaataattaaaactgttaataatgacatttgaggac--t-tttt-tttt
gtgaaatcccttatgcggcccagcctcacccagactttgcctcctgcggcccccaggtaa
attgagtttgagacccctg
>hAT-N163B_DR|145043
------------------------------------------------------------
------------------------------------------------------------
------------------------------------------------------------
------------------------------------------------------------
------------------------------------------------------------
--------------------------------------------------------gtgt
cgt---------------------------cgcgcgcgtactcgagagc-agt-------
--------------------gttgtcgcgcgcgtactcgagagc-ggtgttgaagggcgg
gaggggg-tgtgtcgcgggggcacttttgatcattttggaagggcactttctatccaaga
--ctaaaaag-ggcatgtgca---ctgcacaggttgagccctatgtgtgcacgtgcctg-
------------------------------------------------------------
------------------------------------------------------------
------------------------------------------------------------
------------------------------------------------------------
------------------------------------------------------------
------------------------------------------------------------
------------------------------------------------------------
------------------------------------------------------------
------------------------------------------------------------
------------------------------------------------------------
-------------------
>hAT-N163B_DR|145044
------------------------------------------------------------
------------------------------------------------------------
------------------------------------------------------------
------------------------------------------------------------
------------------------------------------------------------
------------------------------------------------------------
------------------------------------------------------------
--------------------------gcgcacctactgaagggc-ggga------cggag
ggtgtgt-cgcgtcaagggggcacttttgatcattttggaagggcactttatatcctaga
--ctaaaaag-ggcatgagca---ctgcacaggttgagccctatgtgtgcacgtgtctgc
ttatct--ta--------------------------------------------------
------------------------------------------------------------
------------------------------------------------------------
------------------------------------------------------------
------------------------------------------------------------
------------------------------------------------------------
------------------------------------------------------------
------------------------------------------------------------
------------------------------------------------------------
------------------------------------------------------------
-------------------
>hAT-N163B_DR|145045
------------------------------------------------------------
------------------------------------------------------------
------------------------------------------------------------
------------------------------------------------------------
------------------------------------------------------------
--------------------------cgcg------------------------------
---------------------------------g--------------------------
------------------------------------------------------------
----------------aggggcactttcattcatttttgaggggcattttttatccaaga
----aaaaag-gacatgtgct---ctgcagaggttgagccctacctgtgcacatgcctg-
------------------------------------------------------------
------------------------------------------------------------
------------------------------------------------------------
------------------------------------------------------------
------------------------------------------------------------
------------------------------------------------------------
------------------------------------------------------------
------------------------------------------------------------
------------------------------------------------------------
------------------------------------------------------------
-------------------
>hAT-N163B_DR|145046
caggggtctcaaactcacggcccgtgggccatttgcggccctcattgcaatattttgtgg
cccgcgccgaccgctt-tactctgacagaatcagcggagcggg--gagagagagcgctcc
ccgctctgctgattctatccgtacacagc--------g---------------cgcttgt
cactcaat----------------------------------------------------
-------------------g----------------------------------------
------------------------------c-------------------------gcgt
tgt---------------------------cgcgcgcgtactcaagagcgggt-------
--------------------gatatcacgcgcctactgaagggc-ggga------ccgag
ggtgtgt-cgcgtcgcaggggcacttttgatcattttggaagggccctttctatgcaaga
--ctaaaaag-ggcatgtgc---tctgcacaggttgagccctatgtgtgcacgtgcctgc
cc------tgcatct----tat--------------------------------------
----------------------------------aataattgccgtgagattgtgttgat
at-tataggt--atacagactggtacagactgatgtgactggagtggggtgggggtgttt
tatttttacatatacgcctt----ttttttaggtgagggaatgaaagttttgagtgagtt
cccccac-ttttttccctaggacttcaataagtcaaagtacaggtctagacttaatgatg
atcatcttcaagccatactgagggtctcaactgcttccgctctaaagccaaatgtggttc
agatttgtgagaagaagcgctgtcaagtctctggcagcaagaagtaggcaaaagatgcca
tgttcagaagaactgttcataatcttca-ctcaatgttctgttaatgttcaggacacttc
atgttcagaagaaataattaaaactgttaataatgacatttgaggac--t-tttt-tttt
gtgaaatcccttatgcggcccaacctcacccagactttgcctcctgcggcccccaggtaa
attgagtttgagacccctg
>hAT-N163B_DR|145047
-aggggtctcaaactcgcggcccgcgggccatttgcggccctcagtgcaatattttgtgg
cccgcgccgaccgctg-tacactgacagaatcagctgagcggg--gagcgctctctctcc
ccgctccgctgattctatccgtacacagc--------ggtcactgg-------cattccc
cgccc-------------------------------------------------------
------------------------------------gc----------------------
cgtgttgtcgcgcg-cg--ttcttatcggct-------------------------gtgt
tga---------------------------cgcgcgcgtactcaagagc-ggt-------
--------------------gttatcgcgcgcctactgaagggc-ggga------ccaag
ggtgtgt-cgcgtcgcgg-ggcacttttgatcattttggaagggcactttctatgcaaga
--ctaaaaag-ggcatgtgc---actgcacaggttgagccctatgtgtgcacgtgcctgc
cc------tgcatct----ta--gat----------------------------------
----------------------------------------------------------at
at-cataggtagatacagactggtacagactgatgtgactggagtggggtgggggtgttt
tatttatacatatatacac---ctttttttaggtgagggaatggaagttttgagtgagtt
cccccac-tttttaccctgggacttcaataagtcaaagtacaggtctagacttaatgatg
atcatcttcaagccatactgagggtctccactgcttccgctctaaagccaaatgtggttc
agatttgtgagaagaagcgctgtcaagtctctggcagcaagaagtaggcaaaagatgcca
tgttcagaagaactgttcataatcttca-ctcaatgttctattaatgttcaggacacttc
atgttcagaaaaaataattaaa--tgttaataatgacatttgaggac--t--ttt-tttt
gtgaaatcccttatgcggcccagcctcccccagactttgcctcctgcggcccccaggtaa
attgagtttgagacccctg
>hAT-N163B_DR|145048
caggggtctcaaactcgcggcccgcgggccatttgcggccctcagtgcaatattttgtgg
cccgcgccgaccgctg-tactctgacagaataagcggagcggg--gagagagagcgctcc
ccgctccgctgattctatccgtacacagc--------g---------------cgcttgt
cactcaat----------------------------------------------------
-------------------gc---------------gc----------------------
---gttgtcgcgca-cg--ttctgatcagct-------------------------gtgt
tgt---------------------------cgcgcgtgtactcaagagc-gat-------
--------------------gttatcgcgcgcctactgaagggc-ggga------gcgag
ggtgtgt-cttttcgcggaggcacttttgatcattttggaagggcactttctatgcaaga
--ctaaaaag-ggcatgtgc---tctgcacaggttgagccctatgtgtgcacgtgcctgc
cc------tgcatctt--atataggta---------------------------------
------------------------------------------------------------
---tatatatatatataggtaaatacagactgatgtgactggagtggggtgggggtgttt
tatttatacatatatacgcct-ttttttttaggtgagggaatggaagttttgagtgagtt
cccccac-ttttttccctaggacttcaataagtcaaagtacaggtctagacttaatgatg
atcatcttcaatccatactgagggtctcaactgcttccgctctaaagccaaatgtggttc
agatttgtgagacgaagcgctgtcaagtctctggcagcaagaagtaggcaaaagatgcca
tgttcagaagaactgttcataatcttca-ctcaatgttctattaatgttcaggacacttc
atgttcagaagaaataattaaaactgttaataatgacatttgaggac--t--ttt-tttt
gtgaaatcccttatgcggcccagcctcacccagactttgcctcctgcggcccccaggtaa
attgagtttgagacccctg
>hAT-N163B_DR|145049
caggggtctcaaactcgcggcccgcgggccatttgcggccctcagtgcaatattttgtgg
cccgcgccaacagctg-tacactgacagaatcagcggagcggg--gagagagag------
-cgctccgctgattctatccgtacacagc--------g---------------cgcttgt
cactcaat----------------------------------------------------
-------------------gc---------------gt----------------------
---gttgtcgcgcg-cg--ttctgatcagct-------------------------gtgt
tgt---------------------------cgcgcgcgtactcaagagc-ggt-------
--------------------gttatcgcgcgcctactgaggggc-cgga------ccgag
ggtgtgt-cgcgtcgcgggggcacttttgatcattttggaagggcactttctatgcaaga
--ctaaaaag-ggcatgtgc---actccacaggttgagccctatgtgtgcacgtgcctgc
cc------tgcatct----tatatata---------------------------------
-------------------------------------------------------ttgat
at-tataggtagatacagactggtacagactgatgtgactggagtggggtgagggtgttt
tatttatacatatatacg----ccttttttaggtgagggaatggaagttttgagtgagtt
cccccac-ttttttccctaggacttcaataagtcaaagtacaggtctacacttaatgatg
atcatcttcaagccatactgagggtctcaactgcttccgctctaaagccaaatgtggttc
agatttgtgggaagaagcgctgtcaagtctctggcagcaaggagtaggcaaaagatgcca
tgttcagaagaactgttcataatcttca-ctcaatgttctattaatgttcaggacacttc
atgttcagaagaaataattaaaactgttaataatgacatttgaggac--t--ttt-tttt
gtgaaatcccttatgcggcccagcctcacccacactttgcctcctgcggcccccaggtaa
attgagtttgagacccctg
>hAT-N163B_DR|145050
------------------------------------------------------------
------------------------------------------------------------
------------------------------------------------------------
------------------------------------------------------------
------------------------------------gt----------------------
---gttgtcgcgcg-cg--ttctgatcagct-------------------------gtgt
tgt---------------------------cgcgtgcgttcttatcatc-tgt-------
--------------------gttgtcgcgtgcgttctgatcagc----------------
--tgtgt-tgtcgcgc-------------------------gcg----------------
ttctgatcagctg--------tgt-----------------tgt-tgcgcgcgttctga-
------------------------------------------------------------
------------------------------------------------------------
------------------------------------------------------------
------------------------------------------------------------
------------------------------------------------------------
------------------------------------------------------------
------------------------------------------------------------
------------------------------------------------------------
------------------------------------------------------------
------------------------------------------------------------
-------------------
>hAT-N163B_DR|145051
------------------------------------------------------------
------------------------------------------------------------
------------------------------------------------------------
------------------------------------------------------------
------------------------------------------------------------
---gttgttgt------tgtactcatcagct-------------------------gtgt
tgt---------------------------cgcgcgtgtactcg--agc-ggt-------
--------------------gttgtcgcgcggctactaaagggc-ggga------ctgag
ggtgtgc-cgcgtcgcgggggcacttttgatcattttggaagggcactctctatccaaga
--ctaaaaag-ggcacgtgca---ctgcacaggtcgagccctatgtgtgcacgtgcctgc
tc------agc-------------------------------------------------
------------------------------------------------------------
------------------------------------------------------------
------------------------------------------------------------
------------------------------------------------------------
------------------------------------------------------------
------------------------------------------------------------
------------------------------------------------------------
------------------------------------------------------------
------------------------------------------------------------
-------------------
>hAT-N163B_DR|145052
------------------------------------------------------------
------------------------------------------------------------
------------------------------------------------------------
------------------------------------------------------------
------------------------------------------------------------
------------------------------------------------------------
------------------------------------------------------------
------------------------------------------------------------
--------------gcgggagcactacagttcattttagatgggcactttctatcgaaga
--ctaaaaag-gg----------catgcacaggttaagccctatgtatgcatgtgcctgc
--------t---------------------------------------------------
----------------------------------------------------------at
ata---------------------------------------------------------
---------------------------tt-------------------------------
-----a------------------------------------------------------
------------------------------------------------------------
------------------------------------------------------------
-----------------------------------------t------------------
-------------ata--------------------------------------------
------------------------------------------------------------
-------------------
>hAT-N163B_DR|217821
caggggtctcaaactcgcggcccgcgggccatttgcggccctcagtgcaatattttgtgg
cccgcgccgaccactg-tactctgacagaatcagtggagcagg--gagagagagcgctcc
ccgctccgctgattctatccgtacacagc--------g---------------cgcttgt
cactcaat----------------------------------------------------
-------------------gc---------------gc----------------------
---gttgtcgcgcg-cg--ttctgatcagct-------------------------gtgt
tgt---------------------------cgcgcgcgtactcaagagc-ggt-------
--------------------gttatcgcgcgcctactgaagggc-ggga------ccgag
ggtgtgt-cgcgttgcgggggcacttttgatcattttggaagggcactttctatgcaaga
--ctaaaaag-ggcatgtgc---tctgcacaggttgagccctatgtgtgcacgtgcctgc
cc------tgcatct----tatatata---------------------------------
-------------------------------------------------------ttgat
at-tataggtagatacagactggtagagactgatgtgactggagtggggtgggggtgttt
tatttatacacatatacgcc--tttttt------------------------agtgagtt
cccccac-tttttttcctaggacttcaataagtcaaagtacaggtctagacttaatgatg
atcatcttcaagccatactgagggtctcaactgcttccgctctaaagccaaatgtggttc
agatttgtgagaagaagcgctgtcaagtctctggcagcaagaagtaggcaaaagatgcca
tgttcagaagaactgttcataatcttca-ctcaatgttctattaatgttcaggacacttc
atgttcagaagaaataattaaaactgttaataatgacatttgaggac--t--ttt-tttt
gtgaaatcccttatgcgtcccatcctcacccagactttgcctcctgcggcccccaggtaa
attgagtttgagacccctg
>hAT-N163B_DR|217822
caggggtctcaaactcgcggcccgcgggccatttgcggccctcagtgcaatattttgtgg
cccgcgccaaccgctg-tactctgacagaatcagtggagcggg--gagagagagcgctcc
ccactgcgctgattctatccgtacacagc--------a---------------cgcttgt
cactcaat----------------------------------------------------
-------------------gc---------------gc----------------------
---gttgtcgcgcg-cg--ttctgatcagct-------------------------gtgt
tgt---------------------------cgcgcgcgtactcaagagc-ggt-------
--------------------gttatcgcacgcctactgaagggc-ggga------ccgag
ggtgtgt-cgcgtcgcgggggcacttttgatcattttgaaagggcactttctatgcaaga
--ctaaaaag-ggcatgtgc---tctgcacaggttgagccctatgtgtgcacgtgcctgc
cc------tgcatct----tatatata---------------------------------
-------------------------------------------------------ttgat
at-tataggtagatacagactggtacagactgatgtgactggagtggggtgggggtgttt
tatttatacacatatacgcc--ttttttttaggtgagggaatggaagtttggagtaagtt
cccccac-ttttttccctaggacttcaataagtcaaagtacaggtctagacttaatgatg
atcatcttcaagccatactgagggtctcaactgcttccgctctaaagccaaatgtggttc
agatttgtgagaagaagcgctgtcaagtctctggcagcaagaagtaggcaaaagatgcca
tgttcagaagaactgttcataatcttca-ctcaatgttctattaatgttcaggacacttc
atgttcagaagaaataattaaaactgttaataatgacatttgaggac--t--ttt-tttt
gtgaaatcccatatgcggcccagcctcacccagactttgcctcctgcggcccccaggtaa
attgagtttgagacccctg
>hAT-N163B_DR|217823
caggggtctcaaactcgcggcccgcgggccatttgcggccctcagtgcaatattttgtgg
cccgcgctgaccgctg-tactctgacagaatcagtggagcggg--gagagagagcgctcc
ccgctccgctgattctatccgtacacagc--------g---------------cgcttgt
cactcaat----------------------------------------------------
-------------------gc---------------gc----------------------
---gttgtcgcgcg-cg--ttctgatcagct-------------------------gtgt
tgt---------------------------cgcgctcgtactcaagagc-ggt-------
--------------------gttatcgcgcgcctactaaagggc-ggga------ccgag
ggtgtgt-cgcgtcgcgggggcacttttgatcattttggaagggcactttctatgcaaga
--ctaaaaag-ggcatgtgc---tctgcacaggttgagccctatgtgtgcacgtgcctgc
cc------tgcatct----tatatatattatcagtctgatctcacgaattagatcgtacg
aattcatacgaattagccactaaatgaaaaagttacgaattgccgtgagattgtgttgat
at-tataggtagatacagactggtacagactgatgtgactggagtggggtgggggtgttt
tatttatacatatatacgcc---tttttttaggtgagggaatagaagttttgagtgagtt
cccccac-ttttttccctaggacttcaataagtcaaagtacaggtctagacttaatgatg
atcatcttcaagccatactgagggtctcaactgcttccactctaaagccaaatgtggttc
agatttgtcagaagaagcgctgtcaagtctctggcagcaagaagtaggcaaaagatgcca
tgttcagaagaactgttcataatcttca-ctcaatgttctattaatgttcaggacacttc
atgttcagaagaaataattaaaactgttaataatgacatttgaggac--t--ttt-tttt
gtgaaatcccttatgcggcccagcctcacccagactttgcctcctgcggcccccaggtaa
attgagtttgagacccctg
>hAT-N163B_DR|217824
caggggtctcaaactcgcggcccgcgggccatttgcggccctcagtgcaatattttgtgg
cccgcgccgaccgctg-tactctgacagaatcagcggagcggg--gagagagagcgctcc
ccgctccgctgattctatccgtacacagc--------g---------------cgcttgt
cactcaat----------------------------------------------------
-------------------gc---------------gc----------------------
---gttgtcgcgcg-tg--ttctgatcagct-------------------------gtgt
tgt---------------------------cgcgcgcattctgatcagc-tgt-------
--------------------gttgtcgcacgcgtactgaagggc-ggga------ccgag
g-----------------------------------------------------------
------------------------------------------------------------
------------tct----tatatatat--------------------------------
---------------------------------------------------tgtgttgat
at-tataggtagatacagactggtacagactgatgtgactggagtggggtgggggtgttt
tatttatacatatatacgcc--ttttttttaggtgagggaatggaagttttgagtgagtt
cccccactttttttccctaggacttcaataagtcaaagtacaggtctagacttaatgatg
atcatcttcaagccatactgagggtctcaactgcttccgctctaaagccaaatgtggttc
agatttgtgagaagaagcgctgtcaagtctctggcagcaagaagtaggcaaaagatgcca
tgttcagaagaactgttcataatcttca-ctcaatgttctattaatgttcaggacacttc
atgttcagaagaaataattaaaactgttaataatgacatttgaggac--t--ttt-tttt
gtgaaatcccttatgcggcccagcctcacccagactttgcctcctgcggcccccaggtaa
attgagtttgagacccctg
>hAT-N163B_DR|217825
------------------------------------------------------------
------------------------------------------------------------
------------------------------------------------------------
------------------------------------------------------------
------------------------------------------------------------
------------------------------------------------------------
-------------------------------gcgtgcgtacccg--agc-ggt-------
--------------------gatgtcgcgtgcctactgaaaggc-ggtg------ggggg
gaag-----gtgtcgcgggggcacttttgatcattttggaagggcactttctattcaaga
--ctaaaaaa-ggcatgtgca---ctgcacaggttgagccctatgtgtgcacatgcctg-
------------------------------------------------------------
------------------------------------------------------------
------------------------------------------------------------
------------------------------------------------------------
------------------------------------------------------------
------------------------------------------------------------
------------------------------------------------------------
------------------------------------------------------------
------------------------------------------------------------
------------------------------------------------------------
-------------------
>hAT-N163B_DR|217826
------------------------------------------------------------
------------------------------------------------------------
------------------------------------------------------------
------------------------------------------------------------
------------------------------------gt----------------------
---gttatcgcgcg-cg--tactgatcagct-------------------------gtgt
tgc---------------------------cgcgcgcgtactcaagagc-ggt-------
--------------------gttgtcgcacgcctactgaagggc-ggga------ccgaa
ggtgtgc-cgcgtcacgggggcacttttgatccttttggaagggcactttatatccaaga
--ctaaaaag-ggcatgtgca---ctgcacaggttgagccctatgtgtgcacgtgcctgc
------------------------------------------------------------
------------------------------------------------------------
------------------------------------------------------------
------------------------------------------------------------
------------------------------------------------------------
------------------------------------------------------------
------------------------------------------------------------
------------------------------------------------------------
------------------------------------------------------------
------------------------------------------------------------
-------------------
>hAT-N163B_DR|217827
------------------------------------------------------------
------------------------------------------------------------
------------------------------------------------------------
------------------------------------------------------------
------------------------------------gt----------------------
---gttatcgcgcg-cg--tactgatcagct-------------------------gtgt
tgc---------------------------cgcgcgcgtactcaagagc-ggt-------
--------------------gttgtcgcacgcctactgaagggc-ggga------cggaa
ggtgtgc-cgcgtcacgggggcacttttgatccttttggaagggcactttctatccaaga
--ctaaaaag-ggcatgtgca---ctgcacaggttgagccctatgtgtgcacgtgcctgc
------------------------------------------------------------
------------------------------------------------------------
------------------------------------------------------------
------------------------------------------------------------
------------------------------------------------------------
------------------------------------------------------------
------------------------------------------------------------
------------------------------------------------------------
------------------------------------------------------------
------------------------------------------------------------
-------------------
>hAT-N163B_DR|217828
caggggtctcaaactcgcggcccgcgggccatttgcggccctcagtgcaatattttgtgg
cccgcgccgaccgctg-tacactgacagaatcagcggagcggg--gagagagagcgctct
ccgctctgctgattctatccgtacacagc--------ggtcactgg-------cattcct
cgcccgccgtgtaaacaaaggggcgaggatgccggtgacgtcaccacgcaccccgcccct
ttgttagacgctgtgacgggcgggaagtgtggaggggc----------------------
---gttgtcgcgcg-cg--ttctgatcagct-------------------------gtgt
tgt---------------------------cgcgcgcatactcaagagc-gat-------
--------------------gttatcgcgcgcctactgaagggc-ggga------ccgag
ggtgtgt-cgcgtcacgggggcacttttgatcattttggaagggcactttctatgcaaaa
--ctaaaaag-ggcatgtgc---tctgcacaggttgagccctatgtgtgcacgtgcctgc
ca------tgcatct----ta--tat----------------------------------
----------------------------------------------------------at
at-tataggtagatacagactggtaca---------gactggagtgtggtgggggtgttt
tatttatacatatatacgcc-tttttttttaggtgagggaatggaagttttgagtgagtt
cccccac-ttttttccctaggacttcaataagtcaaactacaggtctagacttaatgatg
atcatcttcaagccatac------tcccaactgcttccgctttaaaaccaaatgtggttc
agatttgtgagaagaagcgctgtcaagtctctggcagcaagaagtaggcaaaagatgcca
tgttcagaagaactgttcataatcttca-ctcaatgttctattaatgttcaggacacttc
atgttcagaagaaataattaaaactgttaataatgacatttgaggac--t--tgt-tttt
gtgaaatcccttatgcggcccagcctcacccagactttgcctcctgcggcccccaggtaa
attgagtttgagacctctg
>hAT-N163B_DR|217829
------------------------------------------------------------
------------------------------------------------------------
-------------------------------------g-------------cgcgcgtac
tgaatagc----------------------------------------------------
-----------------------------------ggt----------------------
---gttatcgcgcg-cg--tactgatcagct-------------------------gtgt
tgt---------------------------cgcgcgcgtactcaagagc-ggt-------
--------------------gttgtcgcgcgcctactgaagggt-ggga------ccgaa
ggtgtgc-cgcgtcgcgggggcacttttaatcattttggaagggcactttctatccaaga
--ctactaag-ggcatgtgca---ctgcacaggatgagccctatgtgtgcacgtgcct--
------------------------------------------------------------
------------------------------------------------------------
------------------------------------------------------------
------------------------------------------------------------
------------------------------------------------------------
------------------------------------------------------------
------------------------------------------------------------
------------------------------------------------------------
------------------------------------------------------------
------------------------------------------------------------
-------------------
>hAT-N163B_DR|217830
caggggtctcaaactcgcggcccgcgggccatttgcggccctcagtgcaatattttgtgg
cccgcgccgaccgctg-tactctgacagaatcagcggagcggg--gagacagagtgctcc
ccgctccgctgattctatccgtacacagc--------g-cgct---------tgtcttgt
cactcaat----------------------------------------------------
-------------------gc---------------gc----------------------
---gttgtcgcgcg-cg--ttctgatcagct-------------------------gtgt
tgt---------------------------cgcgcgcgtactcaagagc-ggt-------
--------------------gttatcgcacgcctactgaagggc-ggga------ccaag
ggtgtgt-cgcgtcgcgggggcacttttgatcattttggaagggcactttctatgcaaga
--ctaaaaag-ggcatgtgc---actgcacaggttgagccctatgtgtgcacgtgcctgc
cc------tgcatct----tgtg-------------------------------------
-------------------------------------------------------ttgat
at-tataggtagatacagactggtacagactgatgtgactggagtggggtgggggtgttt
tatttatacatatatacgcc--ttttttttaggtgagggaatggaagttttgagtgagtt
cccccac-ttttttccctaggacttcaatgagtcaaagtacaggtctagacttaatgatg
atcatctacaagccatactgagggtctcaactgcttccgctctaaagctaaatgtggttc
agatttgtgagaagaagcgctgtcaagtctctggcagcaaggagtaggcaaaagatgcca
tgttcagaagaactgttcataatcttca-ctcaatgttctattaatgttcaggacacttc
atgttcagaagaaataattaaaactgttaataatgacattttaggac--t-tttt-tttt
gtgaaataccttatgcggcccagcctcacccagactttgcctcctgcggcccccaggtaa
attgagtttgagacccctg
>hAT-N163B_DR|217831
------------------------------------------------------------
------------------------------------------------------------
------------------------------------------------------------
------------------------------------------------------------
------------------------------------gt----------------------
---gttgtcgcact-cg--ttctgaccagct-------------------------gtgt
tgt-----------------------------cgcacgtactcaagagc-ggt-------
--------------------gttgttgagcgcctactgaagggt-ggga------ccgag
ggtgtgc-cgcgtcgcgggggcacttttgatcattttggaagggcactttctatccaaga
--ctaaaaag-gccatgtgca---ctgcacaggttgagccctatgtgtgcacgtgcctg-
------------------------------------------------------------
------------------------------------------------------------
------------------------------------------------------------
------------------------------------------------------------
------------------------------------------------------------
------------------------------------------------------------
------------------------------------------------------------
------------------------------------------------------------
------------------------------------------------------------
------------------------------------------------------------
-------------------
>hAT-N163B_DR|217832
------------------------------------------------------------
------------------------------------------------------------
------------------------------------------------------------
------------------------------------------------------------
------------------------------------------------------------
---gttgtcgcgcg-c--------------------------------------------
-------------------------------------gtactcaagagt-ggt-------
--------------------gttgtcgcgcgcctactgaagggc-ggga------ccaag
ggtgtgc-cgcgtcgcgggggcacttttgatcattttggaa-ggcactttctatccaaga
--ctaaaaag-ggcatgtgca---ctgcacaggttgagccctatgtgtgcacgtgcctgg
ct------t---------------------------------------------------
------------------------------------------------------------
------------------------------------------------------------
------------------------------------------------------------
------------------------------------------------------------
------------------------------------------------------------
------------------------------------------------------------
------------------------------------------------------------
------------------------------------------------------------
------------------------------------------------------------
-------------------
>hAT-N163B_DR|217833
caggggtctcaaactc------------------gcggccctcagtgcaatattttgtgg
cacgcgccgaccgctg-tactctgacagaatcagcggagcggg--gagagagagcgctcc
ccgctccgctgattctatccgtacacagc--------g---------------cgcttgt
cactcaat----------------------------------------------------
-------------------gc---------------gc----------------------
---gttgtc---------------------------------------------------
-------------------------------gcgcgcatactcaagagc-ggt-------
--------------------gttatcgcgcgcctactgaagggc-ggga------ccgag
ggtgtgt-cgcgtcgcgggggcacttttgatcattttggaagggcactttctatgcaaga
--ctaaaaag-ggcatgtgc---tcggcacaggttgagccctatgtgtgcacgtgcctgc
cc------tgcatct----tatatata---------------------------------
-------------------------------------------------------tt-at
at-tataggtagatacagactggtacagactgatgtgactggagtggggtgggggtgttt
tatttatacatgtatacg-c--ctttttttaggtgagggaatggaagttttgagtgagtt
cccccac-ttttttccctaggacttcaataagtcaaagtacaggtctagacttaatgatg
atcatcttcaagccatactgagggtctcaactgcttccgctctaaagccaaatgtggttc
agatttgtgagaagaagcgctgtcaagtctctggcagcaagaagtaggcaaaagatgcca
tgttcagaagaactgttcataatcttca-ctcagtgttctattaatgttcaggacacttc
atgttcagaagaaataattaaaactgttaataatgacatttgaggac-tt-tttt-tttt
gtgaaatcccttatgcggcccagcctcacccagactttgcctcctgcggcccccaggtaa
attgagtttgagacccctg
>hAT-N163B_DR|217834
------------------------------------------------------------
------------------------------------------------------------
------------------------------------------------------------
------------------------------------------------------------
------------------------------------------------------------
--------------------------------------------------------gtgt
tg-------------------------------tcgcgaactcaagagcgggt-------
--------------------gttggttgagacgaaatgaagagcggggg------gtg--
--------gttgtcgcgagggcacttcagatcagtttggaaaggcactttttatcctaca
--ctaaaaag-ggcatgtgca---ccgcacaggttgagccctatatgtgcacgtgtgtg-
------------------------------------------------------------
------------------------------------------------------------
------------------------------------------------------------
------------------------------------------------------------
------------------------------------------------------------
------------------------------------------------------------
------------------------------------------------------------
------------------------------------------------------------
------------------------------------------------------------
------------------------------------------------------------
-------------------
>hAT-N163B_DR|217835
caggggtctcaaac---------------catttgcggccctcagtgcaatattttgtgg
cccgcgccgaccgctg-tactctgacagaatcagcggagcggg--gagagagagcgctcc
ccgattcgctgattctatccgtacacagc--------g---------------cgcttgt
cactcaat----------------------------------------------------
-------------------gc---------------gctgtcgcgcgcgttctggtcagc
tgcgttgtcgcgcg-cg--ttctggtcagct-------------------------gcgt
tgt---------------------------cgcgcgcgttctggtcagc-tgc-------
--------------------gttgtcgcgcgcgtactgaagagc-ggga------ccgag
ggtgtgt-cgcgtcgcaggggcacttttgatcattttggaagggcactttctatgcaaga
--ctaaaaag-ggcatgtgc---actgcacaggttgagccctatgtgtgcacgtgccttc
cc------tgcatct----tatatata---------------------------------
-------------------------------------------------------ttgct
at-tataggtagatacagactggtacggactgatgtgactggagtggggtgggggtgttt
tatttatacatatatacgcc---tttttttaggtgagggaatggaagttttgagtgagtt
cccccac-ttttttccctaggacttcaataagtcaaagtacaggtctagacttaatgatg
atcgtcttcaagccatactgagggtctcaactgcttccgctctaaagccaaatgtggttc
agatttgtgagaagaagcactgtcaagtctctggcagcaagaagtaggcaaaagatgcca
tgttcagaagaactgttcataatcttca-ctcaatgttctattaatgttcaggacacttc
atgttcagaagaaataattaaaactgttaataatgacatttgaggac--t--ttt-tttt
gtgaaatcccttatgcggcccagcctcacccagactttgcctcctgcggcccccaggtaa
attgagtttgagacccctg
>hAT-N163B_DR|217836
caggggtctcaaactc-------gcgggccatttgcggccctcagtgcaatattttgtgg
cccgcgccgaccgctg-tacactgacagaatcagcggagcggg--gagagagagcgctcc
ccgctccgctgattctatccgtacacagc--------g---------------cgcttgt
cactcaat----------------------------------------------------
-------------------gc---------------gc----------------------
---gttgtcgcgcg-cg--ttctgatcagct-------------------------gtat
tgt---------------------------cgcgcgcgtactcaagagc-ggt-------
--------------------gttatcgcgtgcctactgaagggc-ggga------ccgag
ggtgtgc-cgcgtcgcgggggcacttttgatcattttggaagggcactttctatgcaaga
--ctaaaaag-ggcatgtgc---actgcacaggttgagccctatgtgtgcacgtgcctgc
cc------tacatct----tatatata---------------------------------
-------------------------------------------------------ttgat
at-tataggtagatacagactggtacggactgatgtgactggagtggggtgggggtgttt
tatttatacatatatacgc---ctttttttaggtgagggaatggaagttttgagtgagtt
cccccac-ttttttccctaggacttcaataagtcaaagtacaggtctagacttaatgatg
atcgtcttcaagccatactgagggtctcaactgcttcagctctaaagccaaatgtggttc
agatttgtgagaagaagcgctgtcaagtctctggcagcaagaagtaggcaaaagatgcca
tgttcagaagaactgttcataatcttca-ctcattgttctattaatgttcaggacacttc
atgttcagaagaaataattaaaactgttaataatgacatttgagg---------------
------------------------------------------------------------
-------------------
>hAT-N163B_DR|217837
--ggggtctcaaactcgcggcccgcgggccatttgcggccctcagtgcaatattttgtgg
cccgcgccgaccgctg-tacactgacagaatcagcagagcggg--gagagagagcgtttc
ccgctccgctgattctttccgtacacagc--------g---------------cgcttgt
cactcaat----------------------------------------------------
-------------------gc---------------gc----------------------
---gttgtcgcgcg-cg--ttctgatcagct-------------------------gtgt
tgt---------------------------cgcgcgcgtactcaagagc-ggt-------
--------------------gttatcgcgcgcctactgaagaac-gggg------ccgag
ggtgtgt-cgcatcgcgggggcacttttgatcattttggaagggcactttctatgcaaga
--ctaaacag-ggcatgtgc---tctgcacaggttgagccctatgtgtgcacgtgcctgc
cc------tgcatct--------tgtg---------------------------------
-------------------------------------------------------ttgat
at-tataggtagatacagactggtacagactgatgtgactggagtggggtgggggtgttt
tatttatacatatatacgcc---tttttttaggtgagggaatggaagttttgagtgagtt
cccccac-tttgtcccctaggacttcaataagtcaaagtacaggtctagacttaatgatg
atcatcttcaagccatactgagggtctcaactgctt----tctaaagccaaatgtggttc
agatttgtgagaagaagcgctgtcaagtctctggcagcaaggagtaggcaaaagatgcca
tgttcagaagaactgttcataatcttca-ctcaatgttctattaatgttcaggacacttc
atgttcagaagaaataattaaaactgttaataatgacatttgaggac--t--tt--tttt
gtgaaatcccttatgcggcccagcctcacccagactttgcctcctgcggcccccaggtaa
attgagtttgagacccctg
>hAT-N163B_DR|217838
------------------------------------------------------------
------------------------------------------------------------
------------------------------------------------------------
------------------------------------------------------------
------------------------------------------------------------
---gttgtcgcgcg-ca--ttctgatcagct-------------------------gtgt
tgt---------------------------cgcgcgcgtactgaagagc-ggt-------
--------------------gttgtcgcgcgcgttctga---------------------
---gtgt-tgtcgcgc-------------------------gcg----------------
ttctgatcagctg--------tgt-----------------tgt-cgcgcgcgttct---
------------------------------------------------------------
------------------------------------------------------------
------------------------------------------------------------
------------------------------------------------------------
------------------------------------------------------------
------------------------------------------------------------
------------------------------------------------------------
------------------------------------------------------------
------------------------------------------------------------
------------------------------------------------------------
-------------------
>hAT-N163B_DR|293749
------------------------------------------------------------
------------------------------------------------------------
------------------------------------------------------------
------------------------------------------------------------
------------------------------------------------------------
------------------------------------------------------------
------------------------------------------------------------
------------------------------------------------------------
------------------------------------------------------------
------------------------------------------------------------
------------------------------------------------------------
------------------------------------------------------------
------------------------------------------------------------
-atttatacatatatacgcc--ttttttttaggtgagggaatggaagttttgagtgagtc
t------------------------------------agacaggtctagacttaatgatg
atcatcttcaagccatactgagggtctcaactgcttccgctctaaagccaagtgtggttc
agatttgtgagaagaagcgctgtcaagtctctggcagtaaggagtaggcaaaagatgcca
tgttcagaagaactgttcataatcttca-ctcaatgttctattaatgttcaggacacttc
atgttcagaagaaataattaaaactgttaataatgacatttgaggac-tt--ttt-ttgt
gtgaaatcccttatgcggcccagcctcacccagactttgcctcctgcagcccccaggtaa
attgagtttgagacccctg
>hAT-N163B_DR|293750
------------------------------------------------------------
------------------------------------------------------------
------------------------------------------------------------
------------------------------------------------------------
------------------------------------------------------------
---gttgttgcgcg-cg--ttctgatcagct-------------------------gtgt
tgt---------------------------cgcgcgcgtactcaagagc-cgt-------
--------------------gttgtcgcgcgcctactgaagggc-ggga------ccgag
ggtgtgc-cgcgttgcgggggcacttttgatcattttggaggggtactttctatccaaga
--ctaaaaag-ggcatgtgca---ctgaacaggttgaggtctatgtatccacgtacctgc
------------------------------------------------------------
------------------------------------------------------------
------------------------------------------------------------
------------------------------------------------------------
------------------------------------------------------------
------------------------------------------------------------
------------------------------------------------------------
------------------------------------------------------------
------------------------------------------------------------
------------------------------------------------------------
-------------------
>hAT-N163B_DR|293751
caggggtctcaaactcgcg---------------------------gcaatattttgtgg
cccgcgccgaccgctg-tactctgacagaatcaggggagcggg--gagagagagtgctcc
ccgctccgctgattctatccgtacacagc--------a---------------cgcttgt
caatcaat----------------------------------------------------
-------------------gc---------------gc----------------------
---gttgtcgcgcg-cg--ttctgatcagct-------------------------gtgt
tgt---------------------------cgcgcgcatactcaagagc-ggt-------
--------------------gttattgcgcgcctactgaagggc-ggga------ccgag
ggtgtgt-cgcgtcgcgggggcacttttgatcattttggaagggcactttttatgcaaga
--ctaaaaag-ggcatgtgc---tctgcacaggttgagccctatgtgtgcacgtgcctgc
cc-----------------------tg---------------------------------
-------------------------------------------------------ttgat
at-tataggtagatacagactggtacagactgatgtgactggagtggggtgggggtgttt
tatttatacatatatacgcc--ttttttttaggtgagggaatggaagttttgagtgagtt
cccccac-ttttttccctaggacttcaataagtcaaagtacaggtctagacttaatgatg
atcatcttcaagccatactgagggtctcaactgcttccgctctaaagccaaatgtggttc
agatttgtgagaagaagcgctgtcaagtctctggcagcaagaagtaggcaaaagatgcca
tgttcagaagaactgttcataatcttca-ctcaatgttctattaatgttcaggacacttc
atgttcagaagaaataattaaaactgttaataatgacatttgaggac--t-tttt-tttt
gtgaaatcccttatgcggcccagcctcacccagactttgcctcctgcggcccccaggtaa
attgagtttgagacccctg
>hAT-N163B_DR|293752
caggggtctcaaactcgcggcccgcgggccatttgcggccctcagggcaatattttgtgg
cccgcgccgaccgctg-tactctgactgaatc------------------agctctctct
ccgctccgctgattctatccgtacacagc--------a---------------cgcttgt
cactcatt----------------------------------------------------
-------------------gc---------------gc----------------------
---gttgtcgcgcg-cg--ttctgatcagct-------------------------gtgt
tgt---------------------------cgcgcgcgtatttaagagc-ggt-------
--------------------gttatcgcgcgcctactgaagggc-ggga------ccgag
ggtgtgt-cgcgtcgcgggggcacttttgataattttggaagggcactttctatgcaaga
--ctaaaaag-ggcatgtgc---tctgcacaggttgagccctatgtgtgcacgtgcctgc
cc------tgcatct----tg---------------------------------------
----------------------------------------------------------at
at-tataggtagatacagactggtacagactgatgtgactggagtggggtgggggtgttt
tatttatacatatatacacc--ttttttttaggtgagggaatggaagttttgagtgagtt
cccccac-tttctt-cccaggacttcaataagtcaaaatacaggtttagacttaatgatg
atcatcttcaagccatactgagggtctcaactgcttacgctctaaagccaaatgtggttc
agatttgtgagaagaagcgctgtcgagtctctggcagcaagaagtaggcaaaagatgcca
tgttcagaagaactgttcataatcttca-ctcaatggtctattaatgttcaggacacttc
atgttcagaagaaataattaaaactgctaataatgacatttgaggac--t---tt-tttt
gtgaaatcccttatgcggcccagcctcacccagactttgcctcctgcggcccccaggtaa
attgagtttgagacccctg
>hAT-N163B_DR|293753
caggggtctcaaactcgcggcccgcgggccatttgcggccctcagtgcaatattttgtgg
cccgcgccgaccgctg-tacactgacagaatcagcggagcggg--gag------------
------cgctgattctatccgtacacagc--------g---------------cgcttgt
cactcaat----------------------------------------------------
-------------------gc---------------gc----------------------
---gttgtcgcgcg-cg--ttctgattagct-------------------------gtgt
tgt---------------------------cgcgcgcgtactcaagagc-ggt-------
--------------------gttatcgcgcgcctactgaagggt-ggga------ccgag
ggtgtgt-cgcgtcgcgggggctcttttaatcattttggaagggcactttctatgcaaga
--ctaaaaag-ggcatgtgc---actgcacaggttgagccctatgtgtgcacgtgcctg-
------------------------------------------------------------
-----------------------------------------------agattgtgttgat
at-tataggtagatacagactggtacagactgatgtgactggagtggggtgggggtgttt
tatttatacatatatacgcc---tttttttaggtaagggaatggaagttttgagtgagtt
accccac-ttttttccctaggacttcaataagtcaaagtacaggtctagacttaatgatg
atcatcttcaagccatactgagggtctcaactgcttccgctctaaagccaaatgtggttc
agatttgtgagaagaagcgctgtcaagtctctggcagcaagaagtaggcaaaagatgcca
tgttcagaagaactgttcataatcttca-ctcaatgttctattaatgttcaggacacttc
atgttcagaagaaataattaaaactgttaataatgacatttgaggac--t--ttt-tttt
gtgaaatcccttatgcggcccagcctcacccagactttgcctcctgcggcccccaggtaa
attgagtttgagacccctg
>hAT-N163B_DR|293754
------------------------------------------------------------
------------------------------------------------------------
------------------------------------------------------------
------------------------------------------------------------
------------------------------------------------------------
--------cgcgcg-cg--tactgaa----------------------------------
------------------------------------------------------------
------------------------------------------gc----------------
--ggtgt-tgtcgcgc-------------------------gag----------------
ttcttatcagctg--------tgt-----------------tgt-cgcgcgcgtactgaa
--------t---------------------------------------------------
------------------------------------------------------------
------------------------------------------------------------
------------------------------------------------------------
-----a------------------------------------------------------
------------------------------------------------------------
-------------gcggtattgtc------------gcg-------------------cg
tgttgtcagcacac----------------------------------------------
------------------------------------------------------------
------------------------------------------------------------
-------------------
>hAT-N163B_DR|293755
------------------------------------------------------------
------------------------------------------------------------
------------------------------------------------------------
------------------------------------------------------------
------------------------------------------------------------
--------cgcacg-cg--ttctgatcagcc-------------------------gtgt
tgt---------------------------cgcgcgcgtactcgagagc-gat-------
--------------------gttgttgggcacctaacgaagggc-gggag--------gg
agtgtg------tcgcgggggcacttttgatcatcttggaagggcactttctatccaaga
--ctaaaaag-ggcatgtgca---ctgcacaggttgagccctatgtgtgcacgttcctg-
------------------------------------------------------------
------------------------------------------------------------
------------------------------------------------------------
------------------------------------------------------------
------------------------------------------------------------
------------------------------------------------------------
------------------------------------------------------------
------------------------------------------------------------
------------------------------------------------------------
------------------------------------------------------------
-------------------
>hAT-N163B_DR|293756
cagtggtctcaaatt-------cgcgggccatttgcggccctcagtgcaatattttgtgg
cccgcgccaaccgctg-tacactgacagaatcagcggagcggg--gaga-----------
----------gattctatccgtacacagc--------ggtcactggcattcctcgcccgc
------------------------------------------------------------
------------------------------------------------------------
----------------g--ttctcatcagct-------------------------gtgt
tgt---------------------------cgcgcgcgtactcaagagc-gat-------
--------------------gttatcgcgcgcctactgaagggc-ggga------ccgag
ggtgtgt-cgcgtcgcgggggcacttttgatcattttggaagggcactttctatgcaaga
--ctaaaaag-ggcatgtgc---tctgcacaggttgagccctatgtgtgcacgtgcctgc
cc------tgcatct----tatatata---------------------------------
-------------------------------------------------------tca--
-----taggtagatacagactggtacagactgatgtgactggagtggggtgggggtgttt
tatttatacatatataca-c--ctttttttaggtgagggaatggaagttttgagtgagtt
cccccac-ttttttccc-aggacttcaataagtcaaagtacaggtctagacttaatgatg
atcatcttcaagccatactgagggtctcaactgcttccgctcttaagccaaatgtggttc
agatttgtgagaagaagcgctgtcaagtctctggcagcaagaaataggcaaaagatgcca
tgttcagaagaactgttcataatcttca-ctcaatgttctattaatgttcaggacacttc
atgttcagaagaaataattaaaactgttaataatgacatttgaggac--t--ttt-tttt
gtgaaatcccttatgcggcccagcctcacccagactttgcctcctgcggcccccaggtaa
attgagtttgagacccctg
>hAT-N163B_DR|293757
------------------------------------------------------------
------------------------------------------------------------
------------------------------------------------------------
------------------------------------------------------------
------------------------------------gt----------------------
---gttatcgcgcg-cg--tactgatcagct-------------------------gtgt
tgt---------------------------cgtgcgcgtactcaagagc-ggt-------
--------------------gttgtcgcgcgcctactgaagggc-ggga------ctgaa
ggtgtgc-cgcgtcgcgggggcacttttgatcattttggaagggcactttctatccaaga
--ctaaaaag-ggcatgtgca---ctgcacaggttgagccctatgtgtgcacgtgcctgg
tc----------------------------------------------------------
------------------------------------------------------------
------------------------------------------------------------
------------------------------------------------------------
------------------------------------------------------------
------------------------------------------------------------
------------------------------------------------------------
------------------------------------------------------------
------------------------------------------------------------
------------------------------------------------------------
-------------------
>hAT-N163B_DR|293758
caggagtctcaaactcgcggcccgcgggccatttgcggccctcagtgcaatattttgtgt
cccgcgccgaccgctg-tactctgacagaatcagcggagcggg--gagagagagcgctcc
ccgctccgctgattctatccgtacacagc--------g---------------cgcttgt
cactcaat----------------------------------------------------
-------------------gc---------------gc----------------------
---gttgtcgcgcg-cg--ttctgatcagct-------------------------gtgt
tgt---------------------------cgcgcgcgtactcaagagc-ggt-------
--------------------gttatcgcgcccctactgaagggc-ggga------cta--
tgtgtgt-cgcgtcgcagaggcacttttgatcattttggatgggcactttctatgcaaga
--ctaaaaag-ggcatgtgc---tctgcacaggttgagccctatgtgtgcacgtgcctgc
cc------tgcatct----tatatata---------------------------------
-------------------------------------------------------ttgat
at-tataggtagatacagactggtacagactgatgtgactggagtggggtgggggtgttt
tatttatacatatatacgcc--ttttttttaggtgagggaatggaagttttgagtgagtt
cccccac-ttttttccctaggacttcaataagtcaaagtacaggtctagacttaatgatg
atcatcttcaagccatactgagggtctcaactgcttccgctctaaagccaaatgtggttc
agatttgtgagaagaagcgctgtcaagtctctggcagcaagaaataggcaaaagatgcca
tgttcagaagaactgttcataatcttca-ctcaatgttctattaatgttcaggacacttc
atgttcagaagaaataattaaaactgttaataatgacatttgaggac---ttttt-tttt
gtgaaatcccttatgcggcccagcctcacccagactttgcctcctgcggcccccaggtaa
attgagtttgagacccctg
>hAT-N163B_DR|293759
------------------------------------------------------------
------------------------------------------------------------
------------------------------------------------------------
------------------------------------------------------------
------------------------------------------------------------
---------------------------------------------------------tgt
tgt---------------------------cgcgcgcgtactcaagagc-ggt-------
--------------------gttgtcgcgcgcctacagaagggc-ggga------cggag
ggtgtgt-cgcgtcgcgggggcacttttgatcatttcggaagggcactttctatccaaga
--ctgaaaag-ggcatgtgca---ctgcacaggttgagccctatgggtgcatgtttctgc
c-----------------------------------------------------------
------------------------------------------------------------
------------------------------------------------------------
------------------------------------------------------------
------------------------------------------------------------
------------------------------------------------------------
------------------------------------------------------------
------------------------------------------------------------
------------------------------------------------------------
------------------------------------------------------------
-------------------
>hAT-N163B_DR|293760
caggggtctcaaactcgcggcccatgggccatttgcggccctcagtgcaatattttgtag
cccgcgccgaccgctg-tactctgacagaatcagcagagcggg--gagagagagcgctcc
cagctccgctgattctatccgtacacagc--------g---------------cgcttgt
cactcaat----------------------------------------------------
-------------------gc---------------gc----------------------
---gttgtcgcgcg-cg--ttctgatcagct-------------------------gtgt
tgt---------------------------cgcgcgcgtactcaagagc-ggt-------
--------------------gttatcgcgtgcctactgaagggc-ggga------ccgag
ggtgtgt-cgcatcgcgggggcacttttgatcattttggaagggcgctttctatgcaaga
--ctaaaaag-ggcatgtgc---tctgcacaggttgagccctatgtgtgcacgtgcctgc
cc------tgcatct----tatatata---------------------------------
-------------------------------------------------------ttgat
at-tataggtagatacagactggtacagactgatgtgactggagtggggtgggggtgttt
tatttatacatatatatgcc---tttttttaggtgagggaatggaagttttgagtgagtt
cccccac-ttttttccctaggacttcaataagtcaaagtacaggtctagacttg---atg
atcatcttcaagccatactgagggtctcaactgcttccgctctaaagccaaatgtggttc
agatttgtgagaagaagcgctgtcaagtctctgacagcaagaagtaggcaaaagatgcca
tgttcagaagaactgttcataatcttca-ctcaatgttctattaaggttcaggacacttc
atgttcagaagaaataattaaaactgttaataatgacatttgaggac--t--ttt-tttt
gtgaaatcccttatgcggcccagcctcacccagactt------ctgcggcccccaggtaa
attgagtttgagacccctg
>hAT-N163B_DR|293761
caggggtctcaaactcgcggcccgcgggccatttgcggccctcagtgcaatattttgtgg
cccgcgccgaccgctg-tacactgacagaatcagcggagcaga--gagagagagcgctcc
ccgctccgctgattctatccgtacacagc--------ggtcactgg-------cattccc
cgctc-------------------------------------------------------
------------------------------------gc----------------------
cgtgttgtcgcgcg-cg--ttctcatcagct-------------------------gtgt
tgt---------------------------cgcgcgtgtactcaagagc-ggt-------
--------------------gttatcgcgtgcctactgaagggc-ggga------tcgag
ggtgtgt-cgcgtcccgggggcacttttgatcattttggaagggcactttctatgcaaga
--ctaaaaag-ggcatgtgc---tctgcacaggttgagccctatgtgtgcacgtgcctgc
cc------tgcatct----ta--tat----------------------------------
----------------------------------------------------------at
at-gataggtagatacagactggtacagactgatgtgagtggagtggggtgggggtgttt
tatttatacatatatatac--accttttttaggtgagggaatgaaagttttgagtgagtt
cccccac-ttttttccc-aggacttcgataagtcaaagtacaggtctagacttaatgatg
atcatcttcaagccatactgagggtctcaactgcttccgctctaaagccaaatgtggttc
agatttgtgagaagaagcgctgtcaagtctctggcaacaagaaataggcaaaagatgcca
tgttcagaagaactgttcataatcttca-ctcaatgttctattaatgttcaggacacttc
atgttcaaaagaaataattaaaactgttaataatgacatttgaggac--t--ttt-tttt
gtgaaatcccttatgcggcccagcctcacccagactttgcctcctgcggcccccaggtaa
attgagtttgagacccctg
>hAT-N163B_DR|293762
------------------------------------------------------------
------------------------------------------------------------
------------------------------------------------------------
------------------------------------------------------------
------------------------------------------------------------
---gttgtcgcgcg-cg--gtctgatcagct-------------------------gtgt
tgt---------------------------cgcacgcgtactc--gagt-ggt-------
--------------------gttgtcgcgcgcctactgaagagc-ggga------ccgag
ggtgtgc-cacatcgcgggggcacttttgatcattttggaagggcactttctatccaaga
--ctaaaaag-ggcatgtgca---ctgcacaggttgagccctatgtgtgcacgtgcctg-
------------------------------------------------------------
------------------------------------------------------------
------------------------------------------------------------
------------------------------------------------------------
------------------------------------------------------------
------------------------------------------------------------
------------------------------------------------------------
------------------------------------------------------------
------------------------------------------------------------
------------------------------------------------------------
-------------------
>hAT-N163B_DR|293763
caggggtttcaaactggcggcccgcgggccatttgcggccctcagtgcaatattttgtgg
cccgcgccgaccgctg-tacactgacagaatcagcggagcggg--gagagagagcgctcc
ccgctctgctgattctatccgtacatagcggttccccg-------------cccgcc---
------------------------------------------------------------
------------------------------------gt----------------------
---gttgtcgcgcg-cg--ttctcatcagct-------------------------gtgt
tgt---------------------------cgcgcgcgtactcaagagc-ggt-------
--------------------gttatcgcgcgcctactgaagggc-ggga------ccgag
ggtgtgt-cgcgtcgcgggggcacttttgatcattttggaagggcactttctatgcaaga
--ctaaaaag-ggcatgtgct---ctgtacaggttgagccctatgtgtgcacgtgcctgc
cc------tgcatct----ta--tat----------------------------------
----------------------------------------------------------at
atc-ataggtagaaacagactggtacagacagatgtgactggagtggggtgagggtgttt
tatttatacatatatacg-c--ctttttttaggtgagggaatgaaagttttgagtgagtt
ccctcac-ttttttccc-aggacttcaataagtcaaagtacaggtctagacttaatgatg
atcatcttcaagccatactgagggtctcaactgcttccgctctaaagccaaatgtggttc
agatttgtgagaagaagcgctgtcaagtctctggcagcaagaagtaggcaaaagatgcca
tgttcagaagaactgttcataatcttca-ctcaatgttctattaatgttcaggacacttc
atgttcagaagaaataactaaaacttttaataatgacatttgaggacttt-tttt-ttgt
gtgaaatcccttatgcggcccagcctcaccaagactttgcctcctgcggccccccggtaa
attgagtttgagacccctg
>hAT-N163B_DR|293764
caggggtctcaaactcgcggcccgcgggccatttgcggccctcagtgcaatattttgtgg
cccgcgccgaccgctg-tactctgacagaatcagcggagcggg--gagagagagcgctcc
ccgctccgctgattctatccgtacacagc--------g---------------cgcttgt
cactcaat----------------------------------------------------
-------------------gc---------------gc----------------------
---gttgtcgcgcg-cg--ttctgatcagct-------------------------gtgt
tgt---------------------------cgcgagcgtact------------------
-------------------------------------gaagggg-ggga------ccgag
ggtgtgt-cgcgtcgcgggggcacttttgatcagtttggaagggcactttctatgcaaga
--ctaaaaag-ggcatgtgc---tctgcacaggttgagccctatgtgtgcacgtgccttc
cc------tgcatct----tatatata---------------------------------
-------------------------------------------------------ttgat
at-tataggtagatacagactggtacagactgatgtgactggagtggggtgggggtgttt
tatttatac--atatacgcc---tttttttaggtgagggaatggaagttttgagtgagtt
cccccac-ttttttccctaggacttcaataagtcaaagtacaggcctagacttaatgatg
atcatcttcaagccatactgaaggtctcaactgcttccgctctaaagccaaatgtggttc
agatttgtgagaagaagcgctgtcaagtctctggcagcaagaagtaggcaagagatgcca
tgttcagaagaactgttcataatcttca-ctcaatgttctattaatgttcaggacacttc
atgttcagaagaaataattaaaactgttaataatgacatttgaggtc--t--ttt-tttt
gtgaaatcccttatgcggcccagcctcacccagactttgcctcctgcggcccccaggtaa
attgagtttgagacccctg
>hAT-N163B_DR|293765
caggggtctcaaactcgcggcccgcgggccatttgcggccctcagtgcaatattttgtgg
cccgcgctgaccgctg-tacactgacagaatcagcggagtggg--gagcg----------
------------ttctatccgtacacagc--------g---------------cgcttgt
cactcaat----------------------------------------------------
-------------------gc---------------gc----------------------
---gttgtcgcgcg-cg--ttctgatcagctgtggtgtcgcgcacgtgctcgagcggtgt
tat---------------------------cgcgcgcgtactcaagagc-agt-------
--------------------gttatcgcgcgcctactgaagggcgggga------ccgag
ggtgtgt-cgcgtcgcgggggcatatttgatcattttggaagggcactttctatgcaaga
--ctaaaaag-ggcatgtgc---tctgcacaggttgagccctatgtgtgcacgtgcctgc
cc------tgcatct--------tatat--------------------------------
----------------------------------------------------------at
at-tataggtagatacagactggtacagactgatatgactggagtggggtgggggtgttt
tatttatacatatataagcc---tttttttaggtgagggaatggaagttttgaatgagtt
cccccac-ttttttccctaggacttcaataagtcaaagtacaggtctagacttaatgatg
atcatcttcaagccatactgagggtctcaactgcttctgctctaaagccaaatgtggttc
agatttgtgagaagaagcgctgtcaagtctctggcagcaagaagtaggcaaaagatgcca
tgttcagaagaactgttcataatcttca-ctcaatgtttaattaatgtttaggacatttc
atgttcagaaaaaataattaaaactgttaataatgacatttgaggac--t-tttt-tttt
gtgaaatcccttatgcggcccagcctcacccagactttgcctcctgcggcccccaggtaa
attgagtttgagacccctg
>hAT-N163B_DR|293766
caggggtctcaaactcgcggcccgcgggccatttgcggccctcagtgcaatattttgtgg
cccgcgccgaccgctg-tacactgacagaatcagcggagcggg--gagagagagcgctcc
ccgctccgctgattctatccgtacacagc--------ggtcactgg-------cattccc
cgccc-------------------------------------------------------
------------------------------------gc----------------------
cgtgttgtcgcgcg-cg--ttctcatcagct-------------------------gtgt
tgt---------------------------cgcgcgcgtactcaagagc-ggt-------
--------------------gttatcgcgcgcctactgaagggc-ggga------ccgag
ggt-tgt-cgcgtcgcgggggcacttttgatcattttggaagggcactttctatgcaaga
--ctaaaaag-ggcatgtgc---tctgcaaaggttaagccctatgtgtgcacgtgcctgc
cc------tgcatct----------t----------------------------------
----------------------------------------------------------at
at-cataggtagatacagactggtacagactgatgttactggagtggggtgggggtgttt
tatttatacatatatacac---ctttttttaggtgagggaatgtaagttttgagtgagtt
ccggcac-ttttttccctaggacttcaataagtcaaagtacaggtctagacttaatgatg
atcatcttcaagccatactgagggtctcaactgcttccgctctaaagccaaatgtggttc
agatttgtgagaagaagcgctgtcaagtctctggcagcaaggagtaggcaaaagatgcca
tgttcagaagaactgttcataatcttca-ctcaatgttctattaatgttcaggacacttc
atgttcagaagaaattattaaaactgttaataatgacatttgaggac--t--ttt-tttt
gtgaaatcccttatgcggcccagcctcacccagactttgcctcctgcggcccccaggtaa
attgaatttaagacccctg
>hAT-N163B_DR|293767
caggggtctcaaactcgcggcccgcgggccatttgcggccctcagtgcaatattttgtgg
cccgcgccgaccgctg-tacactgacggaatcagcggagcggg--gagagagagcgctcc
ccgctccgctgattctatccgtacacagc--------g---------------cgcttgt
cactcaat----------------------------------------------------
-------------------gc---------------gc----------------------
---gttgtcgcgcg-cg--ttctgatcagct-------------------------gtgt
tgt---------------------------cgcgcgcgtactcaagagc-ggt-------
--------------------gttatcgcgcgcctactgaagggc-ggta------ccgag
ggtgtgt-cgcgtcgcgggggcacttttgatcattttggaagggcactttctatgcaaga
--ctaaaaag-ggcatgtgc---tctgcacaggttgagccctatgtgtgcacgtgcctgc
cc------tgcatct----tatatata---------------------------------
-------------------------------------------------------ttgat
at-tataggtagatacagactg----------atgtggctggagtggggtgggggtgttt
tatttatacatatatacgcct-ttttttttaggtgagggaatggaagttttgagtgagtt
cccccac-ttttttccctaggacttcaataagtcaaagtacaggtctagacttgatgatg
atcatcttcgagccatactgagggtctcaactgcttctgctctaaagccaaatgtggttc
agatttgtgagaagaagcgctgtcaagtctctggcagcaagaagtaggcaaaagatgcca
tgttcagaagaactgttcataatcttca-ctcaatgttctattaatgttcaggacacttc
atgttcagaagaaataattaaaactgttaataatgacatttgaggac--t--ttt-tttt
gtgaaatcccttatgcggcccagcctcacccagactttgcctcctgcggcccccaggtaa
attgagtttgagacccctg
>hAT-N163B_DR|293768
caggggtctcaaactcgcggcccgcaggccatttgcggccctcagtgcaatattttgtgg
cccgcgccgatcgctg-tactctgacagaatcagcggagcggg--gagagagagcactcc
ccgctccgctgattctatccgtacacagc--------g---------------cgcttgt
cactcaat----------------------------------------------------
-------------------gc---------------gc----------------------
---gttgtcgcgcg-cg--ttctgatcagct-------------------------gtgt
tgt---------------------------cgcgcgcgaactcaagagc-ggt-------
--------------------gttatcgcgcgcctactgaagggc-ggga------ccgag
ggtgtgt-cgcgtcgcgggggcacttttgatcattttggaagggcactttctatgcaaga
--ctaaaaag-ggcatgtgc---tctgcacaggttgagctctatgtgtgcacgtgcctgc
cc------tgcatct----tatatata---------------------------------
-------------------------------------------------------ttgat
at-tataggtagatacagactggtacagactgatgtgactggagtggggtgggggtgttt
tatttatacatatatacgcc--ttttttttaggtgagggaatagaagttttgagtgagtt
ccccatc-ttttttccctaggacttcaataagtcaaagtacaggtctagacttaatgatg
atcatcttcaagccatactgagggtctcaactgcttccgctctaaagccaaatgtggttc
agatttgtgagaagaagcgctgtcaagtctctggcagcaagaagtaggcaaaagatgcca
tgttcagaagaactgttcataatcttca-ctcaatgttctattaatgttcaggacacttc
atgttcagaagaaataattaaaactgttaataatgacatttgaggac--t--ttt-tttt
gtgaaatcccttatgcggcccagcctcacccagactttgcctcctgcagcccccaggtaa
attgagtntgagacccctg
>hAT-N163B_DR|293769
caggggtctcaaactcgcggcccgcgggccatttgcggccctcagtgcaatattttgtgg
cccgcgccgaccgttg-tactctgacagaatcagcggagcagg--gagagagagcgctcc
ccgttccgctgattctatccgtacacagc--------g---------------cgcttgt
cactcaat----------------------------------------------------
-------------------gc---------------gc----------------------
---gttgtcgcgcg-cg--ttctgatcagct-------------------------gtgt
tgt---------------------------cgcgcgcgtactcaagagc-ggt-------
--------------------gttatcgcgcgcctactgaagggc-ggga------ccgag
ggtgtgt-cgcgtcgcaggggcacttttgatcattttggaagggcactttctatgcaaga
--ctaaaaag-ggcatgtgc---tctgcacaggttgagccctatgtgtgcacgtgcctgc
cc------tgcatct---------------------------------------------
-----------------------------------------------------------t
at-tataggtagatacagactggtacagactgatgtgactggagtggggtgggggtgttt
tatttatacatatatacgcc--ttttttttaggtaagggaatggaagttttgggtgagtt
cccccac-ttttttccctaggacttcaataagtcaaagtacaggtctagacttaatgatg
atcatcttcaagccatactgagggtctcaactgcttccgctctaaagacaaatgtggttc
agatttgtgagaagaagcgctgtcaagtctctggcagcaagaagtaggcaaaagatgcca
tgttcagaagaactgttcataatcttca-ctcaatgttctattaatgttcaggatacttt
atgttcagaagaaataattaaaactgttaataatgacatttgaggac--t--ttt-tttt
gtgaaatcccttatgcggcccagcctcacccagactttgcctcctgcggcccccaggtaa
attgagtttgagacccctg
>hAT-N163B_DR|293770
------------------------------------------------------------
------------------------------------------------------------
-------------------------------------g-------------cgcgcatac
tgaaga------------------------------------------------------
------------------------------------gc----------------------
---ggtgttgta-a-cgcgttctgatcagct-------------------------gtgt
tgt---------------------------cgtgcgcgtactcaagagc-ggt-------
--------------------gttgtcacgcgcctactgaagggc-ggga------ccgag
gatgtgt-cgcgtcgcgggggcacttttgatctttttggaagggcactttctatccaaga
--ctaaaaag-ggcatgtgca---ctgcacaggttgagccctatgtgtgcacgtgcctgc
------------------------------------------------------------
------------------------------------------------------------
------------------------------------------------------------
------------------------------------------------------------
------------------------------------------------------------
------------------------------------------------------------
------------------------------------------------------------
------------------------------------------------------------
------------------------------------------------------------
------------------------------------------------------------
-------------------
>hAT-N163B_DR|293771
------------------------------------------------------------
------------------------------------------------------------
------------------------------------------------------------
------------------------------------------------------------
------------------------------------------------------------
---gttgttgcacg-tg--ttctgatcagtt-------------------------gtgt
tgt---------------------------tgcgcgcatactcaagagt-ggt-------
--------------------gttgtcgcgcgcctactgaagggc-ggga------ccgag
ggtgtgt-cgcgtcgcgggggcacttttgatcattttggaagggcattttctatccaaga
--ctaaaaag-ggcatgtgca---ctgcacaggttgagccctatgtgtgcacgtgcctg-
------------------------------------------------------------
------------------------------------------------------------
------------------------------------------------------------
------------------------------------------------------------
------------------------------------------------------------
------------------------------------------------------------
------------------------------------------------------------
------------------------------------------------------------
------------------------------------------------------------
------------------------------------------------------------
-------------------
>hAT-N163B_DR|375121
------------------------------------------------------------
------------------------------------------------------------
------------------------------------------------------------
------------------------------------------------------------
------------------------------------------------------------
------------------------------------------------------------
------------------------------------------------------------
----------------------------------------------------------gg
gggggggttgtgacgctggggcacttcagatcattttggaagtgcactttctatgcaaga
--ctaaaaag-ggcatgtgca---ctgcacaggttgagccctatgtgtgcacgtgcctgg
tt-catctt---------------------------------------------------
------------------------------------------------------------
------------------------------------------------------------
------------------------------------------------------------
------------------------------------------------------------
------------------------------------------------------------
------------------------------------------------------------
------------------------------------------------------------
------------------------------------------------------------
------------------------------------------------------------
-------------------
>hAT-N163B_DR|375122
caggggtctcaaactcgtggcacacgggccatttgcagccctcagtgcaatattttgtgg
ccc--------------------gacagagtcagcttagcggg--gagagaaagcactcc
ccgctccgctgattctatccgtacacagc--------g---------------cgcttgt
caatcaat----------------------------------------------------
-------------------gc---------------gc----------------------
---gttgtcgcgcg-cg--ttctgatcagct-------------------------gtgt
tgt---------------------------tgcgcgcgtactcaagagc-ggt-------
--------------------gttatcgcgcgcctactgaaggcc-ggga------ccgag
ggtgtgt-cgcgtcgcgggggcacttttgatcattttggaagggcactttctatgcaaga
--ctaaaaag-ggcatgtgc---tctgcacaggttgagccctatgtgtgcacgtgcttga
-------------------ga--tgtg---------------------------------
-------------------------------------------------------ttgat
at-tataggtaga----------tacagactgatgtgactggagtggggtgggggtgttt
tatttatacatatatacgcc--ttttttttaggtgagggaatggaag--ttgagtgagtt
cccccac-ttttttccctaggacttcaataagtcaaagtacaggtctagacttaatgatg
atcatcttcaagccatactgagggtctcaactgcttctgctctaaagacaaatgtggttc
agatttgtgagaagaagcgcagtcaagtctctggcagcaaggagtaggcaaaagatgcca
tgttcagaagaactgttcataatcttca-ctcaatgttctattaatgttcaggacacttc
atgtgcagaagaaatatttaaaactgttaataatgacatttgaggac--t---tt-tttt
gtgaaatcccttatgcggcccagcctcacccagactttgcctcctgcggcccccaggtaa
attgagtttgagacccct-
>hAT-N163B_DR|375123
------------------------------------------------------------
------------------------------------------------------------
------------------------------------------------------------
------------------------------------------------------------
------------------------------------------------------------
------------------------------------------------------------
------------------------------------------------------------
----------------------tgtcgcgcgtcaactgaagatggggga------tgggg
ggtgtgtcagtgtcgctggggcacttcagataattttgaaagggcactttctatccaaga
--ctaaaaag----------------gcacaggttgagccctatgtgtgcacgtgcctg-
------------------------------------------------------------
------------------------------------------------------------
------------------------------------------------------------
------------------------------------------------------------
------------------------------------------------------------
------------------------------------------------------------
------------------------------------------------------------
------------------------------------------------------------
------------------------------------------------------------
------------------------------------------------------------
-------------------
>hAT-N163B_DR|375124
caggggtctcaaactcgcggcccgcaggccatttgcggccctcagtgcaatattttgtgg
cccgcgccgaccgctg-tactctgacagaatcagcggagtggg--gagagagagcgctcc
ccgctccgctgattctatccgtccacagc--------g---------------cgcttgt
cactcaat----------------------------------------------------
-------------------gc---------------gc----------------------
---gttgtcgcgcg-cg--ttctgatcagct-------------------------gtgt
tgt---------------------------cgcgcgcgtactcaagagcgggt-------
--------------------gatatcacgtgcctactgaagggc-ggga------ccgag
ggtgtgt-cgcgtcgcaggggcacttttgatcattttggaagggcactttctatgcaaga
--ctaaatag-ggcatgtgc---tctgcacaggttgagccctatgtgtgcacgtgcctgc
cc------tgcatct----tat--------------------------------------
----------------------------------aataattgccgtgagattgtgttgat
at-tataggtagatacagactggtacagactgatgtgactggagtggggtgggggtgttt
tatttatacatatatacgcc---tttttttaggtgagggaatggaagttttgagtgagtt
cccccat-ttttttccctaggacttcaataagtcaaagtacaggtctagacttaatgata
atcatcttcaagccatactgagggtctcaactgcttccgctctaaagccaaatgtggatc
agatttgtgagaagaagcgctgtcaagtctctggcagcaagaagtaggcaaaagatgcca
tgttcagaagaactgttcataatcttca-ctcaatgttctattaatgttcaggacacttc
atgttcagaagaaataattaaaactgttaataatgacatttgaggac--t-tttt-ttt-
gtgaaatcccttatgcggcccaacctcacccagactttgcctcctgtggcccccaggtaa
attgagtttgagacccctg
>hAT-N163B_DR|375125
------------------------------------------------------------
------------------------------------------------------------
------------------------------------------------------------
------------------------------------------------------------
------------------------------------gt----------------------
---gttatcacgcg-ca--taccgatcagct-------------------------gtgt
tgt---------------------------cgcgcgcgtactcaagagc-ggt-------
--------------------gttgtcgcgtgcctactgaagggc-ggga------ccaaa
ggtgtgt-cgcgtcgcgggggcacttttgatcattttggaagggcactttctatccaaga
--ctaaaaag-ggcatgtgca---ctgcacaggttgagccctatgtgtgcacgtgcctgc
------------------------------------------------------------
------------------------------------------------------------
------------------------------------------------------------
------------------------------------------------------------
------------------------------------------------------------
------------------------------------------------------------
------------------------------------------------------------
------------------------------------------------------------
------------------------------------------------------------
------------------------------------------------------------
-------------------
>hAT-N163B_DR|375126
caggggtctcaaactcgcggcccgcgggccatttgcggccctcagtgcaatattttgtgg
cccgcgtcgactgctg-tactctgacagaatca---------------------------
------------------------------------------------------------
------------------------------------------------------------
------------------------------------gc----------------------
---gttgtcgcacg-ca--ttctgatcagct-------------------------gtgt
tat---------------------------cgcgcgcgtactcaagagc-ggt-------
--------------------gttatcgcgcgcctactgaagggc-ggga------ccgag
ggtgtgt-cgcgtcgtgggggcacttttgatcattttggaagggcactttctatgcaaga
--ctaaaaag-ggcatgtgc---tctgcacaggttgagccctatgtgtgcacgtgcctgc
cc------tgcatct----tatatata---------------------------------
-------------------------------------------------------ttgat
at-tataggtagatacagactggtacagactgatgtgactggagtggggtgggggtgttt
tatttatacatatatatacc--ttttttttaggtgagggaatggaagttttgagtgagtt
tccccac-ttttttccctaggacttcaataagtcaaagtacaggtctagacttaatgatg
ataatcttcaagccatactgagggtctcaactgcttccgctctaaagccaaatgtggttc
agatttttgagaagaagcgctgtcaagtctctggcagcaagaagtaggcaaaagatgcca
tgttcagaagaactgttcataatcttca-ctcaatgttctattaatgttcaggacacttc
atgttcagaagaaataattaaaactgttaataatgacatttgaggac--t-tttt-tttt
gtgaaatcccttatgcggcccagcctcacccacactttgcctcctgcggcccccaggtaa
attgagtttgagacccctg
>hAT-N163B_DR|375127
------------------------------------------------------------
------------------------------------------------------------
-------------------------------------g-------------cgcgcgtta
tgatcagc----------------------------------------------------
-----------------------------------tgt----------------------
---gttgtcgcgcg-cg--ttatgatcagct-------------------------gtgt
tgt---------------------------cgcgcgcgtactcaagagc-ggt-------
--------------------gttgtcgcgcgcctactgaagggt-ggga------ccaag
agtgtgc-cgcgtcgc-ggggcacttttgatcattttggaagggcactttctaaccaaga
--ctaaaaag-ggcatgtgca---ctgcacaggttgagccctatgtgtgcacgtgcctg-
------------------------------------------------------------
------------------------------------------------------------
------------------------------------------------------------
------------------------------------------------------------
------------------------------------------------------------
------------------------------------------------------------
------------------------------------------------------------
------------------------------------------------------------
------------------------------------------------------------
------------------------------------------------------------
-------------------
>hAT-N163B_DR|375128
------------------------------------------------------------
------------------------------------------------------------
------------------------------------------------------------
------------------------------------------------------------
------------------------------------------------------------
----------------g--ttatgatcagct-------------------------gtgt
tgt---------------------------cgcgcgcgttatgatcagc-tgt-------
--------------------gttgtcgcgcgcgttatgatcagc----------------
--tgtgt-tgtcgcgc-------------------------gcg----------------
ttatgatcagctg-----------------------------------------------
------------------------------------------------------------
------------------------------------------------------------
------------------------------------------------------------
------------------------------------------------------------
------------------------------------------------------------
------------------------------------------------------------
------------------------------------------------------------
------------------------------------------------------------
------------------------------------------------------------
------------------------------------------------------------
-------------------
>hAT-N163B_DR|375129
------------------------------------------------------------
------------------------------------------------------------
------------------------------------------------------------
------------------------------------------------------------
-------------------------------------c----------------------
---gttgtcgtacg-cg--tactgaaaagcg-------------------------gggg
agg---------------------------ggggtgcgtactcaagagc-agt-------
--------------------gttgtcgtgcacctactgaagggt-ggga------ccgag
ggtgtgt-cgcgtcgcgggggcacttttgatcattttggaagggcactttctatccaaga
--ctaaaaag-ggcatgtgca---cttcacaggttgagccctatgtgtgcaggtgcctgc
cc------ggcatcc----t----------------------------------------
------------------------------------------------------------
------------------------------------------------------------
------------------------------------------------------------
------------------------------------------------------------
------------------------------------------------------------
------------------------------------------------------------
------------------------------------------------------------
------------------------------------------------------------
------------------------------------------------------------
-------------------
>hAT-N163B_DR|375130
------------------------------------------------------------
------------------------------------------------------------
------------------------------------------------------------
------------------------------------------------------------
------------------------------------gt----------------------
---gttgtcgcgcg-cg--ttctgatcagct-------------------------gtgt
tgt---------------------------cgcgtgcgtactcaagagc-ggt-------
--------------------gttgtcgcgcagctactgaaggtc-ggga-----------
-------------cgcgggggcatttttgatcattttggaagggcactttctatccaaga
--ctaaaaag-ggcatgtgca---gtgcacaggttgagccctatgtgtgcacgtgcctga
ccagctt-tgtatgg----aa--tat----------------------------------
------------------------------------------------------------
------------------------------------------------------------
------------------------------------------------------------
------------------------------------------------------------
------------------------------------------------------------
------------------------------------------------------------
------------------------------------------------------------
----------------------------------gacatttaagta--------------
------------------------------------------------------------
-------------------
>hAT-N163B_DR|375131
caggggtctcaaactcgcagcccgcgggccatttgcggccctcagtgcaatattttgtgg
cctgcgccgaccgctg-tactcttacagaatcagcggagcggg--gagagagagcgctcc
ccgctccgctgattctatccgtacacagc--------g---------------cgcttgt
cactcaat----------------------------------------------------
-------------------gc---------------gc----------------------
---gttgtcgcgtg-cg--ttctgatcagct-------------------------gtgt
tgt---------------------------cgcgcgcgtactcgagcgc-gat-------
--------------------gttatcgcgcgcctactgaagggc-ggga------ccgag
ggtgtgt-cgcgtcgcgggggcacttttgatcattttggaagggcactttctatgcaaga
--ctaaaaag-ggcatgtgc---actgcacaggttgagccctatgtgttcacgtgcctgc
cc------tgcatct----tatatata---------------------------------
-------------------------------------------------------ttgat
at-tataggtagatacagactggtacagactgatgtgactggagtggggtgggggtgttt
tatttatacatatatacgcc--ttttttttaggtgagggaatggaagttttgagtgagtt
cccccac-ttttttccctaggacttcaataagtcaaagtacaggtctagacttaatgatg
atcatcttcaagccatactgagggtctcaactgcttccgctctaaagccaaatgtggttc
agatttgtgagaagaagcgctgtcaagtctctggcagcaagaagtaggcaaaagatgcca
tgttcagaagaactgttcataatcttca-ctcaatgttctattaatgttcaggacacttc
atgttcagaagaaataataaaaactgttaataatgacatttgaggac--t--ttt-tttt
gtgaaatcccttatgcggcccagcctcacccagactttgcctcctgcggcacccaggtaa
attgagtttgagacccctg
>hAT-N163B_DR|375132
caggggtctcaaactcgcgg-------gccatttgcggccctcagtgcaatattttgtgg
cccacgccgaccgctg-aactctgacagaatcagcggagcggg--gagagagagcgctcc
ccgctccgctgattctatccgtacacagc--------g---------------cgcttgt
cactcaat----------------------------------------------------
-------------------gc---------------gc----------------------
---gttgtcgcgca-cg--ttctgatcagct-------------------------gtgc
tgt---------------------------cgcgcgcgtactcaagagc-ggt-------
--------------------gttatcgcgcgcctactgaagggc-ggga------ctgag
ggtgtgt-cgcgtcgc-ggggcacttttgatcattttggaagggcactttctatgcaaga
--ctaaaaag-ggcatgtgc---tctgcacaggttgagccctatgtgtgcacgtgcctgc
cc------tgcatct----tatatata---------------------------------
-------------------------------------------------------ttgat
at-tataggtagatacagactgatacagactgatgtgactggagtggggtgggggtgttt
tatttatacatatatacgcc--ttttttttaggtgagggaatggaagttttgagtgagtt
cccccac-ttttttccctaggacttcaataagtcaaagtacaggtcaagacttaatgatg
atcatcttcaagccatactgagggtctcaactgcttccgctctaaagccaaatgtggttc
agatttgtaagaagaagcgctgtcaagtctctggcagcaagaagtaggcaaaagatgcca
tgttcagaagaactgttcataatcttca-ctcaatgttctattaatgttcaggacacttc
atgttcagaagaaataattaaaactgttaataatgacatttgaggac--t--ttt-tttt
gtgaaatcccttatgcggccaggcctcacccagactttgcctcctgcggcccccaggtaa
attgagtttgagacccctg
>hAT-N163B_DR|375133
------------------------------------------------------------
------------------------------------------------------------
------------------------------------------------------------
------------------------------------------------------------
------------------------------------------------------------
------------------------------------------------------------
------------------------------------------------------------
------------------------------------------------------------
ggtgggg-ggtttcgctggggcacttcagatcattagggaagggcactttctatccaaga
--ttaaaaag-ggcatgtgca---ctgcacaggttgagccctatgtgtgcacgtgcctgc
ct------caca------------------------------------------------
------------------------------------------------------------
------------------------------------------------------------
------------------------------------------------------------
------------------------------------------------------------
------------------------------------------------------------
------------------------------------------------------------
------------------------------------------------------------
------------------------------------------------------------
------------------------------------------------------------
-------------------
>hAT-N163B_DR|375134
------------------------------------------------------------
------------------------------------------------------------
------------------------------------------------------------
------------------------------------------------------------
------------------------------------------------------------
------------------------------------------------------------
------------------------------------------------------------
----------------------------------------------gggggg------gg
gggttgtcgggggcactagggcacttcagatcactttggaagggcactttctattcaaga
--ctaaaaag-ggcatgtgca---ctgcacaggttgagccctatgtgtgcaagtgcctgc
c-----------------------------------------------------------
------------------------------------------------------------
------------------------------------------------------------
------------------------------------------------------------
------------------------------------------------------------
------------------------------------------------------------
------------------------------------------------------------
------------------------------------------------------------
------------------------------------------------------------
------------------------------------------------------------
-------------------
>hAT-N163B_DR|375135
caggggtctcaaactcgcggcctgcgggccatttgcggccctcagtgcaatattttgtgg
cccgcgccgaccgatg-tactctgacagaatcagcggagcggg--gagagagagcgctcc
ccgctccgctgattctatccgtacacagc--------g---------------cgcttgt
cactcaat----------------------------------------------------
-------------------gc---------------gc----------------------
---gttgtcgcgcg-cg--ttctgatcagct-------------------------gtgt
tgt---------------------------cgcgcgcgtactcaagagcgggt-------
--------------------gatatcacgcgcctactgaagggc-ggga------ccgag
ggtgtgt-cgcgtcgcgggggcacttttgatcattttggaagggcactttctatgcaaga
--ctaaaaag-ggcatgtgc---tctgcacaggttgagccctatgtgtgcacgtgcctgc
cc------tgcatct----tat--------------------------------------
----------------------------------aataattgccgtgagattgtgttgat
at-tataggtaga----------tacagactgatgtgactggagtggggtgggggtgttt
tatttatacatatatacgcc---tttttttaggtgagggaatggaagttttgagtgagtt
cccccac-ttttttccctaggacttcaataagtcaaagtacaggtctagacttaatgatg
atcatcttcaagccatactgagggtctcaactgcttccgccctaaagccaaatgtggttc
agatttgtgagaagaagcgctgtcaagtctctggcagcaagaagtaggcaaaagatgcca
tgttcagaagaactgttcataatcttca-ctcaatgttctattaatgttcaggacacttc
atgttcagaagaaataattaaaactgttaataatgacatttgaggac--t-tttt-ttt-
gtgaaatcccttatgcggcccaacctcacccagactttgcctcctgcggcccccaggtaa
atttagtttgagacccctg
>hAT-N163B_DR|375136
------------------------------------------------------------
------------------------------------------------------------
------------------------------------------------------------
------------------------------------------------------------
------------------------------------------------------------
------------------------------------------------------------
----------------------------------cgcgaacttaagagcgtgt-------
--------------------tt---------------------------------gga--
--------gttggagcggaggcacttcacatcattttggaagggcactttctgtccaaaa
--ctaaaaag-ggcatgtgca---ctgtacaggttgagccctatgcctgc----------
------------------------------------------------------------
------------------------------------------------------------
------------------------------------------------------------
------------------------------------------------------------
------------------------------------------------------------
------------------------------------------------------------
------------------------------------------------------------
------------------------------------------------------------
------------------------------------------------------------
------------------------------------------------------------
-------------------
>hAT-N163B_DR|375137
------------------------------------------------------------
--------------tg--------------------------------------------
------------------------------------------------------------
------------------------------------------------------------
------------------------------------------------------------
---------------------------------------------------------tgt
tg----------------------------------------------------------
------------------------------------------------------------
------------------------------------------------------------
------------------------------------------------------------
------------------------------------------------------------
----------------------------------------------------------at
at-t----gtagatacagactggtacagactgatttgactggagtggggtgggggtgttt
tatttatacttatgtacgcc----ttttttaggtgagggaatggaagttttgagtgagtt
cccccat-ttttttccctaggacttcaattagtcaaagtacaggtctagacttaatgatg
atcatcttcaagc----ctgagggtctcaactgcttccgctctaaagccaaatgtggttc
agatttgtgagaagaagcgctgtcaagtctctggcagcaagaagtaggcaaaagatgcca
tgttcagaagaactgttcataatcttca-ctcaatgttctattaatgttcaggacacttc
atgttcagaagaaataattaaaactgttaataatgacatttgaggac--t--ttt-tttt
gtgaaatcccttatgcggcccagcctcacccagactttgcctcctgcggcccccaggtaa
attgagtttgagacccctg
>hAT-N163B_DR|375138
caggggtctcaaacttgcggcctgtgggccatttgcggccctcagtgcaatattttgtgg
ctcgcgccgaccgctg-tactctgacagaatcagcggagcggg--gagagagagcactcc
ccactccgctgattctatccgtacacagc--------g---------------cgcttgt
cactcaat----------------------------------------------------
-------------------gc---------------gc----------------------
---gttgtcgcgcg-cg--ttctgatcagct-------------------------gtgt
tgt---------------------------cgcgcgcgtactcaagagc-ggt-------
--------------------gttatcacgcgcctactgaagggc-ggga------ccgag
ggtgtgt-cgggtcgcgggggcacttttgatcattttggaagggcactttctatgcaaga
--ctaaaaag-ggcatgtgc---tctgcacaggttgagccctatgtgtgcacgtgcctgc
cc------tgcatct----tat--------------------------------------
--------------------------------------------------atatattgat
at-tataggtaga----------cacagactgatgtgactggagtggggtgggggtgttt
tatttatacatatatacgcc--ttttttttaggtgagggaatggaagttttgagtgagtt
cccccac-ttttttccctaggacttcaataagtcaaagtacaggtctagacttaatgatg
atcatcttcaagccatactgagggtctcaactgcttccgctctaaagccaaatgtggttc
agatttgtgagaagaagcgctgtcaagtctctggcagcaagaagtaggcaaaagatgcca
tgttcagaagaac--ttcataatcttca-ctcaatgttctattaatgttcaggacacttc
atgttcagaagaaataattaaaactgttaataatgacatttgaggac--t-tttt-tttt
gtgaaatcccttatgcggcccag-cttacccagactttgcctcctgcggcccccaggtaa
attgagtttgacacccctg
>hAT-N163B_DR|375139
caggggtctcaaactcgcggcccgcgggccatttgcggccctcagtgcgatattttgtgg
cccgcgccgaccgctg-tacactgacagattcagcggagcggt--gagagagagcgctcc
ccgctccgctgattctatctgtacacagc--------g---------------cgcttgt
cactcaat----------------------------------------------------
-------------------gc---------------gc----------------------
---gttgtcgcgcg-cg--ttctgatc---------------------------------
----------------------------------------------agt-ggt-------
--------------------gttatcgcgcgcctactgaaggga-ggga------ccaag
ggtgtgt-cgcgtcgcaggggcacttttgatcattttggaagggcactttctatgcaaga
--ataaaaag-ggcatgtgtttgtctgcacaggttgagccctatgtgtgcacgtgcctgc
cc------tgcatct----tatatata---------------------------------
-------------------------------------------------------tt---
----ataggtagatacagactggtacagactgatgtgactggagtggggtgggggtgttt
tatttatacatatatacgccttttttttttaggtgagggaatggaagttttgagtgagtt
cccctac-ttttt-ccctaggacttcaataagtcaaagtacaggtctagacttaatgatg
atcatcttcaagccatactgagggtctcaactgcttccgctctaaagccaaatgtggttc
agatttgtgagaagaagcgctgtcaagtctctggcagcaagaagtaggcaaaagatgcca
tgttcagaagaactgttcataatcttca-ctcaatgttctattaatgttcaggacacttc
atgttcagaagaaataattaaaactgttaataatgacatttgaggac--t--ttt-tttt
gtaaaatcccttatgcggcccagcctcacccagactttgcctcctgcggcccccaggtaa
attgagtttgagacccctg
>hAT-N163B_DR|375140
caggggtctcaaactcgcggcccgcgggccatttacggccctcagtgcaatattttgtgg
cccgcgccgaccgctg-tactctgacagaatcagcggagcggg--gagaaagagcgctcc
ccgctccgctgattctatccgtacacagc--------g---------------cgcttgt
cacacaat----------------------------------------------------
-------------------gc---------------gc----------------------
---gttgtcgcgcg-cg--ttctgatcagct-------------------------gtgt
tgt---------------------------cgcgcgcatactcaagagc-ggt-------
--------------------gttatcgcgcgcctactgaagggc-ggga------ccgag
ggtatgt-cgcgtcgcgggggcacttttgatcattttggaagggcactttctatgcaaga
--ctaaaaag-ggcatgtgc---tcagcacaggttgagccctatgtgtgcacgtgcctgc
cc------tgca------------------------------------------------
------------------------------------------------------------
---tataggtagatacagactggtacagactgatgtgact-gagtggggtgggggtgttt
tatttatacatatatacgcc---tttttttaggtgagggaatggaagttttgagtgagtt
cccccac-ttttttccctaggacttcaataagtcaaagtacaggtctagacttaatgatg
atcatcttcaagccatactgaaggtctcaactgcttccgctctaaagccaaatgtggttc
agatttgtgagaagaagcgctgtcaagtctctaggagcaagaagtaggcaaaagatgcca
tgttcagaagaactgttcataatcttca-ctcaatgttctattaatgttcaggacacttc
atgttcagaagaaataattaaaactgttaataatgacat--gaggac--t--ttt-tttt
gtgaaatcccttatgcggcccagcctcacccagactttgcctcctgcggcccccaggtaa
attgagtttaaggcccctg
>hAT-N163B_DR|375141
------------------------------------------------------------
------------------------------------------------------------
------------------------------------------------------------
------------------------------------------------------------
------------------------------------gt----------------------
---gttgtcgcgag-cg--ttctgatcggct-------------------------gtga
tgt---------------------------cgcgagcgttctgatcggc-tgt-------
--------------------gttgtcgcgcgcgttctgatcggc----------------
--tgtgt-tgtcgc----------------------------------------------
----------------------------------------------gcgcgcgttctgat
--------c---------------------------------------------------
------------------------------------------------------------
------------------------------------------------------------
------------------------------------------------------------
------------------------------------------------------------
------------------------------------------------------------
------------------------------------------------------------
------------------------------------------------------------
------------------------------------------------------------
------------------------------------------------------------
-------------------
>hAT-N163B_DR|375142
------------------------------------------------------------
------------------------------------------------------------
------------------------------------------------------------
------------------------------------------------------------
------------------------------------gt----------------------
---gttgtcgcgag-cg--ttctgatcggct-------------------------gtga
tgt---------------------------cgcgagcgttctgatcggc-tgt-------
--------------------gttgtcgcgcgcgttctgatcggc----------------
--tgtgt-tgtcgc----------------------------------------------
----------------------------------------------gcgcgcgttctgat
--------c---------------------------------------------------
------------------------------------------------------------
------------------------------------------------------------
------------------------------------------------------------
------------------------------------------------------------
------------------------------------------------------------
------------------------------------------------------------
------------------------------------------------------------
------------------------------------------------------------
------------------------------------------------------------
-------------------
>hAT-N163B_DR|375143
------------------------------------------------------------
------------------------------------------------------------
------------------------------------------------------------
------------------------------------------------------------
------------------------------------------------------------
--------tgcgcg-taggtgttgatcagct-------------------------gtgt
tgt---------------------------ctcgcgcgtactcg--agt-ggt-------
--------------------gttgtcgcgcgcctactgaagagc-ggga------ccgag
agtgtgc-cgcgtcgcgggggcacttttgatcattttggaagggcacattctatccaaga
--ctaaaaag-ggcatgtgca---ctgcacaggttgagccctatgtgtgcacgtgcctg-
------------------------------------------------------------
------------------------------------------------------------
------------------------------------------------------------
------------------------------------------------------------
------------------------------------------------------------
------------------------------------------------------------
------------------------------------------------------------
------------------------------------------------------------
------------------------------------------------------------
------------------------------------------------------------
-------------------
>hAT-N163B_DR|375144
caggggtctcaaactcgcggcccgcgggccatttgcggccctcagtgcaatattttgtgg
cccgcgccgaccgctg-tacactgacagattcagcggagcggt--gagagagagcgctcc
ccgctccgctgattctatccgtacacagc--------g---------------cgcttgt
cactcaat----------------------------------------------------
-------------------gc---------------gc----------------------
---gttgtcgcacg-cg--ttctgatcagct-------------------------gtgt
tgt---------------------------cgcgcgcgtactcaagagc-ggt-------
--------------------gttatcgcgcgcctactgaagggc-ggga------ccgag
ggtgtgt-cgcgtcgcgg-----------------------gggcactttctatgcaaga
--ctaaaaag-ggcatgtgg---tctgcacaggttgagccctatgtgtgcacgtgcctgc
cc------tgcatct--------tatat--------------------------------
----------------------------------------------------------at
at-tataggtagatacagactggtacagactgatgtgactggagtggggtgggggtgttt
tatttatatatacgc-cttt--ttttttttaggtgagggaatggaagttttgagtgagtt
cccccac-ttttttccctaggacttcaataagtcaaagtacaggtctagacttaatgatg
atcatcttcaagccatactgagggtctcaactgcttccgctctaaagccaaatgtggttc
agatttgtaagaagaagcgctgtcaagtctctggcagcaagaagtaggcaaaagatgcca
tgttcagaagagctgttcataatcttca-ctcaatgttctattaatgttcaggacacttc
atgttcagaagaaataattaaaactgttaataatgacatttgaggac--t-tttt-tttt
gtgaaatcccttatgcggcccagcctcacccagactttacctcctgcggcccccaggtaa
attgagtttgagacccctg
>hAT-N163B_DR|375145
------------------------------------------------------------
------------------------------------------------------------
------------------------------------------------------------
------------------------------------------------------------
------------------------------------gt----------------------
---gttttcgcgcg-ca--ttctgatcagct-------------------------gtgt
tgt---------------------------cgcgcgcgtagtcttgagc-ggt-------
--------------------gttgtcgcacgcctactgaagagc-ggga------cggag
ggtgtgc-cgcgtcgcaggggtacttttgatcattttggaagggtactttctatccaaga
--ctacaaag-ggcatgtgca---ctgcacaggttgagccctatgtgtgcacgtgcctgg
cc------cg--------------------------------------------------
------------------------------------------------------------
------------------------------------------------------------
------------------------------------------------------------
------------------------------------------------------------
------------------------------------------------------------
------------------------------------------------------------
------------------------------------------------------------
------------------------------------------------------------
------------------------------------------------------------
-------------------
>hAT-N163B_DR|375146
caggggtctcaaactcgcggcccgcgggccatttgcggccctcagtgcaatattttgtgg
cccgcgccgaccgctg-tacactgacagaatcagcggagcggg--gagagagagcgctcc
ccgctccgctgattctatccgtacacagc--------g---------------cgcttgt
cactcaat----------------------------------------------------
-------------------gt---------------gc----------------------
---gttgtcgcgcg-cg--ttctgatcagct-------------------------gtgt
tgt---------------------------cgcgcgcgtactcaagagc-ggt-------
--------------------gttatcgcgcgcctactgaagggc-ggga------ccgag
ggtgtgt-cgcatcgcgggggcacttttgatcattttggaagggcactttctatgcaaga
--ctaaaaag-ggcatgtgc---actgcacaggttgagccctatgtgcgcatgcatct--
-------------------tatatata---------------------------------
--------------------------------------------------------ttat
at-tataggtagatacagactggtacagactgatgtgactggagtggggtgggggtgttt
tatttatacatatatacgcc--ttttttttaggtgagggaatggaagttttgagtgagtt
cccccac-ttttttccctaggacttcaataagtcaaagtacaggtctagacttaatgatg
atcatcttcaagccatactgagggtctcaactgcttccgctctaaagccaaatgtggttc
agatttgtgagaagaagcgctgtcaagtctctggcagcaaggagtaggcaaaagatgcca
tgttcagaagaactgttcataatcttca-ctcaatgttctattgatgttcaggacacttc
atgttcagaagaaataattaaaactgttaataatgacatttgaggac--t--ttt-tttt
gtgaaatcccttatgcggcccagcctcacccagactttgcctcctgcggcccccaggtaa
attgagtttgagacccctg
>hAT-N163B_DR|375147
caggggtctcaaactcgcggcccgcgggccatttgcggccctcagtgcaatattttgtgg
cccgcgccgaccgctg-tacactgacagaatcagcagagcggg--gagagagagcactcc
ccgctccgctgattctatccgtacacagc--------ggtcactgg-------cattccc
cgccc-------------------------------------------------------
------------------------------------gc----------------------
cgtgttgtcgcgcg-ag--ttctgatcagct-------------------------gtgt
tgt---------------------------cgtgcgcgtactcaagagc-ggt-------
--------------------gttatcgcgcgcctactgaagggc-gggg------ccgag
ggtgtgt-cgcgttgcgggggcacttttgatcattttgaaagggcactttctatgcaaga
--ctaaaaag-ggcatgtgc---tctgcacaggttgggccctatgtgtgcacgtgcctgc
cc------tgcatct----ta--tat----------------------------------
----------------------------------------------------------at
at-tataggtagatacagactggtacagactgatgtgactggagtggggtgggggtgttt
tatttatacatatatacgc---ctttttttaggtgagggaatggaagttttgagtgagtt
cccccac-ttttttccctaggacttcaataagtcaaagtacaggtctagacttaatgatg
atcatcttcaagccatactgagggtctcaactgcttccgctctaaagccaaatgtggttc
agatttgtgagaagaagcactgtcaagtctctggcagcaaggagtaggcaaaagatgcca
tgttcagaagagctgttcataatcttca-ctcaatgttctattaatgttcaggacacttc
atgttcagaagaaataattaaaactgctaataatgacatttgaggac--t--ttt-tttt
gtgaaatcccttatgcggcccagcctcacccagactttgcctcctgcggcccccaggtaa
attgagtttgagacccctg
>hAT-N163B_DR|375148
------------------------------------------------------------
------------------------------------------------------------
------------------------------------------------------------
------------------------------------------------------------
------------------------------------gt----------------------
---gttatcgcgcg-ct--tactgatcagct-------------------------gtgt
tgt---------------------------cgcgcacgtactcaagagc-ggt-------
--------------------gttgtcgcgcgcctactatagggc-ggga------ccgaa
ggtgtgc-cgcgtcactggggcacttttgatcattttggaagggcattttctatccaaga
--ctaaaaag-ggcatgtgct---ctgcacaggttgagccctatgtgtgcacgtgcctg-
------------------------------------------------------------
------------------------------------------------------------
------------------------------------------------------------
------------------------------------------------------------
------------------------------------------------------------
------------------------------------------------------------
------------------------------------------------------------
------------------------------------------------------------
------------------------------------------------------------
------------------------------------------------------------
-------------------
>hAT-N163B_DR|375149
-------------ctcgcggcccgcgggccatttgcggccctcagtgcaatattttgtgg
cccgcaccgaccgctgttactttgacagaatcagcggagcggg--gagagagagcgctcc
ccgctccgctgattctatccgtacacagc--------g---------------cgcttgt
cactcaat----------------------------------------------------
-------------------gc---------------------------------------
--------------------------------------------------------gtat
tgt---------------------------cgcgcgcgtactcaagagc-ggt-------
--------------------gttatcgcgcgcctactgaagggc-ggga------ccgag
ggtgtgt-tgcgtcgcgggggcac--ttgatcattttggaagggcactttctatgcaaga
--ttaaaaag-ggcatgtgc---tctgcacaggttgagccctatgtgtgcacgtgcctgc
cc------tgcatct----tatatata---------------------------------
-------------------------------------------------------ttgat
at-tataggtagatacagactggtacagactgatgagactggagtggggtgggggtgttt
tatttatacatatatacgcc---tttttttaggtgagggaatggaagttttgagtgagtt
cccccac-ttttttccctaggacttcaataagtcaaagtacaggtctagacttaatgatg
atcatcttcaagccatactgagggtctcaactgcttccgctctaaagccaaatgtggttc
agatttgtgggaagaagcgctgtcaagtctctggcagcaagaagtaggcaaaagatgcca
tgttcagaagacctgttcataatcttca-ctcaatgttctattaatgttcaggacacttc
atgttcagaagaaataattaaaactgttaataatgacatttgaggac--t-tttt-tttt
gtgaaatcccttatgcggcccagcctcacccagactttgcctcctgcggcccccaggtaa
attgagtttgagacccctg
>hAT-N163B_DR|457932
caggggtctcaaactc------------------gcggccctcagtgcaatattttgtgg
cccgcgccgaccgctg-tactctgacagaatcagcggagcggg--gagagagagcgctcc
ccgctccgctgattctatgcgtacacagc--------g---------------cgcttgt
g-----------------------------------------------------------
------------------------------------------------------------
---------------cg--ttctgatcagct-------------------------gtgt
tgt---------------------------cgcgcgcgtactcaagagc-ggt-------
--------------------gttatcgcgcgcctactgaagggc-ggga------ccgag
ggtgtgt-cgcgtcgcgggggcacttttgatcattttgaaagggcactttctatgcaaga
--ctaaaaag-ggcatgtgc---tctgaacaggttgagccctatgtgtgcacgtgcctg-
cc------tgcatct----tatatata---------------------------------
-------------------------------------------------------ttaat
at-tataggtagatacagactggtacagactgatgtgactggagtggggtgggggtgttt
tatttatacatatatacgcc--ttttttttaggtgagggaatggaagttttgagtgagtt
cccccac-ttttttccctaggacttcaataagtcaaagtacaggtctagacttaatgatg
atcatcttcaagccatactgagagtctcaactgcttccgctctaaagccaaatgtggttc
agatttgtgagaagaagcgctgtcaagtctctggcagcaagaagtaggcaaaagatgcca
tgttcagaagaactgttcataatcttca-ctcaatgttctattaatgttcaggacacttc
atgttcagaagaaataattaaaactgttaataatgacatttgaggac--t--ttt-tttt
gtgaaatcccttatgcggcccagcctcacccagactttgcctcctgcggcccccaggtaa
attgagtttgagacccctg
>hAT-N163B_DR|457933
caggggtctcaaactcgcggcccgcaggccatttgtggccctcagtgcaatattttgtgg
cccgcgccgaccgctg-tacactgacagagtcagcggagcggg--gagagagag------
-cgctccgctgattctatccgtacacagc--------g---------------cgcttgt
cactcaat----------------------------------------------------
-------------------gc---------------gc----------------------
---gt---------------tctgatcagct-------------------------gtgt
tgt---------------------------cgtgcgcgtactcaagagc-ggt-------
--------------------gttatcgcgcgcctactgaagggc-ggga------ccgag
ggtgtgt-cgcgtcgcgggggcacttttgatcattttgaaagggcactttctatgcaaga
--ctaaaaag-ggcatgtgc---tctgcacaggttgagccctatgtgtgcacgtgcctg-
----------------ag---attgtg---------------------------------
-------------------------------------------------------ttgat
at-taaaggtagatacagactggtacagactgatgtgactggagtggggtgggggtgttt
tatttatacatatatacacc---tttttttaggtgagggaatggaagttttgagtgagtt
cccccac-ttttttccctaggacttcaataagtcaaagtacaggtctaggcttaatgatg
atcatcttcaagccatactgagggtctcgactgcttccgctctaaagccaaatgtggttc
agatttgtgagaagaagcgctgtcaagtctctggcagcaagaagtaggcaaaagatgcca
tgttcagaagaactgttcataatcttca-ctcaatgttctattaatgttcaggacacttc
atgttcagaagaaatatttaaaactgttaataatgacatttgaggac--t--ttt-ttt-
gtgaaatcccttatgcggcccagcctcacccagactttgcctcctgcggcccccaggtaa
attgagtttgagacccctg
>hAT-N163B_DR|457934
caggggtctcaaactcgtggcccgcgggccatttgcggccttcagtgcaatattttgtgg
cccgcgccgaccgctg-tactctgacagaatcagcggagcggg--gagagagagcgctcc
ccgctccgctgattctatccgtacacagc--------g---------------cacttgt
cactcaat----------------------------------------------------
-------------------gc---------------gc----------------------
---gttgt--cgcg-cg--ttctgatcagct-------------------------gtgt
tgt---------------------------cgcgcgcgtactcaagagc-ggt-------
--------------------gttatcgcgcgcctactgaagggc-ggga------ccgag
ggtgtgt-cgcgtcgcgggggcacttttgatcattttggaagggcactttctatgcaaga
--ctaaaaag-ggcatgtgc---actgcacaggttgagccctatgtgtgcacgtgcctgc
cc------tgcatct---------------------------------------------
-----------------------------------------------------------t
at-tatgggtagatacagactggtacagactgatgtgactggagtggggtgggggtgttt
tatttatacatatatacgcc---tttttttaggtgagggaatggaagttttgggtgagtt
ccgccac-ttttttccctaggacttcaataagtcaaagtacaggtctagacttaatgatg
atcatcttcaagccatactgagggtctcaactgcttccgctctaaagccaaatgtggttc
agatttgtgagaagaagcgctgtctagtctctggcagcaagaagtaggcaaaagatgcca
tgttcggaagaactgttcataatcttca-ctcaatgttttattaatgttcaggacacttc
atgttcagaagaaataattaaaactgttaataatgacatttgaggac--t--ttt-tttt
gtgaaatcccttatgcggcccagcctcacccagactttgcctcctgcggcccccaggtaa
attgagtttgagacccctg
>hAT-N163B_DR|457935
------------------------------------------------------------
------------------------------------------------------------
------------------------------------------------------------
------------------------------------------------------------
------------------------------------------------------------
---gttgtcgtcaa-cgcgttctgatcagcg-------------------------gtgt
tgt---------------------------cacgcgcgtactgtaaagcgggc-------
--------------------ggtagcgcgtgtatactgaagctcggggg------gtggg
ggggggg-ggggttgcgggggcccttttgatcattttggaagggcactttctatccaaga
--ctaaaaag-ggcatgtgca---ctgcacaggttgagccctatgtgtgcaggagcctgc
------------------------------------------------------------
------------------------------------------------------------
------------------------------------------------------------
------------------------------------------------------------
------------------------------------------------------------
------------------------------------------------------------
------------------------------------------------------------
------------------------------------------------------------
------------------------------------------------------------
------------------------------------------------------------
-------------------
>hAT-N163B_DR|457936
caggggtctcaaactcgcggcccgcgggccatttgcggccctcagtgcaata-tttgtgg
cctgcgccgaccgctg-tactctgacagaatcagcggagcggg--gagagagagcgctcc
ccgctctgctgattctatccgtacacagc--------g---------------cgcttgt
cactctct----------------------------------------------------
-------------------g----------------gc----------------------
----tgggtgagag-ag--ttgtcg-----c-------------------------gcgt
tgt---------------------------cgcgcgcgtactcaagagc-ggt-------
--------------------gttattgtgcgcctactgaagggc-ggga------ccgag
ggtgtgt-cgcgtcgcgggggcacttttgatcattttggaagggcactttctatgcaaga
--ctaaaaag-ggcatgtgc---tctgcataggttgagccctatgtgtgcacgtgcctgc
cc------tgcatct--------tgtg---------------------------------
-------------------------------------------------------ttgat
at-tataggtagatacagactggtacagactgatgtgactggagtggggtgggggtgttt
tatttatacatatatacgcct-ttttttttaggtgagggaatggaagttttgagtgagtt
cccccac-ttttttccctaggacttcaataagtcaaagtacaggtctagacttaatgatg
atcatcttcaagccatactgagggtcccaactgcttccgctctaaagccaaatgtggttc
agatttgtgagaagaagcgctgtcaagtctctggcagcaagaagtaggcaaaagatgcca
tgttcagaagaactgttcataatcttca-ctcaatgttctattaatgttcaggacacttc
atgttcagaagaaataattagaattgttaataatgacatttgaggac--t--ttt-tttt
gtgaaatcccttatgcggcccagcctcacccagactttgcctcctgcggcccccaggtaa
attgagtttgagacccctg
>hAT-N163B_DR|457937
------------------------------------------------------------
------------------------------------------------------------
------------------------------------------------------------
------------------------------------------------------------
------------------------------------------------------------
------------------------------------------------------------
------------------------------------------------------------
------------------------------------------------------------
------------------------------------------------------------
----aaaaaa--------------------------------------------------
-------------------ta---------------------------------------
------------------------------------------------------------
------------------------------------------------------------
------------------------------------------------------------
-----a------------------------------------------------------
------------------------------------------------------------
------------------------------------------------------------
-----------------------------------------t------------------
------aaaaataataattaaaattgttaataatgacatttgaggac--t---tt-tttt
gtgaaatcccttatgcggcccagcctcacccagactttgcctcctgcggcccccaggtaa
actga--------------
>hAT-N163B_DR|457938
caggggtctcaaactcgcggcccgcgggccatttgcggccctcagtgcaatattttgtgg
cccgcgccgaccgctg-tactctgacagaatcagcggagcggg--gagagagagcgctcc
ccgctccgctgattctattcgtacacagc--------g---------------cgcttgt
cattcaat----------------------------------------------------
-------------------gc---------------gc----------------------
---gttgtcgcgcg-cg--ttctgatcagct-------------------------gtgt
tgt---------------------------cacgcgcgtactcaagagc-ggt-------
--------------------gttatcgcgcgcctactgaagggc-ggga------ccgag
g--gtgt-tgcgtcgcgggggcacttttgatcattttggaagggcactttctatgcaaga
--ctaaaaag-ggcatgtgc---tctgcacaggttgagccctatgtgtgcacgtgcctgc
cc------tgcatctt--atatatata---------------------------------
-------------------------------------------------------ttgat
at-tataggtagatacagactggtacagactgatgtgactggagtggggtgtgggtgttt
tatttatacatatatacgcc---tttttttaggtgagggaatggaagttttgagtgagtt
attttac-ttttttccctaggacttcaataagtcaaagtacaggtctagacttaatgata
gttatcttcaagccatactgagggtttcaactgcttccgctttaaagccaaatgtggttc
agatttgtgagaagaagcgctgtcaagtctctggcagcaaggagtaggcaaaagatgcca
tgttcagaagaactgttcataatcttca-ctcaatgttctattaatgttcaggacacttc
atgttcagaagaaataattaaaactgttaataatgacatttgaggac--t--tttgtttt
gtgaaatcccttatgcggcccagcctcacccagactttgcctcctgcggcccccaggtaa
attgagtttgagacccctg
>hAT-N163B_DR|457939
caggggtctcaaactcgcggcccgcgggccatttgcggccctcagtgcaatattttgtgg
cccgcgccgaccgctg-tacactgacagaatcagcggagcggg--gagagagagcgctcc
ccgctccgctgattctatctgtacacagcggtcactgg---------------cattccc
cgcccgcc----------------------------------------------------
-------------------gt---------------gtaaacacacgcaccccgctcagg
ggcgttgtcgcgcgacg--ttctgatcagct-------------------------gtgt
tgt---------------------------cgcgcgcgtactcaagagc-ggt-------
--------------------gttatcgcgcgcatactgaagggc-ggga------ccgaa
ggtgtgc-cgcgtcgcgggggcacttttgatcattttggaagggcactttctatgcaaaa
--ctaaaaagaggcatgtgc---tctgcacaggttgagccctatgtgtgcacgtgcctgc
cc------tgcatct----tatatata---------------------------------
------------------------------------------------------------
-t-tataggtagatacagactggtacagactgatgtgactggagtggggtgggggtgttt
tatttatacatatatacgcc--ttttttttaggtgagggaatggaagttttgagtgagtt
cccccac-tttttcccctaggacttcaataagtcaaagtacaggtctagacttaatgatg
atcatcttcaagccatactgagggtctcaactgcttccgctctaaagccaaatgtggttc
agatttgtgagaagaagcgctgtcaagtctctggcagcaagaagtaggcaaaagatgcca
tgttcagaagaactgttcataatcttca-ctcaatgttctattaatgttcaggacacttc
atgttcagaagaaataattaaaactgttaataatgacatttgaggac--t--ttt-tttt
gtgaaatcccttatgcggcccagcatcacccagactttgcctcctgcggcccccaggtaa
attgagtttgagacccctg
>hAT-N163B_DR|457940
caggggtctcaaactcgcggcccgcgggccatttgcggccctcagtgcaatattttgtgg
ccctcgccgaccgctg-tacactgacagaatcagcggagcagg--gagagagagcgctct
tcgctccgctgattctatccgtacacagc--------ggtcactgg-------cattccc
cg----------------------------------------------------------
-----------------------gaattgtggaggggc----------------------
---gttgtcgcgcg-cg--ttctgatcagct-------------------------gtgt
tgt---------------------------cgcgcgcgtactcaagagc-gat-------
--------------------gttatcgcgcgcctactgaagggc-ggga------ccgag
ggtgtgt-cgcgtcgcgggggcacttttgatcattttggaagggcactttctatgcaaaa
--ctaaaaag-ggcatgtgc---tctgcacaggttgagccctatgtgtgcacgtgcctgc
cc------tgcatct----ta--tat----------------------------------
----------------------------------------------------------at
at-tataggtagatacagactg--------------gagtggggtggggtg------ttt
tatttatacatatatatacgccttttttttaggtgagggaatggaagttttgagtgagtt
cccccac-ttttttccctaggacttcaataagtcaaagtacaggtctagacttaatgatg
atcatcttcaagccatac------tctcaactgcttccgctctaaaaccaaatgtggttc
agatttgtgagaagaagcgctgtcaagtctctggcagcaagaagtaggcaaaagatgcca
tgttcagaagaactgttcataatcttca-ctcaaggttctattaatgttcaggacacttc
atgttcagaagaaataattaaaactgttaataatgacatttgaggacttt--ttt-tttt
gtgaaatcccttatgcggcccagcctcacccagactttgcctcctgcggcccccaggtaa
attgagtttcagacccctg
>hAT-N163B_DR|457941
------------------------------------------------------------
------------------------------------------------------------
------------------------------------------------------------
------------------------------------------------------------
------------------------------------------------------------
------------------------------------------------------------
------------------------------------------------------------
------------------------------------------------------------
-----gt-tgtatagtggtggcacttcagatcattttggaagggcactttctatccaaga
--ctaaaaag-cccatgtgca---ctgcacaggttgagccctatgtgtgcacttgcctga
------------------------------------------------------------
------------------------------------------------------------
------------------------------------------------------------
------------------------------------------------------------
------------------------------------------------------------
------------------------------------------------------------
------------------------------------------------------------
------------------------------------------------------------
------------------------------------------------------------
------------------------------------------------------------
-------------------
>hAT-N163B_DR|457942
------------------------------------------------------------
------------------------------------------------------------
------------------------------------------------------------
------------------------------------------------------------
------------------------------------gt----------------------
---gttatcacgcg-tg--tactgatcagct-------------------------gtgt
tgt---------------------------cgcgcgcgtactcaagagc-ggt-------
--------------------gttgtcgcgcgcctactgaagggc-ggga------ccgaa
ggtgtgc-cgcgtcgcgggggcacttttgatcattttggaagggcactttctatccaaga
--ctaaaaag-ggtatgtgca---ctgcacaggttgagccctatgtgtgcacgtgcctg-
------------------------------------------------------------
------------------------------------------------------------
------------------------------------------------------------
------------------------------------------------------------
------------------------------------------------------------
------------------------------------------------------------
------------------------------------------------------------
------------------------------------------------------------
------------------------------------------------------------
------------------------------------------------------------
-------------------
>hAT-N163B_DR|457943
caggggtctcaaactc------------------gcggccctcagtgcaatattttgtgg
cccgcgccgaccgctg-t-ctctgacagaatcagcggagcggg--gagagagagcgctcc
ccgctccgctgattctatccgtacacagc--------g---------------cgcttgt
cactcaat----------------------------------------------------
-------------------gc---------------gc----------------------
---gttgtcgcgtg-cg--ttctgatcagct-----------------------------
---------------------------------------------------gt-------
--------------------gttatcgcgcgcctactgaagggt-ggga------ccgag
ggtgtgt-cgcgtcgcgggggcacttttgatcattttggaagggcactttctatgcaaga
--ctaaaaag-ggcatgtgc---tctgcacaggttgagccctatgtgtgcacgtgcctgc
cc------tgcatct----tataaata---------------------------------
-------------------------------------------------------tt-at
at-tataggtagataca-------------------gactggagtggggtgggggtgttt
tatttatacatatatacggc--ttttttttaggtgagggaatggaagttttgagtgagtt
cccccac-ttttttccctaggacttcaataagtaaaagtacaggtctagacttaatgatg
atcatcttcaagccatactgagggtctcaactgcttccgctctaaagccatatgtggttc
agatttgtgagaagaagcgctgtcaagtctctggcagcaagaagtaggcaaaagatgcca
tgttcagaagaactgttcataatcttca-ctcaatgttctattaatgttcaggacacttc
atgttcagaagaaataattaaaactgttaataatgacatttgaggac--t--ttt-tttt
gtgaaatccattatgcggcccagcctcacccagactttgcctcctgcggcccccaggtaa
attgagtttgagacccctg
>hAT-N163B_DR|457944
------------------------------------------------------------
------------------------------------------------------------
------------------------------------------------------------
------------------------------------------------------------
------------------------------------gt----------------------
---gttgtcgcgcg-cg--ttctgatcagct-------------------------gtgt
tgt---------------------------cgcgcgcgtactc--gagc-agt-------
--------------------gttgttgcgcgcctactgaagggc-ggga------ccgag
ggtgtgt-tgcgtcgcgggggcacttttgataattttggaagggcactttctctccaaga
--ctaaaaat-ggcatgtgca---ctgcacaggttgagccctatgtgtgcacttgcctgg
ca------tg--------------------------------------------------
------------------------------------------------------------
------------------------------------------------------------
------------------------------------------------------------
------------------------------------------------------------
------------------------------------------------------------
------------------------------------------------------------
------------------------------------------------------------
------------------------------------------------------------
------------------------------------------------------------
-------------------
>hAT-N163B_DR|457945
caggggtctcaaactcgcggcccgcgggccatttgcggccctcagtgcaatattttgtgg
cccgcgccgaccgctg-tgctctgacagaatcagcggagcagg--gagagagagctctcc
ccgctccgctgattctatccgtacacagc--------g---------------cgcttgt
cactcaat----------------------------------------------------
-------------------gc---------------gc----------------------
---gttgtcgcgcg-cg--ttctgatcagct-------------------------gtgt
tgt---------------------------cgcgcgcatactcaagagc-ggt-------
--------------------gttattgcgcgcctactgaagggc-agga------ccgag
ggtgtgt-cgcgtcgcgggggcacttttgatcattttggaagggtactttctatgcaaga
--ctaaaaag-ggcatgtgc---tctgcacaggttgagccctatgtgtgcacgtgcctgc
cc------tgcatct---------------------------------------------
-----------------------------------------------------------t
at-tataggtagatacagactggtacagactgatgtgactggagtggggtgggggtgttt
tatttatacatatatacgcc--ttttttttaggtgagggaatggaagttttgggtgagtt
cccccac-ttttttccctaggacttcaataagtcaaagtacaggtctagacttaatgatg
atcatcttcaagccatactgagggtctcaactgcttccgctctaaagccaaatgtggttc
agatttgtgagaagaagcgctgtcaagtctctggcagcaagaagtagacaaaagatgcca
tgttcagaagaactgttcataatcttca-ctcaatgttctattaatgttcaggacacttc
atgttcagaagaaataattaaaactgttaataatgacatttgaggat--t--ttt-tttt
gtgaaatcccttatgcggcccagcctcacccagactttgcctcctgcggcccccaggtaa
attgagtttgagacccctg
>hAT-N163B_DR|457946
------------------------------------------------------------
------------------------------------------------------------
------------------------------------------------------------
------------------------------------------------------------
------------------------------------------------------------
-----tgtcgcgcg-cg--ttctgatcagct-------------------------gtgt
tgt---------------------------cgcgcgcgtactcaagagc-ggt-------
--------------------gttgtcgcgcgcctactgaagggc-agga------ccgag
ggtgtgt-cgcgtcgcgggggcacttttgatcattttggaagagcactttctatccaaga
--ctaaaaag-ggcatgtgca---ctgcacaggttgagccctatgtgtgcacgtgcctgc
------------------------------------------------------------
------------------------------------------------------------
------------------------------------------------------------
------------------------------------------------------------
------------------------------------------------------------
------------------------------------------------------------
------------------------------------------------------------
------------------------------------------------------------
------------------------------------------------------------
------------------------------------------------------------
-------------------
>hAT-N163B_DR|457947
------------------------------------------------------------
------------------------------------------------------------
------------------------------------------------------------
------------------------------------------------------------
------------------------------------------------------------
----------------------------------------------------------gt
tgt---------------------------cgcgcacgtactcaagagc-ggt-------
--------------------gttgtcgcgcgcctactgaagggc-ggga------ccgag
ggtgtgc-cgcgtcgcgggggcacttttgatcattttggaagggcactttctatccaaga
--ctaaaaag-ggcatgtgca---ctgcacagtttgagccctatgtgtgcacgtgcctg-
------------------------------------------------------------
------------------------------------------------------------
------------------------------------------------------------
------------------------------------------------------------
------------------------------------------------------------
------------------------------------------------------------
------------------------------------------------------------
------------------------------------------------------------
------------------------------------------------------------
------------------------------------------------------------
-------------------
>hAT-N163B_DR|457948
caggggtctcaaacttgcggcccgcgggccatttgcggccctcagtgcaatattttgtgg
cccgcgccgaccgctg-tactctgacagaatcagcggagcggg--gagagagagcgctcc
ccgctccgctgattctatccgtacacagc--------g---------------cgcttgt
cactcaat----------------------------------------------------
-------------------gt---------------gc----------------------
---gttgtcgcgcg-cg--ttctgatcagct-------------------------gtgt
tgt---------------------------tgcgcgcgtactcaagagc-ggt-------
--------------------gttatcgcgcgcctactgaagggc-ggga------ccgag
agtgtgt-cgcgtcgcgggggcacttttgatcattttggaagggcactttctatgcaaga
--ctaaaaag-ggcacgtgc---tctgtacaggttgagccctatgtatgcatgtgcctgc
cc------tgcatct----tatatata---------------------------------
-------------------------------------------------------ttgat
at-tataggtagatacagactggtacagactgatgtgactggagtggggtgggggtgttt
tatttatacatatatacgcc--ttttttttaggtgagggaatggaagttttgagtgagtt
cccccac-tttcttccctaggacttcaataagtcaaagtacaggtctagacttaatgatg
atcatcttcaagccatactgagggtctcaactgcttccgctctaaagccaaatgtggttc
agatttgtgagaagaagcgctgtcaagtctctggcagcaaggagtaggcaaaagatgcca
tgttcagaagaactgttcataatcttca-ctcaatgttctaataatgttcaggacacttc
atgttcagaagaaataattaaaactgttaataatgacatttgaggac--t---tt-tttt
gtgaaatcccttatgcggcccagcctcacccagactttgcctcctgcggcccccaggtaa
attgagtttgaaacccctg
>hAT-N163B_DR|457949
------------------------------------------------------------
------------------------------------------------------------
------------------------------------------------------------
------------------------------------------------------------
------------------------------------------------------------
------------------------------------------------------------
-------------------------------gcacgcgtactcaagagc-ggt-------
--------------------gttgtcgtgcacctactgaagggc-g--------------
----ggg-ggtgtcgcgggggcacttttgatcattttgcaagggcactttctatccaaga
--ctaaaaag-ggcatgtgca---ctgcacaggttgagccctatgtgtgcacgtgcctg-
------------------------------------------------------------
------------------------------------------------------------
------------------------------------------------------------
------------------------------------------------------------
------------------------------------------------------------
------------------------------------------------------------
------------------------------------------------------------
------------------------------------------------------------
------------------------------------------------------------
------------------------------------------------------------
-------------------
>hAT-N163B_DR|457950
caggggtctcaaactcgcggcccgcgggccatttgcggccctcagtgcaatattttgtgg
cccgcaccgaccgctg-tactttgacagaatcagcggagcggg--gagagagagcactcc
ccgctccactgattctatccgtacaca---------------------------------
------------------------------------------------------------
------------------------------------------------------------
---------gcgcg-ct--tgtcactcaatc-------------------------gcgt
tgt---------------------------cgcgcgcgtactcg--agc-ggt-------
--------------------gttatcgcgcgcctactgaagggc-ggga------ccgag
ggtgtgt-cgcgtcgcgggggcacttttgatcattttggaagggcactttctatgcaaga
--ctaaaaag-ggcatgtgct---ctgcacaggttgagccctatgtgtgcacgtgcctgc
cc------tgcatct----ta--tat----------------------------------
----------------------------------------------------------at
att----------------------cagcctgatctcacgaga---aaacgcaagtattt
t------------------c--gttttgccagtttagtggctaa----ttcgtacgaatt
cgt---------------acgagttcagtcgtacgaaat---ggtacgattttaaggagg
cgtggcacctaaccccacccctaaccccaaccgttattgggggataagcaaatatcgtac
gaattcatacgaagaattgccgtgagattgtgttgatattataggtagatacagatgcca
tgttcagaagaactgttcataatcttca-ctcagtgttctattaatgttgaggacacttt
atgttcagaagaaataattaaaactgttaataatgacatttgaggac-----ttt-tttt
gtgaaatcccttatgcggcccagcctcacccagactttgcctcctgcggcccccaggtaa
attgagtttgagacccctg
>hAT-N163B_DR|457951
caggggtctcaaactcgcggcccgcgggccatttgcggccctcagtgcaatattttgtgg
cccgcgccgaccgctg-tactctgacagaatcagcggagcggg--gagagagagcgctcc
ccgctccgctgattctatccgtacacagc--------g---------------cgcttgt
cactcaat----------------------------------------------------
-------------------gc---------------ac----------------------
---gttgtcgcgtg-cg--ttctgatcagct-------------------------gtgt
tgt---------------------------cgtgcgcagactcaagagc-ggt-------
--------------------gttatcgcgcacctactgaagggc-ggga------ccgag
ggtgtgt-cgcgtcgcgggggcacttttgatcattttggaagggcattttctatgccaga
--ctaaaaag-ggcatgtgc---tctgcacaggttgagccctatgtgtgcacgtgcctg-
----------------ag---attgtg---------------------------------
-------------------------------------------------------ttgat
at-tataggtagatacagactggtacagactgatgtgactggagtggggtgggggtgttt
tatttatacatatatacacc--ttttttttaggtgagggaatggaagttttgagtgagtt
cccccac-ttttttccctaggacttcaataagtcaaagtacaggtctagacttaatgatg
atcatcttcaagccatactgagggtctcaactgcttccgctctaaagccaaatgtggttc
agatttgtgagaagaagcgctgtcaagtctcgggcagcaaggagtaggcaaaagatgcca
tgttcagaagaactgttcataatcttca-ctcaatgttctgttaatgttcaggacacttc
atgttcagaagaaattattaaaactgttaataatgacatttgaggac--t--ttt-tt--
------tcccttatgcggcccagcctcacccagactttgcctcctgcggcccccaggtaa
attgagtttgagatccctg
>hAT-N163B_DR|535002
-aggggtctcaaactcgcggcccgcgggccatttgcggccatcagtgcaatattttgtgg
cccgcgccgaccgctg-tacactgacagaatcagcggagcggg--gagagagagcgctcc
ccgcttcgctgattctatccgtacacagc--------g---------------cgcttgt
cactcaat----------------------------------------------------
-------------------gc---------------gc----------------------
---gttgacgcacg-cg--ttctgatcagct-------------------------gtgt
tat---------------------------cgcgcacgtaatcaagagc-ggt-------
--------------------gttatcgcgcgcctagtgaagggc-ggga------ccgag
ggtgtgt-cg-----------cacttttgatcattttggaagagcactttctattcaaga
--ctaaaaag-ggcatgtgc---tctgcacaggttgagccctatgtgtgcacgtgcctgc
cc------tgcatct--------tatat--------------------------------
----------------------------------------------------------at
at-tataggtaga----------tacagactgatgtgactggagtggggtgggggtgttt
tatttatacatatatacgcc--ttttttttaggtgagggaatggaagttttgagtgagtt
cccccac-ttttttccctaggacttcaataagtcaaagtacaggtctagacttaatgatg
atcatcttcaagccatactgagggtctcaactgcttccgctctaaagccaaatgtggttc
agatttgtgagaagaagcgctgtcaagtctctggcagcaagaagtaggcaaaagatgcca
tgttcagaagaactgttcataatcttca-ctcaatgttctgttaatgttcaggacacttc
atgttcagaagaaataattaaaactgttaataatgacatttaaggac--t--ttt-tttt
gtgaaatcccttatgcggcccagcctcacccagactttgcctcctgcggcccccaggtaa
attgagtttgagacccctg
>hAT-N163B_DR|535003
caggggtctcaaactcgcggcccgcgggccatttgtggccctcagtgcaatattttgtgg
cccgcgccgactgctg-tactctga-----------------------------------
------------------------------------------------------------
------------------------------------------------------------
------------------------------------------------------------
------------------------------------------------------------
--------------------------------ctcgcatactcaagagc-ggt-------
--------------------gttatcgcgcgcctactgaagggc-ggga------ccgag
ggtgcgt-cgcgtcacgggggcacttttgatcattttggaagggcactttctatgcaaga
--ctaaaaag-ggcatgtgc---tctgcacaggttgagccctatgtgtgcacgtgcctgc
cc------tgcatct----tatatata---------------------------------
-------------------------------------------------------ttgat
at-tataggtagatacagactggtacagactgatgtgactggagtggggtgggggtgttt
aatttatacatatatacgcc---tttttttaggtgaggtaatggaagttttgagtgagtt
cccccac-ttttttccctaggacttcaataaatcaaagtacaggtctagacttaatgatg
atcatcttcaagccatactgagggtctcaactgcttccgctctaaagccaaatgtggttc
agatttgtgagaagaagcgctgtcaagtctctggcagcaagaagtaggcaaaagatgcca
tgttcagaagaaccgttcataatcttca-ctcaatgttctattaatgttcaggacacttc
atgttcagaagaaataattaaaactgttaataatgacatttgaggac--t--ttt-tttt
gtgaaatcccttatgcggcccagcctcacccagactttgcctcctgcggcccccaggtaa
attgagtttgagacccctg
>hAT-N163B_DR|535004
------------------------------------------------------------
------------------------------------------------------------
------------------------------------------------------------
------------------------------------------------------------
------------------------------------gt----------------------
---gttgtcgcgcg-cg--tactgatcagct-------------------------gtgt
tgt---------------------------cgcgcgcgtactcaagagc-ggt-------
--------------------gttgtcgtgcgcctactgaagggc-ggga------ccgag
ggtgtgc-cgcgtcgcgggggcacttttgatcattttggaagggcactttctatccaaga
--ctaaaaag-ggcatgtgca---ctgcacaggttgagccctatgtgtgcacgtgcctg-
------------------------------------------------------------
------------------------------------------------------------
------------------------------------------------------------
------------------------------------------------------------
------------------------------------------------------------
------------------------------------------------------------
------------------------------------------------------------
------------------------------------------------------------
------------------------------------------------------------
------------------------------------------------------------
-------------------
>hAT-N163B_DR|535005
------------------------------------------------------------
------------------------------------------------------------
------------------------------------------------------------
------------------------------------------------------------
------------------------------------gt----------------------
---gttattgcgcg-cg--tactgatcagct-------------------------gtgt
tgt---------------------------cgcgcgcgtactcaagagc-ggt-------
--------------------gttgttgcgcgtctactgaagggc-ggga------ccgaa
ggtgtgc-cgcgtcgcgggggcacttttgatcattttggaagggcactttctatccaaga
--ctaaaaag-ggcatgtgca---ctgctcaggttgagccctatgtgtgcacgtgcctg-
------------------------------------------------------------
------------------------------------------------------------
------------------------------------------------------------
------------------------------------------------------------
------------------------------------------------------------
------------------------------------------------------------
------------------------------------------------------------
------------------------------------------------------------
------------------------------------------------------------
------------------------------------------------------------
-------------------
>hAT-N163B_DR|535006
caggggtctcaaactcgcggcccgcggatcatttgcggccctcagtgcaatattttgtgg
cccgcgctgaccgttg-tactctgacagaatcagcggagcggg--gagagagagcgctcc
ccgctccgctgattctatccgtacacagc--------g---------------cgcttgt
cactcaat----------------------------------------------------
-------------------gc---------------gc----------------------
---g---------------ttctgataagct-------------------------gtgt
tgt---------------------------cgcgcgcgtactcaagagc-ggt-------
--------------------gttgtcgcgcgcctactgaagggc-ggga------ccgag
ggtgtgt-cgcgtcgcgggggcacttttgatcattttggaagggcactttctatgcaaga
--ctaaaaag-ggcatgtgc---tctgcacaggttgagccctatgtgtgcacgtgcctgc
cc------tgcatc--------ttgtg---------------------------------
-------------------------------------------------------ttgat
at-tataggtagatacagactggtacagactgatgtgactggagtggggtgggggtgttt
tatttatacatatatacgcc--ttttttttaggtgagggaatggaagttttgagtgagtt
cccccac-ttttttccctaggacttcaataagtcaaagtacaggtctagacttaatgatg
atcatcttcaagccatactgagggtctcaactgcttccactctaaagccaaatgtggttc
agatttgtgagaagaagcgctgtcaagtctctggcagcaagaagtaggcaaaagatgcca
tgttcagaagaactgttcataatcttca-ctcaatgttctattaatgttcaggacacttc
atgttcaaaagaattaattaaaactgttaataatgacatttgaggac----tttt-tttt
gtgaaatcccttatgcggcccagcctcacccagactttgcctcctgcggcccccaggtaa
attgagtttgagacccctg
>hAT-N163B_DR|535007
caggggtctcaaactcgcggcctgcgggccatttgcagccctcagtccaatattttgtgg
cccgcgccgaccgatg-tacactgacagagtcagcgcagcggg--gagagagagcgctcc
ccgctccgctgattctatccgtacatagc--------a---------------cgcttgt
caatcaat----------------------------------------------------
-------------------gc---------------gc----------------------
---gttgtcgcgcg-cg--ttctgatc---------------------------------
----------------------------------------------agc-ggt-------
--------------------gttatcgcgcgcctactgaagggc-ggga------ccgag
ggtgtgt-cgcgtcgcgggggcacttttgatcattttggaagggcactttctatgcaaga
--ctaaaaag-agcatgtgc---tctgcacaggttgagccctacgtgtgcacgtgcctg-
----------------ag---attgtg---------------------------------
-------------------------------------------------------ttgat
at-tataggtagatacagactggtacagactgatgtgacaggagtggggtgggggtgttt
tatttatacatatatacgcc--ttttttttaggtgagggaatggaagttttgagtgagtt
cccccac-ttttttccctaggacttcaataagtcaaagtacaggtctagacttaatgatg
atcatcttcaagccatactgagggtctcaactgcttccgctctaaagacaaatgtggttc
agatttgtgaaaagaagcgttgtcaagtctctggcagcaaggagtaggcaaaagatgcca
tgttcagaagaactgttcataatcttca-ctcaatgttctattaatgttcaggacacttc
atgtttagaagaaataattaaaactgttaataatgacatttgaggac--t--ttt-tttt
gtgaaatcccttatgcggcccagcctcacccagactttgcctcctgcagcccccaggtaa
attgagtttgagacccctg
>hAT-N163B_DR|535008
caggggtctcaaactcgcggcccgcgggccatttgcggccctcagtgcaatattttgtgg
cccgcgccgaccgctg-tactctgacagaatcagcggagcggg--gagagagagcgctcc
ccgctccgctgattctatccgtacacagc--------g---------------cgcttgt
cactcaat----------------------------------------------------
-------------------gc---------------gc----------------------
---gttgtcgtgcg-cg--ttctgatcagct-------------------------gtgt
tgt---------------------------cgcgcgcgtactcaagagc-ggt-------
--------------------gttat-----ccctactgaagggc-ggga------ccgag
ggtgtgt-cgcgtcgcgggggcacttttgatcattttggaagggcactttctatgcaaga
--ctaaaaag-ggcatgtgc---tctgcacaggttgagccctatgtgtgcacgtgcctgc
cc------tgcatct----tatatata---------------------------------
-------------------------------------------------------ttgat
at-tataggtagatacagactggtacagactgatgtgactggagtggggtgggggtgttt
tatttatacatatatacgcc--ttttttttaggtgagggaatggaagttttgagtgagtt
cccccac-ttttttccctaggacttcaataagtcaaagtacaggtctagacttaatgatg
atcatcttcaagccatactgagggtctcaactgcttccactctaaagacaaatgtggttc
agatttgtgagaagaagcgctgtcaagtctctggcagcaaggagtaggcaaaagatgcca
tgttcagaagaactgttcataatcttca-ctcaatgttctattaatgttcaggacacttc
atgttcaggagaaataattaaaactgttaataatgacatttgaggac--t--ttt-tttg
gtgaaatcccttatgcggcccagcctcacccagactttgcctcctgcggcccccaggtaa
attgagtttgagacccctg
>hAT-N163B_DR|535009
caggggtctcaaactcgcggcccgcaggccatttgcggccctcagtgcaatattttgtgg
cccgcgccgaccgctg-tactctgacagaatcagcggagcggg--gagagagagcgctcc
ccgctccgctgattctatccatacacagc--------g---------------cgcttgt
cactcaat----------------------------------------------------
-------------------gc---------------gc----------------------
---gttgtc-----tca--ttataagcaaat------------------------cgtac
tat---------------------------tgta----------------aat-------
--------------------tagatcgtattcatacgaattagc----a------ctaaa
tg----------------------------------------------------------
----aaaaag-------------t-----------------tacgaattgccgtg-----
---------aga-----------tgtg---------------------------------
-------------------------------------------------------ttgat
at-tataggtagatacagactggtacagactgatgtgactggagtggggtgggggtgttt
tatttatacatatatacgcc--ttttttttaggtgagggaatggaagttttgagtgagtt
cccccac-ttttttccctaggacttcaataagtcaaagtacaggtctagacttaatgatg
atcatcttcaagccatactgagggtctcaactgcttccgctctaaacccaaatgtggttc
agatttgtgagaagaagcgctgtcaagtctctggcagcaagaagtaggcaaaagatgcca
tgttcagaagaactgttcataatcttca-ctcaatgttctattaatgttcaggacacttc
atgttcagaagaaataatttgaactgttaataatgacattttaggac--t-tttt-tttt
gtgaaatcccttatgcggcccagcctcaaccagactttgcctcctgcggcccccaggtaa
attgagtttgagacccctg
>hAT-N163B_DR|535010
caggggtctcaaactcgcggcccgcaggccatttgcggccatcagtgcaatattttgtgg
cccgcggcgaccactg-tacactgacagaatcagcggagcggg--gagagagagcgctac
ccgctccgctgattctatccgtacacagc--------g---------------cgcttgt
cactcaat----------------------------------------------------
-------------------gc---------------gc----------------------
---gttgtcgcgcg-cg--tcttgatcagct-------------------------gtgt
tgt---------------------------cgcgcgcatactcaagagc-agt-------
--------------------gttatcgcgcgcctactgaagggc-ggga------ccgag
ggtgtgt-cacgtcgcgggggcacttttgatcattttggaagggcactttctatgcaaga
--ctaaaaag-ggcatgtgc---tctgcacaggttgagccctatgtgtgcacgtgcctgc
cc------tgcatct----tatat------------------------------------
----------------------------------------------------------at
at-tataggtagatacagactggtacagactgatgtgactggagtggggtgggggtgttt
tatttatacatatataagcc--ttttttttaggtgagggaatggaagttttgagtgagtt
cccccac-ttttttccctaggacttcaataagtcaaagtacaggtctagacttaatgatg
atcatcttcaagccatactgagggtctcaactgcttccgctctaaagccaaatgtagttc
agatttgtgagaagaagtgctgtcaagtctctggcagcaagaagtaggcaaaagttgcca
tgttcagaagaactgttcataatcttca-ctaaatgttctattaatgttcaggacacttc
atgttcagaagaaataattaaaactgttaataatgacatttgaggac--t-tt-t-tttt
gtgaaatcccttatgcagcccagcctcacccagactttgcctcctgcggcccccaggtaa
attgagtttgagacccctg
>hAT-N163B_DR|535011
------------------------------------------------------------
------------------------------------------------------------
------------------------------------------------------------
------------------------------------------------------------
------------------------------------------------------------
------------------------------------------------------------
------------------------------------------------------------
------------------------------------------------------------
------------------------------------------------------------
------------------------------------------------------------
------------------------------------------------------------
------------------------------------------------------------
------------------------------------------------------------
------------------------------------------------------------
------------------------------------------------------------
------------------------------------------------------------
-----------------------------tctggccgcaagaagtaggcaaaagatgcca
tgttcagaagaactgttcataatcttca-ctcaatgttctattaatgtccaggacacttc
atgttcagaagaaataattaaaactgttaataatgacatttgaggac--t--ttt-tttt
gtgaaatcccttatgcggcccagcctcacccagactttgcctcctgcggcccccaggtaa
attgagtttgagacccctg
>hAT-N163B_DR|535012
caggggtctcaaactc------------------gcggccctcagtgcaatattttgtgg
cccgcgccgaccgctg-tactctgacagagacagcggagcggg--gagagagagcggtcc
ccgctccgctgattctatccgtacacatc--------g---------------cgcttgc
agct--------------------------------------------------------
------------------------------------------------------------
--------------------------------------------------------gtgt
tgt---------------------------cgcacgcgtactcaagagc-ggt-------
--------------------gttatcgcgcgcctactgaagggc-ggga------ccgag
ggtgtgt-cgcgtcgcgggggcacttttgatcattttggaagcgcactttctatgcaaga
--ctaaaaag-ggcatgtgc---tctgcacaggttgagccctatgtgtgcacgtgcctgc
cc------tgcatctt--atatatatata-------------------------------
-------------------------------------------------------ttgat
at-tataggtagatacagactggtacagactgatgtgactggagtggggtggggatgttt
tatttatacatatatacgcc--ttttttttaggtgagggaatggaagttttgagtgagtt
cccccac-ttttttccctaggacttcaataagtcaaagtacaggtctagacttaataatg
atcaacttcaagccatactgagggtctcaactgcttccgctctaaagccaaatgtggttc
agatttgtgagaagaagcgctgtcaagtctctggcagcaaggagtaggcaaaagatgcca
tgttcagaagaactgttcataatcttca-ctcaatgttctattaatgttcaggatacttc
atgttcagaagaaataattaaaactgttaataatgacatttgagga-----cttt-tttt
gtgaaatcccttatgcggcccagcctcacccagactttgcctcctgcggcccccaggtaa
attgagtttgagacccctg
>hAT-N163B_DR|535013
------------------------------------------------------------
------------------------------------------------------------
------------------------------------------------------------
------------------------------------------------------------
------------------------------------------------------------
------------------------------------------------------------
------------------------------------------------------------
------------------------------------------------------------
------------------------------------------------------------
------------------------------------------------------------
------------------------------------------------------------
------------------------------------------------------------
------------------------------------------------------------
------------------------------------------------------------
------------------------------------------------------------
----------------------------------------------------tgtggttc
agatttgtgagaagaagcgctgtaaagtctctggcagcaaggagtaggcaaaagatgcca
tgttcagaggaactgttcataatcttca-ctcaatgttctattaatgttcaggacacttc
atgttcagaagaaataattaaaactgttaataatgacatttgaggac--t--ttt-tttt
gtgaaatcacttatgcggcccagcctcacccagactttgcctcctgcggcccccaggtaa
attgagtttgagacccctg
>hAT-N163B_DR|535014
caggggtctcaaactcgcggcccgcgggccatttgcggccctcagtgcaatattttgtgg
cccgcgccgaccgctg-tacactgacagaatcagc-gagcggg--gagagagagcgctcc
ccgctcccctgattatatccgtacacagc--------ggtcactgg-------cattccc
cgcccgccgtgtaaacaaaggggcgaggatgccggtgacgtcaccacgcaccccgccctt
ttgttagacgctgtgacgggcgggaagtgtggaggggc----------------------
---gttgtcgcgcg-cg--ttctgatcagct-------------------------gtgt
tgt---------------------------cgcacgtgtactcaagagc-ggt-------
--------------------gttatcgcgcgcctactgaagggc-ggga------ccgag
ggtgtgt-cgcgtcgcgggg-----------------------gcagtttctatgcaaaa
--ctaaagag-ggcatgtgc---tctgcacaggttgagccctatgtgtgcacgtgcctgc
cc------tgcatct----ta--tat----------------------------------
----------------------------------------------------------at
at-tataggtagatacggactggtaca---------gactggagtggggtggggatgttt
tatttatacatatatacgcc--ttttttttaggtgagggaatggaagttttgagtgagtt
cccccac-ttttttccctaggacttcaataagtcaaagtacaggtctagacttaatgatg
gtcatcttcaagccatactgagggtctcaactgcttccgccctaaagccaaatgtggttc
agatttgtgagaagaagcgctgtcaagtctctggcagtaagaagtaggcaaaagatgcca
tgttcagaagaactgttcataatcttca-ctcaatgttcttttaatgttcaggacacttc
atgttcagaagaaataattaaaactgttaataatgacatttgaggac--t--ttt-tttt
gtgaaatcccttatgcggcccagcctcacccagactttgcctcctgcggcccccaggtaa
attgagtttgagacccctg
>hAT-N163B_DR|535015
------------------------------------------------------------
------------------------------------------------------------
------------------------------------------------------------
------------------------------------------------------------
------------------------------------------------------------
------------------------------------------------------------
------------------------------------------------------------
------------------------------------------------------------
------------------------------------------------------------
------------------------------------------------------------
------------------------------------------------------------
------------------------------------------------------------
-------------------------cagactgatgtgactggagtggggtgggggtgttt
tatttatacatatatacgcc--ttttttttaggtgagggaatggaagttttgagtgagtt
cccccac-ttttttccctaggacttcaataagtcaaagtacatgtctagacttaatgatg
atcatcttcaagccatactgagggtctcaactgcttccgctctaaagccaaatgtggttc
agatttgtgagaagaagcgctgtcaagtctctggcagcaagaagtaggcaaaagatgcca
tgttcagaagaactgttcataatcttta-ctcaatgttctattaatgttcaggacacttc
atgttcagaagaaataattaaaactgttaataatgacatttgaggac--tttttt-tttt
gtgaaatcccttatgctgcccagcctcacccagactttgcctcctgcggcccccaggtaa
atggagtttgagacccctg
>hAT-N163B_DR|535016
------------------------------------------------------------
------------------------------------------------------------
------------------------------------------------------------
------------------------------------------------------------
------------------------------------gt----------------------
---gttgtcgcgtg-cg--tactgatcagct-------------------------gtgt
tgt---------------------------cgc-cacgtactcaagagc-ggt-------
--------------------gttgtcgcgcacctactgaagggc-ggga------ccgaa
ggtgtgc-cgcgtcgcgggggcacttttgaccattttggaagggcactttctatccaaga
--ct-aaaaa-ggcatgtgca---ctgcacaggttgagccctatgtgtgcacgtacct--
------------------------------------------------------------
------------------------------------------------------------
------------------------------------------------------------
------------------------------------------------------------
------------------------------------------------------------
------------------------------------------------------------
------------------------------------------------------------
------------------------------------------------------------
------------------------------------------------------------
------------------------------------------------------------
-------------------
>hAT-N163B_DR|535017
caggggtctcaaactcgcggcccgcgggccatttgcggccctcagtgcaatattttgtgg
cccgcgccgaccgctg-tactctgacagaatcagcggagcggg--gagagaga-------
-------gctgattctatccgtacacagt--------g---------------cgcttgt
cactcaat----------------------------------------------------
-------------------gc---------------gc----------------------
---gttgtcgcgcg-cg--ttctgatcagct-------------------------gtgt
tgt---------------------------cgcgcgcgtactcaagagc-ggt-------
--------------------gttatcgtgcgcctactgaagggg-ggga------ccgag
ggtgtgt-cgcgtcgcgggggcacttttgttcattttggaagggcactttctatgcaaga
--ctaaaaag-gacatgtgc---tatgcacaggttgagccctatgtgtgcacgtgcctgc
cc------tgcatct----tatatata---------------------------------
-------------------------------------------------------ttgat
at-tataggtagatacagactggtacagactgatgtgactggagtggggtggggttgttt
tatttatacatatatacgcc--tttgttttaggtgagggaat-gaagttttgagtgagtt
cccccac-ttttttccctaggacttcaataactcaaagtacaggtctagacttaatgatg
atcatcttcaagccatactgagggtctcaactgcttccgctctaaagccaaatgtggttc
agatttgtgagaagaagcgctgtcaagtctctggcagcaaggagtaggcaaaagatgcca
tgttcagaagaactgttcataatcttca-ctcaatgttctattaatgttcaggacacttc
atgttcagaagaaataattaaaactgttaataatgacatttgaggac--t--ttt-tttt
gtgaaatcccttatgcggcccagc----------ctttgcctcctgcggcccccaggtaa
attgagtttgagacccctg
>hAT-N163B_DR|535018
caggggtctcaaactcgcggcccgcgggccatttgcggccctcagtgcaatattttgtgg
cccgcgccgaccactg-tacactgacagaatcagcggagcggg--gagagagagcggtcc
ccgctccgctgattctatccgtacacagcggtcactgg---------------cattccc
cgcccgcc----------------------------------------------------
-------------------gt---------------gttgtcgcgcgcgttctgatcagc
tgtgttgtcgcgcg-cg--ttctgatcagct-------------------------gtgt
tgt---------------------------cgcgcgcgtactcaagagc-ggt-------
--------------------gttatcgcgcgcctactgaagggc-gggt------ccgag
ggtgtgt-cgcgtcgcgggggcactattgataattttggaagggcactttctatgcaaga
--ctaaaaag-ggcatgtgc---tctgcacaggttgagccctatgtgtgcacgtgcctgc
cc------tgcatct----tatatata---------------------------------
------------------------------------------------------------
-t-cataggtaaatacagactggtacagacttatgtgactggagtggggtgggggtgttt
tatttatacatatatacgcc--ttttttttaggtgagggaatggaagttttgagtgag-t
cccccac-ttttttccctaggacttcaataagtcaaagtacaggtctagacttaatgatg
atcatcttcaagccatactgagggtgtcaactgcttccgctctaaagccaaatgtggttc
agatttgtgagaagaagcgctgtcaagtctctggcagcaagaagtaggcaaaagatgcca
tgttcagaagaactgttcataatcttca-ctcaatgttctattaatgttcaggacacttc
atgttcagaagaaataattaaaactgttaataatgacatttgaggac--t--ttt-tttt
gtgaaatcccttatgcggcccagcctcacccagactttgcctcctgcggcccccaggtaa
attgagtttgagacccctg
>hAT-N163B_DR|535019
-------------------------------------------------gtatt------
------------------------------------------------------------
----------------------------------gtcg-------------cgcgtgttc
tgatcagat---------------------------------------------------
---------gtcgtgaggggc----------gggggtt----------------------
---gttgtcgcgca-cg--tactgaagagcg-------------------------gtgt
tgt---------------------------cgcgcgcgtactcaagaac-gtt-------
--------------------gttgtcgcgcgcatactgaagggc-ggga------cggag
ggtttgc-agcgtcgcgggggcacttttgatcattttggaagggcactttatattcaagc
--ctaaaaag-ggcatgtgca---ctgcacaggtagagccctatgtgtgcacgtgcctgt
cgcac---tgctact----ca--tgtg---------------------------------
----------------------------------------------------------at
att---------------------------------------------------------
------------------------------------------------------------
------------------------------------------------------------
------------------------------------------------------------
------------------------------------------------------------
------------------------------------------------------------
------------------------------------------------------------
------------------------------------------------------------
-------------------
>hAT-N163B_DR|535020
caggggtctcaaactcgcggcccgcgggccatttgcggccctcagtgcaatattttgtgg
cccgcgccaaccgctg-tactctgacagaatcagc-------ggggagggagagcgctcc
ccgctccgctgattctatccgtacacagc--------g---------------cgcttgt
cactcaat----------------------------------------------------
-------------------gc---------------ac----------------------
---gttgtcgcgcg-cg--ttctgatcagct-------------------------gtgt
tgt---------------------------agcacgcgtactcaagagc-ggt-------
--------------------gttatcgcgcgcctactgaagggc-ggga------cctag
ggtgtgc-cgcgtcgcgggggcacttttgatcattttggaagggcactttctatgcaaga
--ctaaaaag-ggcatgtgc---tctgcacaggttgagtcctatgtgtgcatgtgcctgc
cc------tgcatct----tatatata---------------------------------
-------------------------------------------------------ttgat
at-tataggtagatacagactggtacagactgatgtgactggagtggggtgggggc----
----------------------ctttttttaggtgagggaatggaagttttgagtgagtt
cccccac-ttttttccttaggacttcaataagtcaaagtacaggtctagact---tgatg
atcatcttcaagccatactgagggtctcaactgcttccgctctaaagccaaatgtggttc
agatttgtgagaagaagcgctgtcaagtctctggcagcaaggagtaggcaaaagatgcca
tgttcagaagaactgttcataatcttca-ctcaatcttctattaatgttcaggacacttc
atgttcagaagaaataattacaactgttaataatgacatttgaggac--t--ttt-tttt
gtgaaatcccttatgcggcccagcctcacccagactttgcctcctgcggcccccaggtaa
attgagtttgagacccctg
>hAT-N163B_DR|535021
caggggtctcaaacttgcggcccgcgggccatttgcggccctcagtgcaatattttgtgg
cccgcgccgaccgctg-tactctgac----tcagcggagcggg--gagagagagcgctcc
ccgctccgctgattctatccgtacacagc--------g---------------cgcttgt
cactcaat----------------------------------------------------
-------------------gc---------------gc----------------------
---gttgtcgcgcg-cg--ttctgatcatct-------------------------gtgt
tgt---------------------------cgcaggcgtactcaagagc-agt-------
--------------------gttatcgcgcgcctactgaagggc-ggga------ccgag
ggtgtgt-cgcgtcgcgggggcacttttgatcattttggaagggcactttctatgcaaga
--ctaaaaag-ggcatgtcc---actgcacaggttgagccctatgtgtgcacgtgcctgc
cc------tgcatct----tatatata---------------------------------
-------------------------------------------------------ttgat
at-tataggtagatacagactggtacagactgatgtgactggagtggggtgggggtgttt
tatttatacatatatacgcct-ttttttttaggtgagggaatggaagttttgagtgagtt
cccccac-ttttttccctaggacttcaataagtcaaagtacaggtctagacttaatgatg
atcatcttcaagccatactgacggtctcaactgcttccgctctaaagccaaatgtggttt
agatttgtgagaagaagcgctgtcaagtctctggcagcaaggagtaggcaaaagatgcca
tgttcagaagaactgttcataatcttca-ctcaatgttctattaatgttcaggacacttc
atgttcagaagaaataattaaaactgttaataatgacatttgaggac--t--ttt-tttt
gtgaaatctcttatgcggcccagcctcacctagactttgccacctgcggcccccaggtaa
attgagttttaaacccctg
>hAT-N163B_DR|535022
---------------------------------------------------gtgttgtc-
-gcgcgcgagttcttatca-----------------------------------------
------------------------------------------------------------
------------------------------------------------------------
-------------------gc--------------tgt----------------------
---gttgtcgcgcg-ag--ttcttatcagct-------------------------gtgt
tgtcgcgcgagttcttatcagctgtgttgtcgcgcgagttcttatcagc-tgtgttgtcg
cgcgagttcttatcagctgtgttgtcgcgcgagttcttatcagc----------------
--tgtgt-tgtcgcgc-------------------------gag----------------
ttcttatcagctg--------tgt-----------------tgt-cgcgcgagttcttat
--------c---------------------------------------------------
------------------------------------------------------------
------------------------------------------------------------
------------------------------------------------------------
-----a------------------------------------------------------
------------------------------------------------------------
-------------gctgtg-tgtc------------gcg-------------------cg
agttcttatcagctgt------------g------------ttgtcgcgc----------
------------------------------------------------------------
------------------------------------------------------------
-------------------
>hAT-N163B_DR|535023
------------------------------------------------------------
------------------------------------------------------------
------------------------------------------------------------
------------------------------------------------------------
------------------------------------------------------------
--------cgcgcg-cg--tactgaatagcg-------------------------gtgt
tgt---------------------------cgcgcgagttcttatcagc-tgt-------
--------------------tttgtcgcgcgcgtactgaatagc----------------
--ggtgt-tgtcgcgc-------------------------gag----------------
ttcttatcagctg--------ttt-----------------tgt-cgcgcgcgtactgaa
--------t---------------------------------------------------
------------------------------------------------------------
------------------------------------------------------------
------------------------------------------------------------
-----a------------------------------------------------------
------------------------------------------------------------
-------------gcggtgttgtc------------gcg-------------------cg
agttctgaatagcg----------------------------------------------
------------------------------------------------------------
------------------------------------------------------------
-------------------
>hAT-N163B_DR|535024
------------------------------------------------------------
------------------------------------------------------------
------------------------------------------------------------
------------------------------------------------------------
------------------------------------gt----------------------
---gttgtcgcgcg-ag--ttcttatcagct-------------------------gtgt
tgtcgcgcgagttcttatcagctgtgttgtcgcgcgagttcttatcagc-tgtgttgtcg
cgcgagttcttatcagctgtgttgtcgcgcgagttcttatcagc----------------
--tgtgt-tgtcgcgc-------------------------gag----------------
ttcttatcagctg--------tgt-----------------tgt-cgcgcgagttcttat
--------c---------------------------------------------------
------------------------------------------------------------
------------------------------------------------------------
------------------------------------------------------------
-----a------------------------------------------------------
------------------------------------------------------------
-------------gctgtgttgtc------------gcg-------------------cg
agttcttatcagcggt------------g------------ttgtcgcgcg---------
------------------------------------------------------------
------------------------------------------------------------
-------------------
>hAT-N163B_DR|535025
---------------------------------------------------gtgttgt--
--cgcgcgagttcttatca-----------------------------------------
------------------------------------------------------------
------------------------------------------------------------
-------------------gc--------------tgt----------------------
---gttgtcgcgcg-ag--ttcttatcagct-------------------------gtgt
tgtcgcgcgagttcttatcagctgtgttgtcgcgcgagttcttatcagc-tgtgttgtcg
cacgagttcttatcagctgtgttgtcgcgcgagttcttatcagc----------------
--tgtgt-tgtcgcac-------------------------gag----------------
ttcttatcagctg--------tgt-----------------tgt-cgcacgagttcttat
--------c---------------------------------------------------
------------------------------------------------------------
------------------------------------------------------------
------------------------------------------------------------
-----a------------------------------------------------------
------------------------------------------------------------
-------------gctgtgttgtc------------gcg-------------------cg
agttcttatcagctgt------------g------------ttgtcgcgcga--------
--gtta-------atca----------------------------gc--t-gtttgtcgc
gcg---------------------------------------------------------
-------------------
>hAT-N163B_DR|535026
------------------------------------------------------------
------------------------------------------------------------
------------------------------------------------------------
------------------------------------------------------------
------------------------------------------------------------
---------gcgcg-ca--tactgaatagcg-------------------------gtgt
tgtcgcgcgagttcttatcagctgtgttgtcgcacgagttcttatcagc-tgtgttgtcg
--------------cgcggtgttgtcgcgcgagttcttatcagc----------------
--tgtgt-tgtcgcac-------------------------gag----------------
ttcttatcagctg--------tgt-----------------tgt-cgcgcgcatactgaa
--------t---------------------------------------------------
------------------------------------------------------------
------------------------------------------------------------
------------------------------------------------------------
-----a------------------------------------------------------
------------------------------------------------------------
-------------gcggtgttgtc------------gcg-------------------cg
------------------------------------------------------------
------------------------------------------------------------
------------------------------------------------------------
-------------------
>hAT-N163B_DR|535027
---------------------------------------------------gtgttgt--
--cgcgcgagttcttatca-----------------------------------------
------------------------------------------------------------
------------------------------------------------------------
-------------------gc--------------tgt----------------------
---gttgtcgcgcg-ag--ttcttatcagct-------------------------gtgt
tgtcgcgcgagttcttatcagctgtgttgtcgcgcgagttcttatcagc-tgtgttgtcg
cacgagttcttatcagctgtgttgtcgcgcgagttcttatcagc----------------
--tgtgt-tgtcgcac-------------------------gag----------------
ttcttatcagctg--------tgt-----------------tgt-cgcacgagttcttat
--------c---------------------------------------------------
------------------------------------------------------------
------------------------------------------------------------
------------------------------------------------------------
-----a------------------------------------------------------
------------------------------------------------------------
-------------gctgtgttgtc------------gcg-------------------cg
agttcttatcagctgt------------g------------ttgtcgcgcga--------
--gtta-------atca----------------------------gc--t-gtttgtcgc
gcg---------------------------------------------------------
-------------------
>hAT-N163B_DR|535028
------------------------------------------------------------
------------------------------------------------------------
------------------------------------------------------------
------------------------------------------------------------
------------------------------------------------------------
---------gcgcg-ca--tactgaatagcg-------------------------gtgt
tgtcgcgcgagttcttatcagctgtgttgtcgcacgagttcttatcagc-tgtgttgtcg
--------------cgcggtgttgtcgcgcgagttcttatcagc----------------
--tgtgt-tgtcgcgc-------------------------gag----------------
ttcttatcaactg--------tgt-----------------tgt-cgcgcgcgtactgaa
--------t---------------------------------------------------
------------------------------------------------------------
------------------------------------------------------------
------------------------------------------------------------
-----a------------------------------------------------------
------------------------------------------------------------
-------------gcggtgttgtc-----------agca-------------------ca
c-----------------------------------------------------------
------------------------------------------------------------
------------------------------------------------------------
-------------------
>hAT-N163B_DR|535029
------------------------------------------------------------
------------------------------------------------------------
------------------------------------------------------------
------------------------------------------------------------
------------------------------------gt----------------------
---gttatcgcgtg-cg--tactgatcagct-------------------------gtgt
tgt---------------------------cgtgcgcgtactcaagagc-ggt-------
--------------------gttgtcgcacgcctactgaagggc-ggga------ccgaa
ggtgtgc-cgcgtcgcgggggcacttttgatcattttgaaagggctctttctatccaaga
--ctaaaaag-ggcatgtgca---ctgcacaggttgagccctatgtgtgc-catgcctg-
------------------------------------------------------------
------------------------------------------------------------
------------------------------------------------------------
------------------------------------------------------------
------------------------------------------------------------
------------------------------------------------------------
------------------------------------------------------------
------------------------------------------------------------
------------------------------------------------------------
------------------------------------------------------------
-------------------
>hAT-N163B_DR|619900
caggggtctcaaactcgcggcccgcgggccatttgcggccctcagtgcaatattttgtgg
cccgcgccgaccgctg-tactctgacagaatcagcggagcggg--gagagagagtgctcc
ccgctccgctgattatatccgtacacagc--------g---------------cgcttgt
cactcaat----------------------------------------------------
-------------------gc---------------gc----------------------
---gttgtcgcgcg-cg--ttctgatcagct-------------------------gtgt
tgt---------------------------cgcgcgcgtactcaagagc-ggt-------
--------------------gttatcgcgcgcctactgaagggc-ggga------ccgaa
ggtgtgt-cgcgtcgcgggggcagttttgatcattttggaagggcactttctatgcaaga
--ctaaaaag-ggcatgtgc---tctgcacaggttgagccctatgtgtgcacgtgcctgc
cc------tgcatctt--atatatata---------------------------------
-------------------------------------------------------ttgat
at-tataggtagatacagactggtacagactgatgtgactggagtggggtgggggtgttt
tatttatacatatatacgcc--ttttttttaggtgagggaatggaagttttgagtgagtt
cccccac--tttttccctaggacttcaataagtcaaagtacaggtctagacttattgatg
atcatcttcaagccatactgagggtctcaacttcttccgctctaaagccaaatgtggttc
agattta--agtagaagcgctgtcaagtctctggcagcaagaagtaggcaaaagatgcca
tattcagaagaactgtttataatcttca-ctaaatgttctattaatgttcaggacacttc
atgttcagaagaaataattaaaactgttaataatgacatttgaggac--t--ttt-tttt
gtgaaatcccttatgcggcccagcctcacccagactttgcctcctgcggcccccaggtaa
attgagtttgagacccctg
>hAT-N163B_DR|619901
caggggtctcaaacttg------------------cggccctcagtgcaatattttgtgg
cctgcgctgaccgctg-tactctgacagaatcagcggagcggg--gagagagagcgctcc
ctgctccgctgattctatccgtacacagc--------g---------------cgcttgt
cactgaat----------------------------------------------------
-------------------gt---------------gc----------------------
---gttgtcgcgcg-cg--ttctgatcagct-------------------------gtgt
tgt---------------------------cgcgcgcgtactcaatagc-agt-------
--------------------gttatcgcgcgcctactcaagggc-ggga------ccgag
ggtgtgt-cgcgtcgcgggggcacttttgatcattttggaagggcactttctatgcaaga
--ctaaaaag-ggcatgtgc---actgcacaggttgagccctatgtgtgcacgtgcctgc
cc------tgcatct----tatatata---------------------------------
-------------------------------------------------------ttgat
at-tataggtagatacagactggtacagactgatgtgactggagtggggtgggggtgttt
tatttatacatatatacgcc---tttttttaggtgagggaatggaagttttgagcgagtt
cccccac-ttttttccctaggacttcaataagtcaaagtacaggtctagacttaatgatt
atcgtcttcaagccatactgagggtctcaactgcttccgctctaaagccaaatgtggttc
agatttgtgagaagaagcgctgtcaagtctctggcagcaaggagtaggcaaaagatgcca
tgttcagaagaactgttcataatcttca-ctcaatgttctattaatgttcaggacacttc
atgttcagaagaaataattaaaactgttaataatgacatttgaggac--t--ttt-tttt
gtgaaatcccttatgcggcccagcctcacccagactttgcctcctgcggcccccaggtaa
attgagtttgagacccctg
>hAT-N163B_DR|619902
caggggtctcaaactcgcggcccgcgggccatttgcggccctcagtgcaatattttgtgg
cccgcgccgaccgctg-tactctgacagaatcagatgagcggg--gagagagagtgctcc
ccgctccgctgattctatccgtacacagc--------g---------------cgcttgt
cactcaat----------------------------------------------------
-------------------gc---------------gc----------------------
---gttgt--cggg-cg--ttctgatcagct-------------------------gtgt
tgt---------------------------cgcgcgcgtactcaagagc-ggt-------
--------------------gttatcgcgcgcctactgaagggc-ggga------tcaag
ggtgtgt-cgtgtcgcgggggcacttttgatcattttggaagggaactttctatgcaaga
--ctaaaaag-ggcatgtgc---tctgcacaggttgagccctatgtgtgcacgtgcctgc
cc------tgcatct----tatatata---------------------------------
-------------------------------------------------------ttgat
at-tataggtagatacagactggtacagactgatgtgactgtagtggggtgggggtgttt
tatttatacatatatacgcc--ttttttttaggtgagggaatggaagttttgagtgagtt
cccccac-ttttttccctaggacttcaataagtcaaagtacaggtctagactta---atg
atcatcttcaagccatactgagggtctcaactgcttccgctctaaagccaaatgtggttc
agatttgtgagaagaagcgctgtcaagtctctggcagcaagaagtaggcaaaagatgcca
tgttcagaagaactgttcataatcttca-ctcaatgttctattaatgttcaggacacttc
atgttcagaagaaataattaaaactgttaataatgacatttgaggac--t--ttt-tttt
gtgaaatcccttatgcggcccagcctcacccagactttgcctcctgcggcccccaggtaa
attgagtttgagacccctg
>hAT-N163B_DR|619903
------------------------------------------------------------
------------------------------------------------------------
------------------------------------------------------------
------------------------------------------------------------
------------------------------------------------------------
------------------------------------------------------------
------------------------------------------------------------
------------------------------------------------------------
----------------gggggcacttttattcatttttgaggggcatcttttaaataaga
----aaaaag-ggcatgtgct---ctgcacaggttgaaccctacctgtgcacatgcttgc
ac-------tat------------------------------------------------
------------------------------------------------------------
------------------------------------------------------------
------------------------------------------------------------
------------------------------------------------------------
------------------------------------------------------------
------------------------------------------------------------
------------------------------------------------------------
---------------------------------------------ac------c------
------------------------------------------------------------
-------------------
>hAT-N163B_DR|619904
------------------------------------------------------------
------------------------------------------------------------
------------------------------------------------------------
------------------------------------------------------------
------------------------------------gt----------------------
---gttgtcgcgcg-ca--tactgatcagct-------------------------gtgt
tgt---------------------------cgcacgcgtactcaagagc-ggt-------
--------------------gttgtcacgcgtctactgaagggc-ggga------ccgaa
ggtgtgc-cgcgtcgcgggggcacttttgatcattttggaagggcactttctatccaaga
--ctaaaaag-ggcatgtgca---ctgcacaggttgagccctatgtgtgcacgtgcctg-
------------------------------------------------------------
------------------------------------------------------------
------------------------------------------------------------
------------------------------------------------------------
------------------------------------------------------------
------------------------------------------------------------
------------------------------------------------------------
------------------------------------------------------------
------------------------------------------------------------
------------------------------------------------------------
-------------------
>hAT-N163B_DR|619905
caggggtctcaaactcgcggcccgcgggccatttgcggccctcagtgcaatattttgtgg
cccgcaccgaccgctgttactctgacagaatcagcggagcggg--gagagagagcgctct
ccgctccgctgattctatccgtacacagc--------g---------------cgcttgt
cactcaat----------------------------------------------------
-------------------gc---------------gc----------------------
---gttgtcgcgcg-cg--ttttgatcagct-------------------------gtgt
tgt---------------------------cgcgcgcgtactcaagagt-ggt-------
--------------------gttatcgcgcgcctactgaagggc-ggga------tcgag
ggtgtgt-cgcgtcgcgggggcacttttgatcattttggaagggcactttctatgcaaga
--ctaaaaag-ggcatgtgc---tctgcacaggttgagccctatgtgtgcacgtgcctgc
cc------tgcatct----tatatata---------------------------------
-------------------------------------------------------ttgat
at-tataggtagatacagactggtacagactgatgtgactggagtggggtgggggtgttt
tatttatacatatatacgcc----ttttttaggtgagggaatggaagttttgagtgagtt
cccccac-ttttttccctaggacttcaataagtcaaagtacaggtctagacttaatgatg
gtcatcttcaagccatactgagggtctcaactgcttccgctctaaagccaaatgtggttc
agatttgtgagaagaagcgctgtcaagtctctggcagcaaggagtaggcaaaatatgcca
tgttcagaagaactgttcataatcttca-ctcaatgttctattaatgttcaggacacttc
atgttcagaagaaataattaaaactgttaataatgacatttgaggac--t-tttc-tttt
gtgaaatcccttatgcggcccagcctcacccagactttgcctcctgcggcccccaggtaa
attgagtttgagacccctg
>hAT-N163B_DR|619906
------------------------------------------------------------
------------------------------------------------------------
------------------------------------------------------------
------------------------------------------------------------
------------------------------------------------------------
------------------------------------------------------------
-------------------------------------gtactcaagagc-ggt-------
--------------------gttgtcgcgcgcctactgaagggc-ggga------ccgag
ggtgtgt-cgcgtcgcgggggcacttttgatcattttggaagggcactttctatccatga
--ctaaaaaa-ggcatgtgca---gtgcacaggttgagccctatgtgtgcacgtgcctga
ct------t---------------------------------------------------
------------------------------------------------------------
------------------------------------------------------------
------------------------------------------------------------
------------------------------------------------------------
------------------------------------------------------------
------------------------------------------------------------
------------------------------------------------------------
------------------------------------------------------------
------------------------------------------------------------
-------------------
>hAT-N163B_DR|619907
----------aaactcgcggcccgcgggccatttgcggccctcagtgcaatattttgtgg
cccgcgccgaccgctg-tactctgacagaatcagcggagcggg--gtgagagagcgctcc
ccgctccgctgattctatccgtacacagc--------g---------------cgcttgt
cactcaat----------------------------------------------------
-------------------gc---------------gc----------------------
---gttgtcgcgcg-cg--ttctgatcagct-------------------------gtgt
tgt---------------------------cgcgcgcgtactcaagagc-ggt-------
--------------------gttatcgcgcgcctactgaagggc-ggga------ccgag
ggtgtgt-cgcgtcgcgggggcacttttgatcattttggaagggcac-------------
---------------------------------ttgagccctatgtgtgcacgtgcctgc
cc----------------------------------------------------------
-----------------------------------------------------------t
at-tataggtagatacagactggtacagactgatgtgactggagtggggtgggggtgttt
tatttatacatatatacgcc---tttttttaggtgagggaatggaagttttgagtgagtt
cccccactttttttccctaggacttcaataagtcaaagtacaggtctagacataatgatg
atcatcttcaagccatactgagggtctcaactgcttccgctccaaagccaaatgtggttc
agatttgtgagaagaagcgctgttaagtctctggcagcaagaagtaggcaaaagatgcca
tgttcagaagaactgttcataatcttca-ctcaatgttctattaatgttcaggacacttc
atgttcagaagaaataattaaaactgttaataatgacatttgaggac--t--ttt-tttt
gtggaatcccttatgcggcccagcctcacccagactttgcctcctgcggcccccaggtaa
attgagtttgagacccctg
>hAT-N163B_DR|619908
------------------------------------------------------------
------------------------------------------------------------
------------------------------------------------------------
------------------------------------------------------------
------------------------------------gt----------------------
---gttatcgcgcg-ct--tactgatcaact-------------------------gtgt
tgt---------------------------cgcgcgcgtactcaagagc-ggt-------
--------------------gttgtcgcatgcctactgaagggc-ggga------ctgaa
ggtgtgc-cgcgtcgcgggggcacttttgatcattttggaagggcactttctatccaaga
--ctaaaaag-ggcatgtgca---ctgcacaggttgagccctatgtgtgcacgtgcctg-
------------------------------------------------------------
------------------------------------------------------------
------------------------------------------------------------
------------------------------------------------------------
------------------------------------------------------------
------------------------------------------------------------
------------------------------------------------------------
------------------------------------------------------------
------------------------------------------------------------
------------------------------------------------------------
-------------------
>hAT-N163B_DR|619909
------------------------------------------------------------
------------------------------------------------------------
------------------------------------------------------------
------------------------------------------------------------
------------------------------------gt----------------------
---gttgtcgcgcg-cg--ttctgatcagct-------------------------gtgt
tgt---------------------------cgcgcgcgtactcaagagc-ggt-------
--------------------gttgtcgtgcgcctactgaagggc-ggga------cggag
ggtgtgt-cgcgtcgcgagggcacttttgatcattttggaagggcactttctatccaaga
--ctaaaaag-ggcatgtgca---ctacacaggttgagccctatttgtgcatgtgcctg-
------------------------------------------------------------
------------------------------------------------------------
------------------------------------------------------------
------------------------------------------------------------
------------------------------------------------------------
------------------------------------------------------------
------------------------------------------------------------
------------------------------------------------------------
------------------------------------------------------------
------------------------------------------------------------
-------------------
>hAT-N163B_DR|619910
caggggtctcaaactcgcggcccgcgggccatttgcggccctcagtgcaatattttgtgg
cccgcgccgaccgctg-tacactgacagaatcagcggagcggg--gagagagagtgctcc
ccgctccgctgattctatccgtacacagc--------ggtcactgg-------cattccc
tgcccgccgtgtaaacaaaggggcgaggatgccggtaacgtcaccacgcaccccgccctt
ttgttagacgctgtgacgggcgggaagtgtggaggggc----------------------
---gttgtcgcgcg-cg--ttctgatcagct-------------------------gtgt
tgt---------------------------cgcgcgcgtacttaagagt-ggt-------
--------------------gttatcacgcgcctactgaagggc-ggga------ccgag
ggtgtgt-cgcgtcgcgggggcacttttgatcattttggaagggcactttctatgcaaaa
--ctaaaaag-ggcatgtgc---actgcacaggttgagccctatgtgtgcacgtgcctgc
cc------tgcatct----ta--tat----------------------------------
----------------------------------------------------------at
at-tataggtagatacagactggtaca---------gacaggagtagggtggggatgttt
tatttatacaaatatacgcc-tttttttttaggtgagggaatggaagttttgagtgagtt
cccccac-ttttttccctaggacttcaataagtcaaagtacaggtctagacttaataatg
atcatcttcaagccatactgagggtctcaactgcttccgctctaaagccaaatgtggttc
agatttgtgagaagaagcgctgtcaagtttctggcagcaaggagtaggcaaaagatgcca
tgttcagaagaactgttcataatcttca-ctcaatgttctattaatgttcaggacacttc
atgttcagaagaaataattaaaactgttaataatgacatttgaggact-t--ttt-tttt
gtgaaatcccttatgcggcccagcctcacccagactttgcctcctgcggcccccaggtaa
attgagtttgagacccctg
>hAT-N163B_DR|619911
------------------------------------------------------------
------------------------------------------------------------
------------------------------------------------------------
------------------------------------------------------------
------------------------------------gt----------------------
---gttatcacgcg-ct--tactgatcagct-------------------------gtgt
tgt---------------------------cgcgtgcgtactcaagagc-ggt-------
--------------------gttgtcgcgcgcgtactgaaggcc-ggga------ccgaa
ggtgtgc-cgcgtcgcgggggcacttttgatcattttggaaaggcactttctatccaaga
--ctaaaaag-ggcatgtgca---ctgcacaggttgagccct--gtgtgcacgtgcctg-
------------------------------------------------------------
------------------------------------------------------------
------------------------------------------------------------
------------------------------------------------------------
------------------------------------------------------------
------------------------------------------------------------
------------------------------------------------------------
------------------------------------------------------------
------------------------------------------------------------
------------------------------------------------------------
-------------------
>hAT-N163B_DR|619912
caggggtctcaaactcgcggcctgcgggccatttgcggccctcagtgcaatattttgtgg
cccgcgccgaccgctg-tactctgacagaatcagcggagcggg--gagagagagcgctcc
ccgctccactgattctatccgtacacagc--------g---------------cgcttgt
cactcaat----------------------------------------------------
-------------------gc---------------ac----------------------
---gttgtcgcgcg-cg--ttctgatcagct-------------------------gtgt
tgt---------------------------cgcgca-gtactcaagagc-ggt-------
--------------------gttatcgcgtgcctactgaagggc-ggga------ccgag
ggtgtgt-cgcgtcgcgggggcacttttgatcattttggaagggcactttctatgcaaga
--ctaaaaag-ggcacgtgc---tctgcacaggttgagccctatgtgtgcacgtgcctgc
cc------tgcattt----tatataaa---------------------------------
-------------------------------------------------------ttgat
at-tataggtagatacagactggtacagactgatgtgactggagtggggtggggtttttt
tatttatacatatatacgc---ctttttttaggtgagggaatggaaattttgagtgagtt
cccccac-ttttttccctaggacttcaataagtcaaagtacaggtctagacttaatgatg
atcatcttcaagccatactgagggtctcaactgcttccgctctaaagccaaatgtggttc
agatttgtgagaaaaagcgctgtcaagtctctggcagcaagaagtaggcaaaagatgcca
tgttcagaagaactgttcataatcttca-ctcaatgttctattaatgttcaggacacttc
atgttcagaagaaataattaaaactgttaataatgacatttgaggac--t--ttt-tttt
ctgaaatcccttatgcggcccagcctcacccagactttgtctcctgcgggccccaggtaa
attgagtttgagacccctg
>hAT-N163B_DR|619913
caggggtctcaaactcgcggcccgcaggccatttgcggccctcagtgcaatattttgtgg
cccgcgccgaccgctg-tacactgacagaatcagcggagcggg--aagagagagcgctcc
ccgctccgctgattctatccgtacacagc--------g---------------cgcttgt
cactcaat----------------------------------------------------
-------------------gc---------------gc----------------------
---gttgtcgcgcg-cg--ttctgatcagct-------------------------gtgt
tgt---------------------------cgcgcgcgtactcaagagc-ggt-------
--------------------gttatcgcgcgcctactgaagtgc-ggga------ccgag
ggtgtgt-cacgtcgcgggggcacttttgatcattttggaagggcactttctatggaaga
--ctaaaaag-ggcatgtgc---tctgcacaggttgagtcctatgtgtgcacgtgcctg-
----------------ag---attgtg---------------------------------
-------------------------------------------------------ttgat
at-tataggtagatacagactggtacagactgatgtgactggagtggggtgggggtgttt
tatttatacatatatacgcc---tttttttaggtgagggaatggaagttttgagtgagtt
cccccac-ttttttccctaggacttcaataagtcaaagtacaggtctagacttaatgatg
atcatcttcaagccatactgagggtctcaactgcttccgctctaaagccaaatgtggttc
agatttgtgagaagaagcgctgtcaagtctctggcagcaagaagtaggcaaaagatgcca
tgttcagaagaactgttcataatcttca-ctcaatgttctattaatgttcaggacacttc
atgttcataagaaataattaaaactgttaataatgacatttgaggac-tt--ttt-tttt
gtgaaatcccttatgcagcccagcctcacccagactttgcctactagatgccccaggtaa
attgagtttgagacccctg
>hAT-N163B_DR|619914
------------------------------------------------------------
------------------------------------------------------------
------------------------------------------------------------
------------------------------------------------------------
------------------------------------------------------------
----------------g--ttctgatcagct-------------------------gtgt
tgt-----------------------------agcgcgtgctcaagagc-ggt-------
--------------------gttgtcgcgcgcctactgaagggc-gggg------ccgag
ggtgtgc-cgcgtcgcgggggcacttttgatcattttggaagggcactttctatctagga
--ctaaaaag-ggcatgtgca---ctgcacaggttgagccctatgtgtgcacgtgcctgg
tcccatcttaca------------------------------------------------
------------------------------------------------------------
------------------------------------------------------------
------------------------------------------------------------
------------------------------------------------------------
------------------------------------------------------------
------------------------------------------------------------
------------------------------------------------------------
------------------------------------------------------------
------------------------------------------------------------
-------------------
>hAT-N163B_DR|619915
caggggtctcaaactcgcggcccgcgggccatttgcggccctcagtgcaatattttgtga
cccgcgccgaccgctg-tacactgacagaatcagcggagcggg--gagagagagcgctcc
ccgctccgctgattcaatccgtacacagc--------g---------------cgcttgt
cactcaat----------------------------------------------------
-------------------gc---------------gc----------------------
---gttgttgcgtg-cg--ttttgatcagct-------------------------gtgt
tgt---------------------------tgcgcgcgtactcaagagc-ggt-------
--------------------gttatcgcgcgcctactgaagggc-ggga------ccaag
ggtgtgt-cgcgtcgcgggggcacttatgatcattttggaagggcactttctatgcaaga
--ctaaaaag-ggcatgtgc---tctgcacaggttgagccctatgtgtgcacgtgcctgc
cc------tgcatct--------tatat--------------------------------
----------------------------------------------------------at
at-tataggtagatacagactggtacagactgatgtgactggagtggggtgggggtgttt
tatttatacatatatacgcc---tttttttaggtgagggaatggaagttttgagtgagtt
cccccac-atttttccctaggacttcaataagtcaaagtacaggtctagacttaatgatg
atcatcttcaagccatactgagggtctcaactgcttccgctctaaagccaaatgtggttc
agatttgtgagaagaagcgctgtcaagtctctggcagcaagaagtaggcaaaagatgcca
tgttcagaagaactgttcataatcttca-ctcaatgttctattaatgttcaggacacttc
atgttcagaagaaataattaaaactgttaataatgacatttgaggac--t--ttt-tttt
gtaaaatcccttatgcggcccagcctcacccagactttgcct----------ccaggtaa
attgagtttgagacccctg
>hAT-N163B_DR|619916
caggggtctcaaactcgcggcccgcgggccatttgcggccctcagtgcaatattttgtgg
cccgcgccgaccgaat-cacactgacagaatcagcggagcggg--gagagagagcgctcc
ctgctccgctgattctatccgtacacagc--------ggtcactggcattccccgcccgc
tgt---------------------------------------------------------
------------------------------------------------------------
---gttgtcgcgcg-cg--ttctcatcagct-------------------------gtgt
tgt---------------------------cgcgcgcgtactcaagagc-ggt-------
--------------------gttatcgcgcgcctactgaagggc-ggga------ccgag
ggtgtgt-tgcgtcccgggggcacttttgatcattttggaagggcactttctatgcaaga
--ctaaaaag-ggcatgtgc---tctgcacaggttgagccctatgtgtgcacgtgcctgc
cc------tgcatct----tatatata---------------------------------
-------------------------------------------------------tca--
-----taggtagatacagactggtacagactgatgtgactggagtggggtaggggtgttt
tatttatacatatataca----ccttttttaggtgagggaatggaagttttgagtgagtt
cccccac-ttttttccc-aggacttcaataagtcaaagtacaggtctagatttaatgatg
atcatcttcaagccatactgagggtctcaactgcttccgctctaaagccaaatgtggttc
agatttgtgagaagaggcgctgtcaagtctctggcagcaagaaataggcaaaagatgcca
tgttcagaagaactgttcataatcttca-ctcaatgttctattaatgttcaggacacttc
atgttcagaagaaataattaaaactgttaataatgacatttgaggacttt--ttt-tttt
gtgaaatcccttatgcggcccagcctcacccagactttgcctcctgcggcccccaggtaa
attgagtttgagacccctg
>hAT-N163B_DR|619917
caggggtctcaaactcgcggcccgcgggccatttgcggccctcagtgcaatattttgtgg
cccgcgccgaccgctg-tactctgacagaatcagcggagcggg--gagagagagcgctcc
ccgctccgctgattctatccgtacacagc--------g---------------cgcttgt
cactctat----------------------------------------------------
-------------------gc---------------gc----------------------
---gttgtcgcgcg-cg--ttctgatcagct-------------------------gtgt
tgt---------------------------cgcgcgcgtactcaagagc-ggt-------
--------------------gttatcgcgcgcctactgaagggc-ggga------ccgag
ggtgtgt-cgcgtcgcgggggcacttttgatcattttggaagggcactttctatgcaaga
--ctgaaaag-agt-tgtgc---tctgtacaggttgagccctatgtgtgcacgtgcctgc
cc------tgcatct----tatatata---------------------------------
-------------------------------------------------------ttgat
at-tataggtagatacagactggtacagactgatgtgactggagtggggtgggggtgttt
tatttatacatatatacgcc---tttttttaggtgagggaatggaagttttgagtgagtt
cccccac-ttttttccctaggacttcagtaagtcaaattacaggtctagacttaatgatg
atcatcttcaagccatactgagggtctcaactgcttccgctctaaggccaaatgtggttc
agatttgtgagaagaagcgctgtcaagtctctggcagcaagaagtaggcaaaatatgcca
tgttcagaagaactgttcataatcttca-ctcattgttctattaatgttcaggacacttc
atgttcagaagaaataattaaaactgttaataatgacattcaaggcc--t--ttt-tttt
gtgaaatcccttatgcggcccagcctcacccagactttgcctcctgcggcccccaggtaa
attgagtttgagacctctg
>hAT-N163B_DR|619918
------------------------------------------------------------
------------------------------------------------------------
------------------------------------------------------------
------------------------------------------------------------
------------------------------------gt----------------------
---gttgtcgcgtg-cg--tactcatcagct-------------------------gtgt
tgt---------------------------catgcgcgtactcaagagc-ggt-------
--------------------gttgtcgcgcgcctactgaagggc-ggga------ccgag
ggtgtgt-cgcgtcgcgggggcacttttgatcattttggaagggcactttctatccaaga
--ctaaaaag-ggcatgtgga---ctggacaggttgagccctatgtgtgcacgtgcctg-
------------------------------------------------------------
------------------------------------------------------------
------------------------------------------------------------
------------------------------------------------------------
------------------------------------------------------------
------------------------------------------------------------
------------------------------------------------------------
------------------------------------------------------------
------------------------------------------------------------
------------------------------------------------------------
-------------------
>hAT-N163B_DR|619919
------------------------------------------------------------
------------------------------------------------------------
------------------------------------------------------------
------------------------------------------------------------
------------------------------------------------------------
------------------------atcagct-------------------------gtgt
tgt---------------------------cgcacgcgtactcaagagc-ggt-------
--------------------gttgtcgcccgcctactgaagggc-ggga------ccaag
ggtgtgt-tgcgtcgcaggggcacttttgatcattttggaagggcactttctatccaaga
--cttaaaag-ggcatgtgca---ctgcacaggttgagccctatgtgtgcacgtgcctgc
------------------------------------------------------------
------------------------------------------------------------
------------------------------------------------------------
------------------------------------------------------------
------------------------------------------------------------
------------------------------------------------------------
------------------------------------------------------------
------------------------------------------------------------
------------------------------------------------------------
------------------------------------------------------------
-------------------
>hAT-N163B_DR|619920
------------------------------------------------------------
------------------------------------------------------------
------------------------------------------------------------
------------------------------------------------------------
------------------------------------------------------------
------------------------------------------------------------
-------------------------------------gtactcaagagt-ggt-------
--------------------gttatcgcgcacttactgaaaggt----------------
---------------------cacttttgatcattttggaagggcactttcaatccaaga
--ctaaaaaa-ggcatgtgca---ctgcacagatt---------gtgtgcacgtgcctgc
gt------tgta------------------------------------------------
------------------------------------------------------------
------------------------------------------------------------
------------------------------------------------------------
------------------------------------------------------------
------------------------------------------------------------
------------------------------------------------------------
------------------------------------------------------------
------------------------------------------------------------
------------------------------------------------------------
-------------------
>hAT-N163B_DR|619921
caggggtctcaaactcgcggcccgcgggccatttgcggccctcagtgcaatattttgtgg
cctgcgccgaccgctg-tactctgacagaatcagcggagcggg--gagagagagcgctcc
ccgctccgctgattctatccgtacacagc--------g---------------cgcttgt
cactcaat----------------------------------------------------
-------------------gc---------------gc----------------------
---gttgtcgcgcg-cg--ttctgatcagct-------------------------gtgt
tgt---------------------------cgcgtgcgtactcaagagcgggt-------
--------------------gatatcacgcgcctactgaagggc-ggga------cagag
ggtgtgt-cgcgtcgcaggggcacttttgatcattttggaagggcactttctatgcaaga
--ctaaaaag-ggcatgtgc---tcatcacaggttgagccctatgtgtgcacgtgcctgc
cc------tgcatct----tat--------------------------------------
----------------------------------aataattgccgtgagattgtgttgat
at-tataggtagatacagactggtacagactgatgtgactggataggggtgggggtgttt
tatttatacatatatacgcc----ttttttaggggagggaatggaagttttgagtgagtt
cccccac-ttttttccctaggacttcaataagtcaaagtacaggtctagacttaatgatg
atcatcttcaagccatactgagggtctcaactgcttccgctctaaagccaaatgtggttc
agatttgtgagaagaggcgctgtcaagtctctggcagcaagaagtaggcaaaagatgcca
tgttcagaagaactgttcataatcttca-ctcaatgttctattaatgttcaggacacttc
atgttcagaagaaataattaaaactgttaataatgacatttgaggac--t-tttt-ttt-
gtgaaatcccttatgcggcccaacctcacccagactttgcctcctgcggcccccaggtaa
attgagtttgagacccctg
>hAT-N163B_DR|619922
------------------------------------------------------------
------------------------------------------------------------
-------------------------------------g-------------cgcgtgtac
tgaagagc----------------------------------------------------
-----------------------------------ggt----------------------
---gttatcgcacg-cg--tactgatcagct-------------------------gtgt
tgt---------------------------cgcgcgggtactcaagagc-ggt-------
--------------------gttgtcgcgcgcctactgaagggc-tgga------ccgaa
ggtgtgc-cgcttcgcgggggcacttttgatcattttggaagggcactttctatccaaga
--ctaaaaag-ggcatgtgca---cagcacaggttgagccctatgtgtgcacgtgcctg-
------------------------------------------------------------
------------------------------------------------------------
------------------------------------------------------------
------------------------------------------------------------
------------------------------------------------------------
------------------------------------------------------------
------------------------------------------------------------
------------------------------------------------------------
------------------------------------------------------------
------------------------------------------------------------
-------------------
>hAT-N163B_DR|619923
caggggtctcaaactcgcggcccgcgggccatttgcggccctcagtgcaatattttgtgg
cccgcgccgaccgctg-tactctgacagaatcagcggagcggg--gagagagagcgctcc
ccgctccgctgattctatccgtacacagc--------a---------------cgcttgt
cactcaat----------------------------------------------------
-------------------gc---------------gc----------------------
---gttgtcgcgcg-ca--ttctgatcagct-------------------------gtgt
tat---------------------------cgcgcgcgtactcaagagc-ggt-------
--------------------gttattgcgcgcctactgaagggc-ggga------ccgag
ggtgtgt-cgcgtcgtgggggcacttttgatcattttggaagggcacttcctatgcaaga
--ctaaaaag-ggcatgtgc---tctgcacaggttgagccctatgtgtgcacgtgcctgc
cc------tgcatct----tatatata---------------------------------
-------------------------------------------------------ttgat
at-tataggtagatacagactggtacagactgatgtgactggagtggggtgggggtgttt
tatttatacatatatacgcc--ttttttttaggtgagggaacggaagttttgagtgagtt
cccccac-ttttttccctaggacttcaataagtcaaagtacaggtctagacttaatgatg
atcatcttcaagccatactgagggtctcaactgcttccgctctaaagccaaatgtggttc
agatttttgagaagaagcgctgtcaagtctctggcagcaagaagtaggcaaaagatgcca
tgttcagaagaactgttcataatcttca-ctcaatgttctattaatgttcaggacacttc
atgttcagaagaaataattaaaactgttaataatgacatttgaggac--t--ttt-tttt
gtgaaatcccttatgcggcccagcctcacccttactttgcctcctgcggcccccaggtaa
attgagtttgagacccctg
>hAT-N163B_DR|619924
caggggtctcaaactcgcggcccgcgggccatttgcggccctcagtgcaatattttgtgg
cccgcgccgaccgctg-tacactgacagaatcagcggagcggg--gagagagagcgttcc
ccgctccgctgattctttccgtacacagc--------g---------------cgcttgt
cactcaat----------------------------------------------------
-------------------gc---------------gc----------------------
---gt-------------------------------------------------------
tgt---------------------------cgcgcacgtactcaagagc-ggt-------
--------------------gttatcacgcgcctactgaagggc-ggga------ccaag
ggtgtgt-cgcgtcgcgggggcatttttgatcattttggaggcgcactttctatgcaaga
--ctaaaaag-ggcatgtgc---tctgcacaggttgagccctatgtgtgcacgtgcctg-
----------------ag---attgtg---------------------------------
-------------------------------------------------------ttgat
at-tataggtagatacagactggtacagactgatgtgactggagtggggtgggggtgttt
tatttatacatatatacgcc--ttttttttaggtgagggaatggaagttttgagtgagtt
cccccac-ttttttccctaggacttcaataagtcaaagtacaggtctagac-taatgatg
atcatcttcaagccatactgagggtctcaactgcttccgctctaaagccaaatgtggtga
agatttgtgagaagaagcgctgtcaagtctctggcagcaaggagtaggcaaaagatgcca
tgttcagaagaactgttcataatcttca-ctcaatgttctattaatgttcaggacacttc
atgttcagaagaaaaaattaaaactgttaataatgacatttgaggac--t--ttt-tttt
gtgaaatcccttatgcggcccagccacacccagactttgcctcctgcggcccccaggtaa
attgagtttgagacccctg
>hAT-N163B_DR|619925
caggggtctcaaactc------------------gcggccctcagtgcaatattttgtgg
cccgcgccgaccgctg-tacactgacagaatcagcggagcggg--gagagagagcactcc
ccgctccgctgattctatccatacacagc--------ggtcactgg-------cattccc
cgccc-------------------------------------------------------
------------------------------------gc----------------------
cgtgttgtcgcgcg-cg--ttctcatcag-------------------------------
------------------------------------------------c-ggt-------
--------------------gttatcgcgcacctactgaagggc-ggga------ccgag
ggtgtgt-cgcgtcacgggggcacttttgatcattttggaagggcactttctatgcaaga
--ctaaaaag-ggcatgtgc---tctgcaaaggttgagccctatgtgtgcacgtgcctgc
cc------tgcatct----------t----------------------------------
----------------------------------------------------------at
at-cataggtagatacagactggtacagactgatgtgactggagtggggtgggggtgttt
tatttatacatatatatata-cctttttttaggtgagggaatgtaag--ttgagtgagtt
cccccac-ttttttccctaggactttaataagtcaaagtacaggtctagacttaatgatg
atcatcttcaagccatactgagggtctcaactgcttccgctctaaagccaaatgtggttc
agatttgtgagaagaagcgctgtcaagtctctggcagcaagaaataggcaaaagatgcca
tgttcagaagaactgttcataatcttca-ctcaatgttctattaatgttcaggacacttc
atgttcagaagaaataattaaaactgttaataatgacatttgaggac--t--ttt-ttgt
gtgaaatcccttatgcggcccagcctcacccagactttgcctcctgcggcccccaggtaa
attgagtttgagacccctg
>hAT-N163B_DR|619926
caggggtctcaaactcgcggcccgcgggccatttgcggccctcagtgcaatattttgtgg
cccgcgccgaccgctg-tactgtgacagaatcagcggagcggg--gagagagagcgttcc
ccgctccgctgattctatccgtacacagc--------g---------------cgcttgt
cactcaat----------------------------------------------------
-------------------gc---------------gc----------------------
---gttgtcgcgcg-cg--tt---------------------------------------
----------------------------------------ctcaagagc-gat-------
--------------------gttatcgcgcgtctactgaagggc-tgga------ccgag
gatgtgt-cgcgtcgcgggggcacttttgatcattttggaagggcactttctatgcaaga
--ctaaaaag-ggcatgtgc---tctgcacaggttgagccctatgtgtgcacgtgcctgc
cc------tgcatct----tatatata---------------------------------
-------------------------------------------------------ttgat
at-tataggtagatacagactggtacagactgatgtgactggagtggggtgggggtgttt
tatttatacatatatacgcc----ttttttaggtgagggaatgtaagttttgagtgagtt
cccccac-ttttttccctaggacttcaataagtcaaagtacaggtctagacttaatgatg
atcatcttcaagccatactgagggtctcaactgcttccgctctaaagccaaatgtggttc
agatttgtgagaagaagcgctgtcaagtctctggcagcaaggagtaggcaaaagatgcca
tgttcagaagaactgttcataatcttca-ctcaatgttctattaatgttcaggacacttc
atgttcagaagaaatcattaaaactgttaataatgacatttgaggac--t--ttt-tttt
gtgaaatcccttatgcggcccagcctcacccagactttgcctcctgcggcccccaggtaa
attgagtttgagacccctg
>hAT-N163B_DR|619927
caggggtctcaaacttgcggcccgcgggccatttgcggccctc-----------------
----------------------------------------------------agcgctcc
ccgctccgctgattctatccgtacacagc--------ggtcactggcattccccgcccgc
c-----------------------------------------------------------
------------------------------------gt----------------------
---gttgtcgcgcg-tg--ttctcatcagctg----------------------------
-----------------------------------gcgtactcaagagc-ggt-------
--------------------gttatcgcgcgcctactgaagggc-ggga------ccgag
ggtgtgt-cgcgtcgcgggggcacttttgatcattttggaagggcactttctatgcaaga
--ctaaaaag-ggcatgtgc---tctgcaaaggttgagccctatgtgtgcacgtgcctgc
cc------tgcatctt--atatatata---------------------------------
-------------------------------------------------------tca--
-----taggtagatacagactggtacagactgatgtgactggagtggggtgggggtgttt
tatttatacatatatacacc--ttttttttaggtgagggaatgtaagttttgagtgagtt
cccccac-ttttttccctaggacttcaataagtcaaagtacaggtctagacttaatgatg
atcatcttcaagccatactgagggtctcaactgcttacgctctaaagccaaatgtggttc
agatttgtgagaagaagcgctgtcaagtctctggcagcaagaaataggcaaaagatgcca
tgttcagaagaactgttcataatcttca-ctcaatgttctattaatgttcaggacacttc
atgttcagaagaaataattaaaactgttaataatgacatttgaggac--t--ttt-tttt
gtgaaatcccttatgcggcccagcctcacccagactttgcctcctgcggcccccaggtaa
attgagtttgagacccctg
>hAT-N163B_DR|619928
caggggtctcaaactcgcagcccgcgggccatttgcggccctcagtgcaatattttgtgg
cccgcgccgacctctg-tactctaacagaatcagc-------------------------
---------tgattctatccgtacacagc--------g---------------cgcttgt
cactcaat----------------------------------------------------
-------------------gc---------------ac----------------------
---gttgtcgcgcg-cg--ttctgatcagct-------------------------gtgt
tgt---------------------------cgcgcacgtactcaagagc-ggt-------
--------------------gttatcgcgcgcctactgaagggc-ggga------ccgag
ggtgtgt-cgcgtcgcgggggcacttttgatcattttggaagggcac-------------
---------------------------------ttgagccctatgtgtgcacgtgtctgc
cc------tgcatct----tatatata---------------------------------
-------------------------------------------------------ttaat
at-tataggtagatacagactggtacagactgatgtgactggagtggggtgggggtgttt
tatttatacatatatacg-c--ctttttttagatgagggaatggaagttttgagtgagtt
tccccac-ttttttccctaggacttcaataagtcaaagtacaggtctagacttaatgatg
atcatcttcaagccatactgagggtctcaactgcttccgctctaaagccaaatgtggttc
agatttgtg---agaagcgctgtcaagtctctggcagcaagaagtaggcaaaagatgcca
tgttcagaagaactgttcataatcttca-ctcaatgatctattaatgttcaggacacttc
atgttcagaagaaataattaaaactgttaataatgacatttgaggac--t--ttt-tttt
gtgaaatcccttatgcggcccagcctcacccagactttgcctcctgcggcccccaggtaa
attgagtttgagacccctg
>hAT-N163B_DR|619929
caggggtctcaaactcgcggcccgcaggccatttgcggccctcggtgcaatattttgtgg
cccgcaccgaccactg-tacactgacagaatcagcggagcggg--gagagagagcgctcc
ccgctccactgattctatccgtacacagc--------g---------------cgcttgt
cactcaat----------------------------------------------------
-------------------gc---------------gc----------------------
---gttgtcgcgcg-cg--ttctgatcagct-------------------------gtgt
tgt---------------------------cgcgcccatactcaagagc-ggt-------
--------------------gttattgtgcgcctactgaagggc-ggga------ccgag
ggtgtgt-cgcgtcgcaggggcacttttgatcattttggaagggcactttctatgcaaaa
--ctaaaaag-ggcatgtgc---actgcacaggttgacccctatgtgtgcatgcgcctgc
cc------tacatct----tatatata---------------------------------
-------------------------------------------------------ttgat
at-tataggtagatacagactggtacagactgatgtgactggagtggggtgggggtgttt
tatttatacatatatacgcc--ttttttttaggtgagggaatggaagttttgagtgagtt
cccccac-ttttttccctaggacttcaataagtcaaagtacaggtctagacttaatgatg
atcatcttcaagccatactgagggtctcaactgcttccgctctaaagccaaatgtggttc
agatttgtgagaagaagcgctgtcaagtctctggcagcaagaagtaggcaaaagatgcca
tgttcagaagaactgttcataatcttca-ctcaatgttctattaatgttcaggacacttc
atgttcagaagaaataattaaaactgttaataatgacatttgaggac--t--ttt-tttt
gtgaaatcccttatgcggcccagcctcacccagactttgcctcctgcggcccccaggtaa
attgagtttgagacccctg
>hAT-N163B_DR|705446
------------------------------------------------------------
------------------------------------------------------------
------------------------------------------------------------
------------------------------------------------------------
------------------------------------------------------------
---------gcgcg-cg--tactgaatagcg-------------------------gtgt
tgt---------------------------cacgcgagttcttatcagc-tgt-------
--------------------gttgtcgcgcgcgtactgaatagc----------------
--ggtgt-tgtcgcgc-------------------------gag----------------
ttcttatcagctg--------tgt-----------------tgt-cgcgcgcgtactgaa
--------t---------------------------------------------------
------------------------------------------------------------
------------------------------------------------------------
------------------------------------------------------------
-----a------------------------------------------------------
------------------------------------------------------------
-------------gcggtgttgtc------------gcg-------------------cg
------------------------------------------------------------
------------------------------------------------------------
------------------------------------------------------------
-------------------
>hAT-N163B_DR|705447
caggggtctcaaactcgcggcccgtgggccatttgcggccctcagtgcaatattttgtgg
cccgcgccgaccgctg-tactctgacagaatcagcggagcggg--gagagaga-------
------------------------------------------------------------
------------------------------------------------------------
------------------------------------------------------------
------------------------------------------------------------
------------------------------------------------------------
------------------------------------------------------------
--------------------gcacttttgatcattttggaagggcgctttctatccaaga
--ctaaaaag-ggcatgtgc---tctgcataggttgagccctatgtgtgcacttgcctgc
ct------tgcatct----tatatata---------------------------------
-------------------------------------------------------ttgat
at-tataggtagatacagactggtacagactgatgtgactggagtggggtgggggtgttt
tatttatacatatatacgcct-ttttttttagttgagggaatggaagttttgagtgagtt
ccccccc-ttttttccctaggacttcaataagtcaaagtacaggtctagacttaatgatg
atcatcttcaagccatactgagggtctcaactgcttccgctctaaagccaaatgtggttc
agatttgtgagaagaagcgctgtcaagtctctggcagtaaggagtaggcaaaagatgcca
tgttcagaagaactgttcataatcttca-ctcaatgttctgttaatgttcaggacacttc
atgttcagaagaaataattaaaactgttaataatgacatttgaggac--t--ttt-tttt
gttaaatcccttatgcggcccagcctcacccagactttgcctcctgcggcccccaggtaa
attgagtttgagacccctg
>hAT-N163B_DR|705448
caatggtctcaaactcgcggcccgcgggccatttgcggccctcagtgcaatattttgtgg
cccgtgccgaccgctg-tactctgacagaatcagcggagcggg--gagagagagcgctcc
ccgctccgctgattctatccatacacagc--------g---------------cgcttgt
cactcaat----------------------------------------------------
-------------------gc---------------gc----------------------
---attgtcgcgcg-ca--ttctgatcagct-------------------------gtgt
tgt---------------------------tgcgcgcatactcaagagc-ggt-------
--------------------gttatcgcgcgcctactgaagggc-ggga------ccgag
ggtgtgt-cgcgtcgcgggggcacttttgatcattttggaagggcactttctatgcaaga
--ctaaaaag-ggcatgtgc---actgcacaggttgagccctatgtgtgcacgtgcctgc
cc------tgcatct----tatatata---------------------------------
-------------------------------------------------------ttgat
at-tataggtagatacagactggtacagactgacgtgactggagtggggtgggggtgttt
tatttatacatatatacg----ccttttttaggtgagggaatggaagttttgagtgagtt
cccccac-ttttttccctaggacttcaataagtcaaagtacaggtctagacttaatgatg
atcattttcaagccatactgagggtctcaactgcttccgctctaaagccaaatgtggttc
agatttgtgagaagaagcgctgtcaagtctctggcagtaaggagtaggcaaaagatgcca
tgttcagaagaactgttcataatcttca-ctcaatgttctattaatgttcaggacacttc
atgttcagaagaaataattaaaactgttaataatgacatttgaggac-----ttt-tttt
gtgaaatcccttatgcggcccagccttacccagactttgcctgctgcggcccccaggtaa
attgaatttgagacccctg
>hAT-N163B_DR|705449
caggggtctcaaactcgcggcccgcgggccatttgcggccctcagtgcaatattttgtgg
cccgctccgacctctg-tacactgacagaatcagcggagcggg--gagagagagcgctcc
ccgctccgctgattctatccgtacacagc--------g---------------cgcttgt
cactcaat----------------------------------------------------
-------------------gc---------------ac----------------------
----------------------------------------------------------gt
tgt---------------------------cgcgcacgtactcaagagc-ggt-------
--------------------gttatcgcgcgactactgaagggc-ggga------ccgag
ggtgtgt-cgcgtcgc-ggggcacttttgatcattttggaagggcactttctatgcaaga
--ctaaaata-ggcatgtgc---tctgcacaggttgagccctatgtgtgcacgtgcctgc
cc------tgcatta--------tattg--------------------------------
----------------------------------------------------------at
at-tataggtagatacagactggtacagactgatgtgactggagtggggtgggggtgttt
tatttatacacatacatacc---tttttttaggtgagggaatggaagttttgagtgagtt
cccccac-ttttttccctaggacttcaataagtcaaagtacaggtctagacttaatgatg
atcatcttcaagccatactgagggtctcaactgcttccgctctaaagccaaatgtggttc
agatttgtgagaagaagcgctgtcaagtctctggcagcaaggagtaggcaaaagatgcca
tgttcagaagaactgttcataatcttca--tcaatgttctattaatgttcaggacacttc
atgttcagaagaaataattaaaactgttaataatgacatttgaggac--t--ttt-tttt
gtgaaatcccttatgcggcccagcctcacccagactttgcctcctgcggcccccaggtaa
attgagcttgagacccctg
>hAT-N163B_DR|705450
caggggtctcaaactcgtggcccgcgggccatttgcggccatcagtacaatattttgtgg
cccgcgccgaccgctg-tacactgacagaatcagcggagcggg--gagagagagcgctcc
ccgctccgctgattctatccgtacacagc--------g---------------cgcttgt
cactcaat----------------------------------------------------
-------------------gc---------------gc----------------------
---gttgtcgcacg-cg--ttttgatcagctgtgttgttgcgcccgttttgcagctgtgt
tgt---------------------------cgcgcgcgtactcaagagc-ggt-------
--------------------gttatcgcgcgcctactgaagggc-ggga------ccgag
ggtgtgt-cgcgtcgcgggggcacttttgatcattttggaagggcactttctatgcaaga
--ctaaaaag-ggcatgtgc---tctgcacaggttgagccctatgtgtgcacgtgcctgc
cc------tgcatct----ta---------------------------------------
-------------------------------------------------------tttat
at-tataggtagatacagactggtacagactgatgtgactggagtggggtgggggtgttt
tatttatacctatatacgcc--ttttttttaggtgagggaatggaagttttaagtgagtt
cccccac-ttttttccctaggacttcaataagtcaaagtacaggtctagactta---atg
atcatcttcaagccatactgagggtctcaactgcttccgctctaaagccaaatgtggttc
agatttgtgagaagaagcgctgtcaagtctctggcagcaaggagtaggcaaaagatgcca
tgttcagaagaactgttcataatcttca-cttaatgttctattaatgttcaggacacttc
atgttcagaagaaataattaaaactgttaataatgacatttgaggac--t---tt-tttt
gtgaaatcccttatgcggcccagcctcacccagactttgccacctgcggcccccgggtaa
attgagtttgagacccctg
>hAT-N163B_DR|705451
caggggtctcaaactcgcggcccgcgggccatttgcggccctcagtgcaatattttgtgg
cccgcgccgacctctg-tacactgacagaatcagc--------------------gctcc
ccgctccgctgattctatccgtacacagc--------ggtcactgg-------cattccc
cgcctgccgtgtaaacaaaggggcgaggatgccggtgacgtcaccatgcaccccgcccct
ttgttagacgctgtgacgggcgggaagtgtggaggggc----------------------
---gttgtcgcgcg-cg--ttctgatcagct-------------------------gtgt
tgt---------------------------cgagcgcgtactcaagagc-gat-------
--------------------gttatcgcgcgcctactgaagggc-tgga------ccgag
ggtgtgt-cgcatcgcgggggcacttttgatcattttggaagggcactttctatgcaaaa
--ctaaaaag-ggcatgtgc---tctgcacaggtagagccctatgtgtgcacgtgcctgc
cc------tgcatct----ta--tat----------------------------------
----------------------------------------------------------at
at-tataggtagatacagactggtaca---------gactggagtggggtgggggtgttt
tatttatacatatatacggc-tttttttttaggtgagggaatggaagtttcgagtgagtt
cccccac-tttttgccctaggacttcaataagtcaaagtacaggtctagacttaatgatg
atcatcttcaagccatactgagggtctcaactgcttccgctctaaagccaaatgtggttc
agatttgtgagaagaagcgctgtcaagtctctggcagcaagaagtaggcaaaagatgcca
tgttcagaagaactgttcataatc------------------------------------
------------------------------------------------------------
------------------------------------------------------------
-------------------
>hAT-N163B_DR|705452
caggggtctcaaactcgcggcccgcgggccatttgcggccctcagtgcaatattttgtgg
cccgcgccgaccgctg-tactctgacagaatcagcggagcggg--gagagagagcgctcc
ccgctccgctgattctatccgtacacagc--------g---------------cgcttgt
cactcaa-----------------------------------------------------
------------------------------------------------------------
-----tgtcgcgcg-cg--tactgatcagct-------------------------gtgt
tgt---------------------------cgcgcgcgtactcaagagc-ggt-------
--------------------gttatcgcgcacctactgaagagc-ggga------ccgag
ggtgtgt-cgcgtcgc-ggggcacttttgatcattttggaagggcactttctatgcaaga
--ctaaaaag-ggcatgtgc---actgcacaggttgagcactatgtgtgcatgtgcctgc
cc------tgcatct----tatatata---------------------------------
-------------------------------------------------------ttgat
at-tataggtagatacagactggtacagactgatgtgactggagtggggtgc--gtgttt
tatttatacataaatacgcc--ttttttttaggtgagggaatggaagttttgagtgagtt
cccacac-tttttcccctaggacttcaataagtcaaagtacaggtctagacttaatgatg
atcatcttcaagccatactgagggtctcaactgcttccgctctaaagccaaatgtggttc
agatttgtgagaagaagcgctgtcaagtctctggcagcaaggagtaggcaaaagatgcca
tgttcagaggaactgttcataatcttca-ctcaatgttctattaatgttcaggacacttc
atgttc---agaaataattaaaactgttaataatgacatttgaggaa--t--ttt-tttt
gtgaaatcccttatgcggcccagcctcacccagactttgcctcctgcggcccccaggtaa
attgagtttgagacccctg
>hAT-N163B_DR|705453
------------------------------------------------------------
------------------------------------------------------------
------------------------------------------------------------
------------------------------------------------------------
------------------------------------gt----------------------
---gttgtcgcgcg-ag--ttcttatcagct-------------------------gtgt
tgt---------------------------cgcgcgcgtactgaatagc-ggt-------
--------------------gttgtcgcgcgcgtactgaatatc----------------
--ggtgt-tgtcgcgt-------------------------gag----------------
ttcttatcagctg--------tgt-----------------tgt-cgcgcgagttcttat
--------c---------------------------------------------------
------------------------------------------------------------
------------------------------------------------------------
------------------------------------------------------------
-----a------------------------------------------------------
------------------------------------------------------------
-------------gctgtgttgtc------------gcg-------------------cg
------------------------------------------------------------
------------------------------------------------------------
------------------------------------------------------------
-------------------
>hAT-N163B_DR|705454
caggggtctcaaactcgcggcccacgggccatttgcggccctcagtgcaatattttgtgg
cccgcgccgaccgctg-tactctgacagaatcagcggagcggggagagagagagcgctcc
ccgctccactgattctatccgtacacagc--------g---------------cgcttgt
cactcaat----------------------------------------------------
-------------------gc---------------gc----------------------
---gttgtcgcgcg-cg--ttctgatcagct-------------------------gtgt
tgt---------------------------cgcgcgcgtactcaagagc-ggt-------
--------------------gttattgcgcgcctactgaagggc-ggga------ccgag
ggtgtgt-cgcgtcgcgggggcacttttgatcattttggaagggcactttctatgcaaga
--ctaaaatg-ggcatgtgc---tctgcacaggttgagccctatgtgtgcacgtgcctgc
cc------tgcatct----tatatatat--------------------------------
------------------------------------------------------------
---cataggtagatacagactggtacagactgatgtgactggagtggggtgggggtgttt
tatttatacatatatacacc---tttttttaggtgagggaatggaagttttgagtgagtt
cccccac-ttttttccctaggacttcaataagtcaaagtacaggtctagacttaatgatg
atcatcttcaagccatactgagggtctcaactgcttccgctctaaagccaaatgtggttc
agatttgtgagaagaagcgctgtcaagtctctggcagcaagaaataggcaaaagatgcca
tgttcagaagaactgttcataatcttca-ctcaatgttctattaatgttcaggacacttc
atgttcagaagaaataattaaaactgttaataatgacatttgaggac--t--ttt-tttt
gtgaaatcccttatgcagcccagcctcacccagactttgcctcctgcggcccccaggtaa
attgagttttagacccctg
>hAT-N163B_DR|705455
------------------------------------------------------------
------------------------------------------------------------
------------------------------------------------------------
------------------------------------------------------------
------------------------------------------------------------
------------------------------------------------------------
-----------------------gtgttgtcgcgcgagttcttatcagc-tgt-------
--------------------gttgtcgcgcgagttcttatcagc----------------
--tgtgt-tgtcgcgc-------------------------gag----------------
ttcttatcagctg--------tgt-----------------tgt-cgcgcacgtactgaa
--------t---------------------------------------------------
------------------------------------------------------------
------------------------------------------------------------
------------------------------------------------------------
-----a------------------------------------------------------
------------------------------------------------------------
-------------gctgtgttgtc------------gcg-------------------cg
------------------------------------------------------------
------------------------------------------------------------
------------------------------------------------------------
-------------------
>hAT-N163B_DR|705456
caggggtctcaaactcacggcccgcgggccatttgcggccctcagtgcaatattttgtgg
cccgcgccgaccgctg-tactctgacagaatcagcggagcg---------------ctcc
ccgct-----------atccgtaca----------cag-------------cgcgcttgt
cactcagt----------------------------------------------------
----------------------------------gcgc----------------------
---gttgtcgcgcg-cg--ttctgatcagct-------------------------gtgt
tgt---------------------------cgcgcgcgtactcaagagc-ggt-------
--------------------gttatcgcgcgcctactgaagggc-ggga------ccgag
ggtgtgt-cgcgtcgcgggggcacttttgatcattttggaagggcactttctatgcaaga
--ctaaaaag-ggcatgtgct---ctgtacaggttgagccctatgtgtgcacatgcctgc
cc------tgcatct----ta--tat----------------------------------
----------------------------------------------------------at
atttataggtaga----------tacagactgatgtgactggagtgg-----gggtgttt
tatttatatatatatatact--ttttttttaggtgagggaatggaagttttgagtgagtt
cccccac-ttttttccctaggacttcaataagtcaaagtacaggtctagacttaatgatg
atcatcttcaagccatactgaggatctcaactgcttccgctctaaagccaaatgtggttc
agatttgtgagaagaagcgctgtcaagtttctggcagcaaggagtaggcaaaagatgcca
tgttcagaagaactgttcataa-cttca-ctcaatgttctattaatgtccaggacacttc
atgttcagaagaaataattaaaactgttaataatgacatttgaggac----tttt-tttt
gtgaaatcccttatgcggcccagcctcacccagactttgcctcctgcggcccccaggtaa
attgagttagagacccctg
>hAT-N163B_DR|705457
caggggtctcaaactcgcggcctgcaggccatttgcggccctcagtgcaatattttgtgg
cccgcgccgaccgctg-tacactgacagaatcagcggagcggg--gagagagagcgctcc
ccgctccgctgattctatccgtacacagc--------ggtcactgg-------cattccc
cgcccgccatgtaaacaaaggggcgaggatgccggtgacgttaccacgcaccccgcccct
ttgttagatgctgtgacgggcgggaagtgtggaggggc----------------------
---gttgtcgcgcg-cg--ttctgatcagct-------------------------gtgt
tgt---------------------------cgcgcgcgtactcaagagc-ggt-------
--------------------gttatcgcgcgcct-----agggc-agga------ccgag
ggtgtgt-tgcgtcgcgggggcacttttgatcattttggaagggcactttctatgcaaaa
--ctaaaaag-ggcatgtgc---tctgcacaggttgagccctatgtgtgcacgtgcctgc
cc------tgcatct----ta--tat----------------------------------
----------------------------------------------------------at
at-tataggtagatacagactggtaca---------gactggagtggggtgggggtgttt
tatttatacatatatacgcc--ttttttttaggtgagggaatggaagttttgagtgagtt
cccccac-ttttttccctaggacttcaataagtcaaagtacaggtctagacttattgatg
atcatcttcaagccatactgagggtctcaactgctttcgctctaaagccaaatgtggttc
agatttgtgagaagaagcgcggtcaagtctctggcagcaagaagtaggcaaaagatgcca
tgttcagaagaactgttcataatcttca-ctcaatgttctattaatgttcaggacacttc
atgttcagaagaaataattaaaactgttaataatgacatttgaggac--t--ttt-tttt
gtgaaatcccttatgcggcccagcctcacccagactttgcctcctgtggcccccaggtaa
attgagtttgagacccctg
>hAT-N163B_DR|705458
caggggtctcaaactcgcggcccgcgggccatttgcggccctcagtgcaatattttgtgg
cccgcgccgactgctg-tactctgacagaatca---------------------------
------------------------------------------------------------
------------------------------------------------------------
------------------------------------gc----------------------
---gttgtcgcgcg-ca--ttctgatcagct-------------------------gtgt
tat---------------------------cgcgcgcgtactcaagagc-ggt-------
--------------------gttatcgcgcgcctactgaagggc-ggga------ccgag
ggtgtgt-cgcgtcgtgggggcacttttgatcattttggaagggcactttctatgcaaga
--ctaaaaag-ggcatgtgc---tctgcacaggttgagccctatgtgtgcacgtgcctgc
cc------tgcatct----tatatata---------------------------------
-------------------------------------------------------ttgat
at-tataggtagatacagactggtacagactgatgtgactggagtggggtgggggtgttt
tatttatacatatatacg-c--ctttttttaggtgagggaatggaagttttgagtgagtt
tccccac-ttttttccctaggacttcaataagtcaaagtacaggtctagacttaatgatg
ataatcttcaagccatactgagggtctcaactgcttccgctctaaagccaaatgtggttc
agatttttgagaagaagcgctgtcaagtctctggcagcaagaagtaggcaaaagatgcca
tgttcagaataactgttcataatcttca-ctcaatgttctattaatgttcaggacacttc
atgttcagaagaaataattaaaactgttaataatgacatttgaggac----tttt-tttt
gtgaaatcccttatgcggcccagcctcacccacactttgcctcctgcggcccccaggtaa
attgagtttgagacccctg
>hAT-N163B_DR|705459
caggggtctcaaactcgcggcccgcgggccatttgcggccctcagtgcaatattttgtgg
cccgcgtcgaccgctg-tactctgacagaatcagcggagcggg--gagagagagcgatcc
ccgctccgctgattctatccgtacacagc--------g---------------cgcttgt
cactcaat----------------------------------------------------
-------------------gc---------------gc----------------------
---gttgtcgcgcg-cg--ttttgatcagctgtgttgtcgcgcgcgtactcgagcggtgt
tgt---------------------------cgcgcgcgtactcaagagc-gga-------
--------------------gttatcgcgcgccaactgaagggc-agga------ccgag
ggtttgt-cgcgtcgcgggggcacttttgatcattttggaagggcacttactatgcaaga
--ctaaaaag-ggcatgtgc---tctgcacaggttgagccctatgtgtgcacgtgcctgc
cc------tgcatct----aatatata---------------------------------
-------------------------------------------------------tta--
-----taggtagatacagactggtacagactgatgtgactggagtgtggtgggggtgttt
tatttatacatatatacgcc---tttttttaggtgagggaatggaagttttgagtgagtt
cccccac-ttttttccctaggacttcaataagtcaaagtacaggtctagacttaatgatg
atcatcttcaagccatactgagggtctcaactgcttccgctctaaagccaaatgtggttt
agatttgtgagaagaagcgctgtcaagtctctggcagcaagaagtaggcaaaagatgcca
tgttcagaagaactgttcataatcttca-ctcaatgttctattaatgttcaggacacttc
atgttcagaagaaataattaaaactgttaataatgacatttgaggac--t--ttt-tttt
gtgaaatcccttatgcggcccagcctcacccagactttgcctcctgcggcccccaggtaa
attgagtttgagacccctg
>hAT-N163B_DR|705460
------------------------------------------------------------
------------------------------------------------------------
------------------------------------------------------------
------------------------------------------------------------
------------------------------------------------------------
------------------------------------------------------------
-------------------------------gcgtgcgtactgaagagt-agt-------
--------------------gttgtcgcgc---tactcaagggc-ggga------cggag
ggtgtgt-cgcgtcgcgggggcacttttgatcattttggaagggcactttcttttcaaga
--ctaaaaag-ggcatgtgca---ctgcacaggttgagccctatgtgtgcacgtgcctg-
------------------------------------------------------------
------------------------------------------------------------
------------------------------------------------------------
------------------------------------------------------------
------------------------------------------------------------
------------------------------------------------------------
------------------------------------------------------------
------------------------------------------------------------
------------------------------------------------------------
------------------------------------------------------------
-------------------
>hAT-N163B_DR|705461
caggggtctcaaaatcgcggcccgcgggccatttgcggccctcagtgcaatattttgtgg
cccgcgccgaccgctg-tactctgacagaatcagcggagcggg--gagagagagcgctcc
ccgctccgctgattctatccgtacacagc--------g---------------cgcttgt
cactcaat----------------------------------------------------
-------------------gc---------------ac----------------------
---gttgtcgcgtg-cg--ttctgatcagct-------------------------gtgt
tgt---------------------------cgcgcgcgtactcaagagc-gat-------
--------------------gttatcgcgtgcctactgaagggc-ggga------ccgag
ggtgtgt-cgcgttgcgggggcacttttgatcattttggaagggcactttctatgcaaga
--ctaaaaag-ggcatgtgc---tctgcacaggttgagccctatgtgtgcacgtgcctac
cc------cgcatct----tatatata---------------------------------
-------------------------------------------------------ttgat
at-tataggtagatacagactggtacagactgatgtgactggagtggggtgggggtgttt
tatttatacatatatacgcc--ttttttttaggtgagggaatggaagttttgagtgagtt
cccccac-ttttttccctaggacttcaataagtcaaagtacaagtctagacttaatgatg
atcatcttcaagccatactgagggtctcaactgcttccgctctaaagccaaatgtggttc
agatttgtgagaagaagcgctgtcaagtctctggcagcaagaagtaggcaaaagatgcca
tgttcagaagaactgttcataatcttca-ctcaatgttctattaatgttcaggacacttc
atgttcagaagaaataattaaaactgttaataatgacatttgaggac--t--ttt-tttt
gtgaaatcccttatgccgcccagcctcacccagactttgcctcctgcggcccccaggtaa
attgagtttgagacccct-
>hAT-N163B_DR|705462
caggggtctcaaactcgcggcccgcgggccatttgcggccctcagtgcaatattttgtgg
cccgcgccaaccgctg-tactctgacagaatcagcggagcggg--gagagagagcgctcc
acgctccgctgattctatctgtacacagc--------g---------------cgcttgt
cactcaat----------------------------------------------------
-------------------gc---------------gc----------------------
---gttgtcgcgcg-cg--ttctgatcagct-------------------------ttgt
tgt---------------------------cgcgcg----------agc-ggt-------
--------------------gttatcgcgcgcctactgaagggc-gtga------ccgag
ggtgtgt-cgcgtcgcgggggcacttttgatcattttggaagggcactttctattcaaga
--ctaaaaag-ggcatgtgc---tctgcacaggttgagccccatgtgtgcacgtgcctgc
cc------tgcatct----tatatata---------------------------------
-------------------------------------------------------ttgat
at-tataggtagatacagactggtacagactgatgtgactggagtggggtgggggtgttt
tatttatacatatatacgca--ttttttttaggtgagggaatggaagttttgagtgagtt
cccccac-ttttttccctaggacttcaataagtcaaagtacaggtctagacttaatgatg
atcatcttcaagccatactgagggtctcaactgcttccgctctaaagccaaatgtggttc
agatttgtgagaagaagcgctgtcaagtctctggcagcaagaagtaggcaaaagatgcca
tgttcagaagaactgttcataatcttca-ctcaatgttctattaatgttcaggaaacttc
atgttcagaagaaataattaaaactgttaataatgacatttgaggac--t--ttt-tttt
gtgaaatcccttatgcggcccagcctcacccagactttgccttctgcggcccccaggtaa
attgagtttgagacccctg
>hAT-N163B_DR|705463
caggggtctcaaagtcgcggcccacgggccatttgcggccctcagtgcaatattttgtgg
cccgcgccgaccgctg-tactctgacagaatcagcgga----------------------
---ctccgctgattctatccgtacacagc--------g---------------cgcttgt
cactcaat----------------------------------------------------
-------------------gc---------------gc----------------------
---gttg-----------------------------------------------------
--t---------------------------cgcgcgcgtactcaagagc-ggt-------
--------------------gttatcgcgcgcctactgaagggc-ggga------ccgag
ggtgtga-cgcgtcgcgggggcacttttgatcattttggaagggcactttctatgcaaga
--ctaaaaag-ggcatgtgc---tctgcacaggttgagccctatgtgtgcacgtgcctgc
cc------tgcatct----tatatata---------------------------------
-------------------------------------------------------ttgat
at-tataggtagatacagactggtacagactgatgtgactggagtggggtgggggtgttt
tatttatacatatatacgcc--ttttttttaggtgagggaatggaagttttgagtgagtt
cccccac-ttttttccctaggacttcaataagtcaaaatacaggtctagacttaatgatg
atcatcttcaagccatactgagggtctcaactgcttccgctctaaagccaaatgtggttc
agatttgtgagaagaagcacaatcaagtctctggcagcaaggagtaggcaaaagatgcca
tgttcagaagaactgttcataatcttcc-ctcaatgttctattaatgttcaggacacttc
atgttcagaagaaataattaaaactgttaataatgacatttgaggac--t--ttt-ttta
gtgaaatcccttatgccgcccagcctcacccagactttgcctcctgcggcccccaggtaa
attgagtttgagacccctg
>hAT-N163B_DR|705464
------------------------------------------------------------
------------------------------------------------------------
------------------------------------------------------------
------------------------------------------------------------
------------------------------------------------------------
------------------------------------------------------------
-------------------------------gcgcgcgtactcaagagc-ggt-------
--------------------gttgtcacgcgcctactgaagggc-ggga------cggag
ggtgtgt-cgcgtcgcgggggcacttttgatcattttggaagggcactttatatccaaga
--ctaaaaag-ggcatgtgca---ctgcacaggttgagccctatgtgtgcacgtgcctac
------------------------------------------------------------
------------------------------------------------------------
------------------------------------------------------------
------------------------------------------------------------
------------------------------------------------------------
------------------------------------------------------------
------------------------------------------------------------
------------------------------------------------------------
------------------------------------------------------------
------------------------------------------------------------
-------------------
>hAT-N163B_DR|705465
------------------------------------------------------------
------------------------------------------------------------
------------------------------------------------------------
------------------------------------------------------------
------------------------------------------------------------
-----tgtcgcgcg-cg--ttctgatcagct-------------------------gagt
tgt---------------------------tgcgcgcgtgctcaagagc-ggt-------
--------------------gttgtcgcgcgcctactgaagggc-ggga------ccgag
ggtgtgc-cgcgtcgcgggggcacttttgatcattttggaagggcactttctatccagga
--ctaaaaag-ggcatgtgca---ctgcacaggttgagccatatgtgtgcttgtgcctgc
aa------tggatc----------------------------------------------
------------------------------------------------------------
------------------------------------------------------------
------------------------------------------------------------
------------------------------------------------------------
------------------------------------------------------------
------------------------------------------------------------
------------------------------------------------------------
------------------------------------------------------------
------------------------------------------------------------
-------------------
>hAT-N163B_DR|705466
------------------------------------------------------------
------------------------------------------------------------
------------------------------------------------------------
------------------------------------------------------------
------------------------------------------------------------
------------------------------------------------------------
------------------------------------------------------------
------------------------------------------------------------
------------------------------------------------------------
------------------------------------------------------------
------------------------------------------------------------
------------------------------------------------------------
------------------------------------------------------------
--tttatacatatatacgcc--ttttttttaggtgagggaatggaagttttgagtgagtt
cccccac-tttttttcccaggacttcaataagtcaaagtacaggtctagacttaatgatg
atcatcttcaagccatactgagggtctcaactgcttccgctctaaagccaaatgtggttc
agatttgtgagaagaagcgctgtcaagtctctggcagcaagaagtaggcaaaagatgcca
tgttcagaagaactgttcataatcttca-ctcaatgttctattaatgttcaggacacttc
atgttcagaagaaataattaaaactgttaaaaatgacatttgaggac--t--ttt-tttt
gtggaatccctta-----------------------------------------------
-------------------
>hAT-N163B_DR|705467
caggggtctcaaactcgcggcctgcgggccatttgcggccctcagtgcaatattttgtgg
cccgcgccgaccgctg-tactctgacagaatcagcggagcgggaagagagagagcgctcc
ccgctccgctgattctatccgtacacagc--------g---------------cgcttgt
cactcaat----------------------------------------------------
-------------------gc---------------------------------------
-------------g-cg--ttctgatcagct-------------------------gtgt
tgt---------------------------cgcgcgcgtactcaagagc-ggt-------
--------------------gttatcgcgtgcctactgaagggc-ggga------ccgag
ggtgtgt-cgcgtcgtgggggcacttttgatcattttggaagggcactttctatgcaaga
--ctaaaaag-ggcatgtgc---tctgcacaggttgagccttatgtgtgcacgtgcctgc
cc------tgcatct----tatatata---------------------------------
-------------------------------------------------------ttgat
at-tataggtagatacagactggtacagactgatgtgaatggagtggggtgggggtgttt
tatttatacatatatacgcc--ttttttttaggtgagggaatggaagttttgattgagtt
cccccac-ttttttccctaggacttcaataagtcaaagtacaggtctagacttaatgatg
atcatcttcaaggcatactgagggtctcaactgcttccgctctaaagccaaatgtggttc
agatttgtgagcagaagcgctgtcaagtctctggcagcaagaagtaggcaaaagatgcca
tgttcagaagaactgttcataatcttca-ctcaatgttctattaatgttcaggacacttc
atgttcagaagaaataattaaaactgttaataatcacatttgaggac--t-tt-t-tttt
gtgaaatcccttatgcgg----------accagactttgcctcctgcgacccccaggtaa
attgagtttgagacccttg
>hAT-N163B_DR|705468
cagaggtctcaaactcgcggcccgcgggccatttgcggccctcagtgcaatattttgtgg
cctgcgccgaccgctg-tactctgacagaatcagcggagcggg--gagagagagcgctcc
ccgctccgctgattctatccgtacacagc--------g---------------cgcttgt
cactcaat----------------------------------------------------
-------------------gc---------------gc----------------------
---gttgtcgcgcg-cg--ttctgatcagct-------------------------gtgt
tgt---------------------------cgcgcacatactcaagagc-ggt-------
--------------------gttatcgcgcgcctactgaagggc-cgga------ccgag
ggtgtgt-cgcgtcgcgggggcacttttgatcattttggaagggcactttctatgcaaga
--ctaaaaag-ggcatgtgc---tctgcacaggttgagccctatgtgtgcacgtgcctgc
cc-----------------------tg---------------------------------
-------------------------------------------------------ttgat
at-tataggtagatacagactggtacagactgatgtgactggagtggggtgggggtgttt
tatttatacatatatacgcc--ttttttttaggtgagggaatggaagttttgagtgagtt
cccctac-ttttttccctaggacttcaataagtcaaagtacaggtctagacttaatgatg
atcatcttcaagccatactgagggtctcaactgcttccgctctaaagccaaatgtggttc
agatttgtgagaagaagcgctgtcaagtctctggcagcaaggagtaggcaaaagatgcca
tgttcagaagaactgttcataatcttca-ctcaatgttctattaatgttcaggactgttc
atgttcagaagaaataattaaaactgttaataatgacatttgaggacttt--ttt-tttt
gtgaaatcccttatgcggcccagcctcacccagacttt-----------cccccaggtaa
attgagtttgagacccctg
>hAT-N163B_DR|705469
caggggtctcaaactcgcggcccgcgggccatttacggccctcagtgcaatattttgtgg
cccgcgccgaccgctg-tacactgacagaatcagcggagctgg--gagagagag------
-cgctccgctgattctatccgtacacagc--------ggtcactgg-------cattccc
cgcccgccgtgtaaacaaaggg--------------------------------------
------------------------------------gc----------------------
---gttgtcgcgcg-cg--ttctgatcagct-------------------------gtgt
ttt---------------------------cgcgcgcgtactc--gagc-ggt-------
--------------------gttactgcgcgcctactgaagggc-ggga------ctgag
ggtgtat-cgcgtcgcgggggcactattgatc-------aaaggcactttctacgcaaga
--ctaaaaag-gacatgtgc---tctgcacaggttgagccctatgtgtgcacgtgcctgc
cc------tgcatct----ta--tat----------------------------------
----------------------------------------------------------at
at-tataggtagatacagactggtacagactgatgtgaatggagtggggtgggggtgttt
tttttatacatatatacgcc--ttttttttaggtgagggaatggaagttttgagtgagtt
cccccac-ttttttccctaggacttcaatcagtcaaagtacaggtctagacttaatgatg
atcatcttcaagccatactgagggtctcaactgcttccgctctaaagccaaatgtggctc
agatttgtgagaagaagcgctgtcaagtctttggcagcaaggagtaggcaaaagatgcca
tgttcagaagaactgttcataatcttca-ctcaatgttctattaatgttcaggacacttc
atgttaagaagaaataattaaaactgttaataatgacatttgaggact----ttt-tttt
gtgaaatcccttatgcggcccagcctcacccagactttgcctcctgcggcccccaggtaa
attgagtttgagacccctg
>hAT-N163B_DR|705470
------------------------------------------------------------
------------------------------------------------------------
------------------------------------------------------------
------------------------------------------------------------
------------------------------------gt----------------------
---gttgaggcgcg-cg--ttctgatcagtt-------------------------gtgt
tgt---------------------------cgcgcgcgtactcaagagc-agt-------
--------------------gttgtggcgcgcctactgaagggc-agga------ccgag
ggtgtgc-tgcgtcgcgggggcacttttgatcattttagaagggcactttctatccaaga
--ctaaaaag-ggcattggca---ctgcacaggttgagccctatgtgtgcacgtgcctga
cc----------------------------------------------------------
------------------------------------------------------------
------------------------------------------------------------
------------------------------------------------------------
------------------------------------------------------------
------------------------------------------------------------
------------------------------------------------------------
------------------------------------------------------------
------------------------------------------------------------
------------------------------------------------------------
-------------------
>hAT-N163B_DR|705471
caggggtctcaaactcgcggcccgcgggccatttgtggccctcagtgcaatatttagtgg
cccgcgccgac-gctg-tactctgacagaatcagcggagcggg--gagagagagcgctcc
ctgctcagctgattctatccgtacatagc----------------g-------cgcttgt
cactca------------------------------------------------------
-----------------------------------------------------------a
tgcgcagtcgcgcg-cg--ttctgatcagct-------------------------gtgt
tgt---------------------------cgcgcgcgtactcaagagc-ggt-------
--------------------gttatcgcgcgcctactgaagggc-ggga------ccgag
ggtgtgt-cgcgtcgcgggggcacttttgatcattttggaagggcactttctatgcaaga
--ctaaaaag-ggcatgtgc---tctgcacaggttgagccctatg------cgtgcctgc
cc------tgcatct----ta--gag----------------------------------
------------------------------------------------------------
----------------------------------------------------aaacg---
------taagtatttttgcc--ttttttttaggtgaggaaatggaaattttgagtgagtt
cccccac-ttttttccctaggacttcaataagtcaaagtacaggtctagacctaatgatg
atcatcttcaagccatactgagggtgtcaactgcttccgctctaaagccaaatgtggttc
agatttgtgagaagaagcgctgtcaagtctctggcagcaagaagtaggcaaaagatgcca
tgttcagaagaactgttcataatcttca-ctcaatgttctattaatgttcaggacacttc
atgttcagaagaaataattaaaactgttaataatgacatttgaggac--t--ttt-tttt
gtgaaatcccttatgcggcccaacctcacccagactttgcctcctgcggcccccaggtaa
attgagtttgagacccctg
>hAT-N163B_DR|705472
-aggggtctcaaactcgcggcccgcgggccatttgcggccctcattgcaatattttgtgg
cccgcgccgaccgctg-tactctgacagaatcagcggagcggg--gagagagagcgctcc
ccgctccgctgattctatccgtacacagc--------g---------------cgcttgt
cactcaat----------------------------------------------------
-------------------gc---------------gc----------------------
---gttgtcgcgcg-cg--ttctgatcagct-------------------------gtgt
tgt---------------------------cgcgtgcgtactcaagagcgggt-------
--------------------gatatcacgcgcctactgaagggc-ggga------ccgag
ggtgtgt-cgcgtcgcaggggcacttttgatcatt-------------------------
------------------------------------------------------------
------------------------------------------------------------
------------------------------------tgattgccgtgagattgtgttgat
at-tataggtagatacagactggtacagactgatgtgactggagtggggtgggggtgttt
tatttatacatatatacgcc----ttttttaggtgagggaatggaagttttgagtaaatt
cccccac-ttttttctctaggacttcaataagtcaaagtacaggtctagacttaatgatg
atcatcttcaagccatactgagggtctcaactgcttccgctctaaagccaaatgtggttc
agatttgtgagaagaggcgctgtcaagtctctggcagtaaggagtaggcaaaagatgcca
tgttcagaagaactgttcataatcttca-ctcaatgttctattaatgttcaggacacttc
atgttcagaagaaataattaaaactgttaataatgacatttgaggac--t-tttt-ttt-
-ttaaatcccttatgcggcccaacctcacccagactttgcctcctgcggcccccaggtaa
attgagtttgagacccctg
>hAT-N163B_DR|705473
caggggtctcaaactcgcggcccgcgggccatttgcggccctcagtgcaatattttgtgg
cccgcgccgaccgctg-tacactgacagaatcagcggagcggg--gagagagagcgctcc
ccgctccgctgattctatccgtacacagc--------g---------------cgcttgt
cactcaat----------------------------------------------------
-------------------gc---------------gt----------------------
---gttgtcgcgcg-cg--ttctgatcagct-------------------------gtgt
tgt---------------------------cgcgcgcgtactcaagagc-ggt-------
--------------------gttatcgcgcgcctactgaagggc-ggga------ccgag
ggtgtgt-cgcgtcgcgggggcacttttgatcattttggaagggcaatttctatgcaaga
--ctaaaaag-ggcatgtgc---tctgcacaggttgagccctatgtgtgcacgtgcctgc
cc------t---------------gtg---------------------------------
-------------------------------------------------------ttgat
at-tataggtagatacagactggtacagactgatgtgactggagtggggtgggggtgttt
tatttatacatatatacgcc---tttttttaggtgagggaatggaagttttgagtgagtt
cccccac-ttttttccctaagacttcaataagtcaaagtacaggtctagacttaatgatg
atcatcttcaagccatactgagggtctcaactgcttccgctctaaagccaaatgtggatc
agatttgtgagaagaagcgctgtcaagtctctggcagcaagaagtaggcaaaagatgcca
tgttcagaagaactgttcatattcttca-ctcaatgttctattaatgttcaggacacttc
atgttcagaagaaataattaaaactgttaataatgacatttgaggac----gttt-tttt
gtgaaatcccttatgcggcccagcctcacccagactttgcctcctgcggcccccaggtaa
attgagtttgagacccctg
>hAT-N163B_DR|705474
------------------------------------------------------------
------------------------------------------------------------
------------------------------------------------------------
------------------------------------------------------------
------------------------------------gt----------------------
---gttgtcgcgcg-cg--ttctgatcagct-------------------------gtgt
ggt---------------------------cgcgcgcgttctgatcagc-tgt-------
--------------------gtggtcgcgcgcgttctgatcagc----------------
--tgtgt-ggtcgcgc-------------------------gcg----------------
ttctgatcagctg--------tgt-----------------ggt-cgcgcgcgttctga-
------------------------------------------------------------
------------------------------------------------------------
------------------------------------------------------------
------------------------------------------------------------
------------------------------------------------------------
------------------------------------------------------------
------------------------------------------------------------
------------------------------------------------------------
------------------------------------------------------------
------------------------------------------------------------
-------------------
>hAT-N163B_DR|788053
------------------------------------------------------------
------------------------------------------------------------
------------------------------------------------------------
------------------------------------------------------------
------------------------------------------------------------
------------------------------------------------------------
------------------------------------------------------------
------------------------------------------------------------
------------------------------------------------------------
-----------------------------------------------------------c
cc------tgcattt------tatata---------------------------------
-----------------------------------------------------------t
at-tataggtagatacagactggtacagactgatgtgactggagtggggtgggggtgttt
tatttatacatatatacgcc--ttttttttaggtgagggaatggaagttttgagtgagtt
cccccac-ttttttccctaggacttcaataagtcaaagttcaggtctagacttaatgagg
atcatcttcaagccatactgagggtctcaactgcttccgctctaaagccaaacgtggttc
agatttgtgagaagaagcgctgtcaagtctctggcagcaagaagtaggcaaaagatgcca
tgttcagaagaactgttcataatcttca-ctcaatgttctattaatgttcaggacacttc
atgttcagaagaaataattaaaactgttaataatgacatttgaggac--t--ttt-tttt
gtgaaatgccttat----cccagcctcacccagactttgcctcctgcggcccccaggtaa
attgagtttgagatccctg
>hAT-N163B_DR|788054
------------------------------------------------------------
------------------------------------------------------------
------------------------------------------------------------
------------------------------------------------------------
------------------------------------------------------------
------------------------------------------------------------
------------------------------------------------------------
----------------------tgtcgcgctcgaactgaagagcgggggggaagactggg
ggggtgggggtagcgctagggcacttcagatcacttttgaagggcactttctattcaaga
--ctaaaaag-ggcatgtgca---ctgcacaggttgagccctatgtgtgcacatgcctg-
------------------------------------------------------------
------------------------------------------------------------
------------------------------------------------------------
------------------------------------------------------------
------------------------------------------------------------
------------------------------------------------------------
------------------------------------------------------------
------------------------------------------------------------
------------------------------------------------------------
------------------------------------------------------------
-------------------
>hAT-N163B_DR|788055
------------------------------------------------------------
------------------------------------------------------------
------------------------------------------------------------
------------------------------------------------------------
------------------------------------------------------------
--------------------------------------------------------gtgt
tgtcgcgcgagttcttatcagctgtgttgtcgcgcgagttcttatcagc-tgtgttgtcg
cgcgagttcttatcagctgtgttgtcgcgcgagttcttatcagc----------------
--tgtgt-tgtcgcgc-------------------------gag----------------
ttcttatcagctg--------tgt-----------------tgt-cgcgcgagttcttat
--------c---------------------------------------------------
------------------------------------------------------------
------------------------------------------------------------
------------------------------------------------------------
-----a------------------------------------------------------
------------------------------------------------------------
-------------gctgtgttgtc------------gcg-------------------cg
------------------------------------------------------------
------------------------------------------------------------
------------------------------------------------------------
-------------------
>hAT-N163B_DR|788056
------------------------------------------------------------
------------------------------------------------------------
------------------------------------------------------------
------------------------------------------------------------
------------------------------------------------------------
-------tcaggtg-cg--tactgatcagct-------------------------gtgt
tgt---------------------------cgcgtgcgtactcaagagc-ggt-------
--------------------gttgtcgcgcgcctactgaagggc-ggga------ccaaa
ggtgtgc-tgcgtcgcgggggcacttttgatcattttggaagggcactttctatccaaga
--ctaaaaag-ggcatgtgca---ctgcacaggttgagccctatgtgtgcacgtgcctg-
------------------------------------------------------------
------------------------------------------------------------
------------------------------------------------------------
------------------------------------------------------------
------------------------------------------------------------
------------------------------------------------------------
------------------------------------------------------------
------------------------------------------------------------
------------------------------------------------------------
------------------------------------------------------------
-------------------
>hAT-N163B_DR|788057
------------------------------------------------------------
------------------------------------------------------------
------------------------------------------------------------
------------------------------------------------------------
------------------------------------------------------------
------------------------------------------------------------
-----------------------------------------tcaagatc-ggt-------
--------------------gttatcgcgcgcctgctgaagggc-ggga------ccgag
ggtgtgt-cgcgtcgcgggggcacttttgatcattttggaagggcactttctatgcaaga
--ctaaaaag-ggcatgtgc---tctgcacaggttgagccctatg------cgtgcctgc
cc------tgcatct----ta--gag----------------------------------
------------------------------------------------------------
----------------------------------------------------aaacg---
------taagtattttcgcc--ttttttttaggtgagggaatggaaattttgagtgagtt
ccccgac-ttttttccctaggacttcaataagtcaaagtacaggtctagacttaatgatg
atcatcttcaagccatactgaggatctcaactgcttccgctctaaagccaaatgtggttc
agatttgtgagaagaagcgctgtcaagtctctggcagcaagaagtaggcaaaagatgcca
tgttcagaagaactgttcataatcttca-ctcaatgttctattaatgttcaggacacttc
atgttcagaagaaattattaaaactgtaaataatgacatttgaggac--t--ttt-tttt
gtgaaatcccttatgcggcccagcctcacccagactttgcctcctgcggcccccaggtaa
attgagtttgagacccctg
>hAT-N163B_DR|788058
caggggtctcaaactcgcggcccgcgggccatttgcggccctcagtgcaatattttgtgg
cccgcgccgaccgctg-tacactgacagaatc--------------agagagagcgctcc
ccgctccgctgattctatccgtacacagc--------ggtcactggcattc---------
------------------------------------------------------------
------------------------------------------------------------
-------tgactgg-ag--ttctgatcagct-------------------------gtgt
tgt---------------------------cgcgcgcgtactcaagagc-ggt-------
--------------------gttatcgcgcgcctactgaagggc-ggga------ccgag
ggtgtgt-cgcgtcgcgggggcacttttgatcattttggaagggcactttctatgcaaga
tgctaaaaag-ggcatgtgc---tctgcacaggttgagccctatgtgtgcatgtgcctgc
cc------tgcatct----tatatata---------------------------------
-------------------------------------------------------tta--
-----taggtagatacagactggtacagactgatgtgactggagtggggtaggggtgttt
tatttatacatttatacg-c--ctttttttaggtgagggaatggaagttttgattgagtt
cccccac-ttttttccctaggacttcaataagtcaaagtacaggtctagacttaatgatg
atcatcttcaagccatactgagggtctcaactgcttccgctctaaagccaaatgtggttc
agatttgtgagaagaagcgctgtcaagtctctggcagcaagtagtaggcaaaagatgc--
----cagaagaactgttcataatcttca-ctcaatgttctattaatgttcaggacacttc
atgttcagaagaaataattaaaactgttaataatgacatttgaggac--t--ttt-tttt
gtgaaatcccttatgcggcccagcctcacccagactttgcctcctgcggcccccaggtaa
attgagtttgagacccctg
>hAT-N163B_DR|788059
caggggtctcaaactcgcggcccgcgggccatttgcggccctcagtgcaatattttgtgg
cccgcgctgaccgctg-tacactgacagaatcagcggagcagg--gagagagagcgctcc
ccgctctgctgattctatccgaacacagc--------g---------------cacttgt
cactc-------------------------------------------------------
------------------------------------------------------------
----------------------tgatcagct-------------------------gtgt
tgt---------------------------cgcgcgcgtactcaagagc-ggt-------
--------------------gttatcgcgcgcctactgaagggc-ggga------ccgag
ggtgtgt-cgcgtcgcgggggcacttttgatcattttggaagggcactttctatgcaaga
--ctaaaaag-ggcatgtgc---tctgcacaggttgagccctatgtgtgcacgtgcctgc
cc------tgcatct--------tatat--------------------------------
----------------------------------------------------------at
at-tataggtagatacagactggtacagactgatgtgactggagtggggtgggggtgttt
tatttatacatatatacgcc---tttttttaggtgagggaatggaagttttgagtgagtt
cccccac-ttttttccctaggacttcaataagtcaaagtacaggtctagacttaatgatg
atcatcttcaagccatactgagggtcttaactgcttccgctctaaagccaaatgtggttc
agatttgtgagaagaagcgctgtcaagtctctggcagcaagaagtaggcaaaagatgcca
tgttcagaagaactgttcataatcttca-ctcaatgctctattaatgttcaggacacttt
atgttcagaagaaataattaaaacggttaataatgacatttgaggac--t--ttt-tttt
gtgaaatcccttatggggcccagcctcacccagactttgcctcctgcggcccccaggtaa
attgactttgagacccctg
>hAT-N163B_DR|788060
------------------------------------------------------------
------------------------------------------------------------
------------------------------------------------------------
------------------------------------------------------------
------------------------------------gt----------------------
---gttatcgcgcg-cg--tactgatcagct-------------------------gtgt
tgt---------------------------cgcgcgcgtactcaagagc-ggt-------
--------------------gttgtcacgcgcctactgaagggc-ggga------ccgaa
ggtgtgc-tgcgtcgcgggggcacttttgatcattttggaagggcactttctatccaaga
--ctaaaaag-ggcatgtgca---ctgcacaggttgagccctatgtgtgcacgtgcctgc
tc----------------------------------------------------------
------------------------------------------------------------
------------------------------------------------------------
------------------------------------------------------------
------------------------------------------------------------
------------------------------------------------------------
------------------------------------------------------------
------------------------------------------------------------
------------------------------------------------------------
------------------------------------------------------------
-------------------
>hAT-N163B_DR|788061
------------------------------------------------------------
------------------------------------------------------------
------------------------------------------------------------
------------------------------------------------------------
------------------------------------gt----------------------
---gttatcgcgcg-cg--taccgatcagct-------------------------atgt
tgt---------------------------tgcgcgcatactcaagagc-ggt-------
--------------------gttgtcgcgcgcctactgaagggc-ggga------ctgaa
gttgtgc-cgcgtcgcttgggcacttttgatcatttttgaagggcactttctatccaaga
--ctaaaaag-ggcatgtgca---ctgcacaggttgagccctatgtgtgcacgtgcctgc
------------------------------------------------------------
------------------------------------------------------------
------------------------------------------------------------
------------------------------------------------------------
------------------------------------------------------------
------------------------------------------------------------
------------------------------------------------------------
------------------------------------------------------------
------------------------------------------------------------
------------------------------------------------------------
-------------------
>hAT-N163B_DR|788062
------------------------------------------------------------
------------------------------------------------------------
------------------------------------------------------------
------------------------------------------------------------
------------------------------------------------------------
------------------------------------------------------------
-------------------------------------gtgctcaagagc-ggt-------
--------------------gttgtcacgcgcctactgaggggg-gg-------------
-----gt-ggtgtcacgagggcacttttgatcattttggaagggcactttctatccaaga
--ctaaaaag-ggcatgtgca---ctgcacaggttgagcaatatgtctgcacgtgcctgc
c-----------------------------------------------------------
------------------------------------------------------------
------------------------------------------------------------
------------------------------------------------------------
------------------------------------------------------------
------------------------------------------------------------
------------------------------------------------------------
------------------------------------------------------------
------------------------------------------------------------
------------------------------------------------------------
-------------------
>hAT-N163B_DR|788063
------------------------------------------------------------
------------------------------------------------------------
------------------------------------------------------------
------------------------------------------------------------
------------------------------------gt----------------------
---gttgtcgcgcg-cg--atctgatcagct-------------------------gtgt
tgt---------------------------cgcgcgcgtactcaagggc-ggt-------
--------------------gttgttgcgcgcctactgaaaggc-ggga------atgag
ggtgtgt-tgcgtggcgggggcacttttgatcattttggaagggcactttttatccaaga
--ctaaaaag-ggcatgtgca---ctgcacaggttgagccctatgtgtgcacgtgcctgc
------------------------------------------------------------
------------------------------------------------------------
------------------------------------------------------------
------------------------------------------------------------
------------------------------------------------------------
------------------------------------------------------------
------------------------------------------------------------
------------------------------------------------------------
------------------------------------------------------------
------------------------------------------------------------
-------------------
>hAT-N163B_DR|788064
------------------------------------------------------------
-------cgaccgctg-tacactgacagaatcagcggagcggg--gagagagagcgctcc
ccgctccgctgattctatccgtacacagc--------ggtcactgg-------cattccc
cgcccgccgtgtaaacaaaggg--------------------------------------
------------------------------------gc----------------------
---gttgtcgcgcg-cg--ttctgatcagct-------------------------gttt
tgt---------------------------cgcgcgagtactcaagagc-ggt-------
--------------------gttatcgcgcgcctactgaagggc-ggga------ccgag
ggtgtat-cgcgtcgtgggggcacttttgatc-------aagggcacttactatgcaaga
--ctaaaaag-ggcatgtgc---tctgcacaggttgagccctatgtgtgcacgtgcctgc
ca------tgcatct----ta--tat----------------------------------
----------------------------------------------------------at
at-tataggtagatacagactggtacagactgatgtgaatggagtggggtgggggtgttt
tatttatacatatatacgcc--ttttttttaggtgagggaatggaagttttgagtgagtt
cccccac-ttttttccctaggacttcaatcagtcaaagtacaggtctagacttaatgatg
atcatctt----------------------------------------------------
----------------------------------------------------------ca
tcttca-------tcttcataatcttca-ctcaatgttctattaatgttcaggacacatc
atgttcagaagaaataattaaaactgttaataatgacatttgaggacg----ttt-tttt
gtgaaatcccttatgcggcccagcctcacccagactttgcctcctgcggcccccaggtaa
attgagtttgagacccctg
>hAT-N163B_DR|788065
caggggtctcaaactcgcggcccgcgggccatttgcggccctcagtgcaatattttgtgg
cccgcgccgaccgctg-tactctgacagaatcagcggagcggg----gagagagcgctcc
ccgctctgctgattctattcgtacacagc--------g---------------cgcttgt
cactcaat----------------------------------------------------
-------------------gc---------------gc----------------------
---gttgtcgcgcg-cg--ttctgatcagct-------------------------gtgt
tgt---------------------------cgcacgcgtactcaagagc-ggt-------
--------------------gttatcgcgtgcctactgaagggc-ggga------ccgag
ggtgtgt-cgtgtcgcgggggcacttttgatcattttggaagcgcactttctatgcaaga
--ctaaaaag-ggcatgtgc---tctgcacaggttgagccctatgtgtgcacgtgcctgc
cc------tgcatct----tatatata---------------------------------
-------------------------------------------------------ttgat
at-tataggtagatacagactggtacagactgatgtgactggagtggggtgggggtgttt
-atttatacatatatacgcc--ttttttttaggtgagggaatggaagttttgagtgagtt
ccccccc--tttttccctaggacttcaataagtcaaagtacaggtctagacttaatgatg
atcatcttcaagccatactgagggtctcaactgcttccgctctaaagccaaatgtggttc
agatttgtgagaagaagcgctgtcaagtctctggcagcaagaagtaggcaaaagatgccc
tgttcagaagaactgttcataatcttca-ctcaatgttctattaatgttcaggacacttc
atgttcagaagaaataattaaaactgttaataatgacatttgaggac--t--ttt-tttt
gtgaaatcccttatgcggcccagcctcacccagactttgcctcctgcggcccccaggtaa
attgagtttgagacccctg
>hAT-N163B_DR|788066
caggggtctcaaactcgcggcccgcgggccatttgcggccctcagtgcaatattttgtgg
cccgtgccgaccgctg-tacactgacagaatcagcggagcggg--gagagagagcgctcc
ccgctccgctgattctatccgtacacatc--------ggtcac---------tggcattc
cccgcccg----------------------------------------------------
-------------------cc---------------gt----------------------
---gttgtcgcgcg-cg--ttctgatcagct-------------------------gtgt
tgt---------------------------cgcgcgcgtactcaagagc-gat-------
--------------------gttatcgcgcgcctactgaagggc-ggga------ccgag
ggtgtgt-cgcgtcgcgggggcacttttgatcgttttggaagggcactttctatgcaaga
--ctaaaaaa-ggcatgtgc---tctgcacaggttgagccctatgtgtgcacgtgcctgc
cc------tgcatct----t----------------------------------------
----------------------------------------------------------at
at-cataggtagatacagactggtacagactgatgtgactggagtggggtgggggtgttt
tatttatacatatatacgcc---tttttttaggtgagggaatggaagttttgagtgagtt
tccccac-ttttttccctaggacttcaataagtcaaagtacaggtctagacttaatgatg
atcatcttcaagccatactgagggtctcaactgcttccgctctaaagccaaatgtggttc
agatttgtgagaagaagcgctgtcaagtctctggcagcaagaagtaggcaaaagatgcca
tgttcagaagaactgttcataatcttca-ctcaatgttctattaatgttcaggacacttc
atgttcagaagaaataattaaaactgttaataatgacatttgaggac----tttt-tttt
gtgaaatcccttatgcggcccagactcacccagactttgcctcctgcggcccccaggtaa
attgagtttgagacccctg
>hAT-N163B_DR|788067
caggcgtctcaaactcgcggcccgcgggccatttgcggccctcagtgcaatattttgtgg
cccgcgccgaccgctg-tactctgacagaatcagcggagcggg--gagagagagtgctcc
ccactccgctgattctatccgtacacagc--------g---------------cgcttgt
cactcaat----------------------------------------------------
-------------------gc---------------gc----------------------
---gttgtcgcgcg-cg--ttctgatcagctgtgttgtcgcgcgcgtactccagctgtgt
tgt---------------------------cgcgcgcgtactcaagagc-ggt-------
--------------------gttatcgcgcgcctactgaagggc-ggga------ccgag
ggtgtgt-cgcgtcgcgggggcacttttgatcattttggaagggcactttctatgcaaga
--ctaaaaag-ggcatgtgc---tctgcacaggttgagccctatgtgtgcacgtgcctgc
cc------tgcatct----tatatata---------------------------------
-------------------------------------------------------ttgat
at-tataggtagatacagacgggtacagactgatgtgactggagtgggactggaatattt
tatttatacatatatacg-c--ctttttttaggtgagggaatggaagttttgagtgagtt
cccccac-ttttttccctaggacttcattaagtcaaagtacaggtctagacttaatgatg
atcatcttcaagccatactgagggtctcaactgcttccgctctaaagccaaatgtggttc
agatttgtgagaagaagcgctgtcaagtctctggcagcaaggagtaggcaaaagatgcca
tgttcagaagaactgttcataatcttca-ctcaatgttctattaatgttcaggaaacttc
atgttcagaagaaataattaaaactgttaataatgacatttgaggacttt-tttt-tttt
gtgaaatcccttatgcggcccagcctcacccagactttgcctcctgcggcccccaggtaa
attgagtttgagacccctg
>hAT-N163B_DR|788068
caggggtctcaaactcgcggcccgcgggccatttgcggccctcagtgcaatattttgtgg
cccgcgccgaccgctg-tacactgacagaatcagcggagcggg--gagagagagtgctcc
ccgctccgctgattctatccgtacacagc--------ggtcactgg-------cattccc
cgcccgccgtgtaaacaaaggagcggggatgccggtgacgtcaccacgcaccccgccctt
ttgttagacgctgtgacgggcgggaagtgtggaggggc----------------------
---gttgtcgcgcg-cg--ttctgatcagct-------------------------gtgt
tgt---------------------------cgcgcacgtactcaagagc-ggt-------
--------------------gttatcgcgcgcctactgaagggt-ggga------ccgag
ggtgtgt-cgcgtcgcgggggcacttttgatcattttggaagggcactttctatgcaaaa
--ctaaaaag-ggcatgtgc---actgcacaggttgagccctatgtgtgcacgtgcctgc
cc------tgcatct----ta--tat----------------------------------
----------------------------------------------------------at
at-tataggtagatacagactggtaca---------gacaggagtagggtgggggtgttt
tatttatacacatatacgcc--ttttttttaggtgagggaatggaagttttgagtgagtt
cccccac-ttttttccctaggacttcaataagtcaaagtacaggtctagacttaatgatg
atcatcttcaagccatactgagggtctcaactgcttccactctaaagccaaatgtggttc
agatttgtgagaagaagcgctgtcaagtctcaggcagcaagaagtaggcaaaagatgcca
tgttcagaagaactgttcataatcttca-ctcaatgttctattaatgttcaggacacttc
atgttcagaagaaataattaaaactgttaataatgacatttgaggac-----ttt-tttt
gtgaaatcccttatacggcccagcctcacccagactttgcctcctgcggcccccaggtaa
attgagtttgagacccctg
>hAT-N163B_DR|788069
------------------------------------------------------------
------------------------------------------------------------
-------------------------------------g-------------cgcgcgtac
tgatcagc----------------------------------------------------
-----------------------------------tgc----------------------
---tttgtcgcgcg-cg--tactggtcagct-------------------------gcgt
tgt---------------------------cgcgcgcgtactcaagagc-ggt-------
--------------------gttgtc----gcctactgaagggc-tgga------ccgaa
ggtgtgc-cgtgtcgcgggggcacttttgatcattttggaagggcactttctatgcaaga
--ctaaaaag-ggcatgtgca---ctgcacaggttgagccctatgtgtgcacgtgcctgt
tc------agc-------------------------------------------------
------------------------------------------------------------
------------------------------------------------------------
------------------------------------------------------------
------------------------------------------------------------
------------------------------------------------------------
------------------------------------------------------------
------------------------------------------------------------
------------------------------------------------------------
------------------------------------------------------------
-------------------
>hAT-N163B_DR|788070
------------------------------------------------------------
------------------------------------------------------------
------------------------------------------------------------
------------------------------------------------------------
------------------------------------------------------------
------------------------------------------------------------
------------------------------------------------------------
------------------------------------------------------------
------------------------------------------------------------
------------------------------------------------------------
------------------------------------------------------------
------------------------------------------------------------
------------------------------------------------------------
------------------------------------------------------------
------------------------------------------------------------
------------------------------------------------------------
agatttgtgagaagaagcgctgtcaagtctctggcagcaagaagtaggcaaaagatgcca
tgttcagaagaactgttcataatcttca-ctcaatgttctattaatgtccaggacacttc
atgttcagaagaaataattaaaactgttaataatgacatttgaggac--t--ttt-tttt
gtgaaatcccttatgcggcccagcctcacccagactttgcctcctgcggcccccaggtaa
attgagtttgagacccctg
>hAT-N163B_DR|865817
------------------------------------------------------------
------------------------------------------------------------
------------------------------------------------------------
------------------------------------------------------------
------------------------------------------------------------
--------cgcgcg-cg--tactgaatagcg-------------------------gtgt
tgtcgcgcgagttcttatcagctgtgttgtcgcgcgagttcttatcagc-tgtgttgtcg
--------------cgcggtgttgtcgcgcgagttcttatcagc----------------
--tgtgt-tgtcgcgc-------------------------gag----------------
ttcttatcagctg--------tgt-----------------tgt-cgcgcgcgtactgaa
--------t---------------------------------------------------
------------------------------------------------------------
------------------------------------------------------------
------------------------------------------------------------
-----a------------------------------------------------------
------------------------------------------------------------
-------------gcgg-------------------------------------------
------------------------------------------------------------
------------------------------------------------------------
------------------------------------------------------------
-------------------
>hAT-N163B_DR|865818
------------------------------------------------------------
------------------------------------------------------------
------------------------------------------------------------
------------------------------------------------------------
------------------------------------------------------------
--------cgcgcg-cg--tactgaatagtt-------------------------gt--
------------------------------------------------------------
--------------------gttgtcgcgcgcgtactgaatagc----------------
--ggtgt-tgtcgcgc-------------------------gag----------------
ttcttatcagcgg--------tgt-----------------tgt-cgcgcgcgtactgaa
--------t---------------------------------------------------
------------------------------------------------------------
------------------------------------------------------------
------------------------------------------------------------
-----a------------------------------------------------------
------------------------------------------------------------
-------------gc---------------------------------------------
------------------------------------------------------------
------------------------------------------------------------
------------------------------------------------------------
-------------------
>hAT-N163B_DR|865819
------------------------------------------------------------
------------------------------------------------------------
-------------------------------------g-------------cgcgcgtac
tgatcagc----------------------------------------------------
-----------------------------------tgt----------------------
---gttgtcgcgcg-cg--tactgatcagct-------------------------gtgt
tgt---------------------------cgcgcgcgtactcaagagc-ggt-------
--------------------gttgtcgcgcgcctactgaagggc-ggga------ccgac
ggtgtgc-cgcttctcgggggcacttttgatcattttggaagggcactttctatccaaga
--ctaaaaag-ggcatgtgca---ctgcacaggttaagccctatgtgtgcacgtgcctg-
------------------------------------------------------------
------------------------------------------------------------
------------------------------------------------------------
------------------------------------------------------------
------------------------------------------------------------
------------------------------------------------------------
------------------------------------------------------------
------------------------------------------------------------
------------------------------------------------------------
------------------------------------------------------------
-------------------
>hAT-N163B_DR|865820
caggggtctcaaactcgcggcccgcgggccatttgcggccctcagtgcaatattttgtgg
cccgcgccgaccgctg-tactctgacagaatcagcggagcggg--gagagagagcgctcc
ccgctccgctgattctatccgtacacagc--------g---------------cgcttgt
cactcaat----------------------------------------------------
-------------------gc---------------gc----------------------
---gttgtcgcgcg-cg--ttctgatcagct-------------------------gtgt
tgt---------------------------cgcgcgcgtactcaagagc-ggt-------
--------------------gttatcgcgcgcctactgaagggc-ggga------ccaag
ggtgtgt-cgcatcacgggggcacttttgatcattttggaagggcactttctatgcaaga
--ctaaaaag-ggcatgtgc---tctgcacaggttgagccctatgtgtgcacgtgcctgc
cc------tgcatc--------ttgtg---------------------------------
-------------------------------------------------------ttgat
at-tataggtagatacagactggtacagactgatgtgactggagtggggtgggggtgttt
tatttatacatatatacgcc---tttttttaggtgagggaatggaagttgtgagtgagtt
cccccac-ttttttccctaggacttcaataagtcaaagtacaggtctagacttaatgatg
atcatcttcaagccatactgagggtctcaactgcttccgctctaaagccaaatgtggttc
agatttgtgagaagaagcgctgtcaagtctctggcagcaaggagtaggcaaaagatgcca
tgttcagaagaactgttcataatcttca-ctcaatgttctattaatgttcaggacacttc
atgttcagaagaaataattaaaactgttaataatgacatttgaggac--t-tttt-tttt
gtgaaatctcttatgcggcccagcctcacccagactttgcctcctgcggcccccaggtaa
attgagtttgagacccctg
>hAT-N163B_DR|865821
caggggtctcaaactcgcggcccgcgggccatttgcggccctcagtgcaatattttgtgg
cccgcgccgaccgctg-tactctgacagaatcagcggagcggg--gagagagagcgctcc
ccgctccgctgattctatccgtacacagc--------g---------------cgcttgt
cattcaat----------------------------------------------------
-------------------gc---------------gc----------------------
---gttgt--cgag-cg--ttctgatcagct-------------------------gtgt
tgt---------------------------cgcg-gcgtacttaagagc-ggt-------
--------------------gttatcgcgcgcctactgaagggc-ggga------ccgag
gatgtgt-cacgtcgcgggggcacttttgatcattttggaagggcactttctatgcaaga
--ctaaaaag-ggcatgtgc---tctgtacaggttgagccctatgtgtgcacgtgcctgc
cc------tgcatct----tatatata---------------------------------
-------------------------------------------------------ttgat
at-tataggtagatacagactggtacagactgatgtgactggagtggggtgggggtgttt
tatttatacatatatacgcc--ttttttttaggtgagggaatggaagttttgaatgagtt
cccccac-ttttttccctaggacttcaataagtcaaagtacaggtctagacttaatgatg
atcatcttcaagccatactgagggtctcaactgcttccgctctaaagccaaatgtggttc
agatttgtgagaagaagcgctgtcaagtctctggcagcaagaagtaggcaaaagatgcca
tgttcagaagaactgttcataatcttca-ctcaatgttttattaatgttcaggacacttc
atgttcagaagaaataattaaaactgttaataatgacatttgaggac--t--ttt-tttt
gtgaaatcccttatgcggcccagcctcacccagactttgcctcctgcggcccccaggtaa
attgagtttgagacccctg
>hAT-N163B_DR|865822
caggggtcttaaactcgcggcccgcgggccatttgcggccctcagtgcaatattttgtgg
cccgcgccgaccgctg-tactctgacagaatcagcggagcggg--gagagagagtgctcc
ccgctccgctgattctatccgtacacagc--------g---------------cgcttgt
cactcaat----------------------------------------------------
-------------------gc---------------gc----------------------
---gttgtcgcgcg-cg--ttctgatcagct-------------------------gtgt
tgt---------------------------cgcgcgcatactcaagaac-ggt-------
--------------------gttatcgcgcgcctactgaagggc-ggga------ccgag
ggtgtgt-cgcgtcgcgggggcacttttgatcattttggaagggcactttctatgcaaga
--ctaaaaag-gggatgtgc---tctgcacaggttgagccctatgtgtgcacgtgcctgc
cc------tgcatct----tatatata---------------------------------
-------------------------------------------------------ttgat
at-tataggtagatacagactggtacagactgatgtgactggagtggggtgggggtgttt
tatttatacatatatacgcc--ttttttttaggtgagggaatggaagttttgagttagtt
cccccac-ttttttccctaggacttcaataagtcaaagtacaggtctagactaa---atg
atcatcttcaagccatactgagggtctcaactgcttccgctctaaagacaaatgtggttc
agatttgtgagaagaagcgctgtcaagtctctggcagcaagaagtaggcaaaagatgcca
tgttcagaagaactgttcataatcttca-ctcaatgttttattaatgttcaggacacttc
atgttcagaagaaataattaaaactgttaataatgacatttgaggac--t--ttt-tt-t
gagaaatcccttatgcggcccagcctcacccagactttgcctcctgcggcccccaggtaa
attgagtttgagacccctg
>hAT-N163B_DR|865823
caggggtctcaaactcgcggcccgcgggccatttgcggccctcagtgcaatattttgtgg
cccgcgccaaccgctg-tacactgacagaatcagcggagcggg--gagcgctctctctcc
ccgctccgctgattctatccgtacacagc--------ggtcactggcattccccgcccgc
tgt---------------------------------------------------------
------------------------------------------------------------
---gttgtcgcgcg-cg--ttctcatcagct-------------------------gtgt
tgt---------------------------cgcgcgcgtactcaagagc-ggt-------
--------------------gttatcgcgtgcctactgaagggc-ggga------ctgag
ggtgtgt-cgcgtcgcgggggcacttttgatcattttggaagggcactttctatgcaaga
--ctaaaaag-ggcatgtgc---tctgcacaggttgagccctatgtgtgcacgtgcctgc
cc------tgcatct----tatatata---------------------------------
-------------------------------------------------------tca--
-----taggtagatacagactggtacagactgatgtgactggagtggggtgggggtgttt
tatttatacatatatacg-c--ctttttttaggtgagggaatggaagttttgagtgagtt
cccacac-ttttttcccttggacttcaataagtcaaagtacaggtctagacttaatgatg
atcatcttcaagccatactgagggtctcaactgcttccgctctgaagccaaatgtggttc
agatttgtgagaagaagcgctgtcaagtctctggcagtaaggagtaggcaaaagatgcca
tgttcagaagaactgttcataatcttca-ctcaatgttctattaatgttcaggacacttc
atgttcagaagaaataattaaaactgttaataatgacatttgaggac-----ttt-tttt
gtgaaatcccttatgcggcccagcctcacccagactttgcctcctgcggcccccaggtaa
attgagtttgagacccctg
>hAT-N163B_DR|865824
caggggtctcaaactcgcggcccgcgggccatttgcggccctcagtgcaatattttgtgg
cccgcgccgaccgctg-tactctgacagaatcagcggagcggg--gaaagagagcgctcc
ccgctccgctgattctatccgtacacagc----------------g-------gatctgc
gaatct------------------------------------------------------
-------------------------------------c----------------------
tcagttgtcgtgcg-ca--ttcttatcagct-------------------------gtgt
tgt---------------------------cgcgcgcgtactcaagagc-ggt-------
--------------------gttatcgcgcgcctactgaagggc-gcaa------ccgag
ggtgttt-cgcgtcgcgggggcacttttgatcattttggaagggcacttt----------
------------------------------------agccctatgtgtgcacgtgcctgc
cc------tg--------------------------------------------------
-----------------------------------------------------------c
at-cttaggtagatacagactggtacagactgatgtgactggagtggggtgggggtgttt
tatttatacatatatacgcc-tttttttttaggtgagggaatggaagttttgagtgagtt
cccccac-tttttttcctaggacttcaataagtcaaagtacaagtctagacttaatgatg
atcatcttcaagccatactgagggtctcaactgcttccgctctaaagccaaatgtggttc
agatttgtgagaagaagcgctgtcaagtctctggcagcaagaagtaggcaaaagatgcca
tgttcagaagaactgttcataatcttca-ctcaatgttctattaatgttcaggacacttc
atgttcagaagaaataattaaaactgttaataatgacatttcaggac--t--ttt-tttt
gtggaatcccttatgcggcccagcctcacccagaccttgcctcctgcggcccccaggtaa
attgagtttgagacccctg
>hAT-N163B_DR|865825
caggggtctcaaactcgcggcccgcgggccatttgcggccctcagtgcaatattttgtgg
cccgcgccgaccgctg-tacactgacagaatcagcggagtgga--gagagagagcgctcc
ccgctccgctgattctatccgtacacagc--------g---------------cgcttgt
cactcaat----------------------------------------------------
-------------------gc---------------gc----------------------
---gttgtcgcgcg-cg--ttctgatcagct-------------------------g---
-at---------------------------cgcgcgcgtactcaagagc-ggt-------
--------------------gttatcgcgcgcctactgaagggc-ggga------ccgag
ggtgtgt-cgcgtcgcgggggcacttttgatcattttggaagggcactttctatgcaaga
--ctaaaaag-ggcatgtgc---tctgcacaggttgagccctatgtgtgcacatgcctgc
cc------tgcatct----tatatatattatcagcctgatctcacgaattagatcgtacg
aattcatacgaattagccactaaatgaaaaagttacgaattgccgtgagattgtgttgat
at-tataggtagatacagaccggtacagactgatgtgactggagtggggtgggggtgttt
tatttatacatatatacgcc---tttttttaggtgagggaatggaagttt----tgagtt
cccccac-ttttttccctaggacttcaataagtcaaagtacaggtctagacttaatgatg
atcatcttcaagccatactgagggtctcaactgcttccgctctaaagccaaa--tggttc
aaatttgtgagaagaagggctgtcaagtctctggcagcaaggagtaggcaaaagatgcca
tgttcagaagaactgttcataatcttca-ctcaatgttctattaatgttcaggacacttc
atgttcagaagaaataattaaaactgttaataatgacatttgaggac------tt-tttt
gtgaaatcccttatgcggcccagcctcacccagactttgcctcctgcggcccccaggtaa
attgagtttgagacccctg
>hAT-N163B_DR|865826
------------------------------------------------------------
------------------------------------------------------------
-------------------------------------g-------------cgcgcgtac
tgaaga------------------------------------------------------
------------------------------------gc----------------------
---ggtgtatcgcg-cgcgtactgatcagct-------------------------gtgc
tgt---------------------------cgcgcgcgtactcaagagc-ggt-------
--------------------gttgtcgcgcgcctactgaagggc-ggga------ccgaa
ggtgtgc-cacgtcgcgggggcacttttgatcattttggaagggcactttctatccaaca
--ctaaaaag-ggcatgtgca---ctgcacaggttgagccctatgtgtgcacgtgcctgc
------------------------------------------------------------
------------------------------------------------------------
------------------------------------------------------------
------------------------------------------------------------
------------------------------------------------------------
------------------------------------------------------------
------------------------------------------------------------
------------------------------------------------------------
------------------------------------------------------------
------------------------------------------------------------
-------------------
>hAT-N163B_DR|865827
------------------------------------------------------------
------------------------------------------------------------
------------------------------------------------------------
------------------------------------------------------------
------------------------------------------------------------
----------------------------------------------------------gt
tgg---------------------------tgcacgcatactcaagagt-ggt-------
--------------------gttgtcgcgcgcctactgaagggc-g--------------
----gca-tgtgtccaaggggaacttttgatcattttggaagggcactttctatccaaga
--ctaaaaag-ggcatgtgca---cttcacaggttgagccctatgtgtgcacgtgcctg-
------------------------------------------------------------
------------------------------------------------------------
------------------------------------------------------------
------------------------------------------------------------
------------------------------------------------------------
------------------------------------------------------------
------------------------------------------------------------
------------------------------------------------------------
------------------------------------------------------------
------------------------------------------------------------
-------------------
>hAT-N163B_DR|865828
caggggtctcaaactcgcggcccgcgggccatttgcggccctcagtgcaatattttgtgg
cccgcgccgaccgctg-tactctgacagaatcagcggagcggg--gagagagagcgctcc
ccgctccgctgattctatccgtacacagc--------g---------------cgcttgt
cactcaat----------------------------------------------------
-------------------gc---------------gc----------------------
---gttgtcgcgcg-cg--ttctgatcagct-------------------------gtgt
tgt---------------------------cgcgcgcgtactcaagagc-ggt-------
--------------------gttatcgcgcgcctactgaagggc-ggga------ccgag
ggtgtgt-cgcgtcgcgggggcacttttgatcattttggaagggcac-------------
---------------------------------ttgagccctatgtgtgcacgtgcctgc
cc----------------------------------------------------------
-----------------------------------------------------------t
at-tataggtagatacagactggtacagactgatgtgactggagtggggtgggggtgttt
tatttatacatatatacgcc--ttttttttaggtgagggaatggaagttttgagtgagtt
cccccactttttttccctaggacttcaataagtcaaagtacaagtctagacttaatgatg
atcatcttcaagccatactgagggtctcaactgcttccgctccaaagccaaatgtggttc
agatttgtgagaagaagcgctgttaagtctctggcagcaagaagtaggcaaaagatgcca
tgttcagaagaactgttcataatcttca-ctcaatgttctattaatgttcaggaaacttc
atgttcagaataaataattaaaactgttaataatgacatttgaggac--t--ttt-tttt
gtggaatcccttatgcggcccagcctcacccagactttgcctcctgcggcccccaggtaa
atcgagtttgagacccctg
>hAT-N163B_DR|865829
caggggtctcaaactcgcggcccgcgggccatttgcggccctcagtgcaatattttgtgg
cccgcgccgaccgctg-tactctgacagaatcagcggagcggg--gagagagagcgctcc
ccgctccgctgattctatccgtacacagc--------g---------------cgcttgt
cactcaat----------------------------------------------------
-------------------gc---------------gc----------------------
---gttgtcgcgcg-cg--ttctgatcagct-------------------------gtgt
tgt---------------------------cgcgcgcgtactcaagagc-ggt-------
--------------------gttatcgcgcgcctactgaagggc-ggga------ccgag
ggtgtgt-cgcgtcgcgggggcacttttgatcattttggaagggcac-------------
---------------------------------ttgagccctatgtgtgcacgtgcctgc
cc----------------------------------------------------------
-----------------------------------------------------------t
at-tataggtagatacagactggtacagactgatgtgactggagtggggtgggggtgttt
tatttatacatatatacgcc--ttttttttaggtgagggaatggaagttttgagtgagtt
cccccactttttttccctaggacttcaataagtcaaagtacaagtctagacttaatgatg
atcatcttcaagccatactgagggtctcaactgcttccgctccaaagccaaatgtggttc
agatttgtgagaagaagcgctgttaagtctctggcagcaagaagtaggcaaaagatgcca
tgttcagaagaactgttcataatcttca-ctcaatgttctattaatgttcaggaaacttc
atgttcagaataaataattaaaactgttaataatgacatttgaggac--t--ttt-tttt
gtggaatcccttatgcggcccagcctcacccagactttgcctcctgcggcccccaggtaa
atcgagtttgagacccctg
>hAT-N163B_DR|865830
caggggtctcaaactcgcggcccgcgggccatttgcggccctcagtgcaatattttgtgg
cccgcgccgaccgctg-tactctgacagaatcagcggagcggg--gagagagagcgctcc
ccgctccgctgattctatccgtacacagc--------g---------------cgcttgt
cactcaat----------------------------------------------------
-------------------gc---------------gc----------------------
---gttgtcgcgcg-cg--ttctgatcagct-------------------------gtgt
tgt---------------------------cgcgcgcgtactcaagagc-ggt-------
--------------------gttatcgcgcgcctactgaagggc-ggga------ccgag
ggtgtgt-cgcgtcgcgggggcacttttgatcattttggaagggcac-------------
---------------------------------ttgagccctatgtgtgcacgtgcctgc
cc----------------------------------------------------------
-----------------------------------------------------------t
at-tataggtagatacagactggtacagactgatgtgactggagtggggtgggggtgttt
tatttatacatatatacgcc--ttttttttaggtgagggaatggaagttttgagtgagtt
cccccactttttttccctaggacttcaataagtcaaagtacaagtctagacttaatgatg
atcatcttcaagccatactgagggtctcaactgcttccgctccaaagccaaatgtggttc
agatttgtgagaagaagcgctgttaagtctctggcagcaagaagtaggcaaaagatgcca
tgttcagaagaactgttcataatcttca-ctcaatgttctattaatgttcaggaaacttc
atgttcagaataaataattaaaactgttaataatgacatttgaggac--t--ttt-tttt
gtggaatcccttatgcggcccagcctcacccagactttgcctcctgcggcccccaggtaa
atcgagtttgagacccctg
>hAT-N163B_DR|865831
caggggtctcaaactcgcggcccgcgggccatttgcggccctcagtgcaatattttgtgg
cccgcgccgaccgctg-tactctgacagaatcagcggagcggg--gagagagagcgctcc
ccgctccgctgattctatccgtacacagc--------g---------------cgcttgt
cactcaat----------------------------------------------------
-------------------gc---------------gc----------------------
---gttgtcgcgcg-cg--ttctgatcagct-------------------------gtgt
tgt---------------------------cgcgcgcgtactcaagagc-ggt-------
--------------------gttatcgcgcgcctactgaagggc-ggga------ccgag
ggtgtgt-cgcgtcgcgggggcacttttgatcattttggaagggcac-------------
---------------------------------ttgagccctatgtgtgcacgtgcctgc
cc----------------------------------------------------------
-----------------------------------------------------------t
at-tataggtagatacagactggtacagactgatgtgactggagtggggtgggggtgttt
tatttatacatatatacgcc--ttttttttaggtgagggaatggaagttttgagtgagtt
cccccactttttttccctaggacttcaataagtcaaagtacaagtctagacttaatgatg
atcatcttcaagccatactgagggtctcaactgcttccgctccaaagccaaatgtggttc
agatttgtgagaagaagcgctgttaagtctctggcagcaagaagtaggcaaaagatgcca
tgttcagaagaactgttcataatcttca-ctcaatgttctattaatgttcaggaaacttc
atgttcagaataaataattaaaactgttaataatgacatttgaggac--t--ttt-tttt
gtggaatcccttatgcggcccagcctcacccagactttgcctcctgcggcccccaggtaa
atcgagtttgagacccctg
>hAT-N163B_DR|865832
caggggtctcaaactc------------------gcggccctcagtgcaatattttgtgg
cccgcgccgaccgctg-tacactgacagaatcagcggagcggg--gagagagagcgctcc
ccgctccgctgattctatccgtacacagc--------g---------------cgcttgt
cactcgat----------------------------------------------------
-------------------gc---------------gc----------------------
---gttgtcacgcg-cg--ttctgatcagct-------------------------gtgt
tgt---------------------------cgcgcacgtactc--gagc-ggt-------
--------------------gttatcgcgcgcctactgaagggc-ggga------ccgag
ggtgtgt-cgcgtcgcgggggcacttttgatcattttggaagggcactttctatgcaaga
--ctaaaaag-ggcatgtgc---tctgcacaggttgagccctatgtgtgcacgtgcctg-
----------------ag---attgtg---------------------------------
-------------------------------------------------------ttgat
at-tataggtagatacagactggtacagactgatgtgactggagtggggtgggggtgttt
tatttatacatatatacgcc---tttttttaggtgagggaatggaagttttgagtgagtt
cccccac-ttttttccctaggacttcaataagtcaaagtacaggtctagacttaatgatg
atcatcttcaagccatactgagggtctcaactgcttccgctctaaagccaaatgtggttc
agtattgtgagaagaagcgctgtcaagtctctggcagcaagaagtaggcaaaagatgcca
tgttcagaagaactgttcataatcttca-ctcaatgtt-tattaatgttcaggacactac
atgttcagaagaaataattaaaactgttaataatgacatttgaggac--t--ttt-tttt
gtgaaatcccttatgcggcccagcctcacccagactttgcctcctgcggcccccaggtaa
attgagtttgagacccctg
>hAT-N163B_DR|865833
------------------------------------------------------------
------------------------------------------------------------
------------------------------------------------------------
------------------------------------------------------------
------------------------------------------------------------
---------------------------------------------------------tgt
tgt---------------------------tgagcacgtacttaagagc-ggt-------
--------------------gttgtcgcacgcctactgaagggc-ggtag--------gg
ggagggggggtgtcgaggggggacttttgatcattttggatgggcactttctatccaaga
--ct-aaaaa-ggcatgtgca---ctgcacaggttgagccctatgtgtgcacatgcttg-
------------------------------------------------------------
------------------------------------------------------------
------------------------------------------------------------
------------------------------------------------------------
------------------------------------------------------------
------------------------------------------------------------
------------------------------------------------------------
------------------------------------------------------------
------------------------------------------------------------
------------------------------------------------------------
-------------------
>hAT-N163B_DR|865834
------------------------------------------------------------
------------------------------------------------------------
------------------------------------------------------------
------------------------------------------------------------
------------------------------------------------------------
------------------------------------------------------------
---------------------------------gcgcgtactgacaagc-ggt-------
--------------------gttgtcgcgcgcctactggagggc-g--------------
--ggggg-ggtgtcgcgggggcacttttgatcattttggaagggcactttctatccaaca
--ctaaaaag-ggcatgtgca---ctgcacaggttgagccctatgtgtgcacgtgcctg-
------------------------------------------------------------
------------------------------------------------------------
------------------------------------------------------------
------------------------------------------------------------
------------------------------------------------------------
------------------------------------------------------------
------------------------------------------------------------
------------------------------------------------------------
------------------------------------------------------------
------------------------------------------------------------
-------------------
>hAT-N163B_DR|865835
caggggtctcaaactcgcggcccgtgggccatttgcggccctcagtgcaatattttgtgg
cccgcgccgaccgctg-tactctgacagaatcagcggagcggg--gagcg----------
-------------------------------------g---------------cgcttgt
aactcaat----------------------------------------------------
-------------------gc---------------gc----------------------
---gttgtcgcgcg-cg--ttctgattagct-------------------------gtgt
tgt---------------------------cg--cgcgtactcaagagc-ggt-------
--------------------gttatcgcgcgcctactgaagggc-ggga------ccgag
ggtgtgt-cgcgtcgcgggggcacttttgatcattttggaagggcgctttctatgcaaga
--ctaaaaag-ggcatgtgc---tctgcacaggttgagccctatgtgtgcacgtgcctgc
cc------tgcatct----tatatata---------------------------------
-------------------------------------------------------ttgat
at-tataggtagatacagactggtacagactgatgtgactggagtggggtgggggtgttt
tatttatacatatatacgcct-ttttttttaggtgagggaatagaagttttgagtgagtt
cccccac-ttttttccctaggacttcaataagtcaaagtacaggtctagacttaatgatg
atcatcttcaagccatactgagggtctcaactgcttccgctctaaagccaaatgtggttc
agatttgtgagaagaagcgctgtcaagtctctggcagcaagaagtaggcaaaagatgcca
cgttcagaagaactgttcataatcttca-ctcaatgttctattaatgttcaggacacttc
atgttcagaagaaataattaaaactgttaataatgacatttgaggac--t---tt-tttt
gtgaaatcccttatgcggcccagcctcacccagactttgcctcctgcggcccccaggtaa
attgagtttgagacccctg
>hAT-N163B_DR|865836
caggggtctcaaactcgcggcccgcgggccatttgcggccctaagtgcaatattttgtgg
cccgcgccgaccactg-tactctgacagaatcag--------------------ctctcc
ccgctccgctgattctatccgtacacagc--------g---------------cgcttgt
cactcaat----------------------------------------------------
-------------------gc---------------ac----------------------
---gttgtcgcgcg-cg--ttctgatcagct-------------------------gtgt
tgt---------------------------cgcgcgcgtactcaagagc-ggt-------
--------------------gttatcgcgcgcctactgaagggc-ggga------ccgag
ggtgtgt-cgcgtcgcgggggcacttttgatcattttggaagggcactttctatgcaaga
--ctaaaaag-ggcatgtgc---tctgtacaggttgagccctatgtgtccacgtgcctg-
----------------ag---attgtg---------------------------------
-------------------------------------------------------ttgat
at-tataggtagatacagactggtacagactgatgtgactggagtggggtgggggtgttt
tatttatacatatatacgcct-ttttttttaggtgagggaatggaagttttgagtgagtt
cccccac-ttttttccctaggacttcaataagtcaaagtacaggtctagacttaatgatg
atcatcttcaagccatactgagggtctcaactgcttccgctctaaagccaaatgtggttc
agatttgtgagaagaagcgctgtcaagtctctggcagcaagaagtaggcaaaagatgcca
tgttcagaagaactgttcataatcttcc-ctcaatgttctattaatgttcaggacacttc
atgttcagaagaaataattaaaactgttaataatgacatttgaggac--t--ttt-tttt
gtgaaat-----------cccagcctcacccagactttgcctcctgcggcccccaggtaa
attgagtttgagacccctg
>hAT-N163B_DR|865837
caggggtctcaaactcgcggcccgcgggccatttgcggccctcagtgcaatattttgtgg
ccagcgccgaccgctg-tacactgacagaatcagcggagcggg--gagagagagcgcccc
ccgctccgctgattctttccgtacacagc--------a---------------cgcttgt
cactcaat----------------------------------------------------
-------------------gc---------------gc----------------------
---gt-------------------------------------------------------
tgt---------------------------cgcgcgcgtactcaagagc-ggt-------
--------------------gttatcgcgtgtctactgaagggc-ggga------ccgag
ggtgtgt-cgcgtcgcgggggcacttttgatcattttggaagggcactttctatgcaaaa
--ctaaaaag-ggcatgtgc---tctgcacaggttgagccctatgtgtgcacgtgcctg-
----------------ag---attgtg---------------------------------
-------------------------------------------------------ttgat
at-tataggtagatatagactggtacagactgatgtgactggagtggggtgggggtgttt
tatttatacatatatacgcc--tttttt-taggtgagggaatggaagttttgagtgagtt
cccccac-ttttttccctaggacttcaataagtcaaagtacaggtctagacttaatgatg
atcatcttcaagccatactgagggtctcaactgcttccgctctaaagccaaatctggttc
agatttgtgagaagaagcgctgtcaagtctctggcagcaaggattaggcaaaagatgcca
tgttcagaagaactgtggataatcttca-ctcaatgttctattaatgttcaggacacttc
atgttcagaagaaatgattaaaactgttaataatgacatttgaggac--t--ttt-tttt
gtgaaatcccttatgcggcccagccacacccagactttgcctcctgcggcccccaggtaa
attgagtttgagacccctg
>hAT-N163B_DR|865838
caggggtctcaaactcgcggcccgcgggccatttgcggccctcagtgcaatattttgtgg
tccgcgccgaccgctg-tactctgacagaatcagcggagtggg--gagagagagcgctcc
ccgctccgctgattctatccgtacacagc--------g---------------cgcttgt
cactcaat----------------------------------------------------
-------------------gc---------------gc----------------------
---gttgtcgcgcg-cg--ttctgatcagct-------------------------gtgt
tgt---------------------------cgcgcgcgtactcaagagc-ggt-------
--------------------gttatcgcgcgcctactgaagggc-ggga------ccgag
ggtgtct-cgcgtcgtgggggcacttttgatctttttggaagggcactttctatgcaaga
--ctaaaaag-ggcatgtgc---tctgcacaggttgagccctatgtgtgcacgtgcctgc
cc------tgcatct----tatatata---------------------------------
-------------------------------------------------------ttgat
at-tataggtagatacagactggtacagactgatgtgactggagtggggtgggggtgttt
tatttatacatatatacgcc--ttttttttaggtgagggaatggaagttttgagtgagtt
cccccac-ttttttccctaggacttcaataagtcaaagtacaggtctagacttaatgatg
atcatcttcaagccatactgagggtctcaactgcttccgctctaaagccaaatgtggttc
agatttgtg---agaagcgctgtcaagtctctggcagtaaaaagtaggtaaaagatgcca
tgttcagaagaactgttcataatcttca-ctcaatgttctattaatgttcaggacacttc
atgttcagaagaaataattaaaactgttaataatgacatttgaggac--t--ttt-ttgt
gtgaaatcctttatgcggcccagcctcacccagactttgcctcctgcgacccccaggtaa
attgagtttgagacctctg
>hAT-N163B_DR|865839
caggggtctcaaactcgcggcccgcgggccatttgcggccctcagtgcaatattttgtgg
cccgcgccgaccgatg-tactctgacagaatcagcggagcggg--gagagagagcgctcc
ccgctccgctgattctatctgtacacagc--------g---------------cgcttgt
cactcaat----------------------------------------------------
-------------------gc---------------gc----------------------
---gttgtcgcgcg-cg--ttctgatcagct-------------------------gtgt
tgt---------------------------cgcgcgcgtactcaagagc-ggt-------
--------------------gttatcgcgcgcctactgaagggc-ggga------ccgag
ggtgtgt-cgcgtcgcgggggcacttttgatcattttggaagggcactttctatgcaaga
--ctaaaaag-ggcatgtgc---tctgcacaggttgagccctatgtgtgcacgtgcctgc
cc------tgcatct----tatatata---------------------------------
-------------------------------------------------------ttgat
at-tataggtagatacagactggtacagactgatgtgactggagtggggtgggggtgttt
tatttatacatatatacgcc--ttttttt-aggtgagggaatggaagttttgagtgagtt
cccccac-tttttcccctaggacttcaataagtcaaagtacaggtctagacttaatgatg
atcatcttcaagccatactgagggtcacaactgcttccgctctaaagccaaatgtggttc
agatttgtgagaagaagcgctgtcaagtctctggcagcaagaagtaggcaaaagatgcca
tgttcagaagaactgttcataatcttca-ctcaatgttctattaatgttcaggacacttc
atgttcagaagaaataattaaaactgttaataatgacatttgaggac--t-tttt-tttt
gtgaaatcccttatgcggcccagcctcacccagactttgcctcctgcggcccccaggtaa
attgagtttgagacccctg
>hAT-N163B_DR|865840
caggggtctcaaactcgcggcccgcgggccatttgcggccctcagtgcaatattttgtgg
cccgcgccgaccgctg-tactctgacaga-------------------------------
-----------attctatccgtacacagc--------g---------------cgcttgt
cactcaat----------------------------------------------------
-------------------gc---------------gc----------------------
---gttgtcgcgct-cg--ttctgatcagct-------------------------gtgt
tgt---------------------------cgcgcgcatactctagagc-ggt-------
--------------------gttgtcgcgtgcctactgaagggc-gggg------ccgag
ggtgtgt-cgcgtcgcgggggcacttttgatcattttggaagggcactttctatgcaaga
--ctaaaaag-ggcatgtgc---tctgcacaggttgagccctatgtgtgcacgtgcctcc
cc------tgcatct----tatatata---------------------------------
-------------------------------------------------------ttgat
at-tataggtagatacagactggtacagactgatgtgactggagtggggtgggggtgttt
tatttatac----atacgcc---tttttttaggagagggaatggaagttttaagtgagtt
cccccac-ttttttccctaggacttcaataagtcaaagtacaggtctagacttaatgatg
atcatcttcaagccatactgagggtctcaactgcttccgctctaaagccaaaagtggttc
agatttgtgagaagaagcgctgtcaagtctctggcagcaagaagtaggcaaaagatgcca
tgttcagaagaactgttcataatcttca-ctcaatgttctattaatgttcaggacacttc
atgttcagaagaaataattaaaactgttaataatgacatttgaggac--t-tttt-tttt
gtgaaatcccttatgcggcccagcctcacccagactttgcctcctgcggcccccaggtaa
attgagtttgagacccctg
>hAT-N163B_DR|955689
------------------------------------------------------------
------------------------------------------------------------
------------------------------------------------------------
------------------------------------------------------------
------------------------------------------------------------
------------------------------------------------------------
-------------------------------gtgcgcgtactcaagact-ggt-------
--------------------gttatcgcgcgcctaatgaagggc-ggga------ctgag
ggtgtgt-cgcgtcgcgggggcacttttgataactttggaagggcactttctatccatga
--ctaaaaag-ggcatatgca---cttcacaggttgagccctatgtgtgcacgtgcctgc
------------------------------------------------------------
------------------------------------------------------------
------------------------------------------------------------
------------------------------------------------------------
------------------------------------------------------------
------------------------------------------------------------
------------------------------------------------------------
------------------------------------------------------------
------------------------------------------------------------
------------------------------------------------------------
-------------------
>hAT-N163B_DR|955690
caggggtctcaaagtcgcggcccgcgggccatttgcggccctcagtgcaatattttgtgg
cccgcgccgaccgctg-tactctgacagaatcagcagagcggg--gagagagagcgctcc
ccgctccgctgattctatgcgtacacagc--------g---------------cgcttgt
cactcaat----------------------------------------------------
-------------------gc---------------gc----------------------
---gttgtcgcgcg-cg--ttctgatcagc------------------------------
tg----------------------------atcgcgcttactcaagagc-ggt-------
--------------------gttattgcgcgcctactgaagggc-gggg------ccgag
ggtgtgt-cgcgtcgcgggggcacttttgatcattttggaagggcactttctatgcaaga
--ccaaaaag-ggcatgtgc---tctgcacaggttgagccctatgtgtgcacgtgcctgc
cc------tgcatct----tatatatattatcagcctgatctcacgaattagatcgtaag
aattcatacgaattagccactaaatgaaaaagttacgaattgccgtgagattgtgttgat
at-tataggtaga----------tacagactgatgtgactggagaggggtgggggtgttt
tatttatacatatatacg-c--ctttttttaggtgagggaatggaagttttgagtgagtt
cccccac-ttttttccctaggacttcaataagtcaaagtacaggtctagacttaatgatg
atcatcttaaagccatactgagggtctcaactgcttccgctctaaagccaaatgtggttc
agatttgtgagatgaatcgctgtcaagtctctggcagcaagaagtaggcaaaagatgcca
tgttcagaagaactgttcataatcttca-ctcaatgttctattaatgttcaggacacttc
atgttcagaagaaataattaaaactgttaataatgacatttgaggac--t--ttt-ttgt
gtgaaatcccttatgcggcccagcctcacccagactttgcctcctgcggcccccaggtaa
attgagtttgagacccctg
>hAT-N163B_DR|955691
------------------------------------------------------------
------------------------------------------------------------
------------------------------------------------------------
------------------------------------------------------------
------------------------------------------------------------
------------------------------------------------------------
------------------------------------------------------------
------------------------------------------------------------
gggggggttgtgttgctagggcacttcagatcactttggaagggcactttctattcaaga
--ctaaaaag-ggcatgtgct---ctgcacaggttgagccctatgtgtgcacgtgcctg-
------------------------------------------------------------
------------------------------------------------------------
------------------------------------------------------------
------------------------------------------------------------
------------------------------------------------------------
------------------------------------------------------------
------------------------------------------------------------
------------------------------------------------------------
------------------------------------------------------------
------------------------------------------------------------
-------------------
>hAT-N163B_DR|955692
------------------------------------------------------------
------------------------------------------------------------
------------------------------------------------------------
------------------------------------------------------------
------------------------------------------------------------
------------------------------------------------------------
------------------------------------cgtactcaagagc-ggt-------
--------------------gttatagcgcgcctacttaagggc-ggga------ccgag
ggtgtgt-cgcgtcgcgggggcacttttgatcattttggaagggcactttctatgcaaga
--ctaaaaag-ggcatgtgc---tctgcacaggttgagccctatgtgtgcacgtgcctg-
------------------------------------------------------------
------------------------------------------------------------
------------------------------------------------------------
------------------------------------------------------------
------------------------------------------------------------
------------------------------------------------------------
------------------------------------------------------------
------------------------------------------------------------
------------------------------------------------------------
------------------------------------------------------------
-------------------
>hAT-N163B_DR|955693
------------------------------------------------------------
------------------------------------------------------------
------------------------------------------------------------
------------------------------------------------------------
------------------------------------------------------------
------------------------------------------------------------
------------------------------------------------------------
----------------------------------actgaaga----------gggtgggg
ggtttgggtgtgtcgctggggcacttcagatcattatggaagggcactttctatttatga
--cttaaaag-ggcatgtgca---ctgcacaggttgagccctatgtttgcacgtgcctg-
------------------------------------------------------------
------------------------------------------------------------
------------------------------------------------------------
------------------------------------------------------------
------------------------------------------------------------
------------------------------------------------------------
------------------------------------------------------------
------------------------------------------------------------
------------------------------------------------------------
------------------------------------------------------------
-------------------
>hAT-N163B_DR|955694
caggggtctcaaactcgcggcccgcgggccatttgcagccctcagtgcaatattttgtgg
cccgcgccgaccgctg-tacactgacagaatcagcggagcggg--gagagagagcgctcc
ccgctccgctgattctatccgtacacagc--------ggtcactggcattccccgcccgc
cgt---------------------------------------------------------
------------------------------------------------------------
---gttgtcgcgcg-cg--ttctgatcagct-------------------------gtgt
tgt---------------------------cgcgcgcgtactcaagagc-ggt-------
--------------------gttatcgcgcgcctactgaagggc-ggga------ccgag
ggtgtgt-cgcgtcgcgggggcacttttgatcattttggaagggcactttctatgcaaga
tgctaaaaag-ggcatgtgc---tctgcacaggttgagccctatgtgtgcacgtgcctgc
cc------tgcatct----tatatata---------------------------------
-------------------------------------------------------tta--
-----taggtagatacagactggtacagactgatgtgactggagtggggtaggggtgttt
tatttatacatatatacg-g--ctttttttaggtgagggaatggaagttttgagtgagtt
cccccac-ttttttccctaggacttcaataagtcaaagtacaggtctagacttaatgatg
atcatcttcaagccatactgagggtctcaactgcttccgctctaaagccaaatgtggttc
agatttgtg---agaagcgctgtcaagtctctggcagcaagaagtaggcaaaagatgcca
tgttcagaagaactgttcataatcttca-ctcaatgttctattaatgttcaggacacttc
atgttcagaagaaataattaaaactgttaataatgacatttgaggac--t--ttt-tttt
gtgaaatcccttatgcggcccagcctcacccagactttgcctcctgcggcccccaggtaa
attgagtttgagacccctg
>hAT-N163B_DR|955695
------------------------------------------------------------
------------------------------------------------------------
------------------------------------------------------------
------------------------------------------------------------
------------------------------------------------------------
------------------------------------------------------------
------------------------------------------------------------
------------------------------------------------------------
------------------------------------------------------------
------------------------------------------------------------
------------------------------------------------------------
----------------------------------------------------------at
at-tataggtagatacagactggtacagactgatgtgactggagtggggtgggggtgttt
tatttatacatatatatgcc--ttttttttaggtgagggaatggaagttttaagtgagtt
cccccac-ttttttccctaggacttcaataagtcaaagtacaggtctagacttaatgatg
atcatcttcaagccatactgagggtctcaactgcttccgctctaaagccaaatgtggttc
agatttgtgagaagaagcgctgtcaagtctctggcagcaaggagtaggcaaaagatgcca
tgttcagaagaactgttcataatcttca-ctcaatgttctattaatgttcaggacacttc
atgttcagaagaaataactaaaactgttaataatgacatttgaggac--t--ttt-tttt
gtgaaatcccttatgcggcccagcctcacccagactttgcctcctgcggcccccaggtaa
attgagtttgagacccctg
>hAT-N163B_DR|955696
------------------------------------------------------------
------------------------------------------------------------
------------------------------------------------------------
------------------------------------------------------------
------------------------------------gt----------------------
---gttgttgcgcg-cg--ttctgatcagct-------------------------gtgt
tgt---------------------------cgcgcgcatactcaagagc-ggt-------
--------------------gttgtcgcgcgcctactgaagggc-agga------ccgag
ggtgtgc-cgcgtcgcgggggcacttttgatcattttggaagggcactttctatccaaga
--ctaaaaag-gg----------------caggttgagccctatgtgtgcatgtgcctg-
------------------------------------------------------------
------------------------------------------------------------
------------------------------------------------------------
------------------------------------------------------------
------------------------------------------------------------
------------------------------------------------------------
------------------------------------------------------------
------------------------------------------------------------
------------------------------------------------------------
------------------------------------------------------------
-------------------
>hAT-N163B_DR|955697
caggggtctcaaactcgcggcccgcgggccatttgcggccctcagtgcaatattttgtgg
cccgcgccgaccgctg-tactctgacagaatcagcggagcggg--aagagagagcgctcc
ccgctccgctgattctatccgtacacagc--------g---------------cgcttgt
cactcaat----------------------------------------------------
-------------------gc---------------gc----------------------
---gttgtcgcgcg-cg--ttctgatcagct-------------------------gtgt
tgt---------------------------cgcgcacgtactcaagagc-agt-------
--------------------gttatcgcgcgcctactgaagggc-ggga------ccgag
ggtgtgt-cgcgtcgcgggggcacttttgatcattttggaagggcgctttctatgcaaga
--ctaaaaag-ggcatgtgc---tctgcacaggttgagccctatgtgtgcacgtgcctgc
cc------tgcatct----tatatata---------------------------------
-------------------------------------------------------ttgat
at-tataggtagatacagactggtacagactgatgtgactggattggggtgggggtgttt
tatttatacatatatacgcc--ttttttttaggtgagggaatggaagttttgagtgagtt
cccccac-ttttttccctaggacttcaataagtcaaagtacaggtctagacttaatgatg
atcatctttaagccatactgagggtctcaactgcttccgctctaaagccaaatgtggttc
agatttgtgagaagaagcgctgtcaagtctctggcagcaagaagtaagcaaaagatgcca
tgttcagaagaactgttcataatcttca-ctcaatgttctattaatgttcaggacacttc
atgttcagaagaaataattaaaactgttaataatgacatttgaggac--t---tt-tttt
gtgaaatcccttatgcggccctgcctcacccagactttgcctcctgcggcccccaggtaa
attgagtttgagacccctg
>hAT-N163B_DR|955698
caggggtctcaaactcgcgg-------gccatttgcggccctcagtgcaatattttgtgg
cccacgccgaccgctg-tactctgccagaatcagcagagcggc--gagagagagcgctcc
ccgctccgctgattctatccgtacacagc--------g---------------cgcttgt
cactcaat----------------------------------------------------
-------------------gc---------------gc----------------------
---gttgtcgcgcg-cg--ttctgatcagct-------------------------gtgt
tgt---------------------------cgcgcgcgtactcaagagc-ggt-------
--------------------gttatcgtgcgcctactgaagggc-ggga------ccgag
ggtgtgt-cgcgttgcgggggcacttttgatcattttggaagggcactttctatgcaaga
--ctaaaaag-ggcatgtgc---tctgcacaggttgagccctatgtgtgcacgtacctgc
cc------tgcatct----tatatata---------------------------------
-------------------------------------------------------ttgat
at-tataggtagatacagactggtacagactgatgtgactggagtggggtgggggtgttt
tatttatacatatatacgcc--ttttttttaggtgaggaaatagaagttttgagtgagtt
cccccactttttttccctaggacttcaataagtcaaagtacaggtctagacttaatgatg
atcatcttcaagccatactgagggtctcaactgcttccgctctaaagccaaatgtggttc
agatttgtgagaagaagcgctgtcaagtctctggcagcaagaagtaggcaaaagatgcca
tgttcagaagaactgttcataatcttca-ctcaatgttctattaatgttcaggacacttc
atgttcagaagaaataattaaaactgttaataatgacatttgaggac--t--ttt-tttc
gtgaaatcccttatgcggcccagcctcacccagactttgcctcctgcggcccccaggtaa
attgagtttgagacccctg
>hAT-N163B_DR|955699
------------------------------------------------------------
------------------------------------------------------------
------------------------------------cg-------------cgcgcgtac
tcaagagc----------------------------------------------------
-----------------------------------ggt----------------------
---gttgtcgcgcg-cg--ttctgatcagct-------------------------gtgt
tgt---------------------------cgcacgcgtactcaagagc-ggt-------
--------------------gttgtcgcgcgcctactgaagggc-ggga------ccaag
ggtgtgt-tgcgtcgcgggggcacttttgatcattttggaagggcactttctatccaaga
--ctaaaaag-ggcatgtgca---ctgcacaggttgagccctatgtgtgcacgtgcctgc
------------------------------------------------------------
------------------------------------------------------------
------------------------------------------------------------
------------------------------------------------------------
------------------------------------------------------------
------------------------------------------------------------
------------------------------------------------------------
------------------------------------------------------------
------------------------------------------------------------
------------------------------------------------------------
-------------------
>hAT-N163B_DR|955700
------------------------------------------------------------
------------------------------------------------------------
------------------------------------------------------------
------------------------------------------------------------
------------------------------------------------------------
------------------------------------------------------------
------------------------------------------------------------
------------------------------------------------------------
------------------------------------------------------------
------------------------------------------------------------
------------------------------------------------------------
----------------------------------------------------------at
at-tataggtagatacagactggtacagactgatgtgactggagtggggtgggggtgttt
tatttatacatatatacccc--tattttttaggtgagggaatggaagttt----tgagtt
cccccac-ttttttccctagaacttcaataagtcaaagtacaggtctagacttaatgatg
atcatcttcaagccatactgagggtctcaactgattccgctctaaagccaaatgtggttc
agatttgtgagaagaagcgctgtcaagtctctggcagcaagaagtaggcaaaagatgcca
tgttcagaagaactgttcataatcttca-ctcaatgttctattaatgttcaggacactta
atgttcagaagaaataattaaaaatgttaataatgacatttgaggac--t--ttt-tttt
gtgaaatcccttatgcggcccagcctcacccagactttgcctcctgcagcccccaggtaa
attgagtttgagacccctg
>hAT-N163B_DR|955701
caggggtctcaaactcgcggcccgcgggccatttgcggccctcagtgcaatattttgtgg
cccgcgccgaccgctg-tactctgacagaatcagcggagcggg--gagagagagcgctcc
ccgctccgctgattctatccatacacagc--------g---------------cgcttgt
cattcaat----------------------------------------------------
-------------------gc---------------gc----------------------
---gttgtcgcgcg-cg--ttctgatcagct-------------------------gtgt
tgt---------------------------cgcgcgcgtactcaagagc-ggt-------
--------------------gttatcacacgcctactaaagggc-ggga------ccgag
ggtgtgt-cgcgtcgcgggggcacttttgatcattttggaagggcactttctatgcaaga
--ctaaaaag-ggcatgtgc---actgcacaggttgagccctatgtgtgcacgtgcctgc
cc------tgcatct----tatatata---------------------------------
-------------------------------------------------------ttgat
at-tataggtagatacagactggtacagactgaggtgactggagtggggtgggggtgttt
tatttatacatatatacgcct-ttttttttaggtgagggaatggaagttttgagtgagtt
cacccac-ttttttccctaggacttcaataagtcaaagtacaggtctagacttaatgatg
atcatcttcaagccatattgagggtcttaactgcttccgctctaaagccaaatgtggttc
agatttgtgagaagaagcgctgtcaagtctctggcagcaagaagtaggcaaaagatgcca
tgttcagaagaactgttcataatcttca-ctcaatgttctattaatgttcaggacacttc
atgttcagaagaaataattaaaactgttaataatgacatttgaggac--t--ttt-cttt
gtgaaatcccttatgcgggccagcctcacccagactttgcctcctgcggcccccaggtaa
attgagtttgagacccctg
>hAT-N163B_DR|955702
------------------------------------------------------------
------------------------------------------------------------
------------------------------------------------------------
------------------------------------------------------------
------------------------------------------------------------
------------------------------------------------------------
-------------------------------gcgtgtgtactcaagagc-ggt-------
--------------------gttgtcgcgcacctactgaagggc-ggtag----gaggga
ggggggc-tgtgtcgcgggggtacttttgatcattttggaagggcactttctatccaaga
--ctaaaaag-ggcatgtgca---ctgcacaggttgagccctatgtgt--acgtgcctg-
------------------------------------------------------------
------------------------------------------------------------
------------------------------------------------------------
------------------------------------------------------------
------------------------------------------------------------
------------------------------------------------------------
------------------------------------------------------------
------------------------------------------------------------
------------------------------------------------------------
------------------------------------------------------------
-------------------
>hAT-N163B_DR|955703
------------------------------------------------------------
------------------------------------------------------------
------------------------------------------------------------
------------------------------------------------------------
------------------------------------------------------------
-----tgtcgcgcg-cg--ttctgatcagct-------------------------gtgt
tgt---------------------------cgcgcgcgtgctcaagagc-ggt-------
--------------------gttgtcgcgcacctactgaagggc-ggga------ccgag
ggtgtgc-agcgtcgcgggggcacttttgatcattttggaagggcactttctatccagga
--ctaaaaag-ggcatgtgct---ctgcacaggtagagccctatgtgtgcacgtgcctg-
------------------------------------------------------------
------------------------------------------------------------
------------------------------------------------------------
------------------------------------------------------------
------------------------------------------------------------
------------------------------------------------------------
------------------------------------------------------------
------------------------------------------------------------
------------------------------------------------------------
------------------------------------------------------------
-------------------
>hAT-N163B_DR|955704
caggggtctcaaactcgcggcccgcgggccatttgcggccctcagtgcaatattttgtgg
cccgcgccgaccgctg-tactctgacagaatcagcggagcggg--gagagagagcgatcc
ccgctccgctgattctatccgtacacagc--------g---------------cgcttgt
cactcaat----------------------------------------------------
-------------------gc---------------gc----------------------
---gttgtcgcgcg-cg--ttttgatcagctgtgttgtcgcgcgcgtactcgagcggtgt
tgt---------------------------cgcgcacgtactcaagagc-gga-------
--------------------gttatcgcgcgcctactgaagggc-ggga------ccgag
ggtgtgt-cgcgtcgcgggggcacttttgttcattttggaagggcacttactatgcaaga
--ctaaaaag-ggcatgtgc---tctgcacaggttgagctctatgtgtgcacgtgcctgc
cc------tgcatct----aatatata---------------------------------
-------------------------------------------------------tta--
-----taggtagatacagactggtacagactgatgtgactggagtggggtgggggtgttt
tatttatacatatatacgcc---tttttttaggtgagggaatggaagtttcgagtgagtt
cccccac-ttttttccctaggacttcaataagtcaaagtacaggtctagacttaatgatg
atcatcttcaagccatactgagggtctcaactgcttccgctctaaagccaaatgtggttc
agatttgtgagaagaagcgctgtcaagtctctggcagcaagaagtaggcaaaagatgcca
tgttcagaagaactgttcataatcttca-ctcaatgttctattaatgttcaggacacttc
atgttcagaagaaataattaaaactgttaataatgacatttgaggat--t--ttt-tttt
gtgaaattccttgcgcggcccagcctcacccagacttcgcctcctgcggcccccaggtaa
attgagtttgagacccctg
>hAT-N163B_DR|955705
------------------------------------------------------------
------------------------------------------------------------
------------------------------------------------------------
------------------------------------------------------------
------------------------------------gt----------------------
---gttgtcgcgcg-cg--ttctgatcagct-------------------------gtgt
tgt---------------------------cgcacgcgtactcaagagc-ggt-------
--------------------gttgtcgcgcgcctactgaagggc-ggga------ccgag
ggtgtgt-tgcgtcgcggggacacttttgatcattttggaagggcattttcgatccaaga
--ctaaaaag-ggcatgtgca---ctgcacaggttaagccctatgtgtgcacgtgcctga
ca------tacattc----ta--tac----------------------------------
----------------------------------------------------------at
at----------------------------------------------------------
------------------------------------------------------------
------------------------------------------------------------
------------------------------------------------------------
------------------------------------------------------------
------------------------------------------------------------
------------------------------------------------------------
------------------------------------------------------------
-------------------
>hAT-N163B_DR|955706
------------------------------------------------------------
------------------------------------------------------------
------------------------------------------------------------
------------------------------------------------------------
------------------------------------------------------------
------------------------------------------------------------
-------------------------------------gtactcaagagc-agt-------
--------------------gttctcgcgcgcctactgaagggc-tgta-----------
--------tgtgtcgcgggggcacttttgatcattttggaagggcatttactatccaaga
--ctaaaacg-ggcatgtgca---ctgcacaggttgacccctatgtgtgcacatgcctg-
------------------------------------------------------------
------------------------------------------------------------
------------------------------------------------------------
------------------------------------------------------------
------------------------------------------------------------
------------------------------------------------------------
------------------------------------------------------------
------------------------------------------------------------
------------------------------------------------------------
------------------------------------------------------------
-------------------
>hAT-N163B_DR|955707
--ggag--------------------------------------------------ggaa
ctcgcgccggc--------------cagaaccaaggtaa---------------------
-------gctgttcccgcccctgca-----------------------------gcctgc
caccta------------------------------------------------------
-------------------------------------c----------------------
ctagctacagcctg-ca--t----------------------------------------
------------------------------------------------------------
------------------------------------------------------------
------------------------------------------------------------
---------------------------------------cttatatat------------
------------------------------------------------------------
------------------------------------------------------------
at-tataggtagatacagactggtacagactgatgtgactggagtggggtgggggtgttt
tatttatacatatatatat-----------------------------------------
-----------------------------------atatacatatatacatata------
----------------------------------------------------------ta
agatttgtgagaagaagcgctgtcaagtctctggccgcaagaagtaggcaaaagattcca
tgttcagaagaactgttcataatcttca-ctcaatgttctattaacgtccaggacacttc
atgttcagaagaaataattaaaactgttaataatgacatttgaggac--t--ttt-tttt
gtgaaatcccttatgcggcccagcctcacccagactttgcctcctgcggcccccaggtaa
attgagtttgagacccctg
>hAT-N163B_DR|955708
caggggtctcaaactcgcggcccgcggagcatttgcgaccctcaatgcaatattttgtgg
cccgcgctgaccgctg-tacactgacagaattagcggagcggg--gagagagagcgctcc
ccgctccgctgattctatccgtacacagc--------g---------------cgcttgt
cactcaat----------------------------------------------------
-------------------gc---------------gc----------------------
---gttgtcgcgcg-ca--ttctgatcagct-------------------------gtgt
tgt---------------------------cgcgcgcgtactcaagagc-ggt-------
--------------------gttatcgcgcgcctactgaagg------------------
------------------------------------------------------------
------------------------------------------------------------
-------------------ta---------------------------------------
------------------------------------------------------------
------------------------------------------------------------
------------------------------------------------------------
-----a--------tc--------------------------------------------
------------------------------------------------------------
------------------------------------------------------------
------------------------ttca-ctcaatgttttattaatgttcaggacacttc
atgttcagaagaaataattaaaactgttaataatgacatttgaggac--t--ttt-tttt
gtgaaatcccttttgtggcccagcctcacccagactttgcctcctgcggcccccaggtaa
attgagtttgagacccctg
>hAT-N163B_DR|955709
------------------------------------------------------------
------------------------------------------------------------
------------------------------------------------------------
------------------------------------------------------------
------------------------------------------------------------
------------------------------------------------------------
------------------------------------------------------------
------------------------------------------------------------
------------------------------------------------------------
----------------------------------------------------------gc
cc------tg--tct----tatatata---------------------------------
-------------------------------------------------------tt---
----ataggtagatacagactggtacagactgatgtgactggagtggggtgggggtgttt
tatttatacatatatacgcc--ttttttttaggtgagggaatggaagttttgagtaagtt
cccccac-ttttttccctaggacttcaataagtcaaagtacaggtctagacttaatgatg
atcatcttcaagccatactgagggtctcaactgcttccgctctaaaggcaaatgtggttc
acatttgtgagaagaagcgctgtcaagtctctggcagtaaggagtaggcaaaagatgcca
tgttcagaagaactgttcataatcttca-ctcaatgttctattaatgttcaggacacttc
atgttcagaagaaataattaaaactgttaataatgacatttgaggac--t--ttt-tttt
gtgaaatcccttatgtggcccagcctcacccagactttgcctcccgcggcccccagttaa
attgagtttgagacccctg
>hAT-N163B_DR|955710
------------------------------------------------------------
------------------------------------------------------------
------------------------------------------------------------
------------------------------------------------------------
------------------------------------gt----------------------
---gttatcgcgcg-ca--tactgatcagct-------------------------gtgt
tgt---------------------------cgcgcgcgtactcaagagc-ggt-------
--------------------gtcgtcgcgcgcctactgaagggc-ggga------ccga-
--------------------tcacttttgatcattttggaagggcactttctatccaaga
--ctaaaaag-ggcatgtgca---ctgcacaggttgagccctatgtgtgcacgtgcctg-
------------------------------------------------------------
------------------------------------------------------------
------------------------------------------------------------
------------------------------------------------------------
------------------------------------------------------------
------------------------------------------------------------
------------------------------------------------------------
------------------------------------------------------------
------------------------------------------------------------
------------------------------------------------------------
-------------------
>hAT-N163B_DR|955711
caggggtctcaaactcgcggcccgcgggccatttgcggccctcagtgcaatattttgtgg
cccgcgccgaccgctg-tactctgacagaatcagcgtagcggg--gagagagag------
-cgctccgctgattctatccgtacacagc--------g---------------cgcttgt
cactcaat----------------------------------------------------
-------------------gc---------------gc----------------------
---gttgtcgcgcg-cg--ttctgatcagct-------------------------gtgt
tgt---------------------------cgcgcgcgtactc-----------------
--------------------------------------aagggc-ggga------ccgag
ggtgtgt-cgcgtcgcgggggcacttttgatcattttggaagggcactttctatgcaaga
--ctaaaaag-ggcatgtgc---actgcacaggttgagccctatgtgtgcacgtgcctgc
cc------tgcatct----tatatata---------------------------------
-------------------------------------------------------ttgat
at-tataggtagatacagactggtacagactgatgtgactggagtggggtgggggtgttt
tatttatacatatatacgcc---tttttttaggtgagggaatggaagttttgagtgagtt
cccctac--tttttccctaggacttcaataagtcaaagtacaggtctagacttaatgatg
atcatcttcaagccatactgagggtctcaactgcttccgctctaaagccaaatgtggttc
agatttgtgagaagaagcgctgtcaagtctctggcagcaagaagtaggcaaaagatacca
tgttcagaagaactgttcataatcttca-ctcaatgttctattaatgttcaggacacttc
atgttcagaagaaataattaaaactgttaataatgacatttgaggac--t--ttt-tttt
gtgaaatcccttatgcggcccagcctcacccagactttgcctcctgcggcccccaggtaa
attgagtttgagacccctg
>hAT-N163B_DR|955712
caggggtctcaaactcgcggcccgcgggccatttgcggccctcagtgcaatattttgtgg
cccgcgccgaccgctg-tactctgacagaatcagcggagcggg--gagagagagcgctcc
ccgctccgctgattctatctgtacacagc--------g---------------cgcttgt
cactcaat----------------------------------------------------
-------------------gc---------------gc----------------------
---attgtcgcgcg-cg--ttctgatcagct-------------------------gtgt
tgt---------------------------cgcgcgcttactcaagagc-ggt-------
--------------------gttatcgcgcgcctactgaagggc-ggga------ccaag
ggtgtgt-cgcgtcgcgggggcacttttgatcattttggaagggcac-------------
---------------------------------ttgagccctatgtgtgcacatgcctgc
cc------tgcatct----tatatatatt-------------------------------
----------------------------------------------------------at
at-tataggtagatagagactggtacagactgatgtgactggagtggggtgggggtgttt
tatttatacatatatacg-c--ctttttttaggtgagggaatggaagttttgagtgagtt
cccccactttttttccctaggacttcaataagtcaaagtacaggtctagacttaatgatg
atcatctttaagccatactgagggtctcaactgcttccgctctaaagccaaatgtggttc
agatttgttagaagaagcgctgtcaagtctctggcagcaagaagtaggcaaaagatgcca
tgttcagaagaactgttcataatcttca-ctcaatgttctattaatgttcaggacacttt
atgttcagaagaaatatttaaaactgttattaatgacatttgaggac--t--ttt-tttt
gtggaatcccttatgcggcccagcctcacccagactttgcctcctgcggcccccaggtaa
attgagtttgagacccctg
>hAT-N163B_DR|955713
caggggtctcaaactcgcggcccgcgggccatttgcggccctcagtgcaatattttgtgg
cccgcgccgaccgcta-tactctgacagaatcagcggagcggg--gagagagagcgctcc
ccgctcggctgattctatccgtacacagc--------g---------------cgcttgt
cactcaat----------------------------------------------------
-------------------gc---------------gc----------------------
----ttgtcgcgcg-cg--ttctgatcagct-------------------------gtgt
tgt---------------------------cgcgggcgtactcaagagc-ggt-------
--------------------gttatcgcgctcctactgaagggc-ggga------ccgag
ggtgtgt-cgcgttgcgggggcacttttgatcattttggaagggcactttctatgcaaga
--ctaaaaag-ggcatgtgc---tctgcacaggttgagccctatgtgtgcacgtgcctgc
cc-----------------------tg---------------------------------
-------------------------------------------------------ttgat
at-tataggtagatacagactggtacagactgatgtgactggagtggggtgggggtgttt
tatttatacatatatacgcct-ttttttttaggtgagggaatggaagttttgagtgagtt
cccccac-ttttttccctaggacttcaataagtcaaagtacaggtctagacttaatgatg
atcatcttcaagccatactgagggtctcaactgcttccgctctaaagctaaatgtggttc
agatttgtgagaagaagcgctgtcaagtctctggcagcaagaagtatgcaaaagatgcca
tgttcagaagaactgttcataatcttca-ctcaatgttctattaatgttcaggacacttc
atgttcagaagaaataattaaaactgttaataatgacatttgaggac--t--ttt-tttt
gtgaaatcccttatgcggcccagcctcacccagactttgcctcctgcggcccccaggtaa
attgagtttgagaccactg
>hAT-N163B_DR|955714
------------------------------------------------------------
------------------------------------------------------------
------------------------------------------------------------
------------------------------------------------------------
------------------------------------------------------------
------------------------------------------------------------
------------------------------------------------------------
------------------------------------------------------------
------------------------------------------------------------
------------------------------------------------------------
------------------------------------------------------------
----------------------------------------------------------at
at-tataggtagataca-------------------gactggagtggggtgggggtgttt
tatttatacatatatacggc--t-ttttttaggtgagggaatggaagttttgagtgagtt
cccccac-ttttttccctaggacttcaataagtcaaagtacaggtctagact---tgatg
atcatcttcaagccatactgagggtctcaactgcttcccctctaaagccaaatgtggttc
agatttgtgagaagaagcgctgtcaagtctctggcagcaagaagtaggcaaaagattcca
tgttcagaagaactgttcataatcttca-ctcaatgttctattaatgttcaggacacttc
atgttcagaagaaataattaaaactgttaataatgacatttgaggac--t--ttt----t
gtgaaatcccttatgcggcccagcctcacccaggatttgcctcctgcggcccccaggtaa
attgagtttgagacccc--
>hAT-N163B_DR|955715
------------------------------------------------------------
------------------------------------------------------------
------------------------------------------------------------
------------------------------------------------------------
------------------------------------gt----------------------
---gttatcgcgtg-ca--tactgatcagct-------------------------gtgt
tgt---------------------------cgcatgcgtactcaagagc-ggt-------
--------------------gttgtcgcgcgcctactgaagggc-ggga------ccgaa
ggtgtgc-cgcgtcgcgggggcacttttgataattttggaatggcactttctatccaaga
--ctaaaaag-ggcatgtcca---ctgcacaggttgagccctatgtgtgcacgtgcctgg
tc------t---------------------------------------------------
------------------------------------------------------------
------------------------------------------------------------
------------------------------------------------------------
------------------------------------------------------------
------------------------------------------------------------
------------------------------------------------------------
------------------------------------------------------------
------------------------------------------------------------
------------------------------------------------------------
-------------------
>hAT-N163B_DR|955716
------------------------------------------------------------
------------------------------------------------------------
------------------------------------------------------------
------------------------------------------------------------
------------------------------------------------------------
----------------------------------------------------------gt
tgt---------------------------cgcgcacgtactaaagagc-ggt-------
--------------------gttgtcgcgtgcctactaaagggc-ggga------ccaag
ggtgtgt-tgcgtcgcgggggcactttt-----------------------tatccaaga
--ctaaaaag-ggcatgtgca---ctgcacaggttgagccctatgtgtgcaagtgcctgc
------------------------------------------------------------
------------------------------------------------------------
------------------------------------------------------------
------------------------------------------------------------
------------------------------------------------------------
------------------------------------------------------------
------------------------------------------------------------
------------------------------------------------------------
------------------------------------------------------------
------------------------------------------------------------
-------------------
>hAT-N163B_DR|955717
------------------------------------------------------------
------------------------------------------------------------
------------------------------------------------------------
------------------------------------------------------------
------------------------------------------------------------
------------------------------------------------------------
------------------------------cgtgcagagactcaagagc-ggt-------
--------------------gttgtcgcgcgcctactgaaggac-ggga------ccgag
ggtgtgttcgcgtcgtgggggcagttttgatctttttggaagggcactttctatccaaga
--ctaaaaag-ggcatgtgca---ctgcacaggttgagccctgtgtgtgcacgtgcctgg
ct------tg--------------------------------------------------
------------------------------------------------------------
------------------------------------------------------------
------------------------------------------------------------
------------------------------------------------------------
------------------------------------------------------------
------------------------------------------------------------
------------------------------------------------------------
------------------------------------------------------------
------------------------------------------------------------
-------------------
>hAT-N163B_DR|955718
------------------------------------------------------------
------------------------------------------------------------
------------------------------------------------------------
------------------------------------------------------------
------------------------------------------------------------
--------cgcgcg-cg--tactgaatagtg-------------------------gt--
------------------------------------------------------------
--------------------gttgtcgcgcgagttcttatcagc----------------
--tgtgt-tgtcgcgc-------------------------gcg----------------
tactgaatagtgg--------tgt-----------------tgt-cgcgcgcgtactgaa
--------t---------------------------------------------------
------------------------------------------------------------
------------------------------------------------------------
------------------------------------------------------------
-----a------------------------------------------------------
------------------------------------------------------------
-------------gtgg-------------------------------------------
------------------------------------------------------------
------------------------------------------------------------
------------------------------------------------------------
-------------------
>hAT-N163B_DR|955719
------------------------------------------------------------
------------------------------------------------------------
------------------------------------------------------------
------------------------------------------------------------
------------------------------------------------------------
------------------------------------------------------------
------------------------------------------------------------
------------------------------------------------------------
------------------------------------------------ttctatgcaaga
--ctaaaaag-ggcatgtgc---tctgcacaggttgagccctatgtgtgcacgtgcctgc
cc------tgcatctt--atatatata---------------------------------
-------------------------------------------------------ttgat
at-tataggtagatacagactggtacagactgatgtgactggagtggggtgggggtgttt
tatttatacatatatacgcc--ttttttttaggtgagggaatggaagttttgagtgagtt
cccccac-ttttttccctaggacttcaataagtcaaagtacaggtctagatttaatgatg
atcatcttcaagccatactgagggtctcaactgcttccgctctaaagccaaatgtggttc
agatttgtgagaagaagcgctgtcaagtctctggcagcaagaagtaggcaaaagatgcca
tgttcagaagaactgttcataatcttca-ctcaatgttttattaatgttcaggacacttc
atgttcagaagaaataattaaaactgttaataatgacatttgaggac--t--ttt-tttt
gtgaaatcccttatgcggcccagcctcacccagactttgcctcctgcggcccccaggtaa
attgagtttgagacccctg
>hAT-N163B_DR|955720
caggggtctcaaactcgcggcccgcgggccatttgcggccctcagtgcaatattttgtgg
cccgcgccgactgctg-tactctgacagaatcagcggagcggg--gagagagagcgctcc
ccgctccgctgattctatccgtacacagc--------g---------------cgcttgt
cactcaat----------------------------------------------------
-------------------gc---------------gctgtcgcgcgcgttctgatcagc
tgtgttgtcgcgcg-cg--ttctgatcagct-------------------------gtgt
tgt---------------------------cgcgcgcgtactcaagagc-ggt-------
--------------------gttatcgcgcgcctactgaagggc-ggga------ccgag
ggtgtgt-cgcgtcgtgggggcacttttgatcattttggaagggcactttctatgcaaga
--ctaaaaag-ggcatgtgc---tctgcacaggttgagctctatgtgtgcacgtgcctgc
cc------tgcatctt--atatatata---------------------------------
-------------------------------------------------------ttgat
at-tataggtagatacagactggtacagactgatgtgactggagtggggtgggggtgttt
tatttatacatatatacgcc--ttttttttaggtgagggaatggaagttttgagtgagtt
cccccac-ttttttccctaggacttcaataagtcaaagtacaggtctagacttaatgatg
atcatcttcaagccatactgagggtctcaactgcttccgctctaaagccaaatgtggttc
agatttgtgagaagaagcgctgtcaagtctctggcagcaagaagtaggcaaaagatgcca
tgttcagaagaactgttcataatcttca-ctcaatgttctattaatgttcaggacacttc
atgttcagaagaaataattaaaactgttaataatgacatttgaggac--t--ttt-tttt
gtgaaatcccttatgcggcccagcctcacccagactttacctcctgcggcccccaggtaa
attgagtttgagacccctg
>hAT-N163B_DR|955721
------------------------------actcgcggccctcagtgcaatattttgtgg
cccgcaccgaccgctg-tactctgacagaatcagcggagcagg--gagcg----------
--------ctgattctatccgtacacagc--------g---------------cgcttgt
cactcaat----------------------------------------------------
------------------------------------gc----------------------
--------------gcg--ttctgatcagct-------------------------gtgt
tg----------------------------------------------------------
------------------------tcgtgcgcatactgaagggc-ggga------ccgag
ggtgtgt-cgcgtcgcgggggcacttttgttcattttggaagggcac-------------
---------------------------------ttgagccctatgtgtgcacgtgcctgc
cc------tgcatct----tatatatattatcagcctgatctcacgaattagatcgtacg
aattcatacgaattagccactaaatgaaaaagttacgaattgccgtgagattgtgttgat
at-tataggtagatacagactggtacagactgatgtgactggagtggggtgggggtgttt
tatttatacatatatacgc---ctttttttaggtgagggaatggaagttttgagtgagtt
cccccacttttttttcctaggacttcaataagtcaaagtacaggtctagacttaatgatg
atcatcttcaagccatactgagggtctcaactgcttccgctctaaagccaaatgtggttc
agatttgtgagaagaagcgctgtcaagtgtctggcagcaagaagtaggcaaaagatgcca
tgttcagaagaactgttcataatcttca-ctcaatgttctattaatgttcaggacacttc
atgttcagaagaaataattaaaactgttaataatgacatttaaggac--t--ttt-tttt
gtggaatcccttatgcggcccagcctcacccagactttgcctcctg-------------a
attgagtttgagacccctg
>hAT-N163B_DR|955722
------------------------------------------------------------
------------------------------------------------------------
------------------------------------------------------------
------------------------------------------------------------
------------------------------------------------------------
------------------------------------------------------------
------------------------------------------------------------
------------------------------------------------------------
------------------------------------------------------------
------------------------------------------------------------
------------------------------------------------------------
------------------------------------------------------------
------------------------------------------------------------
------------------------------------------------------------
------------------------------------------------------------
------------------------------------------------------------
agatttgtgagaagaagcgctgtcaagtctctggccgcaaaaagtaggcaaaagatgcca
tgttcagaagaactgttcataatcttca-ctcaatgttctattaatgtccaggacacttc
atgttcagaagaaataattaaaactgttattaatgacatttgagaac--t--ttt-tttt
gtggaatcccttatgcggcccagcctcacccagactttgcctcctgcggcccccaggtaa
attgagtttgagacccctg
>hAT-N163B_DR|955723
------------------------------------------------------------
------------------------------------------------------------
------------------------------------------------------------
------------------------------------------------------------
------------------------------------gt----------------------
---gttatcgcgcg-cg--tactgatcagct-------------------------gtgt
tgt---------------------------cgcgcgcgtactcaagagc-ggt-------
--------------------gttgtcacgcgcctactgaagggc-gggc------ctgaa
ggtgtgc-cgcgtcgcgggggcacttttgatcattttggaagggcactttctattcaaga
--ctaaaaag-ggcatgtgca---ctgcacaggttgagccctatgtgtgcacgtgcctgg
cc----------------------------------------------------------
------------------------------------------------------------
------------------------------------------------------------
------------------------------------------------------------
------------------------------------------------------------
------------------------------------------------------------
------------------------------------------------------------
------------------------------------------------------------
------------------------------------------------------------
------------------------------------------------------------
-------------------
>hAT-N163B_DR|1044800
caggggtctcaaactcgcggcccgcgggccatttgcggccctcagtgcaatattttgtgg
cccgcgccgaccgctg-tacactgacagaatcagcggagcctg--gagagagagcgctcc
ccgctccgctgattctatccgtacacagc--------g---------------cgcttgt
cactcaat----------------------------------------------------
-------------------gc---------------gt----------------------
---gttgtcgcgcg-cg--ttctgatcagct-------------------------gtgt
tgt---------------------------cgcgcgcgtactcaagagc-aat-------
--------------------gttatcgcgcgcctactgaagggc-gggg------ccgag
ggtgtgt-tgcgtcgcgggggcacttttgatcattttggaagggcactttctatgcaaga
--ctaaaaag-ggcatgtgc---tttgcacaggttgagccctatgtgtgcacgtgcctgc
cc------tgcatct----tatatagg---------------------------------
-------------------------------------------------------tatat
atatatagctaaatacagactggtacagactgatgtgactggagtgaggtgggggtgttt
tatttatacatatatacgcc--ttttttttaggtgagggaatggaagttttgagtgagtt
ccccctc-ttttttccctaggacttcaaaaagtcaaagtacaggtctagacttaatgatg
atcatcttcaagccatactgagggtctcaactgcttccgctctaaagccaaatgtggttt
agatttgtgagaagaagcgctgtcaagtctctggcagcaagaagtaggcaaaagatgcca
tgttcagaagaactgttcataatcttca-ctcaatgttctatgaatgatcaggacacttc
atgttcagaagaaataattaaaactgttaataatgacatttgaggac--t-tttt-tttt
gtgaaatcccttatgcggcccagcctcacccagactttgcctcctgcggcccccaggtaa
attgagtttgagacccctg
>hAT-N163B_DR|1044801
------------------------------------------------------------
------------------------------------------------------------
------------------------------------------------------------
------------------------------------------------------------
------------------------------------gt----------------------
---gttttcgcccg-cg--ttctgatcagct-------------------------gtgt
tgt---------------------------cgcgcgcgtattcaagagc-ggt-------
--------------------ataatcgctcgcctactgaagggc-ggga------ccgag
ggtgtgt-cgcatcacgggggcacttttgatcattttggaagggcactttctatccaaca
--ctaaaaag-ggcatgtgca---ctgcacaggttgagccctatgtgtgcacgtgcctgc
ct------tgtatct---------------------------------------------
------------------------------------------------------------
------------------------------------------------------------
------------------------------------------------------------
------------------------------------------------------------
------------------------------------------------------------
------------------------------------------------------------
------------------------------------------------------------
------------------------------------------------------------
------------------------------------------------------------
-------------------
>hAT-N163B_DR|1044802
caggggtctcaaactcgcggcccgcgggccatttgcggccctcagtgccatattttgtgg
cccgcgccgaccgctg-tactctgacagaatcagcggagcggg--gagagagagcgctcc
ccgctccgctgattctatccgtacacagc--------g---------------cgcttgt
cactcaat----------------------------------------------------
-------------------gt---------------gc----------------------
---gttgtcgcgag-cg--ttctgatcagct-------------------------gtgt
tgt---------------------------cacgcgcgtactcaagagc-ggt-------
--------------------gttatcgcgcgcctactgaagagt-ggga------ccgag
ggtgtgt-cgcgtcgcgggggcacttttgatcattttggaagggcactttctatgcaaga
--ctaaaaag-ggcatgtgc---tctgcacaggttgagccctatgtgtgcacgtgcctgc
cc------tgcatct----tatatatatt-------------------------------
-------------------------------------------------------ttgat
tt-tataggtagatacagactggtacagactgatgtgactggagtggggtgggggtgttt
tatttatacatatatacgcc----ttttttaggtgagggaatggaagttttgagtgagtt
cccccat-ttttttccctaggacttcaataagtcaaagtacaggtctagacttaatgatg
atcatcttcaagccatactgagggtctcaactgcttccgctctaaagccaaatgtggttc
agatttgtgagaagaagcgctgtcaagtctctggcagcaagaagtaggcaaaagatgcca
tgttcagaagaactgttcataatcttca-ctcaatgttctattaatgttcaggacacttc
atgttcagaagaaataattaaaactgttaataatgacatttgaggac--t--ttt-tttt
gtgaaatccctcatgcggcccagcctcacccagactttgcctcctgcggcccccaggtaa
attgagtttgagacccctg
>hAT-N163B_DR|1044803
------------------------------------------------------------
------------------------------------------------------------
------------------------------------------------------------
------------------------------------------------------------
------------------------------------------------------------
--------cgcgcg-cg--tactgaatagcg-------------------------gtgt
tgtcgcgcgagttcttatcagctgtgttgtcgcgcgagttcttatcagc-tgt-------
--------------------gttgtcgcgcgggttcttatcagc----------------
--tgtgt-tgtcgcgc-------------------------aag----------------
ttcttatcagctg--------tgt-----------------tgt-cgcgcgcgtactgaa
--------t---------------------------------------------------
------------------------------------------------------------
------------------------------------------------------------
------------------------------------------------------------
-----a------------------------------------------------------
------------------------------------------------------------
-------------gcggtgttgtc------------gcg-------------------cg
------------------------------------------------------------
------------------------------------------------------------
------------------------------------------------------------
-------------------
>hAT-N163B_DR|1044804
------------------------------------------------------------
------------------------------------------------------------
------------------------------------------------------------
------------------------------------------------------------
------------------------------------------------------------
--------cgcgcg-cg--tactgaatagcg-------------------------gtgt
tgtcgcgcgagttcttatcagctgtgttgtcgcgcgagttcttatcagc-tgt-------
--------------------gttgtcgcgcgggttcttatcagc----------------
--tgtgt-tgtcgcgc-------------------------gag----------------
tttttatcagctg--------tgt-----------------tgt-cgcgcgcgtactgaa
--------t---------------------------------------------------
------------------------------------------------------------
------------------------------------------------------------
------------------------------------------------------------
-----a------------------------------------------------------
------------------------------------------------------------
-------------gcggtgttgtc------------gcg-------------------cg
------------------------------------------------------------
------------------------------------------------------------
------------------------------------------------------------
-------------------
>hAT-N163B_DR|1044805
caggggtctcaaactcgcggcccgcaggccatttgcggccctcagtgcaatattttgtgg
cccgcgccgaccgctg-tactctgacagaatcagcggagcggg--gagagagagcgctcc
ccgctccgctgattctatccgtacacagc--------g---------------cgcttgt
cactcaat----------------------------------------------------
-------------------gc---------------gt----------------------
---gttgtcgcgcg-tg--ttctgatcagct-------------------------gtgt
tgc---------------------------cgcgcgcgtactcaagagc-ggt-------
--------------------gttatcgcgcgtctactgaagggc-gaga------ccgag
ggtgtgt-cgcgtcgcgggggcacttctgatcattatggaagggcactttctatgcaaga
--ctaaaaag-ggcatgtgc---tctgcacaggttgagccctatgtgtgcacgcgcctgc
cc------tgcatct----tatatata---------------------------------
-------------------------------------------------------ttgat
at-tataggtagatacagactggtacagactgatgtgactggagtggggtgggggtgttt
tatttatacatatatacgcc--ttttttttaggcgagggaatggaagttttgagcgagtt
cccccac-ttttttccctaggacttcaataagtcaaagtacaggtctagacttaatgatg
atcatcttcaagccatacagagggtctcaactgcttccgctctaaagccaaatgtggttc
agttttgagagaagaagcgctgtcaagtctctggcagcaagaagtaggcaaaagatgcca
tgtccagaagaagtgttcataatcttca-ctcaatgttctattaatgttcaggacacttc
atgttcagatgaaataattaaaactgttaataatgacatttgaggac--t--ttt-tttt
ttgaaatcccttatgtggcccagcctcacccagactttgcctcctgcggcccctaggtaa
attgagtttgagacccctg
>hAT-N163B_DR|1044806
------------------------------------------------------------
------------------------------------------------------------
------------------------------------------------------------
------------------------------------------------------------
------------------------------------------------------------
----------------------------------------------------------gt
tgt---------------------------cgcgcgcattctgatcagc-gat-------
--------------------gttgtcgcgcgcgtactcgagagc-ggtgttgaagggcgg
gagggga-tgtgtcgcgggggcacttttgatcattttggaagggcactttctatccaaga
--ctaaaaag-ggcatgtgca---ctgcacaggttgagccctatgtgtgcatgtgcctgc
tc----------------------------------------------------------
------------------------------------------------------------
------------------------------------------------------------
------------------------------------------------------------
------------------------------------------------------------
------------------------------------------------------------
------------------------------------------------------------
------------------------------------------------------------
------------------------------------------------------------
------------------------------------------------------------
-------------------
>hAT-N163B_DR|1044807
caggggtctcaaactcgcggcccgcgggccatttgcggccctcagtgc------------
---------------------------------------------------------tcc
ccgctccgctgattctatccatacacagt--------g---------------cgcttgt
cactcaat----------------------------------------------------
-------------------gc---------------gc----------------------
---gttgtcgcgcg-cg--ttctgatcagct-------------------------gtgt
tgt---------------------------cgcgcgcgtactcaagagc-ggt-------
--------------------gttatcgcgcgcctactgaagggc-ggga------ccgag
ggtgtgt-cgcgtcgcgggggcactttggatcattttggaagcacactttctatgcaaat
--ctaaaaag-ggcatgtgc---tctgcacaggttgagccctatgtgtgcacgtgcctgc
cc------tg---------tg---------------------------------------
-------------------------------------------------------ttgat
at-tataggtagatacagactggtacagactgatgtgactggagtggggtgggggtgttt
tatttatacacatatacgcc--ttttttttaggtgagggaatggaagttttgagtaagtt
cccccac-ttttttccctaggacttcaataagtcaaagtacaggtctagacttaatgatg
atcatcttcaagccatactgagggtctcatctgcttccgctttaaagccaaatgtggttc
agatttgtgagaagaagcgctgtcaagtctctggcagcaagaagtaggcaaaagatgcca
tgttcagaagaactgttcataatcttca-ctcaatgttctattaatgttcaggacacttc
atgttcagaagaaataattaaaactgttaataatgacattagaggac--t-tttt-tttt
gtgaaatcccttatgcggcccagcctcacccagactttgcctcctgcggcccccaggtaa
attgagtttgagacccctg
>hAT-N163B_DR|1044808
caggggtctcaaactcgcggcccgcggaccatttgcggccctcagtgcaatattttgtgg
cccgcgccgaccgctg-tacactgacagaatcagcggagcggg--gagagagagcgttcc
ccgctccgctgattctttccgtacacagc--------g---------------cgcttgt
cactcaat----------------------------------------------------
-------------------gc---------------gc----------------------
---gt-------------------------------------------------------
tgt---------------------------cgcgcacgtactcaagagc-ggt-------
--------------------gttatcgcgcgcctactgaagggc-ggga------ccaag
ggtgtgt-cgcgtcgcgggggcatttttgatcattttggaggcgcactttctatgcaaga
--ctaaaaag-ggcatgtgc---tctgcacaggttgagccctatgtgtgcacgtgcctg-
----------------ag---attgtg---------------------------------
-------------------------------------------------------ttgat
at-tataggtagatacagactggtacagactgatgtgactggagtggggtgggggtgttt
tatttatacatatatacgcc--ttttttttaggtgagggaatggaagttttgagtgagtt
cccccac-ttttttccctaggacttcaataagtcaaagtacaggtctagac-taatgatg
atcatcttcaagccatactgagggtctcaactgcttccgctctaaagccaaatgtggttc
agatttgtgagaagaagcgctgtcaagtctctggcagcaaggagtaggcaaaagatgcca
tgttcagaagaactgttcataatcttca-ctcaatgttctattaatgttcaggacacttc
atgttcagaagaaataattaaaactgttaataatgacatttgaggac--t--ttt-tttt
gtgaaatcccttatgtggcccagccacacccagactttgcctcctgcggcccccaggtaa
attgagtttgagacccctg
>hAT-N163B_DR|1044809
------------------------------------------------------------
------------------------------------------------------------
------------------------------------------------------------
------------------------------------------------------------
------------------------------------------------------------
------------------------------------------------------------
---------------------------------gcgcttactaaagagc-----------
------------------------------------------------------------
---gggg-gttgtcgcgggggcacttttgatcatttcagaagggcacattctatccaaga
--ctaaaaag-ggcatgtgga---ctgcacaggttgagccctatgtgtgtactagcctg-
------------------------------------------------------------
------------------------------------------------------------
------------------------------------------------------------
------------------------------------------------------------
------------------------------------------------------------
------------------------------------------------------------
------------------------------------------------------------
------------------------------------------------------------
------------------------------------------------------------
------------------------------------------------------------
-------------------
>hAT-N163B_DR|1044810
------------------------------------------------------------
------------------------------------------------------------
------------------------------------------------------------
------------------------------------------------------------
------------------------------------------------------------
------------------------------------------------------------
--------------------------------------tactcaagagc-ggt-------
--------------------cttatcgcgcgcctactcaagggc-ggga------ccgag
ggtgtgt-cgcgtcgtgggggcacttttgatcattttggaagggcactttctatccaaga
--ctaaaaag-ggcatgtgca---ctgcacaggttgagccctatgtgtgcacgtgcctgc
c-----------------------------------------------------------
------------------------------------------------------------
------------------------------------------------------------
------------------------------------------------------------
------------------------------------------------------------
------------------------------------------------------------
------------------------------------------------------------
------------------------------------------------------------
------------------------------------------------------------
------------------------------------------------------------
-------------------
>hAT-N163B_DR|1044811
caggggtctcaaactcgcggcccgcgggccatttgcggccctcagcgcaatattttgtgt
cccgcgccgaccgctg-tacactgacagaatcagcggagcggg--aagagagagcgctcc
ccgctccgctgattctatccgtacatagcggttccccg-------------cccgcc---
------------------------------------------------------------
------------------------------------aa----------------------
---gttgtcgcgcg-cg--ttctcatcagct-------------------------gtgt
tgt---------------------------cgcgcgcgtactcaagagc-ggt-------
--------------------gttatcgcacgcctactgaagggc-ggga------ccgag
ggtgtgt-cgcgtcgcgggggcacttttgatcattttggaagggcactttctatgcaaga
--ctaaaaag-ggcatgtgcg---ctgcacaggttgagccttatgtgtgcacgtgcctgc
cc------tgcatct----ta--tat----------------------------------
----------------------------------------------------------at
atc-ataggtagaaacagactggtacagactgatgtgactggagtggggtgggggtgttt
tatttatacatatataca-c--ctttttttaggtgagggaatggaagttttgagtgagtt
cccccac-ttttttccc-aggacttcaa---------------------------gcctg
atcatcttcaagccatactgagggtctcaactgcttccgctctaaagccaaatgtggttc
agatttgtgaaaagaagcgctgtcaagtctctggcagcaagaaataggcaaaagatgcca
tgttcagaagaactgttcaaaatcttca-ctcaatgttctattaatgttcaggacacttc
atgttcagaagaaataattaaaactgttaataatgacatttgaggac-tt-tttt-tttt
gtgaaatcccttatgcggcccagcctcacccagactttgcctcctgcggcccccaggtaa
attgagtttgagacccctg
>hAT-N163B_DR|1044812
------------------------------------------------------------
------------------------------------------------------------
------------------------------------------------------------
------------------------------------------------------------
------------------------------------gt----------------------
---gttatcgcgcg-cg--tactgatcagct-------------------------gtgt
tgt---------------------------cgcgcgcgtactcaagagc-ggt-------
--------------------gttgtcgcgcgcctactgaagggc-ggga------ccgaa
ggtgtgc-cgcgtcgcgggggcacttttgatcattttggaagggcactttctatccaaga
--ct----at-ggcatgtgca---cttcacaggttgagccctatgtgtgcacgtgcctgg
tg------tgtatat---------------------------------------------
------------------------------------------------------------
------------------------------------------------------------
-------gtgtgtataaa------------------------------------------
------------------------------------------------------------
------------------------------------------------------------
------------------------------------------------------------
------------------------------------------------------------
-------------------aaaattataagta----------------------------
------------------------------------------------------------
-------------------
>hAT-N163B_DR|1044813
------------------------------------------------------------
------------------------------------------------------------
------------------------------------------------------------
------------------------------------------------------------
------------------------------------------------------------
------------------------------------------------------------
---------------------------------gcgcgtactcaagtgc-ggt-------
--------------------gttttcgcgcgcctactgaaaggc-ggtag-------ggg
gaggggg-ggtgtcgcgggggcacttttgatcaatttggaagggcactttctatccaaga
--ctaaa-----------------------------------------------------
------------------------------------------------------------
------------------------------------------------------------
------------------------------------------------------------
------------------------------------------------------------
------------------------------------------------------------
------------------------------------------------------------
------------------------------------------------------------
------------------------------------------------------------
------------------------------------------------------------
------------------------------------------------------------
-------------------
>hAT-N163B_DR|1044814
------------------------------------------------------------
------------------------------------------------------------
------------------------------------------------------------
------------------------------------------------------------
------------------------------------------------------------
------------------------------------------------------------
------------------------------------------------------------
------------------------------------------------------------
------------------------------------------------------------
------------------------------------------------------------
------------------------------------------------------------
------------------------------------------------------------
--------------------tggtacatactgatgtgactggagtggggtgggggcgttt
tatttatacatatatacgcc--ttttttttaggtgagggaatggaagttttgagtgagtt
ccc---------------------------------------------------------
-------gcaagccatactgagggtctcaactgcttccgctctaaagccaaatgaggttc
agatttgtgaggagaagcgctgtcaagtctctggcagcaaggagtaggcaaaagatgcca
tgttcagaagaactgttcataatcttca-ctcaatgttttattaatgttcaggacacttc
atgttcagaagaaataattaaaactgttaataatgacatttgaggac-tt-tttt-tttt
gtaaaatcccttatgcggcccagcctcacccagactttgcctcctgcggcccccaggtaa
attgagtttgagacccctg
>hAT-N163B_DR|1044815
------------------------------------------------------------
------------------------------------------------------------
------------------------------------------------------------
------------------------------------------------------------
------------------------------------------------------------
------------------------------------------------------------
------------------------------------------------------------
------------------------------------------------------------
------------------------------------------------------------
------------------------------------------------------------
------------------------------------------------------------
------------------------------------------------------------
------------------------------------------------------------
------------------------------------------------------------
------------------------------------------------------------
------------------------------------------------------------
agatttgtgagaagaagcgctgtcaagtctctggccgcaagaagtaggcaaaagatgcca
tgttcagaagaactgttcataatcttca-ctcaatgttctattaatgtccaggacacttc
atgtttagaagaaatcattaaaactgttaataatgacatttgaggac--t--ttt-tttt
gtgaaatcccttatgcggcccagcctcacccagactttgcctcctgcggcccccaggtaa
attgagtttgagacccctg
>hAT-N163B_DR|1044816
------------------------------------------------------------
------------------------------------------------------------
------------------------------------------------------------
------------------------------------------------------------
------------------------------------------------------------
------------------------------------------------------------
------------------------------------------------g-gat-------
--------------------gttgtcgt--------------------------------
----------tgtcgctggggcacttttgatcattttggaagggcactttctatccaaga
--ctaa-aag-ggcatgtgca---ctgcacaggttgagccctatgtgtgcatgtgcctgt
cg------tg--------------------------------------------------
------------------------------------------------------------
------------------------------------------------------------
------------------------------------------------------------
------------------------------------------------------------
------------------------------------------------------------
------------------------------------------------------------
------------------------------------------------------------
------------------------------------------------------------
------------------------------------------------------------
-------------------
>hAT-N163B_DR|1044817
cagggggctcaaactcgtggcccgcgggccatttgcggccctcagtgcaatattttgtgg
cccgcgccgaccgctg-tacactgacagaatcagcggagcggg--gagagagagcgctcc
ccgctccgctgattctatccgtaca----------cag-------------cgcgcttgt
cactcaat----------------------------------------------------
----------------------------------gcgc----------------------
---gttgtcgcgcg-cg--ttttgatcagct-------------------------gtgt
tgt---------------------------cgcgcgcgtactcaagagc-ggt-------
--------------------gttatcgcgcgcctactgaagggc-ggga------ccgag
ggtgtgc-cgcgtcgcggggacacttttgatcattttggaagggcactttctatgcaaga
--ctaaaaag-ggcatgtgct---ctgcacaggttgagccctatgtgtgcacgtgcctgc
cc------tgcatct----ta--tat----------------------------------
----------------------------------------------------------at
att---------------------------------------------------------
------------------------------------------------------------
------------------------------------------------------------
------------------------------------------------------------
------------------------------------------------------------
------------------------------------------------------------
------------------------------------------------------------
------------------------------------------------------------
-------------------
>hAT-N163B_DR|1044818
------------------------------------------------------------
------------------------------------------------------------
------------------------------------------------------------
------------------------------------------------------------
------------------------------------------------------------
------------------------------------------------------------
------------------------------------------------------------
------------------------------------------------------------
------------------------------------------------------------
------------------------------------------------------------
------------------------------------------------------------
----------------------------------------------------------at
at-tataggtagatacagactggtacagactgatgtgactggagtggggtgggggtgttt
tatttatacatatatacgcct-ttttttttaggtgagggaatggaagttttgagtgagtt
cccccac-ttttttccctaggacttcaataagtcaaagtacaggtctagacttaatgatg
atcatcttcaagccacactgagggtctcaactgcttccgctctaaagccaaatgtggttc
agatttgtgagaagaagcgctgtcaagtctctggcagcaaggagtaggcaaaagatgcca
tgttcagaagaactgttcataatcttca-ctcaatgttctatta----------------
atgttcagaagaaataattaaaactgttaataatgacatttgaggac--t-tttt-tttt
gtgaaatcccttatgcggcccagcctcacccagactttgccttctgcggcccccaggtaa
attgagtttgagacccctg
>hAT-N163B_DR|1044819
------------------------------------------------------------
------------------------------------------------------------
------------------------------------------------------------
------------------------------------------------------------
------------------------------------------------------------
---gtcgccgcgcg-cg--ttctgatcagct-------------------------gtgt
tgt---------------------------cgcgcgcgtcctcaagagc-ggt-------
--------------------gttgtcgcgcgcctactgaagggc-ggga------ccgaa
ggtgtgt-cgcgtcgcgggggcacttttgatcattttggaagggcactttctatccaaga
--ctaaaaag-ggcatgtgca---ccgc--------------------------------
------------------------------------------------------------
------------------------------------------------------------
------------------------------------------------------------
------------------------------------------------------------
------------------------------------------------------------
------------------------------------------------------------
------------------------------------------------------------
------------------------------------------------------------
------------------------------------------------------------
------------------------------------------------------------
-------------------
>hAT-N163B_DR|1044820
caggggtctcaaactcgcggaccgcgggccatttgcagccctcagtgcaatattttgtgg
cccgcgccgaccgctg-tactctgacagaatcagcggagcggg--gagagagagcgctcc
ccgatccgctgattctatccgtaca----------cag-------------cgcgcttgt
cactcaat----------------------------------------------------
----------------------------------gcgc----------------------
---gttgtcgcgcg-cg--ttctgatcagct-------------------------gtgt
tgt---------------------------cgcgcgcatactcaagagc-ggt-------
--------------------gttatcgcgcgcctactgaagggc-ggga------ccgag
ggtgtgt-cgcgtcgcgggggcacttttgatcattttggaagggcactttctatgcaaga
--ctaaaaag-ggcatgtgct---ctgcacaggttgagccctatgtgtgcacatgcctgc
cc------tgcatct----ta--tat----------------------------------
----------------------------------------------------------at
att---------------------------------------------------------
------------------------------------------------------------
------------------------------------------------------------
------------------------------------------------------------
------------------------------------------------------------
------------------------------------------------------------
------------------------------------------------------------
------------------------------------------------------------
-------------------
>hAT-N163B_DR|1044821
------------------------------------------------------------
------------------------------------------------------------
------------------------------------------------------------
------------------------------------------------------------
------------------------------------------------------------
--------cgcgcg-cg--tactgaatagcg-------------------------gtgt
tgtctcgcgagttcttatcagctgtgttgtcgcgcgcgtactgaatagt-ggtgttgtc-
---------------gcgcggttgtcgtgcgagttcttatcagc----------------
--tgtgt-tgtcgcgc-------------------------gag----------------
ttcttatcagctg--------tgt-----------------tgt-cgcgcgcgtactgaa
--------t---------------------------------------------------
------------------------------------------------------------
------------------------------------------------------------
------------------------------------------------------------
-----a------------------------------------------------------
------------------------------------------------------------
-------------gcggtgttgtc------------gcg-------------------cg
------------------------------------------------------------
------------------------------------------------------------
------------------------------------------------------------
-------------------
>hAT-N163B_DR|1044822
------------------------------------------------------------
------------------------------------------------------------
-------------------------------------g-------------cgcgc----
------------------------------------------------------------
------------------------------------tc----------------------
---tttagtacacg-cgcctcctaatcagct-------------------------gtgt
tgt---------------------------cgcgcgcgtactcaagagt-ggt-------
--------------------gttgtcgcgcgcctactgaagggc-ggga------ccgag
ggtgtgt-cgcgtcgcgggggcacttttgatcattttggaagggcactttctatccaaga
--ctaaaaag-ggcatgtgca---gtgtacaggttgagccctatgtgtgcacgtgcctg-
------------------------------------------------------------
------------------------------------------------------------
------------------------------------------------------------
------------------------------------------------------------
------------------------------------------------------------
------------------------------------------------------------
------------------------------------------------------------
------------------------------------------------------------
------------------------------------------------------------
------------------------------------------------------------
-------------------
>hAT-N163B_DR|1044823
------------------------------------------------------------
------------------------------------------------------------
------------------------------------------------------------
------------------------------------------------------------
------------------------------------------------------------
---------gcgcg-ca--tactgatcagct-------------------------gtgt
tgt---------------------------cgtgcgcgtactcaagagc-ggt-------
--------------------gttgtcgcgcacctactgaagggc-agga------ccgaa
ggtgtgt-cgcgtcgcgggggcacttttgatcattttggaagggcactttctatccaaga
--ctaaaaag-ggcatgtgca---ctgcacaggttgagccatatgtgtgcacgtgcctgc
ct------tcaggta----tc--t------------------------------------
------------------------------------------------------------
------------------------------------------------------------
------------------------------------------------------------
------------------------------------------------------------
------------------------------------------------------------
------------------------------------------------------------
------------------------------------------------------------
------------------------------------------------------------
------------------------------------------------------------
-------------------
>hAT-N163B_DR|1121054
caggggtctcaaactcgcggcccgcaggccatttgcggccctcagtgcaatattttgtgg
cccacaccgaccgctg-tactctgacagaatcagcggggcggg--gagagagagcgctcc
ccgctccgctgattctatccgtacacagc--------g---------------cgcttgt
cactcaat----------------------------------------------------
-------------------gt---------------gc----------------------
---gttgtcgcgcg-cg--ttctgatcagct-------------------------gtgt
tgt---------------------------cgcgcgcgaactcaagagc-ggt-------
--------------------gttatcgcgcgcctactgaagggc-ggga------ccgag
ggtgtgt-cgcgtcgcgggggcacttttgatcattttggaagggcactttctatgcaaga
--ctaaaaag-ggcatgtgc---tctgcacaggttgagccctatgtgtgctcgtgcctgc
cc------tgcatct----tatatata---------------------------------
-------------------------------------------------------ttgat
at-tataggtagatacagactggtacagattgatgagactggagtggggtgggggtgttt
tatttatacatatatacgcc---tttttttaggtgagggaatggaag--ttgagtgagtt
cccccac-ttttttccctaggacttcaataagtcaaagtacaggtctagacttaatgatg
atcatcttcaagccatactgagggtctcaactgcgtccgctctaaagccaaatgtggttc
agatttgtgagaagaagcgctgtcaagtctctggcagcaagaagtaggcaaaagatgcca
tgttcagaagaactgttcataatcttca-ctcaatgttctgttaatgttcaggacacttc
atgttcagaagaaataattaaaactgttaataatgacatttgaggac--t-tttt-tttt
gtgaaatcccttatgcggcccagcctcacccagactttgcctcctgcggcccccaggtaa
gttgagtttgagacccctg
>hAT-N163B_DR|1121055
------------------------------------------------------------
------------------------------------------------------------
------------------------------------------------------------
------------------------------------------------------------
------------------------------------------------------------
------------------------------------------------------------
------------------------------------------------------------
------------------------------------------------------------
-----------gtcgcgggggaacttttgatcttttttgaaaggcactttctatccaaga
--ctaaaaag-gccatgtgca---ctgcacaggttgagccctatgtgtgcacgtgcctgc
cctgc-------------------------------------------------------
------------------------------------------------------------
------------------------------------------------------------
------------------------------------------------------------
------------------------------------------------------------
------------------------------------------------------------
------------------------------------------------------------
------------------------------------------------------------
------------------------------------------------------------
------------------------------------------------------------
-------------------
>hAT-N163B_DR|1121056
caggggtctcaaactcgcggcccgcgggccatttgcggccctcagtgcaatattttgtgg
cccgcgccgaccgctg-tactctgacagaatcagcggagcggg--tagagagagcgctcc
ccgctccgctgattctatccgtacacagc--------g---------------cgcttgt
------------------------------------------------------------
------------------------------------------------------------
----------------c--actcaat---gt-------------------------gcgt
tgt---------------------------cgcgcgcgttctgatcagc-tgt-------
--------------------gttatcgcgcgcctactgaagggc-ggga------ccgag
ggtgtgt-cgcgtcgcgggggcacttttgatcattttggaagggcactttctatgcaaga
--ctaaaaag-ggcatgtgc---tctgcacaggttgagccctatgtgtgcacgtgcctgc
cc------tgcatct----tatatata---------------------------------
-------------------------------------------------------tta--
-----taggtagatacagactggtacagattgatgtgactggagtggggtgggggtgttt
tatttatacatatatacgcc---tttttttaggtgagggaatggaagttttgagtgagtt
cccccactttttttccctaggacttcaataagtcaaagtacaggtctagacttaatgatg
atcatcttcaagccatactgagggtctcaactgcgtctgctctaaagccaaatgtggttc
agatttgtgagaagaagcgctgtcaagtctctggcagcaaggagtaggcaaaagatgcca
tgttcagaagaactgttcataatcttca-ctcaatgttctgttaatgttcaggacacttc
atgttcagaagaaataattaaaactgttaataatgacatttgaggac--t--ttt-tttt
gtgaaatcccttatgcggcccagcctcacccagactttgcctcctgcggcccccaggtaa
attgagtttgagacccctg
>hAT-N163B_DR|1121057
------------------------------------------------------------
------------------------------------------------------------
------------------------------------------------------------
------------------------------------------------------------
------------------------------------gt----------------------
---gttgtcgcgcg-ag--ttcttatcagct-------------------------gtgt
tgtcgcgcgagttcttatcagctgtgttgtcgcgcgcgtactgaatagc-ggt-------
--------------------gttgtcgcgcgcgtactgaatagc----------------
--ggtgt-tgtcgcgc-------------------------gag----------------
ttcttatcagctg--------tgt-----------------tgt-cgcgcgagttcttat
--------c---------------------------------------------------
------------------------------------------------------------
------------------------------------------------------------
------------------------------------------------------------
-----a------------------------------------------------------
------------------------------------------------------------
-------------gctgtgttgtc------------gcg-------------------tg
------------------------------------------------------------
------------------------------------------------------------
------------------------------------------------------------
-------------------
>hAT-N163B_DR|1121058
---------------------------------------------------gtgttgt--
--cgcgtgagttcttatca-----------------------------------------
------------------------------------------------------------
------------------------------------------------------------
-------------------gc--------------tgt----------------------
---gttgtcgcgcg-cg--tactgaatagcg-------------------------gtgt
tgt---------------------------cgcgcgcgtactgaatagc-gg--------
-------------------------cgcgcgcgtactgaatagc----------------
--tgtgt-tgtcgcgc-------------------------gag----------------
ttcttatcagctg--------tgt-----------------tgt-cgcgcgcgtactgaa
--------t---------------------------------------------------
------------------------------------------------------------
------------------------------------------------------------
------------------------------------------------------------
-----a------------------------------------------------------
------------------------------------------------------------
-------------gcggtgttgtc------------gcg-------------------cg
------------------------------------------------------------
------------------------------------------------------------
------------------------------------------------------------
-------------------
>hAT-N163B_DR|1121059
caggggtctcaaactcgcagcctgcgggccatttgcggccctcagggcaatattttgtgg
cctgcgccga--------------------------------------------------
------------------------------------------------------------
------------------------------------------------------------
------------------------------------------------------------
------------------------------------------------------------
------------------------------------------------------------
------------------------------------------------------------
------------------------------------------------------------
------------------------------------------------------------
------------------------------------------------------------
------------------------------------------------------------
------------------------------------------------------------
------------------------------------------------------------
------------------------------------------------------------
------------------------------------ccgctctaaagccaaatgtggttc
agatttgtgagaagaagcgctgtcaagtctctggcagcaagaagtaggcaaaagatgcca
tgttcagaggaactgttcataatcttca-ctcaatgttctattaatgttcaggacacttc
atgttcagaagaaataattaaaactgttaataatgacatttgaggac--t--ttt-tttt
gtgaaatcccttatgcggcccagcctcacccagactttgcctcctggggcccccaggtaa
attgagtttgagacccctg
>hAT-N163B_DR|1121060
------------------------------------------------------------
------------------------------------------------------------
------------------------------------------------------------
[truncated: 393,540 more chars]
