# Supplementary material for: Zebrafish transposable elements show extensive diversification in age, genomic distribution, and developmental expression
Source: Genome Res. 2022 Jul;32(7):1408–23. doi: 10.1101/gr.275655.121 (PMC9341512; doi:10.1101/gr.275655.121)
Supplement: Supplemental Material [file supp_gr.275655.121_Supplementary_data_2.tar.gz › supp-data-2/Kolobok-N2A_DR.mafft.fa]

>Kolobok-N2A_DR|27981
------------------------------------------------------------
------------------------------------------------------------
------------------------------------------------------------
------------------------------------------------------------
------------------------------------------------------------
------------------------------------------------------------
------------------------------------------------------------
-t-------g-------g-tg--------g---tt--------g---aa--att--a-c-
------g-------------g------a---------------------a-gt-------
-t---------t--tc--cagg---a------taaa----------------------t-
---aac---------------------a-a-aa--tgg--g-ac-----ggtggctgg-a
gatgggg-c-----t---------g----------------------------------a
---aat--------------------------------------------------a---
-------------cg---------------------------------------------
---------------ggaga-c-------------tc---------------c--tg---
-----------------------------------------g-g--a----------a--
--aa-a-------c-----agg---agt-------g--t-------tg----g-------
c---------ag-----------------------gt----------------atgc---
------tc---a------------------------c--------------------a--
------c---------------------------a------------------ca---c-
a---------------ca----------------ca----------------cacaa---
-------------------------------------------ctc--------------
--------------------------------------tg--------------------
----------------g--------------------------------------a----
------------------------------------------------------------
------------------------------------------------------------
------------------------------------------------------------
------------------------------------------------------------
------------------------------------------------------------
------------------------------------------------------------
------------------------------------------------------------
---------------ctc-tga--ctacttcaata-ga-------------ctgaaatgc
ccagcacggca-tatcaacatgtctcgcgctgaatgctg--------tcgaccaatcg--
-----ct----gt-catcggtccaatcagcgcagattag---------------------
---------------------------------------attgctgggataat-cag-gt
--aaaaat-aaatgcagattat--aa-gacaatgaaa-gtg--ttttat-ga-gcttgca
agcagatcagcct-gttgctggaca-cccc-----aaaacc-aaaatatgacc-ctt-t-
ataaaacataatgggggttct---------------------------------------
------------------------------------------------------------
------------------------------------------------------------
------------------------------------------------------------
------------------------------------------------------------
------------------------------------------------------------
------------------------------------------------------------
------------------------------------------------------------
---------------------------------------------------------
>Kolobok-N2A_DR|27982
------------------------------------------------------------
------------------------------------------------------------
------------------------------------------------------------
------------------------------------------------------------
------------------------------------------------------------
------------------------------------------------------------
------------------------------------------------------------
------------------------------------------------------------
------------------------------------------------------------
------------------------------------------------------------
------------------------------------------------------------
------------------------------------------------------------
------------------------------------------------------------
------------------------------------------------------------
------------------------------------------------------------
------------------------------------------------------------
------------------------------------------------------------
------------------------------------------------------------
------------------------------------------------------------
------------------------------------------------------------
------------------------------------------------------------
------------------------------------------------------------
------------------------------------------------------------
------------------------------------------------------------
------------------------------------------------------------
------------------------------------------------------------
------------------------------------------------------------
------------------------------------------------------------
------------------------------------------------------------
------------------------------------------------------------
------------------------------------------------------------
------------------------------------------------------------
------------------------------------------------------------
------------------------------------------------------------
------------ggatcactgaatgattca--tatgggagtcgctgggataat-cag-gt
--aaaaat-aaatgcagattat--aa-gacaatgaaa-ggg-ttttttt-ga-ccttgca
tgcagatcagcct-gttgttagagacccct-----aaaacc-aaaatatgaac-c-ttt-
tt-atgcaaattagaggctct---------------------------------------
------------------------------------------------------------
------------------------------------------------------------
------------------------------------------------------------
------------------------------------------------------------
------------------------------------------------------------
------------------------------------------------------------
------------------------------------------------------------
---------------------------------------------------------
>Kolobok-N2A_DR|27983
------------------------------------------------------------
------------------------------------------------------------
------------------------------------------------------------
------------------------------------------------------------
------------------------------------------------------------
------------------------------------------------------------
------------------------------------------------------------
------------------------------------------------------------
------------------------------------------------------------
------------------------------------------------------------
------------------------------------------------------------
------------------------------------------------------------
------------------------------------------------------------
------------------------------------------------------------
------------------------------------------------------------
------------------------------------------------------------
------------------------------------------------------------
------------------------------------------------------------
------------------------------------------------------------
------------------------------------------------------------
------------------------------------------------------------
------------------------------------------------------------
------------------------------------------------------------
------------------------------------------------------------
------------------------------------------------------------
------------------------------------------------------------
------------------------------------------------------------
------------------------------------------------------------
------------------------------------------------------------
------------------------------------------------------------
-----------------------------------------ctcac-ac-----ata---
ta--c-tc---tgcactc-tga--ctacttcaaaatag-------------ttgataagc
c-----------------------------------------------------attacg
acagag--tgggt-catcagaccaatcagtgcagattagcattgcgctgaggt-ggggtt
t-gggaacaaatggatcgctaaatgaatca--tatgggagtcg-----ataat-tag-tt
--aaaaat-aaatgc-----at--aa-gacataaaaa-gtgtttttttt-ta-ccttgca
tgtatatcagctt-gttgttggagacccc------aaaact-aaaatatgacc-c-ttt-
ttaatatataatggggct------------------------------------------
------------------------------------------------------------
------------------------------------------------------------
------------------------------------------------------------
------------------------------------------------------------
------------------------------------------------------------
------------------------------------------------------------
------------------------------------------------------------
---------------------------------------------------------
>Kolobok-N2A_DR|27984
------------------------------------------------------------
------------------------------------------------------------
------------------------------------------------------------
------------------------------------------------------------
------------------------------------------------------------
------------------------------------------------------------
------------------------------------------------------------
-------------tt--a-tg----t---g-tttt-------------------------
------------------------------------------------------------
------------------------------------------------------------
------------------------------------------------------------
------------------------------------------------------------
------------------------------------------------------------
------------------------------------------------------------
------------------------------------------------------------
------------------------------------------------------------
------------------------------------------------------------
------------------------------------------------------------
------------------------------------------------------------
------------------------------------------------------------
-----------------------------------------------aattgtgt-----
------------------------------------------------------------
-----------------ttt-gattgtattttgttacttgtaatagctccacatggcttg
tactttatctggtttgctctttatattcacataacacatctaaaaccatgttg-aaaacg
tgtcgtgtgccgctttg-ttta--------------------------------------
------------------------------------------------------------
------------------------------------------------------------
------------------------------------------------------------
------------------------------------------------------------
------------------------------------------------------------
------------------------------------------------------------
------------------------------------------------------------
------------------------------------------------------------
------------------------------------------------------------
------------------------------------------------------------
------------------------------------------------------------
------------------------------------------------------------
------------------------------------------------------------
------------------------------------------------------------
------------------------------------------------------------
------------------------------------------------------------
------------------------------------------------------------
------------------------------------------------------------
------------------------------------------------------------
------------------------------------------------------------
---------------------------------------------------------
>Kolobok-N2A_DR|27985
------------------------------------------------------------
------------------------------------------------------------
------------------------------------------------------------
------------------------------------------------------------
------------------------------------------------------------
------------------------------------------------------------
------------------------------------------------------------
------------------------------------------------------------
------------------------------------------------------------
------------------------------------------------------------
------------------------------------------------------------
------------------------------------------------------------
------------------------------------------------------------
------------------------------------------------------------
------------------------------------------------------------
------------------------------------------------------------
------------------------------------------------------------
------------------------------------------------------tgctta
agcaa-tctacatgcatacaacgagggattcgtcagccatttaaaggaaggaggatcag-
aaaagactactgatg-taa-aagttcctg-tcaagctctaaaagg---------------
--------------------------------atcagttccttcctccatttcagaagtg
----t-----aag-taa-a-----------------------------------------
----------------------------------------------------gcga----
------------------------------------------------------------
------------------------------------------------------------
------------------------------------------------------------
------------------------------------------------------------
------------------------------------------------------------
------------------------------------------------------------
------------------------------------------------------------
------------------------------------------------------------
------------------------------------------------------------
------------------------------------------------------------
------------------------------------------------------------
------------------------------------------------------------
------------------------------------------------------------
------------------------------------------------------------
------------------------------------------------------------
------------------------------------------------------------
------------------------------------------------------------
------------------------------------------------------------
------------------------------------------------------------
------------------------------------------------------------
------------------------------------------------------------
------------------------------------------------------------
---------------------------------------------------------
>Kolobok-N2A_DR|27986
------------------------------------------------------------
------------------------------------------------------------
------------------------------------------------------------
------------------------------------------------------------
------------------------------------------------------------
------------------------------------------------------------
------------------------------------------------------------
------------------------------------------------------------
------------------------------------------------------------
------------------------------------------------------------
------------------------------------------------------------
------------------------------------------------------------
------------------------------------------------------------
------------------------------------------------------------
------------------------------------------------------------
------------------------------------------------------------
------------------------------------------------------------
------------------------------------------------------------
------------------------------------------------------------
------------------------------------------------------------
------------------------------------------------------------
------------------------------------------------------------
------------------------------------------------------------
------------------------------------------------------------
------------------------------------------------------------
------------------------------------------------------------
------------------------------------------------------tgacat
ta-caggagttttccgg------------------------gagaa--------ataaca
a-aacg--------------gga--ggg----tgg---cgggaga--tgggtttaa----
-----------------------ag-----------------------------------
------------------------------------------------------------
------------------------------------------------------------
------------------------------------------------------------
------------------ggactaagaaatggaggcta----------------------
------------------------------------------------------------
------------------------------------------------------------
------------------------------------------------------------
---------------------agtaactgtactatgcgct--------------------
------------------------------------------------------------
------------------------------------------------------------
------------------------------------------------------------
------------------------------------------------------------
------------------------------------------------------------
------------------------------------------------------------
------------------------------------------------------------
---------------------------------------------------------
>Kolobok-N2A_DR|27987
------------------------------------------------------------
------------------------------------------------------------
------------------------------------------------------------
------------------------------------------------------------
------------------------------------------------------------
------------------------------------------------------------
------------------------------------------------------------
------------------------------------------------------------
------------------------------------------------------------
------------------------------------------------------------
------------------------------------------------------------
------------------------------------------------------------
------------------------------------------------------------
------------------------------------------------------------
------------------------------------------------------------
------------------------------------------------------------
------------------------------------------------------------
------------------------------------------------------------
------------------------------------------------------------
------------------------------------------------------------
------------------------------------------------------------
------------------------------------------------------------
------------------------------------------------------------
------------------------------------------------------------
------------------------------------------------------------
------------------------------------------------------------
------------------------------------------------------------
------------------------------------------------------------
------------------------------------------------------------
------------------------------------------------------------
------------------------------------------------------------
------------------------------------------------------------
------------------------------------------------------------
-----------------------------------------------taagaa-ggggtt
g-gggaacaattgaattgctaaacgaatca--tatgggagttgctgggataat-tag-gt
--agaaat-aaatgcatacgat--aa-gacagcaaaa-gtg--tttttt-ga-ccttgca
cgcatatcagcct-gttgttgaagaccttt-----aaaacc-aaaatatgacc-c--tt-
ttaatgtataataggagct-----------------------------------------
------------------------------------------------------------
------------------------------------------------------------
------------------------------------------------------------
------------------------------------------------------------
------------------------------------------------------------
------------------------------------------------------------
------------------------------------------------------------
---------------------------------------------------------
>Kolobok-N2A_DR|27988
------------------------------------------------------------
------------------------------------------------------------
------------------------------------------------------------
------------------------------------------------------------
------------------------------------------------------------
------------------------------------------------------------
------------------------------------------------------------
------------------------------------------------------------
------------------------------------------------------------
------------------------------------------------------------
------------------------------------------------------------
------------------------------------------g-gg-gtgac-----ata
cgaaacc-taagtcccgcccaattgttgcacgtgcaa-acccaggaaag-t-t-gaaac-
c--tgt-gg-ccccg-ccc-acaaacac-agta-gc-aaata--aaaag------agga-
aga-caaacactgtaacagat--acg--gtt-gaatc-aagtcgcgtagatgctgtgctc
agcaggatattactgtaagtgtga----ggga-aag-ta-agtgtta-tttt-ctctacc
g-aa-agataatactgtgaagagtcagtggttgagg-ttta-tttttgc-aaaaataccg
ca-gcattatagacg---------------------t-ta-tttttctgacgagtgtttc
tggaa-tctacatgcttgcaatgggggattcgtctgccatttgtaaacgggaggattaa-
aaaagattattgata-ta------------------------------------------
------------------------------------------------------------
------------------------------------------------------------
------------------------------------------------------------
------------------------------------------------------------
------------------------------------------------------------
------------------------------------------------------------
------------------------------------------------------------
------------------------------------------------------------
------------------------------------------------------------
------------------------------------------------------------
------------------------------------------------------------
------------------------------------------------------------
------------------------------------------------------------
------------------------------------------------------------
------------------------------------------------------------
------------------------------------------------------------
------------------------------------------------------------
------------------------------------------------------------
------------------------------------------------------------
------------------------------------------------------------
------------------------------------------------------------
------------------------------------------------------------
------------------------------------------------------------
------------------------------------------------------------
------------------------------------------------------------
---------------------------------------------------------
>Kolobok-N2A_DR|27989
------------------------------------------------------------
------------------------------------------------------------
------------------------------------------------------------
------------------------------------------------------------
------------------------------------------------------------
------------------------------------------------------------
-----------------------------------------------------agagccc
ct-------a---tt--a-tg----g---g-tttt---t----g-a-aa--a-tg-a-c-
ctt-ccc-ta----------g--tgt-g-taa---g-a--gct-ct-a-a-gtg-a-a--
gt-ga---aa-ta-tc--cag-ct-aaggct-taaa-tctgaaagtgc-ac-agtgt-tt
-aaaactattgatt-catct---at--a-a-aa-g-agtcg-act-cata---cgt--ta
aatgaat-catct-t--g-ataacg-agtctttagccgtttcg-gc-gtgacatc-gata
caaacct-taagcctcgcccaattgttgcccacgcaa-acccgggaaaa-t-t-taaac-
c--tgt-gg-ccccg-ccc-acaaacac--------------------------------
-----------ttcagcagatc-ctg--gtt-gagtc-aagtcatgaagatgctgtgctc
agctggatattagtggaagtgtga---gggaa-a--------------gttt-atctacc
c-aa-agatgaaactgtgaaaagttagtggttgagg-ttta-tttttac-aaaaaaacct
ca-gcattatagccccagcctt-------------------------------gtgcttt
tggaa-tctacacgcttacaacgggggattcgtcagccgtttgttaaaggaaggatctg-
aaaagactactgatg-taa-aggactt-g-tctgagctcgacaggaactttattagtac-
atggat-cagt-ggatca-----------tggagcagtttcttcctccatttcacaagtg
----taag------taa-gtg-t---ga-tcaaaatg-gttgcctc---attt-tctcct
gcttgcaaat-tatgtgttttaattg------------tgcaacc----------gcttg
tacggtatcaggttaactctt-taattttcaaatcgtgtccaatgctacattg-aaaacg
tgatgcgtgctgctttg-ttctcgga-tt-taaatgcatttg----tgagctcatgttcc
acggtccgg-ataaataacaggagtgttggcaggtatgc---------------------
------------------------------------------------------------
------------------------------------------------------------
------------------------------------------------------------
------------------------------------------------------------
------------------------------------------ccac-ac-----ata---
cg----------------ctct---gacttcaatattg-------------ttgataagc
cgagctgggta-tttcac--cgtctcacactaaacgctg--------tcgaccaatagca
acatgc--tg---tcatcggtccaatcagcgcagattagcttcgcactaaaga-ggggtt
t-g----------------------------------g-----------taat-------
----aaat-------------------g--aa---------------t-----c------
------------------------ac----------------------------------
----tgaacga-------------------------------------------------
------------------------------------------------------------
------------------------------------------------------------
------------------------------------------------------------
------------------------------------------------------------
------------------------------------------------------------
------------------------------------------------------------
------------------------------------------------------------
---------------------------------------------------------
>Kolobok-N2A_DR|27990
------------------------------------------------------------
------------------------------------------------------------
------------------------------------------------------------
------------------------------------------------------------
------------------------------------------------------------
------------------------------------------------------------
------------------------------------------------------------
------------------------------------------------------------
------------------------------------------------------------
------------------------------------------------------------
------------------------------------------------------------
------------------------------------------------------------
------------------------------------------------------------
------------------------------------------------------------
------------------------------------------------------------
------------------------------------------------------------
------------------------------------------------------------
------------------------------------------------------------
------------------------------------------------------------
------------------------------------------------------------
------------------------------------------------------------
------------------------------------------------------------
------------------------------------------------------------
------------------------------------------------------------
------------------------------------------------------------
------------------------------------------------------------
------------------------------------------------------------
------------------------------------------------------------
------------------------------------------------------------
------------------------------------------------------------
-----------------------------------------ctcac-ac-----ata---
ca--c-ta---tgcaatc-tga--ctacttcaatattg-------------ttgataagc
tgtgctgggca-cttcactctgtttcactctgaacactg--------tcgaccaatcgca
acaggc--tg--c-catcggtccaaccagcgcagattagctaagcgttaatga-ggggtt
t-gggagcaaataaattgctgaacgattca--tatgggagtcgctgggataat-tag-gt
--aaaaat-aaatgcatattat--aa-gaccatgaaa-gtg--ttttt------------
------tgaccgt-g---------------------------------------------
--catgcatatcag----------------------------------------------
------------------------------------------------------------
------------------------------------------------------------
------------------------------------------------------------
----cctgttgttg----------------------gagacctacaa-------------
----------------------------acactgtagcagatcccggttgcatcaagtcg
tgtagatgctgtgctcagctggatataactgcaagtgtgaggggaaagttagtgttattt
tctttacccaaagatgaaactgtaaagagtcag-tgttgaggtttatttttgcaaaaata
cctcagcattaaagcccagccttgtgcatgagtgcttctagaatctacacgcttaaa
>Kolobok-N2A_DR|27991
------------------------------------------------------------
------------------------------------------------------------
------------------------------------------------------------
------------------------------------------------------------
------------------------------------------------------------
------------------------------------------------------------
------------------------------------------------------------
------------------------------------------------------------
------------------------------------------------------------
------------------------------------------------------------
------------------------------------------------------------
------------------------------------------------------------
------------------------------------------------------------
------------------------------------------------------------
------------------------------------------------------------
------------------------------------------------------------
-----------------------------------------------------------t
ca-gcatcatag-cccagccttgtgctgttc--------------------taatgcttc
tggaa-tcc---cacttacaacggggcattcattggctgtttgttaatggaaggatcag-
aaaagactactgatg-taa-gggaatatg-tcaga----------------------ac-
a------tgga----tca-----------ttggtcagtttcttcttccatttcacaagtg
----taag------taa-gtg-c---ga-ttaaaatg-gttgccttcctgtgt-tctcta
gcttgcaaac-tatg-------------ttttgttacctgtaacc----------gcttg
tactgtat----------------------------------------------------
------------------------------------------------------------
------------------------------------------------------------
---------ctg-tttgaaattaca--ggacttttc----------cggaata--aataa
taaaatggatg-----------------------ggtggctggagatggg----cctgaa
t-tgctggagactcct--gggaa--aaa----ca---ggagtgt----------------
------------------------------------------------------------
-----------------------tggcaggtat-------gcttac-aa-----ata---
ca--c-ta---tgcactt-tga--ctacttcaaaattg-------------ttgataagc
cgtgctgggca-tttcactctgtctcgcgctgaatgttg--------tcaaccaatcaca
gcaggc--t--gt-catcggtccaatcagcgcagattagcttcacgctaagga-ggggtt
t-ggaaacaaatgaatcgctgaacgagtca--tatgggagtcgctgggataat-tag-gt
--aaaaat-aaatgcagattac--aa-gacgataaat-gtg--tttttt-ga-ccctgca
tgcatatcagcct-gttgttggagactctt-----acaacc-aaaatatgacc-c-ttt-
ttaaagtataataggggctctaa-------------------------------------
------------------------------------------------------------
---------------ctattgattcatttataaaagagtcgactcatagttcttgaaatg
aatcatc-----------------------------------------------------
-------agggtcatacgaaattatctggggaaattaaaacctgtgaccccgcccacaaa
ca-gtaccaaagagaaaga-----------------------------------------
------------------------------------------------------------
------------------------------------------------------------
---------------------------------------------------------
>Kolobok-N2A_DR|27992
------------------------------------------------------------
------------------------------------------------------------
------------------------------------------------------------
------------------------------------------------------------
------------------------------------------------------------
------------------------------------------------------------
-----------------------------------------------------agagccc
ct-------a---tt--a-tg----g---g-ttat---t----g-a-aa--a-tg-a-c-
ctt-cct-tgc-----agt-g--tgt-a-gca---c-a--gct-ct-a-a-gtg-a-a--
gt-ga---aa-ta-tc--cag-ct-aagttt-taaa-tctgaaagtgt-ac-catgt-tt
-aaaactattgatt-catct---tt--a-a-aa-g-agttg-act-cagagtggtt--cg
aatgaat-cgca--c--g-ataacg-agtctttagctgtgtca-gc-gtgacgtc-gaaa
cagaact-caagctccgcccgtttgttgcacgcgcag-acctgggaaaa-t-c-gaaac-
c--ccc-gg-ccccg-ccc-acaaacact-gta-g--aaa-g--aaaaggag-----g-a
aga-agaacactgtagcagatc-ccg--gct-gaatc-aagtcgaatagaccctgtgc--
------------tctgaagtgtg--ag--gga-aag-tt-actgttactttt-ctctagc
c-aa-agatgaggctggcaagagtcagtggtttaag-ttta-tttttgc-aaaaacacct
ta-gcattacagccccagccttgtgttgtgttcccgt-cc-tttttctgacgagtgcttc
agcaa-tctacacacttacaatggaggattcatcagctgtgtgttaaaggatgggtcag-
aaaagactattgatg-tat-gggactttg-tcagagcttgacaggaactttt-cagtac-
a------cagt----tca-----------tggaccagttccttcctccatttcacaagtg
taag----------taa-gtg-c---ga-ttaaaatg-gttgcctccttgttt-tctcta
gcttgcaagt-tatgtattt-tattgtgttttgttacttgtaaccgctt----------g
tactgtttttgg-taactctttattttcatatatcacgtgtaaatccacattg-aaaacg
cgtcacgtgccactttg-tatcaggg-gt-g--------------------tcgaaactc
gatcctgcatattttcgttccaaccccaattaaagacacctgaac---------------
----------------------------cagctaatcaagctcttt--cta--ggcatac
ta-gaaacttctagg----------cagg-----tgtgttg-agg--------------a
a--------------------------------gt---tggagct--tagctatgc----
-----------------------aggaca-----------------ccgg-ccc------
---------------------tccaggaccga--------gtttgg-ac-----atc---
cc--t-g------------------------------g-------------tttacaag-
-------------------------------------------------aataattcttg
aaaaac--tgggt-cagtggaccaatcagcgcagattagcttcgc---------------
---tgaacaagattatcatggaat-----------------------aataat-gag-gt
--aaaaat-aaatgcatattat--aa-gacaataaaa-gtg--tttttt-ga-gcctgca
tgcatatcagcct-gttgttggaga-ccct-----taaacc-aaaatat-tct-ctt-t-
taaatgcaaaataggggctct---------------------------------------
------------------------------------------------------------
------------------------------------------------------------
------------------------------------------------------------
------------------------------------------------------------
------------------------------------------------------------
------------------------------------------------------------
------------------------------------------------------------
---------------------------------------------------------
>Kolobok-N2A_DR|27993
----------------------------------------atatggagacttctgggaaa
aacgagaaa---------------------------------------------------
------------------------------------------------------------
-----------------------------------------------------------a
gaataaatg---------------------------------------------------
---catattataatacaatgaaagtgttttttgaccttgcatgtatatcagtttgttgct
ggagactc-caaaacgaaaatataaccctttttaatgcataatagtggct-ctagagccc
ct-------a---tt--a-gg----g---a-tttt---t----g-g-aa--a-tg-a-c-
ctt-tca-tgt-----agt-g--tgt-a-aca---c-a--gct-ct-a-a-gtg-a-a--
gt-ga---aa-ta-tc--tag-ct-acggct-taaa-tctgaaagtgt-gc-cgtgt-tt
-aaaactattgatt-catca---at--t-a-aa-g-agtcg-act-tatagtgctt--ca
aatgaat-tgtct-t--g-ataacg-agttcttaaccgtgcca-gt-gtgatgtt-gata
tgaaact-caagccccgctcatttgttgcacgtgcaa-acttgggagaatt-t-aaagc-
c--ccc-ga-cccca-ccc-aaaaacact-gta---------------------------
---------------gcagacc-ctg--gtt-gaaac-atgtcgtgaaggcgctgtgc--
------------tctaaagtgtg----aggga-aag-tt-actgcta-cttt-ccctacc
c-aa-agatgaggctgtgaagagtcagtggttgaag-ttta-ttattgc-gaaaatacct
ca-gcattatagcctcagccttgtgccgtgttcctgt-ca-tttttctgacgagtgcttt
agcaa-tctacacacttacaatggaggattcattggacgtttgttaaaggaaggatcag-
aaaatactatt-------t-gggact-tg--cagagcttgacaggaacttta-cagtac-
a------cagt----tca-----------taaaccagttccttct--------gtaagtg
----taag------taa-atg-c---ga-ttgaaatg-gttgcctccttgttt-tctcta
gcttgcaaat-tatgtattt-aattgtgttttattacctgtaacc----------gcttg
tactgtgtctggttaactctttattatcgtatgacgtgcttaaaccggcggtg-aaatca
cg----------------------------------------------------------
------------------------------------------------------------
------------------------------------------------------------
------------------------------------------------------------
------------------------------------------------------------
------------------------------------------------------------
------------------------------------------------------------
------------------------------------------------------------
------------------------------------------------------------
------------------------------------------------------------
------------------------------------------------------------
------------------------------------------------------------
------------------------------------------------------------
------------------------------------------------------------
------------------------------------------------------------
------------------------------------------------------------
------------------------------------------------------------
------------------------------------------------------------
------------------------------------------------------------
------------------------------------------------------------
------------------------------------------------------------
---------------------------------------------------------
>Kolobok-N2A_DR|27994
------------------------------------------------------------
------------------------------------------------------------
------------------------------------------------------------
------------------------------------------------------------
------------------------------------------------------------
------------------------------------------------------------
-----------------------------------------------------agagccc
ct-------a---at--a-tg----g---g-tttc---t----g-a-aa--a-tg-a-c-
ttt-cca-tgc-----agt-g--cat-a-act---c-a--gct-ct-a-a-gtg-a-a--
gt-ga---aa-ta-tc--cag-ct-aagact-taaa-tctgaaagtgc-ac-catgt---
------tatcgatt-gatct---at--a-a-aa-g-agtcg-act-cagagtggtt--ca
aatgaaa-catcg---gg-gtaaca-aatttttagctgtgtta-gc-atgacatt-gata
tggaact-taagcgccacctatttgttgcatgcacag-acacaggaaaa-t-t-gaaac-
c------------cg-c-----------------g------------------------a
aga-------------cac----------------------------------tgtg---
---------------------------cttca-gggaa--agtgtta-tttt-ccctgcc
--aa-aggtgaggctgtgaaatgtcagtggttgaaa-ttta-tttttgc-aaaaatatct
ca-gcattatagccccaaccttgtgctgtgtt-cctgaca-tttttttgacaagtgcttc
agcaa-tctacatgcttgcaac-ggggattcttcgaccgtttgctaaaggaaggatcag-
aaaagactattgatg-tat-aggactttg-tcagcgcttgacaggaactttatcagtac-
a------cagt----tca-----------tggattagttccgacctccatttcacaagtg
----taaa------taataca-c---ga-ttaaaatg-gttgtgtccttgttt-tctcta
gcttgcacat-tatgtattt-aattgtggtttgttgcttgtaaccacactaagtggtttg
tactgcatctggttaactctat-t----tcatatcatgtctagaaccaccata-aaaatg
tgacgtgttttat-----tttac----tt-taaatgcgtgtg----tgagttcgctatcc
tctgccgtttgtca--gctatggccaccgtcagctgttcctacacacgtgtggccatc--
---------aag-tatcaaaaaa--gttcagcttttgccgctgtgt--gga--ttaatac
tg-aatgtgtgt----------------------catggtt-aag--------------a
a-taaa-------------------ata----tgc---tggtgtt--aaactgcac----
-----------------------tgcttt-----------------aatg-cac------
---------------------tcctgcattgg--------gctcac-ac-----ata---
ca--c-tc---tgcactc-tga--ccacttcaaaattg-------------ttgacaagc
cgtggtgtgca-tttctctctgtcccacgctgaatgcag--------tcgatcaatcgca
acagac--taggt-cttcggaccaatcagcacagattatcattgcgctaaggatgag-tt
t-gggaacaa---aatcactgaacgaatcc--tatgaaagttgttgggatagt-tac-gt
--aaaaat-aaacgcatattat--aa-aacaatgaaa-gtg--ttttt--tg-acttat-
--catatcagctt-gttgttggagaccccc-----aaaacc-aacatattgcc--tttta
-taaagcataataggggctct---------------------------------------
------------------------------------------------------------
------------------------------------------------------------
------------------------------------------------------------
------------------------------------------------------------
------------------------------------------------------------
------------------------------------------------------------
------------------------------------------------------------
---------------------------------------------------------
>Kolobok-N2A_DR|27995
------------------------------------------------------------
------------------------------------------------------------
------------------------------------------------------------
------------------------------------------------------------
------------------------------------------------------------
------------------------------------------------------------
-----------------------------------------------------agaatcc
ct-------a---tt--a-tg----g---gttttt---t----t-a-aa--a-tg-a-c-
cct-cca-tgt-----agt-g--tgg-a-aca---c---agct-tt-a-a-gtg-a-a--
gt-ga---aa-ta-tc--aag-ct-aaggct-taaa-tct--aaaagt-gc-agtgt-tt
-aaaactattgatt-catct---at--a-a-aa-g-agtcg-act-tatagtactt--ta
aatgaat-cgtct-t--g-ataacg-agtcttcagccgttttg-ac-gtgatgac-gata
tgaaact-taagccccgcccaattattgcgcgctcaa-acccaggaaaa-t-t-taaac-
c--ccc-gg-ccccg-ccc-acaaacaca-gaa-g--caaag--aaaaagag-----g-a
aga-caaacactgtagcagata-ccg--gtt-aaatc-aggtcatgaagaagctgtgctc
agctggattttactggaggtgtga----ggga-aag-tt-agtgtta-tttt-ctctacc
c-aa-agatgaggctgtaaagagtcagtggttgagg-ttta-tttttgc-taaat--ctg
ct-aaattataaccccagccttgtgctgtgttcccgt-ca-tttttctgacaagctgttc
tggaa-tctacacgcttacaacaag-gatttgtcagccatttgttaaaggaaggaagag-
aaaagactattgatg-tgt-gggactt-------------actggagttttc-caggat-
a------aata----ata-----------aaa----------------------------
------------------------------------------------------------
------------------------------------------------------------
---------------------------------------------------cg-ggaggg
tggcg-------------------------------------------------------
------------------------------------------------------------
--------------------------------------------gg--gga--taggtct
ga-aatacgggagacttc---c----------------ggg-aaa--------------a
a-ca-----------------------------gc---aggtat----------------
------------------------------------------------------------
----------------------------------------gct--c-ac-----acaa--
ca--c-tc---ttcactc-tga--ctacttcaacattg-------------ttgataaga
catggtgagca-ttttactctgtcttgcgctgaacactg--------ttgatcaatcgca
acagac--tgggt-catcggtccagtcagcgcagattagcgtcatgctaaaga-tgggtt
t-gggtacaaatgaatcgctgaacaaatca--tatgggagtctatggcaca-g-tag-gt
--aagaat-aaatgcatattat--aa-gacaataaaa-gtgt-tttttt-ga-ccttgaa
tccatatcagact-gttgttggagactacc-----aaaacc-aaaatatgacc-ctt-t-
ttaatgtataataggggctct---------------------------------------
------------------------------------------------------------
------------------------------------------------------------
------------------------------------------------------------
------------------------------------------------------------
------------------------------------------------------------
------------------------------------------------------------
------------------------------------------------------------
---------------------------------------------------------
>Kolobok-N2A_DR|27996
------------------------------------------------------------
------------------------------------------------------------
------------------------------------------------------------
------------------------------------------------------------
------------------------------------------------------------
------------------------------------------------------------
------------------------------------------------------------
------------------------------------------------------------
------------------------------------------------------------
------------------------------------------------------------
------------------------------------------------------------
------------------------------------------------------------
------------------------------------------------------------
------------------------------------------------------------
------------------------------------------------------------
------------------------------------------------------------
------------------------------------------------------------
------------------------------------------------------------
------------------------------------------------------------
------------------------------------------------------------
------------------------------------------------------------
------------------------------------------------------------
--------------------------------------------------------cttg
tactgtatttggttaactgttcattttgtcatatcgcttctaaaaccacgttg-aaaact
tga-------tgctttc-tttactga-tt-taaatacttttg----tgagcatgc-----
------------------------------------------------------------
------------------------------------------------------------
------------------------------------------------------------
------------------------------------------------------------
------------------------------------------------------------
------------------------------------------------------------
------------------------------------------------------------
------------------------------------------------------------
------------------------------------------------------------
------------------------------------------------------------
------------------------------------------------------------
------------------------------------------------------------
------------------------------------------------------------
------------------------------------------------------------
------------------------------------------------------------
------------------------------------------------------------
------------------------------------------------------------
------------------------------------------------------------
------------------------------------------------------------
------------------------------------------------------------
---------------------------------------------------------
>Kolobok-N2A_DR|27997
------------------------------------------------------------
------------------------------------------------------------
------------------------------------------------------------
------------------------------------------------------------
------------------------------------------------------------
------------------------------------------------------------
------------------------------------------------------------
------------------------------------------------------------
------------------------------------------------------------
------------------------------------------------------------
------------------------------------------------------------
------------------------------------------------------------
------------------------------------------------------------
------------------------------------------------------------
------------------------------------------------------------
------------------------------------------------------------
----------------------------------------------gca-aaaaatacct
ca-gcattatagcccctgccttgtgctgtgttcccgt-ca-tttttctgacgagtgcttc
agcaa-tgtacatgcttacaac-gaggatttgctggccgtttgttaaagaaaagatcag-
aaaagactattgatg-tat-gagactaag-tcggagcttgacaagaacttta-cagtgc-
a------cagt----tca------------------------------------------
------------------------------------------------------------
------------------------------------------------------------
------------------------------------------------------------
cggcacgt----------------------------------------------------
------------------------------------------------------------
------------------------------------------------------------
------------------------------------------------------------
------------------------------------------------------------
------------------------------------------------------------
------------------------------------------------------------
------------------------------------------------------------
------------------------------------------------------------
------------------------------------------------------------
------------------------------------------------------------
------------------------------------------------------------
------------------------------------------------------------
------------------------------------------------------------
------------------------------------------------------------
------------------------------------------------------------
------------------------------------------------------------
------------------------------------------------------------
------------------------------------------------------------
------------------------------------------------------------
------------------------------------------------------------
---------------------------------------------------------
>Kolobok-N2A_DR|27998
------------------------------------------------------------
------------------------------------------------------------
------------------------------------------------------------
------------------------------------------------------------
------------------------------------------------------------
------------------------------------------------------------
--------------------------------------------------------gccc
ct-------a---tt--a-tg----g---g-tttt---t----g-a-ca--a-tg-a-c-
t-----------------------------------------------------------
---ga---aa-ta-tc--cag-ct-aaggct-taaa-tctgaaagtag-ac-attgg-tt
-aaaactattgatt-cattt---at--a-a-aa-t-agtcg-act-gctagtactt--ca
aatgaat-tgtct-t--g-ataacg-agtctttagtcgttttg-gc-atgacttg-gata
gatagct-taagccccgcccagttgttgcgtgcgcaa-acctgggaaaa-t-g-gaaac-
c--tgc-gg-cccag-ccc-actagcaca-gta-g--caaag--aaaaaga----ggc-t
aga-tacacactgtagcagatg-cca--att-taatc-aac----------gctgtgctc
agctggatattattggaagtgtga----ggga-aag-tt-agtgtta-tttt-ctctaca
c-aa-agatgaaactgtgaagagtcagtggtcgagg-ttta-tttttgc-aaaaaaac--
------------------------------------------------------------
------------------------------------------------------------
------------------------------------------------------------
------------------------------------------------------------
------------------------------------------------------------
------------------------------------------------------------
------------------------------------------------------------
------------------------------------------------------------
------------------------------------------------------------
------------------------------------------------------------
------------------------------------------------------------
------------------------------------------------------------
------------------------------------------------------------
------------------------------------------------------------
------------------------------------------------------------
------------------------------------------------------------
------------------------------------------------------------
------------------------------------------------------------
------------------------------------------------------------
------------------------------------------------------------
------------------------------------------------------------
------------------------------------------------------------
------------------------------------------------------------
------------------------------------------------------------
------------------------------------------------------------
------------------------------------------------------------
------------------------------------------------------------
------------------------------------------------------------
---------------------------------------------------------
>Kolobok-N2A_DR|27999
------------------------------------------------------------
------------------------------------------------------------
------------------------------------------------------------
------------------------------------------------------------
------------------------------------------------------------
------------------------------------------------------------
-------------------------------------------------------agccc
ct-------a---tt--a-tg----g---g-tttt---t----g-a-aa--a-tg-a-c-
ctt-cca-tgc-----agt-g--tgt-a-aca---c-a--gct-ct-a-a-gta-a-a--
gt-aa---aa-ta-tc--cag-ct-aatgct-taa--------------------at-ct
-gaaattattaatt-catct---at--g-a-aa-g-agtcg-act-tagagtggtt--ta
aatgaat-cattg-g--g-gtaata-catttttagatatgtca-gc-atgacgtt-gaaa
cggaatt-caagccctgcctctttgttgcgtggggag-acctagggaaa-t-t-gaaac-
c--ccc-ag-cccca-ccc-acaaatact-gta-g--aaagt--aaaa---------g-a
aga-caaacattgtagcagatc-ccg--ttt--aata-atgtcgtgaagacattttgct-
-------------ctgaagtgtg-a-g--gga-cag-tt-agtgtta-tttt-ccctacc
c-aa-agttaaggcagtgaag---------------------------------------
-a-gcattaaagccacagccgtgtcctgtgttcccgt-ca-tttttctgacaagtgcttc
agcaa-tctacactattacaac--ggcatttgtcagcgatttgttaaaggaatgatcag-
aaaagactattgatg-tat-gggactttg-tcagagcttgacagaaacttta-cagtac-
a------cagt----tca-----------tggatcagtttctccctccatttcacaagtg
----taag------taatttg-t---ga-ttaaaatg-gttgcctc---atat-tctcta
gcttgcaaat-tatgtattt-aattgtggtttgttacttgtaattgctt----------g
tactgtatctggttaactctttaaattctcatattgtgtctaaaaccacattg-aaaatg
tgacacatgccgctttg-tttacaga-tt-taaatgcattta----tgagctcacgatcc
tctgctatttgtcattgctatggccatcatcagctgttcctacacatgtgaggcggtc--
---------aag-tttcaaaata--gttcagcttttgccactgtgt--aga--ataatac
tg-aatgtgtatc----------------------atggtt-aag--------------a
a-taga--------------gc---att----tgc---tggtgtt--taactgcat----
-----------------------tgcttt-----------------aatg-cac------
---------------------tcatgcattgg--------gctcac-ac-----ata---
ca--c-tc---tgcattc-tga--ctacttcaaaaatg-------------ttgatgagc
tgtggtgagca-tttctctctgtctcacgctgaatgcaa--------tcaaccaatcgca
acagac--tcgat-catcggaccaattagagcagatta-----gtactaagga-ggggtt
t-gggaaaaaataaatcactgaacaaatca--tttgagagtcgttgggataaa-tag-gt
a-aaaaat-aaatgcatatttt--aa-gacaataaaa-gtg--tttttg-ga-ccttcta
tgcatatt---------------aaccccc-----aaaacc-aaaatgtgacc--tttt-
ttaatgcataataggggctct---------------------------------------
------------------------------------------------------------
------------------------------------------------------------
------------------------------------------------------------
------------------------------------------------------------
------------------------------------------------------------
------------------------------------------------------------
------------------------------------------------------------
---------------------------------------------------------
>Kolobok-N2A_DR|28000
---ataacaaaatgggtgggtggctggagatgggtctgaaatacggagactcctggggaa
aacaggagtgttgacaggtatg-------ctacactatgcactctgactacttctatatt
gttgataaactgtgctgggcatttcactatctcgc-ctgtcagtgac---gaccaattgc
aacaggct--gtcatcagttcaatttgcacagattagcttcgctctaaggaggggtttgg
gaacaaatgaatcactggacaattcatatgggagtcgcagggataattaggtaaaa----
------------------------------------------------------------
-----------------------------------------------------agagccc
ct-------a---tt--a-tg----g---g-tttt---t----g-a-aa--a-tg-a-c-
ctt-cca-tgt-----agt-g--tgt-a-aca---c-a--gct-ct-a-a-gtg-a-a--
gt-ga---aa-ta-tc--cag-ct-aaggct-gaaa-tctgaaagtgg-ac-agtgt-tt
-aaaactattgatt-cattt---at--a-a-aa-g-agttt-act-cctagtacat--ca
aatgaat-cctct-t--g-ataatg-agtctttagccgtttcg-gt-ctgacgtg-gata
taaaact-taaaccccgcccagttgttgag------------------a-t-t-gacac-
c--tgt-gg-cctcg-ccc-actagcaca-gta-g--caaag--aaaaagag--------
--a-gacacactgttgaagatg-gcg--gtt-gattc-aagtc------acgctg-----
------------------------------------------------------------
----------------------------------gg-ttta-------------------
---g--------------------------------------------------------
------------------------------------------------------------
------------------------------------------------------------
------------------------------------------------------------
------------------------------------------------------------
------------------------------------------------------------
------------------------------------------------------------
------------------------------------------------------------
------------------------------------------------------------
------------------------------------------------------------
------------------------------------------------------------
------------------------------------------------------------
------------------------------------------------------------
------------------------------------------------------------
------------------------------------------------------------
------------------------------------------------------------
------------------------------------------------------------
------------------------------------------------------------
------------------------------------------------------------
------------------------------------------------------------
------------------------------------------------------------
------------------------------------------------------------
------------------------------------------------------------
------------------------------------------------------------
------------------------------------------------------------
------------------------------------------------------------
------------------------------------------------------------
------------------------------------------------------------
---------------------------------------------------------
>Kolobok-N2A_DR|28001
------------------------------------------------------------
------------------------------------------------------------
------------------------------------------------------------
------------------------------------------------------------
------------------------------------------------------------
------------------------------------------------------------
---------------------------------------------------------c--
---------a---t------------------------tc---g-agaa--ggcg---c-
tgt-tc--tgc---------gc-tgtga-acaagtt-ag-gctgtt--cac-tcca-a--
g--ga-----------------gg--agagc--cga----gaaa-g-c----agtgc-t-
--agac--ttcatt---ttt---ac----a----cgca---cac--cgaagcg-------
--------c-----t----at-----agtc---------cc-------------------
---aacc------------------ttgt--------------g------c-t-------
------------------------------------------------------------
------------------------------------------------------------
------------------------------------------------------------
------------------------------------------------------------
------------------------------------------------------------
------------------------------------------------------------
------------------------------------------------------------
------------------------------------------------------------
------------------------------------------------------------
------------------------------------------------------------
------------------------------------------------------------
------------------------------------------------------------
------------------------------------------------------------
------------------------------------------------------------
------------------------------------------------------------
------------------------------------------------------------
------------------------------------------------------------
------------------------------------------------------------
------------------------------------------------------------
------------------------------------------------------------
------------------------------------------------------------
------------------------------------------------------------
------------------------------------------------------------
------------------------------------------------------------
------------------------------------------------------------
------------------------------------------------------------
------------------------------------------------------------
------------------------------------------------------------
------------------------------------------------------------
------------------------------------------------------------
------------------------------------------------------------
------------------------------------------------------------
---------------------------------------------------------
>Kolobok-N2A_DR|28002
------------------------------------------------------------
------------------------------------------------------------
------------------------------------------------------------
------------------------------------------------------------
------------------------------------------------------------
------------------------------------------------------------
-----------------------------------------------------agagtcc
ct-------a---tt--a-tg----g---attttt---t----t-t-aa--a-tt-a-c-
ctt-cca-tgt---------g--tgt-a-aca---t-a--gct-ct-a-a-gtg-a-a--
gt-ga---aa-ta-tc--cag-ct-aaagat-taaa-tctgaaagtgc-ac-cttgt-tt
-ataactattgatt-catct---at--a-------------------------------a
aattaat-tgtct-g--g-gtaaca-aatctttagc------------------------
------------------------------------------------------------
------------------------------------------------------------
------------------------------------------------------------
------------------------------------------------------------
------------------------------------------------------------
------------------------------------------------------------
------------------------------------------------------------
------------------------------------------------------------
------------------------------------------------------------
------------------------------------------------------------
------------------------------------------------------------
------------------------------------------------------------
------------------------------------------------------------
------------------------------------------------------------
------------------------------------------------------------
------------------------------------------------------------
------------------------------------------------------------
------------------------------------------------------------
------------------------------------------------------------
------------------------------------------------------------
------------------------------------------------------------
------------------------------------------------------------
------------------------------------------------------------
------------------------------------------------------------
--catgtcagcat-----------------------------------------------
------------------------------------------------------------
------------------------------------------------------------
------------------------------------------------------------
------------------------------------------------------------
------------------------------------------------------------
------------------------------------------------------------
------------------------------------------------------------
------------------------------------------------------------
---------------------------------------------------------
>Kolobok-N2A_DR|28003
------------------------------------------------------------
------------------------------------------------------------
------------------------------------------------------------
------------------------------------------------------------
------------------------------------------------------------
------------------------------------------------------------
------------------------------------------------------------
------------------------------------------------------------
------------------------------------------------------------
------------------------------------------------------------
------------------------------------------------------------
------------------------------------------------------------
------------------------------------------------------------
------------------------------------------------------------
------------------------------------------------------------
-----------------------------aga-aag-tt-agtatta-cttt-ctctacc
c-aa-agatgaggctctgatgagtcaatagttgaag-ttta-tttttgc-aaaaatacct
ca-gccttatatccccagccttgtgctatgttcctgt-ca-tttttctgacaagtgcttc
agcaa-tctacacgcttataataggggattaacttgctgtttgttaaaggaaggatt---
------------------------------------------------------------
------------------------------------------------------------
------------------------------------------------------------
------------------------------------------------------------
------------------------------------------------------------
------------------------------------------------------------
------------------------------------------------------------
------------------------------------------------------------
------------------------------------------------------------
------------------------------------------------------------
------------------------------------------------------------
------------------------------------------------------------
------------------------------------------------------------
------------------------------------------------------------
------------------------------------------------------------
------------------------------------------------------------
------------------------------------------------------------
--taaattagctt-gcttatgga-------------------------------------
------------------------------------------------------------
------------------------------------------------------------
------------------------------------------------------------
------------------------------------------------------------
------------------------------------------------------------
------------------------------------------------------------
------------------------------------------------------------
------------------------------------------------------------
---------------------------------------------------------
>Kolobok-N2A_DR|28004
------------------------------------------------------------
------------------------------------------------------------
------------------------------------------------------------
------------------------------------------------------------
------------------------------------------------------------
------------------------------------------------------------
------------------------------------------------------------
------------------------------------------------------------
------------------------------------------------------------
--------------------------aagct-taaa-tctgaaagtac-ac-agtgt-tt
-aaaactattgatt-catct---at--a-a-aa-g-agtcg-ac-------aagtt--cg
aatgaat-cgccg-c--t-gcaaca-cgtctttagctgtgtct-gc-gtgacgtc-gata
cagaact-caagccccgtccatttgaaat---------cccagggaaaa-t-t-gaaa--
--------------g-ccc-acaaacact-gta-g--aaaga--aaaca------agg-a
aga-caaacactgtagcagatc-cca--gtt-gaatc-atgtcacatggccgctgtgctc
--------------ttaagtgtg----agaaa-aag-tt-agtgtta-tttt-ccctacc
c-aa-agatgaggttgtgaagagtcagtggttgaag-ttta-attttgt-aaaaatacct
ca-gcaatatagccccagcc-----ctgagctcccaa-ca-tttttctgatgagtgcttt
agcaa-tttacatgcttacaacagtggattcatcggccgtttgttaaagtaaggatcag-
agaagactattgatg-tat-gggactttg-tcagagct-----------tta-cagtac-
a------aagt----tca-----------tggatcagtttctccttccatttcacaagtg
----tac------------tg-t---ga-ttaaaatg-gttgcctccttgttt-tctctt
gcttccaaat-gatgtattt-aattgtgttttgttacttgtaacc----------ccttg
tat----actggttaact--ctatattctcatatcacgtcaaaagccacgtta-aaatag
cgatgtgtg---------------------------------------------------
------------------------------------------------------------
------------------------------------------------------------
------------------------------------------------------------
------------------------------------------------------------
------------------------------------------------------------
------------------------------------------------------------
------------------------------------------------------------
------------------------------------------------------------
------------------------------------------------------------
------------------------------------------------------------
------------------------------------------------------------
------------------------------------------------------------
------------------------------------------------------------
------------------------------------------------------------
------------------------------------------------------------
------------------------------------------------------------
------------------------------------------------------------
------------------------------------------------------------
------------------------------------------------------------
------------------------------------------------------------
---------------------------------------------------------
>Kolobok-N2A_DR|28005
------------------------------------------------------------
------------------------------------------------------------
------------------------------------------------------------
------------------------------------------------------------
------------------------------------------------------------
------------------------------------------------------------
------------------------------------------------------------
------------------------------------------------------------
----cca-tac-----agt-g--tgt-a-aca---a-a--gct-ct-a-a-gtg-a-a--
gt-ga---aa-ca-tc--aag-ct-aaggct-taaa-tctaaaagtgc-ac-agtgt-tt
-aaaactgttgatt-catgt---at--a-a-aa-g-agttg-act-caaagtggtt--ta
aatgaat-catct-t--g-gtaaca-aatctttagctgtgtcg-gt-gtgatgtc-aata
caaaact-caagtcccacccatttgttgcacgcacaa-a------aaat-t-t---tac-
c--cct-ga-accca-ccc-acaaacact-gta-c--aaaga---aaaagag-----a-a
aga-aaaacactgtagcagatc-ctg--gtt-gaatc-atgtcgtgaagatgctctgctc
--------------tgaagtatg--ag--aga-aag-tt-agtgtta-tttt-ccc-acc
c-aa-agatgaggctgtaaagtgtcagtggttgaag-ttta-cttttgc-aaaaatacct
ca-gcattatagccccagccttgtgctgtgttcctgt-ca-tttttctgacgagtgcttc
agcaa-tctacatgcttacaagaggggattagtctgacatttgttaaaggaaaattcag-
aaaacacttttgatg-tat-gggactttg-ccagagcttgaaaggaacttta-cagtac-
a------cagt----tca-----------tggatcagtttcttcctccatttcacgagtg
----caagtaact-taa-gtg-a---ta-ttaaaatg-gttacctccttgttt-tctcta
acttgcaaat-tatgtattt-aattgtctcttgttacatgtaattgctccacgcggcttg
tactgtatccggttaactctttatattctgatatcacgtctaaaaccacatta-aaac-g
tgacatgtggtgatttg-tttacaaa-tt-taaatgtatttg----tgagctcgcaatcc
actgccgtttgtcattgctatggccaccgtcaggtgttc---------------------
------------------------------------------------------------
------------------------------------------------------------
------------------------------------------------------------
------------------------------------------------------------
------------------------------------------------------------
------------------------------------------------------------
------------------------------------------------------------
------------------------------------------------------------
------------------------------------------------------------
------------------------------------------------------------
------------------------------------------------------------
------------------------------------------------------------
------------------------------------------------------------
------------------------------------------------------------
------------------------------------------------------------
------------------------------------------------------------
------------------------------------------------------------
------------------------------------------------------------
------------------------------------------------------------
---------------------------------------------------------
>Kolobok-N2A_DR|28006
------------------------------------------------------------
------------------------------------------------------------
------------------------------------------------------------
------------------------------------------------------------
------------------------------------------------------------
------------------------------------------------------------
-----------------------------------------------------agagccc
at-------a---tt--a-tg----g---g-ttct---tg---a-a--a--a-tc-a-t-
ctt-cca-tcc-----agt-g--tgc-a-aca---c-a--gct-ct-a-a-gtg-a-a--
gt-ga---aa-ta-tc--cag-ct-aaggctttcaa-tctgaaagtgc-ac-catgt-tt
-caaactattg--------------------------------ct-tgtagttt-----g
aataaat-cgctg-t--g-gtaact-agtctttagccgtgcca-gt-gtgatgtc-gata
tggaact-caagccctgcccatttgctgtgcgcgcag-acctgggaaaa-t-t-------
------------------------------------------------------------
------------------------------------------------------------
-----------------------------------g-tt-agtttta-tttt-ccctacc
c-aa-agatgaggttgtgaagagtcagtggttgaag-ttta-tttttgc-aaaaatacct
ca-gcattatagccccagccttgtgctgtgttccctt-ca-tttttcttatgagtgcttc
agcaa-tccacatgcatacaatgggggattcgccagccatttgttagaggaaggaccag-
aaaagactattgatg-tat-gtgacttca-tcagagcttgattggagcttta-cagtac-
a------cagt----tca-----------tggacgagttccttcctccatttcataagtg
----taagtaac-ttaa-gtg-c---ga-ttaaaatg-gttacctccttgttt-tctcta
gcttgcaaat-tatgtattt-aattgtgttttgttacttgtaaccactccacatggcttg
tactgtatctggttaactctttatattcttatatcgagtctaaaaccacattg-aaaaca
caacacgtgctgcattg-tttacagat---taaatgcatttg---------------tct
actgccgtttgtagttgctatggccaccgtcagttgttcctacacacgtgcggcggtc--
---------aag-tttcaaaatagt--tcagctttt----------gcctctg--tgtgg
attaata--------------------------------ctgaatgcgtgtcacttttac
t-tatggttaagaata--gagca--ata----tg---ctggtgtt--caactgcat----
-----------------------tgcttt-----------------aatg-cac------
---------------------tcctgcat-tgg-------gctcac-ac-----cta---
ta--c-tc---tgcactc-tga--ctaccttaatttaa--------------aaaaaagc
tgtgctgggttatttttctatgtcttgcgctgaacgcaa--------tcgaccgatcaca
acagac--tagct-ctccaatctc-------aagattagcttcacgataagga-ggggtt
t-ggaaacaaattaataactggacgaatca--tattggagtcattgggataat-tag-gt
--aaaact-aaatgcaaaatat--aa-gacaaggaaa-gtg--tttttt-ga-ccttgca
tgcatatcatcct-gttgttggaaacccca-----aaaacc-aaaatatgacc-c-ttt-
ttaatgcataataggggcttt---------------------------------------
------------------------------------------------------------
------------------------------------------------------------
------------------------------------------------------------
------------------------------------------------------------
------------------------------------------------------------
------------------------------------------------------------
------------------------------------------------------------
---------------------------------------------------------
>Kolobok-N2A_DR|28007
------------------------------------------------------------
------------------------------------------------------------
------------------------------------------------------------
------------------------------------------------------------
------------------------------------------------------------
------------------------------------------------------------
-----------------------------------------------------agagcga
tt-------a---ct--a-tg----g---g-tttt---t----g-a-aa--a-tt-a-c-
ctt-tca-tgt-----agt-g--cgt-a-aca---t-g--gct-ct-a-a-gtg-a-a--
at-ga---aa-ta-tc--tag-ct-aaggct-taaa-tctgaaagtat-gc-cacgt-tt
-aaaactattgatt-catct---at--a-a-aa-g-agtca-act-catagagctt--ca
aatgaat-gaac---------aacg-agtctttagccgtgccg-gc-gtgacatc-gata
cggaagt-caagctccacccatttgttgcacgtgcaa-acctgggaaaa-t-t-gaaa-c
c--ttc-gg-ccccg-cca-acaaacaca-cta-g--caaga--ag-------------a
aga-agaacactgtagcacacc-ctg--gtt-gaatc-atgtcgagaagacgctgtgctc
agctggatattatttgaagtgtg----aggga-aag-tt-agtgtca-tttt-ccctacc
c-aa-agatgaaactgtgaagagtcaatggttgagg-ttta-tttttgc-agaaatacct
ca-gcattatagccccagccttgcgctgttttcctgt-ca-tttttctgacaagtgcttc
agcag-tctgcacgcttacaat---gaggccgttggcggttcgttaaaggaaggatcag-
aaaagactatat--------gggactttg-tcagagcttgacaggagcttta-cagtac-
a------cagt----tca-----------tagatcagtttcttcctccatttcacaagtg
----taaa------taa-gtg-c---ga-ttaaaatc-attacctccttgttt-tctcta
gctttcaaat-tatgtattt-tattgtgttttgttacttgtaaccactccacgcggcttg
tactgtatctggttaattctttatattctcatatcgcgtctaaaacca------------
------------------------------------------------------------
------------------------------------------------------------
---------------------------------ttt----------acaaaga--aataa
caaaacgggag-----------------------ggtagcggtagatggg----tctgaa
a-cacggtagactccct-agaaa--aaa----tg---ggagtgt----------------
------------------------------------------------------------
-----------------------tggcagatat-------gctcac--------ata---
ca--c-tc---tgcactc-tga--ctacttcaatattg-------------tcgataagc
tgtggtgggca-tttctctt----------tgaacgctg--------tcagccaatcaca
acagtc--t--gt-catcggtccaatcagtgcagattaccctcacgcaaagga-ggggtt
t-gggaacaaatgaatcgctgaacgaatcg--tatgggaatcgctgc-ataat-tag-gt
--aaaaat-aaatgcatattat--aa-gacaaggaat-gcg--tttttt-aa-ccttgca
tgcatatcagcct-gttgttggagaccccc-----aaaacc-aaaataagcta-c-ttt-
ttaatgcataataggggctct---------------------------------------
------------------------------------------------------------
------------------------------------------------------------
------------------------------------------------------------
------------------------------------------------------------
------------------------------------------------------------
------------------------------------------------------------
------------------------------------------------------------
---------------------------------------------------------
>Kolobok-N2A_DR|28008
-----------------------------------caaaaat------------------
-------------------------------------------------acctcagcatt
---------------------------------------tggacccctttgacaaagctt
gacagaaat--------------------------------------------------a
cagtacacagttcatcga--------------agttcct---------------------
---------------------------tcctccatttcacaaatgtaa------------
--------------------------------------------------gtaagagccc
ct-------a---tt--a-tg----g---g-tttt---t----g-a-aa--a-tg-a-c-
ctt-cca-tgc-----agc-t--c---------------------t-t-a-gtg-a-a--
gt-ga---aa-ta-tc--cag-ct-aaggct-taaa-tctgaaagtgt-ac-cgtgt-tt
-aaaactattaatt-cacct---at--a-a-aa-t-agttg-act-cacagtggtt--ca
aatgaat-------------cgata-aatccttagcctt---------------------
-ggaact-caagccctgcc-atttgttgcgtgctcag-acccgggacaa-t-t-gaaac-
c--cca-gg-cccca-ccc-acaaacact-gta-g--aa-------aga-------aa-a
aga-ggaacactgcagcaggtc-ccg--gtt-gaaac-atgttgtaaagatgctgagcta
--------------tggagtgtgg---gggaa-aag-tt-agtgtta-tttt-ccctacc
c-aa-agatgaggcagtacgtgaagagacgttgaag-tttc-tttttg--ca-aa-----
------------------------------------------------------------
------------------------------------------------------------
------------------------------------------------------------
------------------------------------------------------------
------------------------------------------------------------
------------------------------------------------------------
------------------------------------------------------------
------------------------------------------------------------
------------------------------------------------------------
------------------------------------------------------------
------------------------------------------------------------
------------------------------------------------------------
------------------------------------------------------------
------------------------------------------------------------
------------------------------------------------------------
------------------------------------------------------------
------------------------------------------------------------
------------------------------------------------------------
------------------------------------------------------------
------------------------------------------------------------
------------------------------------------------------------
------------------------------------------------------------
------------------------------------------------------------
------------------------------------------------------------
------------------------------------------------------------
------------------------------------------------------------
------------------------------------------------------------
------------------------------------------------------------
---------------------------------------------------------
>Kolobok-N2A_DR|28009
------------------------------------------------------------
------------------------------------------------------------
------------------------------------------------------------
------------------------------------------------------------
------------------------------------------------------------
------------------------------------------------------------
-----------------------------------------------------agagccc
ct-------a---tt----at----g---g-tttt---t----g-a-aa--a-tg-a-c-
att-ata-tac-----agt-g--cgt----------------------------------
---------a-ta-tc--cag-ct-aatgtt-tcaa-tctgaaagtgt-tt-agtgt-tt
-aaaactattgatt-aatct---at--a-a-aa-g-agtcg-act-cctagtggtt--ca
aattaat-cgc---t----gtaatg-agtctttagccatgtcg-gc-gagatgtt-gata
cggaact-cgagccccacccatttgttgtgctcacag-acacgggaaaa-t-t-taaac-
c--tcc-ag-ctcca-ccc-acaaacact-gtc-g---a-----aaagc-------ag-a
aga-taaacactatagcagatt-cca--gtt-gaatc-aagccgcttagacactgtgctc
--------------tca-----------------------agtgtta-tttt-ccctacc
c-aa-agatgaggctgtgaagagtcaat--------------------------------
------------------------------------------------------------
------------------------------------------------------------
------------------------------------------------------------
------------------------------------------------------------
------------------------------------------------------------
------------------------------------------------------------
------------------------------------------------------------
------------------------------------------------------------
------------------------------------------------------------
------------------------------------------------------------
------------------------------------------------------------
------------------------------------------------------------
------------------------------------------------------------
------------------------------------------------------------
------------------------------------------------------------
------------------------------------------------------------
------------------------------------------------------------
------------------------------------------------------------
------------------------------------------------------------
------------------------------------------------------------
------------------------------------------------------------
------------------------------------------------------------
------------------------------------------------------------
------------------------------------------------------------
------------------------------------------------------------
------------------------------------------------------------
------------------------------------------------------------
------------------------------------------------------------
---------------------------------------------------------
>Kolobok-N2A_DR|28010
------------------------------------------------------------
------------------------------------------------------------
------------------------------------------------------------
------------------------------------------------------------
------------------------------------------------------------
------------------------------------------------------------
-----------------------------------------------------agagccc
ct-------a---tt--g-ag----g---g-tttt---t----g-a-aa--a-tg-a-c-
ctt-tca-tgt-----agtcg--tgt-a-aca---c-g--tt--ct-a-a-gtg-a-a--
gt-aa---at-ta-tc--cag-ct-aaggct-taaa-tctaaaagtgc-ac-catgt-tt
-aaaactattgatt-aattt---at--a-a-aa-g-agtcc-act-cacagtgctt--ta
aataaat-tgtct-t--g-ataatg-agtttgtagccgtttcg-gc-gtaacgtc-gata
tgaaact-taagccccgcctacttgttgcccgcgcaa-acccgggaaaa-t-t-taaac-
c--tgc-gg-ccatg-ccc-----------------------------------------
--g-caaacactgaagcagatc-ctg--gtt-gagtc-aagtcatgaagacgctgtgctc
agctggatattattggaagtgtga---gggaa-----aa-gtcatta-ttat-tttat--
------------------------------------------------------------
-----------agcccagccttgtgctgtttccgtc---a-tttttctgacgagtgcttc
tggaa-actacacgcacacaataggagatttgtcggccgtttgtaaaaggaaggatcag-
aaaagactattgatg-tat-aggcctttt-tcagagcttgacaggaactt----------
------------------------------------------------------------
------------------------------------------------------------
------------------------------------------------------------
------------------------------------------------------------
------------------------------------------------------------
------------------------------------------------------------
------------------------------------------------------------
------------------------------------------------------------
------------------------------------------------------------
------------------------------------------------------------
------------------------------------------------------------
------------------------------------------------------------
------------------------------------------------------------
------------------------------------------------------------
------------------------------------------------------------
------------------------------------------------------------
------------------------------------------------------------
------------------------------------------------------------
------------------------------------------------------------
------------------------------------------------------------
------------------------------------------------------------
------------------------------------------------------------
------------------------------------------------------------
------------------------------------------------------------
------------------------------------------------------------
---------------------------------------------------------
>Kolobok-N2A_DR|28011
------------------------------------------------------------
------------------------------------------------------------
------------------------------------------------------------
------------------------------------------------------------
------------------------------------------------------------
------------------------------------------------------------
-----------------------------------------------------agagccc
ct-------a---tc--a-tg----g---g-ttca---t----g-g-aa--a-tg-a-c-
ctt-cca-tgc-----att-g--tgt-a-aca---g-c--tct----a------------
-----------------------t-aaggct-taaa-tatgaaagtgc-ac-catgt-tt
-aaaactattgatt-catct---at--a-a-aa-g-agtcg-act-caaagtgggt--ca
acagaa--------t----gtaaaa-cgtctttagccgtgtcg-gc-atgatgtc-gata
cggaact-gaagccccgcccatttgttgcgcgtggag-a---------------------
------------------------------------------------------------
------------------------------------------------------------
--------------------gcg----aggaa-aat-t----------------------
------------------------------------------------------------
------------------------------------------------------------
------------------------------------------------------------
------------------------------------------------------------
------------------------------------------------------------
------------------------------------------------------------
------------------------------------------------------------
------------------------------------------------------------
------------------------------------------------------------
------------------------------------------------------------
------------------------------------------------------------
------------------------------------------------------------
------------------------------------------------------------
------------------------------------------------------------
------------------------------------------------------------
------------------------------------------------------------
------------------------------------------------------------
------------------------------------------------------------
------------------------------------------------------------
------------------------------------------------------------
------------------------------------------------------------
------------------------------------------------------------
------------------------------------------------------------
------------------------------------------------------------
------------------------------------------------------------
------------------------------------------------------------
------------------------------------------------------------
------------------------------------------------------------
------------------------------------------------------------
---------------------------------------------------------
>Kolobok-N2A_DR|28012
------------------------------------------------------------
------------------------------------------------------------
------------------------------------------------------------
------------------------------------------------------------
------------------------------------------------------------
------------------------------------------------------------
-----------------------------------------------------agagccc
ct-------a---tt--a-tg----g---g-tttt---t----g-a-aa--a-tg-a-c-
ctt-tca-tgc-----agt-g--tgt-a-aca---c-a--gct-tt-a-a-gta-a-a--
gt-ga---aa-ta-tc--cag-ct--------taaa-tctgaaagtgc-tc-cgtgt-tt
-aaaactattgttt-catct---at--a-a-aa-g-agtcg-act-ca--gtgctt--ca
aatgaat-cgtct-c--a-ataacg-agtctttagctgtgccg-tt-ttgacgtc-aata
cggaact-tgagccccacccatctattgcacatgcaa-tcttgggaaaa-t-g-gaaac-
c----------------------aaaatg-gtt-g--cacga--aaaag-aa-----a-a
aga-aaaacactgtagaattga-ccca-gtt-gaatc-atgtcgtgaagacgctgtgctt
agctggatattttttgacgtgta-a-g--gga-aaa-tt-tgtgtta-attt-ccctacc
c-aa-agatgaggctgtgaagagtcagtggttgaag-ttta-tttttgc-aaaaatacct
ca-gcaatattgctccagccttgtgctgcgctcccgt-cg-tttttctgacgagtgcttc
agcaa-tctacacacttacaacaggggattcatcagccgtttgttaaagtaaggattag-
aaaagaccat-------at-gggatat---gcagagcttga------ctata-cagtac-
a------cagt----tca-----------tggatcagtttcttcctctatttcacaagtg
----taag------taa-gtg-t---ga-ttaaaata-gttgcctccttgttt-tctctt
tcttgcaaat-tatgtattc-aatt------------ttgaaattacggga---------
-----------------------------------gttttcgaggtgaaataataaaatg
ggagg-------------------------------------------------------
------------------------------------------------------------
------------------------------------------------------------
-----------------------------------gtggcg-aga--------------g
a-tggg--------------tct--gaaa---tac---aggag-----------ac----
-----------------------tccctg-----------------gaag-aac------
---------------------aagagtgtt------------------------------
-----------tgcactc-tga--ctacttcaaatttg-------------ttaatatgt
cgtggtgggta-tttctctctgtctcatgctaaatgctg--------tcgaccagtcaca
acagac--t--at-catcggtccaagcagcgcagattagccacacgcaaagga-ggggtt
t-gggaacaaattaattgctgaatgaatca--tatgggagtcgctgggataat-tag-gt
--aaaaat-aaatgcattttat--aa-gacaatggaa-ggg--tttttt-ga-cc-----
tgcatatcagcct-gttgttaaagaccccc-----aaaacc-aaaatatgact-ctttg-
tta------aataggggctct---------------------------------------
------------------------------------------------------------
------------------------------------------------------------
------------------------------------------------------------
------------------------------------------------------------
------------------------------------------------------------
------------------------------------------------------------
------------------------------------------------------------
---------------------------------------------------------
>Kolobok-N2A_DR|28013
------------------------------------------------------------
------------------------------------------------------------
------------------------------------------------------------
------------------------------------------------------------
------------------------------------------------------------
------------------------------------------------------------
-----------------------------------------------------agagccc
ct-------t---tt--a-tg----g---g-tttt---t----g-a-aa--a-tg-a-a-
ctt-tca-tgt-----agt-g--tgt-a-aca---c-a--gct-tt-a-a-gtg-a-a--
gt-aa---at-ta-tc--tag-cg-aaggct-tata-tctgaaagtgg-ac-agtgt-tt
-aaaactattgact-cattt---at--a-a-aa-g-agtga-act-catagtgctt--ca
aataaat--atca-t--a-at-atg-aat------------------------at-gata
tgaaact-taagccccgtccaatttttgctcatgcaa-acctgggaaaa-t-t--gaaac
c--tgc-gg-ccccg-ccc-----------------------------------------
--a-caaacaatgtagcagatc-ccg--gtt-gaatc-aagtcgtgaagatgctgtgctc
agctggatattattgcaagtgtg----aggga-aag------------------------
t-ta-agatgaaactgtgaagagtcagtggttgagg-ttta-tttttgc-aaaagcattt
ta-gc---ccagcct--------tgtgatgttaccgt-ta-tttttctgacgagtgcttt
tggaa-tctacatgcttaaaacgggggattcttcagccatttgttaaaggaaggattag-
aaaagactaatgatg-tat-gggactttg-tcagagctcgac------------------
------------------------------------------------------------
-------------------tt-t---aa-aagtg--------------------------
-----------tagctggca-agttaagtattgttacttgtaacc----------gcttg
tactgtatctgcttaactctttatatactcatatcgcatctaaaacactgtta-agaacc
aggtac----------------------------tgtgtact------------------
----------ggtgttggtaagttaactactagttaactactatgatccactgcgattgg
atcctataccaa-tgttgacaacctacagaccgtac----------caaaatg--ctcaa
ga------------------------------------ccaggggggatg----gttcaa
attataggagttttccaggataa--act----cc--aggagtgt----------------
------------------------------------------------------------
-----------------------tggcaggtgt-------gctcac-ac-----ata---
ca--c-ta---tgcactc------ctactttaatattg-------------ttgataagc
cgtactgggta-tttcactctgtcttctactgaatgctg--------tcgaccaccagca
acaggc--t--gt-cattggttcaatccgtgcagattagctacgtgctaaaga-ggggtt
taaaaaacaaatgaatcgcggaacgaatca--tataagagtcactgacatact-ggg-gt
--aaaaat-aaatgcatattat--aa-gacaatgaaa-gtg--tttttt-ga-ccttgca
tgccgatcagctt-gttgttggagacaccc-----aaaacc-aaaatattata-t-ttt-
ttaatgtataataggggctct---------------------------------------
------------------------------------------------------------
------------------------------------------------------------
------------------------------------------------------------
------------------------------------------------------------
------------------------------------------------------------
------------------------------------------------------------
------------------------------------------------------------
---------------------------------------------------------
>Kolobok-N2A_DR|28014
------------------------------------------------------------
--------------------------------------------tgact-----------
------------------------------------------------------------
------------------------------------------------------------
------------------------------------------------------------
------------------------------------------------------------
--------------------------------------------------ttcagtattg
tt-------g---at--a-agc--cggtggatttctcttcacaa-acaa-ca--g-a---
c---------t-----agg----cat-c---a---g-a--aga-at--ca-gcg-c-a--
---ga-ttag-ta-tc--aca-ctaagggtt-tggaatcgttgaacaa-at-cata--tg
-ggagttgttggga-taatt---ag---gt-aa-a-aataa-atg-cat-----tt--ta
gaaga------ca-t----gaaag-cgttttttgac-----------------ct-tcca
tgcatat-cagcctcc-------tgttgga------g-accc--caaaa---t--aaag-
---tatga-cctttt-ttg-at---cat--------------------------------
aat-agaacactgcagccgatc-cc---gcatgaatc-atgtcgcggagacgctgtgctc
--------------tgaaatctta---ggga--aagttt-g-tgtta-aatt-ccctaac
c-aa-aaatgaggctgtgaagagtcggtggttgaag-ttta-attttgc-aaaaatacct
ca-gcattataacctcagccttgtgctgtcttcccat-ca-tttttctgacgagtgcttc
agtaa-tctacacgcttacagcgggggattcttcggccgtttgttaaaggaaaaatca--
gaaaaactattgatg----------ttt-------g------------------------
------------------------------ggac--gt--------------cagag---
----------------------------------------------c---ttg-------
----------------a-------c-----------------------------------
----------------a-------g---------------------------g--a----
------a-----------------------------------------------------
------------------------------------------------------------
------------------------------------------------------------
------------------------------------------------------------
------------------------------------------------------------
------------------------------------------------------------
------------------------------------------------------------
---------------ct--------t--------------------------t-a-----
---------ca---------------------------g--------t--at--------
-------------------a------cag-----------------------------tt
c---------at-------------------------g---------ga----------t
----a---------------------------------g------ttc-----c------
------------t----------------t---------cc-----------------t-
------------------------------------------------------------
------------------------------------------------------------
------------------------------------------------------------
------------------------------------------------------------
------------------------------------------------------------
------------------------------------------------------------
------------------------------------------------------------
------------------------------------------------------------
---------------------------------------------------------
>Kolobok-N2A_DR|28015
------------------------------------------------------------
------------------------------------------------------------
------------------------------------------------------------
------------------------------------------------------------
------------------------------------------------------------
-----------------------------------------------------tgttgtt
ggagacccccaaaacctaaatatgaccctttttaatgcataataggggct-ctagagccc
ct-------a---tt--a-ta----g---g-tttt---t----g-a-aa--a-tg-a-c-
cct-tca-tgc-----agt-g--tgt-a-aca---c-a--gct-ct-a-a-gtg-a-a--
gt-ga---aa-ta-tc--cag-ct-aaggct-taaa-tctgaaagtgt-ac-cgtgt-tt
-aaaactactgatt-catct---at--a-a-ag-g-agttg-acc-cagagtggtt--ta
aataagt-catgc-a--g-gtaaca-agtctttagctgtgttg-gt-tcgacgtc-gata
cggaact-caaaccctgcccatttgttgagcatgcag-acctgggaaaa-t---------
----------tgaaa-ccc-acaacc----------------------------------
-ca-caaacactgtagcagatc-ccg--gtt-gaatc-atgtcgtgaagacgctgtac--
------------tctgaagtctg--ag--gga-aag-tt-tgtgtta-tttt-ccttacc
c-aa-agatgaggctttgcagagtctgaggatgaag-tttc-ttttagc-aaaaatacct
ca-gcattatagccccagccttgtgcgttgttccttt-ca-tttttctgacgagtgcttc
agcaa-tctacacgcttacagtggggcattcactggccatttgttaaaggaaaaatctg-
aaaagactgtccatg-tat-gggactttg-tcaaagcttgacaggaacttta-cagtac-
a------cagt----tta-----------tggacctgtttcatccttcatttcacatgtg
----taag------taa-a----------ttaaaatg-gttgtcttcttgttt-tctcta
gtttgcaact-tatgttttt-aattgtgttttgtttcttgtacttgctc-----------
------------------------------------------------------------
------------ctttg-cttacaga-tt-taaatgcgtttg----taagctcgcgattc
actgccatttgtcgttgctatggccaccgtcagctcttcctacacacttgcagt---t--
---------gag-tttcaaaata--gttcagctt--------------------------
------------------------------------------------------------
------------------------------------------------------------
------------------------------------------------------------
------------------------------------------------------------
------------------------------------------------------------
------------------------------------------------------------
------------------------------------------------------------
------------------------------------------------------------
------------------------------------------------------------
------------------------------------------------------------
------------------------------------------------------------
------------------------------------------------------------
------------------------------------------------------------
------------------------------------------------------------
------------------------------------------------------------
------------------------------------------------------------
------------------------------------------------------------
------------------------------------------------------------
---------------------------------------------------------
>Kolobok-N2A_DR|28016
------------------------------------------------------------
------------------------------------------------------------
------------------------------------------------------------
------------------------------------------------------------
------------------------------------------------------------
------------------------------------------------------------
------------------------------------------------------------
------------------------------------------------------------
------------------------------------------------------------
------------------------------------------------------------
------------------------------------------------------------
------------------------------------------------------------
------------------------------------------------------------
------------------------------------------------------------
------------------------------------------------------------
------------------------------------------------------------
-------------------------agtagttgaag-ttc--tttttgc-aaaaatacct
ca-gcaatatatccccagccttgtactgtgttcccat-aa-tttttctgagaagtgcttc
agcaa-tccacatgcttacaacaggggattcatcagccatttgttaaaggaaagatcag-
aaatgactattgatg-tat-gggactttg-tcagagcttgacaggaacttaa-cagtac-
a------cagt----tca-----------tggattaggttcttcctccatttcacaagtg
----taagtaac---aa-gtg-c---ga-ttaacatg-gttgcctccttg-tt-tctcta
gtttgcagat-gatgtattt-aattgtattttgttacttttaacc----------gcttg
tattgtatctggtaaactctttatactctcttatcacgtctaaagccacgttg-aaaacg
tgatgcatgccgctttg-tttaagga-gt-taaatgcgttta----tgagcttgcggtcc
actgccgtttgtcattgctacagccatcgtcagctgttcatacacacatgcagtggtc--
---------aag-tttcaaaata--gttcagcttttgccactgtgt--ggatataaatac
tg-aatgagtgcc----------------------atgg---------------------
---gta--------------aga--ata----tgc---tggtgtt--aaactgcat----
-----------------------tgtttt-----------------aata-cac------
---------------------tcctgaattgg--------gctcgc-ac-----aca---
ta--c-tc---tgcactc-tga--ctacttg-----------------------------
------------------ttgatctcatgctgaatgcag--------tcgaccaatcaca
acagac--tgggt-catcggaccaatcagcacagattagcatcgcgccaaaga-gaggtt
t-gcgaacaaattaatccctgaatgaatca--tatgggagttgttgggataat-tat-gt
--aaaaat-aaatgcatattat--aa-gacaatgaaa-atg--tttttt-ga-ccttgca
tgcatatcagacc-tttgtttgagaacccc-----aaaacc-aaaatattacc-ctt-t-
tttatgcataataggggctct---------------------------------------
------------------------------------------------------------
------------------------------------------------------------
------------------------------------------------------------
------------------------------------------------------------
------------------------------------------------------------
------------------------------------------------------------
------------------------------------------------------------
---------------------------------------------------------
>Kolobok-N2A_DR|28017
------------------------------------------------------------
------------------------------------------------------------
------------------------------------------------------------
------------------------------------------------------------
------------------------------------------------------------
------------------------------------------------------------
-----------------------------------------------------agagccc
ct-------a---tt--a-ta----g---g-tttt---t----a-a-aa--a--g-a-c-
ttt-ccatagt-----agt-g--tgt-a-aca---c-a--gct---------tg-a-a--
gt-ga---aa-ta-tc--cag-tt-aaggc------------------------------
------------------------------------------------------------
------------------------------------------------------------
------------------------------------------------------------
------------------------------------------------------------
------------------------------------------------------------
------------------------------------------------------------
------------------------------------------------------------
------------------------------------------------------------
------------------------------------------------------------
------------------------------------------------------------
------------------------------------------------------------
------------------------------------------------------------
------------------------------------------------------------
------------------------------------------------------------
---------------------atgga-tt-taaatgcgttta----tgagctcgagatcc
actg-------tcgttgctatggccaccgtcagctgttcctacacacgtgcagaggtc--
---------agg-gtttaaaata--gtccagctt--------------------------
---------tgctgctgt---gt-tt----------------------------------
------------------------------------------------------------
------------------------------------------------------------
------------------------------------------------------------
----c-ta---cacattc-tga--ctacttg--------------------ttgatgagc
catgctgggca-tttgtctctgtctcatgctgaacacag--------tcgaccaataaca
acagac--tgggt-catcggaccaatcagcgcagactagcattgcgctaaggc-ggggtt
a-gggaacaaatgaatcgctgaacgaatca--tatggaagtcgctgggataat-tag-gt
--gaaaataaaatgcattttat--aa-gacaatgaaa-gtg--tttttt-ga-tcttgca
tgcatatcaga-t-attgttgaagaccccc-----aaaacc-caaacatgatc-cat-t-
ttaatgcataatagtggctct---------------------------------------
------------------------------------------------------------
------------------------------------------------------------
------------------------------------------------------------
------------------------------------------------------------
------------------------------------------------------------
------------------------------------------------------------
------------------------------------------------------------
---------------------------------------------------------
>Kolobok-N2A_DR|28018
------------------------------------------------------------
------------------------------------------------------------
------------------------------------------------------------
------------------------------------------------------------
------------------------------------------------------------
------------------------------------------------------------
------------------------------------------------------------
------------------------------------------------------------
------------------------------------------------------------
------------------------------------------------------------
------------------------------------------------------------
------------------------------------------------------------
------------------------------------------------------------
------------------------------------------------------------
------------------------------------------------------------
------------------------------------------------------------
------------------------------------------------------------
------------------------------------------------------------
------------------------------------------------------------
------------------------------------------------------------
------------------------------------------------------------
------------------------------------------------------------
------------------------------------------------------------
------------------------------------------------------------
------------------------------------------------------------
------------------------------------------------------------
------------------------------------------------------------
------------------------------------------------------------
------------------------------------------------------------
------------------------------------------------------------
------------------------------------------------------------
------ta---tgcactg-tga--ctacttttatattg-------------ttgagaagc
--tgctgggca-tttcactctgtctcgcgttgaaggccatcagtg--tcggccaatcgca
gcaggc--t--gt-tatcggtccaatcagtgcagattagctttgtgctaagga-ggggtt
t-ggaaacaaatgaattgctgaacgattca--tatggaagtccctgggataat-tag-gt
--aaaaat-aaatgcatattat--aa-gaccatgaac-gtg--tttttt-ga-gcttgca
tgcatattagact-gttgttggagaccctt-----acaacc-aaaatatgacc-c-tat-
ttcatataaactaggggctct---------------------------------------
------------------------------------------------------------
------------------------------------------------------------
------------------------------------------------------------
------------------------------------------------------------
------------------------------------------------------------
------------------------------------------------------------
------------------------------------------------------------
---------------------------------------------------------
>Kolobok-N2A_DR|28019
------------------------------------------------------------
------------------------------------------------------------
------------------------------------------------------------
------------------------------------------------------------
------------------------------------------------------------
------------------------------------------------------------
-----------------------------------------------------agagccc
ct-------a---tt--a-tg----g---g-tttt---t----g-a-ca--a-tg-a-c-
ctt-cca-tgt-----agt-g--tgt-a-aca---c-a--gct-ct-a-a-gtg-a-a--
gt-ga---aa-ta-tc--cag-tt-atggct-taaa-tctgaaagtgc-tc-cgtgt-tt
-aaaacaattgatg-cattt---at--a-a-aa-g-agtcg-------------------
---------------------------------------------------------ata
cgagact-tatgccccgcccaattattgcatgcgcaa-acccaggaaca-t-t-ta----
------------------------------------------------------------
------------------------------------------------------------
------------------------------------------------------------
------------------------------------------------------------
------------------------------------------------------------
------------------------------------------------------------
------------------------------------------------------------
------------------------------------------------------------
------------------------------------------------------------
------------------------------------------------------------
------------------------------------------------------------
------------------------------------------------------------
------------------------------------------------------------
------------------------------------------------------------
------------------------------------------------------------
------------------------------------------------------------
------------------------------------------------------------
------------------------------------------------------------
------------------------------------------------------------
------------------------------------------------------------
------------------------------------------------------------
------------------------------------------------------------
------------------------------------------------------------
------------------------------------------aaaatttgacc-ctt-t-
ttaatgtgtagtagaggctct---------------------------------------
------------------------------------------------------------
------------------------------------------------------------
------------------------------------------------------------
------------------------------------------------------------
------------------------------------------------------------
------------------------------------------------------------
------------------------------------------------------------
---------------------------------------------------------
>Kolobok-N2A_DR|28020
------------------------------------------------------------
------------------------------------------------------------
------------------------------------------------------------
------------------------------------------------------------
------------------------------------------------------------
------------------------------------------------------------
-----------------------------------------------------agagccc
ct-------a---tt--a-tg----g---g-tttt---t----g-a-aa--a-tg-a-t-
ctt-cca-tga-----agc-g--tgt-a-aca---t-a--gct-ct-a-a-gta-a-a--
gt-ga---aa-ta-tc--tag-ct-aaggct-taaa-tctgaaagtgt-gc-tgtgt-tt
-aaaactattattt-aattt---atcta-a-aa-a-agttg-act-t---gtagtt--cg
aatgaat-caacg-c--t-gtaacg-agtc----agcatgtca-gc-a-gacgtc-gata
cagaact-taagcccagtccatttgttgcacacgtag-tcctgggaaaa-t-t--taacc
c---------ccctg-acc-acaaatacg-gta-g--caaaa--aaaa------------
-----aaagactgtagcagatc-cca--gtt-gaatc-atgttgtgaagacgctgtgctc
--------------tgaagtgtg----aggg--aaaatt-tgtttta-cttt-atctacc
c-aa-agatgaggctgtgaagagtcagtggttga--------------------------
-a-gcattataaccccagccttgtgctgtgttcctgt-ca-cttttctgacgagtgcttt
agcaa-tctacacacttacagtgggggattcatcagctgttttttaaaggaaggatcag-
aatagacttttgatg-tat-gggactttg-tcagagcttgacaggaactttac-agtac-
a------cagc----tcc-----------aggaccagattctccttttcacaaataagt-
---------------ag-gtg-c---ga-ttaaaatg-gttgccttctctttt-tttcta
gcttgcaaat-tacatattt-aatagtgttttgttacttgtaaccgctccatgcagcttg
tactgtatctggtaaacactttattttctcatattgcgtctaaaacaacgttg-taaacg
cgacgtgtaccactttg-tttacgaa-tt-taaaagagtttg----tgagcttgcgattt
tctgctgtttgttgttgctatgtccaccatgctgttcccacaca----------------
------------------------------------------------------------
---agtgggaa-----------------------gttaatg-------------------
---------cactcct------------------------gcat----------------
------------------------------------------------------------
-----------------------tgg--------------gctcac-ac-----ata---
c-------------acta-tga--ctacttcaaaattg-------------ttgataagc
tg--------a-tt---ctctgtctcacgctgaacacag--------ttgaccaatcgca
acagac--tgggt-catcggtccaatcagcgcagattatcattgcgccaagta-agggtt
t-gggaacaaatgaatcactaaacgaatta--tatggaagtcgttggga-----------
--aaaaat-aaatgcatatta---aa-gataatgaaa-gtg--tttttt-ga-ccttgca
tgcatatcagcct-tttgttgaagaccgcc-----attacc-aaaatatggca-t-tttt
ttaatgcataataggggctct---------------------------------------
------------------------------------------------------------
------------------------------------------------------------
------------------------------------------------------------
------------------------------------------------------------
------------------------------------------------------------
------------------------------------------------------------
------------------------------------------------------------
---------------------------------------------------------
>Kolobok-N2A_DR|28021
------------------------------------------------------------
------------------------------------------------------------
------------------------------------------------------------
------------------------------------------------------------
------------------------------------------------------------
------------------------------------------------------------
-----------------------------------------------------agagccc
ct-------a---tt--a-tg----g---g-t-tt---tg---a-a-ta--a-tg-a-c-
cct--------------gt-g--tgt-a-aca---c-a--gct-ct-a-a-gtt-a-a--
gt-ga---aa-ta-tc--cag-tt-aaggct-taaa-tctaaaagtgc-gc-cttgt-tt
-aaaactatttatt-catct---at--a-a-aa-g-gatcg-act-catagtggtt--ca
aatgaat-cgtgg-g--g-gtaaaa-tatctttagatgtgtct-cc-gtgacatt-g---
---aact-taagctccacccatttgttgcacgtgcag-acccgggaaaa-t-t-gaaac-
c--ccc-gg-cc--------acaaacact-gta-g--aaaga--aaaag------agg-g
aga-caaacagtgtagcaggtc-cct--gct-gaatc-atgtggggtagatgctgtgctc
------------------------------------------------------------
------------------------------------------------------------
------------------------------------------------------------
------------------------------------------------------------
------------------------------------------------------------
------------------------------------------------------------
------------------------------------------------------------
------------------------------------------------------------
------------------------------------------------------------
------------------------------------------------------------
------------------------------------------------------------
------------------------------------------------------------
------------------------------------------------------------
------------------------------------------------------------
------------------------------------------------------------
------------------------------------------------------------
------------------------------------------------------------
------------------------------------------------------------
------------------------------------------------------------
------------------------------------------------------------
------------------------------------------------------------
------------------------------------------------------------
------------------------------------------------------------
------------------------------------------------------------
------------------------------------------------------------
------------------------------------------------------------
------------------------------------------------------------
------------------------------------------------------------
------------------------------------------------------------
------------------------------------------------------------
---------------------------------------------------------
>Kolobok-N2A_DR|28022
------------------------------------------------------------
------------------------------------------------------------
------------------------------------------------------------
------------------------------------------------------------
------------------------------------------------------------
------------------------------------------------------------
--------------------------------------------------------gccc
ct-------a---tt--a-tg----g---g-tttt---t----g-a-aa--a-tg-a-c-
ctt-cca-tgc-----cat-g--tgt-a-aca---t-a--ggt-ct-a-a-gtg-a-a--
gt-ga---aa-ta-tc--cag-ct-aaggct-taaa-tcttaaaatgt-a--aatgt-tt
-aaaagcattgatt-cattt---at--a-a-aa-g-tgtcg-act-cagagcggtt--ca
catgaat-cgttg-g--g-gtaatg-ag----aagtcgtgtcg-gc-ctgccg-------
------------------------------------------------------------
------------------------------------------------------------
------------------------------------------------------------
------------------------------------------------------------
------------------------------------------------------------
------------------------------------------------------------
------------------------------------------------------------
------------------------------------------------------------
------------------------------------------------------------
------------------------------------------------------------
------------------------------------------------------------
------------------------------------------------------------
------------------------------------------------------------
------------------------------------------------------------
------------------------------------------------------------
------------------------------------------------------------
------------------------------------------------------------
------------------------------------------------------------
------------------------------------------------------------
------------------------------------------------------------
------------------------------------------------------------
------------------------------------------------------------
------------------------------------------------------------
------------------------------------------------------------
------------------------------------------------------------
------------------------------------------------------------
------------------------------------------------------------
------------------------------------------------------------
------------------------------------------------------------
------------------------------------------------------------
------------------------------------------------------------
------------------------------------------------------------
------------------------------------------------------------
---------------------------------------------------------
>Kolobok-N2A_DR|28023
------------------------------------------------------------
------------------------------------------------------------
------------------------------------------------------------
------------------------------------------------------------
------------------------------------------------------------
------------------------------------------------------------
-----------------------------------------------------agagccc
ct-------a---tt--a-tg----g---gttttt---t----t-a-aa--a-tg-a-c-
ttt-tca-tgc-----agt-g--tgt-a-aca---c-a--act-ct-a-a-gta-a-a--
gt-ga---aa-ta-tc--cag-ct-aaagct-taaa-tctgaaagtgc-ag-agtgt-tt
-aaaactattgatt-cctct---ataaa-a-aa-a-agtca-act-cagagtggtt--ca
agtgaa------------------------------------------tgacaat-gata
cagaact-caagccccgcccatttgttgcacacatag-atccgagaaaa-t-t-gaaac-
--------c-cccagcc-------------------------------------------
--a-caaacaatgtagcacatt-ctg--tat-aaatt-atgttgcgaagacgctgtgctc
--------------tggagtgtga---t-gaa-aagttg-ggtgtta-tttt-cccta-c
ccaa-agatgaggctgtgaagagtcagtggttgaaa-gtta-tttttgc-aaaaatacct
ca-gcattatagcctcagccttgtgctgtgttccctt-ca-tttttctgacgagtgctac
agcaa-tctacaaactttcaatgggggaatcatcggacatttgtaaaaggaaaaattag-
aaaagactattgatg-tat-gggactttg-tcagagcttaacaacaacttta-cagtac-
a------cagt----tca-----------tggatcagttccttcctccatttca------
----aaagtaact-taa-gtg-t---aa-gtaaaatg-gttgcctccttgttt-tttcta
gctagtaaat-tatttattt-aattgtgttttgttacttgtaa----------ccgcttg
cactgtatctggttaactctttatattcacatattgcgtctaaaacaacgttg-aaaacg
caacgtgtgccaaattg-tttacgta-tt-aaa---tgtttg----taagctcgcaatgc
actgccgtttgtcgttgctatgcccaccatcagctgttcctacacttgtgcggcagtc--
---------aag-tttaagaata--gttcagcttttgccactgtgt--gga--ttaatac
tg-aatgtgttt----------------------catggtt-aag--------------a
a-taaa--------------gca--atg----tgt---tggtgtt--aaactgtat----
-----------------------tgcttt-----------------aatg-cag------
---------------------tcctgcattgg--------gctcac-ac-----ata---
-------------cactc-cga--ctacttcaaaattg-------------ttcataagc
cgtagtttgca-tttctctctgactcacgcagaacacag--------tcaaccaatcgca
atagac--tgggt-catcagaccaatcagcggaaattagcatcatgctaagaa-gaggtt
t-gggaacaaatgaa-------------tc--cctgggagttgttgggataat-tag-gt
--aaaaat-aaatgcttatcat--aa-gacaatgaaa-gtg--tttttt-ga-ccttgca
tgcataacagact-gttgttggaaa-----------------------------------
------------------------------------------------------------
------------------------------------------------------------
------------------------------------------------------------
------------------------------------------------------------
------------------------------------------------------------
------------------------------------------------------------
------------------------------------------------------------
------------------------------------------------------------
---------------------------------------------------------
>Kolobok-N2A_DR|28024
------------------------------------------------------------
------------------------------------------------------------
------------------------------------------------------------
------------------------------------------------------------
------------------------------------------------------------
------------------------------------------------------------
------------------------------------------------------------
------------------------------------------------------------
------------------------------------------------------------
------------------------------------------------------------
------------------------------------------------------------
------------------------------------------------------------
---------------------------------------------aaaa-t-t-gaaac-
c--acc-gg-cccca-ccc-aaaaacatt-gta-c--aaaga--aaaag------agg-a
ata-caaacactgtagcagatc-ccg--g-tggaatc-atgttgcatagacgctgtgctc
--------------tgaagtgtg----aggga-aag-tt-attattaatttt-ccctatc
c-aa---atgaggctgtgaagagtcagtggttgagg-ttta-tttttgc-aaaaatacct
ca-gcattacagctccagccctgtgctgtgtt-ctgt-ca-tttttctgacgagtccttc
aacaa-tctacatgcttacagtatgggattcatcgaccatttgttaaagataag------
-aaaaacta-------tat-ggaattttg-tcagagcttgacaagaactt------tac-
a------catt----tca-----------tggatcagtttcttcctccattttacaagtg
----taag------taa-gtg-c---ga-ttaaaatg-gttgcctccttgttt-tt----
---------c-tatgaa----------------tcactt---------------------
------------------------------------------------------------
------------------------------------------------------------
------------------------------------------------------------
------------------------------------------------------------
------------------------------------------------------------
------------------------------------------------------------
------------------------------------------------------------
------------------------------------------------------------
------------------------------------------------------------
------------------------------------------------------------
------------------------------------------------------------
---------aaggattcgtt---------------gggagttgttggtataat-tag-gt
--taaaat-aattgcatatt-----ataacaatgaaa-gtg--ttttta-at-ccttgca
tgcatagcagcct-gttgttggagactac------aaaacc-aaaatgttacc--cttt-
ttaatgcataataggggct-----------------------------------------
------------------------------------------------------------
------------------------------------------------------------
------------------------------------------------------------
------------------------------------------------------------
------------------------------------------------------------
------------------------------------------------------------
------------------------------------------------------------
---------------------------------------------------------
>Kolobok-N2A_DR|28025
------------------------------------------------------------
------------------------------------------------------------
------------------------------------------------------------
------------------------------------------------------------
------------------------------------------------------------
------------------------------------------------------------
------------------------------------------------------------
------------------------------------------------------------
------------------------------------------------------------
------------------------------------------------------------
------------------------------------------------------------
------------------------------------------------------------
---------------------------------gcaa-acccgggaaaa-t-t-taaacc
t---gg-gg-ctcct-ccc-acaaacaca-gtt-gc-aaaga--aaata------agg-a
aga-caagcactgtatcagatg-ccg--gtt-gaatc-aagtc------acgctttgctc
------------------------------------------------------------
---------gatattattgacc-tcagtggttgagg-ttta-tttttgt-aaaaatacct
ca-gccttata-----agctatgtgct-----------------------tgggtgcttc
tggaa-tctatacacttacaaggttgcatttgtcggccgtttgttaaaggaaggatcag-
aaaagactattgatg-taa-gggacaatg-ccagtacatg--------------gatga-
a------tgga----tca-----------tggatcagtttcttcctctgtttcacaagtg
----taaat-------aagtg-c----a-ttaccatg-gttgcctcattgctt-tctcta
gcttgcaaat-tatgtattt-aattgtgtttagttacttgtaatcgcttg----------
-------------taattctttataatttcatatggggtc-------------------a
cgacgcatgctgctttg-tatatgga-tt-taaatgcattt-----tgagctcgcgttcc
actgccgtttttcgttgctatggccaccatcagctgttcttacacacgtgcagtagtc--
---------aag--tttaaaata--gttcagctt--------------------------
------------------------------------------------------------
------------------------------------------------------------
------------------------------------------------------------
------------------------------------------------------------
------------------------------------------------------------
------------------------------------------------------------
------------------------------------------------------------
------------------------------------------------------------
------------------------------------------------------------
------------------------------------------------------------
------------------------------------------------------------
------------------------------------------------------------
------------------------------------------------------------
------------------------------------------------------------
------------------------------------------------------------
------------------------------------------------------------
------------------------------------------------------------
------------------------------------------------------------
---------------------------------------------------------
>Kolobok-N2A_DR|28026
------------------------------------------------------------
------------------------------------------------------------
------------------------------------------------------------
------------------------------------------------------------
------------------------------------------------------------
------------------------------------------------------------
------------------------------------------------------gagccc
ct-------a---tt--a-tg----g---g-tttt---t----a-a-ga--a-tg-a-c-
ctt-aca-tgt-----att-g--tgt-a-aag---c-a--gct-ct-a-g-gtg-a-a--
gt-ga---aa-ta-tc--cag-ct-aaggct-taaa-tctaaaagtgc-ac-agtgt-tt
-aaaactattgact-catct---at--a-t-aa-g-agtcg-act-catagtgctt--ca
aattaat-tgtct-t--g-ataacg-agtctttaggactttcg-gc-atgacgtc-gata
caaaact-taagccccatccaatagttgtgcgcgcaa-acccgggaaaa-t-t-taaac-
c--tgt-gg-cctcg-ccc-acaaacaca-gta-g--caaag--aa---------taa-g
agt-aaaacactgtgacagatc-cct--gtt-gaatc-aagccatgaagatgctgtgctc
agctgcatattattggaagtgtga---gggaa--cg-tt-agtgtta-ttttcctctgcc
c-aa-agatgaaactgtgaagagtcagtgtttgaag-ttta-tttttgc-aaaaatacct
ca-gcattatag-cccagccttgtg-----------------ctgttt---aggtgcttc
tggaa-tgtacacgcttaaaacgcgagattcgtcggccgcttgttaaaggatgcatcag-
aaaagacgattgatg-taa-gggactt----------ttattaggaactttatcagtac-
aag------gc-agtatt-----------aaaagcagtttctttctccatttcacaagtg
----taag------taa-gtg-t----a-ttaccata-gatgccttcttgttt-gctcta
gcttacaaat-tatgtattt-aattaggttttgtaacttataactg----------cttg
tactgtatgtggttaactctttatatttaaatatcgcgtctaatcccacgtta-aaaacg
caatgtgtgctgctttg-tttacgga-tt-taaatgcgtttg----tgagctcacattcc
actcctgttttacgttgctatggccaccgtcagctgttcttacacacgtgcagcagtc--
---------ata-gttcaaaata--gttcagcttttgccgctgtgt--gta--ttaatac
tg-aatgagtgtcactgt---tt-ttact-----aatgatt-aag--------------a
a-taga--------------gcaatacaggacttt--tcgggat---aaagaacaaaat-
-gggtgggtgggtggctggagatggatct---------------gaaat---atgggaga
ctctcaggaaaaacagg-------agtgttgg-caggtatgctcac-ac-----ata---
ca--c-ta---tgcactt-tga--ctacttaaatattg-------------ttgataagc
cctactgggca-ttttactc--tctcgcactgaacgctg--------tcgaccaatcgca
gcagac----agt-catctgtccaatcacaacagacta-----------aaga-ggggtt
t-gggaacaaatgaatcactgaacgattca--tatgggagttgctgggataat-cac-gt
--aaaaat-aaatgcaaattat--aa-gacaataaaa-gtg--tatttt-ga-ccttgca
tgcatatcagcct-attgttggagaccctt-----aaaacc-aaaatatga-c-att-t-
ttaatgtataatagggggtct---------------------------------------
------------------------------------------------------------
------------------------------------------------------------
------------------------------------------------------------
------------------------------------------------------------
------------------------------------------------------------
------------------------------------------------------------
------------------------------------------------------------
---------------------------------------------------------
>Kolobok-N2A_DR|28027
------------------------------------------------------------
------------------------------------------------------------
------------------------------------------------------------
------------------------------------------------------------
------------------------------------------------------------
------------------------------------------------------------
-----------------------------------------------------aaagccc
ct-------a---tt--a-tg----g---g-tttt---t----g-a-aa--a-tg-a-c-
ctt-cca-tgc-----agt-g--tgt-a-aca---c-a--gct-ct-a-a-gag-a-a--
gt-ga---aa-ta-tc--tag-ct-aaggct-taaa-tctaaaattgc-ac---ttt-tt
-aaaacttttgaca-tcttt-----------aa-g-agtca-act---tagtggtt--tg
aatgaat-cgccg-c--t-gtaaca-agtctttag-------------------------
-cgaact-caaaccccacccatttgttgctcacacag-tcctgggaaaa-g-t-gaacc-
c--ccc-gg-cccca-ccc-aaaaacact-gta-a--aaaga----gag------agg-a
aga-caaacattgtagtgcatc-cc-g-gct-gaatc-atgt-------------tgcta
--------------tgatgcgcga----ggga-aag-tt-agtgtta-cttt-tcctacc
c-aa-agatgaggctatgaagagtctgtgattgaag-ttta-tttttgc-aaaaacacct
ca-gcattacagccccagacttgtg-----------------------------------
------------------------------------------------------------
------------------------------------------------------------
------------------------------------------------------------
------------------------------------------------------------
------------------------------------------------------------
------------------------------------------------------------
------------------------------------------------------------
------------------------------------------------------------
------------------------------------------------------------
------------------------------------------------------------
------------------------------------------------------------
------------------------------------------------------------
------------------------------------------------------------
------------------------------------------------------------
------------------------------------------------------------
------------------------------------------------------------
------------------------------------------------------------
------------------------------------------------------------
------------------------------------------------------------
------------------------------------------------------------
------------------------------------------------------------
------------------------------------------------------------
------------------------------------------------------------
------------------------------------------------------------
------------------------------------------------------------
------------------------------------------------------------
------------------------------------------------------------
---------------------------------------------------------
>Kolobok-N2A_DR|28028
------------------------------------------------------------
------------------------------------------------------------
------------------------------------------------------------
------------------------------------------------------------
------------------------------------------------------------
------------------------------------------------------------
-----------------------------------------------------agagctc
ct-------a---tt--a-tt----g---g-tttt---t----g-a-aa--a-tg-a-t-
ctt-cca-tgc-----agt-g--tgt-a-aca---c-a--tct-ct-a-a-att-a-a--
gg-ga---aa-ta-tc--tag-ct-aaggct-taaa-tctgaaagtgc-ac-catgt-tt
-aaaactattgatt-catct---ac--a-a-aa-a-agtca-act-catagaggtt--ca
aatgaat-tgctg-c--t-gtaacg-agtctttagccacgtcg-gt-gtgatgtc-gata
caaaact-caaaacccacccatttgtt---------------------------------
------------------------------------------------------------
------------------------------------------------------------
------------------------------------------------------------
------------------------------------------------------------
------------------------------------------------------------
------------------------------------------------------------
------------------------------------------------------------
------------------------------------------------------------
------------------------------------------------------------
------------------------------------------------------------
------------------------------------------------------------
------------------------------------------------------------
------------------------------------------------------------
------------------------------------------------------------
------------------------------------------------------------
------------------------------------------------------------
------------------------------------------------------------
------------------------------------------------------------
------------------------------------------------------------
------------------------------------------------------------
------------------------------------------------------------
------------------------------------------------------------
------------------------------------------------------------
------------------------------------------------------------
------------------------------------------------------------
------------------------------------------------------------
------------------------------------------------------------
------------------------------------------------------------
------------------------------------------------------------
------------------------------------------------------------
------------------------------------------------------------
------------------------------------------------------------
---------------------------------------------------------
>Kolobok-N2A_DR|28029
------------------------------------------------------------
------------------------------------------------------------
------------------------------------------------------------
------------------------------------------------------------
------------------------------------------------------------
------------------------------------------------------------
------------------------------------------------------------
------------------------------------------------------------
------------------------------------------------------------
------------------------------------------------------------
------------------------------------------------------------
------------------------------------------------------------
------------------------------------------------------------
------------------------------------------------------------
------------------------------------------------------------
------------------------------------------------------------
------------------------------------------------------------
------------------------------------------------------------
------------------------------------------------------------
------------------------------------------------------------
------------------------------------------------------------
------------------------------------------------------------
------------------------------------------------------------
------------------------------------------------------------
---------------------------tg-aaattacg----------------------
------------------------------------------------------------
-------tgtga-gtt-----------------ttc----------tgagaga--aatta
caaaacgggac-----------------------ggaagcaggagatggg----tctgaa
a-tacaggagactgccagg-aaa--a-a----tg---ggagtgt----------------
------------------------------------------------------------
-----------------------tggcaggtat-------gctcac-ac-----ata---
ca--c-tc---tgcactc-gga--ctacttcagaattg-------------ttaataggg
catggtgggca-tttctctttttctcacactgaacacag--------tcga-caataaca
gcagac--tgggt-caccagaccaatcagcgcagattagcaccgcgctaagga-ggggtt
t-gcgaacaaatgaatcgctgaacaaatca--tatgggagttgatgggataat-tag-gt
--aaaaat-gaatgcgtattat--aa-gacaatgaac-gtg---ttttt-ga-ccttgca
tgcacatcagcct-gttgttggagaccccc-----aaaatc-aaaatatgttc-c-ttt-
ttaatgcataataggggctct---------------------------------------
------------------------------------------------------------
------------------------------------------------------------
------------------------------------------------------------
------------------------------------------------------------
------------------------------------------------------------
------------------------------------------------------------
------------------------------------------------------------
---------------------------------------------------------
>Kolobok-N2A_DR|28030
------------------------------------------------------------
------------------------------------------------------------
------------------------------------------------------------
------------------------------------------------------------
------------------------------------------------------------
------------------------------------------------------------
-----------------------------------------------------agagccc
at-------a---tt--a-tg----g---g-tttt---t----g-a-aa--a-tg-a-c-
ctt-cca-tgc-----agt-g--cgt-g-aca---c-a--gct-ct-a-a-gtg-a-a--
gt-ga---aa-tg-tc--cag-ac-aaggct-taaa-tctataaa---------------
--------------------------------a-c-agtct-act-catagtgggt--ta
aatgaaa-tgtca-g--g-gtaaca-aatctttagctgt-------------gtc-aata
cagaact-caagccgcgcccatttgt-----------------tgaaaa-a-t-ttaa--
-aaccc-ag-ccctg-ccc-acaaacaca-gtg-g-------------a------aag-a
aaa-caaatattgtagcagatc-ctg--gtt-gaatc-atgttgcaaagacgctgtgctc
--------------tgaagtgtga----ggga-aag-tt-ggtgtta-tttttccctacg
c-aa-agatgaggctgtgaagagtctatttttgaag-ttta-ttttagc-aaaaatacct
ca-gcattatagccccatccttgtgctgtgttcccgt-ca-tttttctgactcgtgcttc
----------------------------------------------------------a-
aaaagactattgatg-tat-gggactttg--cagaacttgacaggaacttta-caatac-
a------cagt----tca-----------tggat-aattttttcgtccatt----gagtg
----taagta------a-cttaagtcga-ttaaaatg-gttgcctccttgttt-tctcta
gcttgcaaatt-atgtatta-aattgtgttttgttacttgtagcc----------acttg
taatgtatctggttaacactttatattctcatatcgcgtctaaaacca-gttg-aaaacg
tgac-------gcttt-atttatgga-tt-taaatgcatttg----tgagctcacaatct
actgtggtttgccattgctaaagccacaatcagctgttccaacacacgtgtggcagtc--
---------aag-tttccaaata--gctcagcttttgccgctgtgt--gga--ttaatac
ta-aatgtgtgtcactgt---tt-ttact-----tatggttaagaatata----------
------------------gcaatatgctggt----ctgcattgtttt------aatgcac
t-----------------------------------------------------------
--------------------------g-------------gctcac-ac-----ata---
ca--c-tc---tgcact-------ctacttcaaaattg-------------ttgataagc
catggtgggca-tttctctctgcctcacgctgaaagcag--------tcgaccaatcgca
acagac--tgggt-catcggacctatcagcgcagactggcatcgcactaagga-ggggtt
t-gggaacaaatgaatcactgaacgaatca--tatgggagtcgctaggataat-tcg-gt
--aaaag--aaatgcacatcat--aa-gacaataaaa-gta--tttttt-ga-ccttgca
------------------------------------------------------------
------------------------------------------------------------
------------------------------------------------------------
------------------------------------------------------------
------------------------------------------------------------
------------------------------------------------------------
------------------------------------------------------------
------------------------------------------------------------
------------------------------------------------------------
---------------------------------------------------------
>Kolobok-N2A_DR|28031
------------------------------------------------------------
------------------------------------------------------------
------------------------------------------------------------
------------------------------------------------------------
------------------------------------------------------------
------------------------------------------------------------
------------------------------------------------------------
------------------------------------------------------------
------------------------------------------------------------
------------------------------------------------------------
------------------------------------------------------------
------------------------------------------------------------
------------------------------------------------------------
------------------------------------------------------------
------------------------------------------------------------
------------------------------------------------------------
------------------------------------------------------------
---------------------------------------------------gagtgcttc
agcaa-tctacacacttacaatgggggatttgtcagccgtttgttaggagattgacagg-
aa-----------------------------c----------------tt------ta--
-------cagtg----ca----------------cagtttct-------------aaata
----tagttt---ttgatgtg-t---ga-attaaatg-tctgtcactgtttta-cttttg
gttatgaat--gagcaatat-gctggtgtttaactgcatgc-actcccgcactctgcttg
cactgtatc-ggttaactctttatattctcatattgtgtctacaaacaaat-a-aaaacg
caatgg-tgctgatttg-tttacg-a-tt-taattgtgtttg----tgagctcacaatcc
actgccgtttattattgctatggccactgtcagctgttccttcacacttgcggtggtc--
---------aag-ttttaaaata--gttcag---------ctttaa--ggc--ttaaatc
tg-aaagtgcac----------------------cgtgtttaaaa---------------
------------------------------------------------------------
------------------------------------------------------------
------------------------------------------------------------
------------------------------------------------------------
----------------------------------------------------caattg--
------------------------------------------------------------
---------------------attcatcta--tagaagagtcgat---------------
------------------------------------------------------------
------tca---tagtag----------------------------------------t-
ttgatg-attgccgtggta-----------------------------------------
------------------------------------------------------------
------------------------------------------------------------
------------------------------------------------------------
------------------------------------------------------------
------------------------------------------------------------
------------------------------------------------------------
------------------------------------------------------------
---------------------------------------------------------
>Kolobok-N2A_DR|28032
------------------------------------------------------------
------------------------------------------------------------
------------------------------------------------------------
------------------------------------------------------------
------------------------------------------------------------
------------------------------------------------------------
------------------------------------------------------------
-------------------------------tttt---t----g-a-aa--a-tg-a-c-
ctc-cca-tgc-----agt-g--tgt-a-aca---c-a--gct-ca-a-a-gta-a-a--
gt-ga---aa-ta-tt--cag-ct-aaggct-taaa-tctgaaagttt-gc-catgt-tt
-aaaactattgatt-catct---aa--a-a-aa-g-agtca-act-cagagtggtt--ca
aatgaataaactg-g--g-gtaacc-agtatttagccgtgtcg-gt-gtaacgtc-gata
tggaact-taagccccgtccaattgttacacgcgcag-acccaggagaa-t-t-gaaac-
c--cct-gg-ctcca-ccc-acaaacact-ata-g--aaaga--aaaaa------agg-a
aaa-caaacactgtagcagatc-ccg--gtt-gaatc-aagtcacatagacgctgtgctc
--------------ttaagtgtga---g-gga-aag-tt-aatgtta-tttt-ccctacc
c-aa-agataaggctgtgaagagtcagtggttaaat-----------------attacct
ca-gcattatagccccagccttgtgctgtgttcctgt-aa-tttttctgacgagtgcttc
ctcaa-tctacacgcttacaatgaagaatttgtcagctgtttgttaaagaaaggatcag-
aaaagactattgatg-tat-gggacttta-tcagagcttgacagaaacttta-cagtac-
a------catt----tta-----------tggaacagttccttcatccatttaacaagtg
----taagtaatt-taa-atg-t---ga-ttaaaatg-gttgcccctttgttt-tttcaa
gcttgca--------------aattgtgttttgttacttgtaagcactccatgcagcttg
tactgtatctggttaactctttatattctcatattgcatctaaaaccctgttt-aaaacg
caatgcgtgctgctttg-tttactga-tt-gaaatgcatttg----taagctcgcaatcc
actgccgtttgttgttgctatgaccaccggcagctgttcctacacacatgcggcaatc--
---------agg-tttcaaaata--gttcagcttttactgctgtgt--gga--ttaatac
tg-aatgtgtgt----------------------tatggtt-atg--------------a
a-taga--------------gca--ata----tgc---tggtgtt--gaactgcat----
-----------------------tgcttt-----------------aaag-cat------
---------------------tcctgcattgt--------gctcac-ac-----ata---
ca--c-tt---tggactc-tga--gtacttcaaaattg-------------ttgataagc
tgtggtgggca-tttctctctgtctcacactgaacgcag--------tcgagcaatcaca
atagac--t---------------------------------------------------
------------------------gggtca--tttgggagtagttgggataat-tag-gt
--aaaaat-aaatgcagattat--ta-gacaatgaaa-gtg--cttttt-ga-ccttgcg
tgcatatcagcct-tttgttggagaccccc-----aaaacc-aaaatatgaca-ttt-t-
ttaatgcataccaggggctct---------------------------------------
------------------------------------------------------------
------------------------------------------------------------
------------------------------------------------------------
------------------------------------------------------------
------------------------------------------------------------
------------------------------------------------------------
------------------------------------------------------------
---------------------------------------------------------
>Kolobok-N2A_DR|28033
------------------------------------------------------------
------------------------------------------------------------
------------------------------------------------------------
------------------------------------------------------------
------------------------------------------------------------
------------------------------------------------------------
-----------------------------------------------------agggtcc
ct-------a---tt--a-tg----g---g-cctt---tt---g-a-aa--a-tg-a-c-
ctt-cca-ttc-----aat-g--tgt-a---a---c-a--gct-ct-a-a-gtt-a-a--
gt-ga---aat-a-tg--ca--------gct-tgaa-tctgaaagtgt-ac-cgtgt-tt
-aaaactattgatt-tgtct---at--a-a-aa-g-agttg-act-catagtggtt--cg
aat--------------------ta-aatctttagtcgtgttg-gg-gtgacgtc-gata
taaaact-caagccccgtccttttgttgcgcacacag-acctgggaaaa-t-t-taacc-
c--ccccgg-caccg-ccc-ataaacact-gtt-g--aaaga--aaaag------agg-a
cga-caaacactgtagcagacc-ttg--ttt-aattc-aagttgcgaagacgctgtgctc
--------------taaagtgtg----aggga-aag-tt-agtgtta-tttt-ccctata
c-ac-aaacaaggctgtgaagagtcagtcgttgaag-tttatttttggc-aaaaatactt
ta-gcattctagccccagccttgtgctgtgttcctgc-ca-tttttctgacgagtgcttc
agcaa-tctacatgcttacaacgggggattcatctgccgcttgttaaaggaaggattag-
aaaagagtattgatg-tat-aggactttg-tcagagcttgacgggaacttta-cagtac-
a------catt----tca-----------tggaccattttcttccaccgtttcacaagtg
----caaa------taa-gtg-c---aa-ttaaaatg-gttgcctccttgtttt-ctcta
gcttgcaaat-tatgtattt-aattgtg-tttgttacttgta------------------
-----------------------------------------aaaaccacatta-aaaatg
caacccgtgatgctttg-tttatgga-tt-taaatgtgtttg----taagcttacaatcc
-------------attactatggccacagtcagctgttcctaaacaaa------------
---------agt-ttttaaacag--ttcagttttttttcactgtgt--gga--ttaatac
tg-aatgtgtgccactga---at-ttact-----tatggtt-aag--------------g
a-taga--------------aca--atg----tgc---tgatgtt--aaactgcat----
-----------------------tgcttt-----------------attg-cac------
---------------------ttctgcattgg--------gctcac-ac-----ata---
ca--ct-t---tgcactc-tgt--ctacttcaaaattg-------------tagatgagc
catggaggaca-tttatctct------------------------------------gca
atagac--tcggt-aatcagaccaatcagtgcagatgagcatcacact------------
---------aataaatcgctaaatgaatca--tatgggagtcattgggataat-tag-ac
--aaaaac-aa---catattat--aa-gacaataaaa-gtgattttttc-aa-cattgca
ttcatatcagcct-gttgttggagacccca-----aaacca-aaatattacct-ttt-t-
taaatgcattataggggctct---------------------------------------
------------------------------------------------------------
------------------------------------------------------------
------------------------------------------------------------
------------------------------------------------------------
------------------------------------------------------------
------------------------------------------------------------
------------------------------------------------------------
---------------------------------------------------------
>Kolobok-N2A_DR|28034
------------------------------------------------------------
------------------------------------------------------------
------------------------------------------------------------
------------------------------------------------------------
------------------------------------------------------------
------------------------------------------------------------
-----------------------------------------------------agagccc
tt-------a---tt--a-tg----g---g-tttt---t----g-a-aa--a-tg-a-c-
ctt-tca-tgc-----agt-g--tgt-a-aca---c-a--gct-ct-a-a-atg-a-a--
gt-ga---aa-ta-tg--tag-ct-aaggct-taaa-tctaaaagtgc-at-cgtgt-gt
-aaaactattaatt-catct---at--a-a-aa-g-actca-ac----------------
------------------------------------------------------------
------------------------------------------------------------
------------ccg-ccc-ttgaacact-gta-g--gaaga--aaaat-----aag--t
gga-caaacactgtagcagatc-ccg--att-gaatc-aagatgtttagacactgtgctc
a--------------gaagtgtg----aggga-aag-tt-agtgtta-tttt-ccctacc
c-------------tgtgaagagtcagtggttaaat-ttta-tttt----gcaactacct
ta-gcattatagccccagctttgtgctgtgtcccctt-ca-tttttctgaagagtgcttc
agcaa-tctacacacttacaacaggggattcatcggccatttgttgaaggaaggatcag-
aaaagattattgatg-tat--gggacctg-tctgagcttgacaggaacttta-tagtac-
a------cagt----tca-----------taaatcagtttctgcctccatttcacgagtg
----taag------taa-gtg-c---ga-ttaaaatg-gttgcctgtttgtat-tcttta
gcttgcaatt-tatgtattt-aattgtgtgttgttacttgtaactgctccacacggcttg
tactatatctggttaactctttatattctcacatagagtctaaaatcatgttg-aaaacg
caccacgtgccgattta-tttacaga-tt-taaatgtgtttg----tgagctcgcaattc
actaccctttgtcgttgttatggccacaatcatctgttactacacacgtgtgggagtc--
---------agg-tttcaaaatagt--tcagctttt----------t-------------
-----------------------tccacttatattaatactgaatgtgtgtcacttttaa
t-tgtggttaagaata--gagca--ata----tg---ctggtgtt--aaactgcat----
-----------------------tgcttt-----------------a-------------
------------------------------------------------------atg---
cat-t-cc---tgcattgctca--caaaattgaaattg-------------ttgcaaagc
agcagtgggca-tttatctgggtctcacactgaa-gcag--------tcgaccaatccca
acagac--tgggt-catcagaccaatcagcacagattagcatcgcactaagga-ggggtt
t-gggaacaaattaatcactgaacaaatca--taggggagtttttgggataat-tag-gt
---aaaat-aaattcatattat--aa-gacaatgaaa-gag--tttttt-ga-ccttgca
tgtggatcagact-gttgttggagaccccc-----aaaact-aaaatatgacc-t-ttt-
ttaatgcaaaataaaggctct---------------------------------------
------------------------------------------------------------
------------------------------------------------------------
------------------------------------------------------------
------------------------------------------------------------
------------------------------------------------------------
------------------------------------------------------------
------------------------------------------------------------
---------------------------------------------------------
>Kolobok-N2A_DR|28035
------------------------------------------------------------
------------------------------------------------------------
------------------------------------------------------------
------------------------------------------------------------
------------------------------------------------------------
------------------------------------------------------------
---------------------------------------------------------c--
-t-------g---t---a-tg------------tt------------aa---ctgta---
----tca---------ggt-----------ta--------act-ct------t-------
-t---------ta-tt------ct-aaagccataaaa---gacagtgctgct--tgt-tt
-aggat--ttaaatgcattt---gt----a------agtcg-att-cac--tg-----c-
--------cgttt------gt--------c-------gt-----gctat---gtc----a
------------cc--gtc-agctg-------------atcc----------t--aa---
--------------------ac----------------------a---------------
----ca-------tg-cag--c---g--gtc-aag-----gtt---------c-------
-------------------------------agaa--t--agt-ttaccttt--------
---a-ggataaaa---tgaa-----agt---t---g--tca--ttt----aagaat----
-atgcaata--------------tgctgtgttt------a------------actgc---
------tctgc-t--------tggggg---------------gt-g--ggg--tgtc-g-
aaaacac-----------t------tttg---aaaa----------------------c-
-------cgg--------------------------gt--ct-------ttt-ac--ggg
------------------gtg--------ttagaa---gt----------ttc-----ta
---------t------g----aa--gcgtttta-----ta--------------------
----gtgtc---t----tc----tg----cg-atcagatcttatacca-------a----
-------tg------------------tt------------g------------------
----------------gc-----------------------a------------------
------------------------------------------------------------
------------------------------------------------------------
------------------------------------------------------------
------------------------------------------------------------
-----------------------------------------------ac-----------
----c------cggact--tgat--tac--ca---ctg--------------c-----gc
-----cgggca-gtttac--tgtc-----------------------t----t-----ca
ataggct----gt-cttcggtccaataagcgcagattagcttcacgctatgga-ggggtt
t---g--------------------------------g--------------------g-
----a-----------------------ac-----------------------------a
------------------------a-----------------------------------
---atg------------------------------------------------------
------------------------------------------------------------
------------------------------------------------------------
------------------------------------------------------------
------------------------------------------------------------
------------------------------------------------------------
------------------------------------------------------------
------------------------------------------------------------
---------------------------------------------------------
>Kolobok-N2A_DR|28036
------------------------------------------------------------
------------------------------------------------------------
------------------------------------------------------------
------------------------------------------------------------
------------------------------------------------------------
------------------------------------------------------------
------------------------------------------------------------
------------------------------------------------a--a-tg-a-t-
ctt-tca-tgc-----agt-g--tgt-a-aca---c-a--gct-ct-a-a-gtg-a-a--
gc-ga---aa-ta-tcc-aga-ag-aaggct-taaa-cctgaaattgc-ac---------
-------------c-catct---at--a-a-aa-t-ggtca-act-caaagtggtt--cg
aatgaat-tgcct-c--g-gtaaca-aatctttagccgtgtca-gc-gtgacgtt-gata
cagaact-aaagcctcgcccatttgttgcatgcacag-atctgggaaaa-a-t-aaaa-t
c--cct-gg-ccccg-ccc-agaaacact-tca-g--aaaga--aaaag-----a-----
-------------tagcaggtc-ccg--att-gaatc-atgttgcagaagcgctgtgctc
t--------------gaagtttg----aggga-aag-tt-agtgtca-tttt-gcctacc
c-aa-agatgaggctgtgaagagtcaggggttaaag-taca-tttttgc-aaaaatacct
ca-acattatagccccagccttgtgctgtgtttccat-ca-tttttctgacaagtgctac
atcaa-tctaaacgcttataatgggggatacggttg--------taaagaaagaatcag-
aaaatattattgatg-tat-gggactttg-tcagagctcgacaggaacttta-caatac-
a------cagt----tta-----------tggatcagtttcctcctccatttcacaagtg
----taag------taa-gtg-c---ga-ttaaaatg-gttgc------------ctcta
cctagaaatt-tatgt-----aattgtgttttgttactcgtgact----------gcttg
aactgtatttgattaact--ttatattctcatattgcatctaaaaccacattg-aaaacg
tgatgcatgccgctttg-tttacaga-tt-tatatgcatttg----tgagctcgcaattc
actgcctttagttgttgctttggccaccgtcagctgctgtt-------------------
--------cagg-tttcaaaatatt--tcagctttt----------gccacta--tgtgg
attaata--------------------------------ttgaatgtgcgtcgtttttac
c-tatg------------taaga--ata----ga---gcagtat----------------
------------------------------------------------------------
------------------------------tgg-------gctcac-ac-----ata---
ta--c-tc---tgcactc-tga--ctactttaaaattg-------------ttgataagc
cgtggtgggca-tttctctctgtctcttgctgattgcag--------tcaaccaatcaca
atcgac--tgggt-cagcggaccaatcagcatagattagcatcgggccaagga-ggggtt
t-gggaacaaattaatcgatgaacgaatca--tatgggagttgtcgggataat-tag-gt
--aaaaac-aaatacatattat--aa-gacaataaaa-gtg----tttt-ga-ccttgca
tgcatatcagact-gttgttggagaccc-c-----aaatcc-aaaatatgaac---ttt-
ttaatgcataatagaggctct---------------------------------------
------------------------------------------------------------
------------------------------------------------------------
------------------------------------------------------------
------------------------------------------------------------
------------------------------------------------------------
------------------------------------------------------------
------------------------------------------------------------
---------------------------------------------------------
>Kolobok-N2A_DR|28037
------------------------------------------------------------
------------------------------------------------------------
------------------------------------------------------------
------------------------------------------------------------
------------------------------------------------------------
------------------------------------------------------------
------------------------------------------------------------
------------------------------------------------------------
------------------------------------------------------------
------------------------------t-taaa-taagaaagtgc-att-atgtat-
-aaagttattgcctc--tc----aa--a-a-ga-a-agtcg-ttt-ct------ttt--a
gattatt-cattc-ttta---aatg-gatctttagccattttgt-t-atgatgta-----
t---------------g---a-----------------gt---a-----------aa---
--------------------ac--------------------------------------
-------------------at--------------t----gct---------c-------
---------------------------------------------------------gtc
c----a-------c--t--------------c--------------tgt---g-------
ca-----cacag----------------------------------------a-------
-------t----------------------------ctg---------ggc------a--
aa----c--ttc----------------------a-------------------------
-----------------a----------------------cctcc-------c-------
-------------------------------------------ctcc-------c---tc
----------------g-------------------------------------------
------------------------------------------------------------
------------------------------------------------------------
------------------------------------------------------------
-------------------a----------------------------------------
------------------------------------------------------------
------------------------------------------------------------
------------------------------------------------------------
-----------------------------------------------a------------
---------------c----------ac--------------------------------
------------------------------------------------------------
------------------------------------------------------------
------------------------------------------------------------
------------------------------------------------------------
------------------------------------------------------------
------------------------------------------------------------
------------------------------------------------------------
------------------------------------------------------------
------------------------------------------------------------
------------------------------------------------------------
------------------------------------------------------------
------------------------------------------------------------
------------------------------------------------------------
---------------------------------------------------------
>Kolobok-N2A_DR|28038
------------------------------------------------------------
------------------------------------------------------------
------------------------------------------------------------
------------------------------------------------------------
------------------------------------------------------------
------------------------------------------------------------
-------------------------------------------------------agcct
tt-------a---tt--a-tg----g---g-tttt---t----g-a-aa--a-tg-a-g-
ctt-tta-tgc-----a-------gt-a-aca---c-a--gct-tt-a-a-gtgaa-a--
gt-aa---aa-ta-tc--cag-ct-aaggct-taaa-tatgaaagtgc-ac-catgt-tt
-aaaaggattga------------------------------------------------
------------------------------------------------------------
------------------------------------------------------------
------------------------------------------------------------
---------------gcggacc-ctg--gtt-gaatc-atgtcgcaaagacgctgtgctc
t--------------gaagtgtg----agcga-aaa-tt-tgtgtta-tttt-tcctacc
c-aa-agatgaggctgtaaagagtcagtggttgaag-ttta-tttatgc-aaaaatacct
ct-gcattgtagccccagccttgtgctgtgttctcgt-ca-tttttttgacgagtgcttc
aagaa-tctacatgcttacaacaggtgatttgtcagccatttgttaaagaaaggatcag-
aaaagacta-------ta-------------tgggactttgcagagcttgag-ggggag-
a-----------------------------------------------------------
------------------------------------------------------------
----------------attt-acttgagtttt----------------------------
----------------------------------------ccaggagaaataa-ca----
-----------------------aaa-tg-ggagggtg----------------------
-------------------------------------------------gcgggagatg-
--------ggtc-tgaaatacgg------------------------------------g
agtgttggcagg------------------------------------------tat---
------------------------------------------------------------
------------------------------------------------------------
----------------------------------------gctcac-ac-----ata---
ca--c-tc---tgcacac-tga--ctacaacaa-attg-------------ttgatgagc
cgtggttggca-tttatctctgtctcgcgctaaacgtag--------tagacaaatcaca
acagac--tgagt-catcaaacca----------------attgtgctgagga-gaagtt
t-gggaacaaataaatcgctgaacgaatca--tataggagtcgctggtataat-tag-gt
--taaaat-aaatacatattat--aa-gacaatgaaa-atg--tttttt-ga-ccttgca
tgcatatcagcct-gttgttggagaccccc-----aaaacc-taaataaaacc-c-ttt-
ttaatgcataataggggct-----------------------------------------
------------------------------------------------------------
------------------------------------------------------------
------------------------------------------------------------
------------------------------------------------------------
------------------------------------------------------------
------------------------------------------------------------
------------------------------------------------------------
---------------------------------------------------------
>Kolobok-N2A_DR|28039
------------------------------------------------------------
------------------------------------------------------------
------------------------------------------------------------
------------------------------------------------------------
------------------------------------------------------------
------------------------------------------------------------
----------------------------------------------------aagagccc
ct-------t---tt--a-tg----g---g-tttt---t----g-a-aa--a-tg-a-c-
ctt-cca-tgc-----agt-gcatgt-g-taa---a-a--gct-ct-a-a-gtg-a-a--
gt-ga---aa-ta-tc--ctt-ct-aaggct-taaa-tctaaaagtgc-ac-catgt-tt
-aaaactattgact-aatct---at--a-a-aa-g-agtca-cct-cagagtggtt--ta
aatgaat-cgctg-t--g-gtaacg-agtctttagccatgcca-gt-gtgacgtt-gata
tggaact-caagccccacccaattgttgcctgc-------------gaa-t-t-tgaaa-
c--ccc-------cg-ccc-acaaacact-gta------------aaaaaag---agg-a
aga-caaacattgtagctgatc-ctg--gtt-gaatc-atgtcactagaacgctgtgctc
--------------tgaagtgtg----aggga-acg-tttggagtgc-ctct-----agc
c-aa-aaatgaggttgtgaagagtcagtggttgaag-ttta-tttttgc-aaaaatacct
ca-gcattataggcccagccttgtgctgtgttcccct-ta-tgtttttgacgagtgcttc
agcaa-tctacatgcttacaaggggggattcatctgctatttgttaaatgaaggatcag-
aaaaggctattgatg-tat-gggactttg-tcagagcttgacaggaacttta-cagtac-
a---------------ca-----------tggatcagtttcttcctccatttcacaagtg
----tgag------taa-atg-c---ga-ttaaaaaa-gttgtttcctagctt-tctcta
gcctgcacat-tttgtattt-aattgtgttttgttacttgcaact----------gcttg
tactgtatctggttatctctttatattcttatatcacatttaaatccacatta-aaaatg
tgacatttgtcgttgct-attgcaac-tg-taagc-------------------------
---------tgttc-------------------------ctacacacttgttgcggtc--
---------aag-tttcgaaata--gttcagcttttgccactgtgt--gga--ttaatac
tg-aatgtgtgtcat---------ttaat-----tctggtt-agg--------------a
a-taaa--------------gca-------------------------------------
------------------------------------------------------------
--------------------ctcctgcattgg--------gctcac-ac-----aaa---
ca--c-tc---tgcactc-tga--ctaattcaaatttg-------------ttgataagc
cgtgatgggca-tttctctctgtctcgttatgaatgcag--------tcgacca-----a
acagac--tgggt-catcgaaccaatcagcgtagtttagc------ctaagga-ggggtt
t-gggaacaaatgagtcgctgaacaaatca--aatgagagttgttgggataag-tag-ga
--aaaaat-aaatgtatattaa--aa-gacaatgaaa-gtg--ttttttcga-ccttgca
tgcatatcagaat-gttgttggagactccc-----aaaacc-aaaata--------t-c-
ataatgcatattaggaggtct---------------------------------------
------------------------------------------------------------
------------------------------------------------------------
------------------------------------------------------------
------------------------------------------------------------
------------------------------------------------------------
------------------------------------------------------------
------------------------------------------------------------
---------------------------------------------------------
>Kolobok-N2A_DR|28040
------------------------------------------------------------
------------------------------------------------------------
------------------------------------------------------------
------------------------------------------------------------
------------------------------------------------------------
------------------------------------------------------------
-----------------------------------------------------agagccc
tt-------a---t------g----g---g-tttt---t----g-a-ca--a-tg-a-c-
ttt-cca-tgc-----agt-g--cgt-a-aca-----a--gtt-ct-a-a-gtg-a-a--
gt-ga---aa-ta-tc--cag-ct-aagcct-taaa-tctgaaagtgc-ac-cgtgt-tt
-aaaactattgatt-aatcc---at--a-a-aa-g-agtcg-cct-cagagtggtt--cg
aatca--------------------------ttagccgtgtcg-gt-gtgacatt-gata
cggaact-aaagccctgcccaattgttttgcacgcaa-tcccaagaaaa-t-t-ttaa--
-----------------cc-acaaacact-gta-g--ca-----aaaaa-------ag-a
cac-caaacactgtagctaatc-cct--gtt-aaatc-atgtcgcgaagacactgtgctc
--------------tgaaatgtga---gga-a-aag-tt-agtgtta-tttt-ccctacc
c-aa-agttgaggctgtgaagagtccgtggttgaag-tttt-ttttga--aa-aatactt
ca-gcattat----------ccgggctgtgttcctgt--catttttctgacg-gtgctat
agcaa-tc---g-gcttacaatgggggattcatttgccgtttgtt-aaagaaagatcag-
--aggacta---gt--tat-aagactttg-tcagagcctgaacgttatca------ca--
-------caggt----ta-----------tggacaaatttctttctccatttcacaagtg
----taagta------a-aag-c---ga-ataaaatg-gttgcctttttgttt-tctcta
acttgcaaat-tatgtattt-aattgggttttgttatttgtaaccgctctatgtggcttg
tagtgtttctgt-taacactttatattctcctatcaagtttaaaaccacattg-aaaacg
cgacgcatgccacgttc-attatgga-tt-taaacgagtttg----tgag-tcgcgatct
cctgccgtttgtcattactatggccactgtcagctgttc---------------------
------------------------------------------------------------
------------------------------------------------------------
------------------------------------------------------------
------------------------------------------------------------
------------------------------------------------------ata---
ca---------------c-------------a----tg--------------tg------
cg------------------------------------g--------t------------
------------------------------------------------------------
-------------------------------------g-gtc------------------
----aa--------------------------------g------ttt-----c------
------------------------------------------aaaatag--------tt-
------------------------------------------------------------
------------------------------------------------------------
------------------------------------------------------------
------------------------------------------------------------
------------------------------------------------------------
------------------------------------------------------------
------------------------------------------------------------
------------------------------------------------------------
---------------------------------------------------------
>Kolobok-N2A_DR|28041
------------------------------------------------------------
------------------------------------------------------------
------------------------------------------------------------
------------------------------------------------------------
------------------------------------------------------------
------------------------------------------------------------
------------------------------------------------------------
---------a---tt--a-ta----a---gtttgt---t----g-a-ag--a-tt-g-t-
tgt-tta-act-----aaa-a--tat-g-aca---c-ttaatc-tg-a-g-ctc-t-a--
gt-gg---ga-ta-tc--caa-ct-gaaatc-taaa-a------gggc-ac-cgtgt-tt
-aaaactattgatt-catct---at--a-a-aa-a-aattg-act-c--agtggtt--cg
aatgaat-cggcg-a--c-gtaact-agtctttagtggtgtca-gc-gtgatgtc-gata
cggaact-caagccccgcctatttattgcacaagcag-gctcagaaaaa-t-a-taaac-
c--cct-gg-ccccg-ccc-acaaacact-gta-g---aaag--aaaaagag-----g-a
aga-caaacactgtagcagatc-tca--ttt-gaatc-aagtcac-aagacaatatgctc
tg--------------aagtgtaa----ggga-aag-tt-a--gtta-tttt-tcctacc
c-aa-agataaggctgtgaagagtcagtggttaaag-ttta-taattgc-aaaagtacct
ca-gcattatagccccagccttgtgctgtgttccgct-ct-tttttctgacgagtgcttc
agcaa-tctacattattacaaaaggtaattcatctgtcgtttgttaatggaaggatcag-
aaaagactttagatg-tat-gggact--g-tcagagcttgacaggaacttta-cagtac-
a------cagt----tca-----------tggatcagtttcttcctccatttcacaagtg
----tatg------taa-gtg-c---ga-ttcaaatg-gttgtctccttgttt-tctcta
gcttgcaaat-tatgtattt-aattgtgttttgttaagtgtaacc----------actag
tactgtacctagataactctttatatgttcatatcgcatctaaaaccatgttg-taaatg
----------c--ttttttttacaaa-tt-taaatgcatttg----tgagctcgcaatcc
cttgccatttgtcgttgctatggccaccgtcagctgttcctacaca------gcggtc--
---------agg-tttcaaaata--gttaaatttttgctattttgt--gga--ttaatac
tg-aatgtgtg-----------------t-----tatagtt-aca--------------a
a-taga--------------gca--aaa----tgt---tggtgtt--taactgcat----
-----------------------tgattt-----------------aatg-cac------
---------------------tcctgtattgg--------gctcac-ac-----ata---
ca--c-tc---tgcaatc-tga--ctacttcaacaatg-------------ttgataagc
catggtgggca-tttctctctgtgtcgcgctgaatgcag--------tcgaccaatcaca
acagac--tgggt-catcggactaatcagcgcaaattagcattgtgttaagga-ggggtt
t-gggaacaaatgaatctctgaacaaatca--tacgggaatcattgggatagt-tag-gt
--aaaaat-atatgcaaataat--aa-gaca-----------------------------
------------------------------------------------------------
------------------------------------------------------------
------------------------------------------------------------
------------------------------------------------------------
------------------------------------------------------------
------------------------------------------------------------
------------------------------------------------------------
------------------------------------------------------------
------------------------------------------------------------
---------------------------------------------------------
>Kolobok-N2A_DR|28042
------------------------------------------------------------
------------------------------------------------------------
------------------------------------------------------------
------------------------------------------------------------
------------------------------------------------------------
------------------------------------------------------------
-----------------------------------------------------agagcca
ct-------a---tt--a-tg----g---g-tttt---t----g-a-aa--a-tg-a-t-
ctt-cca-tgc-----agt-g--tgt-a-aca---c-a--gct-ct-a-a-gtg-a-a--
gt-ga---aa-ta-tc--cag-ct-aagact-taaa-tctgaaagtgc-ac-cctgt-tt
-aaaattattaatt-catct---at--a-a-aa-g-agtca-act-ca---tggtt--ta
aattaat-cggca-c--g-gtaacg-agtctttagccatgtcg-gc-gtgacgtc-tgta
tggaact-caagtcccgcccatttgttgtgtgcgcag-a---------------------
------------------------------------------------------------
------------------------------------------------------------
------------------------------------------------------catgca
c-ac-agatgaggcagtgaagagtcagtcattgaaa-ttta-tttttgc-aaaaacacct
ca-gcattatagccccagccttgtgctgtgttcctgt-ca-tttttctgaccaatgctta
tgcaa-tttacatgcctacaacgttggattca-----tgtttgttaaagaaagcatcag-
aaaaaaac-ttgatg-tac-tggactttg-ttagagcttaacacaaacttta-cagtac-
a------cagt----ctt-----------tggatta-----ttcctccatttcacaagta
----taag------taa-gtg-c---ga-ttcagatg-gttgcctccttgttt-tctcta
gcttgcaaat-tatgtattt-agttgtgttttgttacatgtaact----------gcttg
tactgtatctggttaactctttatattctcatatcg----taaaaccacgttg-aaaacg
tgccacgtgccgctttg-tttacgga-tt-taaatgtgtttg----tgagctcgagatcc
actgccatttgttgttgctatggccactgccagctattcctacacacgtgctgtggtc--
---------acg-tttcaaaata--gttcagcttttgccattgtgt--gga-----ataa
tg-aatgtgtgtc----------------------atggtt-aag--------------a
a-taga--------------gca--ata----tgc---tggtttt--caactgcac----
-----------------------tgtttt-----------------aatg-cac------
---------------------ttctgcattgg--------actcac-ac-----ata---
ct--c-tc---tgcactc-tga--ctactttaacaatg-------------ttgataagc
tgtggtgggca-tttctctctgtctcacg-tgaaagcaa--------ttgatcaatcaca
acagac--tgggt-cattggaccaatcacagcagtttagcctcacacaaagaa-gtggta
t-gggaacaaatgaatcgc-----------------------------------------
------------------------------------------------------------
------------------------------------------------------------
------------------------------------------------------------
------------------------------------------------------------
------------------------------------------------------------
------------------------------------------------------------
------------------------------------------------------------
------------------------------------------------------------
------------------------------------------------------------
------------------------------------------------------------
---------------------------------------------------------
>Kolobok-N2A_DR|28043
------------------------------------------------------------
------------------------------------------------------------
------------------------------------------------------------
------------------------------------------------------------
------------------------------------------------------------
------------------------------------------------------------
-----------------------------------------------------agagccc
tt-------a---tt--a-tg---ta-----tttt---t----g-a-aa--a-tg-a-t-
cttc--a-tgt-----agt-g--tgt-a-aca---t-a------gt-a-at-tg-a-a--
g--gt---aa-ta-tc--cag-ct-aagact-taaa-tctaaaaatgc-gc-cgtgt-tt
-aaaactattgact-cattt---tt--a-a-aa-g-agtcg-act-catagtggtt--ca
aatgaat-caccg-c--a-gtaacg-agtctttagctgtgttg-gt-gtgacgcc-gata
cggaact-caagccccgcccatttgttgcat--gcag-acctgggaaaa-t-t-gaaac-
t--ccc-gg-tcccg-ccc-acaaaaact-gta-g---------a--------------a
aga-aaaacactatggcagatc-cca--att-gaatc-atgtcgt-aagacg-cgag---
--------------gaaagtgtga---gggaa-a---tt-----tta-cttt-ccttacc
c-aa-agatgagactgtgaagagtcagtggttgaag---ta-tttttgt-aaaaatacct
ca-gcattataaccccagccttggcttgtgttcccat-ca-tttttctgc--agtgcttc
agcaa-tctacacacttacaacgggggattcatcggctgtttgttaaagaaaggatcag-
aaaagactattgatg-tat---gac---------a-----------------------c-
a---------t------a--------------------tt-------------acaagtg
--------------taa-gtg-t---ga-ttaaaatt-gttgcctccttgtta-tttcta
gcttgcaaat-gatatattt-aattgtcttttgttatttgtaacc----------gcttg
tactgtatctggttaactctttattttctcatattgcgtctaaaatccggtag-aaaaca
caccgcgtgctgctttg-tttacgga-tt-taaatgcattt-----ggagctcgagatcc
attgccatttgtcattgctatggcctatgtcagctgttcctacacacgtgtgtcggtc--
---------aagt--tcaaaata--gttcagcttttgccactgttt--gga--tttatac
tg----------------------------------------------------------
-------------------------atg----tgc--------tt--aaactgcat----
-----------------------tgcttt------------------------c------
---------------------tcctggattgg--------gctcac-aa-----ata---
ca--c------tgcactc-gga--ctacttc-aaattg-------------ttgataagc
cgtggagagca-tctctctc---------------------------t----ta----ta
g-------------cattg-------------------------cacaaagga-ggggtt
t-gggaacaaatgaatcgctgaatgaaaca--tatgg-agtcgttgggataat-tag-gt
--aaa-at-aaatgcatattac--ta-gacaatgaaa-gtg----tt-------tttgca
tgcaaatcagcct-gttgttggag--ccc------aaaacc-aaaatatgacc-t--tt-
ttaatgcataataggg--------------------------------------------
------------------------------------------------------------
------------------------------------------------------------
------------------------------------------------------------
------------------------------------------------------------
------------------------------------------------------------
------------------------------------------------------------
------------------------------------------------------------
---------------------------------------------------------
>Kolobok-N2A_DR|28044
------------------------------------------------------------
------------------------------------------------------------
------------------------------------------------------------
------------------------------------------------------------
------------------------------------------------------------
------------------------------------------------------------
-----------------------------------------------------agagccc
ct-------a---tt--t-tg----g---g-gttt---t----a-a-ga--a-tg-a-c-
ctt-cca-tgt-----agt-g--cgt-a-aca---c-a--gct-gt-t-acgtg-a-a--
tt-ga---aa-ta-tc--cag-ct-aaggct-taaa-tctgaaagtgc-ac-agtgt-tt
-aaaactattgatt-cattt---at--a-a-aa-g-agtcg-a----ctagtactt--ca
aatgaat-cttct-t--g-atgatg-agtctttaaccgtttcg-gt-ttgacgtt-gata
caaaact-taagccccgcccagttgttgtgctcgtaa-acccgggaaaa-t-t-taaac-
-----c-ag-ccccg-ccc-actaacaca-gta-g--caagg--aaaaagg----ggc-t
--a-gacacactgtagcagacg-cca--gtt-gaatc-aagt------catgctgtgctc
agctggatattattgaaagtgtga----ggga-gag-tt-agtgtta-tttt-ctctacc
c-aa-agatgaaactgtaaagtt---------gagg-ttta-tttttgc-aaaaatacct
ca-gcattatag-ccctgccttgtgctgt--------------------tctagtgcttc
tggaa-tgtacacgcatacaacaga-----------------------------------
------------------------------------------------------------
------------------------------------------------------------
------------------------------------------------------------
------------------------------------------------------------
-------------------------------------------------gttg-aaa---
------------------------------------------------------------
------------------------------------------------------------
------------------------------------------------------------
------------------------------------------------------------
-------------------------gcgagatttt--ccgggat---aaataacaaaa--
----tgggtgggtggctggagatggatct---------------gaaaa---acgggaga
ctaccaggaaaaacagg-------agtgttgg-caggtgtgctcac-ac-----atg---
ca--c-ta---tgcactc-tga--ctatctcaatattg-------------ttaataaag
catgctgggc--------------tcgcgctgaaaactc--------tcgaccaattgca
acaggc----tgt-catcggtccaattagcgcagattatcttcaagttaagga-ggggtt
t-gggaacaaatgaatcgc-----------------------------------------
------------------------------------------------t-ga-ctttgca
tgcatatcagcct-gttgttggagaccctt-----aaaacc-aaattatgacc-att-t-
ttaatctataatagttgctct---------------------------------------
------------------------------------------------------------
------------------------------------------------------------
------------------------------------------------------------
------------------------------------------------------------
------------------------------------------------------------
------------------------------------------------------------
------------------------------------------------------------
---------------------------------------------------------
>Kolobok-N2A_DR|28045
------------------------------------------------------------
------------------------------------------------------------
------------------------------------------------------------
------------------------------------------------------------
------------------------------------------------------------
------------------------------------------------------------
------------------------------------------------------------
------------------------------------------------------------
------------------------------------------------------------
------------------------------------------------------------
------------------------------------------------------------
-----------------------------ctttagcgatgttg-cc-atgatgtc-gata
cggaact-caagccccgcccatttgttgca---------------aaaa-a-t-aaaat-
c----------------------------------------a--aaaag------aag-a
aga-caaagactgtggcagttt-cag--att-gaatt-atgtcgtgaagacactgtgctc
--------------tgaagtgtg----aggga-agg-ta-agtgtta-tttt-tcctacc
c-aa-aaatgaggctgtgtagagtcagtggttgaag-ttat-tttttgc-aaaaatacct
ca-gcattatagacccagccttgtgctgtgttcccgt-ca-tttttctaacgagtgct--
------tctacatgcttacaatgggagattcgtcgaccgtttgttaaaggaaggatcag-
aaaagactattgatg-tat-ggtactttc-tcagagcttgacaggtactttt-aagtac-
a------ca---------------------------gttccttcctccatttcataagtg
----taagtaatt-taa-gtg-t---ga-ttaaaatg-gcca------------------
------------------------tgtgttttgttacttctaaccgctccacgtggcttg
tactgtatctggttaactctttatattctcatatagtgtctaaaaccacgtaa-aaaacg
tgacgcgtgcctctttg-tttacaga-tt-taaatgtgtttg----tgagctcacaattc
tctgccatttgtcaatgctatggccagcgtcagtcgttcctacacacgtgtggtggtc--
---------aag-tttcaaaata--gttcagcttttgacactgtgt--gga--ttaacac
tg-aatgcgtgtcatggt---tt--------------------ag--------------a
a-taga--------------gca--ata----tgc---tggtgtt--taa-----c----
-----------------------tgcttt-----------------aatg-cac------
---------------------ttttgcattcg--------gttcac-ac-----ata---
ca--c-t----------c-tga--ctactttatcaatt-------------ttgattagc
catggtggact-tttctcactgtctcacgctgaacgcag--------gtgaccaatcaca
atagac--tcggt-cattggaccaatcagcgaagcttagcatcgtgataagga-gcggtt
t-gggaacaaat--------gaatgaatca--tatgggagttgctgggataat-tag-gt
--aaaaac-aaatatatattat--aa-gacaatgaat-gtg--tttttt-ga--cttgca
tgcatattaactt-tttattggaaaccccc-----aaaacc-aaaatatgacc-tttta-
t-aatgcataatagggtctct---------------------------------------
------------------------------------------------------------
------------------------------------------------------------
------------------------------------------------------------
------------------------------------------------------------
------------------------------------------------------------
------------------------------------------------------------
------------------------------------------------------------
---------------------------------------------------------
>Kolobok-N2A_DR|28046
------------------------------------------------------------
------------------------------------------------------------
------------------------------------------------------------
------------------------------------------------------------
------------------------------------------------------------
------------------------------------------------------------
-----------------------------------------------------agagacc
ct-------a---tt--a-tg----g---t-tttt---tt---g-a-aa--a-tg-a-c-
cct-cca-tgc-----agt-g--tgt-a-aca---c-a--gct-ct-a-a-gcg-a-a--
gt-ga---aa-tt-tc--cag-ct--------taaa-tctgaaatt------tgtgt-tt
-aaaaatattaatt-cattt---at--a-a-a----agtcg-act-catagcggtt--cg
aatgaat-caccg-c--g-ctaacg-agtctttagccgtgtca-tc-atgatgtc-gata
cgaaact-caagctcggcccatttgttgcacgtgcag-acctgggaaaa-t-t-gaaac-
c--cct-gg-cctgg-cac-acaaacact-gta-g--aatga--agaag------atg-a
aaa-caaacactgtagcagatc-cca--gtt-gaatc-cagtcac--agaggctgtgctg
--------------tgaattgtga---g-ggg-agt-t---ggtttt-attt-cccgacc
c-aa-agataaggctgtgaagagt---------cag-ttta-tttttgc-aaaaatacca
ta-gcattacagtcccagcattgtgc--tgttcccgt-ca-tttttctgacgagtgcttc
agcaa-tctacgcgcttacaacgg------------------------------------
------------------------------------------------------------
------------------------------------------------------------
------------------------------------------------------------
------------------------------------------------------------
------------------------------------------------------------
------------------------------------------------------------
------------------------------------------------------------
------------------------------------------------------------
------------------------------------------------------------
------------------------------------------------------------
------------------------------------------------------------
------------------------------------------------------------
------------------------------------------------------------
------------------------------------------------------------
------------------------------------------------------------
------------------------------------------------------------
------------------------------------------------------------
------------------------------------------------------------
------------------------------------------------------------
------------------------------------------------------------
------------------------------------------------------------
------------------------------------------------------------
------------------------------------------------------------
------------------------------------------------------------
------------------------------------------------------------
------------------------------------------------------------
---------------------------------------------------------
>Kolobok-N2A_DR|28047
------------------------------------------------------------
------------------------------------------------------------
------------------------------------------------------------
------------------------------------------------------------
------------------------------------------------------------
------------------------------------------------------------
-----------------------------------------------------agagccc
ct-------a---tt--a-tg----g---g-tttt---t----g-a-aa--a-tg-g-c-
ttt-cta-tgc-----agt-g--tgt-a-aca---c-a--gct-ta-a-a-gta-a-a--
gc-ga---aa-ta-tc--cag-ct-aaggct-taaa-tctgaaagtgc-ac-catgt-tt
-aaaactattgact-catct---at--a--------agtcg-act-gagagtggtt--ta
aatgaat-cgctg-c--g-ataaca-aatcattagccgtgtct-gc-gtgacgtt-gata
cggaact-taagccc-------------------------------aaa-t-t-taaac-
c--cct-gg-ccccg-ccc-acaaacact-gaa-g--aaata--aaaa---------g-a
agc-caaacactgtagcagatc-tcg--g-----------------------ctgtgctc
--------------tgaattgtac----tgga-aag-tt-agtgtta-tttt-ccctacc
c-tg-tga-----------------agtggttgaaa-ttta-tttttac-aaaa-tacct
ca-gcattatagccccagccttgtgctgtgttcccgt-ca-tttttctgacgagtacttc
agcaa-tctacac-----------------------------------------------
------------------------------------------------------------
------------------------------------------------------------
------------------------------------------------------------
------------------------------------------------------------
------------------------------------------------------------
------------------------------------------------------------
------------------------------------------------------------
------------------------------------------------------------
------------------------------------------------------------
------------------------------------------------------------
------------------------------------------------------------
------------------------------------------------------------
------------------------------------------------------------
------------------------------------------------------------
------------------------------------------------------------
------------------------------------------------------------
------------------------------------------------------------
------------------------------------------------------------
------------------------------------------------------------
------------------------------------------------------------
------------------------------------------------------------
------------------------------------------------------------
------------------------------------------------------------
------------------------------------------------------------
------------------------------------------------------------
------------------------------------------------------------
---------------------------------------------------------
>Kolobok-N2A_DR|28048
------------------------------------------------------------
------------------------------------------------------------
------------------------------------------------------------
------------------------------------------------------------
------------------------------------------------------------
------------------------------------------------------------
------------------------------------------------------------
-----------------------------------------------aa--a-tg-a-c-
ctt-cca-tgc-----agt-g--tgt-a-aca---c-a--gct-ct-a-a-atg-a-a--
gt-ga---aa-ta-cc--cag-tt-aaggct-taaa-tctgaaagtgc-ac-cgtgt-tt
-aaaactactgact-catct---at--a-a-aa-g-agttg-act-catagtggtt--cg
aattaat-tgcag-c--a-gtaacg-attatttagccacgttg-gc-gttacatt-gaga
tggaact-caagccc-----atttgttgcacgcacag-acctggaaaaa-t-t-taaa-c
c--ccc-gg-ccc-------acaaacatt-gca-g---aaag--ataaa-----tagg-a
aga-caaacactgtagcagatc-ccg--gtt-gaatc-aagtcacatagatgctgtgctc
t--------------aaagtgtg-----aggg-aaagtt-agtgtta-tttt-cccttcc
c-aa-agatggggctgtgaagagtcagtggttgaag-ttta-tttttgc-aaaaatacct
ca-gcattatagccccggccttgtgctgtgttcctgt-ca-tgtttctgatgagtgcttc
agcaa-tctacatgcttacaattgggcatttattggtcgtttgttaaaggaaggattag-
aaaagactattgatg-aat-gggactttg-tcagagcttgaaaggaacctta-cagtac-
a------cagt----aca-----------tggatcagttctgtcctccatttcaaaagtg
----taagtaa--ttaa-gtg-t---ga-ttaaaatt-gttgccttcttgttt-tctcta
gcttgcaaat-tatgtatat-aattgtattttgttacttgtaacc----------acttg
tactgtatctggttaactcttaatattctttttatat-tctcataccatgttg-aaagcg
tggtgcgtgctactttg-tttacgaa-tt-taaattagtttg----tgagctcgcaatcc
tctgctgtttgtcgttgctatggccaccatcagctgttcctacataagtgcggcagtcaa
gtttca---gct-tttggcactgtg--tggat----------------------------
----------------------------------taatactgaatgtgtg----taaaga
a-tagagtaatatgctg-gtgtt--aaa----ct---gcattggt--taaatgc------
-----------------------------------------------------t------
---------------------ctccttcactgg-------gctcac-ac-----ata---
ca-----c---tgcactt-tga--ctacttcaaaattg-------------ttgataagc
tgcggtgggca-tttctc---------------acgcag--------ttaaccaatcaca
acagac--tgggt-catcggaccaatcagcacagataagcatcgcactaagga-ggggtt
t-gggaacaaatgaatcactgaacgaatca--tataggagtcgttgggataat-tag-gt
--aaaaat-aaatgcatattat--aa-gacaatgaaa-gtg--tttttt-ga-gcttgca
tgaataacaacct-gttattggagaccctc-----aaaatc-aaaatatgacc-t-ttt-
ttaatgcataatacaggctct---------------------------------------
------------------------------------------------------------
------------------------------------------------------------
------------------------------------------------------------
------------------------------------------------------------
------------------------------------------------------------
------------------------------------------------------------
------------------------------------------------------------
---------------------------------------------------------
>Kolobok-N2A_DR|28049
------------------------------------------------------------
------------------------------------------------------------
------------------------------------------------------------
------------------------------------------------------------
------------------------------------------------------------
------------------------------------------------------------
--------------------------------------------------------gccc
ct-------a---tt--a-tg----g---g-tttt---t----g-a-aa--a-tg-a-c-
ctt-cc-----------------------------------ct-ca-a-a-gtg-a-a--
gt-ga---aa-ta-tc--cag-ct-aaagct-taaa-tctgaaagtgc-at-cgtgt-tt
-aaaactattgact-catct---at--a-a-aa-g-agttg-act-cctagtggtt--tg
aatgaat-tgtcg-c--t-gtaacg-actctttagccatgtcg-gc-gtgacgtc-----
------------------------------------------------------------
------------------------------------------------------------
------------------------------------------------------------
------------------------------------------------------------
------------------------------------------------------------
------------------------------------------------------------
------------------------------------------------------------
------------------------------------------------------------
------------------------------------------------------------
------------------------------------------------------------
------------------------------------------------------------
------------------------------------------------------------
------------------------------------------------------------
------------------------------------------------------------
------------------------------------------------------------
------------------------------------------------------------
------------------------------------------------------------
------------------------------------------------------------
------------------------------------------------------------
------------------------------------------------------------
------------------------------------------------------------
------------------------------------------------------------
------------------------------------------------------------
------------------------------------------------------------
------------------------------------------------------------
------------------------------------------------------------
------------------------------------------------------------
------------------------------------------------------------
------------------------------------------------------------
------------------------------------------------------------
------------------------------------------------------------
------------------------------------------------------------
------------------------------------------------------------
---------------------------------------------------------
>Kolobok-N2A_DR|28050
------------------------------------------------------------
------------------------------------------------------------
------------------------------------------------------------
------------------------------------------------------------
------------------------------------------------------------
------------------------------------------------------------
-----------------------------------------------------aaagccc
ct-------a---tc--a-tg----g---g-tttt---t----g-a-aa--a-tg-a-c-
ctt-cca-tgc-----agt-g--ttt-a-aca---c-a--gct-ct-a-a-gtg-a-a--
gt-ga---aa-ta-tc--cag-ct-gaggtt-taaa-cctgaaagtgc-tc-tgcgt-tt
--aaacaactgatt-catct---at--a-a-ac-g-agtcg-act-catagtggtt--tg
aatgaat----------c-gcagcg-attgttaagccgtgtct-gt-gacacgtc-gatt
gggaact-aaagccccacctatttgttgcgtgcgagg-acccgggaaaa-t-t-taaac-
c--acc-ag-ccatg-ccc-acaaacact-gta-g--aaaga--aaaag------tgg-a
aga-caaacactgtagcagatc-cca--g-ttaaatc-aagtcacaaaaacgatgtgctc
--------------tgaagtgtg----aggga-aag-tt-agtgtta-tttt-ctctacc
c-aa-agatgaggctgtgaagagtcagtggttaaag-ttta-tttttgc-aaaaatacgt
ca-gcattatagccgcagccttgtgccgtgttcccgt-ca-ttttta----gaatgcttt
agcaa-tctacatgcttacaacgggggattcctgggacgtttgttaaagtaagggccag-
aaaagactattg-----at-gggatttta-tcagagcttgac------------------
------------------------------------------------------------
------------------------------------------------------------
------------------------------------------------------------
------------------------------------------------------------
------------------------------------------------------------
------------------------------------------------------------
------------------------------------------------------------
------------------------------------------------------------
------------------------------------------------------------
------------------------------------------------------------
------------------------------------------------------------
------------------------------------------------------------
------------------------------------------------------------
------------------------------------------------------------
------------------------------------------------------------
------------------------------------------------------------
------------------------------------------------------------
------------------------------------------------------------
------------------------------------------------------------
------------------------------------------------------------
------------------------------------------------------------
------------------------------------------------------------
------------------------------------------------------------
------------------------------------------------------------
------------------------------------------------------------
---------------------------------------------------------
>Kolobok-N2A_DR|28051
------------------------------------------------------------
------------------------------------------------------------
------------------------------------------------------------
------------------------------------------------------------
------------------------------------------------------------
------------------------------------------------------------
------------------------------------------------------gagccc
ct-------a---tt--a-tg----a---g-tttt---t----g-a-aa--a-tg-a-c-
c-----------------------gt-a-aga---c-a--gct-tt-a-a-gtg-a-a--
gt-tg---aa-ta-tc--cag-gt-gaagtt-taaa-tctgaaagtgc-gc-cgtgt-tt
-aaaacaattgatt-catct---at--a-a-aa-g-agtcg-act-cggagtagtt--cc
aatgaat-catca-t--t-gcaact-catttttagcgatgtcg-gc-gtgacatc-gata
cagaact-caagccccgccaatttgttgcatgcaaag-acccaggaaaa-t-t-g-aac-
c--ctc-gg-ttccg-ccc-aaaaacact-gta-g--aaaga--aaaag-ag-----g-a
aga-caaacactgtcgcagatc-ctg--gct-gaatc-atgtcgtgaagatactgtgct-
-------------ctgaagtgtg-a-g--gga-aag-tt-agcgtta-tttt-ccctacc
c-aa-agatgaggctatgaagagccagtggttgatg-gtta-tttttgc-gaaaatacct
ca-gcattatagccccagccttgtgctgtgttcccat-ta-tttttctgatgagtgcttc
agcaa-tctacatgcttacaatgggggattcatcagccgtttgttaaaggaaagatcag-
aaaagactattgatg-tat-gggactttg-tcagagcttgacag----------------
------------------------------------------------------------
------------------------------------------------------------
------------------------------------------------------------
------------------------------------------------------------
------------------------------------------------------------
------------------------------------------------------------
------------------------------------------------------------
------------------------------------------------------------
------------------------------------------------------------
------------------------------------------------------------
------------------------------------------------------------
------------------------------------------------------------
------------------------------------------------------------
------------------------------------------------------------
------------------------------------------------------------
------------------------------------------------------------
------------------------------------------------------------
------------------------------------------------------------
------------------------------------------------------------
------------------------------------------------------------
------------------------------------------------------------
------------------------------------------------------------
------------------------------------------------------------
------------------------------------------------------------
------------------------------------------------------------
---------------------------------------------------------
>Kolobok-N2A_DR|28052
------------------------------------------------------------
------------------------------------------------------------
------------------------------------------------------------
------------------------------------------------------------
------------------------------------------------------------
------------------------------------------------------------
-----------------------------------------------------agagtcc
ct-------a---at--a-tg----a---g-tttt---t----a-a-aa--a-tt-a-c-
ctt-cca-tgt-----agt-g--tgt-a-aca---c-a--gct-ct-a-a-gtg-a-a--
gt-ga---aa-tg-tc--cag-cc-aaggct-tgaa-tctgaaagtgt-ac-agtgt-tt
-aaaactattgatt-catct---gt--a-a-aa-g-agtcg-act---aagtgctt--ca
aataaat-c------------------gtctttagccatttcg-ac-gtgacgtc-taaa
tgaaaca-taagccccgcctaattgttgtgcgcccaa-acccaggaaca-t-t-t-----
------------------------------------------------------------
------------------------------------------------------------
------------------------------------------------------------
------------------------------------------------------------
------------------------------------------------------------
------------------------------------------------------------
------------------------------------------------------------
------------------------------------------------------------
------------------------------------------------------------
------------------------------------------------------------
------------------------------------------------------------
------------------------------------------------------------
------------------------------------------------------------
------------------------------------------------------------
------------------------------------------------------------
------------------------------------------------------------
------------------------------------------------------------
------------------------------------------------------------
------------------------------------------------------------
------------------------------------------------------------
------------------------------------------------------------
------------------------------------------------------------
------------------------------------------------------------
------------------------------------------------------------
------------------------------------------------------------
------------------------------------------------------------
------------------------------------------------------------
------------------------------------------------------------
------------------------------------------------------------
------------------------------------------------------------
------------------------------------------------------------
------------------------------------------------------------
---------------------------------------------------------
>Kolobok-N2A_DR|28053
------------------------------------------------------------
------------------------------------------------------------
------------------------------------------------------------
------------------------------------------------------------
------------------------------------------------------------
------------------------------------------------------------
------------------------------------------------------------
---------a---tg--a-tg----g---g-tttt---t----g-a-aa--a-tc-a-g-
ctt-cca-tgc-----agt-g--tgt-a---a---c-a--gct-at-a-a-gtg-a-a--
gt-ta---aa-ta-tc--cag-ct-aaggct-taaa-tcctgaagtgt-gc-cgtat-ta
-aaaactattgatt-catct-------a-a-aa-g-agtcg-act-cagagtggtt--aa
aatgaaa-catcg-g--g-gtaacg-aatctttagcaatgtca-gc-gtgacgtc-tata
cgtaaat-aaagctccgcccatttgttgtgtgcgcag-acccaggaaaa-t-t-gaaac-
t--g------------aag-acaaacactagca-a--aaaaa--aaaag------agg-a
aga-caaacaccgtagcagatc-ccg--gtt-gaatc-atgtcgcgaagatgctatggtc
--------------taaagtgtga---g-gga-aag-tt-agtaata-tttt-ccctacc
c-aa-agatgaggctgtgatgagtcagtggttaaag-ctta-tttttgc-aaaaacacat
ca-gcattatagcctcagccttgtgctgtgttcccat-ca-tttttctgacaagtgctac
agcaa-tctgcagggtt-------------------------------------------
------------------------------------------------------------
------------------------------------------------------------
------------------------------------------------------------
------------------------------------------------------------
------------------------------------------------------------
------------------------------------------------------------
------------------------------------------------------------
------------------------------------------------------------
------------------------------------------------------------
------------------------------------------------------------
------------------------------------------------------------
------------------------------------------------------------
------------------------------------------------------------
------------------------------------------------------------
------------------------------------------------------------
------------------------------------------------------------
------------------------------------------------------------
------------------------------------------------------------
------------------------------------------------------------
------------------------------------------------------------
------------------------------------------------------------
------------------------------------------------------------
------------------------------------------------------------
------------------------------------------------------------
------------------------------------------------------------
------------------------------------------------------------
---------------------------------------------------------
>Kolobok-N2A_DR|28054
------------------------------------------------------------
------------------------------------------------------------
------------------------------------------------------------
------------------------------------------------------------
------------------------------------------------------------
------------------------------------------------------------
-----------------------------------------------------agagcct
ct-------a---tt--a-tgttt------ttttt---ttt------aa--a--g-a-c-
ctt-tca-tgc-----agt-g--tgt-a-aca---c-a--gct-ct-a-a-gtg-a-a--
gt-ga---aa-ta---------ct--------taaa-tctgatagcgt-at-cgtat-tt
-aagactattgatt-catct-----------------------ctg-atagtg-------
--------c--------------------------------------------------a
------------cc--g--t-----------------------g------ttt--aa---
--------g---------------------------------------------------
---------actatag------------att-----c------at-------ctata---
-------------------------------a-aag----ag---------t-c---act
c--a----ta---ctg------gtt------tgga-----------tg-----aa-----
--------------------ttg---------c-----------------cga-------
------t-----------------------------------gt-a--------------
------------atg-----ag---tctg---ag-g------------tt----------
-----------------a----------------------ct-----------acaa---
----------------a--------------------------ctc---------ctc--
-------aa----------------g----------------------------------
----------------c-------------------------------------------
---------c--c-------------------------------------c---------
----------------gc------------------------------------------
------------------------------------------------------------
------------------------------------------------------------
------------------------------------------------------------
-----------------------------------------------------c------
------------------------------------------------------------
ca--------------t--------t----------tg-------------ttg------
ca----------------------------------------------cg--c----g--
-caga-----------------------------------------------------tc
t---g--------------------------------g--------------------g-
--aaaact-aaatcc------------------------------tc------c-----a
---------gcc---------------------------cc--------g----------
------------------------------------------------------------
------------------------------------------------------------
------------------------------------------------------------
------------------------------------------------------------
------------------------------------------------------------
------------------------------------------------------------
------------------------------------------------------------
------------------------------------------------------------
---------------------------------------------------------
>Kolobok-N2A_DR|28055
------------------------------------------------------------
------------------------------------------------------------
----------------------------------cacgctgaacgctgttgaccaatcgc
aacaggct--gtcatcg--------------------------------gaggggtttgg
gagcaaatgaatcgctaaacgattcatatgggagtcactgggataattaagtaaaattta
ataaag------------taaaagtgttttttgatttttcatgcatatcagcctgttgtg
ggagacccttaaaaccaaaataggaccctttttaatgtataataggggct-ctagacctc
ct-------a---tt--a-tg----g---g-tttt---t----g-a-aa--a-tg-a-c-
ctt-cca-tgt-----agt-g--tgt-a-aca-------------------gtg-a-a--
gt-ga---aa-ta-tc--caa-ct-atgggt-tcat-tttgaaagtgc-ac-agtgt-tt
-aaaactattgatt-catct---at--a-a-aa-g-agtcg-act-catagtgctt--ca
agtgaat-cgtct-t--g-ataacg-agtctttagctgtttgg-gt-gtgacgtc-gata
cgaaaca-taagcaccgcccactgggtgcgcttgcaa-aacc------------------
----------------------------------------------agg-------aa-a
att-taaacg--------------------------------------------------
-----------------------------------------------------ccctgcc
c-a--------------------------------------------------------c
ta-gcacagtag-c----------------------------------------------
------------------------------------------------------------
--------------------------------------aaagaaaga-------------
------------------------------------------------------------
------------------------------------------------------------
------------------------------------------------------------
------------------------------------------------------------
------------------------------------------------------------
------------------------------------------------------------
------------------------------------------------------------
------------------------------------------------------------
------------------------------------------------------------
------------------------------------------------------------
------------------------------------------------------------
------------------------------------------------------------
------------------------------------------------------------
------------------------------------------------------------
------------------------------------------------------------
------------------------------------------------------------
------------------------------------------------------------
------------------------------------------------------------
------------------------------------------------------------
------------------------------------------------------------
------------------------------------------------------------
------------------------------------------------------------
------------------------------------------------------------
------------------------------------------------------------
------------------------------------------------------------
---------------------------------------------------------
>Kolobok-N2A_DR|28056
------------------------------------------------------------
------------------------------------------------------------
------------------------------------------------------------
------------------------------------------------------------
------------------------------------------------------------
------------------------------------------------------------
-----------------------------------------------------agagcct
ct-------a---tt--a-tg----g---g-tttt---t----g-a-ga--a-tg-a-c-
ctt-cca-tgt-----agc-g--tgt-a-ata---c-a--gct-ca-a-a-atg-a-a--
gt-ga---aa-ta-tc--cag-ct-aagcct-taaa-tctgtaagtag-ac-agtgt-tt
-aaaactattaatt-cattt---at--a-a-aa-g-cgtcg-act-cctagtactt--ca
aacgaat-cgtct-t--g-ataacg-agtctttcgccgtttcg-ac-gtgatgtg-aata
cgaaact-taagccccgcccagttgttgcgcgcacaa-acccgggaaaa-t-t-taaac-
a--tgt-gg-ccccg-ccc-actagcaa-------------a--aaaaaaaa-----a-a
aga-c-------------------------------------------------------
-------------------------ga--aaa-aa-----------------------cc
c-aa-agatgaaactgtgaagagtcggtggttgagg-tgta-tttttgc-aaaaatacct
ca-gcattatagccc-agccttgcgctgtt--------------------tgtgtgcttc
tggaa-tctacacacttacaatggggcatttgacggcagtttgttaaaggaaggatca-g
aaaagactattgatg-taa-gggactatg-tcagtacatgg----------atcagtga-
a------c--------ca-----------tggatcagtttcttcctccatttcacaagtg
----aaag------taa-gtg-t---gg-ttaaaatg-ccaacactcctgttt-ttcatg
ggaatctcac-gactcatct----------------cctgtgttg----------gtctg
tc----------------------------------------------------------
------------------------------------------------------------
------------------------------------------------------------
------------------------------------------------------------
------------------------------------------------------------
t-acta--------------gaa--aac----tcc---cgg-aat---------------
------------------------------------------------------------
-----------------------------------------ttcac-tc-----atc---
tc--c-cc---cctgctc-ctc--aatcttcagttttt-------------ctcccgctc
ttcggttcgca-aatcgaccaatgtctgtgtgttag----------------taactatt
atgaag--c--gt-gtttcgggcggcagctgcaatcggatcttatatcaat---------
-------------gttggcgacacagatcg--taccaaaat-gctggggtggt-tg----
---------------aaattac--cg-gagtat--------------------tccggga
taaataacaaaatggtggctggagatggg-----------------------------t-
ctgaaacacgggaga---------------------------------------------
------------------------------------------------------------
------------------------------------------------------------
------------------------------------------------------------
------------------------------------------------------------
------------------------------------------------------------
------------------------------------------------------------
------------------------------------------------------------
---------------------------------------------------------
>Kolobok-N2A_DR|28057
------------------------------------------------------------
------------------------------------------------------------
------------------------------------------------------------
------------------------------------------------------------
------------------------------------------------------------
------------------------------------------------------------
------------------------------------------------------------
-------------------ta----g---g-tttt---t----g-a-ga--t-tg-a-c-
ctt-cca-tgt-----agt-g--tgt-ataca---c-a--act-ct-a-a-gtg-a-a--
gt-ga---aa-ta-tc----------aggct-taac-tctgaaagtgc-ac-agtat-tt
-aaaattattgatt-cattt---at--a-a-a----agtcg-act-catactgctt--ca
aatgaat-cgtct-t--a-ataagg-agtctttagccgtttca-gc-aaggcgtc-gaaa
tgaaact-taagccccgcccagttgttgcacgcacaa-accc------------------
------------------------------------------------------------
------------------------------------------------------------
------------------------------------------------------------
------------------------------------------------------------
------------------------------------------------------------
------------------------------------------------------------
------------------------------------------------------------
------------------------------------------------------------
------------------------------------------------------------
------------------------------------------------------------
------------------------------------------------------------
------------------------------------------------------------
------------------------------------------------------------
----------ag-gaaaaaattgca--ggagtttcc----------tgggata--attaa
caaaatgggtg-----------------------ggtggcttgggatggg----tctgaa
a-tacgggagactcca--gggaa--aag----ca---ggggtgt----------------
------------------------------------------------------------
-----------------------tggcaggtat-------gctcac-ac-------a---
ca--c-tc---tgcactc-tga--ctactttggtattg-------------ttgataagc
cgtggtggaca-attcactctgtcttgtgctgaacgctgtcagtg--ttggccaatcgca
acaggc--t--gt-cat-ataccaatcagcccagattagcttcgtgccaagga-ggggtt
t-gggaacaaatgaatcactgactgattta--tattggagtcgctgggataat-gag-gt
--aaaaat-aaatgcatattat--aa-gacaatgaat-gta--tttttt-ga-ccttaca
tgcgtatcagtat-gttgttggagaccccc-----aaaacc-aaaatatgacc-c-tat-
ttaaagtataataggggctct---------------------------------------
------------------------------------------------------------
------------------------------------------------------------
------------------------------------------------------------
------------------------------------------------------------
------------------------------------------------------------
------------------------------------------------------------
------------------------------------------------------------
---------------------------------------------------------
>Kolobok-N2A_DR|28058
------------------------------------------------------------
------------------------------------------------------------
------------------------------------------------------------
------------------------------------------------------------
------------------------------------------------------------
------------------------------------------------------------
---------------------------------------------------------c--
-----------------------------------------------------t----c-
----cca----------------------------c-------------a--t--a----
-----------ca---------c--------------tct----g--c-ac---t-c-t-
---gactatt-----ca------at----a--------ttg---t------tg-------
-----------------------------------------------------------a
--------taagcc------a---------t------------gg-------t-------
--------g---------------------------------------------------
---------------g---a--------------------------------c-------
----------------------------------a--t------tt--ctt---------
--------t----c--t-----gtc-------------t-------cgc------t----
c------tg-aa-----------cgct-----c----------t------cga-------
-------c----------------------------c-----gt----------------
------c-----at----c-gg-----t--tc--a-------------------------
-----------------a-----------t----------------------c---agcg
----------------------------------------------c-------------
-------------------------g----------------------------------
----g--------------------------------------------------a----
------------------------------------------------------------
------------------------------------------------------------
------------------------------------------------------------
------------------------------------------------------------
------------------------------------------------------------
------------------------------------------------------------
------------------------------------------------------------
----------------------------------------------------t-a--a--
--------------------------------------g-------------c-atc---
-------------------g-----t------------gc-------taagga-gggatt
c-gggaaaaaatgaatcgctgcacgaatca--tatgcgagtcgctgggataat-tag-gt
--aaaaat-aaatgcatattat--aa-gaccacgaaaagtg--tttttt-ga-c------
---agattaacat-gttgttggagaccctt-----aaatcc-aaaacatgacc----tt-
ttaatgtataatatgggctc----------------------------------------
------------------------------------------------------------
------------------------------------------------------------
------------------------------------------------------------
------------------------------------------------------------
------------------------------------------------------------
------------------------------------------------------------
------------------------------------------------------------
---------------------------------------------------------
>Kolobok-N2A_DR|28059
------------------------------------------------------------
------------------------------------------------------------
------------------------------------------------------------
------------------------------------------------------------
------------------------------------------------------------
------------------------------------------------------------
-----------------------------------------------------agagccc
ct-------a---tt--a-tg----g---g-tttt---t----g-a-aa--a-tg-a-c-
ctt-cca-tgc-----agt-g--tgt-a-act---c-a--gct-ctta-a-gtg-a-a--
gt-ga---aa-ta-tc--cag-ct-atggct-taaa-tctgaaagtgc-ac-agtgt-tt
-aaaactattgatt-cattt----------------agtcg-att-catagttctt--ca
aatgaat-cgtct-t--g-aaaacg-agtc-------gcttcg-gc-gtgacgtc-gata
caaatct-taagccccaactaattgttgcacatgcaa-actagggaaaa-t-t-tcaac-
c--tgc-gg-ccccg-ccc-acaaacaca-ata-g--caaag--aaaaa-----aagg-a
aga-cgaacgcatttgcagatc-cca--gtt-gaatc-aagtcatgaagacgctgtgctc
agctggatattattagaagtgcg----aggga-aag-tt-agtgtta-tttt-ctctacc
c-aa-agatgaaactgtgaggagtcagtggttaagg-ttta-tttttgc-aaaaatacct
ca-gcattaaagccctg----------------------a-tttttctgatgagtgcttc
agtaa-tccacacacttacaacgggg-attcgtcagccaattgttaaaggaaggatcag-
aaaatactattgatg-taa-gggactt-----------------------tg---g----
a-----tcagt-ggatca-----------tggatcagtttcttcctctttttcacaagta
----taag------taa-gtg-c------------tg-gctgcctcctcgttt-tcccta
gctt----------gtattt-aattgtgttttgttacttgtaacc----------gcttg
tactgtatcaggttaactct--atatcctcatatcacgtgtaaagccacttta-aaaaca
caacgtgtgaagctttg-tttacgga-tt-taaaagcgtttg----tgagctcgcgataa
actgccgtttgtcgttgctttgtccatcgtcagctgttcctacacaagtgcaggggtc--
---------aag-attgagaata--gttcagcctttgccgctgtgt--gga--ttgatac
tg-aatgtgtgtc----------------------atggtt-aag--------------a
a-taga--------------gca--ata----tgc---tggtgtt--taactgcactact
taaatatgggatttttcggtgatgggttt----------gactggagatggtacgggaga
cccccgggaaaaacagg--------gtgttgg-caggtatgctcac-ac-----ata---
ca--c-ta---tgctgtc-tga--cttcttcaatattg-------------ttgataagc
catagtgagca-tttcactctgtctcgcactgaacgctg--------tcgaaca----cc
acagac--tg---tcgtcggtccaatcagcgcagattagcattg----------gtggtt
t-ggg-------------------------------------------------------
--aaaaat-aaatgctgattat--aa-gacaatgaaa-gtg--tttttt-ga-ccttgca
tgcatatcagcct-gctgttggagaccctt-----aaaacc-aaaatatgacc-ctt-t-
ttaatgtataataggggccct---------------------------------------
------------------------------------------------------------
------------------------------------------------------------
------------------------------------------------------------
------------------------------------------------------------
------------------------------------------------------------
------------------------------------------------------------
------------------------------------------------------------
---------------------------------------------------------
>Kolobok-N2A_DR|28060
attataacaaaatgggagggtggctggagatgggtctgaaatacggagactcccgggtaa
aacaggagtgttggcaggtatgctcacacatacactctgcactctgactacttcaatatt
gttgataagcca---------tttcactctctcgcaatgtcagtg---tcgaccaattgc
aacaggct--gtcatcggtccaatcggcacagattagcttcgcgctcaggagggctttgg
gaacaaatgaatcactggatgatttatatgggagtccctgggataattaggt-aaaatag
atgcatattataagacaatgaaagtgttttttgaccttacaggaatattag-ctgttgtt
ggagacctttaaaaccaaaacataaccctatttgatgtatatcacgggct-ctagagctc
ct-------a---tt--a-tg----g---g-tttt---t----g-a-ga--a-tg-a-c-
ctt-cca-tgt-----agc-g--tgt-a-aca---c-a--gct-tc-a-a-atg-a-g--
gt-aa---aa-ca-tc--cag-ct-aaggct-t--------aaagtgg-ac-agtgt-tt
-aaaactattgatt-cattt---at--a-a-aa-g-agtcg-act-cctagtactt--ca
aatgaat-catct-t--g-ataatg-agtctttagccgtttcg-gc-gtgacgtg-gata
caaaact-taagccccgcccagttagtgtgcaca--------------------------
--------g-ccccg-ccc-actagcaca-gta-g--caaag--aaaaaga----ggc-t
aga-cacacactgaggcagacg-ctg--gtt-gaatc-aact------cacgctgtgctc
agctggatattattggaagtgtga---gggga-agg-ta-agtgtta-tttt-ctctacc
c-aa-agatgaaactgtgaagagagagtggttgagg-ttta-ttttaaa-aaaaatacct
---gtgttatag-cccagcctgttgctgt--------------------tagagtgcttc
tggaa-tctacacgcttacaactggtcattcgtcagctgtttgttaaagaaaggatcag-
aaaagactattgata-taa-gggactttg-tcagtac-----------------------
atggaa-tagt-ggatca-----------tggatcagtttttacctccatttcacaagtg
----taaa------taa-gtg-c---ga-ttaaaatg-gctgcctccttgttt-tttcta
gcttgcaagt-tctgtattt-aattgtgttttgttaattgtaaccg----------cttg
tactgtatcaggttaactctttatattctaatatcgcgtctaatgtcccgttg-aaaaca
cgacgtatgccacattg-tttacagt-tt-taaatgtgttt-----tgagctcgtgtttc
cctgccatttgacattgctatggcggctgtcagctgatcttgcacatgtgcagcggtc--
---------aag-tt---------------------------------------------
------------------------------------------------------------
------------------------------------------------------------
------------------------------------------------------------
------------------------------------------------------------
------------------------------------------------------------
------------------------------------------------------------
--------------------tcaaaatagttcagctt-----------------------
------------------------------------------------------------
------------------------------------------------------------
------------------------------------------------------------
------------------------------------------------------------
------------------------------------------------------------
------------------------------------------------------------
------------------------------------------------------------
------------------------------------------------------------
------------------------------------------------------------
------------------------------------------------------------
------------------------------------------------------------
---------------------------------------------------------
>Kolobok-N2A_DR|28061
------------------------------------------------------------
------------------------------------------------------------
------------------------------------------------------------
------------------------------------------------------------
------------------------------------------------------------
------------------------------------------------------------
-----------------------------------------------------agagccc
ct-------a---tt--a-tg----a---g-tttt---t----g-a-ga--g-tg-a-c-
ctg-------t-----agt-g--tgt-a-aca---c-a--gct-ca-a-a-gtg-a-a--
ct-ga---aa-aa-tc--cag-c---------taaa-tctgaaagtgc-gc-agtgt-tt
-aaagctattgatt-cattt---at--a-a-aa-g-agtcg-act-catagtgctt--ca
attgaat-cgtct-t--g-ataacg-agtctttagccatttcg-gc-gtgacg-------
----act-taagcccttcctagttgttgcgcacgcaa-accagggaaaa-t-t-taaac-
c--tgc-gg-ccccg-ccc-acaagcaca-gtaca--caaag--aaaag------agg-c
taa-cacacactgaagcagacg-ccg--gtt-gaatc------atgaagatgcggtgctt
agctggatatctttggaagtgtga---gggga-acg-tt-agtgcta-tttt-ctctacc
c-aa-agatgaaactgtgaagagtcaatggttgagg-atta-tctttgc-aaaaatac--
------------------------------------------------------------
------------------------------------------------------------
------------------------------------------------------------
------------------------------------------------------------
------------------------------------------------------------
------------------------------------------------------------
------------------------------------------------------------
------------------------------------------------------------
------------------------------------------------------------
------------------------------------------------------------
------------------------------------------------------------
------------------------------------------------------------
------------------------------------------------------------
------------------------------------------------------------
------------------------------------------------------------
------------------------------------------------------------
------------------------------------------------------------
------------------------------------------------------------
------------------------------------------------------------
------------------------------------------------------------
------------------------------------------------------------
------------------------------------------------------------
------------------------------------------------------------
------------------------------------------------------------
------------------------------------------------------------
------------------------------------------------------------
------------------------------------------------------------
------------------------------------------------------------
---------------------------------------------------------
>Kolobok-N2A_DR|28062
------------------------------------------------------------
------------------------------------------------------------
------------------------------------------------------------
------------------------------------------------------------
------------------------------------------------------------
------------------------------------------------------------
------------------------------------------------------------
------------------------------------------------------------
------------------------------------------------------------
------------------------------------------------------------
------------------------------------------------------------
------------------------------------------------------------
------------------------------------------------------------
------------------------------------------------------------
------------------------------------------------------------
------------------------------------------------------------
------------------------------------------------------------
------------------------------------------------------------
------------------------------------------------------------
------------------------------------------------------------
------------------------------------------------------------
-------tta-----------------------aaag-gctgtctccttgttt-tctctg
gcttg-------atgtattt-aattgtgttttgttacttgtaacc----------acttg
tactgtatcaagttaactctttatattctcatatcgcgtctaatgccacattg--aaacg
ctacgcgggctgctttg-----------------------------tgagctctaattgc
actgtcgtttgtcgttgct-----------------------------------------
------------------------------------------------------------
------------------------------------------------------------
---------------------------------------ggtgtt--tgactatac----
-----------------------tacttttggtggtaaggtgtctgaataacac------
---------------------tgttg-agtaag-------ttttactatgaagcgtgttt
cgggcgtccgctgcgatc-agatgctataccaatgttggggacctgggggcttgacaaaa
cacgctgggca-tt------tgtctcacgctgaacgctg--------tcgaccaagcaca
acaggc--t--gt-tattggtccaatcagcgcatattagctttgcgctaagga-ggggtt
t-gggaacaaataaatatataaatgattca--tatgggggtcgctgggataac-tag-gt
--aaaaat-aaatgcatcttaa--aa-gaccatgaaa-gtg--tttttt-ga-ccttgca
tgcatatcagtat-gttgttggagattcat-----ataccc-gagatatgacc--cttt-
ttcatgtataatatgagctct---------------------------------------
------------------------------------------------------------
------------------------------------------------------------
------------------------------------------------------------
------------------------------------------------------------
------------------------------------------------------------
------------------------------------------------------------
------------------------------------------------------------
---------------------------------------------------------
>Kolobok-N2A_DR|112033
------------------------------------------------------------
------------------------------------------------------------
------------------------------------------------------------
------------------------------------------------------------
------------------------------------------------------------
------------------------------------------------------------
------------------------------------------------------------
------------------------------------------------------------
------------------------------------------------------------
------------------------------------------------------------
------------------------------------------------------------
------------------------------------------------------------
------------------------------------------------------------
------------------------------------------------------------
------------------------------------------------------------
------------------------------------------------------------
------------------------------------------------------------
------------------------------------------------------------
------------------------------------------------------------
------------------------------------------------------------
------------------------------------------------------------
------------------------------------------------------------
------------------------------------------------------------
------------------------------------------------------------
------------------------------------------------------------
------------------------------------------------------------
------------------------------------------------------------
------------------------------------------------------------
------------------------------------------------------------
------------------------------------------------------------
-----------------------------------------ctcaa-ac-----aaa---
ca--c-tc---tgcactc-gga--ctacttcaacactg-------------ttggc----
---------ca-tttcactctgcctcacactgaacgcag--------tcgaccaatagca
acaggc----tgt-cattggcccaatcagtgcagattagcttcgtgctaagga-gggcat
t-gagaacgaat----------------ca--taagggagtcgctgggatgat-tag-gt
--aaaaac-aaatgcatattat--aa-gacaacgaat-gtg--tttttt-aa-cctcgca
cgcagttcagcct-gttgctggagaccttt-----aaaacc-aaaatatgacc-c-ttt-
taaatgtataataggggctct---------------------------------------
------------------------------------------------------------
------------------------------------------------------------
------------------------------------------------------------
------------------------------------------------------------
------------------------------------------------------------
------------------------------------------------------------
------------------------------------------------------------
---------------------------------------------------------
>Kolobok-N2A_DR|112034
------------------------------------------------------------
------------------------------------------------------------
------------------------------------------------------------
------------------------------------------------------------
------------------------------------------------------------
------------------------------------------------------------
------------------------------------------------------------
------------------------------------------------------------
------------------------------------------------------------
------------------------------------------------------------
------------------------------------------------------------
------------------------------------------------------------
------------------------------------------------------------
------------------------------------------------------------
------------------------------------------------------------
------------------------------------------------------------
------------------------------------------------------------
------------------------------------------------------------
------------------------------------------------------------
------------------------------------------------------------
------------------------------------------------------------
------------------------------------------------------------
------------------------------------------------------------
------------------------------------------------------------
------------------------------------------------------------
------------------------------------------------------------
------------------------------------------------------------
------------------------------------------------------------
--------------------aat--aaa----cg---ggagtgt----------------
------------------------------------------------------------
-----------------------tggcaggtat-------gctcac-ac-----ata---
ca--c-tc---tgcactc-tga--ctacttcaatattg-------------ttgataagc
tgtgctgggca-tttctctctgtcttgcgcttagtgcag--------tcgaccaatcgca
gcagaa--tgggt-cttcaaaccaatcagcgcagattagcttcgctctaagga-ggggtt
t-gggaacaaatgaattgctaaacgaatca--tatgggaattgttgggataat-tag-gt
--aaaaat-aaatgcagattat--aa-cacaatgaca-gtg--tttttt-ga-ctttgca
tgcagatcagcct-gttgttggagacccct-----aaaacc-aaaatatgacc-t-ttt-
ataatgcataataggggctct---------------------------------------
------------------------------------------------------------
------------------------------------------------------------
------------------------------------------------------------
------------------------------------------------------------
------------------------------------------------------------
------------------------------------------------------------
------------------------------------------------------------
---------------------------------------------------------
>Kolobok-N2A_DR|112035
------------------------------------------------------------
------------------------------------------------------------
------------------------------------------------------------
------------------------------------------------------------
------------------------------------------------------------
------------------------------------------------------------
-----------------------------------------------------agagccc
ct-------a---tt--a-tg----g---g-tttt---------ga-aa--a-tg-a-g-
ctt-cta-tgt-----agt-g--tgt-a-aca---c-a--gct-ct-a-a-gtg-a-a--
gt-ga---aa-ta-tc--cag-ct-aaggct-taaa-tctgaaagtgt-ac-agtgt-tt
-aaaactgttgatt-catct---at--a-a-ac-a-agtcg-act-catagtgctt--ca
aatgaat-catcc-t--a-ataacg-agtcttcaacggtttca-gc-gtgacgtt-gata
tgaaaat-taagccccacccaattgttgggcgtgcaa-acccgggaaac-t-t-caaac-
c--tgg-gg-ccccg-ccc-acaaaca---------------------------------
-aa-caaacactatagcaaatc-ctg--gtt-gaatt-atttc-----------------
------------------------------------------------------------
------------------------------------------------------------
---acat-----------------------------------------------------
------------------------------------------------------------
------------------------------------------------------------
------------------------------------------------------------
------------------------------------------------------------
------------------------------------------------------------
------------------------------------------------------------
------------------------------------------------------------
------------------------------------------------------------
------------------------------------------------------------
------------------------------------------------------------
------------------------------------------------------------
------------------------------------------------------------
------------------------------------------------------------
------------------------------------------------------------
------------------------------------------------------------
------------------------------------------------------------
------------------------------------------------------------
------------------------------------------------------------
------------------------------------------------------------
------------------------------------------------------------
------------------------------------------------------------
------------------------------------------------------------
------------------------------------------------------------
------------------------------------------------------------
------------------------------------------------------------
------------------------------------------------------------
------------------------------------------------------------
---------------------------------------------------------
>Kolobok-N2A_DR|112036
------------------------------------------------------------
------------------------------------------------------------
------------------------------------------------------------
------------------------------------------------------------
------------------------------------------------------------
------------------------------------------------------------
------------------------------------------------------------
---------a---tt--a-tg----g---g-tttt---t----g-a-aa--a-tg-a-c-
ctt-tta-tgt-----agt-g--tgt-a---a---c-a--gct-ct-a-a-ttg-a-a--
gt-ga---aa-ta-tc--cag-cc-aaggct-t-aa-tctgaaagggt-ac-agtgt-tt
-aaaactaataatt-caatt---at--a-a-aa-g-agtcg-act-cgtagtgctt--aa
aatgaat-cgtct-t--g-ataacg-agtatctaaccgtttcg-gc-atgacatc-gata
caaaact-taagccctgcccatttgttgcatgcgcaa-acccgggaaaa-t-t-aaaac-
c--tga-gg-ccccg-ccc-acaa--aca-gta-g--caaag--aaaaag-----agg-a
aga-caaacactgcggcagacg-ccg--gtt-aaatc-aagtcatgaagacgctgtgctc
agctggatattactggaagt--ga---gggga-aag-tt-agtgttt-tttt-ttctacc
c-at-agatgaaaatgtgaagagtcagtggttgagg-ttta-tttttgc-aaaactgcct
ca-gcattatag-cccagccttgtgctgc--tcccgt-ca-tttttctcatgcatgtttc
tggaa-tatacatgcttataacgggggattcatcggccgtttgttaaagaaaggatcag-
aaaagactattgatg-tgt-gggacttta-tcagagcttgacaggaactttatcagtac-
a---------t-ggatca-----------tggatcagtttcttcctc--attcacaagtg
----taat------tac-gtg-c---ga-ctaaaatg-gtcg------------------
------------------------------------------------------------
------------------------------------------------------------
------------------------------------------------------------
------------------------------------------------------------
------------------------------------------------------------
------------------------------------------------------------
------------------------------------------------------------
------------------------------------------------------------
------------------------------------------------------------
------------------------------------------------------------
------------------------------------------------------------
------------------------------------------------------------
------------------------------------------------------------
------------------------------------------------------------
------------------------------------------------------------
------------------------------------------------------------
------------------------------------------------------------
------------------------------------------------------------
------------------------------------------------------------
------------------------------------------------------------
------------------------------------------------------------
------------------------------------------------------------
------------------------------------------------------------
---------------------------------------------------------
>Kolobok-N2A_DR|112037
------------------------------------------------------------
------------------------------------------------------------
------------------------------------------------------------
---------------------------------------------taaa----------c
caaaaaatgaccctttttatgtataataggggagctttcgagataaat------------
-----------------actaaaacgg-------------------------gggtggct
ggagatgg----------------------tctgaaatac----------aggagactcc
ct-------ggatct--c-tg----a---g-tact---t----c-a-at--attg-a-c-
ctt-gca-tgc-----agacg--tgt-a-aca---c-a--gct-ct-a-a-gtg-a-a--
gt-ga---aa-ta-tc--cag-ct-aaggct-taaa-tctgaaagtgc-ac-agtgt-tt
-aaaactaatgatt-tatta---at--a-a-aa-g-agtcg-act-tg------------
-------------------ataatg-agtctttagtcgtttcg-gc-gtgaagtc-aata
c-caact-taagccccacccaattgttgcgcgcgcaa-acccgggaaaa-t-t-gaaac-
c--tgc-gg-ccccg-ccc-----------------------------------------
--a-ctagcacagtagcagacg-ccg--gtt-gctcg-atattacag-------------
---------------gaagtgtgt---gggta-aag-tt-agcatta-tttt-ctctacc
c-aa-agatgaaactgtgaagagtcagtggttgagg-ttta-tttgtgc-aaaaatatct
ca-gcattatagccccagccttgtgctttgttcctgt-ca-tttttctgacaagtgcttt
agcga-tcaacacgcttataacagggcattcgttggccgtttgataaaggaaggagcag-
aaaagacttgatgt---at-gggactttg-tcagagctcgacaggaactttatcagtac-
atggatgtgga----tca-----------tggatcagtttctccctccatttcacaagtg
----taagtaatt-taa-gtg-c---ga-tttaaatg-gctgcctccatgttt-tctcta
gcttgcaaat-gatg---------------------------------------------
tactgtatctggttaactctttatattctcacatcgtgtctaatgccatgtt-aaaaacg
cgacgcgtgctgctttg-tttacaga-tt-tcaatgcgtttg----tgagctcgcgctcc
agtgctgtttgt------------catcgtcagctgttcttacacacgtgcagtggtc--
---------aag-tttcaaaata--gttcagctt--------------------------
------------------------------------------------------------
------------------------------------------------------------
------------------------------------------------------------
------------------------------------------------------------
------------------------------------------------------------
------------------------------------------------------------
------------------------------------------------------------
------------------------------------------------------------
------------------------------------------------------------
------------------------------------------------------------
------------------------------------------------------------
------------------------------------------------------------
------------------------------------------------------------
------------------------------------------------------------
------------------------------------------------------------
------------------------------------------------------------
------------------------------------------------------------
------------------------------------------------------------
---------------------------------------------------------
>Kolobok-N2A_DR|112038
------------------------------------------------------------
------------------------------------------------------------
------------------------------------------------------------
------------------------------------------------------------
------------------------------------------------------------
------------------------------------------------------------
-----------------------------------------------------agtgccc
ac-------a---tt--a-tg----g---g-tttt---t----g-a-aa--a-tg-c-c-
ttt-cca-tgt-----agt-g--tgt-a-aca---c-a--gct-cc-t-a-atg-a-a--
gg-ga---ag-ta-tc--cag-ct-aaggct-taaa-tctgtaagtgt-ac-agtgt-tt
-aaaactgttgatt-catct---at--a-a-aa-g-agtcg-act-catagtgctt--ca
aatgagt-cgtct-t--g-ataacg-agtcattaggtgtttcg-cg-atgacgta-tcca
caaaaca-ca----------agtagttgcgcacacaa-acccgggagat-t-t-gaaa-c
c--tgc-gg-ccccg-ccc----aacaca-gaa-a--aatag--cc--------------
--a-cacacac----acacacg-ccg--gtc-gaatg-aag--------tcacgctgtgc
agatggatattattga--g--------------------------------t-ctctacc
c-aa-agatgaaac--------------------------------------------ct
ca-gcattatag-cccagccttgagcagtt--------------------cgagtgcttt
tggaa-actacatgcttacaaagaagactttt---gtcgtttgttaaagaaaggatcgg-
taaagagtactgtca-gaa-----------------------------------------
----------------ca-----------tggatcagtttcttcctccatttcacaactg
----aaagtacg-------tg-a---ga-ttatagtt-gttg---cctctttt-tttcta
gtttgcaa----atgtattt-agttgtgatttgttacttgtaacc----------ccgtg
tactgtatcaggttaactcgctatattctcatatcacatgt-------------------
------------------------------------------------------------
------------------------------------------------------------
------------------------------------------------------------
------------------------------------------------------------
------------tttcgcaaaat--agt----ta---gtcgcctt--tttttttaag---
------------------------------------------------------------
---------------------cccatcgtctgt-------attttc-attca-ctta---
cac-g-ta---tgcactc-tga--ctacttctatattg-------------ttgattagc
--tcttgggca-tttctctctgtcttgcgctgaaggcagtccgtg--tcgaccaatcgca
acagac--t--gt-catcggtccaatcagcgcagattagcttcgcgctaaggg-ggggtt
t-gggaacaaatgaatcactggacaattca--tatggcagtcgctgggataat-tag-g-
--aaatat-aaatgcagttttc--aa-gaaaatgaaa-gtg--tttttt-ga-ccttgca
agcttattagact-gttgttggagaccctt-----acaaccaaaaatatgacc-c-tat-
ttcatgtataataggggctct---------------------------------------
------------------------------------------------------------
------------------------------------------------------------
------------------------------------------------------------
------------------------------------------------------------
------------------------------------------------------------
------------------------------------------------------------
------------------------------------------------------------
---------------------------------------------------------
>Kolobok-N2A_DR|112039
------------------------------------------------------------
------------------------------------------------------------
------------------------------------------------------------
------------------------------------------------------------
------------------------------------------------------------
------------------------------------------------------------
-----------------------------------------------------aaagcct
ct-------a---tt--a-tg----g---g-tttt---t----g-a-ac--a-tg-a-c-
ctt-ctg-tgc-----agt-g--tgt-a-aca---c-a-cact-----------------
--------aa-ta-tc--cag-ct-aaggct-tgaa-tctgaaagtgc-ac-agtgt-tt
-aaaactattgatt-catct---at--a-a-aa-g-agtcg-agt-catagtgctt--ca
aatcaat-cgtct-t--g-ataacg-agtctttagtcatttcg-gc-gggacatc-aata
tgaaact-taagccccaactaattgttgcgcacgcaa-tcccaggaaaa-t-t-gaacc-
c--ccc-gg-cccag-ccc-ccga------------aaaata--aaaag------agg-a
aga-caaacactgttgcagat-cccg--gtt-gaatc-aagtcg---------tgtgctc
agctggat----------------------------------------------------
------------------------------------------------------------
------------------------------------------------------------
------------------------------------------------------------
------------------------------------------------------------
------------------------------------------------------------
------------------------------------------------------------
------------------------------------------------------------
------------------------------------------------------------
------------------------------------------------------------
------------------------------------------------------------
------------------------------------------------------------
------------------------------------------------------------
------------------------------------------------------------
------------------------------------------------------------
------------------------------------------------------------
------------------------------------------------------------
------------------------------------------------------------
------------------------------------------------------------
------------------------------------------------------------
------------------------------------------------------------
------------------------------------------------------------
------------------------------------------------------------
------------------------------------------------------------
------------------------------------------------------------
------------------------------------------------------------
------------------------------------------------------------
------------------------------------------------------------
------------------------------------------------------------
------------------------------------------------------------
---------------------------------------------------------
>Kolobok-N2A_DR|112040
------------------------------------------------------------
------------------------------------------------------------
------------------------------------------------------------
------------------------------------------------------------
------------------------------------------------------------
------------------------------------------------------------
------------------------------------------------------------
------------------------------------------------------------
------------------------------------------------------------
------------------------------------------------------------
------------------------------------------------------------
------------------------------------------------------------
------------------------------------------------------------
------------------------------------------------------------
------------------------------------------------------------
------------------------------------------------------------
------------------------------------------------------------
------------------------------------------------------------
------------------------------------------------------------
------------------------------------------------------------
------------------------------------------------------------
------------------------------------------------------------
------------------------------------------------------------
------------------------------------------------------------
------------------------------------------------------------
------------------------------------------------------------
------------------------------------------------------------
------------------------------------------------------------
------------------------------------------------------------
------------------------------------------------------------
------------------------------------------------------------
------------------------------------------------------------
------------------------------------------------------------
-----------------------------------------------taagga-ggcgtt
t-ggcaacaaatgtatcgctgaatgaatca--tataggagtcgctgggataat-tat-gt
---aaaat-aaatgcatattat--ag-gacaatgaaa-gtg--tttttt-ga-ccttgca
tgcatattagcct-gttgttggagaccctt-----aaaacc-aaaatatgacc-c-ttt-
ttaacatataataggggctcttg-----------------------gttgaatttacggg
atttgcatggcataagtaacaaaacgggagagtggcagga-----gctgggtctgaaa--
------------------------------------------------------------
--------tacgggagacttttgggaaaaacaggagtg----------------------
----ttagcaggtatgttcacaca------------------------------------
--------------------------------taaact----------------------
---ttacactctgactacttcaattttgttgataagccgtggtgggca----------tt
tcactgtctcatgctgaa----------------cgctgttgtccaatctcaaaagaatg
tcatc----------------------------------------------------
>Kolobok-N2A_DR|112041
------------------------------------------------------------
------------------------------------------------------------
------------------------------------------------------------
------------------------------------------------------------
------------------------------------------------------------
------------------------------------------------------------
-----------------------------------------------------agagccc
ct-------a---tt--attg----g---c-tttt---t----t-a-aa--a-tg-a-c-
ctt-cca-tgt-----agt-g--tgt-a-aca---c-agcgct-ct-a-a-gtg-a-a--
gt-ga---aa-ta-tc--cag-ct-aaggct-taaa-tctgaaagtgc-ac-agtgt-tt
-aaaactattgatt-catct---gt--a-a-aa-g-agttg-act-catagagctt--ca
aatgaat-cg-ct-t--g-ataatg-agtctttagccgttt-------------------
------------------------------------------------------------
------------------------------------------------------------
------------------------------------------------------------
------------------------------------------------------------
------------------------------------------------------------
------------------------------------------------------------
------------------------------------------------------------
------------------------------------------------------------
-------------------------------------------------------aagtg
----taa-----------------------------------------------------
------------------------------------------------------------
------------------------------------------------------------
------------------------------------------------------------
------------------------------------------------------------
------------------------------------------------------------
------------------------------------------------------------
------------------------------------------------------------
------------------------------------------------------------
------------------------------------------------------------
------------------------------------------------------------
------------------------------------------------------------
------------------------------------------------------------
------------------------------------------------------------
------------------------------------------------------------
------------------------------------------------------------
------------------------------------------------------------
------------------------------------------------------------
------------------------------------------------------------
------------------------------------------------------------
------------------------------------------------------------
------------------------------------------------------------
------------------------------------------------------------
------------------------------------------------------------
---------------------------------------------------------
>Kolobok-N2A_DR|112042
------------------------------------------------------------
------------------------------------------------------------
------------------------------------------------------------
------------------------------------------------------------
------------------------------------------------------------
------------------------------------------------------------
------------------------------------------------------------
------------------------------------------------------------
------------------------------------------------------------
------------------------------------------------------tga-at
-caagttgt---------------------------------------------------
-------------------gtagac-accct-----------------------------
-----------gctcagctg----------------------------------------
------------------------------------------------------------
---------------------------------------------------gatatta--
------------ttggaagtgtg----agggg-aaagtt-agtgtca-tttt-ctctacc
c-aa-acatgaagacatgaggagtcagtgattgagc-ttta-tttttgc-aaaaatacct
ca-gcattatagcccaagccttgtgctgtgttctcaa-ca-tttttctgacgagtgcttc
tggaa-tctacacgcttacaagaggggattcgtcacttgtttgttaaagg--aagtcag-
aaaagactatttatg-tat-aggactttg-tcagagtttgacaggaactttac-agtac-
a------cagt----tca-----------tggaccagtttctttctccatttcacaagtg
----taagt------ac-gtg-c---ga-ttgaaatg-gttgcccccttgttt-tttctt
gctttcaaat-tatgtattt-aattgtgttttgttacttgtaatcgct----------tg
tagtgtatctggttaactccttatgttctcatattgcgtctaatgccatgttg-aaaaca
cgacgtgtgctgctttg-tttactga-tt-taaatgtt-ttg----tgagctcat-atta
actgctgtttgtcgttgctatgaccaccgtcagctgtttctacacataaacagcagtcag
tgatcaaaatag-ttc-agcttttgtggcattttgc----------cgagata--aataa
caaaacgggag-----------------------ggtggcgggggatggg----tcttaa
a-tacgggagactcccagg-aaa--a-a----c------agcta----------------
------------------------------------------------------------
-----------------------tggcaggtat-------gctcac-ac-----ata---
ca--c-tt---tgaactc-tga--ctacttcaagattg-------------ttgataagc
tgtggtgggca-tttcactctgtctcgcgctggatgctg--------tcgaccagtcaca
ataggc----tgt-catcggtccaatcaacacagattagcttagcgctaaaaa-ggaatt
t-gggaacaaatgaatcattgaacgaatcc--tatgggagtcgctggaataat-tag-gt
--caaa-t-aaatgcaaattat--aa-gacaatgaaa-ggg--tttttt-ga-ccttgca
tgcatatcaggct-gttgttggagaccctt-----aaaacc-aaaatatgacc-a-ttt-
ttaatgtataatagaggctct---------------------------------------
------------------------------------------------------------
------------------------------------------------------------
------------------------------------------------------------
------------------------------------------------------------
------------------------------------------------------------
------------------------------------------------------------
------------------------------------------------------------
---------------------------------------------------------
>Kolobok-N2A_DR|112043
------------------------------------------------------------
------------------------------------------------------------
------------------------------------------------------------
------------------------------------------------------------
-------------------------------------------taattaggtaaaaacaa
atgcatattataagataataaaagtgttttttgaccttgcatacatatcaggctgttgtt
taaga-ccctaaaaccaaaatatgaccc-ttttaatgtataataggggct--t-------
------------------------------------------------------------
------------------------------------------------------------
------------------------------------------------------------
------------------------------------------------------------
------------------------------------------------------------
------------------------------------------------------------
------------------------------------------------------------
------------------------------------------------------------
------------------------------------------------------------
------------------------------------------------------------
------------------------------------------------------------
------------------------------------------------------------
------------------------------------------------------------
------------------------------------------------------------
------------------------------------------------------------
------------------------------------------------------------
------------------------------------------------------------
------------------------------------------------------------
------------------------------------------------------------
------------------------------------------------------------
------------------------------------------------------------
------------------------------------------------------------
------------------------------------------------------------
------------------------------------------------------------
------------------------------------------------------------
------------------------------------------------------------
------------------------------------------------------------
------------------------------------------------------------
------------------------------------------------------------
------------------------------------------------------------
------------------------------------------------------------
------------------------------------------------------------
------------------------------------------------------------
------------------------------------------------------------
------------------------------------------------------------
------------------------------------------------------------
------------------------------------------------------------
------------------------------------------------------------
---------------------------------------------------------
>Kolobok-N2A_DR|112044
------------------------------------------------------------
------------------------------------------------------------
------------------------------------------------------------
------------------------------------------------------------
------------------------------------------------------------
------------------------------------------------------------
-----------------------------------------------------agagccc
ct-------a---tt--a-tg----g---g-tttt---t----g-a-aa--a-tg-a-c-
ctt-cca-tgt-----agt-g--tgt-a-aca---c-a--gct-ct-a-a-gtg-a-a--
gt-ca---aa-ta-tc--cag-ct-aaggct-taaa-tctgaaagtgc-ac-agttt-tt
-aaaactactgatt-cacct---at--a-a-aa-g-agtca-act-catagtgctt--ca
aatgaac-catct-t--g-atgatg-actttttagccgtttcg-gc-gtgacgtc-gata
c-aaact-taagc-cccttaatttattaaacctgcag-cttcgg----------------
------------------------------------------------------------
cca-caaacagtgtagcagatc-ccg--gtt-gaatc-aagtcatgaagacgctgtgctc
agctggacgttattagaagtgta-agg--gga-aag-tt-agtgtta-tatt-ctctact
c-aa-agatgaaac--tgaagagtcagtggttgagg-ttta-tttttgc-aaaaatacct
ca-gcattatagccccagcattgtgctgtgttcccgt-cattttttctgacgagtgcttc
tggaa-tctgcacgtttacgatgagggattcgttggccatttgttaaaggacagctcag-
aaaagactattgatg-tat-gggactttc-tcagagctcgataggaacttta-cagtat-
a------cagt----tca-----------tggagcagttccttcttccaattcacaagtg
----taag------taa-gtg-c---ga-ttaaaata-gttgtctccttgttt-tctcta
gcttgcaaat-tatgtattt-acttgtgttttgttatttgtaacc----------gtttg
tagtgtatctggttaactct----------------------------------------
------------------------------------------------------------
------------------------------------------------------------
------------------------------------------------------------
------------------------------------------------------------
------------------------------------------------------------
------------------------------------------------------------
------------------------------------------------------------
------------------------------------------------------------
------------------------------------------------------------
------------------------------------------------------------
------------------------------------------------------------
------------------------------------------------------------
------------------------------------------------------------
------------------------------------------------------------
------------------------------------------------------------
------------------------------------------------------------
------------------------------------------------------------
------------------------------------------------------------
------------------------------------------------------------
------------------------------------------------------------
------------------------------------------------------------
---------------------------------------------------------
>Kolobok-N2A_DR|112045
------------------------------------------------------------
------------------------------------------------------------
------------------------------------------------------------
------------------------------------------------------------
------------------------------------------------------------
------------------------------------------------------------
------------------------------------------------------------
------------------------------------------------------------
------------------------------------------------------------
------------------------------------------------------------
------------------------------------------------------------
---------------------------------------ttcg-gt-gtgacgtt-gata
agaaaat-taagccccgcccaattgttgtgcgtgcaa-----------------------
-ccccc-ag-cccca-ccc-acatacaca-gta-gc-aggaa---aaag------agg-t
aaa-caaacactgtagcatatc-ccg--gtt-gaatc-aagccatgaagacgctgtgctc
gtctggatattgttggaagtgtga---gggga-aag-tt-aatgtta-ttttatc-tacc
c-aa-agatgaaacggtgaagagtctgtggttgagg-ttta-tttttgc-aaaaatacct
ca-gcattatagccccagcattgtgctgt-------------------------gttcgc
tggaa-tgtacacacttacaacgggggattcgttggcc-tttgttaaagga--gctcag-
aaaagactattgatg-tgt-gggactttg-taagagctcgacaggaactttatcagtgc-
t------cagt----tca-----------tggagcagtttctttctccatttcacaagtg
----taagta------c-gtg----cgt-taaaaatg-cttacctccgtgttt-tctcta
gcttccaaatg-atgtattt-aattgtgttttgttacttgtaacc----------gcttg
tagtgtatctggttaactctttatattctcatattgcgtttaatgccacgttt-aaatcc
---------------------------------atacatttg----tgagctcgcgttcc
actgccgtttgtcgttgctatggccaccatcagctgttcctacacacgtgca--------
------------------------------------------------------------
-----------------------------------------acgatcaat----------
------------------gttcaaaatagc-------ttagcttagg-------------
------------------------------------------------------------
------------------------tat-------------gctcac-ac-----ata---
ca--c-tc---tgcact-----------tc-aatattg-------------ttgataagc
cgtggtggcca-tttcactctgtctcgtgctgaacgc--------tgtcaaccaatcgca
acaggt--ta--t-cattggtccaatcagcgcagattagcttcgcgctaagga-ggggtt
t-ggaaacaaattaatcacagaatgattca--tatgggagttgctgggatatt-tat-gc
--taaaat-aaatgcatattat--aa-gacaatgaaa-gtg--tttttt-ga-ccct---
------------------------------------------------------------
------------------------------------------------------------
------------------------------------------------------------
------------------------------------------------------------
------------------------------------------------------------
------------------------------------------------------------
------------------------------------------------------------
------------------------------------------------------------
------------------------------------------------------------
---------------------------------------------------------
>Kolobok-N2A_DR|112046
------------------------------------------------------------
------------------------------------------------------------
------------------------------------------------------------
------------------------------------------------------------
------------------------------------------------------------
------------------------------------------------------------
-----------------------------------------------------agagccc
-t-------a---tt--c-tg----g---g-tttt---t----g-a-aa--a-tg-a-t-
ctt-cca-tgt-----agt-g--tgt-a-aca---c-a--tct-c--a-a-gtg-a-c--
gt-ga---aa-ta-tg--cag-ct-taggct-taaa-tctgaaagtgc-ac-agtgt-tt
-aaaactattgatt-catct---at--g-a-aa-g-agtcg-act-caaaatgctt--ca
cataaag-cgtct-t--a-ataacg-agtctttagccgtttcg-gt-gtgacgtt-gaga
cgaaact-taagc------caattgttgcgcg-------cccggaaaaa-t-t-------
------------------------------------------------------------
-ga-taaacactgtagaagatc-cag--gtg-gaatc-aagtcgtgtaaacattgtgctc
agctggacattattggaagtgtga---gagga-acg-tt-agtggta-tttt-ctctacc
c-aa-aaatgaaac--tgaatagtcagtggttgaga-ttta-tttttgc-aaaaatacct
ca-gcattatagccccagcattgtgctgtgtttccgt-ca-tttttctgacaaatgcttc
tggaa-tcaacatgcttacaacgggggatttgtcaaccgtttgttaaaggaaggatcag-
aaaagtctattgatg-tat-gagactttg-tcagagctcgacaggaacttta-cagtgc-
aca----------gttca-----------tggaccagtttcttcctccatttcacaagtg
----taag------tac-gtg-c---aa-ttaaaata-gttgcctccttgttt-tctcta
gctagcaaat-gatgtattt-aattgtgttttgttacatgaaatc----------gcttg
tagtgtatttggttaactctttatgttctcctatcgcgtctaatgctgcattg-aaaacg
cgacgcatgctgctttg-tttacggc-tt-taaatgcgtttg----tgagctagcattat
actgacgtttgtcattgctatggccaccatcagctgtaattacagg-----agt------
-------------tttcaggatt--------------------------------aataa
caaaacgggag-----------------------ggtggtgggagatggg----tctgaa
a-tacgaaagactccc--cggaaaaaca---------ggcatgtt---------------
--------------------------------------------ggaaag-tat------
----------------------------------------gctcag-ac-----ata---
ca--c-ca---tgca--c-tga--ctacttcaatattg-------------ttgataagc
aattc-------actctgtc----tagcgctgaaggctg--------tcgaccaattgca
acagact------tcattggcccaatcagcgcaggggag----------ggga-ggggtt
tgg-gaacaaatgaatcactgaacagatcg--tatgggggtcgctggaataat-tag-gt
--aaaaat-aaatgcacattat--aa-gacaatgaaa-gtg--tttttt-gt-ccttgca
tgcatatcaaact-gttgttgtagaccacc-----aaaacc-aaaacatgacc-t--tt-
ataatgtataataggggct-----------------------------------------
------------------------------------------------------------
------------------------------------------------------------
------------------------------------------------------------
------------------------------------------------------------
------------------------------------------------------------
------------------------------------------------------------
------------------------------------------------------------
---------------------------------------------------------
>Kolobok-N2A_DR|112047
------------------------------------------------------------
------------------------------------------------------------
------------------------------------------------------------
------------------------------------------------------------
------------------------------------------------------------
------------------------------------------------------------
-----------------------------------------------------agagccc
ct-------a---tt--a-tg----g---g-tttt---t----g-a-aa--a-tg-g-c-
ctt-cca-tgt-----agt-g--tgt-a-aca---c-a--gct-ct-a-a-gtg-a-a--
gt-ga---aa-ta-tt--cag-ct-cagact-taaa-tctgaaagtgc-gc-cgtgt-tt
-aaaactattgatt-catct---ac--a-a-aa-g-agttg-act-catagtgctt--ca
aatgaat-cttct-t--g-ataaca-tgtctttagctgttttg-gc-gtgatgtc-tgta
ggaaact-taagccccgcccaattgttgcacgtgcaa-accccggaaaa-t-t-aaaac-
c--ag-----ccccg-ccc-acaaacact-gta-g--cat-g--aaagagag-----g-a
aga-caaacactgtagcagatc-ccg--att-gaatc-aaataatgaaagcgctgtgctc
agctggatattattggtagtgtg--ag--gga-aag-tt-agtgtta-tttt-ctttccc
c-aa------------------accattggttgagg-tcct-ttttc-------------
-----------------------tgatgct------------------------------
----------------tacaatgggggattcatcagccgtttgttaaaggaaggatcagg
aaaagactactgatg-tgt-gggactttg-ccagagcttgacaggaactttatcagtac-
a------cagt----tc---------------accagtttccttctccatttcacaagtg
----taag------taa-gtg-t---ga-ttaaaatg-gtagcctctttgttt-tctcta
gcttgcaaat-tatgtattt-aattgtgttttgttacttgtaatc----------gcttg
ta----------------------------------------------------------
------------------------------------------------------------
------------------------------------------------------------
------------------------------------------------------------
------------------------------------------------------------
------------------------------------------------------------
------------------------------------------------------------
-----------------------------------------ctcac-ac-----ata---
ca--c-tc---tgcactc-tga--ctacttccatattg-------------ttgataagc
tgtggtgggca-tttcactctgtctcgcgctgaaagctg--------tcgaccaatcgca
acagac--t--gt-cattggtccaatcagcacagataagcttcacgctaagga-ggggtt
t-gggaacaaatgaatcgctgaacgaatca--tttgcgagtcgctgggataat-tag-at
--aaaaat-aaatgcagattat--aa-gacaatgaaa-gtg--tttttt-ga-ccttgca
tgcataacagcct-gttgttggagacc--------atatcc-aaaatatgacc-at--t-
ttaatagataataggggctct---------------------------------------
------------------------------------------------------------
------------------------------------------------------------
------------------------------------------------------------
------------------------------------------------------------
------------------------------------------------------------
------------------------------------------------------------
------------------------------------------------------------
---------------------------------------------------------
>Kolobok-N2A_DR|112048
------------------------------------------------------------
------------------------------------------------------------
------------------------------------------------------------
------------------------------------------------------------
------------------------------------------------------------
------------------------------------------------------------
-----------------------------------------------------agagccc
tt-------a---ct--a-tg----g---a-tttt---t----g-a-aa--a-tg-a-c-
ctt-cca-tgt-----agt-g--tgt-a-aca---c-a--gct-ct-t-g-gat-a-a--
gt-ga---aa-ta-tc--cag-ct-aaggct-gaaa-tttgagagtgc-ac-agtgt-tt
-aaaactgttgatt-cactt---gt--a-a-aa-g-actcg-act-catagtgctt--ca
aatgaat-cgact-t--g-ataacg-agtctttagccgtttcg-gc-gtgacacc-gata
caaaact-taagcaccgcccaattgttgtgcaagcaa-acccgggaaaa-t-t-gaaac-
c--tgt-gg-ccccg-ccc-ac--aaaca-gta-g--caaag--aaaaagagaaaca---
-ca-gacacactgtagcagatc-ccg--gtt-gaatc-aagtcgtgtagacgctgtgctc
agctggataatattggaagtgtg-aga--gga-aag-tt-agtgtta-tttt-ctttacc
c-aa-agatgaaactgtgaagagtcagtggt------tgtg-ctttttc-aaaaacacct
ca-gcattatcgcct---------------------t-ca-tttttatgacgagtgcttc
tgtaa-tctacatgcttacaacgggggattcatccgctgtttgttaaaggaaggatcag-
aaaagactattgatg-tgt-gggactttg-tcagagcttgacaggaacttta-cagtac-
a------cagt----aca-----------tagaccagtttctc-----------------
---------------------------------------tagcttgcaaatta-tgtat-
---------t-ta---------attgtgttttgttacttccaacc----------acttg
tagtgcatctggttaactctttatattatcatatcgcgtctaaagccacgttg-aaaaca
tcttgcatgccgctttg-tttgggga-tt-taaa--------------------------
---------------------------------------------------gggggtg--
---------agg-gggtagg----------------------------------------
------------------------------------tggtt-gaa--------------a
t-tatg--------------gga--gtt----ttc---ctgggat--aaataacaa----
--aaatggagggtggccggagatgggtct-----------------gaaa-tac--ggga
ggcagtagaaaaacaggagtgttgacaggtat--------gctcac-ac-----ata---
ca--c-tc---tgcactc-tgg--ctacttgaatattg-------------ttgataagc
tgtggtgggca-tttcattctgtctcacgctgaatgctg--------tcgatccatcgca
acagaa--c--gt-catcggtccaattagcgcagattagcttcacgctaagga-agagct
t-gggaacacatgagtcgctgaacgattca--tatgggagtcgctgggataat-taa-at
--aaaaat-aattgcatattat--aa-gacaaggaaa-gtg--tttttt-ga-ctttgca
tgcgtatcagcct-gttgttggagacccct-----aaaaca-aaaacatgacc-ctt-t-
ttaatgtataataggggctct---------------------------------------
------------------------------------------------------------
------------------------------------------------------------
------------------------------------------------------------
------------------------------------------------------------
------------------------------------------------------------
------------------------------------------------------------
------------------------------------------------------------
---------------------------------------------------------
>Kolobok-N2A_DR|112049
------------------------------------------------------------
------------------------------------------------------------
------------------------------------------------------------
---------------------------------------------taaggaggggtttgg
gaacaaattaatcactgaacgtatcatatgggagtcgcaggggtaattaggtaaaaataa
atacatattataagacgatgaaagtgtttt-ttaccatgcatgcatatcggcatgttgt-
----------------------------------------------------tagagacc
cttaaacaaa---at--a-tg----a---c-cttt---ttaatg-g-aa--a-tg-g-g-
tctgccc-tgt-----aat-g--ggtta-act---g-a--gaa-ct-g-a-gtg-a-a--
gt-ga---aa-ta-tc--cag-ct-aaggct-taaa-tctgaaagtgc-ac-agtgt-tt
-aaaacttttgatt-cattt---at--a-a-aa-g-agtcg-act-cataatgctt--ca
aatgaat-catct-t--g-ataacg-agtctttagtcgtttca-gc-atgatgtt-gata
caaaacg-ttagtcccacccagttgttgcgcgtgcaa-atacgggaaaa-t-t-gaaaa-
c--tgc-ag-ccccg-ccc-acaa--ac-agta-gc-aaaga--aaaag------agcct
aga-cacatactgtagcagacg-ccg--gtt-aaatc-aagtcgtgtagacgctgtgctc
agctggatattattggaagtgtga---gggga-aag-tt-agtgtta-tttt-ct---cc
c-aa-agatgaaactgtgaaaagtcagtggttaagg-ttta-tttttgc-aaaaatacct
ca-gcattatcgacccagccttgtgc--agtt------------------cgagtgctt-
------------------------------------------------------------
------------------------------------------------------------
------------------------------------------------------------
------------------------------------------------------------
------------------------------------------------------------
------------------------------------------------------------
------------------------------------------------------------
------------------------------------------------------------
------------------------------------------------------------
------------------------------------------------------------
------------------------------------------------------------
------------------------------------------------------------
------------------------------------------------------------
------------------------------------------------------------
------------------------------------------------------------
------------------------------------------------------------
------------------------------------------------------------
------------------------------------------------------------
------------------------------------------------------------
------------------------------------------------------------
------------------------------------------------------------
------------------------------------------------------------
------------------------------------------------------------
------------------------------------------------------------
------------------------------------------------------------
------------------------------------------------------------
------------------------------------------------------------
---------------------------------------------------------
>Kolobok-N2A_DR|112050
------------------------------------------------------------
------------------------------------------------------------
------------------------------------------------------------
------------------------------------------------------------
------------------------------------------------------------
------------------------------------------------------------
------------------------------------------------------------
------------------------------------------------------------
------------------------------------------------------------
------------------------------------------------------------
------------------------------------------------------------
------------------------------------------------------------
------------------------------------------------------------
------------------------------------------------------------
------------------------------------------------------------
------------------------------------------------------------
------------------------------------------------------------
------------------------------------------------------------
------------------------------------------------------------
------------------------------------------------------------
------------------------------------------------------------
------------------------------------------------------------
------------------------------------------------------------
------------------------------------------------------------
------------------------------------------------------------
------------------------------------------------------------
------------------------------------------------------------
------------------------------------------------------------
------------------------------------------------------------
------------------------------------------------------------
----------------------------------------gctcac-ac-----ata---
ca--c-tc---tgc-------a--ctacttcaatattg-------------ttgacaagc
cgtgctggaca-tttcactctgtctcacgctgaacgctg--------ccgaccaatcgca
acagac--t--gt-catcagtccaatcagtccagattagcatcgcactaagga-ggggtt
t-gggaacaaatgaatcactgaacgaatca--tatgggagtctctgggataat-tat-gt
--aaagat-aaatgcattttat--aa-gacaatgaaa-gtg--tttttt-ga-ccttgca
tgcatatcagcct-gttgttggagaccccc-----aaaatc-aaaatatgaac-c-ttt-
ttaatgtataataggggctct---------------------------------------
------------------------------------------------------------
------------------------------------------------------------
------------------------------------------------------------
------------------------------------------------------------
------------------------------------------------------------
------------------------------------------------------------
------------------------------------------------------------
---------------------------------------------------------
>Kolobok-N2A_DR|112051
------------------------------------------------------------
------------------------------------------------------------
------------------------------------------------------------
------------------------------------------------------------
------------------------------------------------------------
------------------------------------------------------------
------------------------------------------------------------
------------------------------------------------------------
------------------------------------------------------------
------------------------------------------aagtgc-ac-agtgt-tt
-aaaactattgatt-catct--aaa--a-a-aa-g-agttg-act-catagtgctt--ca
aatgaat-cgtct-t--g-ataacg-agtctttagctgtttcg-gc-g------------
------------------------------------------------------------
------------------------------------------------------------
------------------------------------------------------------
------------------------------------------------------------
------------------------------------------------------------
------------------------------------------------------------
------------------------------------------------------------
------------------------------------------------------------
------------------------------------------------------------
------------------------------------------------------------
------------------------------------------------------------
------------------------------------------------------------
------------------------------------------------------------
------------------------------------------------------------
------------------------------------------------------------
------------------------------------------------------------
------------------------------------------------------------
------------------------------------------------------------
------------------------------------------------------------
------------------------------------------------------------
------------------------------------------------------------
------------------------------------------------------------
------------------------------------------------------------
------------------------------------------------------------
-----------------------------------agagcc----------cc-tttttt
ttgatgcgtagtaa----------------------------------------------
------------------------------------------------------------
------------------------------------------------------------
------------------------------------------------------------
------------------------------------------------------------
------------------------------------------------------------
------------------------------------------------------------
------------------------------------------------------------
---------------------------------------------------------
>Kolobok-N2A_DR|112052
------------------------------------------------------------
------------------------------------------------------------
------------------------------------------------------------
------------------------------------------------------------
------------------------------------------------------------
------------------------------------------------------------
-----------------------------------------------------agagccc
ct-------a---tt--g-tg----g---g-tttt---t----g-a-aa--a-tg-ac--
ctc-ccg-tgt-----agt-g--tgt-a-aca---c-a--gct-ct-a-a-gtg-a-a--
gt-ga---aa-ta-tc--cag-tt-aaggct-taag-tctgaaagtg---c-agtgt-tt
-aaagcaattgatt-cattt---ac--a-a-aa-g-agtcg-act-catattgctt--ca
aatgagt-ggtct-t--g-ataacg-agtctttagctgcttcg-gt-gtgatgtc-gata
cgaaact-tacgccccgcccaattgttgtgagcgcaa-ccccgggaaaa-t-t-gaaat-
c--gcg-g--cccca-ccc-tcaaacaca-gta-g-------------------------
----------------cagatc-cca--gtt-gaatc-aagtcattcagacgatgtgctc
agctggatattattagaagtttga---gggga-aag-tt-agtgtta-tttt-ctctacc
c-aa--------------------------------------------------------
---------------------------------tcgg-cc-gtttgttaaaggaaggatc
agaaa-cactgaaacagaaaacagaaact----------------aaaaaactgaaaca-
gaaacactattgatg-tat-gaaactttg-tcatagc-cgacaggaactttatcagtac-
a------tgga----tca-----------tagatccgtttcttcctctatttcccaagtg
----taagta------a-gtg-c---ga-ttgaaatg-gctgcctccttgttt-tctcta
gcttgcaaat-gatgtattt-aattgtgttttgttacttgtaact----------gcgtg
tactgtatctggttaa--ctctatattctcatatcgcgtctaatgccatgatg-aaaacg
cgacacgtgtcgatttg-tttacaga-tt-taaatgcgtttg----tgagctcccgttcc
actgctgtttgtcattgctttggccactgtcagctgttcctacac--gtgcagcggtc--
---------aa-------------------------------------------------
------------------------------------------------------------
------------------------------------------------------------
------------------------------------------------------------
------------------------------------------------------------
------------------------------------------------------------
------------------------------------------------------------
---------------------------------------------gtttcaga-atagtt
c-ag--------------------------------------------------------
--------------------------------------------ctt-------------
------------------------------------------------------------
------------------------------------------------------------
------------------------------------------------------------
------------------------------------------------------------
------------------------------------------------------------
------------------------------------------------------------
------------------------------------------------------------
------------------------------------------------------------
------------------------------------------------------------
---------------------------------------------------------
>Kolobok-N2A_DR|112053
------------------------------------------------------------
------------------------------------------------------------
------------------------------------------------------------
------------------------------------------------------------
------------------------------------------------------------
------------------------------------------------------------
-----------------------------------------------------gggccct
-t-------a---tt--a-ta----g---g-tttt---t----g-a-aa--a-tg-a-c-
cat-c-a-tgt-----aat-g--tgt-g-aca---c-a--gct-ct-a-a-gtg-a-a--
gg-ga---a---a-tc--cag-ct-aaggct-taaa-tctgaaagt-g-gc-agtgt-t-
taaaactattgatc-catct---at--c-a-aa-g-agccg-act-catagtgctt--ca
aatgaat-cgtct-t--g-aaaat-gagtctttagccgtttcg-gc-gtgacgtc-gata
caaaatt-taagccccacccagttgttgcgtgcacaa-acctgggaaaa-t-a-gaaac-
c--tcc-gg---------------------------------------------------
--a-caaacactgtagcagatc-ccg--gtt-aaatc-aagtcatgaagacgatgtgctc
agctggatattattggaagtttga---gggga-aag-tt-agagtta-tttt-ttctacc
c-aa-agatgaagctgagaaaagtcagtggttgagg-gttatt--ttgg-aaaaactcct
ca-gcattatag-cccagccttatgctgttcct--------------------gtcattt
------ttctgatgcttgcaacaggggattcgtcggctgttagttgacggaaggatcta-
aaaagacgattgatg-tgt-gggactttt-tcagagctcgacaggaacttta-cagtac-
a------cagt----tca-----------tgggtcagtttcttactctatttcacaagt-
-------g------taa-gtg-c---ga-ttaaaatg-gtggcctccttgttt-tctcta
gcttgcaaat-tatgtattt-aattgtgatttgttatttgtaaccgcg----------tg
tactgtatctggttaactttttatattctcatatcgcatctaaagccacgtta-aaaatg
ctgcgtgcgctgctttg-tttacgga-tt-taaatgcattta----tgagctctcgttcc
aatggtggttgaaattacaagagt-------------ttcca------------ggat--
---------aaa---tcaatatgggggggggtg----------aga-tgggt-ctaaaac
ag-ga-------------aactc------gg-----------aaa--------------a
a-cagg-------------aaag--------ttgg--caggtatg---------------
-----------------------------------------------------c------
------------------------------------------tcac-ac-----ata---
ta--ct----atgcact-------ctacttcaatatta-------------tttaaaagc
cgtggtgggca-tttcactcta----acgctgaacgctg--------tcaaccagttgca
acagac--tg---tcatcggtccaatcagtgcagattagcattgcgccaagga-agggtt
c-gggaacaaatgaatcactgaacaaatca--tacgggagtcgctgggataat-tat-gt
--aaaaat-aagagcatattat--aa-gacaatgaac-gtg---ttttt-ga-ccttgca
tggatattggcct-gttgttagagaccccc-----aaaacc-aaaatataacc-ctt-t-
ttaatgtataataggggctct---------------------------------------
------------------------------------------------------------
------------------------------------------------------------
------------------------------------------------------------
------------------------------------------------------------
------------------------------------------------------------
------------------------------------------------------------
------------------------------------------------------------
---------------------------------------------------------
>Kolobok-N2A_DR|112054
------------------------------------------------------------
------------------------------------------------------------
------------------------------------------------------------
------------------------------------------------------------
------------------------------------------------------------
------------------------------------------------------------
-----------------------------------------------------agagccc
ct-------a---tt--a-aa----g---g-tttt---t----g-a-aa--a-tg-a-c-
cta-ctt-tgt-----agt-g--tgt-a-aca---c-----------a-a-gtg-a-a--
gt-ga---aa-ta-tc--tag-ct-aaggct-taaa-tctgaaagtgc-gc-cgtg--tt
-taaaacattgatt-tatcg---at--a-a-aa-a-agtcg-act-gatagtggtt--ct
aatgaat-cgccg-t--g-gtaatt-aatctttagccgtgacg-ct-gtgactta-taca
cgaaact-caagcaccgc-------------acacag-actcaggaaaa-t-t-gaaa-c
c--cct-gg-cgctg-ccc-acaaacact-gta-t--acagc--aaaag-----agg--a
aga-aaaacactgtagcagatc-cct--gtc-gaatt-aagttgcgtagacgatgtgctc
t--------------gaagtgtg----aagga-aag-ta-agtgtta-tttt-ccctact
c-aa-agatggggctgtgaagagtcagtggttgaag-ttta-tttttgc-aaaaatacct
ca-gtattatagcctcagccttgtgctgcattcccat-aa-tttttctgatgagggctgc
agcaa-tctacacgcttatgccaggggattcgtcggccgtttgttaaaaaaaggatcag-
aaaagactattgata-ta-------------tgggactttacatgaacttta-cagtac-
a------cagt----tca-----------tggaccagtttctttctccatttcacaagtg
----taag------taa-gtg-t---ca-ttaaaatg-gttgcctccttgttt-tctcta
gcatgtaaat-gatgcattt-aattgtgttttgttacttgtaacc----------gcttg
tactgtatctggttaactctttatattctcatatcgcatctaaaactgcattg-ataatg
------------------------------------------------------------
------------cactgctttga-------------------------------------
------------------------------------------------------------
------------------------------------------------------------
---------------------------------------------------tgcat----
-----------------------tgcttt-----------------agta-cac------
---------------------tcctgcgt-tgg-------gctcac-ac-----ata---
ta--g-tc---cgcactc-tga--ctagtttaatattg-------------ctgataagc
tgtgctgggaa-tttctctctgtctcgcacagaatgcag--------tcgatcgatttga
acagac--tgggt-cattggaccaatcagcacagattagcatcgcactgagga-ggggtt
t-ggaaacaaatgaatcgctgaatgaatca--agtaggagtcgttgagataat-tag-at
--aaaaat-aaatgcatattat--aa-gacaatgaaa-ctg--tttttt-ga-ccttgca
tgtatatcagact-gttgttgaagaccacc-----aaaacc-aaaatatga-c-c-ttt-
ttaatgcataataggggctct---------------------------------------
------------------------------------------------------------
------------------------------------------------------------
------------------------------------------------------------
------------------------------------------------------------
------------------------------------------------------------
------------------------------------------------------------
------------------------------------------------------------
---------------------------------------------------------
>Kolobok-N2A_DR|112055
------------------------------------------------------------
------------------------------------------------------------
------------------------------------------------------------
------------------------------------------------------------
------------------------------------------------------------
------------------------------------------------------------
-----------------------------------------------------agagcct
ct-------a---tt--a-tg----g---g-t-tt---tt---g-a-aa--a-tt-a-c-
ctt-cca-tgt-----agt-g--tgt-a-aca---c-a--gtt-ct-a-a-gtg-a-a--
gt-ga---att-a-tc--cag-ct-aaggct-taaa-tctgaaagagc-ac-catgt-tt
-aaaactattgagt-catct---a---a-a-aa-g-agtag-att-aatagtggtt--ca
aatgaat-cgctg-c--t-gaaatg-agtctttagccatgtcg-gc-gtgacatt-gata
cagacct-caagccccgccagtttgttgcatgggcag-acccgggaaat-t-t-aa----
c--caccag-cccca-cac-acaaacact-gta-a--aaaga--aaaa------------
-ga-ccaacactatagtaga----------------------------------------
------------------------------------------------------------
-------------------------------taaag-ttta-tttttgc-aaaaatacct
ca-gcataatagccccagtcttgtgctgtgttcccat-ca-tttttctgacgagtgcttt
agcaa-tctacacgcttacaacaggggattcatcagctgtttgttaaagaaaggatcac-
aaaagactactgatg-tat-gggacttta-tcagagcttgacagaaacttta-cagtac-
a------cagt----tca-----------tggatcagtttcttcctccttttcacatgtg
----taag------taa-gtg-c---ga-ttaaaatg-gttgcctccttgtttttctttc
tcttgaaaat-tatgtattt-aattttg-tttgttacttgta------------------
------------------------------------------------------------
------------------------------------------------------------
------------------------------------------------------------
----------------------------------------------------------ac
tg-cttgtatc-------------------------------------------------
------------------------------------------------------------
------------------------------------------------------------
------------------------------------------------------------
------------------------------------------------------------
---------tg-gttacctcttta------------------------------------
------------------------------------------------------------
------------------------------------------------------------
-------------------------------------------tattct-aa-tatcaca
tctaaa------------------------------------------------------
------------------------------------------------------------
------------------------------------------------------------
------------------------------------------------------------
------------------------------------------------------------
------------------------------------------------------------
------------------------------------------------------------
------------------------------------------------------------
------------------------------------------------------------
---------------------------------------------------------
>Kolobok-N2A_DR|112056
------------------------------------------------------------
------------------------------------------------------------
------------------------------------------------------------
------------------------------------------------------------
------------------------------------------------------------
------------------------------------------------------------
-----------------------------------------------------agagccc
ct-------a---tt--a-tg----g---a-tttt---t----g-a-aa--a-tt-ac--
ctt-cca-tgt-----aga-g--tgt-t-aca---c-a--gct-ca-a-t-atc-a-a--
gt-ga---aa-ta-tc--cag-ct-aaggct-taaa-tctgaaagtg-gac-agttt-ta
-aaaactattgatt-catct--aaa--a-a-aa-g-agtcg-act-catagtggtt--tg
aatgaat-catct-t--g-ataacg-agtctctagccgtttcg-gc-gtgacgtg-gcta
cgaaaca-taagccccacccaattgttgcacacacaa-accc--gaaaa-t-a-caaac-
c--tac-gg-c-ccg-cct-actaacaca-gca-gc-aaag-------------------
--a-cagatcctgaag-----------------tcat-aagtcatgtggatgctgtgcct
accgggatattattgaatgtgtga----ggat-aag------------------------
------------------------------------------------------------
---------------------------------------------------gagtgcttc
agcaa-tctagaagcttacaatgtgcgattcattcg---tttgttaaaggaaggatcag-
aaaagactactgatg-tat-gagacttgt-gagaagttttttaggcacaaaaatgatct-
a------cagt----tgaattaataaaaccagacctggcccatgacatatttcataagtg
----taagta-----------------------aatg-gctgtctccttgttt-tctcta
gtttgcaaat-tatgtattt-aattgtgttttgttacttgtaacc----------gcttg
cactgtatctggt-----ttttatgttctcatatcatgtctaatgccacattg-aaaacg
cgaagcgtgctgctttg-tttacgga-tt-taaatgcgcttg----tgagcttgtgttcc
actgccgtttgtcgttgctatagccaccatcagctgttcctacacttgtgcagcggtc--
---------aagg-ttcagaata--gtttagcttttgctgctgtgt--gga--ttaatac
tg-aatgtgtgtcat----------------------agttaagaa--------------
--tgga--------------gca--ata----tgc---tggtgtt--taactacac----
-----------------------tgctatcggggataagttgtctgaataacac------
---------------------tattg-agtaag--------tttactatgaagcgtgttt
cgggcgtccccagcaatc-ggatcctataccaatgttggccacccgggggcttgacaaac
cacgctgggca-ttttac--tgtctcgcgctgaacactg--------ttgaccaatggca
acaggc--t--gt-catcggtccaatcagcgcagattagcttcgtgctaagga-ggggtt
t-gggaacaaatgaatcactgaacgattca--tataggagtccctgagattat-tag-gt
--aaaaat-aaatgcatattat--aa-gaccataaaa-gc---tttttt-ga-ccttgca
tgcatatcagcat-gttgttggagactcat-----gtaacg-gaaa-attacc--cttt-
ttaatgcataataggggctct---------------------------------------
------------------------------------------------------------
------------------------------------------------------------
------------------------------------------------------------
------------------------------------------------------------
------------------------------------------------------------
------------------------------------------------------------
------------------------------------------------------------
---------------------------------------------------------
>Kolobok-N2A_DR|112057
------------------------------------------------------------
------------------------------------------------------------
------------------------------------------------------------
------------------------------------------------------------
------------------------------------------------------------
------------------------------------------------------------
------------------------------------------------------------
------------------------------------------------------------
------------------------------------------------------------
------------------------------------------------------------
------------------------------------------------------------
------------------------------------------------------------
------------------------------------------------------------
------------------------------------------------------------
------------------------------------------------------------
------------------------------------------------------------
------------------------------------------------------------
------------------------------------------------------------
------------------------------------------------------------
------------------------------------------------------------
------------------------------------------------------------
------------------------------------------------------------
------------------------------------------------------------
------------------------------------------------------------
------------------------------------------------------------
------------------------------------------------------------
------------------------------------------------------------
------------------------------------------------------------
------------------------------------------------------------
------------------------------------------------------------
------------------------------------------------------------
------------------------------------------------------------
------------------------------------------------------------
--------------------------------------------------gga-gaggtt
t-gggaacaaatgaatcgctgaatgattca--tatgggagtcgctgggataat-tag-gt
--taaaat-aaatgcatattat--aa-gacaatgaaa-gtg--tttttt-ta-tcttgta
cacctatcagcat-gttgc--ggggacccc-----aaaagc-aaaatatgacc-t-ttt-
ttaatgcgaaatagggg-------------------------------------------
------------------------------------------------------------
------------------------------------------------------------
------------------------------------------------------------
------------------------------------------------------------
------------------------------------------------------------
------------------------------------------------------------
------------------------------------------------------------
---------------------------------------------------------
>Kolobok-N2A_DR|112058
------------------------------------------------------------
------------------------------------------------------------
------------------------------------------------------------
------------------------------------------------------------
------------------------------------------------------------
------------------------------------------------------------
----------------------------------------------------------cc
ct-------a---tt--a-tg----g---g--ttt---t----g-a-aa--a-tg-a-c-
ctt-cca-tgc-----agt-g--tgc-a-------------------a-a-gtg-a-a--
gt-ga---aa-ta-tt--cag-ct-aaggct-taaa-tctgaaagtgc-ac-cgtgt---
--aaactattgatt-catct---ac--t-a-aa-g-agtcg-act-catagtggtt--cg
gatgaat-cgctg-c--g-gtaacg-agtctttagccgtgttgggc-gttatgac-aata
cagagct-caagccctgcccatttgttgcatgtgcag-acccgggaaaa-t-t-gcaa-t
c--ccc-gg-tccga-ccc-acaaacact-gta-g--taaga--aaaag-----agg--a
aaa-caaacaccgtagcagatc-ccg--gtt-gaatc-aagtcccatagacgctgtgctc
t--------------gaagtgtg----aggga-aag-tt-agtgcta-gttt-ccctacc
c-aa-agaagaggccgtgaagagacagtggttgaag-ttta-tttt-gc-aaaaatacct
ta-gcattatag-cccagccttgtgc----------t-ca-attttctgacaagtgcttc
agcaa-tctacacgcttacaacgtgggattcatcagccatttgttaaaggaaggatcag-
taatgggactttgtg-tacgaagttcctg-tcaag------------ctctg--------
a------caga----tca-----------tggatcagtttcttcctccatttcacaagtg
----taag------taa-gtg-c---ga-ttaaaatg-gttgcttccttgttt-gctcta
gcttgcaaat-tatgtattt-atttgtgttgtgttacttgtaacc----------actta
tactttacctggttaactctttatattctcatatcgcgtctataaccaagttg-aaaaca
aaacgcgggtcgcttta-tttatggat---aaaatgcgtatg----cgagctcgcgattc
tctgccgtttgttgttgctacggccaccgtcagctgttccaacacacatgcgatggt---
--------aaat-tttcaaaatagt--tcaggttct----------gctactg--ta---
-------------------------------aattaatactaaatgtgtgtcacttttat
a-cttagagcaacatgctagtat--aac----tg---ctagttt----------------
------------------------gcttg-----------------gatg-cac------
---------------------tcctgcat-tgg-------gctcac-ac-----ata---
ca--c-ta---tgcactc-tga--cttcttcaatattg-------------ttgataagc
catggttggca-tttctctctgtctcgctctgaacgcag--------tcgaccgatcaca
acagac--tgggt-catcggaccaatcagcgtaaattagcatcgccctaagga-ggggtt
t-ggaaacatatgaatagctgaacgaatcg--tatgggagtcgttgggataat-tag-gt
--aaaaat-aaatgcatattag--aa-gacattgaaa-gtg--tttttt-ga-ccttgca
tggatatcagact-gttgttggaaaccccc-----aaaacc-aaaatatga---c-ctt-
ttaatgcataataggggct-----------------------------------------
------------------------------------------------------------
------------------------------------------------------------
------------------------------------------------------------
------------------------------------------------------------
------------------------------------------------------------
------------------------------------------------------------
------------------------------------------------------------
---------------------------------------------------------
>Kolobok-N2A_DR|112059
------------------------------------------------------------
------------------------------------------------------------
------------------------------------------------------------
------------------------------------------------------------
------------------------------------------------------------
------------------------------------------------------------
------------------------------------------------------------
------------------------------------------------------------
------------------------------------------------------------
------------------------------------------------------------
------------------------------------------------------------
------------------------------------------------------------
------------------------------------------------------------
------------------------------------------------------------
------------------------------------------------------------
----------------aact--------------------acaggaa-ttttcg------
------------------------------------------------------------
------------------------------------------------------------
---------------------------------------------------gggataaa-
aaac--------------------------------------------------------
--------------------------------------------------------aaaa
----cgggtg------g-gtg---------------------------------------
------------------------------------------------------------
-------------------------------------------------gctg-gagat-
------------------------------------------------------------
----------------------------------gggtctaaaatacgg-----------
------------------------------------------------------------
-----------------------------------------gagactccc----------
------------------aagaaaaacagg---------agtgatgg------cagg---
------------------------------------------------------------
------------------------tat-------------gctcac-ac-----ata---
ca--c-ta---tgtactg-tga--ctacttcaatagag-------------tgaaatgcc
cagcacaacat-atcaa---tgtctcacactgaacgctg--------tcaaacagctgtc
atcggt--c-------------caatcggcacagattagcttcgcactaagaa-gaggtt
t-gggaacaaatgaatcgctgaatgattca--catgggagtcactggcataat-taa-gt
--aaaaat-aaatgcatattat--aa-gacaatgaaa-gtg--tttttc-gc-ccttgca
tgcatatcagcct-gttgttgtataccatt-----aaaacc-caaatataacc-a-gtt-
ttgatgtataataggggctcta-----------------------------ccttccatg
tagtgtgtaacacagctctaagtgaagtgaaatatccaggtaata-ctaaatctgaaagt
ggaaagcgtttaaaa-tatagattaaattataaaagggtcgactcatagtactttaaatg
aatcgtcttgataacgagtctttagccttta-------------------aacttaagcc
ccgcccagtagttgcacttgcaaacccg-gaaaatggaaacctgcggccatgcccacaa-
------------------------------------------------------------
------------------------------------------------------atactt
tctcttcccaaagatgaaactgtgaagagtcagtggtttaggtttatttttgcaaaattc
actcagcattatagcccagccttgtgcatgagtgcttctggaatctacatgcttaca
>Kolobok-N2A_DR|112060
------------------------------------------------------------
------------------------------------------------------------
------------------------------------------------------------
------------------------------------------------------------
------------------------------------------------------------
------------------------------------------------------------
-----------------------------------------------------agagccc
ct-------a---tt--a-tgt--tt---t-tttt---t----t-a-at--a-tg-a-c-
ctt-cca-tgt-----agt-g--tgt-a-aca---c-a--act-cc-a-a-gtg-a-a--
gt-ga---aa-ta-ta--cag-ct-aaggct-ttaa-tctgaaaatgg-aa-agtgt-tt
-aaaactattgatt-catct---ac--aca-tc-t-agtag-ttc-gatagtagtt--cg
aatgaat-cgtct-t--g-ataatg-agtctttggccttttct-gt-gtgacgtg-gata
caatac-ataagacctgccgaattgttgtgcgcacaa-acccggaaaat-t-t-aaaac-
c--tgc-ag-tcttg-ccc-acaagtagc-aaa-g--taaaa--aagga-------agac
aaa-cagatcttg-------------------aagtc-atgttataaagacgctgtgctt
aactggatattattgaaagtgttt---aatga-aag-tt-agtgtta-tttt-ctcttcc
c-ga-agatgaggctgtgaagaatcagtggttgagg-ttta-tttttgc-aaaaatacct
ca-gcattat----cccggcctctgctgttaccatca-tt-tttttctgacgagtgctac
agcaa-tctacacgcttacaacgggcgattcgtcggatgtttgttgaaggaaggatcag-
aagagactactgatg-tat-gagactttg-acagagctcgacaggaactttatcagtac-
a------tgga----tca-----tggatctgaatctgttttttccacctttgcacaagtg
----t-----atg-taa-atg-g--------------c--tgcctccttgttt-cctgta
gcttgcaaat-tatgtattt-tattgtgatttgtaacttgca----------accgtgtg
tactgtatctggttaactctttattttttcatatcgcgtctaaagccacttgg-aaaatg
cgacgc-tgctgctttg-tttatgaa-tt-taaatgtgttgg----tgagctcatgatct
accgccgtttgttgttgctatggccaccgtcagctgttcttacacacatgcagctgtc--
---------aat-gttcagaatg--gttcagcttttgccgctttgt--------------
--tga-------------------------------------------------------
-------------------------tta--------------------------------
------------------------------------------------------------
------------------------------------------------------ata---
-----------------a-tga---------a----tg--------------tg------
tgtcatggtta-------tctgtc-------------tg------aat--ac--attgga
acagg---------tactg------tgaata-------gc-tcatgctaagaa-ggg-gt
tggggaacaaataaatcgctgaacgtttca---gcgggtgttactggcataat-tgg-gt
--aaaaat-aaacacattttat--aa-gagaatgaaa-gca--tttttt-ga-ccttgca
tgcaatgcagcct-tttgatggagaccctt-----aaaacc-caaatataacc--cctt-
gtaatgtataataggggct-----------------------------------------
------------------------------------------------------------
------------------------------------------------------------
------------------------------------------------------------
------------------------------------------------------------
------------------------------------------------------------
------------------------------------------------------------
------------------------------------------------------------
---------------------------------------------------------
>Kolobok-N2A_DR|112061
------------------------------------------------------------
------------------------------------------------------------
------------------------------------------------------------
------------------------------------------------------------
------------------------------------------------------------
------------------------------------------------------------
------------------------------------------------------------
------------------------------------------------------------
------------------------------------------------------------
------------------------------------------------------------
------------------------------------------------------------
------------------------------------------------------------
------------------------------------------------------------
------------------------------------------------------------
------------------------------------------------------------
------------------------------------------------------------
------------------------------------------------------------
------------------------------------------------------------
------------------------------------------------------------
------------------------------------------------------------
------------------------------------------------------------
------------------------------------------------------------
----aca---------a-------ta--------cact----------------------
----------------a------t------------------------------------
------------------------------------------------------------
------------------------------------------------------------
------------------------------------------------------------
------------------------------------------------------------
------------------------------------------------------------
------------------------------------------------------------
------------------------------------------------------------
------------gcaccg-tg--actacttcaatattg-------------ttggtaagc
catgctgggca-tttcactctgtcttaagctgtacattg--------tcgaccaatcgca
acaggct----gt-cattgttccaatcagcgcagagaagctttaagctaagga-agggtt
t-gggaacaaatgcatcgctgaacgattca--tatccgagtcattgggata-a-tag-gt
--aaaaat-aaatgcatatcat--aa-gaccatgaaa-gag--tttttt-ga-tcttgca
tgcatatcagcct-gttgttggagaccctt-----aagacc-aaaataggacc-a--tt-
ttgatgtataatagaggctct---------------------------------------
------------------------------------------------------------
------------------------------------------------------------
------------------------------------------------------------
------------------------------------------------------------
------------------------------------------------------------
------------------------------------------------------------
------------------------------------------------------------
---------------------------------------------------------
>Kolobok-N2A_DR|112062
------------------------------------------------------------
------------------------------------------------------------
------------------------------------------------------------
------------------------------------------------------------
------------------------------------------------------------
------------------------------------------------------------
---------------------------------------------------------ccc
ct-------a---tt--a-tg----g---g-gttt---t----g-a-aa--a-tg-a-c-
ctt-cca-tgt-----a-------at-a-aca---c-a--gct-ct-a-a-gtg-a-a--
-g-ga---aa-ta-gc--tag-ct-gagtct-taaa-tctgaaagtgc-gc-agt-g-tt
aaaaactattgatt-catct---at--a-a-aa-g-agttg-act-caaagtgatt--tg
tattagt-tgtca----ggttaaca-agtctttagccgtgtca-gc-a-gaagtc-gata
tggaact-caagccctgcccaagtgttgtgcgtgcag-gcccagaaaaaat-t-aaaaa-
----------ccccg-ccc-acaaaaact-gta-g--aaa-----------------g-a
aga-caaacactgtagcagatc-ccc--gtt-tattc-aagtcacatagacactgtgctc
--------------tgaagtgtg----aggga-aag-tt-agtgtta-tttt-ccctacc
c-aa-agaggaggctgtgaagagtcagtggt-------tta-tttttgc-aaaaacgtct
ca-tgattatagccccgaccttgtgctgtgttcttgt-ca-tttttctgacgtgtgcttc
agcaa-tctacatgcttataatgggggatttattggttgtttgtaaaaggaaggatcag-
aaaagactattgata-tat-ggga------------------------------------
------------------------------------------------------------
------------------------------------------------------------
------------------------------------------------------------
------------------------------------------------------------
------------------------------------------------------------
------------------------------------------------------------
------------------------------------------------------------
------------------------------------------------------------
------------------------------------------------------------
------------------------------------------------------------
------------------------------------------------------------
------------------------------------------------------------
------------------------------------------------------------
------------------------------------------------------------
------------------------------------------------------------
------------------------------------------------------------
------------------------------------------------------------
------------------------------------------------------------
------------------------------------------------------------
------------------------------------------------------------
------------------------------------------------------------
------------------------------------------------------------
------------------------------------------------------------
------------------------------------------------------------
------------------------------------------------------------
---------------------------------------------------------
>Kolobok-N2A_DR|112063
------------------------------------------------------------
------------------------------------------------------------
------------------------------------------------------------
------------------------------------------------------------
------------------------------------------------------------
------------------------------------------------------------
-----------------------------------------------------agagccc
ct-------a---tt--a-tg----g---g-attt---t----a-a-aa--a-tg-a-c-
ctt-cca-tgt-----agt-g--tgt-a-aca---c-a--gct-ct-a-a-gtg-a-a--
gt-ga---aa-ta-tc--cag-ct-aaggcc-taaa-tctgaaagtgc-ac-agtgt-tt
-aaaactattgatt-gagtt---at--a-a-aa-g-agtcg-act-cgtattgctt--ta
aaggaat-cgtct-t--a-ataacg-agtctttagccgattaa-gc-atgatgtt-gata
caaaa------------ctaatttgt---gtgctcaa-acctgggaaaa-t-t-gaaac-
c--tgc-gg-ccgca-ccc-acaaacact-gta---------------------------
---------------gcagatc-ccg--gtt-gaatc-aagtcatgaaaacgctgtgc--
--------------------tga--gg--gaa-aag-tt-cgtgttt-tttc-ctctacc
c-aa-agatgaaactgtgaagagtcagtggttgagg-ttta-tttttgc-aaaaatattt
ca-gcattattaacccagccttgtgctgtgt-------------------------tccc
tggaa-tctatacgcttacaaccggggattcgtctgccatttgtttaag---------g-
aaaagac--ttgatg-tat-gggact----------------------------------
------------------------------------------------------------
------------------------------------------------------------
------------------------------------------------------------
------------------------------------------------------------
------------------------------------------------------------
------------------------------------------------------------
------------------------------------------------------------
----------------------------------tttgatt-taa--------------a
t-tatg--------------gga--gtt----ttc---cgg-gat--aaatgact-----
-aaacggaagggtgacgggagatgggtct-----------------gaaa-tacgggaga
ctcccgggaaaaacaggagagttggccggtat--------gctcac-ac-----ac----
-----------------------------------------------------------a
cctggtgggca-ttttcctctgtctcgcactagacgcag--------tcgaccagtcgca
acaggc--t--gt-aaacagtccaattggcgcagattagctttacgctaagga-ggggtt
t-gggaacaaatgaatctctgaacaattcc--ttttggagtcgctggaataat-tag-gt
--aaaaat-aaatgcagattat--aa-ggcaatgaaa-gag--tttttt-ga-ccttgca
tgcatgtcagcta-gttgtcggagaccctt-----aaaacc-aaaatat-acc-ctt-t-
ttaatgtttaataggggctct---------------------------------------
------------------------------------------------------------
------------------------------------------------------------
------------------------------------------------------------
------------------------------------------------------------
------------------------------------------------------------
------------------------------------------------------------
------------------------------------------------------------
---------------------------------------------------------
>Kolobok-N2A_DR|112064
------------------------------------------------------------
------------------------------------------------------------
------------------------------------------------------------
------------------------------------------------------------
------------------------------------------------------------
------------------------------------------------------------
-------------------------------------------------------agagc
cc-------c---ta--t-ta----t---g-tttt---t----t-t-ta--a-tg-c-c-
ctt-cca-tgt-----agt-a--tgt-a-aca---c-a--gct-ct-a-a-gtg-a-a--
gt-ga---ag-ta-tc--cag-ct-agggct-taaa-tctgaaagtgc-ac-agtat-tg
-aaaactattaatt-aattt---at--a-a-aa-g-agtcg-act-aatagtgctt--ca
aaggaat-cgtct-t--g-ataatg-aatctttagccgttttg-gc-atgatg-c-aata
agaaactataagccccgctcaattcttgcgtgcacaa-acctgggaaaa-t-t-gaaac-
c--tgt-gg-ccccg-ccc-acaatcaca-gta-g--caaag--aaaaat-----agg-a
aga-caaacactgtagcagacc-ccg--gtt-gaatc-aagtcgtgtatacgctgtgctt
agctggatataattggaagtgtaa---gggca-aag-tt-agtgtta-tttt-ctctacc
c-aa-agatgaaactgtgaagagtcagtggttgagg-ttta-tttttgc-agtaatacct
ca-gcattatagccccagccttgtg-----------------------------------
---aa-tcaacacacttacaacaggagattcttcggccgtttgttaaaggaaggatcag-
aaaagactattaatg-tgt-ggggctttg-tcagaactcaacaggagctcctacaatac-
aaagtt------------------------------------------------------
------------------------------------------------------------
------------------------------------------------------------
------------------------------------------------------------
------------------------------------------------------------
------------------------------------------------------------
------------------------------------------------------------
------------------------------------------------------------
------------------------------------------------------------
------------------------------------------------------------
------------------------------------------------------------
------------------------------------------------------------
------------------------------------------------------------
------------------------------------------------------------
------------------------------------------------------------
------------------------------------------------------------
------------------------------------------------------------
------------------------------------------------------------
------------------------------------------------------------
------------------------------------------------------------
------------------------------------------------------------
------------------------------------------------------------
------------------------------------------------------------
------------------------------------------------------------
------------------------------------------------------------
---------------------------------------------------------
>Kolobok-N2A_DR|112065
------------------------------------------------------------
------------------------------------------------------------
------------------------------------------------------------
------------------------------------------------------------
------------------------------------------------------------
------------------------------------------------------------
------------------------------------------------------------
------------------------------------------------------------
------------------------------------------------------------
------------------------------------------------------------
------------------------------------------------------------
------------------------------------------------------------
------------------------------------------------------------
------------------------------------------------------------
------------------------------------------------------------
----------------------------------------------a-tttt-ctctacc
t-aa-agacgaaactgtaaagagacagttgttaagg-ttta-tttttcc-aaaaatacct
ca-gcactatagccccagccttgtgttgtgttcccgt-ga-tttttctg-----------
-----------acacttacaacaggggatatgttagccgtttgttaaaggaaggatcag-
aaaagacttttgatg-tgt-gagactttg-tcagagctcgacagacactttac-agtac-
a------cagt----tca-----------tggaccagtttcttcctccatttcacaagtg
----taagta------c-gtg-t---ga-ttaaaatg-gttgccttcttgttt-tctcta
gcttgcaaat-tatgtattt-aattgtgttttgttacttgtaacc----------acttg
tactgtatcaggttaactctttatattctcatatctggtctaatgccacgtta-aaaagg
tgacgcgtgctgctttg-tttacgga-tt-taaatgcgtttg----tgagctcgcaatcc
acttccacttttcactctgtctagcgctggacgcagttttttcaaaatggcgacaacc--
---------aatc-----------------------------------------------
------------------------------------------------------------
------------------------------------------------------------
------------------------------------------------------------
------------------------------------------------------------
------------------------------------------------------------
---------------------------------------------------------gca
acggat--t--gt-catcggtccaatcagcacagattaggttcctgctaagga-agggtt
t-gggaacaaatgattcgctgaacggatca--tatgggagtcgccggg---at-tag-gt
--aaaaat-aaatgcatattag--aa-gacaatgaat-gtg--tttttt-ga-ccttgca
tgcatat----ct-gttgttggagaa-------------cc-aaaacatgacc--cttt-
taaatgtataataggggctct---------------------------------------
------------------------------------------------------------
------------------------------------------------------------
------------------------------------------------------------
------------------------------------------------------------
------------------------------------------------------------
------------------------------------------------------------
------------------------------------------------------------
---------------------------------------------------------
>Kolobok-N2A_DR|112066
------------------------------------------------------------
------------------------------------------------------------
------------------------------------------------------------
------------------------------------------------------------
------------------------------------------------------------
------------------------------------------------------------
------------------------------------------------------------
-----------------a-cg------------tt--------gaa-aa--agta-a-c-
----cc--------------g--tgc---------c----gct-tt-----gt-------
-t---------ta----------t--ggatt-taaattttgtgagt-c-gc----gt-tc
---aattg-ttattg--tt----at-----------ggcc--act-c--agtgttc--ca
cacacgtgc------------aac--agtc-------gtttcgggg-gtgatgtcgaat-
---aacattaag--ccg--ta----ctgtgt-------acgcggg-----t-tagaa---
-----------------ct-ac---tac------g---------a---------------
------aac------g---a--gcca---------cc--------g------ctgcg---
----------------------------------a--tc-a--g--a---t---cctaac
c--a-a--tg---ttgtga--a----------ggag--t-----tt--c---a-------
c---------ag---------------------ccgt-c-------ccaa--aatgc---
---aa-t----------------gg-----------------gt----ggggg-----g-
------ctg-----g-----gg-----t----ag-g------------------------
-----------------a------------------gt----------------------
--------------------------------------gttg----c-------------
-------agt------a---------tgt----t--------------------------
-----ta---------c-------a----cat-----------------------a----
-------ta-----------------------------------------c---------
------------------t-----------------------------------------
------------------------------------------------------------
------------------------------------------------------------
------------------------------------------------------------
------------------------------------------------------------
-----------------------------------------------ac-----------
------------acactc-tgat--tacttcaatattg-------------ttgataagc
ggtggtaggca-ttttac----tc-----------------------t------------
-------------------g-----t-----cagattagcatcgtgctaagaa-ggggtt
t-gagaacaa-tgaattgcaaaactaatca--tataagagttgttgggataat-tag-gt
--aaaaat-aaatgcatattaa--aa-------gaaa-gtgagttttttcga-tcttgca
tgaatatcagcct-gttgttggagaccccc-----aaaacc-------------------
------------------------------------------------------------
------------------------------------------------------------
------------------------------------------------------------
------------------------------------------------------------
------------------------------------------------------------
------------------------------------------------------------
------------------------------------------------------------
------------------------------------------------------------
---------------------------------------------------------
>Kolobok-N2A_DR|112067
------------------------------------------------------------
------------------------------------------------------------
------------------------------------------------------------
------------------------------------------------------------
------------------------------------------------------------
------------------------------------------------------------
------------------------------------------------------------
------------------------------------------------------------
------------------------------------------------------------
------------------------------------------------------------
------------------------------------------------------------
--------------------------agtttttagccggttcg-gc-gtgacgtt-gata
tgaaact-tcagcc--------ttgttgcgcctgcaa-acccgactaaa-t-t-tgaaa-
c--tgc-gg-ccccg-ctc-acaaacact-gta-gc-agagt------------------
------------------------------t-gaata-aagtcatgaagatgctgttctc
agctggatattattggaagtatga----tgga-aag-tt-agcgtta-tttt-ctcttcc
c-aa-agatgaatctgtgaaaagtcagtggttgagg-ttta-tttttgc-aaaaatacct
ca-gcattatag-cccagccttgtgct--gttcccgt-ca-tttatctgacgagtgattc
agcaa-tctacatgcttacagcgggggatttgtcggctgtttgttaaaggaaggatcag-
aaaagactatagatg-tat-gggactttg-tcagagcttgacaggaactttatcagtac-
a------cagc----tca-----------tggatcaatttcttcctctatttcataagtg
----taagta-----------------------agtg-ggtgcctcctggttt-tctcta
gcttgcaaat-tatgtattt-aattgtgttttgttacttgtaacc----------gcttg
ttgtgtgtctagttaactctttaaattctcatatcgcgtctaatgccacgttg--aaacg
cgatgtgtgctgctttg-tttacgga-tt-taaatgcgtttg----tgagcttgcgttcc
actgcagtttgttgttgaa-----------------------------------------
------------------------------------------------------------
------------------------------------------------------------
------------------------------------------------------------
------------------------------------------------------------
------------------------------------------------------------
--------------------------------atattg-------------ttgataagc
tgtgctgggca-tttcactctgtcttgtgctgaacgctg--------tcgaccaatcgca
acaggc--t--gt-cataggtccaatcggtgcagataagcttcgca----------aaca
a-gcaaacaattaaatcgctgaacgattca--tatgggagtcgctgggataat-tag-gt
--aaaaat-atatgcatactgt--aa-gacaatgaaa-gtg--tttttt-ga-ccttgca
tgcgtatcagcct-gctgttggagaccctt-----aaaacc-aaaatatgata--attt-
taaatgtataataggggcttt---------------------------------------
------------------------------------------------------------
------------------------------------------------------------
------------------------------------------------------------
------------------------------------------------------------
------------------------------------------------------------
------------------------------------------------------------
------------------------------------------------------------
---------------------------------------------------------
>Kolobok-N2A_DR|112068
------------------------------------------------------------
------------------------------------------------------------
------------------------------------------------------------
------------------------------------------------------------
------------------------------------------------------------
------------------------------------------------------------
-----------------------------------------------------agaaccc
ct-------a---tt--t-tg----a---g-tttt---t----g-a-aa--a-tg-a-c-
cct-cca-ttt-----agt-g--tgt-a-acg---c-a--gc---------gct-a-a--
gt-ga---aa-aa-tc--cag-ct-aaggct-taaa-tctgtaagtgt-ac-agtgt-tt
-aaaactattgatt-tatct---at------aa-a-agtcg-act-catagtgctt--ca
aatgaat-cgtct-t--t-ataaca-agtctttagtctttttg-gc-atgacgtc-gatg
tgaaact-taagccccaccctaatgttgcgcatacaa-acctgggaaaa-t-a-gaaac-
c--ttc-ag-ccccg-c-------------------------------------------
------------------------------------------------------------
------------------------------------------------------------
------------------------------------------------------------
------------------------------------------------------------
------------------------------------------------------------
------------------------------------------------------------
------------------------------------------------------------
------------------------------------------------------------
------------------------------------------------------------
------------------------------------------------------------
------------------------------------------------------------
------------------------------------------------------------
------------------------------------------------------------
------------------------------------------------------------
------------------------------------------------------------
------------------------------------------------------------
------------------------------------------------------------
------------------------------------------------------------
------------------------------------------------------------
------------------------------------------------------------
------------------------------------------------------------
------------------------------------------------------------
------------------------------------------------------------
------------------------------------------------------------
------------------------------------------------------------
------------------------------------------------------------
------------------------------------------------------------
------------------------------------------------------------
------------------------------------------------------------
------------------------------------------------------------
------------------------------------------------------------
---------------------------------------------------------
>Kolobok-N2A_DR|112069
------------------------------------------------------------
------------------------------------------------------------
------------------------------------------------------------
------------------------------------------------------------
------------------------------------------------------------
------------------------------------------------------------
------------------------------------------------------------
------------------------------------------------------------
------------------------------------------------------------
------------------------------------------------------------
------------------------------------------------------------
------------------------------------------------------------
------------------------------------------------------------
------------------------------------------------------------
------------------------------------------------------------
------------------------------------------------------------
------------------------------------------------------------
------------------------------------------------------------
------------------------------------------------------------
------------------------------------------------------------
------------------------------------------------------------
------------------------------------------------------------
------------------------------------------------------------
------------------------------------------------------------
------------------------------------------------------------
------------------------------------------------------------
------------------------------------------------------------
------------------------------------------------------------
------------------------------------------------------------
------------------------------------------------------------
------------------------------------------------------------
------------------------------------------------------------
------------------------------------------------------------
------------t-tatcggaccaatcagcgcagattagcatcctgctaaaga----gtt
t-gggaacaaatgaatcactgaacgattta--tatgggagtcgttgggataat-tat-gt
--aaaaat-aaatgcagatcat--aa-gacaatg-aa-gtg--tttttt-ga-ccttgca
tgtatatcggcct-gttattggagacactc-----aaaacc-aaaatatgacc-c-ttt-
ttaatgcataacagcggctct---------------------------------------
------------------------------------------------------------
------------------------------------------------------------
------------------------------------------------------------
------------------------------------------------------------
------------------------------------------------------------
------------------------------------------------------------
------------------------------------------------------------
---------------------------------------------------------
>Kolobok-N2A_DR|112070
------------------------------------------------------------
------------------------------------------------------------
------------------------------------------------------------
------------------------------------------------------------
------------------------------------------------------------
------------------------------------------------------------
-----------------------------------------------------agagccg
at-------a---tt--a-tg----g---g-tttc---t----g-a-aa--a-tg-a-c-
ctt-cca-cgt-----agt-g--tgt-a-aca---c-a--gct-ct-a---------a--
gt-ga---aa-ta-tc--cag-at-aaggct-taaa-tctgtaagtgt-ac-agtgt-tt
-aaaactgttgatg-aatct---at--a-a-aa-g-agtcg-aat-catagtgctt--ta
aacgggt-catct-t--a-ataaca-g---------tgttttg-tg-atgacgcg-gcta
caaaaca-cacgcaccacccagtagttgtgtgtgcaa-acctggcagat-t-t-aaaa-c
c--tgt-gg-ccccg-ccc-attaacaca-gaa-a--aatag--gc--------------
--a-cacacac-------------------------------------------------
---------------acgg--------------------------------a-ctctacc
c-aa-ataagaaactgtgaagagtgagtggttgagg-ttta-tttttgc-aaa-------
-a-gccttatag-cccagccttgcac--------------------------agtgctcc
tggaa-actccatgcttaaaaagaagacttcttaggctgtttgttaaaggaaggatcag-
aaaaggctactgtca-gaa-catg------------------------------gatca-
g------tgca----tca-----------tggatcagtttcttcctccatttcacaagtg
----taagtatg-------gg-c---ga-ttaaaact-gttg---cctcgttt-actcta
gcttgcaaat-tatgtattt-agtcgtgttttgtcacttgtaacc----------gcgtg
tactgtatcaggttaacactttatattctcatatcgcgtttaaaggcacattg-aaaatg
caacacgtgccgctttc-tttacaga-ttttaaatgtgtttg----tgagctggcgttcc
actgccgtttgtcgttgctaaggccatcgaaagctagtaatataataactga--------
--------ggac-gcgggtggtaag--ggaggtgtt------------------------
------------------ttttc-------------------------------------
------------------------------------------------------------
------------------------------------------------------------
------------------------------------------------------------
----g-ta---tacactg-tgg--ctacttctatattg-------------ttgattagc
--tcctgggca-tttcactctgttttgcgctgaaggctgtcattg--tcgaccaatctca
gcaggc--t--gt-tatcggtccaatcagcgcagattagcttcacggtaagga-ggggtt
t-gggaacaaatgaattgctgaatgattca--tatgggaatcgctgggataat-tag-gt
--aaaaat-aaatgcagattat--aa-gaccataaaa-gtg--ttttct-ga-ccttgca
tgcatattaggct-gttgttggagaccttt-----acaacc-aaaatatgacc-c-tat-
ttcatgtataataggggcttt---------------------------------------
------------------------------------------------------------
------------------------------------------------------------
------------------------------------------------------------
------------------------------------------------------------
------------------------------------------------------------
------------------------------------------------------------
------------------------------------------------------------
---------------------------------------------------------
>Kolobok-N2A_DR|112071
------------------------------------------------------------
------------------------------------------------------------
------------------------------------------------------------
------------------------------------------------------------
------------------------------------------------------------
------------------------------------------------------------
------------------------------------------------------------
------------------------------------------------------------
------------------------------------------------------------
------------------------------------------------------------
---------------------------------------------------ctgcc--aa
caaacac-tgtag-a--a------------------------------------------
------------------------------------------agaaaaa-a-a-gaaa--
------------------g-acaaacact-gta---------------------------
---------------gcagatc-ttg--gtt-gaaac-aagtcacatagatactgtgct-
-------------ctgaagtgag-a-g--gga-aag-tt-agtgtaa-tttt-ccctacc
c-aa-aaatgaggctgtgaagagtcagtggttgaag-ttta-tttttgc-aaaaatacct
ca-gcattatag-tccagccttgtgctgtgtttccgt-at-tttttctgatgagtgcttc
agcag-tctaaacgcttacaacgggggattcatcagccgtttgttaaaggaaggatcag-
aaaagactaataatg-tat-gggactttg-tcagagcttgacaggaactttattagtac-
a------cagc----tca-----------tggatcagttcctacctccatttcacaagtg
----taaa------taa-gtg-c---ga-ttaaaatg-gttgcctccttgttt-tctcta
gcttggaaag-gatgtattt-aattgtgtgttgttacttctaactgctc----------g
ttctgtatc-tgttaactctttatattctcatattgcgtctaaaaccacgtta-aaacag
cgacacgtgcctatttg-tttacgga-tt-ttaatgcatttg----tgaacacgctattc
tctgacgtttgtcatagctatgtccaccttcagctgttcctacacatgtgcggcagtc--
---------aag-tttcaaaata--gttcagcttttgccactgtgt--gga--ttaatac
tg-aatgtgtgttgttgt---tt-ttact-----tatggtt-aag--------------a
a-ttga--------------gca--ata----tgc---tggtgtt--aaactgcat----
-----------------------ttcttg-----------------aatg-cac------
---------------------tcccgcattgg--------gctcac-ac-----ata---
ca--c-ta---tgcactc-tga--ctactttaaaattg-------------tttataagc
aatggtgggca-tttctctttgtctcacgctgaacgcag--------ttgatccatcaca
acagac--tgggt-caccggaccaatcagttcagattaactttgcgctaaaga-ggggtt
t-gtgaacacatgaatagctg-acaaatca--tttgggattcgttgggataat-tag-gt
--taaaat-aaatgcata---t--aa-gacaatgaaa-gtg--tttttt-----------
------ttttacc-tcagttggagactccc-----aaaagc-aaaatatgacc---ctt-
ataatgcataataggggctct---------------------------------------
------------------------------------------------------------
------------------------------------------------------------
------------------------------------------------------------
------------------------------------------------------------
------------------------------------------------------------
------------------------------------------------------------
------------------------------------------------------------
---------------------------------------------------------
>Kolobok-N2A_DR|112072
------------------------------------------------------------
------------------------------------------------------------
------------------------------------------------------------
------------------------------------------------------------
------------------------------------------------------------
------------------------------------------------------------
------------------------------------------------------------
------------------------------------------------------------
-----------------------------------c-a--gtt-tt--------------
--------------------------------------------------------t-at
-aaaactattgatt-catct---ag--a-a-aa-g-agtcg-act-catagtggtt--ca
aatgaat-tatcg-c--a-gtaacg-agtctttacccatgtca-gc-gtgacaac-gata
cagaact-caagccccacccatttgttgcatgtgcag-acctgggaaaa-t-t-gaagcc
c--cct-gg-ccccg-ccc-acaaacact-gta-g--aaa----gaaaa------aga-g
aga-taaacactgtagcagatc-cca--gtt-gaatc-aagacgcatagatgctgtgttc
--------------t--------------------g-tt-agtgtta-cttt-tcctacc
c-aa-agataaggctgtaaagaa----tggttggag-ttta-tt-ttgc-aaaaatacct
ca-gcattatggccccagccttttgctgtgttctcat-cattttttctgacgagtgcttc
atcag-tctacatgtttacaatgggagattcatcgaccgtttgttaacggaaggatcag-
a-----------------------------------------------------------
------------------------------------------------------------
------------------------------------------------------------
------------------------------------------------------------
------------------------------------------------------------
------------------------------------------------------------
------------------------------------------------------------
------------------------------------------------------------
------------------------------------------------------------
------------------------------------------------------------
------------------------------------------------------------
------------------------------------------------------------
------------------------------------------------------------
------------------------------------------------------------
------------------------------------------------------------
------------------------------------------------------------
------------------------------------------------------------
------------------------------------------------------------
------------------------------------------------------------
------------------------------------------------------------
------------------------------------------------------------
------------------------------------------------------------
------------------------------------------------------------
------------------------------------------------------------
------------------------------------------------------------
------------------------------------------------------------
---------------------------------------------------------
>Kolobok-N2A_DR|112073
------------------------------------------------------------
------------------------------------------------------------
------------------------------------------------------------
------------------------------------------------------------
------------------------------------------------------------
------------------------------------------------------------
-----------------------------------------------------agagccc
ct-------a---tt----tt---cg----ttttt---tt---g-a-ga--a-ag-a-c-
att-cca-tgt-----agt-g--tgt-a-gca---c-a--gct-ct-a-a-gtg-a-a--
gt-ga---aa-ta-tc--cat-ct-aaggct-taaa-tctgaaggtg-gac-attgt-tt
-aaaactattgatt-cat---------a-a-aa-g-agacg-act-cctagtactt--ca
aatgaat-catct-t--g-ataacg-agtctttaggcgtatcg----------------a
cgaaact-taagccctgctcagttattgggcacgcaa-acctgggaaaatt-t--aaac-
c--tgc-ag-cctcg-ccc-actagcac-agttt--taatga--aaaag------aggct
tga-ca---actctagcaga-cgcca--gtt-gaatc------ac-------ctgtgctc
agctggatattattggaagtgtg----aggta-aag-tt-agtgtta-tttt-c---atc
c-aa-agatgaagttgtgaagagtcagtgtttgagg-ttta-tttttgc-aaaaatacct
ca-gcattatag-cccagccttg---------c------ag---tt----cgagtgcttc
tggaa-tctacatgctaacaac-ggggattcatcgcccgtttgttgaaggatggatcag-
aaaagactattgatg-taa-gggaa--tg-tcag----------------ta-ca-tg-g
a---------c-----ca-----------tggatcagtttctttctccatttcaca-gtg
----taag------taa-gtg-c---ga-ttaaaatg-gctccctccttgttt-tctcta
tcttgcaaat-tatgtattt-aattgtgttttgctacttgtaact----------gcttg
tattg--tcaggttaactctttat----tta------------tgccatgctg-aaaatg
tgatgcgtgctgctttg-tttacaga-tt-taaatgagtttg----tgagcttgcattcc
actgccgtttgttgttgctatgaccatcgtcagctgttc---------------------
-------------tt---------------------------------------------
------------------------------------------------------------
------------------------------------------------------------
------------------------------------------------------------
-----------------------------------------------ac-----------
------------acac---------------a----tg-------------t-----agt
--------------------------------------g-------gt----------ca
a--------------------------------------------------------gtt
tca-----------------------------------a--------aatagt------t
----a---------------------------------g------ct-------tctgca
------------tg--tgtt-ga-------------------------------------
------------------------------------------------------------
------------------------------------------------------------
------------------------------------------------------------
------------------------------------------------------------
------------------------------------------------------------
------------------------------------------------------------
------------------------------------------------------------
------------------------------------------------------------
---------------------------------------------------------
>Kolobok-N2A_DR|112074
------------------------------------------------------------
------------------------------------------------------------
------------------------------------------------------------
------------------------------------------------------------
------------------------------------------------------------
------------------------------------------------------------
-----------------------------------------------------agagtcc
ct-------g---tt--a-ta----g---a-tgtt---t----g-a-aa--a-tg-a-c-
ctt-tca-tgt-----att-g--tgt-a-aca--------gct-gc-a-a-gtg-a-a--
gt-aa---aa-ta-tc--aag-ct-aaggct-taaa-tctgaaagtgg-ac-agtgt-tt
-aaaactatggatt-catct---at--a-a-aa-g-agtca-act-gatagagctt--ga
aatgaat-cgtct-t--g-a-------------------atcg-gc-atgacgtc-gat-
---aaca-caagccccgcccaactgttgcacgtgcaa-a---------------------
------------------------------------------------------------
------------------------------------------------------------
------------------------------------------------------------
------------------------------------------------------------
------------------------------------------------------------
------------------------------------------------------------
------------------------------------------------------------
------------------------------------------------------------
------------------------------------------------------------
------------------------------------------------------------
------------------------------------------------------------
------------------------------------------------------------
------------------------------------------------------------
------------------------------------------------------------
------------------------------------------------------------
------------------------------------------------------------
------------------------------------------------------------
------------------------------------------------------------
------------------------------------------------------------
------------------------------------------------------------
------------------------------------------------------------
------------------------------------------------------------
------------------------------------------------------------
------------------------------------------------------------
------------------------------------------------------------
------------------------------------------------------------
------------------------------------------------------------
------------------------------------------------------------
------------------------------------------------------------
------------------------------------------------------------
------------------------------------------------------------
------------------------------------------------------------
---------------------------------------------------------
>Kolobok-N2A_DR|112075
------------------------------------------------------------
------------------------------------------------------------
------------------------------------------------------------
------------------------------------------------------------
------------------------------------------------------------
------------------------------------------------------------
-----------------------------------------------------agagccc
ca-------a---tt--a-tg----g---g-tt---------------------------
-tt-cct-tgc-----agt-g--tgt-a-ac------a--gct-ct-a-a-gtg-a-a--
gt-ga---aa-ta-ag--cag-ct-agggct-taaa-tctaaaagtgc-at-cttgt-tt
-aaaactattgatt-catct---tt--a-a-aa-g-agtcg-act-cttagtggtt--tg
cataaat-cgcta-c--a-gtaatg-agtctttagc---------c-gtaatgtc-gata
tggaatt------cccacccatttgttgcgtgcgc-a-----------------------
------------------------------------------------------------
------------------------------------------------------------
------------------------------------------------------------
------------------------------------------------------------
------------------------------------------------------------
------------------------------------------------------------
------------------------------------------------------------
--------aaa----tta-----------cag--------------gagttttccatgag
----aaa------------------taa-ctaaatag-g-------------------ag
ggtggcgggtg-attggtgt-g--------------------------------------
------------------------------------------------------------
------------------------------------------------------------
-----------------------------------------aaatacga-----------
------------------------------------------------------------
-----------------------------------------gagactacc----------
------------------gggaaaaacgg---------gagtgttgg------aagg---
------------------------------------------------------------
------------------------tat-------------gctgat-cc-----aca---
ta--c-tc---tg-a---------ctac-gcaaaattg-------------ttgatgagc
catggtgggta-tttctctcggttttgcgcttaaggcag--------tcaaccaatcaca
acagac--tggtt-cattggaccaatcagcac-----agcatcacgctaagaa-ggggtt
t-ttgaacaaatgaatcactgattaaatca--tatgggagacgttgggataat-tag-gt
--aaaaat-aaatgcatattat--aa-gacaatgaag-ggg--tttttt-ga-ccttgca
tgcatatcagcct-gttgttggagactccc-----aacacc-aaagtatgacc-a-ttt-
ttaatgcataatagggggctct--------------------------------------
------------------------------------------------------------
------------------------------------------------------------
------------------------------------------------------------
------------------------------------------------------------
------------------------------------------------------------
------------------------------------------------------------
------------------------------------------------------------
---------------------------------------------------------
>Kolobok-N2A_DR|112076
------------------------------------------------------------
------------------------------------------------------------
------------------------------------------------------------
------------------------------------------------------------
------------------------------------------------------------
------------------------------------------------------------
------------------------------------------------------------
------------------------------------------------------------
-------------------------taa-c-a---c-a--gct---aa-a-gtg-a-a--
-t-ga---aa-ca-tc--cag-ct-gccatt-taaa-tctaaaagtgc-ac-tgtgtat-
-aaagctgttgctctca--ca--aa--a-a-aaag-aattg-act-c-------------
--------c---------------g-attc-----------------gt-----------
t-------tata--c-a---a----ttg---gttca--------------t-t-------
----------------c-----gaa---t-ctt---------------------------
----------------cag----ct---gtt----t-----------------tgtt---
-----------------------------------g-t-----g--a------c------
-----a--t----c--taaa----------------------------c-ga-aa-----
c----------------------------g--ccc----a-ctttt-------gtga---
------gc---gc----------aa-----------c--cttg-----gga------a--
aa----------at-----------tt-------a-------------------------
-----------------a------------------------ccc-------c-------
------------------------------------------cctc--------tccc--
-------aa-------a----aatt--------t--------------------------
------------t----------t-------------------------------a----
------------------------------------------------------------
------------------------------------------------------------
------------------------------------------------------------
------------------------------------------------------------
------------------------------------------------------------
------------------------------------------------------------
------------------------------------------------------------
---------------c---------tac--c---------------------t-a-----
--------------------------------------g--------t------------
-------------------g----atgag---------gc------------------ta
t-ggg---aa-t-aa-----------------------a---------------ta---t
-------t-aaa---gt------taa------t-----------ttttc-aa-c-----a
---atacca-------cactatag-ccct--------------------ga-------t-
ttg-tgc----t------------------------------------------------
------------------------------------------------------------
------------------------------------------------------------
------------------------------------------------------------
------------------------------------------------------------
------------------------------------------------------------
------------------------------------------------------------
------------------------------------------------------------
---------------------------------------------------------
>Kolobok-N2A_DR|112077
------------------------------------------------------------
------------------------------------------------------------
------------------------------------------------------------
------------------------------------------------------------
------------------------------------------------------------
------------------------------------------------------------
------------------------------------------------------------
-----------------------------------------------------ta-a-c-
ttt-tta-tgc-----att-a--ttt-t-tta---a-a--gct-ct-a-a-ata-a-a--
gt-aa---aa-ga-ac--cag-ct-aagctt-aaaatcttgaaagtgc-at-g--gt-tt
-aaaactattgatt-catct---at--a-a-aa----gtcg-act-cctagtgaat--ta
aatgaat-cgccg-c--t-gtaacg-agtctttagtcatgtca-gc-gtgacgtc-gata
tggaact-caagccccgcccatttgttgcatggatag-acctaggaaaa-t-t-aaaac-
c--cct--g-gcatg-ccc-acaaa-----------aaaaga--aaacg------agt-a
aga-caaacacgatagcagatt-ccg--gtt-gaatg-aagtcgtgtagatgctgtggcc
--------------tgaagtgtgg---ggaga-aag-tt-agtgttg-tttt-tcctacc
c-aa-agataaggctgtgaagagtcagaggttgaag-ttta-tttttgc-aaacatacct
ta-gcattata-------------------------------tattctgacaagtgctac
agcaa-tctactcccttataatgggggattcatcagccatttgttaaaggaaggatcag-
aaaagac--ttgata-tat-gggtttttgatcacagcttcacagaaacttta-cagtac-
a------cagt----tca-----------tggatcagtttcctccttcatttcacaagtg
----taagcaagt-tca-at-------t-ttaaaatg-gttgtctccctgttt-tctcta
gcttgcaatt-tatgtattt-aattgtgttttgttacttgtaacc----------tcttg
tgctgtatctggttaactctttatattctcatatcgcgtctaaaaccacggta-aaaaca
cggcgcgtgccg----c-tttatgta-tt-taaatgcatttg----tgagcttccgatcc
actgctttttgttgttgctttggccaacgtcagctgctgttaaacgcgtgcggcggtc--
---------aag-tttcaaaata--gttcagctttggccactgtgt--gga--ttaataa
tg-agcgttt--------------ttact-----catggat-aag--------------a
a-taga--------------gca--aca----tgc---tggtgta--taactgcat----
-----------------------tgcttt-----------------aatt-cac------
---------------------tcctgcattgg--------gctcat-ac-----aaa---
tt--c-tt-----cactc-tga--ctacttcaaaattg-------------ttggtgagc
catgttgggca-ttt--ctctgtctcatgttgagcataa--------tcgaccaatcaca
acagat--tgggt-cattggaccaatcagcgcagattagcattgcgctaagga-ggagtt
t-gagaacaaatga-ccgttgaacgtatta--tatggga-gtgttgggataat-tag-gt
--aaaaat-aaatgcataatat--aa----agtgaaa-gtg--ttttat-ga-tcttgca
tgcatatcagaca-gttgttggagaccccc-----aaaacc-aagatatgacc-ctttt-
t-aatgtataataggggcttt---------------------------------------
------------------------------------------------------------
------------------------------------------------------------
------------------------------------------------------------
------------------------------------------------------------
------------------------------------------------------------
------------------------------------------------------------
------------------------------------------------------------
---------------------------------------------------------
>Kolobok-N2A_DR|112078
------------------------------------------------------------
------------------------------------------------------------
------------------------------------------------------------
------------------------------------------------------------
------------------------------------------------------------
------------------------------------------------------------
-----------------------------------------------------agagcca
at-------a---tt--a-tg----g---g-tttt---t----g-a-ga--a-tg-a-c-
ttt-cca-tgt-----agt-g--tgt-a-tca---c-a--gct-tt-t-a-gtg-a-a--
gt-ta---aa-ta-tc--cag-ct-aaggct-taaa-tctaaaagtgc-ac-agtgt-tt
-taaactattgatt-cattt---at--a-a-aa-g-agtat-att-cataatgctt--ca
aatgaat-catct-t--g-ataatg-agtctttagccgtttcg-gc-atgacatc-tata
cgaaact-taagccccgcccaattgttgtgcgtgcaa-accctggaaaa-t-t-taaac-
c--tgc-ag-cccct-ccc-----------------------------------------
--t-caaacattgtagcatatc-ctg--gtt-gaatc-aagtcatgaagacgctgtgct-
-------------ctgaagtgt--a-a--gga-aag-tt-ggtgtta-tttt-ctctacc
c-aa-agataaaactgtgaagagtcagtggttgagg-ttta-tttttgc-aaaaatatct
ca-gcattatagcc-caacctcgtgc--tgttcccat-ca-tttttctgacaagtgcttc
tggaa-tttacacgcttacaacaggggattcgtttgctttttgttaaaggaaggatcag-
aaaagactatttatg-tat-gggactttg-tcagagtttgacaggaacttaa-tcatca-
g------tgga----tca-----------tggatcagtttcttcctccatttcacaaatg
----taag------taa-gtg-t---ga-ttaaaatg-gttgcctccttgttt-tctcta
gcttgcaaat-tatgtattt-aattgtgttttgttacttgtaagcactt----------g
tactgtatcaggttaactctttaaattctcatatcacatctaatgccacattg-aaaaca
cgatgcatgccactttg-tttacgga-tt-ttaatgcgtttg----tgagctcgcgttcc
actgctgtttgtcgttgctatggccatctccagctgatcttgcacacgtgcaacagtc--
---------aag-gttcaaaata--gttcagcttttgccactgtgt--gga--ttaatac
ta-aatgtgtgtc----------------------atggtt-aag--------------a
a-taga--------------gcaatatt----tgg---tggttga--aaataggag----
-----------------------agtttttggagatgaaaaacaggagtg-ttg------
---------------------gcaggtat-----------gttcac-ac-----ata---
ca--c-ta---tgcacac-tga--ctacttcaatattg-------------t--------
--tgctgggca-tttcactctgtctcacgttgaatgctg--------tcaaccaatctaa
ataggc--t--gt-cagcagtccaatcagcgcaaatcagcttcgcgctaagga-gggatt
t-gggaacaaataaattgctgaacgattca--tatgggagtcgctgggataat-tag-gt
---aaagt-aaatgcatattat--aa-gacaatgaaa-gtg--t----------------
------------------------------------------------------------
------------------------------------------------------------
------------------------------------------------------------
------------------------------------------------------------
------------------------------------------------------------
------------------------------------------------------------
------------------------------------------------------------
------------------------------------------------------------
------------------------------------------------------------
---------------------------------------------------------
>Kolobok-N2A_DR|112079
------------------------------------------------------------
------------------------------------------------------------
------------------------------------------------------------
------------------------------------------------------------
-----------------------------------------------------------a
acgc-tattataagacaatcaaggtattttttgaccttgcatgcatatcagtatgttgta
ggagacccttaaaaccaaaatatgaccc-tttaaatgtataataggggct--t-------
------------------------------------------------------------
------------------------------------------------------------
------------------------------------------------------------
------------------------------------------------------------
------------------------------------------------------------
------------------------------------------------------------
------------------------------------------------------------
------------------------------------------------------------
------------------------------------------------------------
------------------------------------------------------------
------------------------------------------------------------
------------------------------------------------------------
------------------------------------------------------------
------------------------------------------------------------
------------------------------------------------------------
------------------------------------------------------------
------------------------------------------------------------
------------------------------------------------------------
------------------------------------------------------------
------------------------------------------------------------
------------------------------------------------------------
------------------------------------------------------------
------------------------------------------------------------
------------------------------------------------------------
------------------------------------------------------------
------------------------------------------------------------
------------------------------------------------------------
------------------------------------------------------------
------------------------------------------------------------
------------------------------------------------------------
------------------------------------------------------------
------------------------------------------------------------
------------------------------------------------------------
------------------------------------------------------------
------------------------------------------------------------
------------------------------------------------------------
------------------------------------------------------------
------------------------------------------------------------
---------------------------------------------------------
>Kolobok-N2A_DR|112080
------------------------------------------------------------
------------------------------------------------------------
------------------------------------------------------------
------------------------------------------------------------
------------------------------------------------------------
------------------------------------------------------------
-----------------------------------------------------agagccc
ct-------a---t---a-tg----g---t-tttt---t----g-a-aa--a-tg-a-c-
ctt-cca-tgt-----cgt-g--tgt-a-aca---c-a--gct-ct-a-a-ctg-a-a--
gt-ga---aa-ta-tc--cgg-ct-aaggct-taaa-tctgaaagtga-aa-gatgt-tt
-aaaactattgatt-cattt---at--a-a-aa-g-agtcg-act-caaagtgctt--ca
aatgaat-cgcct-t--g-ataatg-a---------------------------------
--gtttt-taagcccaacccaattgttgcgcgcacaa-actctggaaaa-t-t--gaaac
c--tgc-gg-ccatg-c-------------------------------------------
cta-caaacacttcagcagatc-tcg--gtt-gaatc-aagtcatgaaggggctgtgctc
agctggatattattggaagtgtg----agggg-aaagtt-agtgtaa-tttt-ctctacc
c-aa-aggtgaaactgtgaagagtcagtggttgagg-ttta-tatttgc-aaaaatacct
ca-gcattatagtggttgaaattacgagagtt---------tttacgggataaataacac
agtgg------------gtggctggagatgggtctgaaa---------------------
----------tacag----------------------------tagactcccg-ggaaa-
a------cag---------------------------------------------gagtg
----ttggc---------------------aggtatg-ctca------------------
------------------------------------------------------------
------------------------------------------------------------
------------------------------------------------------------
------------------------------------------------------------
------------------------------------------------------------
------------------------------------------------------------
------------------------------------------------------------
------------------------------------------------------------
---------------------------------------------c-ac-----ata---
ca--c-ta---tgcactc-tga--ctactttaatattt-------------ttgataagc
cgtgttgggca-ttt-----agtttcatgctgaatgctg--------ttgaacaatcaca
acaggc----tgt-catcggtccaatca-----------------gccaagga-ggggtt
t-gggaacaaatgaatggctgaactaatca--tatgggagtcgctggaataat-tag-ga
--aaagat-acatgcctattat--aa-aacaatcaaa-gtg--tttttt-ga-ccttgca
tgcatatcagcct-gttgttggagaccctt-----aaaacc-aaaatatgacctt-tttt
tttatctataataggctct-----------------------------------------
------------------------------------------------------------
------------------------------------------------------------
------------------------------------------------------------
------------------------------------------------------------
------------------------------------------------------------
------------------------------------------------------------
------------------------------------------------------------
---------------------------------------------------------
>Kolobok-N2A_DR|112081
------------------------------------------------------------
------------------------------------------------------------
------------------------------------------------------------
------------------------------------------------------------
------------------------------------------------------------
------------------------------------------------------------
------------------------------------------------------gagccc
ct-------a---ta--a-tg----g---g-cttt---t----g-a-aa--a-tg-a-c-
ctt-cca-tgc-----agt-g--tgt-t-aca---c-a--gct-ct-g-a-gtg-a-a--
gc-gg---aa-ta-t---cag-ct-aaggct-taaa-tctgaaagtgt-gc-cgtgt-tt
-aaaactattgatt-catct---ataaa-a-aa-a-agtca-aat-cagagttgtt--ca
aatgaat-catcg-g--g-gt-ttg-aatctttagccatgttg-gc-ttcacatc-gata
cggaact-caagcccttcccattttttgcacgcgcag-acccgggaaaa-t-t-gaaac-
c--gca-gg-ccccg-tcc-acaaatact-gta-g--aaaga--aaaa---------g-a
aga-caaacgctgtagcagatc-gcg--att-gaatc-aagtcgcatagacacgttgctc
--------------tgaagtgtg----aggga-aag-tt-agtgtta-tttt-ctctacc
c-aa-agagaaggctgtgaagagtcagtggttgagg-ttta-tttttgc-aaaaatacct
ca-gcatgatcgccccagccttgtgcagtgttcctgt-ca-tttttctgacgagtgcttc
cgcaa-tctacaaacttacaagaggggattcttcagccgtttgttaaaggaaggatcag-
taaacactattgatg-tat-gggactttg-tcagagcttgagaagaacttt---------
a------cagt----tca-----------cggaacagtttcttcctccatttaacaagtg
----taag------taa-gtg-c---ga-ttcaaatg-gttgcctccttgttt-tctcta
gcttgcaaat-tatatattc-aattacttgttaccgcttcattcg----------gcttg
tactgtatctggttaactc--tatattctcatatcacattcaaaaccatgatg-ataacg
cagtatgtgctgctttg-tttaaaga-tt-taaa------tg----tgagtttgcaa---
---gtcgtttgtcaatgctatgttcacggtcagctgttcctacacacgt---gtggtc--
---------aag-ttttaaaata--gttcagctttttccactgtgt--gga--ttaatac
tg-aatgagtgtcactgt-------ttta-----cttgctt-aag--------------a
a-aagg--------------gca--ata----tgc---tggtgtt--aaactgcat----
-----------------------tgcttt-----------------aatg-cac------
---------------------tcctgcattgg--------act--c-ac-----ata---
ca--c-tc---tgcactc-tga--ctacttcaacagtg-------------t---taagg
cgtggtgggga-tttctctctgtctcaggctgaacacag--------ttgacttatcgca
atagac--tgggt-tataggaccaatcagcggagattagcatcatgccaagga-gggttt
t-gagaacaaatgaatcgctgaacaaacca--tatgggagtcgttgggataat-tag-gt
--gaata--aaatgcacattat--aa-gacaataaaa-gtg--ttattt-gc-ccttgca
tgcatatcagact-gttgttggagaactct-----aaaacc-aaaatatgacc-cta-t-
ttaatgcataacattgactct---------------------------------------
------------------------------------------------------------
------------------------------------------------------------
------------------------------------------------------------
------------------------------------------------------------
------------------------------------------------------------
------------------------------------------------------------
------------------------------------------------------------
---------------------------------------------------------
>Kolobok-N2A_DR|112082
------------------------------------------------------------
------------------------------------------------------------
------------------------------------------------------------
------------------------------------------------------------
------------------------------------------------------------
------------------------------------------------------------
-----------------------------------------------------agaaccc
ct-------a---ct--a-tg----g---g-tttt---t----a-a-aa--a-tg-a-c-
ctt-caa-tgc-----aat-g--tgt-a--------------------------------
---ag---aa-ta-tt--cag-ct-gatgtt-taaa-tctgaaagtgc-ac-cgagt-tt
-aaaactattgatt-catct---at--a-a-aa---agttg-act-catagtggtt--cg
aataaat-tgcca-t--t-gtaacg---tctttaaccgtgttg-gc-atgacgta-ggta
tggaatt-caaaccctgccca--------atgcgcag-acctggaaaaa-t-t-taaa-c
c--ccc-gg-ccccg-ctc-acaaac----------------------------------
---------attttagcagatt-ctg--gtt-gaatc-aagtcacatagatgctgtgctc
t--------------gaactgtg----a-ggg-aaagtt-agcgtta-tttg-ccttacc
c-aa-agttaaggttgtgaagagtcagtagttgaag-ttta-tttttgt-aaaaataatt
aa-gtattaaagt-----------------------------------------------
------------------------------------------------------------
------------------------------------------------------------
------------------------------------------------------------
-------g------taa-gtg-c---aa-ttaaaatg-gttgcccctttgttt-tctcta
gcttgcaaat-tgtgaaatt-acgggagttt-----------------------------
-------------------------------tccgggagaaataacaaaactg-agaata
------------------------------------------------------------
-------------------------------------------------gcgggagtt--
---------ggg-tctgaaa----------------------------------------
------------------------------------------------------------
--tacgggagactccc--gggga--aaa----ca---ggagtgtt--g------------
------------------------------------------------------------
-------------------------gcaggtat-------gcacac-ac-----ata---
ca--a-tc---tgcactt-tga--ctacttcaaaattg-------------ttgataagc
cgtggtgggca-tttctctctgtctcgcacttaacgcag--------ttgaccaatcaca
acagac--tgggt-catcggaccaatcagcgcagattagcattgcgctaagga-ggggtt
t-gggaacaaacgaatcactaaacgaatcc--tatgggagtcgttgggataat-tag-gt
--aaaaat-aaatgcatattat--aa-gacaatgaaa-tag--tttttt-ga-ccttaca
tgcatatcagact-gttgttgaagaccc-----------cc-aaaatataacc-t-ttt-
ataatgcataataggggctct---------------------------------------
------------------------------------------------------------
------------------------------------------------------------
------------------------------------------------------------
------------------------------------------------------------
------------------------------------------------------------
------------------------------------------------------------
------------------------------------------------------------
---------------------------------------------------------
>Kolobok-N2A_DR|112083
------------------------------------------------------------
------------------------------------------------------------
------------------------------------------------------------
------------------------------------------------------------
------------------------------------------------------------
------------------------------------------------------------
------------------------------------------------------------
------------------------------------------------------------
------------------------------------------------------------
------------------------------------------------------------
------------------------------------------------------------
------------------------------------------------------------
------------------------------------------------------------
------------------------------------------------------------
------------------------------------------------------------
------------ttgataaacc----------------------gca-ctttac------
------------------------------------------------------------
------------------------------------------------------------
---------------------------------------------------tgt------
------------------------------------------------------------
------------------------------------------------------------
------------------------------------------------------------
------------------------------------------------------------
------------------------------------------------------------
------------------------------------------------------------
------------------------------------------------------------
------------------------------------------------------------
------------------------------------------------------------
------------------------------------------------------------
------------------------------------------------------------
------------------------------------------------------------
------------------------------------------------------------
---------------------------cgctgaacgctg--------tcgaccaatcgca
acaggt--ca--t-c------------------------------------ga-agggtt
t-aggaacaaataaatggctgaacgattca--tatgggagttactgggataat-tag-gt
--aaaaa--aaattcatattat--aa-gaccatgaaa-gtg--tttttt-ga-tcttgca
tgcatatcggtat-gttgttagagacccat-----aaaaac-aaaataggacc-c-ttt-
ttaatgtataatagaggcttt---------------------------------------
------------------------------------------------------------
------------------------------------------------------------
------------------------------------------------------------
------------------------------------------------------------
------------------------------------------------------------
------------------------------------------------------------
------------------------------------------------------------
---------------------------------------------------------
>Kolobok-N2A_DR|112084
------------------------------------------------------------
------------------------------------------------------------
------------------------------------------------------------
------------------------------------------------------------
------------------------------------------------------------
------------------------------------------------------------
-----------------------------------------------------agagccc
cc-------a---tt--a-tg----g---g-tttt---t----g-a-aa--a-tg-a-c-
ctt-cca-tgt-----agt-g--tgt-a-gca---c-a--gct-ct-a-a-gtg-a-a--
gt-ga---aa-ta-tc--cat-gt-aaggccttata-tctgaaagtgt-gc-cgtgt-tt
-aaaactattgatt-catct---ac--a-a-aa-g-agtcg-act-catcgtgctt--ta
aatgaat-cgtct-t--g-ataatg-agtctttagctgtgccg-gc-gtgatgtg-gata
caaaact-taagcc----------------------------gagaaac-t-t-gaaa-c
c--ccc-gt-ccccg-ccc-acaaacaca-gta-g--caaag--aaaaa-----gatg-a
ag--------ttgcgggagttt-tcg--gat-aaatc-a---------------------
----------------aaatggg----aggg-----------------------------
--------------------tggcgggagattgg--------------------------
------------------------------------------------------------
------------------------------------------------------------
--------tctgaaa-tat-gggagactc-ccgg--------------------------
------------------------------------------------------------
------------------------------------------------------------
------------------------------------------------------------
------------------------------------------------------------
------------------------------------------------------------
------------------------------------------------------------
------------------------------------------------------------
------------------------------------------------------------
------------------------------------------------------------
------------------------------------------------------------
--------------------------------g-------actcac-ac-----ata---
ca--c-tc---tgcact--------------aagaatg-------------tttgtaagc
catggtgggca-tttcaccctgtctcgtgctgaacgctg--------tcgaccaatcgca
acagac--t--gt-tatcagtccaatcagcgcagataagcatggcactgaaga-ggggtg
t-gggaacaaatgaagcgctgaacgaatca--tatgggagtcactgggataat-tag-gt
--aaaaat-aaatgcatattat--aa-gacaataaaa-gtg--tttttt-ga-ccttgca
tgtatacccgcct-gttgttggagaccccg-----aaaacc-aaaatatgacctt-ttt-
ttagtgtttaataggggctct---------------------------------------
------------------------------------------------------------
------------------------------------------------------------
------------------------------------------------------------
------------------------------------------------------------
------------------------------------------------------------
------------------------------------------------------------
------------------------------------------------------------
---------------------------------------------------------
>Kolobok-N2A_DR|112085
------------------------------------------------------------
------------------------------------------------------------
------------------------------------------------------------
------------------------------------------------------------
------------------------------------------------------------
------------------------------------------------------------
------------------------------------------------------------
------------------------------------------------------------
------------------------------------------------------------
------------------------------------------------------------
------------------------------------------------------------
------------------------------------------------------------
------------------------------------------------------------
------------------------------------------------------------
------------------------------------------------------------
------------------------------------------------------------
------------------------------------------------------------
------------------------------------------------------------
------------------------------------------------------------
------------------------------------------------------------
------------------------------------------------------------
------------------------------------------------------------
------------------------------------------------------------
------------------------------------------------------------
------------------------------------------------------------
------------------------------------------------------------
------------------------------------------------------------
------------------------------------------------------------
------------------------------------------------------------
------------------------------------------------------------
------------------------------------------------------------
------------------------------------------------------------
------------------------------------------------------------
------------------------------------------------------------
------------------------------------------------------ttg-gg
--taaaat-aaatgcaaattat--aa-gacaacgaaa-gtg--tttttt-ga-ccttgca
tgcatattagact-gttgctggagaccctt-----aaaatc-aaaatacaaca-t-ttt-
ttaaagcataataggggctct---------------------------------------
------------------------------------------------------------
------------------------------------------------------------
------------------------------------------------------------
------------------------------------------------------------
------------------------------------------------------------
------------------------------------------------------------
------------------------------------------------------------
---------------------------------------------------------
>Kolobok-N2A_DR|112086
------------------------------------------------------------
----------------------ctcacacatacactctcccctctgactacttcaaaatt
gttgataagccatgctgggcatttctctctg-----------------------------
------------------------------------------------------------
------------------------------------------------------------
------------------------------------------------------------
-----------------------------------------------------ggggcca
-t-------a---tt--a-ag----g---t-tttt---t----g-a-aa--a-tg-a-g-
ctt-ctg-tgc-----agt-g--tgt-a-aaa---c-a--gct-gtga-a-gtg-a-a--
gt-ga---aa-ta-tc--cag-ct-taggcc-taaa-tctgtaagt--------------
------------------------------------------------------------
------------------------------------------------------------
------------------------------------------------------------
------------------------------------------------------------
------------------------------------------------------------
------------------------------------------------------------
------------------------------------------------------------
------------------------------------------------------------
--------------------------------------gttttttaaagaaaggatgag-
aaaagact------a-tat-tggactttg--cagagcttgacgggaacttta-cagtac-
a------cagt----tca-----------tggatcagtttcttcctccattttacaagtg
----taag------taa-gtg-t---ga-ttgaaatg-gttgcctctttgtta-tcttta
gctcgcaaat-tatgtattt-aattgtgttttgttacttgtaattgct----------aa
tactggatctggttaactctttatattctcatatcgtgtctaaagccacgttg-aaaacg
cgacgcgtactgttttg-tttatata-tt-taaatgcgttcg----tgagctcgcgaccc
tctgctgtttgtcgttactatgg-------------------------------------
------------------------------------------------------------
------------------------------------------------------------
--------------------cca--------tcgt--cagctgtt---------------
-----------------------------------------------------c------
------------------------------------------ctac-ac-----acg---
tg--cg----gcggtc--------aagtttcaaaatag-------------ttca-----
----------------gctttt--------------------------------------
------------------------------------------------------------
----------------------------------------------------t-tag-tt
--aagatt-a--------------------------------------------------
------------------------------------------------------------
------------------------------------------------------------
------------------------------------------------------------
------------------------------------------------------------
------------------------------------------------------------
------------------------------------------------------------
------------------------------------------------------------
------------------------------------------------------------
------------------------------------------------------------
---------------------------------------------------------
>Kolobok-N2A_DR|112087
------------------------------------------------------------
------------------------------------------------------------
------------------------------------------------------------
------------------------------------------------------------
------------------------------------------------------------
------------------------------------------------------------
------------------------------------------------------------
------------------------------------------------a--a-tg---c-
------a----------------------------c-------------a-gc-------
gt---------t--------------------taaa---------t----------t-t-
--a-----ctgatt-cattt---at--a-a-aa-g-agaca-act-cctagtgctat--a
aatgaa-------------------tagtctttagccgtttcg-gc-gtgatgtc-gata
cgaaaacttaagccctgcccaattgttgc--------------g----------------
-----------------cc-----------------------------------------
-----------------------------------t---------g------c-------
---------------------------------aa-----------a-ct---c------
---a-----g-------gaa-------------aa---t-------tg-----aa-acct
c--------tgg--------------------c-----c---------------------
-------c---a---------------------------ttt-t-------------a--
------c-----------------------------------------------------
-----------------a-------------------------------ttt-acaa---
------------------------------------------------------------
-------------------------g----------------------------------
------------------------a------------------------------a----
------------------------------------------------------------
------------------------------------------------------------
------------------------------------------------------------
------------------------------------------------------------
------------------------------------------------------------
------------------------------------------------------------
------------------------------------------------------------
--------------------------ac--------------------------------
--------------------------------------------------acca------
--------------------------------------gc--------------------
--------aaat--------------------------a---------------ta--g-
----a----aaa---ac-----------acaa---------------------c-----a
-------------------------c----------------------------------
---a--------------------------------------------------------
------------------------------------------------------------
------------------------------------------------------------
------------------------------------------------------------
------------------------------------------------------------
------------------------------------------------------------
------------------------------------------------------------
------------------------------------------------------------
---------------------------------------------------------
>Kolobok-N2A_DR|112088
------------------------------------------------------------
------------------------------------------------------------
------------------------------------------------------------
------------------------------------------------------------
------------------------------------------------------------
------------------------------------------------------------
-----------------------------------------------------agagctc
ct-------a---ac--a-tg----t---t-ttttc--t----g-a-aa--a-tt-a-c-
cc---------------------tgt-a-aca---c-a--act-tt-a-a-gta-a-a--
tt-ga---aa-ta-tt--cag-ct-aaggct-taaa-tct----gtgt-gc-agtgt-ct
-aaaaccattgagt-cattt---at--a-a-aa-g-agtcg-aat-cattgtt-----tg
aataaat-ccccg-t--g-gtaacg-agtctttagctgtgctg-gc-gtggcatt-gata
caaaact-taagccctgcctatttgctgtgctcgcaa-accggggaaaa-t-t-gaaac-
c--ccc-gg-ccccg-ccc-acaaggact-gta-gacaaaaa--aaaag------agg-a
t-----gacactgtagcagatc-ctg--gtt-gaatc-aagtcgcacagatgatgtgctc
--------------tgaagtgtg----aagca-aag-t-----gtta-cttt-tcct---
------gatgaggctgtgaagagtg----gttgaag-ttta---tttgc-aaaaatacct
ca-gtattatagccccagccttgggctgtgttcccgt-aa-tttttctgaagagtgcttc
agcaa-tctacacacttaaaaccggggattcgttgggcgtttgttaaaggaaggatcag-
aaa---------ata-cat-gggactttg--cagagcgtgaccttaacttta-cagtac-
a------cagt----taa-----------tggatcagttccttccttcatttcacgagtg
----taagtaacc-taa-gtg-t---ga-tttaaatg-attgcctccttgttt-tcttta
gcttgaaagt-tatgt------attgtgttttgttgcttgta------------------
-------tctggttaactctttatactttcatatcacgtttgaagccaagtta-aaaatg
cgacacgtgc---tttg-tttacaga-tt-taaatgcatatg----tgagctcacgttcc
actgctgtttgtcattgctatggccaccatcagctgtttttacacacatgcggtggtc--
---------aac-tttcaatata--gttcagcttttgtcaatatgt--gga--ttaatac
tg-aatgtgtgtcattgt---t--------------------aag--------------a
a-taga--------------gca--ata----tgc---tggtgtt--taa----------
------------------------------------------------------------
-----------------------ctgcattgg--------gctcac-ac-----ata---
ca--c-tc---tgcactg-tga--ctacttcaaaattg-------------tggattagc
catgctgggcg-tttctctctgtcttgcgctcaacacag--------tcgaccaatcaca
acagac--tgggt-cattggactaatcagcgcagattagcatcatgctaa-gg-aggatt
t-ggcaacgaatgaatctctgaacgaatca--tataagagtcattggggtaat-tag-gt
--aaaaat-aaatgtatattat--aa-gacaatgaaa-gtg--tttttt-ga-ccttgca
tgcatatcagact-gttgttgaagaatccc-----aaaatt-aaaatatgata-aattt-
ttaatgcataataggggctct---------------------------------------
------------------------------------------------------------
------------------------------------------------------------
------------------------------------------------------------
------------------------------------------------------------
------------------------------------------------------------
------------------------------------------------------------
------------------------------------------------------------
---------------------------------------------------------
>Kolobok-N2A_DR|112089
------------------------------------------------------------
------------------------------------------------------------
------------------------------------------------------------
------------------------------------------------------------
------------------------------------------------------------
------------------------------------------------------------
------------------------------------------------------------
------------------------------------------------------------
------------------------------------------------------------
------------------------------------------------------------
------------------------------------------------------------
----------------------aca-agcctttagctgtttcg-gc-gtgatgtt-gata
tgacatt-taagtcccgcccaattgttgcgtgcac-aaacccgaaaaaa-t-t-gaat--
-tctgc-ag-cccca-tcc-acaaac----------------------------------
aga-caagcactata-----------------gattc-cggttaaaaaa-----------
------------------------------ga-aag-tt-agtgtta-ttttctt-tacc
c-aa-agttgaaactgtaaagagtgggtggttgagg-ttta--ttttgc-aaaaatactt
ca-gcattatagcc----------------------------------------------
------------------------------------------------------------
------------------------------------------------------------
------------------------------------------------------------
------------------------------------------------------------
------------------------------------------------------------
------------------------------------------------------------
------------------------------------------------------------
------------------------------------------------------------
------------------------------------------------------------
------------------------------------------------------------
------------------------------------------------------------
------------------------------------------------------------
------------------------------------------------------------
------------------------------------------------------------
------------------------------------------------------------
------------------------------------------------------------
------------------------------------------------------------
------------------------------------------------------------
------------------------------------------------------------
------------------------------------------------------------
------------------------------------------------------------
------------------------------------------------------------
------------------------------------------------------------
------------------------------------------------------------
------------------------------------------------------------
------------------------------------------------------------
------------------------------------------------------------
---------------------------------------------------------
>Kolobok-N2A_DR|112090
------------------------------------------------------------
------------------------------------------------------------
------------------------------------------------------------
------------------------------------------------------------
------------------------------------------------------------
------------------------------------------------------------
-----------------------------------------------------aaagccc
ct-------g---tt--a-tg----g---g-tttt---t----g-a-at--a-tg-a-c-
ctt-cca-tgc-----agt-g--tgt-a-aca---c-a--gct-ct-a-a-gtg-a-a--
gt-ga---ag-t------------------------------------------------
---------------------------------------cg-att-cagagtggtt--ca
aattaat-ggttg-c--g-gtaacg-aatctttagctgtgtct-gc-ttggcgtc-aata
tggaact-caagccccgcccatttgttgcatgagcag-acctgggaaaa-t-t-taaacc
---ccg-cc-ca---------caaacact-gta-a--a------aagaa------aaa-g
agg-aagtcactgtagctgatc-ccg--att-gaatc-atgtcacgaagacgctgtgctc
--------------tgaagtgtga----ggga-aag-tt-catgtta-tttt-ccctacc
c-aa-agatgaagctgcgaagagtcagtggttaaag-tttc-tttttgc-aaaaatacct
ca-gcattatagccccagccttgtgttgtgtccctgt-aa-tttttctgaagagtttttc
tgcaa-tctactggcttacaacggggcattcatcggccatttgttaaaggaaggactag-
aaaagactattgatg-aat-gggacttta-tcagagcttgacaagagtttta-cagtac-
a------cagt----taa-----------tgaatcagtttcttccaccatttcacaagtg
----taag------taatgtg-c---ga-ttaagatg-gctgcctccttgttt-tctcta
gcatgcaaat-tatgtattc-aattgagttttgttacttgtaaccgctccatgcggcttc
tagtgtatctggttaactctttgtattctcatatagtgtctaa-accaagctgtagactg
tatcatggaccgattag-tccaa----ttt----------------taga----------
gttcacgctaggag--gattgga-------------------------------------
-------------aac--aaatg--------------------cat-------cg-----
------------------------------------------------------------
--------------------------------ta--------------------------
------------------------------------------------------------
------------------------------------------------------------
------------------------------------------------------------
---------------------aacaaatcatat-----g--------gt-----------
------------------------------------------------------------
--------------------------------------agttgttgggataat-tag-gt
--aaaaat-aaatgcatattac-gaa--acaatgaaag-tg--ttttta----ccttgca
tgcatatcagact-gttgttggagactccc-----aaaatc-aaaatatggcc--tttt-
ttaatccataatgggagctct---------------------------------------
------------------------------------------------------------
------------------------------------------------------------
------------------------------------------------------------
------------------------------------------------------------
------------------------------------------------------------
------------------------------------------------------------
------------------------------------------------------------
---------------------------------------------------------
>Kolobok-N2A_DR|112091
------------------------------------------------------------
------------------------------------------------------------
------------------------------------------------------------
------------------------------------------------------------
------------------------------------------------------------
------------------------------------------------------------
------------------------------------------------------------
------------------------------------------------------------
------------------------------------------------------------
------------------------------------------------------------
------------------------------------------------------------
------------------------------------------------------------
------------------------------------------------------------
------------------------------------------------------------
------------------------------------------------------------
------------------------------------------------------------
-----------------------------------a-gttt-tttttgc-aaaaatacct
ta-gcgttatcgccctagccttgtgctgtgttcccat-ca-tttttctgacaagtgcttc
agcaa-ttt--aggcttataacggggcattcgttggccgtttgttaa-------------
------------------------------------------------------------
------------------------------------------------------------
------------------------------------------------------------
------------------------------------------------------------
------------------------------------------------------------
------------------------------------------------------------
------------------------------------------------------------
------------------------------------------------------------
------------------------------------------------------------
------------------------------------------------------------
------------------------------------------------------------
------------------------------------------------------------
------------------------------------------------------------
------------------------------------------------------------
------------------------------------------------------------
------------------------------------------------------------
------------------------------------------------------------
------------------------------------------------------------
------------------------------------------------------------
------------------------------------------------------------
------------------------------------------------------------
------------------------------------------------------------
------------------------------------------------------------
------------------------------------------------------------
------------------------------------------------------------
------------------------------------------------------------
---------------------------------------------------------
>Kolobok-N2A_DR|112092
------------------------------------------------------------
------------------------------------------------------------
------------------------------------------------------------
------------------------------------------------------------
------------------------------------------------------------
------------------------------------------------------------
------------------------------------------------------------
------------------------------------------------------------
------------------------------------------------------------
------------------------------------------------------------
------------------------------------------------------------
------------------------------------------------------------
------------------------------------------------------------
------------------------------------------------------------
------------------------------------------------------------
------------------------------------------------------------
------------------------------------------------------------
------------------------------------------------------------
------------------------------------------------------------
------------------------------------------------------------
------------------------------------------------------------
------------------------------------------------------------
------------------------------------------------------------
------------------------------------------------------------
------------------------------------------------------------
------------------------------------------------------------
[truncated: 3,132,766 more chars]
