# Supplementary material for: Zebrafish transposable elements show extensive diversification in age, genomic distribution, and developmental expression
Source: Genome Res. 2022 Jul;32(7):1408–23. doi: 10.1101/gr.275655.121 (PMC9341512; doi:10.1101/gr.275655.121)
Supplement: Supplemental Material [file supp_gr.275655.121_Supplementary_data_2.tar.gz › supp-data-2/Tx1-25_DR.mafft.fa]

>Tx1-25_DR|75522
------------------------------------------------------------
------------------------------------------------------------
------------------------------------------------------------
------------------------------------------------------------
------------------------------------------------------------
------------------------------------------------------------
------------------------------------------------------------
------------------------------------------------------------
------------------------------------------------------------
------------------------------------------------------------
------------------------------------------------------------
------------------------------------------------------------
------------------------------------------------------------
------------------------------------------------------------
------------------------------------------------------------
------------------------------------------------------------
------------------------------------------------------------
------------------------------------------------------------
------------------------------------------------------------
------------------------------------------------------------
------------------------------------------------------------
------------------------------------------------------------
------------------------------------------------------------
------------------------------------------------------------
------------------------------------------------------------
------------------------------------------------------------
------------------------------------------------------------
------------------------------------------------------------
------------------------------------------------------------
------------------------------------------------------------
------------------------------------------------------------
------------------------------------------------------------
------------------------------------------------------------
------------------------------------------------------------
------------------------------------------------------------
------------------------------------------------------------
------------------------------------------------------------
------------------------------------------------------------
------------------------------------------------------------
------------------------------------------------------------
------------------------------------------------------------
------------------------------------------------------------
------------------------------------------------------------
------------------------------------------------------------
------------------------------------------------------------
------------------------------------------------------------
------------------------------------------------------------
------------------------------------------------------------
------------------------------------------------------------
------------------------------------------------------------
------------------------------------------------------------
------------------------------------------------------------
------------------------------------------------------------
------------------------------------------------------------
------------------------------------------------------------
------------------------------------------------------------
------------------------------------------------------------
------------------------------------------------------------
------------------------------------------------------------
------------------------------------------------------------
------------------------------------------------------------
------------------------------------------------------------
------------------------------------------------------------
------------------------------------------------------------
------------------------------------------------------------
-------------------------------------------------tacagctgatg
agaaatagggga------ggaagatgatg-------------------------------
------------------------------------------------------------
------------------------------atgatgatgatgat----------------
------------------------------------------------------------
------------------------------------------------------------
------------------------------------------------------------
------------------------------------------------------------
------------------------------------------------------------
------------------------------------gat---------------------
----------------------------aatgatgatgatgatgat--------------
------------------------------------------------------------
------------------------------------------------------------
------------------------------------------------------------
-------------------------------------------aaagtaga---------
---------------------ataacaagaacaacaagacaatga---------------
------------------------------------------------------------
------------------------------------------------------------
------------------------------------------------------------
------------------------------------------------------------
------------------------------------------------------------
------------------------------------------------------------
------------------------------------------------------------
------------------------------------------------------------
------------------------------------------------------------
------------------------------------------------------------
------------------------------------------------------------
------------------------------------------------------------
------------------------------------------------------------
------------------------------------------------------------
------------------------------------------------------------
------------------------------------------------------------
------------------------------------------------------------
------------------------------------------------------------
------------------------------------------------------------
------------------------------------------------------------
------------------------------------------------------------
------------------------------------------------------------
------------------------------------------------------------
------------------------------------------------------------
------------------------------------------------------------
------------------------------------------------------------
------------------------------------------------------------
------------------------------------------------------------
------------------------------------------------------------
------------------------------------------------------------
------------------------------------------------------------
------------------------------------------------------------
------------------------------------------------------------
------------------------------------------------------------
------------------------------------------------------------
------------------------------------------------------------
------------------------------------------------------------
------------------------------------------------------------
------------------------------------------------------------
------------------------------------------------------------
------------------------------------------------------------
------------------------------------------------------------
------------------------------------------------------------
------------------------------------------------------------
------------------------------------------------------------
------------------------------------------------------------
------------------------------------------------------------
------------------------------------------------------------
------------------------------------------------------------
------------------------------------------------------------
------------------------------------------------------------
------------------------------------------------------------
------------------------------------------------------------
------------------------------------------------------------
------------------------------------------------------------
------------------------------------------------------------
------------------------------------------------------------
------------------------------------------------------------
------------------------------------------------------------
------------------------------------------------------------
------------------------------------------------------------
------------------------------------------------------------
------------------------------------------------------------
------------------------------------------------------------
------------------------------------------------------------
------------------------------------------------------------
----
>Tx1-25_DR|75523
------------------------------------------------------------
------------------------------------------------------------
------------------------------------------------------------
------------------------------------------------------------
------------------------------------------------------------
------------------------------------------------------------
------------------------------------------------------------
------------------------------------------------------------
------------------------------------------------------------
------------------------------------------------------------
------------------------------------------------------------
------------------------------------------------------------
------------------------------------------------------------
------------------------------------------------------------
------------------------------------------------------------
------------------------------------------------------------
------------------------------------------------------------
------------------------------------------------------------
------------------------------------------------------------
------------------------------------------------------------
------------------------------------------------------------
------------------------------------------------------------
------------------------------------------------------------
------------------------------------------------------------
------------------------------------------------------------
------------------------------------------------------------
------------------------------------------------------------
------------------------------------------------------------
------------------------------------------------------------
------------------------------------------------------------
------------------------------------------------------------
------------------------------------------------------------
------------------------------------------------------------
------------------------------------------------------------
------------------------------------------------------------
------------------------------------------------------------
------------------------------------------------------------
------------------------------------------------------------
------------------------------------------------------------
------------------------------------------------------------
-------------------------atgattccgtttggatgtaaaaaggctgctctgaa
acatgtgatgtcttttagactccaggtgtttatgttcttgaatgaactg---------ga
gttagacatatctttcagagtcatgcatgaagagaaagcatttgttatttatgcgaatac
tggaagcatgaagtgctttgattgcggggacatagggcacaaaaagtatttatgccccca
taaagcccagattaatg-------------------------------------------
------------------------------------------------------------
------------------------------------------------------------
------------------------------------------------------------
------------------------------------------------------------
------------------------------------------------------------
--------------------------gatgatgattcattttctgatatatccgaaattg
gatcacagtgtggaaatgtggatgatgtatacacactgcaggacttagatgactttccgg
atgaaact-------aagattttaacatcaatgatttcttttctgatgttgacaaattca
t-----------------------------------------------------------
------------------------------------------------------------
------------------------------------------------------------
------------------------------------------------------------
------------------------------------------------------------
------------------------------------------------------------
------------------------------------------------------------
------------------------------------------------------------
------------------------------------------------------------
------------------------------------------------------------
------------------------------------------------------------
------------------------------------------------------------
------------------------------------------------------------
------------------------------------------------------------
------------------------------------------------------------
------------------------------------------------------------
------------------------------------------------------------
------------------------------------------------------------
------------------------------------------------------------
------------------------------------------------------------
------------------------------------------------------------
------------------------------------------------------------
------------------------------------------------------------
------------------------------------------------------------
------------------------------------------------------------
------------------------------------------------------------
------------------------------------------------------------
------------------------------------------------------------
------------------------------------------------------------
------------------------------------------------------------
------------------------------------------------------------
------------------------------------------------------------
------------------------------------------------------------
------------------------------------------------------------
------------------------------------------------------------
------------------------------------------------------------
------------------------------------------------------------
------------------------------------------------------------
------------------------------------------------------------
------------------------------------------------------------
------------------------------------------------------------
------------------------------------------------------------
------------------------------------------------------------
------------------------------------------------------------
------------------------------------------------------------
------------------------------------------------------------
------------------------------------------------------------
------------------------------------------------------------
------------------------------------------------------------
------------------------------------------------------------
------------------------------------------------------------
------------------------------------------------------------
------------------------------------------------------------
------------------------------------------------------------
------------------------------------------------------------
------------------------------------------------------------
------------------------------------------------------------
------------------------------------------------------------
------------------------------------------------------------
------------------------------------------------------------
------------------------------------------------------------
------------------------------------------------------------
------------------------------------------------------------
------------------------------------------------------------
------------------------------------------------------------
------------------------------------------------------------
------------------------------------------------------------
------------------------------------------------------------
------------------------------------------------------------
------------------------------------------------------------
------------------------------------------------------------
------------------------------------------------------------
------------------------------------------------------------
------------------------------------------------------------
------------------------------------------------------------
------------------------------------------------------------
------------------------------------------------------------
------------------------------------------------------------
------------------------------------------------------------
------------------------------------------------------------
------------------------------------------------------------
------------------------------------------------------------
------------------------------------------------------------
------------------------------------------------------------
------------------------------------------------------------
------------------------------------------------------------
------------------------------------------------------------
------------------------------------------------------------
------------------------------------------------------------
------------------------------------------------------------
------------------------------------------------------------
------------------------------------------------------------
------------------------------------------------------------
------------------------------------------------------------
----
>Tx1-25_DR|75524
------------------------------------------------------------
------------------------------------------------------------
------------------------------------------------------------
------------------------------------------------------------
------------------------------------------------------------
------------------------------------------------------------
------------------------------------------------------------
------------------------------------------------------------
------------------------------------------------------------
------------------------------------------------------------
------------------------------------------------------------
------------------------------------------------------------
------------------------------------------------------------
------------------------------------------------------------
------------------------------------------------------------
------------------------------------------------------------
------------------------------------------------------------
------------------------------------------------------------
------------------------------------------------------------
------------------------------------------------------------
------------------------------------------------------------
------------------------------------------------------------
------------------------------------------------------------
------------------------------------------------------------
------------------------------------------------------------
------------------------------------------------------------
------------------------------------------------------------
------------------------------------------------------------
------------------------------------------------------------
------------------------------------------------------------
------------------------------------------------------------
------------------------------------------------------------
------------------------------------------------------------
------------------------------------------------------------
------------------------------------------------------------
------------------------------------------------------------
------------------------------------------------------------
------------------------------------------------------------
------------------------------------------------------------
------------------------------------------------------------
------------------------------------------------------------
------------------------------------------------------------
------------------------------------------------------------
------------------------------------------------------------
------------------------------------------------------------
------------------------------------------------------------
------------------------------------------------------------
------------------------------------------------------------
------------------------------------------------------------
------------------------------------------------------------
------------------------------------------------------------
------------------------------------------------------------
------------------------------------------------------------
------------------------------------------------------------
------------------------------------------------------------
------------------------------------------------------------
------------------------------------------------------------
------------------------------------------------------------
------------------------------------------------------------
------------------------------------------------------------
------------------------------------------------------------
------------------------------------------------------------
------------------------------------------------------------
------------------------------------------------------ggagga
gactggaattgcactattgattttatcatttatagtcatggagaagaacctcaccatgaa
tcagctgatgttttatcaaatattttaaaaagttttgaatcaatagatatttggagaaga
ataaatattgga------attaaacagtatacatggcttaaagtgtctaataatagggtc
agttgagcttggttaaatcatttttataaaggt-aaagaatggaataataaaattactga
tgtctctattttacctgttggat-------tttcagaccatcatttgatattatttggtt
taaccatgaaaaaacgttcaaaactaagttatttttggcattttattaccaaa----ttg
ttaaatgagatttgatgattttgtgagaattttaaagatttttggaacgattggaggcta
aaaaaggg-------------------ttattttggaaacttgtctttgtggtgggaggt
tggtaaggcaaatattcgagtattttgtcaaaattacagttcactttctacttctaaaac
aaaggtagcaatacaaaaacttcaaagagatatacaagccctggagaatactcttgtcaa
caataataatggaagtgcacacaatgaacatttt--aag-aaaaagaaggaacttgg---
-----tgcaggagcaagtgaaaggagcttttaataagagcgaggatttgtttgattaagg
acatggatgcacctacttcatacttttttaatcttcaaaagaaaagtgttcaacaaaaac
aaatgtttcatcttcgccgttctgatggggtcataacttctgatctagtagacatcaaga
agcagacactcacattttatagggatttgtatggaactgagatttgtgatcatgaatgtg
ccttggacttgctgagtgatctaccgaaattgtcaaatgaac-agagaaaatccttagat
aatccaataccttttcaagagattacagaagcaatgagtcagttatcaaacagtcgttct
ccaggaatttatagattgcccgcagagttttataagactttttggaacctattaggaaat
gacttgtatgaagttttattagaaagcataaaaaactagctacttcccactagttgcaaa
cgagcagtcctgacattactacctaagaagggggacttatgtcttttaaagaactggaga
cctgtttcattattgtgtatg---gactataaaatactctcaaaatgtttagcaaatagg
ctgaaatatgttttagattccttaattcaaaatgatcagacatattgcattccaaacagg
tcgataatagaaaatgttttttcttttaagagatatagtggattttaatcaatttaataa
tgtcgatctgggagtgctttcattagatcaagaaaaagcc--------------------
-------attaaatcaagaaaaagctttcgatagggtgaagtgattctatatcatatatt
aagttattatattctgagttttttttttattg---tgaaagcagggggaggattgagtgc
acctatacctgtattaaaaggtattagggcaaggttgtccactttctggacaattataca
gtcttgttattgagcctttattgtgtaggttaagaaggaatctaagaggaattcattgta
acgatgctatgaatggcatttcaa---------tatcagcttatgctgatgatgtcactg
tttttattttaaatcaggatgatatacaaattttaactcaagctattgggaaatatgaga
aggcatcatcagcaagagtgaattggggcaaaagtgaagctttt----------------
------------------------------------------------------------
------------------------------------------------------------
------------------------------------------------------------
--------------------------aaaaataatttagccgcctcacttttatggcata
gactcattgtaatggaaccacctgaagatttgatttgcaaaatacagagaacatttgtgg
agtt-ttttttttttgagcggagaacactggattcgtgctgcagccctataccttcctgt
gtgtgagggaggccaaggattggtggatgttcgaagtaagatctgtgcttccaggatcca
agcagcacagagatttctgtatcaaaagaact-----tagcttgaaataaaactgctaaa
gtgattttacaaaaggcaggtggtcttcaactagatagacatttg-tttttaatggaact
aaagaacataaaccttttttgggattacatctttttacagctcaatgttgcattactggt
gaactgttttaagagtggaaagagatatggatgaacctggaagatggattgaagaagagc
cattgttttttaatccagtgattcagacaatacttttatcatctatgagtgtgcatgaat
gtttacaaaaacatggtattgtgaaacttgggcaattgttgaaaaagaaccactggga--
---------------atcagcagaaaccatgaaagaagtgataagtttcaaatcctcacg
cttgactaaaaagataatagaagaaattgttaataaattaccaagcagttatagaagaag
ccttggtcacaagacttaatcagaagagaggaatgaaatggactttccaaaaatacaagt
tgctgcagcatgtagtgaaagacaagatgatgaat-ctgctggttcaatcctatcatttg
aaactccacgtttggattggtttgaaggcatatcaaaaaaag-tcatatacaatgtaaca
------------------------------------------------------------
------------------------------------------------------------
------------------------------------------------------------
------------------------------------------------------------
------------------------------------------------------------
------------------------------------------------------------
------------------------------------------------------------
------------------------------------------------------------
------------------------------------------------------------
------------------------------------------------------------
------------------------------------------------------------
------------------------------------------------------------
------------------------------------------------------------
------------------------------------------------------------
------------------------------------------------------------
------------------------------------------------------------
------------------------------------------------------------
------------------------------------------------------------
------------------------------------------------------------
------------------------------------------------------------
------------------------------------------------------------
------------------------------------------------------------
------------------------------------------------------------
------------------------------------------------------------
------------------------------------------------------------
------------------------------------------------------------
------------------------------------------------------------
------------------------------------------------------------
------------------------------------------------------------
------------------------------------------------------------
------------------------------------------------------------
------------------------------------------------------------
------------------------------------------------------------
------------------------------------------------------------
----
>Tx1-25_DR|75525
------------------------------------------------------------
------------------------------------------------------------
------------------------------------------------------------
------------------------------------------------------------
------------------------------------------------------------
------------------------------------------------------------
------------------------------------------------------------
------------------------------------------------------------
------------------------------------------------------------
------------------------------------------------------------
------------------------------------------------------------
------------------------------------------------------------
------------------------------------------------------------
------------------------------------------------------------
------------------------------------------------------------
------------------------------------------------------------
------------------------------------------------------------
------------------------------------------------------------
------------------------------------------------------------
------------------------------------------------------------
------------------------------------------------------------
------------------------------------------------------------
------------------------------------------------------------
------------------------------------------------------------
------------------------------------------------------------
------------------------------------------------------------
------------------------------------------------------------
------------------------------------------------------------
------------------------------------------------------------
------------------------------------------------------------
------------------------------------------------------------
------------------------------------------------------------
------------------------------------------------------------
------------------------------------------------------------
------------------------------------------------------------
------------------------------------------------------------
------------------------------------------------------------
------------------------------------------------------------
------------------------------------------------------------
------------------------------------------------------------
------------------------------------------------------------
------------------------------------------------------------
------------------------------------------------------------
------------------------------------------------------------
------------------------------------------------------------
------------------------------------------------------------
------------------------------------------------------------
------------------------------------------------------------
------------------------------------------------------------
------------------------------------------------------------
------------------------------------------------------------
------------------------------------------------------------
------------------------------------------------------------
------------------------------------------------------------
------------------------------------------------------------
------------------------------------------------------------
------------------------------------------------------------
------------------------------------------------------------
------------------------------------------------------------
------------------------------------------------------------
------------------------------------------------------------
------------------------------------------------------------
------------------------------------------------------------
------------------------------------------------------------
------------------------------------------------------------
------------------------------------------------------------
------------------------------------------------------------
------------------------------------------------------------
------------------------------------------------------------
------------------------------------------------------------
------------------------------------------------------------
------------------------------------------------------------
------------------------------------------------------------
------------------------------------------------------------
------------------------------------------------------------
------------------------------------------------------------
------------------------------------------------------------
------------------------------------------------------------
------------------------------------------------------------
------------------------------------------------------------
------------------------------------------------------------
------------------------------------------------------------
------------------------------------------------------------
------------------------------------------------------------
------------------------------------------------------------
------------------------------------------------------------
------------------------------------------------------------
------------------------------------------------------------
------------------------------------------------------------
------------------------------------------------------------
------------------------------------------------------------
------------------------------------------------------------
------------------------------------------------------------
------------------------------------------------------------
------------------------------------------------------------
------------------------------------------------------------
------------------------------------------------------------
------------------------------------------------------------
------------------------------------------------------------
------------------------------------------------------------
------------------------------------------------------------
------------------------------------------------------------
------------------------------------------------------------
------------------------------------------------------------
------------------------------------------------------------
------------------------------------------------------------
------------------------------------------------------------
------------------------------------------------------------
------------------------------------------------------------
------------------------------------------------------------
------------------------------------------------------------
------------------------------------------------------------
------------------------------------------------------------
------------------------------------------------------------
------------------------------------------------------------
------------------------------------------------------------
------------------------------------------------------------
------------------------------------------------------------
------------------------------------------------------------
-------------------ttgtaataag----agggagaatatgtcta--ttaaattat
-taataggtacaacaaaactg-ggcaaatgaaaaataagaaagaacaaagatt-------
--------------------ttgctgtcat---------------------aaatcctaa
agt---------------------------------------------------------
------------------------------------------------------------
------------------------------------------------------------
------------------------------------------------------------
------------------------------------------------------------
------------------------------------------------------------
------------------------------------------------------------
------------------------------------------------------------
------------------------------------------------------------
------------------------------------------------------------
------------------------------------------------------------
------------------------------------------------------------
------------------------------------------------------------
------------------------------------------------------------
------------------------------------------------------------
------------------------------------------------------------
------------------------------------------------------------
------------------------------------------------------------
------------------------------------------------------------
------------------------------------------------------------
------------------------------------------------------------
------------------------------------------------------------
------------------------------------------------------------
------------------------------------------------------------
------------------------------------------------------------
----
>Tx1-25_DR|151006
------------------------------------------------------------
------------------------------------------------------------
------------------------------------------------------------
------------------------------------------------------------
----tctctctctct---------------------------------------------
------------------------------------------------------------
--------------------------------------------------------ctct
ctctctctct--------------------------------------------------
------------------------------------------------------------
------------------------------------------------------------
------------------------------------------------------------
------------------------------------------------------------
------------------------------------------------------------
------------------------------------------------------------
------------------------------------------------------------
------------------------------------------------------------
------------------------------------------------------------
------------------------------------------------------------
------------------------------------------------------------
------------------------------------------------------------
------------------------------------------------------------
------------------------------------------------------------
------------------------------------------------------------
------------------------------------------------------------
------------------------------------------------------------
-------------ctcggtgcatgctgggagtgtacgggtgcgtgcgagggtgaacacgg
tgagagggcgtc----tgattttccccccttttctttctttttttttcttattaaagtga
ta------------------aacgaaagtaaagtggatt-----------gaagacgtaa
gtaaaaagttattgtttgt--agttttggtgtggcggaga--------------------
------------------------------------------------------------
------------------------------------------------------------
------------------------------------------------------------
------------------------------------------------------------
------------------------------------------------------------
--------------agagaagagatggcctcctcacctgcggagggcgcggcgtctctat
ctctccgccacggtgtcaggtgtatggctgaacctggagtgaccgtggaggatgtactgt
tggcagccggagagcaaataggatatgaaaatatctgctctgcatcccgcatgaataagg
caatcgttatttttgtgaaggaagaaaacttggtgaatcacttgataagcacgggtgttg
aggtaagtggcgcttatatcactgtttcaccgcttgtcacgccgacaacgcgtgtaacga
tatcaaacgtgccaccg--ttcataaagaatgctgaaattgaacgagctcttgtaagtta
tggaaagttggctagtccaattagaatgatttctcttggatgcaaaaatgaggctttaaa
gcacgtgttatcattcagacggcaagtttttatgttcctgaatgaacca---------ga
gctgaacgtttcatttagactgtggcatgaagggaaatcttttttgctgtacgctagcac
tggaagtttaaagtgttttgaatgcggagatttaggacacaaaaaagccaaatgccctca
taaagtgcaggctgatg-----aaaatatagaacagcatt----ctgttgacagagaccg
tgatattaaca------caaatgtagtggaggaacaaccccgagttg---------tgaa
tgaaacgcatgatggtgatgttgctgatagtaacagtggtagtg---ttagaactgatga
cgggcctgtggtttccataaaccag-aacaatacagtcgaagaaatagcgagacac----
--------gatgatgatgatgatgatgacgagattgtggcagaaagtagtggagcaggtg
tagagacaatgactgaagaaaaagaaattgagcaacaacttgaaaattcacaaggtcttg
aaatgaataatgacaatgagactatggatgatgatgcttgttcagatatttcagattttg
gtccccag------gttatgggagaattgtatacattacaggaaataaatgattttctag
atgaaacttttggaaaagtgattgaggttgaggattttttcccagatgtggataaattta
ttgcttcggttgtgttgcttc--agaaaacagtaagccttgatgagttgagtaagcagaa
gagatttcggttgagaaagcatttaacaaaactgcgcaaaggaaaacctcgtaaattaaa
gaagtaaa-------------aaatgtataggctgcacagggtgtctatctttttttggt
ttctggctctgtttctgtcctgtcttttttttcat-ttatttatggagcaattgagggta
ggctccttaaatattaatgggggtagagataggaaaaagttggcagtgatttcagaattt
ctagaattaaaaaagattaatgttgcctttttacaggaaacacat---------tctgat
tgtgataacgaaatagaatgggatatgtggtggggtggaaaactttttttgagtcatgga
tcaaataatagtgcaggagttgcaatattaatttccaaaaatttaaatgctaatatatta
ttagtaaaagaaattgaaaaaggtaggatcttgtatacaaaaatagaaattgaaggcttt
ttgtttggttttattaatgtttatgccccaaataatgggtcggaaagggtgagttttttt
atgaaattaaatgagtttttaaaaggagtagaagaaggtgtttgtattgttttaggtgga
gattggaactgtacaacagattttactgttgatagaaatggtgaagaacctcataatcaa
tctagtttagttttatccagaataatgaagaaaaatgggttagtagacatatggagatta
agaaataaagag------gaaagacagtatacatgggttaaagtgacagataatatggta
catggtgcaagattggatcgtttttatgtggga-caaatatggaacaacagggttataaa
ggcttttatttcccctactgctt-------tttcggatcatcatatgattggtttagaac
ttaatatgacaaaaacgtcaagatgtgcatattattggcattttaatacaaaa----tta
ctacaaga---tgttttgttttgtgagagatttatattattttggaatgaatggaaaatg
aaaaagga-------------------ttcttttgaaagccttagtcaatggtgggaggt
gggcaaagcacagataagagttttttgccagaactatactttaaactcttccttacaaat
taagacaacaatacaaagactggaaaaagacattgtgcagcttgaaaaagaacttatgga
---taatcctggaaatgtgcagaaagactttttgaaaaagaaaaaagcagaacttggatc
tttcttgtatgaacgggcaaaaggagc-aatgataagagcaaaattttgttccattaaag
acatggatgctcccagttcttactttttcaacttagaaaaaaaaagtgctcaacagaaac
agatacatcatctgcgccgggaaaatgggactattacttctgatacattggaaatacgaa
agatggctgttgatttttatagaacattatatagtaaggaaccatgtgacattaaaagtg
cggaagaactactcgagaacttgccaagattaccagatgaac-aaaaaaagttgttggac
agagatattactttcaaaga----actgaggcaatgcagcaattgtctaatggacggtct
ccgggaatagatggactgccggttgaattttatcgacaattttggaatgaaatcggaatg
gatttatatgaagtatttttaagctgttttaaagaaaagttgcttcctttgagttgtcga
cgtgcagttctctcattgttaccaaaaaaaggggatttatgtttattgaaaaactggaga
cctgtgtcattattatgtttg---gactacaaaattttgtcaaaatgtctagcaaataga
attatgcattgtttacaattcctgattgagaatgatcaaacatattgtgtcccagatagg
tcaattaatgacaaca-tttttatgttacgagatgtagttgattttagtcatcttacaag
taaggatcttggtgttttatcattagatcaagaaaaagctttcgatagagtggaccatgg
ctatctttttaatgttttaaaaaactttgggtttg--gtgaagaatttttatcatatata
aaactgttgtattcaaat-gtatttataatgg---ttaaggctggtggggctttgagtgc
acaagtacctattggaagaggaatca-gacaaggctgcccattgtctggacagctatata
gtctaatgattgaacctcttttactcaaacttaggaaagatttaaatggtgttgtatata
aaaatg---gaggtgaaattgtaaaacaggtcttatctgcttatgcagacgatatcacag
tatttatcaccgggcaggaagacattagaagtttaaataagaatattagaacttatgaaa
aagcatcttcagccaaagtaaattgggagaaaagtgaggggtatattatgggtcagtgga
atgaggtgggatatccaaagttaccagggggtttaaaatggggtaaggatgggattaaag
ttttaggag----------tttttattggtagtgataaatatcgaatga--agaattggg
agggtatgctggataaggtatctgcccgattgtctaaatgggaaccgctattaccacagt
tgtcatacagggggagagttttagttgccaataatctggtagcctctacactgtggcaca
gatgtatagttttggatccaccggaagatattatatgtgaaatacaaaggaagctggtca
a-----ttttttttggagtggtgaacactgggtccgggcatcagtcatttttttaccagt
gtgcgagggaggtcatggactagtggatgttaaatctcgcattcaagcttttaggctaca
agcagtaaaaagatttctttatcacaaagagt-----tgttatggacacccacaacatgt
gccattttacaaagggcaggtggacttggattagataaacacctg-tttttaatgagatt
ggaagatatggatt-tgtctacaatttcaagtttttatcagaagatgttttgtgtgtggc
gtaatgttttaaaggtggaaagagacaaagacaatttcatacactgggctcctgaagaac
ctttgttttttaatagcatgattcaaactagacttttatcctcagtaagtgtacaagttt
gtatgctaaagaaggggattgtgaagctgggacacctaatgaataataagacatggaa--
---------------atctgtggaaaccattatggaagtgactggtttaaaatcaaaaag
acttgcgggacaatttttaacagaaattactgcggcattacaaaacttttatggaaaaat
cataacaagtgaaaagttatcagactggagtgacactaaagattttccaaggattggcat
ttctttgcaaatttgtgatgagaatcaagaagaaa-ccacggactcaatattaaatttgg
agactcctcaactccataatctagataatacttcaaaaaaag-cactatactatgcaaca
gtgaaagtagtacaccaaa----agtcactaaggagacaaaaagtttcaaaatggagagg
attgttggatccagatttccttgtaagagacaggtggaggaccttgtataaactccctgt
agaaaaacgaactgctgatctacagtggaggattattcatggagccatagctacaaacag
acatgtggcacacctaaatccagcagtgggtgggcagtgttggttttgtgacgagggaga
agatttagagcacttg-tttttaaaatgtaaaagactaggtaatttgtttgaattactta
gaatatggtttcagaggtttgaagaa----------gatttctcagataaactatttata
ggtggattgaaatataggtttataaaaag----aaggaaagtatgttta--ttgaattat
ttattaggtacagcaaaatta-gcaatatggaaaactaggaaaaataaaggta-------
--------------------tgggtttga----------tggcaac-----tgatcctga
agttatgtttctgtat---ttggtgacagcgaga-ataaaaattgaatttgcgtattaca
acttaa---------caaataatgtagctgggttccatg----------aatgctggtgt
attaatgaggctctatgtgttgtacatgatgat--ctcttggtgttaaatttttaaattt
tgtatg-----------tttttgaatatatctgatatgttttttt----------aattg
gcaatgtaag-----------caattgataaa-ttaaagt-------attattcaa-cct
ctctctctctct------------------------------------------------
------------------------------------------------------------
------------------------------------------------------------
------------------------------------------------------------
------------------------------------------------------------
------------------------------------------------------------
------------------------------------------------------------
------------------------------------------------------------
------------------------------------------------------------
------------------------------------------------------------
------------------------------------------------------------
------------------------------------------------------------
------------------------------------------------------------
------------------------------------------------------------
------------------------------------------------------------
------------------------------------------------------------
------------------------------------------------------------
------------------------------------------------------------
------------------------------------------------------------
------------------------------------------------------------
----
>Tx1-25_DR|223769
------------------------------------------------------------
------------------------------------------------------------
------------------------------------------------------------
------------------------------------------------------------
------------------------------------------------------------
------------------------------------------------------------
------------------------------------------------------------
------------------------------------------------------------
------------------------------------------------------------
------------------------------------------------------------
------------------------------------------------------------
------------------------------------------------------------
------------------------------------------------------------
------------------------------------------------------------
------------------------------------------------------------
------------------------------------------------------------
------------------------------------------------------------
------------------------------------------------------------
------------------------------------------------------------
------------------------------------------------------------
------------------------------------------------------------
------------------------------------------------------------
------------------------------------------------------------
------------------------------------------------------------
------------------------------------------------------------
------------------------------------------------------------
------------------------------------------------------------
------------------------------------------------------------
------------------------------------------------------------
------------------------------------------------------------
------------------------------------------------------------
------------------------------------------------------------
------------------------------------------------------------
------------------------------------------------------------
------------------------------------------------------------
------------------------------------------------------------
------------------------------------------------------------
------------------------------------------------------------
------------------------------------------------------------
------------------------------------------------------------
------------------------------------------------------------
------------------------------------------------------------
------------------------------------------------------------
------------------------------------------------------------
------------------------------------------------------------
------------------------------------------------------------
------------------------------------------------------------
------------------------------------------------------------
------------------------------------------------------------
------------------------------------------------------------
------------------------------------------------------------
------------------------------------------------------------
------------------------------------------------------------
------------------------------------------------------------
------------------------------------------------------------
------------------------------------------------------------
------------------------------------------------------------
------------------------------------------------------------
------------------------------------------------------------
------------------------------------------------------------
------------------------------------------------------------
------------------------------------------------tatg--------
------------------------------------------------------------
------------------------------------------------------------
------------------------------------------------------------
------------------------------------------------------------
------------------ggaagttgactagcttg-------------------------
------------------------------------------------------------
------------------------------------------------------------
------------------------------------------------------------
------------------------------------------------------------
------------------------------------------------------------
------------------------------------------------------------
------------------------------------------------------------
------------------------------------att---------------------
------------------------------------------------------------
------------------------------------------------------------
------------------------------------------------------------
------------------------------------------------------------
-------------------------------------------aaaaaaagtt-------
------------------------------------------------------------
------------------------------------------------------------
------------------------------------------------------------
------------------------------------------------------------
------------------------------------------------------------
------------------------------------------------------------
------------------------------------------------------------
------------------------------------------------------------
------------------------------------------------------------
------------------------------------------------------------
------------------------------------------------------------
------------------------------------------------------------
------------------------------------------------------------
------------------------------------------------------------
------------------------------------------------------------
------------------------------------------------------------
------------------------------------------------------------
------------------------------------------------------------
------------------------------------------------------------
------------------------------------------------------------
------------------------------------------------------------
------------------------------------------------------------
------------------------------------------------------------
------------------------------------------------------------
------------------------------------------------------------
------------------------------------------------------------
------------------------------------------------------------
------------------------------------------------------------
------------------------------------------------------------
------------------------------------------------------------
------------------------------------------------------------
------------------------------------------------------------
------------------------------------------------------------
------------------------------------------------------------
------------------------------------------------------------
------------------------------------------------------------
------------------------------------------------------------
-----------------cctttaagatgt-------------------------------
------------------------------------------------------------
---------------------------------aaacatgagttgtgta-----------
---------------aacgtg---------------------------------------
--------------------ttgtcct---------------------------------
-----------------------------------ttagaagacaggtctttatgttctg
aaatga--------gcaaga----------------------------------------
------------------------------------------------------------
------------------------------------------------------------
------------------------------------------------------------
------------------------------------------------------------
------------------------------------------------------------
------------------------------------------------------------
------------------------------------------------------------
------------------------------------------------------------
------------------------------------------------------------
------------------------------------------------------------
------------------------------------------------------------
------------------------------------------------------------
------------------------------------------------------------
------------------------------------------------------------
------------------------------------------------------------
------------------------------------------------------------
------------------------------------------------------------
------------------------------------------------------------
------------------------------------------------------------
------------------------------------------------------------
------------------------------------------------------------
------------------------------------------------------------
------------------------------------------------------------
----
>Tx1-25_DR|299746
------------------------------------------------------------
------------------------------------------------------------
------------------------------------------------------------
------------------------------------------------------------
------------------------------------------------------------
------------------------------------------------------------
------------------------------------------------------------
------------------------------------------------------------
------------------------------------------------------------
------------------------------------------------------------
------------------------------------------------------------
------------------------------------------------------------
------------------------------------------------------------
------------------------------------------------------------
------------------------------------------------------------
------------------------------------------------------------
------------------------------------------------------------
------------------------------------------------------------
------------------------------------------------------------
------------------------------------------------------------
------------------------------------------------------------
------------------------------------------------------------
------------------------------------------------------------
------------------------------------------------------------
------------------------------------------------------------
------------------------------------------------------------
------------------------------------------------------------
------------------------------------------------------------
------------------------------------------------------------
------------------------------------------------------------
------------------------------------------------------------
------------------------------------------------------------
------------------------------------------------------------
------------------------------------------------------------
------------------------------------------------------------
------------------------------------------------------------
------------------------------------------------------------
------------------------------------------------------------
------------------------------------------------------------
------------------------------------------------------------
------------------------------------------------------------
------------------------------------------------------------
------------------------------------------------------------
------------------------------------------------------------
------------------------------------------------------------
------------------------------------------------------------
------------------------------------------------------------
------------------------------------------------------------
------------------------------------------------------------
------------------------------------------------------------
------------------------------------------------------------
------------------------------------------------------------
------------------------------------------------------------
------------------------------------------------------------
------------------------------------------------------------
------------------------------gtgcattctggg------------------
------------------------------------------------------------
------------------------------------------------------------
------------------------------------------------------------
------------------------------------------------------------
------------------------------------------------------------
------------------------------------------------------------
------------------------------------------------------------
------------------------------------------------------------
------------------------------------------------------------
---------------------------------------------agtgtacgtgtgagg
gttaacacggtg------agaaggcgtctgatttt-------------------------
------------------------------------------------------------
------------------------------------------------------------
------------------------------------------------------------
------------------------------------------------------------
--------ttc-----------ccc-ttttttcttttttctttta---------------
------------------------------------------------------------
------------------------------------------------------------
-------------------------------ttaa-------------------------
----------------------------agtgataagca---------------------
------------------------------------------------------------
------------------------------------------------------------
------------------------------------------------------------
-------------------------------------------gaagtaaagt-------
------------------------------------------------------------
------------------------------------------------------------
------------------------------------------------------------
------------------------------------------------------------
------------------------------------------------------------
------------------------------------------------------------
------------------------------------------------------------
------------------------------------------------------------
------------------------------------------------------------
----------------------------------a-------------------------
------------------------------------------------------------
------------------------------------------------------------
------------------------------------------------------------
------------------------------------------------------------
------------------------------------------------------------
------------------------------------------------------------
------------------------------------------------------------
------------------------------------------------------------
------------------------------------------------------------
------------------------------------------------------------
------------------------------------------------------------
------------------------------------------------------------
------------------------------------------------------------
------------------------------------------------------------
------------------------------------------------------------
------------------------------------------------------------
------------------------------------------------------------
------------------------------------------------------------
------------------------------------------------------------
------------------------------------------------------------
------------------------------------------------------------
------------------------------------------------------------
------------------------------------------------------------
------------------------------------------------------------
------------------------------------------------------------
------------------------------------------------------------
------------------------------------------------------------
-----------------gattgaagacgt-------------------------------
------------------------------------------------------------
--------------------------------aagtcaaaatatatttt-----------
ttgttatagtttgtaagtttg----gtgcggcggagaagagaagagatggcctcctcacc
tgctgaagccgtgccatctctatctctcctccatggtgtcaggtgtatggctgaacctga
tgtgaccgtggaggatgtactgttggtagctgga-gatcaaataggatatgaaaatattt
gctctgcatcccgcatgaataagtcagttgctatttttgtgagggaggaaaacttggtga
atcgat--------------------tgataagca---tgggagttgaggtaagaggcac
ttaatc---------actgtttcaccgctggtcacgacaacgactcgagtaacgatatca
aatgtgccac-----------cgtttataaagaatgctgt------aattatatga-gct
ct----------------------------------------------------------
------------------------------------------------------------
------------------------------------------------------------
------------------------------------------------------------
------------------------------------------------------------
------------------------------------------------------------
------------------------------------------------------------
------------------------------------------------------------
------------------------------------------------------------
------------------------------------------------------------
--------tgcaa-----------------------------------------------
------------------------------------------------------------
------------------------------------------------------------
------------------------------------------------------------
------------------------------------------------------------
------------------------------------------------------------
------------------------------------------------------------
------------------------------------------------------------
------------------------------------------------------------
------------------------------------------------------------
----
>Tx1-25_DR|299747
------------------------------------------------------------
------------------------------------------------------------
------------------------------------------------------------
------------------------------------------------------------
------------------------------------------------------------
------------------------------------------------------------
------------------------------------------------------------
------------------------------------------------------------
------------------------------------------------------------
------------------------------------------------------------
------------------------------------------------------------
------------------------------------------------------------
------------------------------------------------------------
------------------------------------------------------------
------------------------------------------------------------
------------------------------------------------------------
------------------------------------------------------------
------------------------------------------------------------
------------------------------------------------------------
------------------------------------------------------------
------------------------------------------------------------
------------------------------------------------------------
------------------------------------------------------------
------------------------------------------------------------
------------------------------------------------------------
------------------------------------------------------------
------------------------------------------------------------
------------------------------------------------------------
------------------------------------------------------------
------------------------------------------------------------
------------------------------------------------------------
------------------------------------------------------------
------------------------------------------------------------
------------------------------------------------------------
------------------------------------------------------------
------------------------------------------------------------
------------------------------------------------------------
------------------------------------------------------------
------------------------------------------------------------
------------------------------------------------------------
------------------------------------------------------------
------------------------------------------------------------
------------------------------------------------------------
------------------------------------------------------------
------------------------------------------------------------
------------------------------------------------------------
------------------------------------------------------------
------------------------------------------------------------
------------------------------------------------------------
------------------------------------------------------------
------------------------------------------------------------
------------------------------------------------------------
------------------------------------------------------------
------------------------------------------------------------
------------------------------------------------------------
------------------------------gtgcattctggg------------------
------------------------------------------------------------
------------------------------------------------------------
------------------------------------------------------------
------------------------------------------------------------
------------------------------------------------------------
------------------------------------------------------------
------------------------------------------------------------
------------------------------------------------------------
------------------------------------------------------------
---------------------------------------------agtgtacgtgtgagg
gttaacacggtg------agaaagcgtcagatttt-------------------------
------------------------------------------------------------
------------------------------------------------------------
------------------------------------------------------------
------------------------------------------------------------
--------ttc-----------ccctttttttcttttttctttta---------------
------------------------------------------------------------
------------------------------------------------------------
-------------------------------ttaa-------------------------
----------------------------agtgataagga---------------------
------------------------------------------------------------
------------------------------------------------------------
------------------------------------------------------------
-------------------------------------------gaagtaaagt-------
------------------------------------------------------------
------------------------------------------------------------
------------------------------------------------------------
------------------------------------------------------------
------------------------------------------------------------
------------------------------------------------------------
------------------------------------------------------------
------------------------------------------------------------
------------------------------------------------------------
----------------------------------a-------------------------
------------------------------------------------------------
------------------------------------------------------------
------------------------------------------------------------
------------------------------------------------------------
------------------------------------------------------------
------------------------------------------------------------
------------------------------------------------------------
------------------------------------------------------------
------------------------------------------------------------
------------------------------------------------------------
------------------------------------------------------------
------------------------------------------------------------
------------------------------------------------------------
------------------------------------------------------------
------------------------------------------------------------
------------------------------------------------------------
------------------------------------------------------------
------------------------------------------------------------
------------------------------------------------------------
------------------------------------------------------------
------------------------------------------------------------
------------------------------------------------------------
------------------------------------------------------------
------------------------------------------------------------
------------------------------------------------------------
------------------------------------------------------------
------------------------------------------------------------
-----------------gattgaagacgt-------------------------------
------------------------------------------------------------
--------------------------------aagtcaaaa-------------------
--gttattgtttgtaagtttg----gtgtggcggagaagagaagagatggcctcctcacc
tgctgagggcgtggcatctctatctctcctccatggtgtcaggtgtatggctgaacctga
agtgaccgtggaggatgtactgttggcagctgga-gagcaaataggatatgaaaatattt
gctctgcatcccgcatgaataagtcagttgctatttttgtgagggaggaaaacttggtga
atcgat--------------------tgataagca---tgggagttgaggtaagtggcac
ttaatc---------actgtttcaccgctggtcacgacaatgactcgagtaacgatatca
aatgtgccgc-----------cgtttataaagaatgctgt------aattgaatga-gct
ct----------------------------------------------------------
------------------------------------------------------------
------------------------------------------------------------
------------------------------------------------------------
------------------------------------------------------------
------------------------------------------------------------
------------------------------------------------------------
------------------------------------------------------------
------------------------------------------------------------
------------------------------------------------------------
--------tgcaa-----------------------------------------------
------------------------------------------------------------
------------------------------------------------------------
------------------------------------------------------------
------------------------------------------------------------
------------------------------------------------------------
------------------------------------------------------------
------------------------------------------------------------
------------------------------------------------------------
------------------------------------------------------------
----
>Tx1-25_DR|541180
------------------------------------------------------------
------------------------------------------------------------
------------------------------------------------------------
------------------------------------------------------------
------------------------------------------------------------
------------------------------------------------------------
------------------------------------------------------------
------------------------------------------------------------
------------------------------------------------------------
------------------------------------------------------------
------------------------------------------------------------
------------------------------------------------------------
------------------------------------------------------------
------------------------------------------------------------
------------------------------------------------------------
------------------------------------------------------------
------------------------------------------------------------
------------------------------------------------------------
------------------------------------------------------------
------------------------------------------------------------
------------------------------------------------------------
------------------------------------------------------------
------------------------------------------------------------
------------------------------------------------------------
------------------------------------------------------------
------------------------------------------------------------
------------------------------------------------------------
------------------------------------------------------------
------------------------------------------------------------
------------------------------------------------------------
------------------------------------------------------------
------------------------------------------------------------
------------------------------------------------------------
------------------------------------------------------------
------------------------------------------------------------
------------------------------------------------------------
------------------------------------------------------------
------------------------------------------------------------
------------------------------------------------------------
------------------------------------------------------------
------------------------------------------------------------
------------------------------------------------------------
------------------------------------------------------------
------------------------------------------------------------
------------------------------------------------------------
------------------------------------------------------------
------------------------------------------------------------
------------------------------------------------------------
------------------------------------------------------------
------------------------------------------------------------
------------------------------------------------------------
------------------------------------------------------------
------------------------------------------------------------
------------------------------------------------------------
------------------------------------------------------------
------------------------------------------------------------
------------------------------------------------------------
------------------------------------------------------------
------------------------------------------------------------
------------------------------------------------------------
------------------------------------------------------------
------------------------------------------------------------
------------------------------------------------------------
------------------------------------------------------------
------------------------------------------------------------
------------------------------------------------------------
------------------------------------------------------------
------------------------------------------------------------
------------------------------------------------------------
------------------------------------------------------------
------------------------------------------------------------
------------------------------------------------------------
------------------------------------------------------------
------------------------------------------------------------
------------------------------------------------------------
------------------------------------------------------------
------------------------------------------------------------
------------------------------------------------------------
------------------------------------------------------------
------------------------------------------------------------
------------------------------------------------------------
------------------------------------------------------------
------------------------------------------------------------
------------------------------------------------------------
------------------------------------------------------------
------------------------------------------------------------
------------------------------------------------------------
------------------------------------------------------------
------------------------------------------------------------
------------------------------------------------------------
------------------------------------------------------------
------------------------------------------------------------
------------------------------------------------------------
------------------------------------------------------------
------------------------------------------------------------
------------------------------------------------------------
------------------------------------------------------------
------------------------------------------------------------
------------------------------------------------------------
------------------------------------------------------------
------------------------------------------------------------
------------------------------------------------------------
------------------------------------------------------------
------------------------------------------------------------
------------------------------------------------------------
------------------------------------------------------------
------------------------------------------------------------
------------------------------------------------------------
------------------------------------------------------------
------------------------------------------------------------
------------------------------------------------------------
------------------------------------------------------------
------------------------------------------------------------
------------------------------------------------------------
------------------------------------------------------------
------------------------------------------------------------
------------------------------------------------------------
------------------------------------------------------------
------------------------------------------------------------
---------------------------------------------------------tat
ctaataagaacagcaaatctg-gccatatggaaaatgagaaggaataaaggtc-------
--------------------aggctttta----------cagcaat-----agatactga
agttatgttcatgtgt---ctggtaacagcaaga-ttaagaacatcatttgcatataaca
gttt--------------------------------------------------------
------------------------------------------------------------
------------------------------------------------------------
------------------------------------------------------------
------------------------------------------------------------
------------------------------------------------------------
------------------------------------------------------------
------------------------------------------------------------
------------------------------------------------------------
------------------------------------------------------------
------------------------------------------------------------
------------------------------------------------------------
------------------------------------------------------------
------------------------------------------------------------
------------------------------------------------------------
------------------------------------------------------------
------------------------------------------------------------
------------------------------------------------------------
------------------------------------------------------------
------------------------------------------------------------
------------------------------------------------------------
------------------------------------------------------------
------------------------------------------------------------
------------------------------------------------------------
----
>Tx1-25_DR|627136
------------------------------------------------------------
------------------------------------------------------------
------------------------------------------------------------
------------------------------------------------------------
----tctctctctct---------------------------------------------
------------------------------------------------------------
--------------------------------------------------------ctct
ctctctctct--------------------------------------------------
------------------------------------------------------------
------------------------------------------------------------
------------------------------------------------------------
------------------------------------------------------------
------------------------------------------------------------
------------------------------------------------------------
------------------------------------------------------------
------------------------------------------------------------
------------------------------------------------------------
------------------------------------------------------------
------------------------------------------------------------
------------------------------------------------------------
------------------------------------------------------------
------------------------------------------------------------
------------------------------------------------------------
------------------------------------------------------------
------------------------------------------------------------
-------------ctcggtgcatgctgggagtgtacgggtgcgtgcgagggtgaacacgg
tgagagggcgtc----tgattttctctccttttctttctttttt-ctcttattaaagtga
ta------------------aacgaaagtaaagtggatt-----------gaagacgtaa
gtaaaaagttattgtttgt--agttttggtgtggcggaga--------------------
------------------------------------------------------------
------------------------------------------------------------
------------------------------------------------------------
------------------------------------------------------------
------------------------------------------------------------
--------------agagaagagatggcctcctcacctgcggagggcgcggcgtctctat
ctctccgccacggtgtcaggtgtatggctgaacctggagtgaccgtggaggatgtactgt
tggcagccggagagcaaataggatatgaaaatatctgctctgcatcccgcatgaataagg
cagtcgttatttttgtgaaggaagaaaacttggtgaatcacttgataagcacgggtgttg
aggtaagtggcgcttatatcactgtttcaccgcttgtcacgccgacaacgcgtgtaacga
tatcaaacgtgccaccg--ttcataaagaatgctgaaattgaacgagctcttgtaagtta
tggaaagttggctagtccaattagaatgatttctcttggatgcaaaaatgaggctttaaa
gcacgtgttatcattcagacggcaagtttttatgttcctgaatgaacca---------ga
gctgaacgtttcatttagactgtggcatgaagggaaatcttttttgctgtacgctagcac
tggaagtttaaagtgttttgaatgcggagatttaggacacaaaaaagccaaatgccctca
taaagtgcaggctgatg-----aaaatatagaacagcgtt----ctgttgacagagaccg
tgatattaaca------caaatgtagtggaggaacaaccccgagttg---------tgaa
tgaaacgcatgatggtgatgttgctgatagtaacagtggtagtg---ttagaactgatga
cgggcctgtggtttccataaaccag-aacaatacagtcgaagaaatagcgagacacgatg
atgatgatgatgatgatgatgatgatgacgagattgtggcagaaagtagtggagcaggtg
tagagacaatgactgaagaaaaagaaattgagcaacaacttgaaaattcacaaggtcttg
aaatgaataatgacaatgagactatggatgatgatgcttgttcagatatttcagattttg
gtccccag------gttatgggagaattgtatacattacaggaaataaatgattttctag
atgaaacttttggaaaagtgattgaggttgaggattttttcccagatgtggataaattta
ttgcttcggttgtgttgcttc--agaaaacagtaagccttgatgagttgagtaagcagaa
gagatttcggttgagaaagcatttaacaaaactgcgcaaaggaaaacctcgtaaattaaa
gaagtaaa-------------aaatgtataggctgcacagggtgtctatctttttttggt
ttctggctctgtttctgtcctgtcttttttttcat-ttatttatggagcaattgagggta
ggctccttaaatattaatgggggtagagataggaaaaagttggcagtgatttcagaattt
ctagaattaaaaaagattaatgttgcctttttacaggaaacacat---------tctgat
tgtgataacgaaatagaatgggatatgtggtggggtggaaaactttttttgagtcatgga
tcaaataatagtgcaggagttgcaatattaatttccaaaaatttaaatgctaatatatta
ttagtaaaagaaattgaaaaaggtaggatcttgtatacaaaaatagaaattgaaggcttt
ttgtttggttttattaatgtttatgccccaaataatgggtcggaaagggtgagttttttt
atgaaattaaatgagtttttaaaaggagtagaagaaggtgtttgtattgttttaggtgga
gattggaactgtacaacagattttactgttgatagaaatggtgaagaacctcataatcaa
tctagtttagttttatccagaataatgaagaaaaatgggttagtagacatatggagatta
agaaataaagag------gaaagacagtatacatgggttaaagtgacagataatatggta
catggtgcaagattggatcgtttttatgtggga-caaatatggaacaacagggttataaa
ggcttttatttcccctactgctt-------tttcggatcatcatatgattggtttagaac
ttaatatgacaaaaacgtcaagatgtgcatattattggcattttaatacaaaa----tta
ctacaaga---tgttttgttttgtgagagatttatattattttggaatgaatggaaaatg
aaaaagga-------------------ttcttttgaaagccttagtcaatggtgggaggt
gggcaaagcacagataagagttttttgccagaactatactttaaactcttccttacaaat
taagacaacaatacaaagactggaaaaagacattgtgcagcttgaaaaagaacttatgga
---taatcctggaaatgtgcagaaagactttttgaaaaagaaaaaagcagaacttggatc
tttcttgtacgaacgggcaaaaggagc-aatgataagagcaaaattttgttccattaaag
acatggatgctcccagttcttactttttcaacttagaaaaaaaaagtgctcaacagaaac
agatacatcatctgcgccgggaaaatgggactattacttctgatacattggaaatacgaa
agatggctgttgatttttatagaacattatatagtaaggaaccatgtgacattaaaagtg
cggaagaactactcgagaacttgccaagattaccagatgaac-aaaaaaagttgttggac
agagatattactttcaaagaactaactgaggcaatgcagcaattgtctaatggacggtct
ccgggaatagatggactgccggttgaattttatcgacaattttggaatgaaatcggaatg
gatttatatgaagtatttttaagctgttttaaagaaaagttgcttcctttgagttgtcga
cgtgcagttctctcattgttaccaaaaaaaggggatttatgtttattgaaaaactggaga
cctgtgtcattattatgtttg---gactacaaaattttgtcaaaatgtctagcaaataga
attatgcattgtttacaattcctgattgagaatgatcaaacatattgtgtcccagatagg
tcaattattgataaca-tttttatgttacgagatgtagttgattttagtcatcttacaag
taaggatcttggtgttttatcattagatcaagaaaaagctttcgatagagtggaccatgg
ctatctttttaatgttttaaaaaactttgggtttg--gcgaagaatttttatcatatata
aaactgttgtattcaaat-gtatttataatgg---ttaaggctggtggggctttgagtgc
acaagtacctattggaagaggaatca-gacaaggctgcccattgtctggacagctatata
gtctaatgattgaacctcttttactcaaacttaggaaagatttaaatggtgttgtatata
aaaatg---gaggtgaaattgtaaaacaggtcttatctgcttatgcagacgatatcacag
tatttatcaccgggcaggaagacattagaagtttaaataaaaatattagaacttatgaaa
aagcatcttcagccaaagtaaattgggagaaaagtgaggggtatattatgggtcagtgga
atgaggtgggatatccaaagttaccagggggtttgaaatggggtaaggatgggattaaag
tcttaggag----------tttttattggtagtgataaatatcgaatga--agaattggg
agggtatgctggataaggtatctgcccgattgtctaaatgggaaccgctattaccacagt
tgtcatacagggggagagttttagttgccaataatctggtagcctctacactgtggcaca
gatgtatagttttggatccaccggaagatattatatgtgaaatacaaaggaagctggtca
a-----ttttttttggagtggtgaacactgggtccgggcatcagtcatttttttaccagt
gtgcgagggaggtcatggactagtggatgttaaatctcgcattcaagcttttaggctaca
agcagtaaaaagatttctttatcacaaagagt-----tgttatggacacccacaacatgt
gccattttacaaagggcaggtggacttggattagataaacacctg-tttttaatgagatt
ggaagatatggatt-tgtctgcaatttcaagtttttatcagaagatgttttgtgtgtggc
gtaatgttttaaaggtggaaagagacaaagacaatttcatacactgggctcctgaagaac
ctttgttttttaatagcatgattcaaactagacttttatcctcagtaagtgtacaagttt
gtatgctaaagaaggggattgtgaagctgggacacctaatgaataataagacatggaa--
---------------atctgtggaaaccattatggaagtgactggtttaaaatcaaaaag
acttgcgggacaatttttaacagaaattactgcgacattacaaaacttttatggaaaaat
cataacaagtgaaaagttatcagactggagtgacactaaagattttccaaggattggcat
ttctttgcaaatttgtgatgagaatcaagaagaaa-ccacagactcaatattaaatttgg
agactcctcaactccataatctagataatacttcaaaaaaag-cactatactatgcaaca
gtgaaagtagtacaccaaa----agtcactaaggagacaaaaagtttcaaaatggagagg
attgttgggtccagatttccttgtaagagacaggtggaggaccttgtataaactccctgt
agaaaaacgaactgctgatctacagtggaggattattcatggagccatagctacgaacag
acatgtggcacacctaaatccagcagtgggtgggcagtgttggttttgtgacgagggaga
agatttagagcacttg-tttttaaaatgtaaaagactaggtaatttgtttgaattactta
gaatatggtttcagaggtttgaagaa----------gatttctcagataaactatttata
ggtggattgaaatataggtttataaaaag----aaggaaagtatgttta--ttgaattat
ttattaggtacagcaaaatta-gcaatatggaaaactaggaaaaataaaggta-------
--------------------tgggtttga----------tggcaac-----tgatcctga
agtaatgtttctgtat---ttggtgacagcgaga-ataaaaattgaatttgcgtattaca
acttaa---------caaataatgtagctgggttccatg----------aatgctggtgt
attaatgaggctctatgtgttgtacatgatgat--ctcttggtgttaaatttttaaattt
tgtatg-----------tttttgaatatatctgagatgttttttt----------aattg
gcaatgtaag-----------caattgataaa-ttaaagt-------attattcaa-cct
ctctctctctct------------------------------------------------
------------------------------------------------------------
------------------------------------------------------------
------------------------------------------------------------
------------------------------------------------------------
------------------------------------------------------------
------------------------------------------------------------
------------------------------------------------------------
------------------------------------------------------------
------------------------------------------------------------
------------------------------------------------------------
------------------------------------------------------------
------------------------------------------------------------
------------------------------------------------------------
------------------------------------------------------------
------------------------------------------------------------
------------------------------------------------------------
------------------------------------------------------------
------------------------------------------------------------
------------------------------------------------------------
----
>Tx1-25_DR|627137
------------------------------------------------------------
------------------------------------------------------------
------------------------------------------------------------
------------------------------------------------------------
------------------------------------------------------------
------------------------------------------------------------
------------------------------------------------------------
------------------------------------------------------------
------------------------------------------------------------
------------------------------------------------------------
------------------------------------------------------------
------------------------------------------------------------
------------------------------------------------------------
------------------------------------------------------------
------------------------------------------------------------
------------------------------------------------------------
------------------------------------------------------------
------------------------------------------------------------
------------------------------------------------------------
------------------------------------------------------------
------------------------------------------------------------
------------------------------------------------------------
------------------------------------------------------------
------------------------------------------------------------
------------------------------------------------------------
------------------------------------------------------------
------------------------------------------------------------
------------------------------------------------------------
------------------------------------------------------------
------------------------------------------------------------
------------------------------------------------------------
------------------------------------------------------------
------------------------------------------------------------
------------------------------------------------------------
------------------------------------------------------------
------------------------------------------------------------
------------------------------------------------------------
------------------------------------------------------------
------------------------------------------------------------
------------------------------------------------------------
------------------------------------------------------------
------------------------------------------------------------
------------------------------------------------------------
------------------------------------------------------------
------------------------------------------------------------
------------------------------------------------------------
------------------------------------------------------------
------------------------------------------------------------
------------------------------------------------------------
------------------------------------------------------------
------------------------------------------------------------
------------------------------------------------------------
------------------------------------------------------------
------------------------------------------------------------
------------------------------------------------------------
------------------------------------------------------------
------------------------------------------------------------
------------------------------------------------------------
------------------------------------------------------------
------------------------------------------------------------
------------------------------------------------------------
------------------------------------------------------------
------------------------------------------------------------
------------------------------------------------------------
-----------------------tactactgtaagaaatggcgaagaacctcataatcaa
tctagtttagttttatccagaataatgaagaaaaatgggttagtagacatatggagatta
agaaataaggag------gaaagacagtatacatgggttaaagtgactgataatgtggtc
tatggtgcaagattggatcgtttttatgtggga-caaatatggaacaacagggttataaa
ggcattcatttcacttactgctt-------ttttggatgatcatatgattggtttagaac
ttaatatgaaaaacatgtcaagatgtgcatattattggcattttaatacaaaa----tta
ttacaaga---tgttttgttttgtgagagatttatattattttggaatgaatggaaaatg
aaaaagga-------------------ttcttttgtaagccttagtcaatggtgggaggt
gggtaaggcacagatattagttttttgccagaactatactttatactcttctttacaaat
taaaacaacaatacaaaaactggaaaaagacattgtgcagcttgaaaaagaacttatgga
---taatcctggaaatgtgcag--------------aaagaagaaagcagaacttagatc
ttccttgcataaatgggcaaaaggtgc-atttataagaacaaaattttgttccattaaat
atatggacgctcccagttcttcctttttttaatttagaaaaaaaagtgcacaacagaaac
agatacatcatctgcgccgggaaaataggactatcacttctgatccagtggatatacaaa
agatggctgttgatttttatagaacattatataatagggattcatgtgacatcaaaagtg
cggaagaattactcgagaatttgccaaaactaccaaatgaacaaaaaaaagttgttggac
agtgatattacttttaaggaactaactgaggcaatgcagcaattgtctaatgaacggtct
ccgggaatagatggactgccagttaaattttatcgacaattttggaatgtaatcggaatg
gatgtatatgaagtatttttaagctgttttaaagaaaagttgcttcctttgagttgtcaa
cgtgcagttctctcattgttacc-aaaaaaggggatttatgttcattgaaaaactggaca
cctgtgtctttattatgtttatatgactataaaatttagtcaaaatgtctagcaaatata
attatgcattgtttacaattcctgattgagaatgatcaaacatattgtgtcccagatagg
tcaattattgaaaata-tttttatttt---agatgtagttgattttagttatcttacaag
taaggatcttggtgttttatcattagatcaagaaaaagctgtcgacagactggaccatgg
ttatctttttaatgttttaaaaaa-attgggttta--atgaagaatttttatcatatata
aaactgttgtattcaaat-gtatttataatggcaataaaggctggtggggctttgggtgc
tcaagtaccacttggaaaaagaatca-aacaaggatgttcattgtctggacagctatata
gtctaatgattgaacctcttttgctcaaacttaggaaagatttaaatggtgttgtattta
aaaatg---gaggtaaaaatgtaaaacaggtcttatctgcttatgcagacgatatcacag
tatttatcacagggcaggaggacatcagaagtttaaacaagaacattaggatttatgaaa
aagcatcttcagccgaagtaaattgggagaaaagtgaggggtatattatgggtcagtgga
atgaggtgggatatccaaagttaccaggaggtttgaaatggggtaaggacgggtttaaag
ttttaggag-----------ttttataggtagtgataaatatcgaatga--agaattggg
agggtgtgctggacaaggtatctgcccgattgtctaaatgggaaccg-----------gt
tgtcatatagggggagagttttggtcgccaataatctggaagcctctacactgtggcaca
gatgtatagttttggatccaccagaggatattatatgtgaaatacaaaggaagctggtaa
a-----ttttttctggagtggtgaacactgggtccgggcatcagtaatttttttactagt
gtgcgagggaggtcatggactggtggatgttaaatctcgcattcaagctttcaggctaca
agcagtaaaaagatttctttatcacaaagagt-----tgttatggacacccacaacatgt
gccattttacaaagggcaggtggatttggactagataaacatct----------------
------------------------------------------------------------
------------------------------------------------------------
------------------------------------------------------------
------------------------------------------------------------
------------------------------------------------------------
------------------------------------------------------------
------------------------------------------------------------
------------------------------------------------------------
------------------------------------------------------------
------------------------------------------------------------
------------------------------------------------------------
------------------------------------------------------------
------------------------------------------------------------
--------------------------------------ggtaatttgtttgaattactta
gaatatggtttcagttatttaaagaa----------gatttttcagataaagtatttata
ggtggagtgaaatataggtttataaaaag----aaggaaagtatgttta--ttgaattat
ttattaggtacagcaaaatta-gcaatatggaaaactaagaaaaataaaggta-------
--------------------tgggtttaa----------tggcaac-----tgatcctga
agtaatgtttctgtat---ttggtgtaagcaaga-ataaaag-tgaatctgcgtattaca
gcttaa---------caaataatgtaactggattttatg----------aatgctggtgt
attaatgaagttctatgtgttgtacatgatgat--tttt-----tttaatttaaaacaat
tttatg-----------tttttaaatg---------------------------------
------------------------------------------------------------
--atctct----------------------------------------------------
------------------------------------------------------------
------------------------------------------------------------
------------------------------------------------------------
------------------------------------------------------------
------------------------------------------------------------
------------------------------------------------------------
------------------------------------------------------------
------------------------------------------------------------
------------------------------------------------------------
------------------------------------------------------------
------------------------------------------------------------
------------------------------------------------------------
------------------------------------------------------------
------------------------------------------------------------
------------------------------------------------------------
------------------------------------------------------------
------------------------------------------------------------
------------------------------------------------------------
------------------------------------------------------------
----
>Tx1-25_DR|1052093
------------------------------------------------------------
------------------------------------------------------------
------------------------------------------------------------
------------------------------------------------------------
------------------------------------------------------------
------------------------------------------------------------
------------------------------------------------------------
------------------------------------------------------------
------------------------------------------------------------
------------------------------------------------------------
------------------------------------------------------------
------------------------------------------------------------
------------------------------------------------------------
------------------------------------------------------------
------------------------------------------------------------
------------------------------------------------------------
------------------------------------------------------------
------------------------------------------------------------
------------------------------------------------------------
------------------------------------------------------------
------------------------------------------------------------
------------------------------------------------------------
------------------------------------------------------------
------------------------------------------------------------
------------------------------------------------------------
------------------------------------------------------------
------------------------------------------------------------
------------------------------------------------------------
------------------------------------------------------------
------------------------------------------------------------
------------------------------------------------------------
------------------------------------------------------------
------------------------------------------------------------
------------------------------------------------------------
------------------------------------------------------------
------------------------------------------------------------
------------------------------------------------------------
------------------------------------------------------------
------------------------------------------------------------
------------------------------------------------------------
------------------------------------------------------------
------------------------------------------------------------
------------------------------------------------------------
------------------------------------------------------------
------------------------------------------------------------
------------------------------------------------------------
------------------------------------------------------------
------------------------------------------------------------
------------------------------------------------------------
------------------------------------------------------------
------------------------------------------------------------
------------------------------------------------------------
------------------------------------------------------------
----------------------------------------------ttaagcaaacagaa
aagatttaggttgagaaag---------------------gaaaaagcaaatgtctccaa
aaaagaaa-----aagagatcaaatgtttaatgcatgccaggtaaatgggactttttgcc
ttttctttctttttctgttctccatcttttcactc--tttctatggagctgttgagagta
ggctctttaaatataaatgggggcagagatagaaataaattggaaatggtatcagagtaa
tttaaagttaataaaataaatgtagccttcttacaagaaactcat---------actact
atagataatgaatttgagtggactggttaatggaagggaaaaagtgttttaagtcatgga
acaaatgcaagagctggcatagcaattcttttttccaaagatatgaatattaaaattctg
gtcgtagacgagattgtaaagg--------------------------------------
------------------------------------------------------------
------------------------------------------------------------
---------------------------------------------gaacctcaccatgaa
tcagctgatgttttattaaatattttaaaaagttttgaattaatagatatttggagaaga
agaaacacagga------attaaacagtatacatggtttaaagtgtctaataatagtgtc
agtgaagctaggttagattggttttatataggttaaaaaatggaataataaaattactga
tgtctctattttacctgttggat-------tttcagaccat-------------------
------------------------------------------------------------
------------------------------------------------------------
------------------------------------------------------------
------------------------------------------------------------
------------------------------------------------------------
-------------------------------ttg--aat-aaaaagaaagaacttgggtt
ataacttcaggagcaagtgaaaggagc-tttaataagagcgaggatttgttcgattaaga
gcatggatgcacctacttcatatttttttaatcttgaaaagaaaagtgttcaacaaaaac
aaatgttttatcttcgccgttctgatggagtcataacttc---------acgaatcaaga
agcagacactcaaattttatacggatttgtatggaactgagaattgtgatcatgaatgtg
ccttggacttgctgagtgatctaccgaaattgtcaaatgaac-agagaaaatccttggat
aattcaatatcttttcaagagattacagaagcaatgagtcagttatcaaatggtcgttct
ccaggaatcgatggattgcccgcagagttttataagactttttggaacctattatgaaat
gacttgtatgaagttttactagaaagcat-aaaaacaagctacttcccactagttgcaga
cgagcagtcctgacattactacctaagaatggagacttatgtcttttaaagaactgaaga
cccgtttcattattgtgtatg---gactataaaatactttcgaaatgtatagcaaatagg
ctgaaatatgttttagattccttgactaaaaattatcagacatattgcattccaaacagg
tcgataataaataatg-tttttcttttaagagatatagttgattttaatcaatttaataa
ggtcaatctgggagtgctttcattagatcaagaaaaagccttcgatagggttaactatac
atatctttttgaagttttgaaaagctttgggtttg--gaagtgattttatatcatatatt
aagttattatattctgta-gtttttgtgatcg---tgaaagcaggggaaggattgagtgc
acctatacctgtattaaagggtatta-ggcaatgttgtccactttctggataattataca
gtcttgttattgagcctttattgtgtaggttaagaaggaatctaagtggaattcattgta
acgatgctatgaatggcatttcaa---------tatcagcttatgctaatgatgccactg
tttttatttcaaatcaggatgatatacaaattttaactgaagctattgggaaatatgaga
aggcatcatcagtaagagtgaattggggcaaaagtgaagcttttaatattggtcaatgga
---aaaatgggcttccaaatttacctggtggttttttgttgaaaatggaagggttgaaaa
tactaggtgttgttttttttttttttagaaaatgaataatttaaaaaaaataaaactggg
aagaaatgttggaaaaggtgactgcccgtttgtccaagtggaaatcgttactacctctaa
tgtcacatagaggtcgagtcctggtcataaataatttagccgcctcacttttatggcata
aactcattgtaatagaaccacctgaagatttgattcgcaaa--acagagaacatttgtgg
ag-----tttttttggagcagagaacactggattcgtgcagcagccctctaccttcctgt
gtgtgagggaggccaaggattggtggatgttcaaagtaagatctgtgctttcaggatcca
agcagcacagagatttctgtatcaaaagaact-----tagcttggaataaaactgctaaa
gtgattttacaaaaggcaggtgttcttcaactggatagacatttattttttaatggaact
aaagaacataaacc-tttttgggattacatctttttaccgcacaatgttgcattactgga
gaactgttttaagagtggaaagagatatggatgaacctggaagatggattgaagaagag-
----------------------------------------------------aaatgaat
gtttacaaaaacatggtattgtgaagcttaagcaattgttgaaaaagaaccactgggaaa
accatgaaaaccatgatcagcggaaaccatgaaagaagtgataggtttcaaattcttacg
cttgactaaaaagacaatagaagaaattgttaataaataaccaagcagttataaaagaag
cattggtcacgagactttatcagaagagaggaatgaagcggattttccaaaaatacaagt
tgctgcagcatgtagtgaaagacaagatgatgaat-ccgcttgttcaatcctatcatttg
aaactccacgtttggattggtttaaaggcatataaaaaaaaagccacatacaatgtaaca
attgaagtgttacatcaga----agtctctcaaagaacagaagatatcgaagtggccaga
tttgttaaaacaagactttctggtgagagatagatggagaacattttataaaccaccttt
cgagaaacaaactgcagaccttcaatggagaatagtacacggggcaataacgacagataa
acacattgcacatctgaacccagatgtaagaggagaatgtaggttttgtggggaagaaga
aaacttagaaagtttg-tttttaaaatgtaaaaggttggaaagtctctttgaggttctta
aaa-attgtttcatgattttgatgag----------gttttctcaaatgaagtttttata
ggtggtgtaaaatataaatatgcagaaag----aagaacaaaatgtctg--ttgaattat
ttgattgggacagcaaaaatg-gcaatgtggatgacaaggaaaaatcatagtg-------
--------------------atggtctctctggatgtttttgtaat---cttaatgctga
agtgatgttcatgaaa---ttggtagctaataga-cttaaaattgaatttgcatactaaa
aacttg---------taaataacgaaatgctttttagtg----------aattgtggtgt
gttaaagatgttttgtgtactgtttacgaggggg---tttgtttttgaaattgtaaatta
tatgcttattatgtgagtttgttaatgtaaggaattgtcttttttta-------------
----------------------------ttgaattaaagat------tttgtttaa-cct
caacctctctctctccgatgatgattcattttctgatatatccgaaat------------
----------------------------------------------------tggatcac
agtgtggaaatgtagatgatgta-tacacactgcaggacatgaatgattttctggatgaa
acttttgg-------------taaagtttttta---------------------------
aaatcaatgatttcttttctgatgttggcaaatt-----catccgttcagtgatggcgtc
tacccccgaggcggtagcaccaaatgtgtcacttcgtcacaga-------------gtaa
ggtgtgtgccagcgcagggagttgctgttgagg----atgtgctgatagcaattgggga-
---------aaaagttggatatggaaacattacttcagcatc------------------
---------gcggatgaacaaagctgttgtggtgttcg----------------------
----------------------tcgagaaag----------------------------a
tgagctagtaaa------------------------ttgtttgataagtgacaggattta
ctttttatttcaccgcttgttactc---------------caacgactaaagttacggtg
tcta------------------atgtgcctccatttattcgaaatgagaaggct--ctgt
taa----------------------------------gatatgaaaactg----------
gctagtgagataaagatgattccattgggatgtaaaaatgctgctgaaacatgtgatgtc
ttttaga----------------------------------------cgccaggtgtata
tg----------------------------ttgaactggagttagacatatctttcagag
tcatgtatgaagggaaagcatttgttatttatgcgaatactggaagcattaagtgctttg
agtgcggggacatggggc-----------------acaaaaagtatttatgcccccatga
agcccagattaatggtgcatgctgggagtgtttggggtggatgtgagggtgataacaggg
agag
>Tx1-25_DR|1127248
------------------------------------------------------------
------------------------------------------------------------
------------------------------------------------------------
------------------------------------------------------------
------------------------------------------------------------
------------------------------------------------------------
------------------------------------------------------------
------------------------------------------------------------
------------------------------------------------------------
------------------------------------------------------------
------------------------------------------------------------
------------------------------------------------------------
------------------------------------------------------------
------------------------------------------------------------
------------------------------------------------------------
------------------------------------------------------------
------------------------------------------------------------
------------------------------------------------------------
------------------------------------------------------------
------------------------------------------------------------
------------------------------------------------------------
------------------------------------------------------------
------------------------------------------------------------
------------------------------------------------------------
------------------------------------------------------------
------------------------------------------------------------
------------------------------------------------------------
------------------------------------------------------------
------------------------------------------------------------
------------------------------------------------------------
------------------------------------------------------------
------------------------------------------------------------
------------------------------------------------------------
------------------------------------------------------------
------------------------------------------------------------
------------------------------------------------------------
------------------------------------------------------------
------------------------------------------------------------
------------------------------------------------------------
------------------------------------------------------------
------------------------------------------------------------
------------------------------------------------------------
------------------------------------------------------------
------------------------------------------------------------
------------------------------------------------------------
------------------------------------------------------------
------------------------------------------------------------
------------------------------------------------------------
------------------------------------------------------------
------------------------------------------------------------
------------------------------------------------------------
------------------------------------------------------------
------------------------------------------------------------
------------------------------------------------------------
------------------------------------------------------------
------------------------------------------------------------
------------------------------------------------------------
------------------------------------------------------------
------------------------------------------------------------
------------------------------------------------------------
------------------------------------------------------------
------------------------------------------------------------
------------------------------------------------------------
------------------------------------------------------------
------------------------------------------------------------
------------------------------------------------------------
------------------------------------------------------------
------------------------------------------------------------
------------------------------------------------------------
------------------------------------------------------------
------------------------------------------------------------
------------------------------------------------------------
------------------------------------------------------------
------------------------------------------------------------
------------------------------------------------------------
------------------------------------------------------------
------------------------------------------------------------
------------------------------------------------------------
------------------------------------------------------------
------------------------------------------------------------
------------------------------------------------------------
------------------------------------------------------------
------------------------------------------------------------
------------------------------------------------------------
------------------------------------------------------------
------------------------------------------------------------
------------------------------------------------------------
------------------------------------------------------------
------------------------------------------------------------
------------------------------------------------------------
------------------------------------------------------------
------------------------------------------------------------
------------------------------------------------------------
------------------------------------------------------------
------------------------------------------------------------
------------------------------------------------------------
------------------------------------------------------------
------------------------------------------------------------
------------------------------------------------------------
------------------------------------------------------------
------------------------------------------------------------
------------------------------------------------------------
------------------------------------------------------------
------------------------------------------------------------
------------------------------------------------------------
------------------------------------------------------------
------------------------------------------------------------
------------------------------------------------------------
------------------------------------------------------------
------------------------------------------------------------
------------------------------------------------------------
------------------------------------------------------------
------------------------------------------------------------
------------------------------------------------------------
------------------------------------------------------------
------------------------------------------------------------
------------------------------------------------------------
------------------------------------------------------------
------------------------------------------------------------
-----------------------agaaag----aagaacaaaatgtctg--ttaaattat
ttgattgggacagcaaaaatg-gcaatgtggatgacaaggaaaaatcatggtc-------
--------------------atggtctctctggacgtttttgcaat---cgtaatgctga
agtgatgttcatgaaa---ttagtagctaataga-cttaaaattgaatttgcatactaaa
aacttg---------taaataatgaaatgctttttagcg----------aattgtggtgt
gttaaagacattttgtgtactgtttatgagggga-ttttgttttttaaaattgtaaatta
tatgcttattatgtgagtttgtaaatgtaaggaattgtcttttttta-------------
----------------------------ttgaattaaagt------gtttgttaaa-cct
ttcctctcttctcttc--------------------------------------------
------------------------------------------------------------
------------------------------------------------------------
------------------------------------------------------------
------------------------------------------------------------
------------------------------------------------------------
------------------------------------------------------------
------------------------------------------------------------
------------------------------------------------------------
------------------------------------------------------------
------------------------------------------------------------
------------------------------------------------------------
------------------------------------------------------------
------------------------------------------------------------
------------------------------------------------------------
------------------------------------------------------------
------------------------------------------------------------
------------------------------------------------------------
------------------------------------------------------------
------------------------------------------------------------
----
>Tx1-25_DR|1127249
------------------------------------------------------------
------------------------------------------------------------
------------------------------------------------------------
------------------------------------------------------------
------------------------------------------------------------
------------------------------------------------------------
------------------------------------------------------------
------------------------------------------------------------
------------------------------------------------------------
------------------------------------------------------------
------------------------------------------------------------
------------------------------------------------------------
------------------------------------------------------------
------------------------------------------------------------
------------------------------------------------------------
------------------------------------------------------------
------------------------------------------------------------
------------------------------------------------------------
------------------------------------------------------------
------------------------------------------------------------
------------------------------------------------------------
------------------------------------------------------------
----------------------------------gaagaagaaaacttagagcatttgtt
tttaacatgcaaaaggttggaagggttctttgaggttcttaaaaaaattgttttatgatt
ttggtgaggttttctcaaatgaagtttttataggtggtgtgaaatataattattcagaaa
gaagaataacatgtctgttgtattatttgattgggacagcaaa------aatgtggatga
caaggaaaaatcctaatcatggtctct--ggacattactgtaatgttaatgctgaagtga
tttttatgaaattggtagctaatagacttaaaattgaatttgtatactacaaacttgtaa
ataatgaattgctttccagcgaattgtgatgtgtgaaagatgttttgtgcactgttcacg
aggggtttttgtttttgaaattgtaaattatatgcttattatgagag---ttgttaaagt
aaggaattgtcttttaaaaaaattgaattaaaggttttgttaaac---------------
-ctctctctct---------ggtgcatgctgggagtgtttggggtgcgtgtgagggtgat
aacggggagagttcgactgaattggtg--ttttcttcacgcctaaactttagattttt--
ttttgttttcaattgacatgtataaaaatattttatttagttttgtttcttttgtttttt
gtgagatttga--------------ggcgtctatccccgagggggtagcgccacctgtgt
tgcttcaccatggagtaaggtgtgtgccagcgcagggagttactgttgaggatgtgctgg
tagcgatcagggaaaaagttggatatgaaaacattacttcggcattgcggatgaataaag
ctgttgtggttttcgtcgagaaagaggagctcgtaaattgtttgataggagatggaattg
tggtaagtggcaacttacttattattttaccgcttgttactccaacgactaaagtcacgg
tttctaacgtgcctccg--tttattccaaatgaggaaattgagaaagctctgttaagata
tggaaaactgtctagtgagataaagattattccgttgggatgtaaaaacgctcctttgaa
--atgtgatgtcttttagacgccaggcatttatgttcttgaatgagtcgagttagtacga
gttagacatatctttcagagtcatgcatgaaggaaaagcatttgttatttatgcgaatac
tggaagcatgaagtgctttgagtgcggggacacagggcacaaaagggatttatgtccacg
taaagcccagattaatgttttgaaagtgaggcctagtatttctactgctggagaaagtgg
cagttcta------catct------gaggttatgcaaacttaagttgaacctcagatgat
gagtacgggtaatgttgatattactgaaagtcggattgataaagtggttgaatctggtga
aaatccaattgtttc--tgaattag-aaaaaaacactgtaagtgatgatggaactttg--
-----attagagttgaaaaggcttcagatgaggtatttgaaatggccaatatggttgaaa
catgtaca----------------------------------------------------
-----gatgctggtatggagaaaggagatgatgattcattatctgatatatccgaaattg
gatcacagtgtggaaatgtggatgatgtatacacattacaggacataaataattttctgg
acgaaacctttggtagagtttttgaaatcaatgatttattttctgataatgacaaattca
tccgcttagtaaaagtgtggc---aaaaaatgttagttatgatgctttaagcaaacagaa
aagattcaggttgaggaaattgttaacaaggttgagaa---aaaaagcaaatgtctccaa
aaagaaa------acaagatcaaatgtgtaatgcatgctaggtaaatgggactttttgcc
ttttctttctttttctgttctccatcttttcactc-ttttctatggagctgttgagggtg
ggctctttaaatataaat-ggggcagagatagaaataaattggcaatggtatcaaagtta
tttaaagttaatgaaataaatgtagcgctcttataagaaactcattactcactcactact
acagataacgaattagagtggaatggttggtgtaaggggaaaattattttaagtgataga
acaaatacaagtgctggcatagcaattattttttccaaagat------------------
--------------------------------------------tgaatatgaaaggtat
gtgtttaatttaataaatgtttatgcacctaataatgggccagagtgtgtacaacaattt
ttaaaggtaaaaaatgccattcagaaaattgatgacaatgtttgtactatcaatggaggc
gactggaattgcactattgattttatcattgatggaaatggaaaagaacctcaccatgaa
tcagctgttgttttattaaatattttaaaaaggtttaaatgaatagatatttggagaaga
agaaatacagga------attaaacagtatatatggcttaaagtgtctaataatggggtc
agtggagctaggttagatcgtttttatataggt-aaagaatggaataata-aattacaga
tgtctctattttacctgttggatattaccatgttggattatcatttgatattatttggtt
taaaaaatgaaaaa------aaaaaacattatttttgccattttaataccaaa----ttg
ctaaatga---tattttattttgtgagaagtttaaatatttttggaatgtttggaggcta
aaaaaggg-------------------ttcttttgaaaa-aggtatatgtggtgggaggt
tggtaaggcaaatattcaaatattttgtcaaaattacagctcactttctacttctaagac
aaaggtagcaatacaaaaacttcaaagaaatatacaagccctgaagaatactcttgtcaa
cagtaatgatgaaagtgccca-aatgaacatttg--aat---------------------
------------------------agc-tttaataagagtgaggatttgttcgattaagg
acatggatgcacctacttcatacttttttaatcttgaaaagaaaagtgttcaacaaaaac
aaatgtttcatctttactgtcctaatgaag---taccttccgatccagtagaaatcaaga
agcagatactcaaattttataaggatttgtatggaactgagatttgtgatcatgaatgtg
ccttggacttgctgagtgatctaccgaaattgtcaaatgaac-aaagaaaatccttggat
aatccaatattatttcaagagattacagaagcaatgagtcaattatcaaatggtcgttc-
ccaggaattgatggattgcccgc--agttttataagactttttggaacttattaggaaat
gacttttatcaagt----------------------------------------------
------------------------------------------------------------
------------------------------------------------------------
------------------------------------------------------------
------------------------------------------------------------
------------------------------------------------------------
------------------------------------------------------------
------------------------------------------------------------
------------------------------------------------------------
------------------------------------------------------------
------------------------------------------------------------
------------------------------------------------------------
------------------------------------------------------------
------------------------------------------------------------
------------------------------------------------------------
------------------------------------------------------------
------------------------------------------------------------
------------------------------------------------------------
------------------------------------------------------------
------------------------------------------------------------
------------------------------------------------------------
------------------------------------------------------------
------------------------------------------------------------
------------------------------------------------------------
------------------------------------------------------------
------------------------------------------------------------
------------------------------------------------------------
------------------------------------------------------------
------------------------------------------------------------
------------------------------------------------------------
------------------------------------------------------------
------------------------------------------------------------
------------------------------------------------------------
------------------------------------------------------------
------------------------------------------------------------
------------------------------------------------------------
------------------------------------------------------------
------------------------------------------------------------
------------------------------------------------------------
------------------------------------------------------------
------------------------------------------------------------
------------------------------------------------------------
------------------------------------------------------------
------------------------------------------------------------
------------------------------------------------------------
------------------------------------------------------------
------------------------------------------------------------
------------------------------------------------------------
------------------------------------------------------------
------------------------------------------------------------
------------------------------------------------------------
------------------------------------------------------------
------------------------------------------------------------
------------------------------------------------------------
------------------------------------------------------------
------------------------------------------------------------
------------------------------------------------------------
------------------------------------------------------------
------------------------------------------------------------
------------------------------------------------------------
------------------------------------------------------------
------------------------------------------------------------
------------------------------------------------------------
------------------------------------------------------------
------------------------------------------------------------
----
>Tx1-25_DR|1127250
------------------------------------------------------------
------------------------------------------------------------
------------------------------------------------------------
------------------------------------------------------------
------------------------------------------------------------
------------------------------------------------------------
------------------------------------------------------------
------------------------------------------------------------
------------------------------------------------------------
------------------------------------------------------------
------------------------------------------------------------
------------------------------------------------------------
------------------------------------------------------------
------------------------------------------------------------
------------------------------------------------------------
------------------------------------------------------------
------------------------------------------------------------
------------------------------------------------------------
------------------------------------------------------------
------------------------------------------------------------
------------------------------------------------------------
------------------------------------------------------------
------------------------------------------------------------
------------------------------------------------------------
------------------------------------------------------------
------------------------------------------------------------
------------------------------------------------------------
------------------------------------------------------------
------------------------------------------------------------
------------------------------------------------------------
------------------------------------------------------------
------------------------------------------------------------
------------------------------------------------------------
------------------------------------------------------------
------------------------------------------------------------
------------------------------------------------------------
------------------------------------------------------------
------------------------------------------------------------
------------------------------------------------------------
------------------------------------------------------------
------------------------------------------------------------
------------------------------------------------------------
------------------------------------------------------------
------------------------------------------------------------
------------------------------------------------------------
------------------------------------------------------------
------------------------------------------------------------
------------------------------------------------------------
------------------------------------------------------------
------------------------------------------------------------
------------------------------------------------------------
------------------------------------------------------------
------------------------------------------------------------
------------------------------------------------------------
------------------------------------------------------------
------------------------------------------------------------
------------------------------------------------------------
------------------------------------------------------------
------------------------------------------------------------
------------------------------------------------------------
------------------------------------------------------------
------------------------------------------------------------
------------------------------------------------------------
------------------------------------------------------------
------------------------------------------------------------
------------------------------------------------------------
------------------------------------------------------------
------------------------------------------------------------
------------------------------------------------------------
------------------------------------------------------------
------------------------------------------------------------
------------------------------------------------------------
------------------------------------------------------------
------------------------------------------------------------
------------------------------------------------------------
------------------------------------------------------------
------------------------------------------------------------
------------------------------------------------------------
------------------------------------------------------------
------------------------------------------------------------
------------------------------------------------------------
------------------------------------------------------------
------------------------------------------------------------
------------------------------------------------------------
------------------------------------------------------------
------------------------------------------------------------
------------------------------------------------------------
------------------------------------------------------------
------------------------------------------------------------
------------------------------------------------------------
------------------------------------------------------------
------------------------------------------------------------
------------------------------------------------------------
------------------------------------------------------------
------------------------------------------------------------
------------------------------------------------------------
------------------------------------------------------------
------------------------------------------------------------
------------------------------------------------------------
------------------------------------------------------------
------------------------------------------------------------
------------------------------------------------------------
------------------------------------------------------------
------------------------------------------------------------
------------------------------------------------------------
------------------------------------------------------------
------------------------------------------------------------
------------------------------------------------------------
------------------------------------------------------------
------------------------------------------------------------
------------------------------------------------------------
------------------------------------------------------------
-------------ccattatctggataacacttcaaagaaga-cactatactatgcaaca
gtgaaagtagtacaccaaa----agtcaccaaggaaacaaaaagtttcagaatggagagg
attgttgggtccttatttccttgtaagagacaggtggaggaccctgtataaactccctgt
aggaaaacaaac------------------------------------------------
-----------------------------------agagttggttttgtgatgagagaga
agatctagagcacttgttttttaaaatgtaatagactaggtaatttgtttgaattactta
gaatatggtttcagaggtttaaagaa----------gatctttcagataaagtatttata
ggtggagtgaaatataggtttataaaaag----aaggaaaataagtttt--ttgaattat
ttattaggtacagcaaaatta-gcattatggaaaact----aaaataaaggta-------
--------------------tgggtttga----------tggcaac-----tgatcttga
aataatgcttctgtat---ttggaggcagcgaga-ataaaacttgaatttgcgtattacc
gcttaa---------caaataatgtaactgggttttatg----------aaagctggtgt
attaatgaggttctatgtgttggacatgatgat--cttttggtataaaatttttaaaagt
tgttag-----------tttttgaatgtatctgagatgatttttttt-----ttaaataa
gcaatgtaag-----------taattgttaaa-ttaaagt-------attatttaa-cct
ctctcgctctctt-----------------------------------------------
------------------------------------------------------------
------------------------------------------------------------
------------------------------------------------------------
------------------------------------------------------------
------------------------------------------------------------
------------------------------------------------------------
------------------------------------------------------------
------------------------------------------------------------
------------------------------------------------------------
------------------------------------------------------------
------------------------------------------------------------
------------------------------------------------------------
------------------------------------------------------------
------------------------------------------------------------
------------------------------------------------------------
------------------------------------------------------------
------------------------------------------------------------
------------------------------------------------------------
------------------------------------------------------------
----
>Tx1-25_DR|1187983
------------------------------------------------------------
------------------------------------------------------------
------------------------------------------------------------
------------------------------------------------------------
----tctctctctct---------------------------------------------
------------------------------------------------------------
--------------------------------------------------------ctct
ctctctctct--------------------------------------------------
------------------------------------------------------------
------------------------------------------------------------
------------------------------------------------------------
------------------------------------------------------------
------------------------------------------------------------
------------------------------------------------------------
------------------------------------------------------------
------------------------------------------------------------
------------------------------------------------------------
------------------------------------------------------------
------------------------------------------------------------
------------------------------------------------------------
------------------------------------------------------------
------------------------------------------------------------
------------------------------------------------------------
------------------------------------------------------------
------------------------------------------------------------
-------------ctcggtgcatgctgggagtgtacgggtgcgtgcgagggtgaacacgg
tgagagggcgtc----tgattttctctccttttctttctttttt-ctcttattaaagtga
ta------------------aacgaaagtaaagtggatt-----------gaagacgtaa
gtaaaaagttattgtttgt--agttttggtgtggcggaga--------------------
------------------------------------------------------------
------------------------------------------------------------
------------------------------------------------------------
------------------------------------------------------------
------------------------------------------------------------
--------------agagaagagatggcctcctcacctgcggagggcgcggcgtctctat
ctctccgccacggtgtcaggtgtatggctgaacctggagtgaccgtggaggatgtactgt
tggcagccggagagcaaataggatatgaaaatatctgctctgcatcccgcatgaataagg
cagtcgttatttttgtgaaggaagaaaacttggtgaatcacttgataagcacgggtgttg
aggtaagtggcgcttatatcactgtttcaccgcttgtcacgccgacaacgcgtgtaacga
tatcaaacgtgccaccg--ttcataaagaatgctgaaattgaacgagctcttgcaagtta
tggaaagttggctagtccaattagaatgatttctcttggatgcaaaaatgaggctttaaa
gcacgtgttatcattcagacggcaagtttttatgttcctgaatgaacca---------ga
gctgaacgtttcatttagactgtggcatgaagggaaatcttttttgctgtacgctagcac
tggaagtttaaagtgttttgaatgcggagatttaggacacaaaaaagccaaatgccctca
taaagtgcaggctgatg-----aaaatatagaacagcatt----ctgttgacagagaccg
tgatattaaca------caaatgtagtggaggaacaaccccgagttg---------tgaa
tgaaacgcatgatggtgatgttgctgatagtaacagtagtagtg---ttagaactgatga
cgggcctgtggtttccataaaccag-aacaatacagtcgaagaaatagcgagacac---g
atgatgatgatgatgatgatgatgatgacgagattgtggcagaaagtagtggagaaggtg
tagagacaatgactgaagaaaaagaaattgagcaacaacttgaaaattcacaaggtcttg
aaatgaataatgacaatgagactatggatgatgatgcttgttcagatatttcagattttg
gtccccag------gttatgggagaattgtatacattacaggaaataaatgattttctag
atgaaacttttggaaaagtgattgaggttgaggattttttcccagatgtggataaattta
ttgcttcggttgtgttgcttc--agaaaacagtaagccttgatgagttgagtaaacagaa
gagatttcggttgagaaagcatttaacaaaactgcgcaaaggaaaacctcgtaaattaaa
gaagtaaa-------------aaatgtataggctgcacagggtgtctatctttttttggt
ttctggctctgtttctgtcctgtcttttttttcat-ttatttatggagcaattgagggta
ggctccttaaatattaatgggggtagagataggaaaaagttggcagtgatttcagaattt
ctagaattaaaaaagattaatgttgcctttttacaggaaacacat---------tctgat
tgtgataacgaaatagaatgggatatgtggtggggtggaaaactttttttgagtcatgga
tcaaataatagtgcaggagttgcaatattaatttccaaaaatttaaatgctaatatatta
ttagtaaaagaaattgaaaaaggtaggatcttgtatacaaaaatagaaattgaaggcttt
ttgtttggttttattaatgtttatgccccaaacaatgggtcggaaagggtgagttttttt
atgaaattaaatgagtttttaaaaggagtagaagaaggtgtttgtattgttttaggtgga
gattggaactgtacaacagattttactgttgatagaaatggtgaagaacctcataatcaa
tctagtatagttttatccagaataatgaagaaaaatgggttagtagacatatggagatta
agaaataaagag------gaaagacagtatacatgggttaaagtgacagataatatggta
catggtgcaagattggatcgtttttatgtggga-caaatatggaacaacagggttataaa
ggcttttatttcccctactgctt-------tttcggatcatcatatgattggtttagaac
ttaatatgacaaaaacgtcaagatgtgcatattattggcattttaatacaaaa----tta
ctacaaga---tgttttgttttgtgagagatttatattattttggaatgaatggaaaatg
aaaaagga-------------------ttcttttgaaagccttagtcaatggtgggaggt
gggcaaagcacagataagagttttttgccagaactatactttaaactcttccttacaaat
taagacaacaatacaaagactggaaaaagacattgtgcagcttgaaaaagaacttatgga
---taatcctggaaatgtgcagaaagactttttgaaaaagaaaaaagcagaacttggatc
tttcttgtacgaacgggcaaaaggagc-aatgataagagcaaaattttgttccattaaag
acatggatgctcccagttcttactttttcaacttagaaaaaaaaagtgctcaacagaaac
agatacatcatctgcgccgggaaaatgggactattacttctgatacattggaaatacgaa
agatggctgttgatttttatagaacattatatagtaaggaaccatgtgacattaaaagtg
cggaagaactactcgagaacttgccaagattaccagatgaac-aaaaaaagttgttggac
agagatattactttcaaagaactaactgaggcaatgcagcaattgtctaatggacggtct
ccgggaatagatggactgccggttgaattttatcgacaattttggaatgaaatcggaatg
gatttatatgaagtatttttaagctgttttaaagaaaagttgcttcctttgagttgtcga
cgtgcagttctctcattgttaccaaaaaaaggggatttatgtttattgaaaaactggaga
cctgtgtcattattatgtttg---gactacaaaattttgtcaaaatgtctagcaaataga
attatgcattgtttacaattcctgattgagaatgatcaaacatattgtgtcccagatagg
tcaattattgacaaca-tttttatgttacgagatgtagttgattttagtcatcttacaag
taaggatcttggtgttttatcattagatcaagaaaaagctttcgatagagtggaccatgg
ctatctttttaatgttttaaaaaactttgggtttg--gtgaagaatttttatcatatata
aaactgttgtattcaaat-gtatttataatgg---ttaaggctggtggggctttgagtgc
acaagtacctattggaagaggaatca-gacaaggctgcccattgtctggacagctatata
gtctaatgattgaacctcttttactcaaacttaggaaagatttaaatggtgttgtatata
aaaatg---gaggtgaaattgtaaaacaggtcttatctgcttatgcagacgatatcacag
tatttatcaccgggcaggaagacattagaagtttaaataagaatattagaacttatgaaa
aagcatcttcagccaaagtaaattgggagaaaagtgaggggtatattatgggtcagtgga
atgaggtgggatatccaaagttaccagggggtttgaaatggggtaaggatgggattaaag
ttttaggag----------tttttattggtagtgataaatatcgaatga--agaattggg
agggtatgctggataaggtatctgcccgattgtctaaatgggaaccgctattaccacagt
tgtcatacagggggagagttttagttgccaataatctggtagcctctacactgtggcaca
gatgtatagttttggatccaccggaagatattatatgtgaaatacaaaggaagctggtca
a-----ttttttttggagtggtgaacactgggtccgggcatcagtcatttttttaccagt
gtgcgagggaggtcatggactagtggatgttaaatctcgcattcaagcttttaggctaca
agcagtaaaaagatttctttatcacaaagagt-----tgttatggacacccacaacatgt
ggcattttacaaagggcaggtggacttggattagataaacacctg-tttttaatgagatt
ggaagatatggatt-tgtctgcaatttcaagtttttatcagaagatgttttgtgtgtggc
gtaatgttttaaaggtggaaagagacaaagacaatttcatacactgggctcctgaagaac
ctttgttttttaatagcatgattcaaactagacttttatcctcagtaagtgtacaagttt
gtatgctaaagaaggggattgtgaagctgggacacctaatgaataataagacatggaa--
---------------atctgtggaaaccattatggaagtgactggtttaaaatcaaaaag
acttgcgggacaatttttaacagaaattactgcggcattacaaaacttttatggaaaaat
cataacaagtgaaaagttatcagactggagtgacactaaagattttccaaggattggcat
ttctttgcaaatttgtgatgagaatcaagaagaaa-ccacggactcaatattaaatttgg
agactcctcaactccataatctagataatacttcaaaaaaag-cactatactatgcaaca
gtgaaagtagtacaccaaa----agtcactaaggagacaaaaagtttcaaaatggagagg
attgttgggtccagatttccttgtaagagacaggtggaggaccttgtataaactccctgt
agaaaaacgaactgctgatctacagtggaggattattcatggagccatagctacgaacag
acatgtggcacacctaaatccagcagtgggtgggcagtgttggttttgtgacgagggaga
agatttagagcacttg-tttttaaaatgtaaaagactaggtaatttgtttgaattactta
gaatatggtttcagaggtttgaagaa----------gatttctcagataaactatttata
ggtggattgaaatataggtttataaaaag----aaggaaagtatgttta--ttgaattat
ttattaggtacagcaaaatta-gcaatatggaaaactaggaaaaataaaggta-------
--------------------tgggtttga----------tggcaac-----tgatcctga
agtaatgtttctgtat---ttggtgacagcgaga-ataaaaattgaatttgcgtattaca
acttaa---------caaataatgtagctgggttccatg----------aatgctggtgt
attaatgaggctctatgtgttgtacatgatgat--ctcttggtgttaaatttttaaattt
tgtatg-----------tttttgaatatatctgagatgttttttt----------aattg
gcaatgtaag-----------caattgataaa-ttaaagt-------attattcaa-cct
ctctctctcctcttc---------------------------------------------
------------------------------------------------------------
------------------------------------------------------------
------------------------------------------------------------
------------------------------------------------------------
------------------------------------------------------------
------------------------------------------------------------
------------------------------------------------------------
------------------------------------------------------------
------------------------------------------------------------
------------------------------------------------------------
------------------------------------------------------------
------------------------------------------------------------
------------------------------------------------------------
------------------------------------------------------------
------------------------------------------------------------
------------------------------------------------------------
------------------------------------------------------------
------------------------------------------------------------
------------------------------------------------------------
----
>Tx1-25_DR|1259049
------------------------------------------------------------
------------------------------------------------------------
------------------------------------------------------------
------------------------------------------------------------
------------------------------------------------------------
------------------------------------------------------------
------------------------------------------------------------
------------------------------------------------------------
------------------------------------------------------------
------------------------------------------------------------
------------------------------------------------------------
------------------------------------------------------------
------------------------------------------------------------
------------------------------------------------------------
------------------------------------------------------------
------------------------------------------------------------
------------------------------------------------------------
------------------------------------------------------------
------------------------------------------------------------
------------------------------------------------------------
------------------------------------------------------------
------------------------------------------------------------
------------------------------------------------------------
------------------------------------------------------------
------------------------------------------------------------
------------------------------------------------------------
------------------------------------------------------------
------------------------------------------------------------
------------------------------------------------------------
------------------------------------------------------------
------------------------------------------------------------
------------------------------------------------------------
------------------------------------------------------------
------------------------------------------------------------
------------------------------------------------------------
------------------------------------------------------------
------------------------------------------------------------
------------------------------------------------------------
------------------------------------------------------------
------------------------------------------------------------
------------------------------------------------------------
------------------------------------------------------------
------------------------------------------------------------
------------------------------------------------------------
------------------------------------------------------------
------------------------------------------------------------
------------------------------------------------------------
------------------------------------------------------------
------------------------------------------------------------
------------------------------------------------------------
------------------------------------------------------------
------------------------------------------------------------
------------------------------------------------------------
------------------------------------------------------------
------------------------------------------------------------
------------------------------------------------------------
------------------------------------------------------------
------------------------------------------------------------
------------------------------------------------------------
------------------------------------------------------------
------------------------------------------------------------
------------------------------------------------------------
------------------------------------------------------------
------------------------------------------------------------
------------------------------------------------------------
------------------------------------------------------------
------------------------------------------------------------
------------------------------------------------------------
------------------------------------------------------------
------------------------------------------------------------
------------------------------------------------------------
------------------------------------------------------------
------------------------------------------------------------
------------------------------------------------------------
------------------------------------------------------------
------------------------------------------------------------
------------------------------------------------------------
------------------------------------------------------------
------------------------------------------------------------
------------------------------------------------------------
------------------------------------------------------------
------------------------------------------------------------
------------------------------------------------------------
------------------------------------------------------------
------------------------------------------------------------
------------------------------------------------------------
------------------------------------------------------------
------------------------------------------------------------
------------------------------------------------------------
------------------------------------------------------------
------------------------------------------------------------
------------------------------------------------------------
------------------------------------------------------------
------------------------------------------------------------
------------------------------------------------------------
------------------------------------------------------------
------------------------------------------------------------
------------------------------------------------------------
------------------------------------------------------------
------------------------------------------------------------
------------------------------------------------------------
------------------------------------------------------------
------------------------------------------------------------
------------------------------------------------------------
------------------------------------------------------------
------------------------------------------------------------
------------------------------------------------------------
------------------------------------------------------------
------------------------------------------------------------
------------------------------------------------------------
------------------------------------------------------------
------------------------------------------------------------
------------------------------------------------------------
------------------------------------------------------------
------------------------------------------------------------
------------------------------------------------------------
------------------------------------------------------------
------------------------------------------------------------
------------------------------------------------------------
------------------------------------------------------------
-------------ttaaatca-gggatttaaggaatttttaagatgaaagtattat----
--------------------taaacctctctct------------------tgctctctg
taacgcttttttatat---ttaatgccagcaaaa-ataaaaaattaatttgcatactaca
gcttaa---------caaataatgtaactggattttatt----------gaagttggtgt
atatgtgagatcctatgtgttgtacatcataat--cttttggtttttaaatt--aagttc
tagggcactta--tt--ttttatgtaatagattaggtaatttgtttg-------------
----------------------aattactaagaacatggtttcattgatttctgaa-ga-
------------------------------------------------------------
------------------------------------------------------------
------------------------------------------------------------
------------------------------------------------------------
------------------------------------------------------------
------------------------------------------------------------
------------------------------------------------------------
------------------------------------------------------------
------------------------------------------------------------
------------------------------------------------------------
------------------------------------------------------------
------------------------------------------------------------
------------------------------------------------------------
------------------------------------------------------------
------------------------------------------------------------
------------------------------------------------------------
------------------------------------------------------------
------------------------------------------------------------
------------------------------------------------------------
------------------------------------------------------------
----
>Tx1-25_DR|1259050
aattttaactgaagctattgggaaatatgagaaggcatcatcagcaagagtagattgggg
caaaagtgaagcttttattattggtcaatggaaaaatgggcttccaaatttaccaggtgg
tttgttgtggaaaaggaaagggttgaaaatactaggtgtttttttgggaaatgaacaatt
tcaaaaaaacaactgggaaggaatgttggaaaaagtgactgcccgtttgtccaagtggaa
atcattactacctctgatgtcatatagaggtcgagtcctggtcataaataatttagccgc
ctcacttttatggcatagactcattgtaatggaaccacccgaagatttgatttgcaaaat
acagagaacatttgtggagtttttttggagcggagaacactggatccgtgcagcagccct
ctatcttcctgtgtgtgagggaggccaaggattggtggacgttcaaagtaagatctgtgc
tttcaggatccaagcagcacagagatttctgtatcaaaagaacttagcttggaataaaac
tgctaaagtgattttacaaaaggcaggcggtcttcaactggatagacatttgtttttaat
ggaactaaagaacataaacctttctgggattacatcattttaccgctcaatgttgcatta
ctggagaactgttttaagagtggaaagagatatggatgaacctggaaaatggattgaaga
agaaccattgttttttaatcctgtgattcagacaagacttttatcatctatgagtgtgcg
tgaatgtttacaaaaacatggtattgtgaagcttggacaattgttgaaaaagaaccactg
ggaatcagcagaaactatgaaagaagtgacaggtttcaaatcctcacgcttgactaaaaa
gataatagaagaaattgttaatatattaccaagcagctatagaagaagcatcggtcacga
gactttatcagaagagaggaatgaagtggattttccaaaaatacaagttgctgcagcatg
taatgaaagacaagatgatgaattcgctggttcaatcctatcatttgaaactccacatct
ggattggtttgaagatatatcaaaaaaagccatatacaatgtaacaattaaagtgttaca
tcagaagtctcttagagaacagaagatatcaaagtggccgaatttgttaaaacaagactt
tctggtgagagatagatggagacttttttataaaccacctttggagaaacgaactgcaga
tcttcaatggagaatagtacacggggcaatagcgacagataaacacgttgcacacctgaa
cccagatgtaagaggagaatgtaggttttgtggggaagaagaaaacttagaacatttgtt
tttaaaatgtaaaaggttggaaagtctctttgaggttctt-aaaaaattgtttcatgatt
ttggtgaggttttctcaaatgaagtttttataggtggtgtaaaataaaattattcagaaa
gaagaacaaaatgtctgttgaattatttgactgggacagcaaaaatggcaatgtggatga
caagaaaaaatcatggtcatggtctctctggacgttgttgcaaccttgaggctgaagtaa
tgttcatgaaattggtagcaaatagacttaaaattgaatttgcatactacaaacttgtaa
ataacgaaatgctttttagtgaattgtggtgtgttaaagaggttttgtgtactgtttatg
agggggttttgtttttgaagttgtaagttatatgggtattatgtgagtttttgtaaatgt
aaggaattgtctttt----ttattgaattaaaggttttgttaaacctctctctctctctc
tctctctctctctctctctcggtgcatgctgggagtgtttggggtgcgtgtgagggtgat
aacggggagagtttgactgaattggtgttttttctttacacctaaacttttcattttttc
tcttgttttcaattcacatgtatgaaaacatttgatttgg---------------ttttt
gcgagttttgaggcggcgataggatggcgtctatccccgagggggtagcgccaaatgtgt
cgctccgtcatggagtaaggtgtgtgccagcgcagggagttactgttgaggatgtgttgg
tagcgatcggggaaaaagttggatatgaaaacattacttcggcatcgcggatgaacaaag
ctgttgtggtgttcgttgagaaagaagagctagtgaattgtttgataagcgacggaattg
tggtaagtggcgatttactttttatttcaccgcttgttactccaacgactaaagttacgg
tgtctaatgtgcctccgtttttagtcgaaatgaggaaattgagaaagctctgttaagata
tggaaaactggctagtgagataaagatgatcccgttgggatgtaaaaacgctgctctgaa
acatgtgatgtcttttagacgccaggtgtttatgttcttgaatgaaccg---------ga
gttagacatatctttcagagtcatgcatgaagggaaagcatttgttatttatgcgaatac
cggaagcatgaagtgctttgagtgcggggacatagggcacaaaaaatatttatgtcctca
taaagcccagattaatgttttggaagtgaggcctagtatttctactgctggagaaaatgg
cagttctaacgttgcacctgttgtagaggttgtgcaaactgaagttgcacctcagatgat
gagtaccggtaatgttgagattactgaaagacagattgataaagtaattgaatctggtga
aattccaaacgtttc--tgaattagaaaaaaaatgctgtaagagttgatggaactttg--
-----gttagtgttgaaaaaacttctgatgaggttggtgaaatggacagtatggttgaaa
tatgtacg----------------------------------------------------
-----gattctggtatggaaatgagagatgatgattcattttctgatatatccgaaattg
gatcacagtgtggaaatgtggatgatgtatacacactgcaggacataaatgattttctgg
acgaaacttttggtaaagtttttgaaatcaatgatttcttttctgatgttgacaaattca
tccgctcagtaaaattgtggc--aaaaaaatgttagttatgatgctttaagcaaacagaa
aagatttaggttgagaaaattgttaacaaggttgagaaaggaaaaggcaaatgtctccaa
aaagaaa------aagagatcaaatgtttaatgcatgcaaggtaaatgggactttttgct
ttttctttctttttctgttctccatcttttcactc-ttttctatggagctgttgagggtg
ggctctttaaatataaatgggggcagagatagaaataaattggcaatggtatcagagtta
tttaaagttaataaaataaatgtagccttcttacaagaaactcat---------actact
atagataatgaattagagtggactggttggtggaaagggaaaagtgttttaagtcatgga
acaaatataagcgctggcatagcaattattttttccaaagatatgaatattaaaattctg
gtagtagacgagattgtgaagggaagaatattgcacttaaagattgaatatgaagggttt
gtgtttaatttaataaatgtttatgcacctaataatgggccagagcgtgtcaaacaattt
ttaaagttaaagaatgccattcagaaaattgattataaggtttgtactattattggagga
gactggaattgcactattgactttactattgatagaaatggagaagaacctcaccaagaa
tcagctgatgttttatcaaatattttaaaaagttttgaattaatagatatttggaggagg
aggaatacagga------attaaacagtatacttggctaaaagtgtctaataatagggtc
agtggagctaggttagatcggttttatataggt-aaagaatggaatcataaaattactga
tgtctctattttacctgttggat-------tttcagaccatcatttgatattatttggtt
taaccatgaaaaaaagttcaaaaccaaattatttttggcattttaatactaaa----ttg
ctaaatga---ttctttattttgtgaaaagtttaaggatttttggaatgattggaagcta
aaaaaggg-------------------ttcttttgaaaacttgtatatgtggtgggaggt
tggtaaggcaaatattagaatattttgtcaaaattacagttcactttctacttctaaaac
aaaggtagcaatacaaaaacttcaaagagatttacaagccctggaaaatactcttgtcaa
cagtaatgatggaagtgcacacaatgaacatttg--aat-aaaatgaaagaacttgggtt
attacttcaggagcaagtgaaaggagc-tttaataagagcgaggatttgttcaattaagg
acatggatgcacctacttcatacttttttaatcttgaaaagaaaagtgttcaacaaaaac
aaatgattcattttcgccgttctgatggagttataacttcggatccagtagaaatcaaga
agcagacactcaaattttataccgatttgtatggaactgagatttgtgatcatgaatgtg
ccttggacttgttgagagatctaccgaaattgtcaaatgaac-agagaaaatccttggat
aatccaatatcttttcaagagattacagaagcaatgagtacgttatcaaatggtcgttct
ccaggaattgatggattgcccgcagagttttataagactttttggaacctattaggaaat
gacttgtatgaggttttactagaaagcataaaaaacaagctacttcccattagttgcaga
cgagcagtcctgacattattacctaagaa-------------------------------
------------------------------------------------------------
------------------------------------------------------------
------------------------------------------------------------
------------------------------------------------------------
------------------------------------------------------------
------------------------------------------------------------
------------------------------------------------------------
------------------------------------------------------------
------------------------------------------------------------
------------------------------------------------------------
------------------------------------------------------------
------------------------------------------------------------
------------------------------------------------------------
------------------------------------------------------------
------------------------------------------------------------
------------------------------------------------------------
------------------------------------------------------------
------------------------------------------------------------
------------------------------------------------------------
------------------------------------------------------------
------------------------------------------------------------
------------------------------------------------------------
------------------------------------------------------------
------------------------------------------------------------
------------------------------------------------------------
------------------------------------------------------------
------------------------------------------------------------
------------------------------------------------------------
------------------------------------------------------------
------------------------------------------------------------
------------------------------------------------------------
------------------------------------------------------------
------------------------------------------------------------
------------------------------------------------------------
------------------------------------------------------------
------------------------------------------------------------
------------------------------------------------------------
------------------------------------------------------------
------------------------------------------------------------
------------------------------------------------------------
------------------------------------------------------------
------------------------------------------------------------
------------------------------------------------------------
------------------------------------------------------------
------------------------------------------------------------
------------------------------------------------------------
------------------------------------------------------------
------------------------------------------------------------
------------------------------------------------------------
------------------------------------------------------------
------------------------------------------------------------
------------------------------------------------------------
------------------------------------------------------------
------------------------------------------------------------
------------------------------------------------------------
------------------------------------------------------------
------------------------------------------------------------
------------------------------------------------------------
------------------------------------------------------------
------------------------------------------------------------
------------------------------------------------------------
------------------------------------------------------------
------------------------------------------------------------
----
>Tx1-25_DR|1259051
------------------------------------------------------------
------------------------------------------------------------
------------------------------------------------------------
------------------------------------------------------------
------------------------------------------------------------
------------------------------------------------------------
------------------------------------------------------------
------------------------------------------------------------
------------------------------------------------------------
------------------------------------------------------------
------------------------------------------------------------
------------------------------------------------------------
------------------------------------------------------------
------------------------------------------------------------
------------------------------------------------------------
------------------------------------------------------------
------------------------------------------------------------
------------------------------------------------------------
------------------------------------------------------------
------------------------------------------------------------
------------------------------------------------------------
------------------------------------------------------------
------------------------------------------------------------
------------------------------------------------------------
------------------------------------------------------------
------------------------------------------------------------
------------------------------------------------------------
------------------------------------------------------------
------------------------------------------------------------
------------------------------------------------------------
------------------------------------------------------------
------------------------------------------------------------
------------------------------------------------------------
------------------------------------------------------------
------------------------------------------------------------
------------------------------------------------------------
------------------------------------------------------------
------------------------------------------------------------
------------------------------------------------------------
------------------------------------------------------------
------------------------------------------------------------
------------------------------------------------------------
------------------------------------------------------------
------------------------------------------------------------
------------------------------------------------------------
------------------------------------------------------------
------------------------------------------------------------
------------------------------------------------------------
------------------------------------------------------------
------------------------------------------------------------
------------------------------------------------------------
------------------------------------------------------------
------------------------------------------------------------
------------------------------------------------------------
------------------------------------------------------------
------------------------------------------------------------
------------------------------------------------------------
------------------------------------------------------------
------------------------------------------------------------
------------------------------------------------------------
------------------------------------------------------------
------------------------------------------------------------
------------------------------------------------------------
------------------------------------------------------------
------------------------------------------------------------
------------------------------------------------------------
------------------------------------------------------------
------------------------------------------------------------
------------------------------------------------------------
------------------------------------------------------------
------------------------------------------------------------
------------------------------------------------------------
------------------------------------------------------------
------------------------------------------------------------
------------------------------------------------------------
------------------------------------------------------------
------------------------------------------------------------
------------------------------------------------------------
------------------------------------------------------------
------------------------------------------------------------
------------------------------------------------------------
------------------------------------------------------------
------------------------------------------------------------
------------------------------------------------------------
------------------------------------------------------------
------------------------------------------------------------
------------------------------------------------------------
------------------------------------------------------------
------------------------------------------------------------
------------------------------------------------------------
------------------------------------------------------------
------------------------------------------------------------
------------------------------------------------------------
------------------------------------------------------------
------------------------------------------------------------
------------------------------------------------------------
------------------------------------------------------------
------------------------------------------------------------
------------------------------------------------------------
------------------------------------------------------------
------------------------------------------------------------
------------------------------------------------------------
------------------------------------------------------------
------------------------------------------------------------
------------------------------------------------------------
------------------------------------------------------------
------------------------------------------------------------
------------------------------------------------------------
------------------------------------------------------------
------------------------------------------------------------
------------------------------------------------------------
------------------------------------------------------------
------------------------------------------------------------
------------------------------------------------------------
------------------------------------------------------------
------------------------------------------------------------
-------------------------------------------------------ggaga
agatttagagcacttg-tttttaaaatgtaaaagactaggtaatttgtttgaattactta
gaatatggtttcagaggtttgaagaa----------gatttctcagataaactatttata
ggtggattgaaatataggtttataaaaag----aaggaaagtatgttta--ttgaattat
ttattaggtacagcaaaatta-gcaatatggaaaactaggaaaaataaaggta-------
--------------------tgggtttga----------tggcaac-----tgatccata
agtaatgtttctgtat---ttggtgacagcgaga-ataaaaattgaatttgcgtattaca
acttaa---------caaataatgtagctgggttccatg----------aatgctggtgt
attaatgaggctctatgtgttgtacatgatgat--ctcttggtgttaaatttttaaattt
tgtatg-----------tttttgaatatatctgagatgtttttttt---------aattg
gcaatgtaag-----------caattgataaa-ttaaagt-------attattcaa-cct
caacctctctctctct--------------------------------------------
------------------------------------------------------------
------------------------------------------------------------
------------------------------------------------------------
------------------------------------------------------------
------------------------------------------------------------
------------------------------------------------------------
------------------------------------------------------------
------------------------------------------------------------
------------------------------------------------------------
------------------------------------------------------------
------------------------------------------------------------
------------------------------------------------------------
------------------------------------------------------------
------------------------------------------------------------
------------------------------------------------------------
------------------------------------------------------------
------------------------------------------------------------
------------------------------------------------------------
------------------------------------------------------------
----
>Tx1-25_DR|1259052
------------------------------------------------------------
------------------------------------------------------------
------------------------------------------------------------
------------------------------------------------------------
------------------------------------------------------------
------------------------------------------------------------
------------------------------------------------------------
------------------------------------------------------------
------------------------------------------------------------
------------------------------------------------------------
------------------------------------------------------------
------------------------------------------------------------
------------------------------------------------------------
------------------------------------------------------------
------------------------------------------------------------
------------------------------------------------------------
------------------------------------------------------------
------------------------------------------------------------
------------------------------------------------------------
------------------------------------------------------------
------------------------------------------------------------
------------------------------------------------------------
------------------------------------------------------------
------------------------------------------------------------
------------------------------------------------------------
------------------------------------------------------------
------------------------------------------------------------
------------------------------------------------------------
------------------------------------------------------------
------------------------------------------------------------
------------------------------------------------------------
------------------------------------------------------------
------------------------------------------------------------
------------------------------------------------------------
------------------------------------------------------------
------------------------------------------------------------
------------------------------------------------------------
------------------------------------------------------------
------------------------------------------------------------
------------------------------------------------------------
------------------------------------------------------------
-------------------------------aagtttcaaaatggccag-----------
------------------------------------------------------------
------------------------------------------------------------
------------------------------------------------------------
------------------------------------------------------------
------------------------------------------------------------
------------------------------------------------------------
------------------------------------------------------------
------------------------------------------------------------
------------------------------------------------------------
------------------------------------------------------------
------------------------------------------------------------
------------------------------------------------------------
------------------------------------------------------------
------------------------------------------------------------
------------------------------------------------------------
------------------------------------------------------------
------------------------------------------------------------
------------------------------------------------------------
-----------------------agttgttgttcctaata--------------------
------------------------------------------------------------
------------------------------------------------------------
------------------------------------------------------------
---------------------------------aaagatggatgaggactctactgtata
t----------------------------aaacctcaggttgagaagtgcactgggaatt
tacaatggaggatcattcaaggggcaataggtaca-------------------------
------------------------------------------------------------
-----------------------------tatagggatgagcatgtggcacacctgaata
tggctctgaa----------------------------------------------tgga
ctatgtag----------------------------------------------------
---------------------------ttttt----------------------------
------------------------------------------------------------
------------------------------------------------------------
------------------------------------------------------------
----------------------------tgtgaggaaaagaaagatgtgtaacattag--
------------------------------------------------------------
------------------------------------cttataaagtgcgagagattggaa
agtaag---------------------------------------gtgattagaaac---
-----------------------------tggtttagagaat-ctaaaaaatc-------
------------------------------------------------------------
------------------------------------------------------------
------------------------------------------------------------
------------------------------------------------------------
------------------------------------------------------------
--------taattaaagttttctgattaa-------------------------------
------------------------------------------------------------
------------------------------------------------------------
------------------------------------------------------------
------------------------------------------------------------
------------------------------------------------------------
------------------------------------------------------------
------------------------------------------------------------
------------------------------------------------------------
------------------------------------------------------------
------------------------------------------------------------
------------------------------------------------------------
------------------------------------------------------------
------------------------------------------------------------
------------------------------------------------------------
------tttttattggaggaataaaca---------------------------------
-----------------------------------------------------------a
aaagaaaaaaaaatgtgtgtattaaa----------------------------------
------------------------------------------------------------
------------------------------------------------------------
------------------------------------------------------------
------------------------------------------------------------
------------------------------------------------------------
------------------------------------------------------------
------------------------------------------------------------
------------------------------------------------------------
------------------------------------------------------------
------------------------------------------------------------
------------------------------------------------------------
----------------ctacctgataggaactgctaaactggcccatggaaaacac----
------------------------------------------------------------
------------------------------------------------tgataaataaag
gtatgtggagcatttg-ttttttaagtttgagagattggaaagtatgtttaagctgccta
ggattgggtttagggaattgaaagaatttagttttgattcgttctgattctgtttttatt
ggaggaataaactatacattttcaaaaagg--aaaaaaaaaagtgttta--ttaagttgc
ctgattgggaccaccaaactg-gtggtgtggaaaacccagaaaattaaaggtt-------
--------------------tacatttagccga------------------tgcacatgt
agaaatgttaaagtgg---ttaatagcagagagg-ttaaagattgaatttgcatatta--
------------------------------------------------------------
------------------------------------------------------------
------------------------------------------------------------
------------------------------------------------------------
------------------------------------------------------------
------------------------------------------------------------
------------------------------------------------------------
------------------------------------------------------------
------------------------------------------------------------
------------------------------------------------------------
------------------------------------------------------------
------------------------------------------------------------
------------------------------------------------------------
------------------------------------------------------------
------------------------------------------------------------
------------------------------------------------------------
------------------------------------------------------------
------------------------------------------------------------
------------------------------------------------------------
------------------------------------------------------------
------------------------------------------------------------
------------------------------------------------------------
------------------------------------------------------------
------------------------------------------------------------
----
>Tx1-25_DR|1327526
------------------------------------------------------------
------------------------------------------------------------
------------------------------------------------------------
------------------------------------------------------------
------------------------------------------------------------
------------------------------------------------------------
------------------------------------------------------------
------------------------------------------------------------
------------------------------------------------------------
------------------------------------------------------------
------------------------------------------------------------
------------------------------------------------------------
------------------------------------------------------------
------------------------------------------------------------
------------------------------------------------------------
------------------------------------------------------------
------------------------------------------------------------
------------------------------------------------------------
------------------------------------------------------------
------------------------------------------------------------
------------------------------------------------------------
------------------------------------------------------------
------------------------------------------------------------
------------------------------------------------------------
------------------------------------------------------------
------------------------------------------------------------
------------------------------------------------------------
----------------------------------------tgtata----aacactgcag
gacataaatgattttctag-----------------------------------------
------------------------------------------------------------
-------------------------------------------ac---------------
------------------------------------------------------------
------------------------------------------------------------
------------------------aaaacgtttgat------------------------
-------------------------ggcgtctatccccgagggggtagcactacctgtgt
cgcatcgccatggagtaagatgtggtccagcgcagggagttactgttgaggatgtgctgg
tagcgatca-ggaaaaagttggatatgaaaacattacttcggcattgcggatgaataaag
ctgttgtggtgttcgtcgagaaagaggagctagtaaattgtttgataagcggcggaattg
tggtaagtggtgatttactaattatttcaccgcttgttactccaacgactaacgttacgg
tgtctaatgtgcctccg--tttattcaaaatgaggaaattgagaaagttctgttgagata
tggaaaactggctagtgagataaagatgattccgttgggatgtaaaaacgctgctctgaa
acatgtgatgtcttttagacaccaggtgtttatgtttttgaataaaccg---------ga
gttagacataaatttccgagtcatgcataaagggaaagaatttgtcatttatgcgaatac
tggaagcattaagtgctttgagtgttgggacatcggtcacaaaaggcatttatgcccaca
taaagtccagattaatg-------------------------------------------
------------------------------------------------------------
------------------------------------------------------------
------------------------------------------------------------
------------------------------------------------------------
------------------------------------------------------------
------------------------------------------------------------
------------------------------------------------------------
------------------------------------------------------------
------------------------------------------------------------
------------------------------------------------------------
-----------------------------ggtgcatgc----------------------
-------------------------------------------tggtagtgtttggggtg
cgt---------------------------------------------------------
------------------------------------------------------------
------------------------------------------------------------
------------------------------------------------------------
------------------------------------------------------------
------------------------------------------------------------
------------------------------------------------------------
------------------------------------------------------------
------------------------------------------------------------
------------------------------------------------------------
------------------------------------------------------------
------------------------------gtgaggacgat-------------------
------------------------------------------------------------
------------------------------------------------------------
------------------------------------------------------------
------------------------------------------------------------
------------------------------------------------------------
------------------------------------------------------------
------------------------------------------------------------
------------------------------------------------------------
------------------------------------------------------------
------------------------------------------------------------
---------------------------------------agc-ggagagag---------
------------------------------------------------------------
------------------------------------------------------------
------------------------------------------------------------
------------------------------------------------------------
------------------------------------------------------------
------------------------------------------------------------
------------------------------------------------------------
------------------------------------------------------------
------------------------------------------------------------
------------------------------------------------------------
------------------------------------------------------------
------------------------------------------------------------
------------------------------------------------------------
------------------------------------------------------------
------------------------------------------------------------
------------------------------------------------------------
------------------------------------------------------------
------------------------------------------------------------
------------------------------------------------------------
------------------------------------------------------------
------------------------------------------------------------
------------------------------------------------------------
------------------------------------------------------------
------------------------------------------------------------
------------------------------------------------------------
------------------------------------------------------------
------------------------------------------------------------
------------------------------------------------------------
------------------------------------------------------------
------------------------------------------------------------
------------------------------------------------------------
------------------------------------------------------------
------------------------------------------------------------
------------------------------------------------------------
------------------------------------------------------------
------------------------------------------------------------
------------------------------------------------------------
------------------------------------------------------------
------------------------------------------------------------
------------------------------------------------------------
------------------------------------------------------------
------------------------------------------------------------
------------------------------------------------------------
------------------------------------------------------------
------------------------------------------------------------
------------------------------------------------------------
------------------------------------------------------------
------------------------------------------------------------
------------------------------------------------------------
------------------------------------------------------------
------------------------------------------------------------
------------------------------------------------------------
------------------------------------------------------------
------------------------------------------------------------
------------------------------------------------------------
------------------------------------------------------------
------------------------------------------------------------
------------------------------------------------------------
------------------------------------------------------------
------------------------------------------------------------
------------------------------------------------------------
------------------------------------------------------------
------------------------------------------------------------
------------------------------------------------------------
------------------------------------------------------------
------------------------------------------------------------
------------------------------------------------------------
----
>Tx1-25_DR|1327527
------------------------------------------------------------
------------------------------------------------------------
------------------------------------------------------------
------------------------------------------------------------
----tctctctctct---------------------------------------------
------------------------------------------------------------
--------------------------------------------------------ctct
ctctctctct--------------------------------------------------
------------------------------------------------------------
------------------------------------------------------------
------------------------------------------------------------
------------------------------------------------------------
------------------------------------------------------------
------------------------------------------------------------
------------------------------------------------------------
------------------------------------------------------------
------------------------------------------------------------
------------------------------------------------------------
------------------------------------------------------------
------------------------------------------------------------
------------------------------------------------------------
------------------------------------------------------------
------------------------------------------------------------
------------------------------------------------------------
------------------------------------------------------------
-------------ctcggtgcatgctgggagtgtacgggtgcgtgcgagggtgaacacgg
tgagagggcgtc----tgattttccctccttttctttctttttt--tcctattaaagtga
ta------------------aacgaaagtaaagtggatt-----------gaagacgtaa
gtaaaaagttattgtttgt--agttttggtgtggcggaga--------------------
------------------------------------------------------------
------------------------------------------------------------
------------------------------------------------------------
------------------------------------------------------------
------------------------------------------------------------
--------------agagaagagatggcctcctcacctgcggagggcgcggcgtctctat
ctctccgccacggtgtcaggtgtatggctgaacctggagtgaccgtggaggatgtactgt
tggcagccggagagcaaataggatatgaaaatatctgctctgcatcccgcatgaataagg
cagtcgttatttttgtgaaggaagaaaacttggtgaatcacttgataagcacgggtgttg
aggtaagtggcgcttatatcactgtttcaccgcttgtcacgccgacaacgcgtgtaacga
tatcaaacgtgccaccg--ttcataaagaatgctgaaattgaacgagctcttgtaagtta
tggaaagttggctagtccaattagaatgatttctcttggatgcaaaaatgaggctttaaa
gcacgtgttatcattcagacggcaagtttttatgttcctgaatgaacca---------ga
gctgaacgtttcatttagactgtggcatgaagggaaatcttttttgctgtacgctagcac
tggaagtttaaagtgttttgaatgcggagatttaggacacaaaaaagccaaatgccctca
taaagtgcaggctgatg-----aaaatatagaacagcatt----ctgttgacagagaccg
tgatattaaca------caaatgtagtggaggaacaaccccgagttg---------tgaa
tgaaacgcatgatggtgatgttgctgatagtaacagtggtagtg---ttagaactgatga
cgggcctgtggtttccataaaccag-aacaatacagtcgaagaaatagcgagacac----
--------gatgatgatgatgatgatgacgagattgtggcagaaagtagtggagcaggtg
tagagacaatgactgaagaaaaagaaattgagcaacaacttgaaaattcacaaggtcttg
aaatgaataatgacaatgagactatggatgatgatgcttgttcagatatttcagactttg
gtccccag------gttatgggagaattgtatacattacaggaaataaatgattttctag
atgaaacttttggaaaagtgattgaggttgaggattttttcccagatgtggataaattta
ttgcttcggttgtgttgcttc--agaaaacagtaagccttgatgagttgagtaagcagaa
gagatttcggttgagaaagcatttaacaaaactgcgcaaaggaaaacctcgtaaattaaa
gaagtaaa-------------aaatgtataggctgcacagggtgtctatctttttttggt
ttctggctctgtttctgtcctgtcttttttttcat-ttatttatggagcaattgagggta
ggctccttaaatattaatgggggtagagataggaaaaagttggcagtgatttcagaattt
ctagaattaaaaaagattaatgttgcctttttacaggaaacacat---------tctgat
tgtgataacgaaatagaatgggatatgtggtggggtggaaaactttttttgagtcatgga
tcaaataatagtgcaggagttgcaatattaatttccaaaaatttaaatgctaatatatta
ttagtaaaagaaattggaaaaggtaggatcttgtatacaaaaatagaaattgaaggcttt
ttgtttggttttattaatgtttatgccccaaataatgggtcggaaagggtgagttttttt
atgaaattaaatgagtttttaaaaggagtagaagaaggtgtttgtattgttttaggtgga
gattggaactgtacaacagattttactgttgatagaaatggtgaagaacctcataatcaa
tctagtttagttttatccagaataatgaagaaaaatgggttagtagacatatggagatta
agaaataaagag------gaaagacagtatacatgggttaaagtgacagataatatggta
catggtgcaagattggatcgtttttatgtggga-caaatatggaacaacagggttataaa
ggcttttatttcccctactgctt-------tttcggatcatcatatgattggtttagaac
ttaatatgacaaaaacgtcaagatgtgcatattattggcattttaatacaaaa----tta
ctacaaga---tgttttgttttgtgagagatttatattattttggaatgaatggaaaatg
aaaaagga-------------------ttcttttgaaagccttagtcaatggtgggaggt
gggcaaagcacagataagagttttttgccagaactatactttaaactcttccttacaaat
taagacaacaatacaaagactggaaaaagacattgtgcagcttgaaaaagaacttatgga
---aaatcctggaaatgtgcagaaagactttttgaaaaagaaaaaagcagaacttggatc
tttcttgtatgaacgggcaaaaggagc-aatgataagagcaaaattttgttccattaaag
acatggatgctcccagttcttactttttcaacttagaaaaaaaaagtgctcaacagaaac
agatacatcatctgcgccgggaaaatgggactattacttctgatacattggaaatacgaa
agatggctgttgatttttatagaacattatatagtaaggaaccatgtgacattaaaagtg
cggaagaactactcgagaacttgccaagattaccagatgaac-aaaaaaagttgttggac
agagatattactttcaaagaactaactgaggcaatgcagcaattgtctaatggacggtct
ccgggaatagatggactgccggttgaattttatcgacaattttggaatgaaatcggaatg
gatttatatgaagtatttttaagctgttttaaagaaaagttgcttcctttgagttgtcga
cgtgcagttctctcattgttaccaaaaaaaggggatttatgtttattgaaaaactggaga
cctgtgtcattattatgtttg---gactacaaaattttgtcaaaatgtctagcaaataga
attatgcattgtttacaattcctgattgagaatgatcaaacatattgtgtcccagatagg
tcaattattgacaaca-tttttatgttacgagatgtagttgattttagtcatcttacaag
taaggatcttggtgttttatcattagatcaagaaaaagctttcgatagagtggaccatgg
ctatctttttaatgttttaaaaaactttgggtttg--gtgaagaatttttatcatatata
aaactgttgtattcaaat-gtatttataatgg---ttaaggctggtggggctttgagtgc
acaagtacctattggaagaggaatca-gacaaggctgcccattgtctggacagctatata
gtctaatgattgaacctcttttactcaaacttaggaaagatttaaatggtgttgtatata
aaaatg---gaggtgaaattgtaaaacaggtcttatctgcttatgcagacgatatcacag
tatttatcaccgggcaggaagacattagaagtttaaataagaatattagaacttatgaaa
aagcatcttcagccaaagtaaattgggagaaaagtgaggggtatattatgggtcagtgga
atgaggtgggatatccaaagttaccagggggtttaaaatggggtaaggatgggattaaag
ttttaggag----------tttttattggtagtgataaatatcgaatga--agaattggg
agggtatgctggataaggtatctgcccgattgtctaaatgggaaccgctattaccacagt
tgtcatacagggggagagttttagttgccaataatctggtagcctctacactgtggcaca
gatgtatagttttggatccaccggaagatattatatgtgaaatacaaaggaagctggtca
a-----ttttttttggagtggtgaacactgggtccgggcatcagtcatttttttaccagt
gtgcgagggaggtcatggactagtggatgttaaatctcgcattcaagcttttaggctaca
agcagtaaaaagatttctttatcacaaagagt-----tgttatggacacccacaacatgt
gccattttacaaagggcaggtggacttggattagataaacacctg-tttttaatgagatt
ggaagatatggatt-tgtctgcaatttcaagtttttatcagaagatgttttgtgtgtggc
gtaatgttttaaaggtggaaagagacaaagacaatttcatacactgggctcctgaagaac
ctttgttttttaatagcatgattcaaactagacttttatcctcagtaagtgtacaagttt
gtatgctaaagaaggggattgtgaagctgggacacctaatgaataataagacatggaa--
---------------atctgtggaaaccattatggaagtgactggtttaaaatcaaaaag
acttgcgggacaatttttaacagaaattactgcggcattacaaaatttttatggaaaaat
cataacaagtgaaaagttatcagactggagtgacactaaagattttccaaggattggcat
ttctttgcaaatttgtgatgagaatcaagaagaaa-ccacggactcaatattaaatttgg
aaactcctcaactccataatctagataatacttcaaaaaaag-cactatactatgcaaca
gtgaaagtagtacaccaaa----agtcactaaggagacaaaaagtttcaaaatggagagg
attgttggatccagatttccttgtaagagacaggtggaggaccttgtataaactccctgt
agaaaaacgaactgctgatctacagtggaggattattcatggagccatagctacgaacag
acatgtggcacacctaaatccagcagtgggtgggcagtgttggttttgtgacgagggaga
agatttagagcacttg-tttttaaaatgtaaaagactaggtaatttgtttgaattactta
gaatatggtttcagaggtttgaagaa----------gatttctcagataaactatttata
ggtggattgaaatataggtttataaaaag----aaggaaagtatgttta--ttgaattat
ttattaggtacagcaaaatta-gcaatatggaaaactaggaaaaataaaggta-------
--------------------tgggtttga----------tggcaac-----tgatcctga
agttatgtttctgtat---ttggtgacagcgaga-ataaaaattgaatttgcgtattaca
acttaa---------caaataatgtagctgagttccatg----------aatgctggtgt
attaatgaggctctatgtgttgtacatgatgat--ctcttggtgttaaatttttaaattt
tgtatg-----------tttttgaatatatctgagatgttttttt----------aattg
gcaatgtaag-----------caattgataaa-ttaaagt-------attattcaa-cct
ctctctctctct------------------------------------------------
------------------------------------------------------------
------------------------------------------------------------
------------------------------------------------------------
------------------------------------------------------------
------------------------------------------------------------
------------------------------------------------------------
------------------------------------------------------------
------------------------------------------------------------
------------------------------------------------------------
------------------------------------------------------------
------------------------------------------------------------
------------------------------------------------------------
------------------------------------------------------------
------------------------------------------------------------
------------------------------------------------------------
------------------------------------------------------------
------------------------------------------------------------
------------------------------------------------------------
------------------------------------------------------------
----
>Tx1-25_DR|1387529
------------------------------------------------------------
------------------------------------------------------------
------------------------------------------------------------
------------------------------------------------------------
----tctctctctct---------------------------------------------
------------------------------------------------------------
--------------------------------------------------------ctct
ctctctctct--------------------------------------------------
------------------------------------------------------------
------------------------------------------------------------
------------------------------------------------------------
------------------------------------------------------------
------------------------------------------------------------
------------------------------------------------------------
------------------------------------------------------------
------------------------------------------------------------
------------------------------------------------------------
------------------------------------------------------------
------------------------------------------------------------
------------------------------------------------------------
------------------------------------------------------------
------------------------------------------------------------
------------------------------------------------------------
------------------------------------------------------------
------------------------------------------------------------
-------------ctcggtgcatgctgggagtgtacgggtgcgtgcgagggtgaacacgg
tgagagggcgtc----tgattttctctccttttctttctttttt-ctcttattaaagtga
ta------------------aacgaaagtaaagtggatt-----------gaagacgtaa
gtaaaaagttattgtttgt--agttttggtgtggcggaga--------------------
------------------------------------------------------------
------------------------------------------------------------
------------------------------------------------------------
------------------------------------------------------------
------------------------------------------------------------
--------------agagaagagatggcctcctcacctgcggagggcgcggcgtctctat
ctctccgccacggtgtcaggtgtatggctgaacctggagtgaccgtggaggatgtactgt
tggcagccggagagcaaataggatatgaaaatatctgctctgcatcccgcatgaataagg
cagtcgttatttttgtgaaggaagaaaacttggtgaatcacttgataagcacgggtgttg
aggtaagtggcgcttatatcactgtttcaccgcttgtcacgccgacaacgcgtgtaacga
tatcaaacgtgccaccg--ttcataaagaatgctgaaattgaacgagctcttgcaagtta
tggaaagttggctagtccaattagaatgatttctcttggatgcaaaaatgaggctttaaa
gcacgtgttatcattcagacggcaagtttttatgttcctgaatgaacca---------ga
gctgaacgtttcatttagactgtggcatgaagggaaatcttttttgctgtacgctagcac
tggaagtttaaagtgttttgaatgcggagatttaggacacaaaaaagccaaatgccctca
taaagtgcaggctgatg-----aaaatatagaacagcatt----ctgttgacagagaccg
tgatattaaca------caaatgtagtggaggaacaaccccgagttg---------tgaa
tgaaacgcatgatggtgatgttgctgatagtaacagtggtagtg---ttagaactgatga
cgggcctgtggtttccataaaccag-aacaatacagtcgaagaaatagcgagacac---g
atgatgatgatgatgatgatgatgatgacgagattgtggcagaaagtagtggagcaggtg
tagagacaatgactgaagaaaaagaaattgagcaacaacttgaaaattcacaaggtcttg
aaatgaataatgacaatgagactatggatgatgatgcttgttcagatatttcagattttg
gtccccag------gttatgggagaattgtatacattacaggaaataaatgattttctag
atgaaacttttggaaaagtgattgaggttgaggattttttcccagatgtggataaattta
ttgcttcggttgtgttgcttc--agaaaacagtaagccttgatgagttgagtaagcagaa
gagatttcggttgagaaagcatttaacaaaactgcgcaaaggaaaacctcgtaaattaaa
gaagtaaa-------------aaatgtataggctgcacagggtgtctatctttttttggt
ttctggctctgtttctgtcctgtcttttttttcat-ttatttatggagcaattgagggta
ggctccttaaatattaatgggggtagagataggaaaaagttggcagtaatttcagaattt
ctagaattaaaaaagattaatgttgcctttttacaggaaacacat---------tctgat
tgtgataacgaaatagaatgggatatgtggtggggtggaaaactttttttgagtcatgga
tcaaataatagtgcaggagttgcaatattaatttccaaaaatttaaatgctaatatatta
ttagtaaaagaaattgaaaaaggtaggatcttgtatacaaaaatagaaattgaaggcttt
ttgtttggttttattaatgtttatgccccaaataatgggtcggaaagggtgagttttttt
atgaaattaaatgagtttttaaaaggagtagaagaaggtgtttgtattgttttaggtgga
gattggaactgtacaacagattttactgttgatagaaatggtgaagaacctcataatcaa
tctagtttagttttatccagaataatgaagaaaaatgggttagtagacatatggagatta
agaaataaagag------gaaagacagtatacatgggttaaagtgacagataatatggta
catggtgcaagattggatcgtttttatgtggga-caaatatggaacaacagggttataaa
ggcttttatttcccctactgctt-------tttcggatcatcatatgattggtttagaac
ttaatatgacaaaaacgtcaagatgtgcatattattggcattttaatacaaaa----tta
ctacaaga---tgttttgttttgtgagagatttatattattttggaatgaatggaaaatg
aaaaagga-------------------ttcttttgaaagccttagtcaatggtgggaggt
gggcaaagcacagataagagttttttgccagaactatactttaaactcttccttacaaat
taagacaacaatacaaagactggaaaaagacattgtgcagcttgaaaaagaacttatgga
---taatcctggaaatgtgcagaaagactttttgaaaaagaaaaaagcagaacttggatc
tttcttgtacgaacgggcaaaaggagc-aatgataagagcaaaattttgttccattaaag
acatggatgctcccagttcttactttttcaacttagaaaaaaaaagtgctcaacagaaac
agatacatcatctgcgccgggaaaatgggactattacttctgatacattggaaatacgaa
agatggctgttgatttttatagaacattatatagtaaggaaccatgtgacattaaaagtg
cggaagaactactcgagaacttgccaagattaccagatgaac-aaaaaaagttgttggac
agagatattactttcaaagaactaactgaggcaatgcagcaattgtctaatggacggtct
ccgggaatagatggactgccggttgaattttatcgacaattttggaatgaaatcggaatg
gatttatatgaagtatttttaagctgttttaaagaaaagttgcttcctttgagttgtcga
cgtgcagttctctcattgttaccaaaaaaaggggatttatgtttattgaaaaactggaga
cctgtgtcattattatgtttg---gactacaaaattttgtcaaaatgtctagcaaataga
attatgcattgtttacaattcctgattgagaatgatcaaacatattgtgtcccagatagg
tcaattattgacaaca-tttttatgttacgagatgtagttgattttagtcatcttacaag
taaggatcttggtgttttatcattagatcaagaaaaagctttcgatagagtggaccatgg
ctatctttttaatgttttaaaaaactttgggtttg--gtgaagaatttttatcatatata
aaactgttgtattcaaat-gtatttataatgg---ttaaggctggtggggctttgagtgc
acaagtacctattggaagaggaatca-gacaaggctgcccattgtctggacagctatata
gtctaatgattgaacctcttttactcaaacttaggaaagatttaaatggtgttgtatata
aaaatg---gaggtgaaattgtaaaacaggtcttatctgcttatgcagacgatatcacag
tatttatcaccgggcaggaagacattagaagtttaaataagaatattagaacttatgaaa
aagcatcttcagccaaagtaaattgggagaaaagtgaggggtatattatgggtcagtgga
atgaggtgggatatccaaagttaccagggggtttgaaatggggtaaggatgggattaaag
ttttaggag----------tttttattggtagtgataaatatcgaatga--agaattggg
agggtatgctggataaggtatctgcccgattgtctaaatgggaaccgctattaccacagt
tgtcatacagggggagagttttagttgccaataatctggtagcctctacactgtggcaca
gatgtatagttttggatccaccggaagatattatatgtgaaatacaaaggaagctggtca
a-----ttttttttggagtggtgaacactgggtccgggcatcagtcatttttttaccagt
gtgcgagggaggtcatggactagtggatgttaaatctcgcattcaagcttttaggctaca
agcagtaaaaagatttctttatcacaaagagt-----tgttatggacacccacaacatgt
gccattttacaaagggcaggtggacttggattagataaacacctg-tttttaatgagatt
ggaagatatggatt-tgtctgcaatttcaagtttttatcagaagatgttttgtgtgtggc
gtaatgttttaaaggtggaaagagacaaagacaatttcatacactgggctcctgaagaac
ctttgttttttaatagcatgattcaaactagacttttatcctcagtaagtgtacaagttt
gtatgctaaagaaggggattgtgaagctgggacacctaatgaataataagacatggaa--
---------------atctgtggaaaccattatggaagtgactggtttaaaatcaaaaag
acttgcgggacaatttttaacagaaattactgcggcattacaaaacttttatggaaaaat
cataacaagtgaaaagttatcagactggagtgacactaaagattttccaaggattggcat
ttctttgcaaatttgtgatgagaatcaagaagaaa-ccacggactcaatattaaatttgg
agactcctcaactccataatctagataatacttcaaaaaaag-cactatactatgcaaca
gtgaaagtagtacaccaaa----agtcactaaggagacaaaaagtttcaaaatggagagg
attgttgggtccagatttccttgtaagagacaggtggaggaccttgtataaactccctgt
agaaaaacgaactgctgatctacagtggaggattattcatggagccatagctacgaacag
acatgtggcacacctaaatccagcagtgggtgggcagtgttggttttgtgacgagggaga
agatttagagcacttg-tttttaaaatgtaaaagactaggtaatttgtttgaattactta
gaatatggtttcagaggtttgaagaa----------gatttctcagataaactatttata
ggtggattgaaatataggtttataaaaag----aaggaaagtatgttta--ttgaattat
ttattaggtacagcaaaatta-gcaatatggaaaactaggaaaaataaaggta-------
--------------------tgggtttga----------tggcaac-----tgatcctga
agtaatgtttctgtat---ttggtgacagcgaga-ataaaaattgaatttgcgtattaca
acttaa---------caaataatgtagctgggttccatg----------aatgctggtgt
attaatgaggctctatgtgttgtacatgatgat--ctcttggtgttaaatttttaaattt
tgtatg-----------tttttgaatatatctgagatgttttttt----------aattg
gcaatgtaag-----------caattgataaa-ttaaagt-------attattcaa-cct
ctctctctctct------------------------------------------------
------------------------------------------------------------
------------------------------------------------------------
------------------------------------------------------------
------------------------------------------------------------
------------------------------------------------------------
------------------------------------------------------------
------------------------------------------------------------
------------------------------------------------------------
------------------------------------------------------------
------------------------------------------------------------
------------------------------------------------------------
------------------------------------------------------------
------------------------------------------------------------
------------------------------------------------------------
------------------------------------------------------------
------------------------------------------------------------
------------------------------------------------------------
------------------------------------------------------------
------------------------------------------------------------
----
>Tx1-25_DR|1387530
------------------------------------------------------------
------------------------------------------------------------
------------------------------------------------------------
------------------------------------------------------------
------------------------------------------------------------
------------------------------------------------------------
------------------------------------------------------------
------------------------------------------------------------
------------------------------------------------------------
------------------------------------------------------------
------------------------------------------------------------
------------------------------------------------------------
------------------------------------------------------------
------------------------------------------------------------
------------------------------------------------------------
------------------------------------------------------------
------------------------------------------------------------
------------------------------------------------------------
------------------------------------------------------------
------------------------------------------------------------
------------------------------------------------------------
------------------------------------------------------------
------------------------------------------------------------
------------------------------------------------------------
------------------------------------------------------------
------------------------------------------------------------
------------------------------------------------------------
------------------------------------------------------------
------------------------------------------------------------
------------------------------------------------------------
------------------------------------------------------------
------------------------------------------------------------
------------------------------------------------------------
------------------------------------------------------------
------------------------------------------------------------
------------------------------------------------------------
------------------------------------------------------------
------------------------------------------------------------
------------------------------------------------------------
------------------------------------------------------------
------------------------------------------------------------
------------------------------------------------------------
------------------------------------------------------------
------------------------------------------------------------
------------------------------------------------------------
------------------------------------------------------------
------------------------------------------------------------
------------------------------------------------------------
------------------------------------------------------------
------------------------------------------------------------
------------------------------------------------------------
------------------------------------------------------------
------------------------------------------------------------
------------------------------------------------------------
------------------------------------------------------------
------------------------------------------------------------
------------------------------------------------------------
------------------------------------------------------------
------------------------------------------------------------
------------------------------------------------------------
------------------------------------------------------------
------------------------------------------------------------
------------------------------------------------------------
------------------------------------------------------------
------------------------------------------------------------
------------------------------------------------------------
------------------------------------------------------------
------------------------------------------------------------
------------------------------------------------------------
------------------------------------------------------------
------------------------------------------------------------
------------------------------------------------------------
------------------------------------------------------------
------------------------------------------------------------
------------------------------------------------------------
------------------------------------------------------------
------------------------------------------------------------
------------------------------------------------------------
------------------------------------------------------------
------------------------------------------------------------
------------------------------------------------------------
------------------------------------------------------------
------------------------------------------------------------
------------------------------------------------------------
------------------------------------------------------------
------------------------------------------------------------
------------------------------------------------------------
------------------------------------------------------------
------------------------------------------------------------
------------------------------------------------------------
------------------------------------------------------------
------------------------------------------------------------
------------------------------------------------------------
------------------------------------------------------------
------------------------------------------------------------
-----gtgggatatccaaagttaccaaggggtttgaaatggggtaaggatgggattaaag
tttaaggag----------tatttataggtagtgataaatatcaaatga--agaattggg
agggtatgctggataaggtatctgcccgattgtctaaatgggaaccgctattaccacagt
tgtcatacagggggagagttttagtcgccaataatctggcaacctcaacactgtggcaca
gatgtatagttttggatccaccggaggatattatatgtgaaatacaaaggaagctggtca
a----tttttttttggagt-gtgaacactgggtcagggcatcagtaatttttttaccagt
gtgcgagggaggtcatggactggtggatgttaaatctcgcattcaagctttcaggctaca
agcagttaaaagatttctttatcacaaatatt-----tgttatggacacccacagcatgt
gcaattttacaaagggcaggtggacatggactagataaacacctg-tttttaatgagatt
gaaagatatggatt-tgtctgcaatttcaagtttttatcagaagatggtttgtgtgtggc
gtaatgtttcaaaggtggaaagagacaaagaaaatttcatactctgggctcctgaagaac
ctttgatttttaatagcatgattcaaacaagacctttatcctcagtaagtgtacaagtat
gtatgctaaagaaggggattgtaaagctgggacacctaatgaatagcaagacatggaa--
---------------atctgtggaaaccattatggaagtgactggtttaaaatcaaaaag
acttgctggacaattttttacagaaataactgcggcattacaaaacttttatggaaaaat
catgacaagtgaaaagttatcagactggagtgacactcaagattttccaaggattggtat
ttctttgcaaactagtgatgagaatgaagaagaaacccacggactcaatattaaatttgg
agactcctcaactccataatttagataatactttaaaaaaaagcactatactatgcaaca
gtgaaagtagtacaccaaa----agtcactaaggagacaaaaagtttcaaaatggagagg
attgttgggtccagatttccttgtaagagacaggtggaggaccttgtataaactccctgt
agaaaaacgaactgctgatctaaagtggaagaatattcatggggccatagctacgaacag
acatgtggcacacctaaatccagccgtgggtgggcagtgttggttttgtgacgagggaga
agatctagagcacttg-tttttaaaatgtaatagactaggtaatttgtttgaattactta
gaatatggtttcagaggtttgaagaa----------gatttctcagataaagtatttata
ggtggattgaaatataggtttataaaaag----aaggaaagtatgttta---ttgatttt
ttattaggtacagcaaaatta-gcaatatggaaaactaggtaaaataaaggta-------
--------------------tgggtttga----------tggcaac-----tgaccctga
agtaatgtttctgtat---ttggtgacagcgaga-ataaaaattgaatttgcgtattata
gcttaa---------caaataatctaactgttttttatg----------aatgctggtgt
attaatgaggctctatgtgttgtacatgatgat--cttttggtgttaaattttttaattt
tgtatg-----------tttttgaatgtatatgagatgttttttt----------aattg
gcaatgtaag-----------caattgttaaa-ttaaagt-------attattcaa-cct
ctctctctctctcctca-taatcaatctagtttagttttatccagaataatgaagaaaaa
tgggttagtagacatatggaaattaagaaataaggaggaaagacagtgtacatgggttaa
agtg-------acagataatatggtctatggtgcaagattggatcgcttttatgtgggac
aaatatggaacaacagggttataaaggcttttatttcacctactgctttttcggatcatc
atatgattggtttagaacttaatatgaaaaaaatgtcaagatgtgcatattattggcatt
ttaatacaaaat--tattacaagatgttttgttttgtgagagatttatattattttggaa
tgaatggaaaatgaaaaagggtttttttgaaagccttagtcaatagtgggaggtgggtaa
agcacagataagagttttttgccagaactatactttaaactcttctttacaaattaagac
aacaattcaaagactggaaaaagacattgtgcagcttgaaaaagaacacatgaataatcc
tggaaatgtgcagaaagactttttgaaaaagagaaaagctgaatttggatctttcttgta
tgaatgggcaaaaggagcaatgataagagcaaaattttgttccattaaagatatggatgc
tcccagttcttattttttttaacttagaaaaaaaaatgctcaacagaaacagatacatca
tctgcgccgggaaaacgggactatcacttccgagccattggaaatacgaaagatgactgt
tgatttttataaaacattatatagtaaggaatcatgtgacattaaaagtgcggaagaact
actcgagaacttgccaaaattaccaaatgaacaaaaaaagttgttggacagtgatattac
ttttaaagaactaactgaggcaatgcagcaattgtctaatggacggtctccgggaataga
tggactgccggttgaattttattgacagttttggaatgtaatcaga--------------
--atggatttatacgaagtatttttaagctgttttaa----agaaaagttgcttcctttg
agt-tgtcgacgtgcagttctctcattgttaccaaaaaaaggggatttatgttcattgaa
aaactgga-----gacctgtgtc-------------------------------------
----
>Tx1-25_DR|1476727
------------------------------------------------------------
------------------------------------------------------------
------------------------------------------------------------
------------------------------------------------------------
------------------------------------------------------------
------------------------------------------------------------
------------------------------------------------------------
------------------------------------------------------------
------------------------------------------------------------
------------------------------------------------------------
------------------------------------------------------------
------------------------------------------------------------
------------------------------------------------------------
------------------------------------------------------------
------------------------------------------------------------
------------------------------------------------------------
------------------------------------------------------------
------------------------------------------------------------
------------------------------------------------------------
------------------------------------------------------------
------------------------------------------------------------
------------------------------------------------------------
------------------------------------------------------------
------------------------------------------------------------
------------------------------------------------------------
------------------------------------------------------------
------------------------------------------------------------
------------------------------------------------------------
------------------------------------------------------------
------------------------------------------------------------
------------------------------------------------------------
------------------------------------------------------------
------------------------------------------------------------
------------------------------------------------------------
------------------------------------------------------------
------------------------------------------------------------
------------------------------------------------------------
------------------------------------------------------------
------------------------------------------------------------
------------------------------------------------------------
------------------------------------------------------------
------------------------------------------------------------
------------------------------------------------------------
------------------------------------------------------------
------------------------------------------------------------
------------------------------------------------------------
------------------------------------------------------------
------------------------------------------------------------
------------------------------------------------------------
------------------------------------------------------------
------------------------------------------------------------
------------------------------------------------------------
------------------------------------------------------------
---------------------------------------tgatgctttaagcaaacagaa
gagatttaggttgaggaaattgttaacaaggttgagaaatgaaaaagaaaatgtcttcaa
aaagaaaaaatgaaaagaatcaaatgtttaacgcatacaaggta-----gactttttgcc
ttttctttc---ttctgttcttcatcttttttctctttttccatagatctgtttagggtg
ggttctttaaatataaat-ggggcagagacagaaataaattggcaatggc-----agtta
tttaaaataactaaaataaaggtagctttcttacaaaaatctcat---------actact
tcatatattgaattagaatggactggatggtgg-aggggaaaagtgttttaagtcatgga
acaagtacaagtagtaatatagcaattcttttttctaaagatctgaatgttaaaatccag
gtcatacacaaggttgtaaagggaataaaattgcttttgaagattgaatatgaagagttt
ctgttt-attgaattaatgcttatgcacctaataatgggccagagtgtgtaagacaattt
ttaaagttaaagaataccattcagaaacttgatgacaatgtttgtactatcattggaggc
gactagaattgcactattgattttatcatttaaagaaatggaaaagaacctcatcataaa
tcagctgttgttttattaaatattttaaaaaggtttgaactaatagatatttggagaaga
a-aaatacagga------attaaacagtataaatggcttaaagtgtctaataatagggtc
agtggagctaggtttgatagtttttatataggt-aaagaatggaataataaaattacaga
tgtctctattttacctgttgaat-------tttcagaccatcatttgataatatttggtt
taaccatgaaaaaaaaatctaaaccaaattatttttggctttttaataccaaaaaatatg
ttaaatga---tattttattttgtaagaagtttaaagatttttggaatgattggaggcta
aaaaaaagttttttttttttttttttttttttttttaaacttgtatatgtggtgggagat
tggtaagacaaatattcaaatattttgtcaaaattacagtttactttctacttctaagac
aaaggtagcaatacaaaaacttcaaagagataaacatgccaaggagaatactcttgtcaa
cagcaatgttggaagtgtacaaaaggaacatttg--gat-aaaaagaaagaacttggatt
attacttcaggagtaagtgaaaggggc-tttaataagagcaaggatcagttcgattaagg
acatggatgctcctacttcatactttttaaatcttgtgttcacaagtgttcagcaaaggc
aaatgtttaatctttgctgtcctgatggagtcatcacttctaatccagtaaaaattagga
agcagtcaatcaaattctatacaaatttgtatttaactgagatctgtgatcatgaatgtg
ccttggacttgctgagttatctactgaaattgtcaaatgaac-agagaaaatccttggat
aatccaaaatcatttcaagagattacagaagcaatgagtaaattatcaaatggtcattct
ctaggaattgatggattacccacagagttctataagactttttggaactttttgggaaat
cacttgtatgaagt----------------------------------------------
------------------------------------------------------------
------------------------------------------------------------
------------------------------------------------------------
------------------------------------------------------------
------------------------------------------------------------
------------------------------------------------------------
------------------------------------------------------------
------------------------------------------------------------
------------------------------------------------------------
------------------------------------------------------------
------------------------------------------------------------
------------------------------------------------------------
------------------------------------------------------------
------------------------------------------------------------
------------------------------------------------------------
------------------------------------------------------------
------------------------------------------------------------
------------------------------------------------------------
------------------------------------------------------------
------------------------------------------------------------
------------------------------------------------------------
------------------------------------------------------------
------------------------------------------------------------
------------------------------------------------------------
------------------------------------------------------------
------------------------------------------------------------
------------------------------------------------------------
------------------------------------------------------------
------------------------------------------------------------
------------------------------------------------------------
------------------------------------------------------------
------------------------------------------------------------
------------------------------------------------------------
------------------------------------------------------------
------------------------------------------------------------
------------------------------------------------------------
------------------------------------------------------------
------------------------------------------------------------
------------------------------------------------------------
------------------------------------------------------------
------------------------------------------------------------
------------------------------------------------------------
------------------------------------------------------------
------------------------------------------------------------
------------------------------------------------------------
------------------------------------------------------------
------------------------------------------------------------
------------------------------------------------------------
------------------------------------------------------------
------------------------------------------------------------
------------------------------------------------------------
------------------------------------------------------------
------------------------------------------------------------
------------------------------------------------------------
------------------------------------------------------------
------------------------------------------------------------
------------------------------------------------------------
------------------------------------------------------------
------------------------------------------------------------
------------------------------------------------------------
------------------------------------------------------------
------------------------------------------------------------
------------------------------------------------------------
------------------------------------------------------------
----
>Tx1-25_DR|1476728
------------------------------------------------------------
------------------------------------------------------------
------------------------------------------------------------
------------------------------------------------------------
------------------------------------------------------------
------------------------------------------------------------
------------------------------------------------------------
------------------------------------------------------------
------------------------------------------------------------
------------------------------------------------------------
------------------------------------------------------------
------------------------------------------------------------
------------------------------------------------------------
------------------------------------------------------------
------------------------------------------------------------
------------------------------------------------------------
------------------------------------------------------------
------------------------------------------------------------
------------------------------------------------------------
------------------------------------------------------------
------------------------------------------------------------
------------------------------------------------------------
------------------------------------------------------------
------------------------------------------------------------
------------------------------------------------------------
------------------------------------------------------------
------------------------------------------------------------
------------------------------------------------------------
------------------------------------------------------------
------------------------------------------------------------
------------------------------------------------------------
------------------------------------------------------------
------------------------------------------------------------
------------------------------------------------------------
------------------------------------------------------------
------------------------------------------------------------
------------------------------------------------------------
------------------------------------------------------------
------------------------------------------------------------
------------------------------------------------------------
------------------------------------------------------------
------------------------------------------------------------
------------------------------------------------------------
------------------------------------------------------------
------------------------------------------------------------
------------------------------------------------------------
------------------------------------------------------------
------------------------------------------------------------
------------------------------------------------------------
------------------------------------------------------------
------------------------------------------------------------
------------------------------------------------------------
------------------------------------------------------------
------------------------------------------------------------
------------------------------------------------------------
------------------------------------------------------------
------------------------------------------------------------
------------------------------------------------------------
------------------------------------------------------------
------------------------------------------------------------
------------------------------------------------------------
------------------------------------------------------------
------------------------------------------------------------
------------------------------------------------------------
------------------------------------------------------------
-------------------------------------------------------tcagc
atcaacaatgaaca----aggcggcggtggtttca-------------------------
----------------------ttgaagtaga----------------------------
-----------------------a----atatctagatagacagctg-------------
---------------------------------------------------------aga
tcgtgtgag---------------------------------------------------
----------c-----------gctgtttattttatttgcatct----------------
------------------------------------------------------------
------------------------------------------------------------
------------------------------------------------------------
------------------------------------------------------------
------------------------------------------------------------
------------------------------------------------------------
------------------------------------------------------------
-------------------------------------------cgggttaatc-------
------------------------------------------------------------
------------------------------------------------------------
------------------------------------------------------------
------------------------------------------------------------
------------------------------------------------------------
------------------------------------------------------------
------------------------------------------------------------
------------------------------------------------------------
------------------------------------------------------------
------------------------------------------------------------
------------------------------------------------------------
------------------------------------------------------------
------------------------------------------------------------
------------------------------------------------------------
------------------------------------------------------------
------------------------------------------------------------
------------------------------------------------------------
------------------------------------------------------------
------------------------------------------------------------
------------------------------------------------------------
------------------------------------------------------------
-----------------------tggctgctaaa--------------------------
------------------------------------------------------------
------------------------------------------------------------
------------------------------------------------------------
------------------------------------------------------------
------------------------------------------------------------
------------------------------------------------------------
------------------------------------------------------------
------------------------------------------------------------
------------------------------------------------------------
------------------------------------------------------------
------------------------------------------------------------
------------------------------------------------------------
------------------------------------------------------------
------------------------------------------------------------
------------------------------------------------------------
-----------------gtttctaaatccagtacaccg----------------------
----------------------------------ctgttctttc----------------
------------------ctaatgaagagactaagtgaggatattcctgatctggaatgt
ttgcgagcgagtgtaagaatacagcatgtgatgtggttcaaaaggcaagtgttta-----
--------------------tgtgtttggatga----------------gctggatttgg
agtcctcctttagagg---tcggt-----------atgaagggaaatcatacatggttta
tattggcact-----------------------------------ggaagcatgaggtgt
gttg--------------------------------------------------------
------------------------------------------------------------
------------------------------------------------------------
------------------------------------------------------------
------------------------------------------------------------
------------------------------------------------------------
------------------------------------------------------------
------------------------------------------------------------
------------------------------------------------------------
------------------------------------------------------------
------------------------------------------------------------
------------------------------------------------------------
------------------------------------------------------------
------------------------------------------------------------
------------------------------------------------------------
------------------------------------------------------------
------------------------------------------------------------
------------------------------------------------------------
------------------------------------------------------------
------------------------------------------------------------
------------------------------------------------------------
------------------------------------------------------------
------------------------------------------------------------
----
>Tx1-25_DR|1476729
------------------------------------------------------------
------------------------------------------------------------
------------------------------------------------------------
------------------------------------------------------------
------------------------------------------------------------
------------------------------------------------------------
------------------------------------------------------------
------------------------------------------------------------
------------------------------------------------------------
------------------------------------------------------------
------------------------------------------------------------
------------------------------------------------------------
------------------------------------------------------------
------------------------------------------------------------
------------------------------------------------------------
------------------------------------------------------------
------------------------------------------------------------
------------------------------------------------------------
------------------------------------------------------------
------------------------------------------------------------
------------------------------------------------------------
------------------------------------------------------------
------------------------------------------------------------
------------------------------------------------------------
------------------------------------------------------------
------------------------------------------------------------
------------------------------------------------------------
------------------------------------------------------------
------------------------------------------------------------
------------------------------------------------------------
------------------------------------------------------------
------------------------------------------------------------
------------------------------------------------------------
------------------------------------------------------------
------------------------------------------------------------
------------------------------------------------------------
------------------------------------------------------------
------------------------------------------------------------
------------------------------------------------------------
------------------------------------------------------------
------------------------------------------------------------
------------------------------------------------------------
------------------------------------------------------------
------------------------------------------------------------
------------------------------------------------------------
------------------------------------------------------------
------------------------------------------------------------
------------------------------------------------------------
------------------------------------------------------------
------------------------------------------------------------
------------------------------------------------------------
------------------------------------------------------------
------------------------------------------------------------
------------------------------------------------------------
------------------------------------------------------------
------------------------------------------------------------
------------------------------------------------------------
------------------------------------------------------------
------------------------------------------------------------
------------------------------------------------------------
------------------------------------------------------------
------------------------------------------------------------
------------------------------------------------------------
------------------------------------------------------------
------------------------------------------------------------
------------------------------------------------------------
------------------------------------------------------------
------------------------------------------------------------
------------------------------------------------------------
------------------------------------------------------------
------------------------------------------------------------
------------------------------------------------------------
------------------------------------------------------------
------------------------------------------------------------
------------------------------------------------------------
------------------------------------------------------------
------------------------------------------------------------
------------------------------------------------------------
------------------------------------------------------------
------------------------------------------------------------
------------------------------------------------------------
------------------------------------------------------------
------------------------------------------------------------
------------------------------------------------------------
------------------------------------------------------------
------------------------------------------------------------
------------------------------------------------------------
------------------------------------------------------------
------------------------------------------------------------
------------------------------------------------------------
------------------------------------------------------------
------------------------------------------------------------
------------------------------------------------------------
------------------------------------------------------------
------------------------------------------------------------
------------------------------------------------------------
------------------------------------------------------------
------------------------------------------------------------
------------------------------------------------------------
------------------------------------------------------------
------------------------------------------------------------
------------------------------------------------------------
------------------------------------------------------------
------------------------------------------------------------
------------------------------------------------------------
------------------------------------------------------------
------------------------------------------------------------
------------------------------------------------------------
------------------------------------------------------------
------------------------------------------------------------
------------------------------------------------------------
------------------------------------------------------------
------------------------------------------------------------
------------------------------------------------------------
------------------------------------------------------------
------------------------------------------------------------
------------------------------------------------------------
------------------------------------------------------------
------------------------------------------------------------
------------------------------------------------------------
------------------------------------------------------------
---------------------------------------------------tgatcctga
ggcgtggttttagtgt---ttggtggcagtaaga-ataaaagtcgaatttg--tagtaca
gcctaa---------cagataatggaactgggtttcatg----------taagttggtgt
tttaatgtggttataggtgttgaacaagatgat--caattggtttaaaatt---------
------------------------------------------------------------
------------------------------------------------------------
------------------------------------------------------------
------------------------------------------------------------
------------------------------------------------------------
------------------------------------------------------------
------------------------------------------------------------
------------------------------------------------------------
------------------------------------------------------------
------------------------------------------------------------
------------------------------------------------------------
------------------------------------------------------------
------------------------------------------------------------
------------------------------------------------------------
------------------------------------------------------------
------------------------------------------------------------
------------------------------------------------------------
------------------------------------------------------------
------------------------------------------------------------
------------------------------------------------------------
------------------------------------------------------------
------------------------------------------------------------
----
>Tx1-25_DR|1476730
------------------------------------------------------------
------------------------------------------------------------
------------------------------------------------------------
------------------------------------------------------------
------------------------------------------------------------
------------------------------------------------------------
------------------------------------------------------------
------------------------------------------------------------
------------------------------------------------------------
------------------------------------------------------------
------------------------------------------------------------
------------------------------------------------------------
------------------------------------------------------------
------------------------------------------------------------
------------------------------------------------------------
------------------------------------------------------------
------------------------------------------------------------
------------------------------------------------------------
------------------------------------------------------------
------------------------------------------------------------
------------------------------------------------------------
------------------------------------------------------------
------------------------------------------------------------
------------------------------------------------------------
------------------------------------------------------------
------------------------------------------------------------
------------------------------------------------------------
------------------------------------------------------------
------------------------------------------------------------
------------------------------------------------------------
------------------------------------------------------------
------------------------------------------------------------
------------------------------------------------------------
------------------------------------------------------------
------------------------------------------------------------
------------------------------------------------------------
------------------------------------------------------------
------------------------------------------------------------
------------------------------------------------------------
------------------------------------------------------------
------------------------------------------------------------
------------------------------------------------------------
------------------------------------------------------------
------------------------------------------------------------
------------------------------------------------------------
------------------------------------------------------------
------------------------------------------------------------
------------------------------------------------------------
------------------------------------------------------------
------------------------------------------------------------
------------------------------------------------------------
------------------------------------------------------------
------------------------------------------------------------
------------------------------------------------------------
------------------------------------------------------------
------------------------------------------------------------
------------------------------------------------------------
------------------------------------------------------------
------------------------------------------------------------
------------------------------------------------------------
------------------------------------------------------------
------------------------------------------------------------
------------------------------------------------------------
------------------------------------------------------------
------------------------------------------------------------
------------------------------------------------------------
------------------------------------------------------------
------------------------------------------------------------
------------------------------------------------------------
------------------------------------------------------------
------------------------------------------------------------
------------------------------------------------------------
------------------------------------------------------------
------------------------------------------------------------
------------------------------------------------------------
------------------------------------------------------------
------------------------------------------------------------
------------------------------------------------------------
------------------------------------------------------------
------------------------------------------------------------
------------------------------------------------------------
------------------------------------------------------------
------------------------------------------------------------
------------------------------------------------------------
------------------------------------------------------------
------------------------------------------------------------
------------------------------------------------------------
------------------------------------------------------------
------------------------------------------------------------
------------------------------------------------------------
------------------------------------------------------------
------------------------------------------------------------
------------------------------------------------------------
------------------------------------------------------------
------------------------------------------------------------
------------------------------------------------------------
------------------------------------------------------------
------------------------------------------------------------
------------------------------------------------------------
------------------------------------------------------------
------------------------------------------------------------
------------------------------------------------------------
------------------------------------------------------------
------------------------------------------------------------
------------------------------------------------------------
------------------------------------------------------------
------------------------------------------------------------
------------------------------------------------------------
------------------------------------------------------------
------------------------------------------------------------
------------------------------------------------------------
------------------------------------------------------------
------------------------------------------------------------
------------------------------------------------------------
------------------------------------------------------------
------------------------------------------------------------
------------------------------------------------------------
------------------------------------------------------------
------------------------------------------------------------
------------------------------------------------------------
------------------------------------------------------------
--------------------tagggttga----------cagaaac-----ggatcctaa
actgttgtttttgtgt---ttggtggcaacaaga--tgagaatactatttgc--atttta
gccttg---------caaataatg-------gtttcggg----------aaagtttgttt
attaataaggctctatgc--tgtatataattta-----------tttatatatgtatctt
tgtat----------ggcatttaaatgtatttagatttcatttttt---------aaatc
agaatgtatg-----------aagttattaaa-ttaaagt-------gttattaaa-cct
ctctctctctctatgt--------------------------------------------
------------------------------------------------------------
----------ctcagacaaaat--------------------------------------
------------------------------------------------------------
------------------------------------------------------------
------------------------------------------------------------
-----------------------------------------atttatagcaaatagg---
------------------------------------------------------------
------------------------------------------------------------
------------------------------------------------------------
--------t---------------------------ttttatgaagaaggaaag------
---tatgtttatttattgtttatttaatagag-------acagcaaaatgggatatggca
------------------------------------------------------------
------------------------------------------------------------
--------------------------ggcatgaaaaaata--------------------
------------------------------------------------------------
------------------------------------------------------------
------------------------------------------------------------
------------------------------------------------------------
------------------------------------------------------------
----
>Tx1-25_DR|1562599
------------------------------------------------------------
------------------------------------------------------------
------------------------------------------------------------
------------------------------------------------------------
------------------------------------------------------------
------------------------------------------------------------
------------------------------------------------------------
------------------------------------------------------------
------------------------------------------------------------
------------------------------------------------------------
------------------------------------------------------------
------------------------------------------------------------
------------------------------------------------------------
------------------------------------------------------------
------------------------------------------------------------
------------------------------------------------------------
------------------------------------------------------------
------------------------------------------------------------
------------------------------------------------------------
------------------------------------------------------------
------------------------------------------------------------
------------------------------------------------------------
------------------------------------------------------------
------------------------------------------------------------
------------------------------------------------------------
------------------------------------------------------------
------------------------------------------------------------
------------------------------------------------------------
------------------------------------------------------------
------------------------------------------------------------
------------------------------------------------------------
------------------------------------------------------------
------------------------------------------------------------
------------------------------------------------------------
------------------------------------------------------------
------------------------------------------------------------
------------------------------------------------------------
------------------------------------------------------------
------------------------------------------------------------
------------------------------------------------------------
------------------------------------------------------------
------------------------------------------------------------
------------------------------------------------------------
------------------------------------------------------------
------------------------------------------------------------
------------------------------------------------------------
------------------------------------------------------------
------------------------------------------------------------
------------------------------------------------------------
------------------------------------------------------------
------------------------------------------------------------
------------------------------------------------------------
------------------------------------------------------------
------------------------------------------------------------
------------------------------------------------------------
------------------------------------------------------------
------------------------------------------------------------
------------------------------------------------------------
------------------------------------------------------------
------------------------------------------------------------
------------------------------------------------------------
------------------------------------------------------------
------------------------------------------------------------
------------------------------------------------------------
------------------------------------------------------------
------------------------------------------------------------
---------------------aagcaatatat----------------------------
------------------------------------------------------------
------------------------------------------------------------
--------------------------------------------------------ttta
ctacacta----------------------------------------------------
------------------------------------------------------------
------------------------------------------------------------
------------------------------------------------------------
------------------------------------------------------------
--------------------aaagagc---------------------------------
------------------------------------------------------------
-------------------------------------------cacatcaggaatcacta
a-----------------------------------------------------------
---------------------------------------aac-aaaaaaaact-------
------------------------------------------------------------
------------------------------------------------------------
------------------------------------------------------------
------------------------------------------------------------
------------------------------------------------------------
------------------------------------------------------------
------------------------------------------------------------
------------------------------------------------------------
------------------------------------------------------------
------------------------------------------------------------
------------------------------------------------------------
------------------------------------------------------------
------------------------------------------------------------
------------------------------------------------------------
------------------------------------------------------------
------------------------------------------------------------
------------------------------------------------------------
------------------------------------------------------------
------------------------------------------------------------
------------------------------------------------------------
------------------------------------------------------------
------------------------------------------------------------
------------------------------------------------------------
------------------------------------------------------------
------------------------------------------------------------
------------------------------------------------------------
------------------------------------------------------------
------------------------------------------------------------
------------------------------------------------------------
------------------------------------------------------------
------------------------------------------------------------
------------------------------------------------------------
------------------------------------------------------------
----------------------------------------------tctaaatggccaga
attggtggaatcagacttttttgttagggagaggtgcaagagcctgtataaacctcaggt
agagaagtgaactgcggttaaaaagtaaaggattattcatg-agccatagctccagatgg
acatgtagcacacctaaatccagcagaaggtaa-----gtgtcttttgtgaggggcaaaa
agatttagagcatttg-tttttgaagtgtagtagactgtaaagtcttt------------
------------------------------------------------------------
------------------------------------------------------------
------------------------------------------------------------
--------------------ttagtttattg--------------------ggattctga
aattatgtttagatgt---ttggtaataggaaggtttgaggattgagtttgcctattata
gactta---------caaatgaag---ttgaactctaca----------aatcatgatgt
tttaa-------------------------------------------------------
------------------------------------------------------------
------------------------------------------------------------
------------------------------------------------------------
------------------------------------------------------------
------------------------------------------------------------
------------------------------------------------------------
------------------------------------------------------------
------------------------------------------------------------
------------------------------------------------------------
------------------------------------------------------------
------------------------------------------------------------
------------------------------------------------------------
------------------------------------------------------------
------------------------------------------------------------
------------------------------------------------------------
------------------------------------------------------------
------------------------------------------------------------
------------------------------------------------------------
------------------------------------------------------------
------------------------------------------------------------
------------------------------------------------------------
------------------------------------------------------------
----
>Tx1-25_DR|1562600
------------------------------------------------------------
------------------------------------------------------------
------------------------------------------------------------
------------------------------------------------------------
------------------------------------------------------------
------------------------------------------------------------
------------------------------------------------------------
------------------------------------------------------------
------------------------------------------------------------
------------------------------------------------------------
------------------------------------------------------------
------------------------------------------------------------
------------------------------------------------------------
------------------------------------------------------------
------------------------------------------------------------
------------------------------------------------------------
------------------------------------------------------------
------------------------------------------------------------
------------------------------------------------------------
------------------------------------------------------------
------------------------------------------------------------
------------------------------------------------------------
------------------------------------------------------------
------------------------------------------------------------
------------------------------------------------------------
------------------------------------------------------------
------------------------------------------------------------
------------------------------------------------------------
------------------------------------------------------------
------------------------------------------------------------
------------------------------------------------------------
-ctctctctctctctctcccggtgcatgctgggagtgtttggggtgcgtgtgagggtgat
aacggggagagtttgactgaattggtgttttttctttacacctaaacttttcattttttc
tcttgttttcaattcacatgtatgaaaacatttgatttgg---------------ttttt
gcgagttttgaggcggcgataggatggcgtctatccccgagggggtagcgccaaatgtgt
cgcttcgtcaaggagtaaggtgtgtgccagcgcagggagttactgttgaggatgtgttgg
tagcgatcagggaaaaagttggatatgaaaacattacttcggcatcgcggatgaacaaag
ctgttgtggtgttcgttgagaaagaagagctagtgaattgtttgataagcgacggaattg
tggtaagtggcgatttactttttatttcaccgcttgttactccaacgactaaagttacgg
tgtctaatgtgcctccg--tttattcaaaatgaggaaattgagaaagctctgttaagata
tggaaaactggctagtgagataaagatgatcccgttgggatgtaaaaacgctgctctgaa
acatgtgatgtcttttagacgccaggtgtttatgttcttgaatgaaccg---------ga
gttagacatatctttcagagtcatgcatgaagggaaagcatttgttatttatgcgaatac
tggaagcatgaggtgctttgagtgcggggacatagggcacaaaaaatatttatgtcctca
taaagcccagattaatgttttggaagtgaggcctagtatttctactgctggagaaaatgg
cagttctaacattgcacctgttgtagaggttgtgcaaactgaagttgcacctcagatgat
gagtaccggtaatgttgagattactgaaagacagattgataaagtacttgaatctggtga
aattccaaacgtttc--tgaattag-aaaaaaatgctgtaagagttgatggaactttg--
-----gttagtgttgaaaaaacttctgatgaggttggtgaaatggccagtatggttgaaa
tatgtac-----------------------------------------------------
-----gatgctggtatggagatgagagatgatgatttattttctgatatatccgaaattg
ggtcacagtgtggaaatgtggatgatgtatacacactgcaggacataaatgattttctgg
atgaaacttttggtaaagtttttgaaatcaatgatttcttttctgatgttgacaaattca
tccgctcagtaaaattgtggcaaaaaaaaatgttagttatgatgctttaagcaaacagaa
aagatttaggttgagaaaattgttaacaaggttgagaaaggaaaaggcaaatgtctccaa
aaagaaa------aagagatcaaatgtttaatgcatgcaaggtaaatgggactttttgct
ttttctttctttttctgttctccatcttttcactc-ttttctatggagctgttgagggtg
ggctctttaaatataaatgggggcagagatagaaataaattggcaatggtatcagagtta
tttaaagttaataaaataaatgtagccttcttacaagaaactcat---------actact
atagataatgaattagagtggactggttggtggaaggggaaaagtgttttaagtcatgga
acaaatataagcgctgacatagcaattattttttccaaagatatgaatattaaaattctg
gtagtagacgagattgtgaagggaagaatattgcacttaaagattgaatatgaagggttt
gtgtttaatttaaaaaatgtttatgcacctaataatgggccagagc--gtcaaacaattt
ttaaagttaaagaatgccattcagaaaattgattataaggtttgtactattattggagga
gactggaattgcactattgactttactattgatagaaatagagaataacctcaccaagaa
tcagctgatgttttattaaatattttaaaaagttttgaattaatagatatttggagaagg
agaaatacagga------attaaacagtatacttggctaaaagtgtctaataatagggtc
agtggagctaggttagatcggttttatataggt-aaagaatggaattataaaattactga
tgtctctattttacctgttggat-------tttcagaccatcatttgatattatttggtt
taaccatgaaaaaaagttcaaaaccaaattatttttggcattttaatactaaa----ttg
ctaaatga---ttctttattttgtgaaaagtttaaggatttttggaatgattggaagcta
aaaaaggg-------------------ttcttttggaaacttatatatgtggtgggaggt
tggtaaggcaaatattagaattttttgtcaaaattacagttcactttctacttctaaaac
aaaggtagcaatacaaaaacttcaaagagatttacaagccctggagaatactcttctcaa
cagtaatgatggaagtgcacacaatgaacatttt--gaataaaaagaaagaacttgggtt
attacttcaggagcaagtgaaaggagc-tttaataagagcgaggatttgttcaattaagg
acatggatgcacctacttcatacttttttaatcttgaaaagaaaagtgttcaacaaaaac
aaatgattcatcttcgccgttctgatggagttataacttcggatccagtagaaattaaga
agcagacacacaaattttatactgatttgtatggatctgagatttgtgatcatgaatgtg
ccttggacttgttgagtgatctaccgaaattgttaaatgaac-agagaaaatccttggat
aatccaatatcttttcaagagattacagaagcaatgagtaagttatcaaatggtcgttct
ccaggaattgatggattgcccgcagagttttataagactttttggaacctattaggaaat
gacttgtatgaggttttactagaaagcataaaaaacaagctacttcccattagttgcaga
tgagcagtcctgacattactacctaagaagggagacttatgtcttttaaacaactggaga
cccgtttcattattgtgtatg---gactataaaatactctcgaaatgtttagcaaatagg
ctgaaatatgttttagattccttgataaaaaatgatcagacatattgcattccaaacagg
tctataatagataatg-tttttcttttaagagatatagttgattttaatcaatttaataa
tgtcgatctgggagtgctctcattagatcaagaaaaagccttcgatagggttaaccatac
gtatctttttgaagttttgaaaagcttcgggtttg--gatgtgattttatatcatatatt
aagttattatattctgag-gtttttgtaattg---tgaaagcagggggaggattgagtgc
acctatacctgtattaaaaggtatta-ggcaaggttgtccactttctggacaattataca
gtcttattattgagccattattgtgtaggttaagaaagaatttaagtggaattcattgta
acgatgctatgaatggcatttcaa---------tatcagcttatgctgatgatgtcactg
tttttatttcaaatcaggatgatatacaaattttaactgaagctattggtaaatatgaga
aggcatcatcagcaagagtgaattggggcaaaagtgaagcttttatttttggtcaatgga
---aaaatgggcttccaaatttacctggtggtttgttgtggcaaaggtaagggttgaaaa
tactaggtg----------tttttttgggaaatgaacaattaaaaaaaa--aaaactggg
aaggaatgttggaaaaagtgactgcccgtttgtccaagtggaaatcgttactacctctaa
tgtcatatagaggtcgagtcctggtcataaataatttagccgcctcacttttatggcata
gactcattgtaatggaaccacccgaagatttgatttgcaaaatacagagaacatttgtgg
ag-----tttttttggtgcggagaacactggatttgtgcagcagccctctatcttcctgt
gtgtgagggaggccaaggattggtggacgttcaaagtaagatctgtgctttcagcatcca
agcagcacagagatttctgtatcaaaagctgtatcaatagcttggaataaaactgctaaa
gtgattttacaaaaggcaggcggtcttcaactggatagacatttg-tttttaatggaact
aaagaacataaacc-tttctgggattacatctttttaccgctcaatgttgcattactgga
gaactgttttaagagtggaaagagatatggatgaacctggaagatggattgaagaagagc
cattgttttttaatcctgtgattcagacaagacttttatcatctatgagtgtgcgtgaat
gtttacaaaaacatggtattgtgaagcttgggcaattgttgaaaaagaaccactggga--
---------------atcagcagaaactatgaaagaagtgacaggtttcaaatcctcacg
cttgactaaaaagataatagaagaaattgttaatatattaccaagcagctatagaagaag
cattgggcacgagactttatcagaagagaggaatgaagtggattttccaaaaatacaagt
tgctgcagcatgtaatgaaagacaagatgatgaat-tcgctggttcaatcctatcatttg
aaactccacatctggattggtttgaaggtatatcaaaaaaag-tcatatacaatgtaaca
attaaagtgttacatcaga----agtctcttagagaacagaagatatcgaagtggccgga
tttgttaaaacaagactttctggtgagagatagatggagaactttttataaaccaccttt
ggagaaatgaactgcagatcttcaatggagaatagtacacggggcaatagcgacagataa
acacgttgcacacctgaacccagatgtaggaggagaatgtaggttttgtggggaagaaga
aaacttagaacatttg-tttttaaaatgtaaaaggttgaaaagtctctttgaggttctta
aaaaattgtttcatgattttggtgag----------gttttctcaaatgaagtttttata
ggtggtgtaaaatatagttattcagaaag----aagaacaaaatgtctg--ttgaattat
ttgactgggacagcaaaaatg-gcaatgtggatgacaagaaaaaatcatggtc-------
--------------------atggtctctctggacgttgttgcaac---cttgatgctga
agtaatgttcatgaaa---ttggtagcaaataga-cttaaaattgaatttgcatactaca
aacttg---------taaataacgaaatgctttttagtg----------aattgtggtgt
gttaaagatgttttgtgtactgtttatgaggggt-tttttgtttttgaagttgtaagtta
tatgattattatgtgagtttgtaaatgtaaggaattgtctttttt---------------
---------------------------attgaattaaaggt------tttgttaaa-cct
ctctctctctct------------------------------------------------
------------------------------------------------------------
------------------------------------------------------------
------------------------------------------------------------
------------------------------------------------------------
------------------------------------------------------------
------------------------------------------------------------
------------------------------------------------------------
------------------------------------------------------------
------------------------------------------------------------
------------------------------------------------------------
------------------------------------------------------------
------------------------------------------------------------
------------------------------------------------------------
------------------------------------------------------------
------------------------------------------------------------
------------------------------------------------------------
------------------------------------------------------------
------------------------------------------------------------
------------------------------------------------------------
----
>Tx1-25_DR|1675874
------------------------------------------------------------
------------------------------------------------------------
------------------------------------------------------------
------------------------------------------------------------
------------------------------------------------------------
------------------------------------------------------------
------------------------------------------------------------
------------------------------------------------------------
------------------------------------------------------------
------------------------------------------------------------
------------------------------------------------------------
------------------------------------------------------------
------------------------------------------------------------
------------------------------------------------------------
------------------------------------------------------------
------------------------------------------------------------
------------------------------------------------------------
------------------------------------------------------------
------------------------------------------------------------
------------------------------------------------------------
------------------------------------------------------------
------------------------------------------------------------
------------------------------------------------------------
------------------------------------------------------------
------------------------------------------------------------
------------------------------------------------------------
------------------------------------------------------------
------------------------------------------------------------
------------------------------------------------------------
------------------------------------------------------------
------------------------------------------------------------
------------------------------------------------------------
------------------------------------------------------------
------------------------------------------------------------
------------------------------------------------------------
------------------------------------------------------------
------------------------------------------------------------
------------------------------------------------------------
------------------------------------------------------------
------------------------------------------------------------
------------------------------------------------------------
------------------------------------------------------------
------------------------------------------------------------
------------------------------------------------------------
------------------------------------------------------------
------------------------------------------------------------
------------------------------------------------------------
------------------------------------------------------------
------------------------------------------------------------
------------------------------------------------------------
------------------------------------------------------------
------------------------------------------------------------
------------------------------------------------------------
------------------------------------------------------------
------------------------------------------------------------
------------------------------------------------------------
------------------------------------------------------------
------------------------------------------------------------
------------------------------------------------------------
------------------------------------------------------------
------------------------------------------------------------
------------------------------------------------------------
------------------------------------------------------------
------------------------------------------------------------
------------------------------------------------------------
------------------------------------------------------------
------------------------------------------------------------
------------------------------------------------------------
------------------------------------------------------------
------------------------------------------------------------
------------------------------------------------------------
------------------------------------------------------------
------------------------------------------------------------
------------------------------------------------------------
------------------------------------------------------------
------------------------------------------------------------
------------------------------------------------------------
------------------------------------------------------------
------------------------------------------------------------
------------------------------------------------------------
------------------------------------------------------------
------------------------------------------------------------
------------------------------------------------------------
------------------------------------------------------------
------------------------------------------------------------
------------------------------------------------------------
------------------------------------------------------------
------------------------------------------------------------
------------------------------------------------------------
------------------------------------------------------------
------------------------------------------------------------
------------------------------------------------------------
------------------------------------------------------------
------------------------------------------------------------
------------------------------------------------------------
------------------------------------------------------------
------------------------------------------------------------
------------------------------------------------------------
------------------------------------------------------------
------------------------------------------------------------
------------------------------------------------------------
------------------------------------------------------------
------------------------------------------------------------
------------------------------------------------------------
------------------------------------------------------------
------------------------------------------------------------
------------------------------------------------------------
------------------------------------------------------------
------------------------------------------------------------
------------------------------------------------------------
------------------------------------------------------------
------------------------------------------------------------
------------------------------------------------------------
------------------------------------------------------------
------------------------------------------------------------
------------------------------------------------------------
------------------------------------------------------------
------------------------------------------------------------
------------------------------------------------------------
-----------------------------------------------------gnattnn
ttattaagtaccgccaaatta-gccatatggaaaactaagaaaaattaaggta-------
--------------------ttgggttga----------atggcac-----tgatcctga
agtaatggttttggaa---ttggtgaccgcgaaa-aaaaaaattgaatttgcgtattata
gctcta--------tttaataatgtaactggtttttatt----------aatgctggtgt
attaatgaggctctatgt--------tgttgat--cttttggtgttaaattttttaattt
tgtatg-----------tttttgaatgtatctaagatgtttttttt---------aattg
gcaatgtaag-----------caattgttaaa-ttaaagt-------attattcaa-cct
ctctctctcgctc-----------------------------------------------
------------------------------------------------------------
------------------------------------------------------------
------------------------------------------------------------
------------------------------------------------------------
------------------------------------------------------------
------------------------------------------------------------
------------------------------------------------------------
------------------------------------------------------------
------------------------------------------------------------
------------------------------------------------------------
-----gctttcgctctctctcgctc-----------------------------------
------------------------------------------------------------
------------------------------------------------------------
------------------------------------------------------------
------------------------------------------------------------
------------------------------------------------------------
------------------------------------------------------------
------------------------------------------------------------
------------------------------------------------------------
----
>Tx1-25_DR|1773016
------------------------------------------------------------
------------------------------------------------------------
------------------------------------------------------------
------------------------------------------------------------
------------------------------------------------------------
------------------------------------------------------------
------------------------------------------------------------
------------------------------------------------------------
------------------------------------------------------------
------------------------------------------------------------
------------------------------------------------------------
------------------------------------------------------------
------------------------------------------------------------
------------------------------------------------------------
------------------------------------------------------------
------------------------------------------------------------
------------------------------------------------------------
------------------------------------------------------------
------------------------------------------------------------
------------------------------------------------------------
------------------------------------------------------------
------------------------------------------------------------
------------------------------------------------------------
------------------------------------------------------------
------------------------------------------------------------
------------------------------------------------------------
------------------------------------------------------------
------------------------------------------------------------
------------------------------------------------------------
------------------------------------------------------------
------------------------------------------------------------
------------------------------------------------------------
------------------------------------------------------------
------------------------------------------------------------
------------------------------------------------------------
------------------------------------------------------------
------------------------------------------------------------
------------------------------------------------------------
------------------------------------------------------------
------------------------------------------------------------
------------------------------------------------------------
------------------------------------------------------------
------------------------------------------------------------
------------------------------------------------------------
------------------------------------------------------------
------------------------------------------------------------
------------------------------------------------------------
------------------------------------------------------------
------------------------------------------------------------
------------------------------------------------------------
------------------------------------------------------------
------------------------------------------------------------
------------------------------------------------------------
------------------------------------------------------------
------------------------------------------------------------
------------------------------------------------------------
------------------------------------------------------------
------------------------------------------------------------
------------------------------------------------------------
------------------------------------------------------------
------------------------------------------------------------
------------------------------------------------------------
------------------------------------------------------------
------------------------------------------------------------
------------------------------------------------------------
------------------------------------------------------------
------------------------------------------------------------
------------------------------------------------------------
------------------------------------------------------------
------------------------------------------------------------
------------------------------------------------------------
------------------------------------------------------------
------------------------------------------------------------
------------------------------------------------------------
------------------------------------------------------------
------------------------------------------------------------
------------------------------------------------------------
------------------------------------------------------------
------------------------------------------------------------
------------------------------------------------------------
------------------------------------------------------------
------------------------------------------------------------
------------------------------------------------------------
------------------------------------------------------------
------------------------------------------------------------
------------------------------------------------------------
------------------------------------------------------------
------------------------------------------------------------
------------------------------------------------------------
------------------------------------------------------------
------------------------------------------------------------
------------------------------------------------------------
------------------------------------------------------------
------------------------------------------------------------
------------------------------------------------------------
------------------------------------------------------------
------------------------------------------------------------
------------------------------------------------------------
------------------------------------------------------------
------------------------------------------------------------
------------------------------------------------------------
------------------------------------------------------------
------------------------------------------------------------
------------------------------------------------------------
------------------------------------------------------------
------------------------------------------------------------
------------------------------------------------------------
------------------------------------------------------------
------------------------------------------------------------
------------------------------------------------------------
------------------------------------------------------------
------------------------------------------------------------
------------------------------------------------------------
------------------------------------------------------------
------------------------------------------------------------
------------------------------------------------------------
------------------------------------------------------------
------------------------------------------------------------
------------------------------------------------------------
------------------------------------------------------------
------------------------------------------------------------
------------------------------------------------------------
--------------------------------------aacactgaatttgcatattaaa
gactga---------caaataattgaaaaggtttttgtc----------atgtatggtgt
gttattgaagtgttatgcatgttgcacgatgat--cagtttgttttaa------------
------------------------------------------------------------
-----------------------------------------------atttttgaa----
------------------------------------------------------------
------------------------------------------------------------
------------------------------------------------------------
------------------------------------------------------------
------------------------------------------------------------
------------------------------------------------------------
------------------------------------------------------------
------------------------------------------------------------
------------------------------------------------------------
------------------------------------------------------------
------------------------------------------------------------
------------------------------------------------------------
------------------------------------------------------------
------------------------------------------------------------
------------------------------------------------------------
------------------------------------------------------------
------------------------------------------------------------
------------------------------------------------------------
------------------------------------------------------------
------------------------------------------------------------
----
>Tx1-25_DR|1882945
------------------------------------------------------------
------------------------------------------------------------
------------------------------------------------------------
------------------------------------------------------------
------------------------------------------------------------
------------------------------------------------------------
------------------------------------------------------------
------------------------------------------------------------
------------------------------------------------------------
------------------------------------------------------------
------------------------------------------------------------
------------------------------------------------------------
------------------------------------------------------------
------------------------------------------------------------
------------------------------------------------------------
------------------------------------------------------------
------------------------------------------------------------
------------------------------------------------------------
------------------------------------------------------------
------------------------------------------------------------
------------------------------------------------------------
------------------------------------------------------------
------------------------------------------------------------
------------------------------------------------------------
------------------------------------------------------------
------------------------------------------------------------
------------------------------------------------------------
------------------------------------------------------------
------------------------------------------------------------
------------------------------------------------------------
------------------------------------------------------------
------------------------------------------------------------
------------------------------------------------------------
------------------------------------------------------------
------------------------------------------------------------
------------------------------------------------------------
------------------------------------------------------------
------------------------------------------------------------
------------------------------------------------------------
------------------------------------------------------------
------------------------------------------------------------
------------------------------------------------------------
------------------------------------------------------------
------------------------------------------------------------
------------------------------------------------------------
------------------------------------------------------------
------------------------------------------------------------
------------------------------------------------------------
------------------------------------------------------------
------------------------------------------------------------
------------------------------------------------------------
------------------------------------------------------------
------------------------------------------------------------
------------------------------------------------------------
------------------------------------------------------------
------------------------------------------------------------
------------------------------------------------------------
------------------------------------------------------------
------------------------------------------------------------
------------------------------------------------------------
------------------------------------------------------------
------------------------------------------------------------
------------------------------------------------------------
------------------------------------------------------------
------------------------------------------------------------
------------------------------------------------------------
------------------------------------------------------------
------------------------------------------------------------
------------------------------------------------------------
------------------------------------------------------------
------------------------------------------------------------
------------------------------------------------------------
------------------------------------------------------------
------------------------------------------------------------
------------------------------------------------------------
------------------------------------------------------------
------------------------------------------------------------
------------------------------------------------------------
------------------------------------------------------------
------------------------------------------------------------
------------------------------------------------------------
------------------------------------------------------------
------------------------------------------------------------
------------------------------------------------------------
------------------------------------------------------------
------------------------------------------------------------
------------------------------------------------------------
------------------------------------------------------------
------------------------------------------------------------
------------------------------------------------------------
------------------------------------------------------------
------------------------------------------------------------
------------------------------------------------------------
------------------------------------------------------------
------------------------------------------------------------
------------------------------------------------------------
------------------------------------------------------------
------------------------------------------------------------
------------------------------------------------------------
------------------------------------------------------------
------------------------------------------------------------
------------------------------------------------------------
------------------------------------------------------------
------------------------------------------------------------
------------------------------------------------------------
------------------------------------------------------------
------------------------------------------------------------
------------------------------------------------------------
------------------------------------------------------------
------------------------------------------------------------
------------------------------------------------------------
------------------------------------------------------------
------------------------------------------------------------
------------------------------------------------------------
------------------------------------------------------------
------------------------------------------------------------
------------------------------------------------------------
------------------------------------------------------------
------------------------------------------------------------
------------------------------------------------------------
----tagtaatagta---------------------------------------------
---------------------------gt-------------------------------
------------------agtggtaaaagtagcg-gtattggttacgtttttatacaa--
--------------atagaacaattaattagcctttatac--------------------
-ttgatga------------------tgatgatga-------------------------
------------------------------------------------------------
-------------------------tgatgatgatgatga--------------------
------------------------------------------------------------
------------------------------------------------------------
------------------------------------------------------------
------------------------------------------------------------
------------------------------------------------------------
------------------------------------------------------------
------------------------------------------------------------
------------------------------------------------------------
------------------------------------------------------------
------------------------------------------------------------
------------------------------------------------------------
------------------------------------------------------------
------------------------------------------------------------
------------------------------------------------------------
------------------------------------------------------------
------------------------------------------------------------
------------------------------------------------------------
------------------------------------------------------------
------------------------------------------------------------
------------------------------------------------------------
----
>Tx1-25_DR|1882946
------------------------------------------------------------
------------------------------------------------------------
------------------------------------------------------------
------------------------------------------------------------
------------------------------------------------------------
------------------------------------------------------------
------------------------------------------------------------
------------------------------------------------------------
------------------------------------------------------------
------------------------------------------------------------
------------------------------------------------------------
------------------------------------------------------------
------------------------------------------------------------
------------------------------------------------------------
------------------------------------------------------------
------------------------------------------------------------
------------------------------------------------------------
------------------------------------------------------------
------------------------------------------------------------
------------------------------------------------------------
------------------------------------------------------------
------------------------------------------------------------
------------------------------------------------------------
------------------------------------------------------------
------------------------------------------------------------
------------------------------------------------------------
------------------------------------------------------------
------------------------------------------------------------
------------------------------------------------------------
------------------------------------------------------------
------------------------------------------------------------
------------------------------------------------------------
------------------------------------------------------------
------------------------------------------------------------
------------------------------------------------------------
------------------------------------------------------------
------------------------------------------------------------
------------------------------------------------------------
------------------------------------------------------------
------------------------------------------------------------
------------------------------------------------------------
------------------------------------------------------------
------------------------------------------------------------
------------------------------------------------------------
------------------------------------------------------------
------------------------------------------------------------
------------------------------------------------------------
------------------------------------------------------------
------------------------------------------------------------
------------------------------------------------------------
------------------------------------------------------------
------------------------------------------------------------
------------------------------------------------------------
------------------------------------------------------------
------------------------------------------------------------
------------------------------------------------------------
------------------------------------------------------------
------------------------------------------------------------
------------------------------------------------------------
------------------------------------------------------------
------------------------------------------------------------
------------------------------------------------------------
------------------------------------------------------------
------------------------------------------------------------
------------------------------------------------------------
------------------------------------------------------------
------------------------------------------------------------
------------------------------------------------------------
------------------------------------------------------------
------------------------------------------------------------
------------------------------------------------------------
------------------------------------------------------------
------------------------------------------------------------
------------------------------------------------------------
------------------------------------------------------------
------------------------------------------------------------
------------------------------------------------------------
------------------------------------------------------------
------------------------------------------------------------
-------------------------------------------agaggaaatt-------
------------------------------------------------------------
------------------------------------------------------------
------------------------------------------------------------
------------------------------------------------------------
------------------------------------------------------------
------------------------------------------------------------
------------------------------------------------------------
------------------------------------------------------------
------------------------------------------------------------
------------------------------------------------------------
------------------------------------------------------------
------------------------------------------------------------
------------------------------------------------------------
------------------------------------------------------------
------------------------------------------------------------
------------------------------------------------------------
------------------------------------------------------------
------------------------------------------------------------
------------------------------------------------------------
------------------------------------------------------------
------------------------------------------------------------
------------------------------------------------------------
------------------------------------------------------------
------------------------------------------------------------
------------------------------------------------------------
------------------------------------------------------------
------------------------------------------------------------
------------------------------------------------------------
------------------------------------------------------------
------------------------------------------------------------
------------------------------------------------------------
------------------------------------------------------------
------------------------------------------------------------
------------------------------------------------------------
------------------------------------------------------------
------------------------------------------------------------
------------------------------------------------------------
------------------------------------------------------------
------------------------------------------------------------
-----------------------------------------tgtgttta--ttaaattat
ttgattgctacggcaaaactt-gcaatttgaaagacaaggaaaaaacaaagatttagaac
--------------------ttggttcaattga-----------------------ttag
aatcatgatgatatgt-------------------atagtaaaaggatttttatattgca
aattaa---------ttgataatc---ttaaactttcta---------------------
------------------------------------------------------------
------------------------------------------------------------
------------------------------------------------------------
------------------------------------------------------------
------------------------------------------------------------
------------------------------------------------------------
------------------------------------------------------------
------------------------------------------------------------
------------------------------------------------------------
------------------------------------------------------------
------------------------------------------------------------
------------------------------------------------------------
------------------------------------------------------------
------------------------------------------------------------
------------------------------------------------------------
------------------------------------------------------------
------------------------------------------------------------
------------------------------------------------------------
------------------------------------------------------------
------------------------------------------------------------
------------------------------------------------------------
------------------------------------------------------------
------------------------------------------------------------
----
>Tx1-25_DR|1882947
------------------------------------------------------------
------------------------------------------------------------
------------------------------------------------------------
------------------------------------------------------------
------------------------------------------------------------
------------------------------------------------------------
------------------------------------------------------------
------------------------------------------------------------
------------------------------------------------------------
------------------------------------------------------------
------------------------------------------------------------
------------------------------------------------------------
------------------------------------------------------------
------------------------------------------------------------
------------------------------------------------------------
------------------------------------------------------------
------------------------------------------------------------
------------------------------------------------------------
------------------------------------------------------------
------------------------------------------------------------
------------------------------------------------------------
------------------------------------------------------------
------------------------------------------------------------
------------------------------------------------------------
------------------------------------------------------------
------------------------------------------------------------
------------------------------------------------------------
------------------------------------------------------------
------------------------------------------------------------
------------------------------------------------------------
------------------------------------------------------------
------------------------------------------------------------
------------------------------------------------------------
------------------------------------------------------------
------------------------------------------------------------
------------------------------------------------------------
------------------------------------------------------------
------------------------------------------------------------
------------------------------------------------------------
------------------------------------------------------------
------------------------------------------------------------
------------------------------------------------------------
------------------------------------------------------------
------------------------------------------------------------
------------------------------------------------------------
------------------------------------------------------------
------------------------------------------------------------
------------------------------------------------------------
------------------------------------------------------------
------------------------------------------------------------
------------------------------------------------------------
------------------------------------------------------------
------------------------------------------------------------
------------------------------------------------------------
------------------------------------------------------------
------------------------------------------------------------
------------------------------------------------------------
------------------------------------------------------------
------------------------------------------------------------
------------------------------------------------------------
------------------------------------------------------------
------------------------------------------------------------
------------------------------------------------------------
------------------------------------------------------------
------------------------------------------------------------
------------------------------------------------------------
------------------------------------------------------------
------------------------------------------------------------
------------------------------------------------------------
------------------------------------------------------------
------------------------------------------------------------
------------------------------------------------------------
------------------------------------------------------------
------------------------------------------------------------
------------------------------------------------------------
------------------------------------------------------------
------------------------------------------------------------
------------------------------------------------------------
------------------------------------------------------------
------------------------------------------------------------
------------------------------------------------------------
------------------------------------------------------------
------------------------------------------------------------
------------------------------------------------------------
------------------------------------------------------------
------------------------------------------------------------
------------------------------------------------------------
------------------------------------------------------------
------------------------------------------------------------
------------------------------------------------------------
------------------------------------------------------------
------------------------------------------------------------
------------------------------------------------------------
------------------------------------------------------------
------------------------------------------------------------
------------------------------------------------------------
------------------------------------------------------------
------------------------------------------------------------
------------------------------------------------------------
------------------------------------------------------------
------------------------------------------------------------
------------------------------------------------------------
------------------------------------------------------------
------------------------------------------------------------
------------------------------------------------------------
------------------------------------------------------------
------------------------------------------------------------
------------------------------------------------------------
------------------------------------------------------------
------------------------------------------------------------
------------------------------------------------------------
------------------------------------------------------------
------------------------------------------------------------
------------------------------------------------------------
------------------------------------------------------------
------------------------------------------------------------
------------------------------------------------------------
------------------------------------------------------------
------------------------------------------------------------
------------------------------------------------------------
---------actgcaaaattg-gctatatggaaaacaagggacaataaaggcc-------
--------------------tagggttga----------cagaacc-----tgatcatta
agtattgtttttgtgt---atgattgcagtaaga-ataagaatagaact-----------
------------------------------------------------------------
------------------------------------------------------------
------------------------------------------------------------
------------------------------------------------------------
------------------------------------------------------------
------------------------------------------------------------
------------------------------------------------------------
------------------------------------------------------------
------------------------------------------------------------
------------------------------------------------------------
------------------------------------------------------------
------------------------------------------------------------
------------------------------------------------------------
------------------------------------------------------------
------------------------------------------------------------
------------------------------------------------------------
------------------------------------------------------------
------------------------------------------------------------
------------------------------------------------------------
------------------------------------------------------------
------------------------------------------------------------
------------------------------------------------------------
------------------------------------------------------------
------------------------------------------------------------
----
>Tx1-25_DR|1882948
------------------------------------------------------------
------------------------------------------------------------
------------------------------------------------------------
------------------------------------------------------------
------------------------------------------------------------
------------------------------------------------------------
------------------------------------------------------------
------------------------------------------------------------
------------------------------------------------------------
------------------------------------------------------------
------------------------------------------------------------
------------------------------------------------------------
------------------------------------------------------------
------------------------------------------------------------
------------------------------------------------------------
------------------------------------------------------------
------------------------------------------------------------
------------------------------------------------------------
------------------------------------------------------------
------------------------------------------------------------
------------------------------------------------------------
------------------------------------------------------------
------------------------------------------------------------
------------------------------------------------------------
------------------------------------------------------------
------------------------------------------------------------
------------------------------------------------------------
------------------------------------------------------------
------------------------------------------------------------
------------------------------------------------------------
------------------------------------------------------------
------------------------------------------------------------
------------------------------------------------------------
------------------------------------------------------------
------------------------------------------------------------
------------------------------------------------------------
------------------------------------------------------------
------------------------------------------------------------
------------------------------------------------------------
------------------------------------------------------------
------------------------------------------------------------
------------------------------------------------------------
------------------------------------------------------------
------------------------------------------------------------
------------------------------------------------------------
------------------------------------------------------------
------------------------------------------------------------
------------------------------------------------------------
------------------------------------------------------------
------------------------------------------------------------
------------------------------------------------------------
------------------------------------------------------------
------------------------------------------------------------
------------------------------------------------------------
------------------------------------------------------------
------------------------------------------------------------
------------------------------------------------------------
------------------------------------------------------------
------------------------------------------------------------
------------------------------------------------------------
------------------------------------------------------------
------------------------------------------------------------
------------------------------------------------------------
------------------------------------------------------------
------------------------------------------------------------
------------------------------------------------------------
------------------------------------------------------------
------------------------------------------------------------
------------------------------------------------------------
------------------------------------------------------------
------------------------------------------------------------
------------------------------------------------------------
------------------------------------------------------------
------------------------------------------------------------
------------------------------------------------------------
------------------------------------------------------------
------------------------------------------------------------
------------------------------------------------------------
------------------------------------------------------------
------------------------------------------------------------
------------------------------------------------------------
------------------------------------------------------------
------------------------------------------------------------
------------------------------------------------------------
------------------------------------------------------------
------------------------------------------------------------
------------------------------------------------------------
------------------------------------------------------------
------------------------------------------------------------
------------------------------------------------------------
------------------------------------------------------------
------------------------------------------------------------
------------------------------------------------------------
------------------------------------------------------------
------------------------------------------------------------
------------------------------------------------------------
------------------------------------------------------------
------------------------------------------------------------
------------------------------------------------------------
------------------------------------------------------------
------------------------------------------------------------
------------------------------------------------------------
------------------------------------------------------------
------------------------------------------------------------
------------------------------------------------------------
------------------------------------------------------------
------------------------------------------------------------
------------------------------------------------------------
------------------------------------------------------------
------------------------------------------------------------
------------------------------------------------------------
------------------------------------------------------------
------------------------------------------------------------
------------------------------------------------------------
------------------------------------------------------------
------------------------------------------------------------
------------------------------------------------------------
------------------------------------------------------------
------------------------------------------------------------
-------------------------------------aaaatatgttta--taaaatttt
ctgataggaacagctaaacta-acagtgtggaa-acactaagaaataaaggtttacag--
--------------------ttaggtcaatcc-------------------agatcctga
agaaatgttgaagtag---ttaataacaggaggt--taaagatggaatttgcatattata
agttga---------caaataatt-gtgtgttttttgtg----------aaatatg----
------------------------------------------------------------
------------------------------------------------------------
------------------------------------------------------------
------------------------------------------------------------
------------------------------------------------------------
------------------------------------------------------------
------------------------------------------------------------
------------------------------------------------------------
------------------------------------------------------------
------------------------------------------------------------
------------------------------------------------------------
------------------------------------------------------------
------------------------------------------------------------
------------------------------------------------------------
------------------------------------------------------------
------------------------------------------------------------
------------------------------------------------------------
------------------------------------------------------------
------------------------------------------------------------
------------------------------------------------------------
------------------------------------------------------------
------------------------------------------------------------
------------------------------------------------------------
----
>Tx1-25_DR|1882949
------------------------------------------------------------
------------------------------------------------------------
------------------------------------------------------------
------------------------------------------------------------
------------------------------------------------------------
------------------------------------------------------------
------------------------------------------------------------
------------------------------------------------------------
------------------------------------------------------------
------------------------------------------------------------
------------------------------------------------------------
------------------------------------------------------------
------------------------------------------------------------
------------------------------------------------------------
------------------------------------------------------------
------------------------------------------------------------
------------------------------------------------------------
------------------------------------------------------------
------------------------------------------------------------
------------------------------------------------------------
------------------------------------------------------------
------------------------------------------------------------
------------------------------------------------------------
------------------------------------------------------------
------------------------------------------------------------
------------------------------------------------------------
------------------------------------------------------------
------------------------------------------------------------
------------------------------------------------------------
------------------------------------------------------------
------------------------------------------------------------
------------------------------------------------------------
------------------------------------------------------------
------------------------------------------------------------
------------------------------------------------------------
------------------------------------------------------------
------------------------------------------------------------
------------------------------------------------------------
------------------------------------------------------------
------------------------------------------------------------
------------------------------------------------------------
------------------------------------------------------------
------------------------------------------------------------
------------------------------------------------------------
------------------------------------------------------------
------------------------------------------------------------
------------------------------------------------------------
------------------------------------------------------------
------------------------------------------------------------
------------------------------------------------------------
------------------------------------------------------------
------------------------------------------------------------
------------------------------------------------------------
------------------------------------------------------------
------------------------------------------------------------
------------------------------------------------------------
------------------------------------------------------------
------------------------------------------------------------
------------------------------------------------------------
------------------------------------------------------------
------------------------------------------------------------
------------------------------------------------------------
------------------------------------------------------------
------------------------------------------------------------
------------------------------------------------------------
------------------------------------------------------------
------------------------------------------------------------
------------------------------------------------------------
------------------------------------------------------------
------------------------------------------------------------
------------------------------------------------------------
------------------------------------------------------------
------------------------------------------------------------
------------------------------------------------------------
------------------------------------------------------------
------------------------------------------------------------
------------------------------------------------------------
------------------------------------------------------------
------------------------------------------------------------
------------------------------------------------------------
------------------------------------------------------------
------------------------------------------------------------
------------------------------------------------------------
------------------------------------------------------------
------------------------------------------------------------
------------------------------------------------------------
------------------------------------------------------------
------------------------------------------------------------
------------------------------------------------------------
------------------------------------------------------------
------------------------------------------------------------
------------------------------------------------------------
------------------------------------------------------------
------------------------------------------------------------
------------------------------------------------------------
------------------------------------------------------------
------------------------------------------------------------
------------------------------------------------------------
------------------------------------------------------------
------------------------------------------------------------
------------------------------------------------------------
------------------------------------------------------------
------------------------------------------------------------
------------------------------------------------------------
------------------------------------------------------------
------------------------------------------------------------
------------------------------------------------------------
------------------------------------------------------------
------------------------------------------------------------
------------------------------------------------------------
------------------------------------------------------------
------------------------------------------------------------
------------------------------------------------------------
------------------------------------------------------------
------------------------------------------------------------
------------------------------------------------------------
------------------------------------------------------------
------------------------------------------------------------
------------------------------------------------------------
------------------------------------------------------------
------------------------------------------------------------
------------------------------------------------------------
-------------------ttaataacaggaaag-ttaaagattgaaattgcatatttta
agttga---------caagtgtgt------tcttttgtg----------aaatatgttgt
gctaatgaagtgttatgtgtggtacatgatcgt--cagcttgtttttaaatgtctcgttt
ttaat----------agtttgagagcatttgcatatattaatgtttaaac-----cattc
ataatgtcagtaaaattcggcaaattgtacaaataaaagt-------gttgttaaa-tct
cactctttctc-------------------------------------------------
------------------------------------------------------------
------------------------------------------------------------
------------------------------------------------------------
------------------------------------------------------------
------------------------------------------------------------
------------------------------------------------------------
------------------------------------------------------------
------------------------------------------------------------
------------------------------------------------------------
------------------------------------------------------------
------------------------------------------------------------
------------------------------------------------------------
------------------------------------------------------------
------------------------------------------------------------
------------------------------------------------------------
------------------------------------------------------------
------------------------------------------------------------
------------------------------------------------------------
------------------------------------------------------------
----
>Tx1-25_DR|2062619
------------------------------------------------------------
------------------------------------------------------------
------------------------------------------------------------
------------------------------------------------------------
-----------ctct---------------------------------------------
------------------------------------------------------------
--------------------------------------------------------ctct
ctctctctct--------------------------------------------------
------------------------------------------------------------
------------------------------------------------------------
------------------------------------------------------------
------------------------------------------------------------
------------------------------------------------------------
------------------------------------------------------------
------------------------------------------------------------
------------------------------------------------------------
------------------------------------------------------------
------------------------------------------------------------
------------------------------------------------------------
------------------------------------------------------------
------------------------------------------------------------
------------------------------------------------------------
------------------------------------------------------------
------------------------------------------------------------
------------------------------------------------------------
-------------ctcggtgcatgctgggagtgtacgggtgcgtgcgagggtgaacacgg
tgagagggcgtc----tgattttccccccttttctttctttttt-ctcttattaaagtca
ta------------------aacgaaagtaaagtggatt-----------gaagacgtaa
gtaaaaagttattgtttgt--agttttggtgtggcgg-----------------------
------------------------------------------------------------
------------------------------------------------------------
------------------------------------------------------------
------------------------------------------------------------
------------------------------------------------------------
----------------agaagagatggcctcctcacctgcggagggcgcggcgtctctat
ctctccgccacagtgtcaggtgtatggctgaacctggagtgaccgtggaggatgtactgt
tggcagccagagagcaaataggatatgaaaatatctgctctgcatcccgcatgaataagg
cagtcgttatttttgtgaaggaagaaaacttggtgaatcacttgataagcacgggtgttg
aggtaagtggcgcttttatcactgtttcaccgcttgtcacgccgacaacgcgtgtgacga
tatcaaacgtgccaccg--ttcataaagaatgctgaaattgaacgagctcttgcaagtta
tggaaagttggctagtccaattagaatgatttctcttggatgcaaaaattaggctttaaa
gcatgtgttatcattcagacggcaagtttttatgttcctgaatgaacca---------ga
gctgaacgtttcatttagactgtggcatgaagggaaatcttttttgctgtacgctagcac
tggaagtttaaagtgttttgaatgcggagatttaggacacaaaaaagccaaatgccctca
taaagtgcaggctaatg-----aaaatatagaacagcatt----ctgttgacagagaccg
tgatattagca------caaatgtagtggaggaacaaccccgagttg---------tgaa
tgaaacgcatgatggtgatgttgctggtagcaacagtggtagtg---ttagaactgatga
cgggcctgtggtttccataaaccag-aacaatacggtcgaagaaatagcgagacac---g
atgatgatgatgatgatgatgatgatgacgagatagtggcagaaagtagtgaagcaggtg
tagagacaatgactgaagaaaaagaaattgagcaacaacttgaaaattcacgaggtcttg
aaatgaataatgacaatgagactatggatgatgatgcttgttcagatatttcagattttg
gtccccag------gttatgggagaattgtatacattacaggaaataaatgattttctag
atgaaacttttggaaaagtgattgaggttgaggattttttcccagatgtggataaattta
ttgcttcggttgtgttgcttc--agaaaacagtaagccttgatgagttgagtaagcagaa
gagatttcggttgagaaagcatttaacaaaactgcgcaaaggaaaacctcgtaaattaaa
gaagcaaa-------------aaatgtataggctgcacagggtgtctatctttttttggt
ttctggctctgtttctgtcctgtc-tgtttttcat-ttatttatggagcaattgagggta
ggctccttaaatattaatgggggtagagataggaaaaagttggcagtgatttcagaattt
ctagaattaaaaaagattaatgttgcctttttacaggaaacacat---------tctgat
tgtgataacgaaatagaatgggatatgtggtggggtggaaaactttttttgagtcatgga
tcaaataatagtgcaggagttgcaatattaatttccaaaaatttaaatgctaatatatta
ttggtaaaagaaattgaaaaaggtaggatcttgtatacaaaaatagaaatggaaggcttt
ttgtttggttttattaatgtttatgccccaaataatgggtcggaaagggtgagttttttt
atgaaattaaatgagtttttaaaaggagtagaagaaggtgtttgtattgttttaggtgga
gattggaactgtacaacagattttagtgttgatagaaa---tgaagaacctcatgatcaa
tctagtttagttttatccagaataatgaagaaaaatgggttagtagacatatggagatta
agaaataaagag------gaaagacagtatacatgggttaaagtgacagatgatatggtc
tatggtgcaagattggatcgtttttatgtggga-caaatatggaacaacagggttataaa
ggcttttatttcccctactgctt-------tttcggatcatcatatgattggtttagaac
ttaatatgacaaaaacatcaagatgtgcatattattggcattttaatacaaaa----tta
ttacaaga---tgttttgttttgtgagagatttatattattttggaatgaatggaaaatg
aaaaagga-------------------ttcttttgaaagccttaatcaatggtgggaggt
gggcaaagcacagataagagttttttgccagaactatactttaaactcttccttacaaat
taagacaacaatacaaagactggaaaaagacattgtgcagcttgaaaaagaacttatgga
---taatcctggaaatgtgcagaaagattttttgaaaaagaaaaaagcagaacttggatc
tttcttgtatgaacgggcaaaaggagc-aatgataagagcaaaattttgttccattaaag
acatggatgctcccagttcttattttttcaacttagaaaaaaaaagtgctcaacagaaac
agatacatcatctgcgccgggaaaacgggactattacttctgatacattggaaatacgaa
agatggctgttgatttttatagaacattatatagtaaggaaccatgtgacattaaaagtg
cggaagaactactcgagaacttgccaagattaccagatgaac-aaaaaaagttgttggac
agtgatattactttcaaagaactaactgaggcaatgcagcaattgtctaatggacggtct
ccgggaatagatggactgccagttgaattttatcgacaattttggaatgaaatcggaatg
gatttatatgaagtatttttaagctgttttaaagaaaagttgcttcccttgagttgtgga
cgtgcagttctctcattattaccaaaaaaaggggatttatgttcattgaaaaattggaga
cctgtgtcattattatgtttg---gactacaaaattttgtcaaaatgtctagcaaataga
attatgcattgtttacaattcctgattgagaatgatcaaacatattgtgtcccagatagg
tcaattattgacaaca-tttttatgttacgagatgtagttgattttagtcatcttacaag
taaggatcttggtgttttattattagatcaagaaaaagctttcgatagagtggaccatgg
ttatctttttaatgttttaaaaaactttgggtttg--gtgaagaatttttatcatatata
aaactgttgtattgaaat-gtatttataatgg---ttaaggctggtggggctttgagtgc
tcaagtacctattggaagaggaatca-gacaaggctgcccattgtctagacagctatata
gtctaatgattgaagctcttttactcaaacttaggaaagatttaaatggtgttgtatata
aaaatg---gaggtgaaattgtaaaacaggtcttatctgcttatgcagacattatcacag
tatttatcaccgggcaggaagacattagaagtttaaataagaatattagaacttatgaaa
aagcatgttcagccaaagtaaattgggagaaaagtgaggggtatattatgggtcagtgga
atgaggtgggatatccaaagttaccagggggtttgaaatggggtaaggatgggattaaag
ttttaggag----------tttttataggtagtgataaatatcgaatga--agaattggg
agggtatgctggataaggtatctgcccgattgtctaaatgggaaccgctattaccacagt
tgtcatacagggggagagttttagttgccaataatctggtagcctctacactgtggcaca
gatgtatagttttggatccaccagaagatattatatgtgaaatacaaaggaagctggtca
a----tttttttttggagtggtgaacactgagtccgggcatcagtcatttttttaccagt
gtgcgagggaggtcatggactagtggatgttaaatctctcattcaagcttttaggctaca
agcagtaaaaagatttctttatcacaaagagt-----tgttatggacacccacagcatgt
gccattttacaaagggcaggtggacttggactagataaacacctg-tttttaatgagatt
ggaagatatggatt-tgtctgcaatttcaagtttttatcagaagatgttttgcgtgtggc
gtaatgttttaaaggtggaaagaggcaaagacaatttcatacactgggctcctgaagaac
ctttgttttttaatagcatgattcaaacaagacttttatcctcagtaagtgtacaagtat
gtatgctaaagaaggggattgtgaagctgggacacctaatgaataacaagacatggaa--
---------------atctgtggaaaccattatggaagtgactggtttaaaatcaaaaag
acttgcgggacaatttttaacagaaattactgcggcattacaaaacttttatgaaaaaat
cataacaagtgaaaagttatcagactggagtgacactaaagattttccaaggattggcat
ttctttgcaaaattgtgatgagaatcaagagtaat-cca---------------------
------------------------------------------------------------
------------------------------------------------------------
------------------------------------------------------------
------------------------------------------------------------
------------------------------------------------------------
------------------------------------------------------------
------------------------------------------------------------
------------------------------------------------------------
------------------------------------------------------------
------------------------------------------------------------
------------------------------------------------------------
------------------------------------------------------------
------------------------------------------------------------
------------------------------------------------------------
------------------------------------------------------------
------------------------------------------------------------
------------------------------------------------------------
------------------------------------------------------------
------------------------------------------------------------
------------------------------------------------------------
------------------------------------------------------------
------------------------------------------------------------
------------------------------------------------------------
------------------------------------------------------------
------------------------------------------------------------
------------------------------------------------------------
------------------------------------------------------------
------------------------------------------------------------
------------------------------------------------------------
------------------------------------------------------------
------------------------------------------------------------
------------------------------------------------------------
------------------------------------------------------------
------------------------------------------------------------
------------------------------------------------------------
----
>Tx1-25_DR|2062620
------------------------------------------------------------
------------------------------------------------------------
------------------------------------------------------------
------------------------------------------------------------
------------------------------------------------------------
------------------------------------------------------------
------------------------------------------------------------
------------------------------------------------------------
------------------------------------------------------------
------------------------------------------------------------
------------------------------------------------------------
------------------------------------------------------------
------------------------------------------------------------
------------------------------------------------------------
------------------------------------------------------------
------------------------------------------------------------
------------------------------------------------------------
------------------------------------------------------------
------------------------------------------------------------
------------------------------------------------------------
------------------------------------------------------------
------------------------------------------------------------
------------------------------------------------------------
------------------------------------------------------------
------------------------------------------------------------
------------------------------------------------------------
------------------------------------------------------------
------------------------------------------------------------
------------------------------------------------------------
------------------------------------------------------------
------------------------------------------------------------
------------------------------------------------------------
------------------------------------------------------------
------------------------------------------------------------
------------------------------------------------------------
------------------------------------------------------------
------------------------------------------------------------
------------------------------------------------------------
------------------------------------------------------------
------------------------------------------------------------
------------------------------------------------------------
------------------------------------------------------------
------------------------------------------------------------
------------------------------------------------------------
------------------------------------------------------------
------------------------------------------------------------
------------------------------------------------------------
------------------------------------------------------------
------------------------------------------------------------
------------------------------------------------------------
------------------------------------------------------------
------------------------------------------------------------
------------------------------------------------------------
------------------------------------------------------------
------------------------------------------------------------
------------------------------------------------------------
------------------------------------------------------------
------------------------------------------------------------
------------------------------------------------------------
------------------------------------------------------------
------------------------------------------------------------
------------------------------------------------------------
------------------------------------------------------------
------------------------------------------------------------
------------------------------------------------------------
------------------------------------------------------------
------------------------------------------------------------
------------------------------------------------------------
------------------------------------------------------------
------------------------------------------------------------
------------------------------------------------------------
------------------------------------------------------------
------------------------------------------------------------
------------------------------------------------------------
------------------------------------------------------------
------------------------------------------------------------
------------------------------------------------------------
------------------------------------------------------------
------------------------------------------------------------
------------------------------------------------------------
------------------------------------------------------------
------------------------------------------------------------
------------------------------------------------------------
------------------------------------------------------------
------------------------------------------------------------
------------------------------------------------------------
------------------------------------------------------------
------------------------------------------------------------
------------------------------------------------------------
------------------------------------------------------------
------------------------------------------------------------
------------------------------------------------------------
------------------------------------------------------------
------------------------------------------------------------
------------------------------------------------------------
------------------------------------------------------------
------------------------------------------------------------
------------------------------------------------------------
------------------------------------------------------------
------------------------------------------------------------
------------------------------------------------------------
------------------------------------------------------------
------------------------------------------------------------
------------------------------------------------------------
------------------------------------------------------------
------------------------------------------------------------
------------------------------------------------------------
------------------------------------------------------------
------------------------------------------------------------
------------------------------------------------------------
------------------------------------------------------------
------------------------------------------------------------
------------------------------------------------------------
------------------------------------------------------------
------------------------------------------------------------
------------------------------------------------------------
------------------------------------------------------------
------------------------------------------------------------
------------------------------------------------------------
------------------------------------------------------------
------------------------------------------------------------
---------------------------------------caggtgtgtactggaacggag
agtcattttcaaagatatgctgctagtaattggg-gaaagagttgcagttgaaaacttta
cattgccattctgaatgaataaaaccatagtgatgtttgttgaaaaggaaaatttagtaa
attggt--------------------tgataagcgacagtatatttccaaatggtgatca
ttactt---------attatttcacatcttgctgctctgatggctagtgttatggtatct
tatctacctc-----------catttattcagaatgatga------aattgaggaa-gct
ct----------------------------------------------------------
------------------------------------------------------------
--------------gataagat--------------------------------------
------------------------------------------------------------
------------------------------------------------------------
------------------------------------------------------------
----------------------------------------------tggccagtgagat-
------------------------------------------------------------
------------------------------------------------------------
------------------------------------------------------------
--------tatga-----------------------------------------------
------------------------------------------------------------
------------------------------------------------------------
------------------------------------------------------------
----------------tgattccattggggtgtaaaaa----------------------
------------------------------------------------------------
------------------------------------------------------------
------------------------------------------------------------
------------------------------------------------------------
------------------------------------------------------------
----
>Tx1-25_DR|2062621
------------------------------------------------------------
------------------------------------------------------------
------------------------------------------------------------
------------------------------------------------------------
------------------------------------------------------------
------------------------------------------------------------
------------------------------------------------------------
------------------------------------------------------------
------------------------------------------------------------
------------------------------------------------------------
------------------------------------------------------------
------------------------------------------------------------
------------------------------------------------------------
------------------------------------------------------------
------------------------------------------------------------
------------------------------------------------------------
------------------------------------------------------------
------------------------------------------------------------
------------------------------------------------------------
------------------------------------------------------------
------------------------------------------------------------
------------------------------------------------------------
------------------------------------------------------------
------------------------------------------------------------
------------------------------------------------------------
------------------------------------------------------------
------------------------------------------------------------
------------------------------------------------------------
------------------------------------------------------------
------------------------------------------------------------
------------------------------------------------------------
------------------------------------------------------------
------------------------------------------------------------
------------------------------------------------------------
------------------------------------------------------------
------------------------------------------------------------
------------------------------------------------------------
------------------------------------------------------------
------------------------------------------------------------
------------------------------------------------------------
------------------------------------------------------------
------------------------------------------------------------
------------------------------------------------------------
------------------------------------------------------------
------------------------------------------------------------
------------------------------------------------------------
------------------------------------------------------------
------------------------------------------------------------
------------------------------------------------------------
------------------------------------------------------------
------------------------------------------------------------
------------------------------------------------------------
------------------------------------------------------------
------------------------------------------------------------
------------------------------------------------------------
------------------------------------------------------------
------------------------------------------------------------
------------------------------------------------------------
------------------------------------------------------------
------------------------------------------------------------
------------------------------------------------------------
------------------------------------------------------------
------------------------------------------------------------
------------------------------------------------------------
------------------------------------------------------------
------------------------------------------------------------
---------------------agacatttaccaca-------------------------
------------------------------------------------------------
------------------------------------------------------------
-------------------------------------------------------cctga
ctacagaag---------------------------------------------------
--------tt--------------------------------------------------
------------------------------------------------------------
------------------------------------------------------------
------------------------------------------------------------
------------------------------------------------------------
------------------------------------------------------------
------------------------------------------------------------
------------------------------------------------------------
-------------------------------------------ggtgtaagtt-------
------------------------------------------------------------
------------------------------------------------------------
------------------------------------------------------------
------------------------------------------------------------
------------------------------------------------------------
------------------------------------------------------------
------------------------------------------------------------
------------------------------------------------------------
------------------------------------------------------------
------------------------------------------------------------
------------------------------------------------------------
------------------------------------------------------------
------------------------------------------------------------
------------------------------------------------------------
------------------------------------------------------------
------------------------------------------------------------
------------------------------------------------------------
------------------------------------------------------------
------------------------------------------------------------
------------------------------------------------------------
------------------------------------------------------------
------------------------------------------------------------
------------------------------------------------------------
------------------------------------------------------------
------------------------------------------------------------
------------------------------------------------------------
------------------------------------------------------------
------------------------------------------------------------
------------------------------------------------------------
------------------------------------------------------------
------------------------------------------------------------
------------------------------------------------------------
------------------------------------------------------------
------------------------------------------------------------
------------------------------------------------------------
------------------------------------------------------------
---------------------------------------------ttgtggatttgaaga
aattatacaaagtttg-tttttgagatgttcggaacttgaaattctttttacgttgctta
atgtttggtttcagggttttggtgag----------aagttttcctataaggtttttatt
ggtgggatcagatctaaagtggtgaatag----ggccaaaatgtgttta--ttaagttat
ttatttggtacagcaaaactt-gcagttttgaaagacaggaaa-----------------
------------------------------------------------------------
------------------------------------------------------------
------------------------------------------------------------
------------------------------------------------------------
------------------------------------------------------------
------------------------------------------------------------
------------------------------------------------------------
------------------------------------------------------------
------------------------------------------------------------
------------------------------------------------------------
------------------------------------------------------------
------------------------------------------------------------
------------------------------------------------------------
------------------------------------------------------------
------------------------------------------------------------
------------------------------------------------------------
------------------------------------------------------------
------------------------------------------------------------
------------------------------------------------------------
------------------------------------------------------------
------------------------------------------------------------
------------------------------------------------------------
------------------------------------------------------------
------------------------------------------------------------
------------------------------------------------------------
------------------------------------------------------------
----
>Tx1-25_DR|2062622
------------------------------------------------------------
------------------------------------------------------------
------------------------------------------------------------
------------------------------------------------------------
------------------------------------------------------------
------------------------------------------------------------
------------------------------------------------------------
------------------------------------------------------------
------------------------------------------------------------
------------------------------------------------------------
------------------------------------------------------------
------------------------------------------------------------
------------------------------------------------------------
------------------------------------------------------------
------------------------------------------------------------
------------------------------------------------------------
------------------------------------------------------------
------------------------------------------------------------
------------------------------------------------------------
------------------------------------------------------------
------------------------------------------------------------
------------------------------------------------------------
------------------------------------------------------------
------------------------------------------------------------
------------------------------------------------------------
------------------------------------------------------------
------------------------------------------------------------
------------------------------------------------------------
------------------------------------------------------------
------------------------------------------------------------
------------------------------------------------------------
------------------------------------------------------------
------------------------------------------------------------
------------------------------------------------------------
------------------------------------------------------------
------------------------------------------------------------
------------------------------------------------------------
------------------------------------------------------------
------------------------------------------------------------
------------------------------------------------------------
------------------------------------------------------------
------------------------------------------------------------
------------------------------------------------------------
------------------------------------------------------------
------------------------------------------------------------
------------------------------------------------------------
------------------------------------------------------------
------------------------------------------------------------
------------------------------------------------------------
------------------------------------------------------------
------------------------------------------------------------
------------------------------------------------------------
------------------------------------------------------------
------------------------------------------------------------
------------------------------------------------------------
------------------------------------------------------------
------------------------------------------------------------
------------------------------------------------------------
------------------------------------------------------------
------------------------------------------------------------
------------------------------------------------------------
------------------------------------------------------------
------------------------------------------------------------
------------------------------------------------------------
------------------------------------------------------------
------------------------------------------------------------
------------------------------------------------------------
------------------------------------------------------------
------------------------------------------------------------
------------------------------------------------------------
------------------------------------------------------------
------------------------------------------------------------
------------------------------------------------------------
------------------------------------------------------------
------------------------------------------------------------
------------------------------------------------------------
------------------------------------------------------------
------------------------------------------------------------
------------------------------------------------------------
------------------------------------------------------------
------------------------------------------------------------
------------------------------------------------------------
------------------------------------------------------------
------------------------------------------------------------
------------------------------------------------------------
------------------------------------------------------------
------------------------------------------------------------
------------------------------------------------------------
------------------------------------------------------------
------------------------------------------------------------
------------------------------------------------------------
------------------------------------------------------------
------------------------------------------------------------
------------------------------------------------------------
------------------------------------------------------------
------------------------------------------------------------
------------------------------------------------------------
------------------------------------------------------------
------------------------------------------------------------
------------------------------------------------------------
------------------------------------------------------------
------------------------------------------------------------
------------------------------------------------------------
--------------------tggacttggacttgataaacacctg-tttttaatgagatt
ggaagacatggatt-tgtctgcaatttcaagtttttatcagaagatgttttgtgtgtggc
gtaatgttttaaatgtggaaagagacgaggacgatttcatacactgggctcctgagaaac
c--tgttttttaatcgcatgatttaaacaagacttttatcctcagtgagtgtacaagcat
gtatgctaaagaaggggattgtaaagctgggacatctaatgaataacaagatatggaa--
---------------atctgtggaaaatattatggacgtgactggtttaaaatcaaaaag
acttgcgggacaatttttaacagaaatgactgcggcattacaatatttttatggaaaaat
tatgacaagttaaaagttatcagactggagtgacactaaagattttccaaggattggtat
ttctttgcaaacttgtgatgagaatcaagaagaaa-ccatggactcaatattaaatttgg
agactcctccacttcattatttggataacacttcaaagaaga-cactatactatgcaaca
atgaaagtagttcaacaaagttcagtcactaaggagacaaaaagtttcaaaatggagagg
attgttgggtccagatttccatgtaagagacaggtggaggaccctgtataaactccctgt
agaaaaacgaactgctgatctacagtggaggattattcatgcggccatagctaccaacag
acatgtggcacacctaaatccagcagtgggtgggcagtgttggttttgtgatgaggaagg
agatctagagcacttg-tttttaatatttaatagactaggtaacttgtttgaattactta
gaatatggttttagaggcttaaagaa----------gattttataga-gaagtatttata
ggttgagtgaaatatagttttataaaaag----aaggaaagtatgttta--ttgaattat
ttattcggtacagcaaaatta-gcaatatggaaaactaggaaaaataaaggta-------
--------------------tgggtttgatggcaagt-ttggcaac-----tgatactga
agtagtgtttctgtat---ttggtggcagcgaga-ataaaaattggatttacatattaca
gcttaa---------caaatcatgtaactgggttttatg----------aatgctggtgt
attaatgaggttctatgtgttgtacatgacgat--cttttggtgtttaatttttaaattt
tgtgtg----------tttttttaatgtatctgagatgttttttttt-----taaaatta
gcaatgtaag-----------caattgttaagtttaaagt-------attgtttaa-cct
ctctctctcttt------------------------------------------------
------------------------------------------------------------
------------------------------------------------------------
------------------------------------------------------------
------------------------------------------------------------
------------------------------------------------------------
------------------------------------------------------------
------------------------------------------------------------
------------------------------------------------------------
------------------------------------------------------------
------------------------------------------------------------
------------------------------------------------------------
------------------------------------------------------------
------------------------------------------------------------
------------------------------------------------------------
------------------------------------------------------------
------------------------------------------------------------
------------------------------------------------------------
------------------------------------------------------------
------------------------------------------------------------
----
>Tx1-25_DR|2103442
------------------------------------------------------------
------------------------------------------------------------
------------------------------------------------------------
------------------------------------------------------------
------------------------------------------------------------
------------------------------------------------------------
------------------------------------------------------------
------------------------------------------------------------
------------------------------------------------------------
------------------------------------------------------------
------------------------------------------------------------
------------------------------------------------------------
------------------------------------------------------------
------------------------------------------------------------
------------------------------------------------------------
------------------------------------------------------------
------------------------------------------------------------
------------------------------------------------------------
------------------------------------------------------------
------------------------------------------------------------
------------------------------------------------------------
------------------------------------------------------------
------------------------------------------------------------
------------------------------------------------------------
------------------------------------------------------------
------------------------------------------------------------
------------------------------------------------------------
------------------------------------------------------------
---aaaagttattgtttgt--agttttggtgtggcggaga--------------------
------------------------------------------------------------
------------------------------------------------------------
------------------------------------------------------------
------------------------------------------------------------
------------------------------------------------------------
--------------agagaagagatggcctcctcacctgcggagggcgcggcgtctctat
ctctccgccacggtgtcaggtgtatggctgaacctggagtgaccgtggaggatgtactgt
tggcagccggagagcaaataggatatgaaaatatctgctctgcatcccgcatgaataagg
cagtcgttatttttgtgaaggaagaaaacttggtgaatcacttgataagcacgggtgttg
aggtaagtggcgcttatatcactgtttcaccgcttgtcacgccgacaacgcgtgtaacga
tatcaaacgtgccaccg--ttcataaagaatgctgaaattgaacgagctcttgtaagtta
tggaaagttggctagtccaattagaatgatttctcttggatgcaaaaatgaggctttaaa
gcacgtgttatcattcagacggcaagtttttatgttcctgaatgaacca---------ga
gctgaacgtttcatttagactgtggcatgaagggaaatcttttttgctgtacgctagcac
tggaagtttaaagtgttttgaatgcggagatttaggacacaaaaaagccaaatgccctca
taaagtgcaggctgatg-----aaaatatagaacagcatt----ctgttgacagagaccg
tgatattaaca------caaatgtagtggaggaacaaccccgagttg---------tgaa
tgaaacgcatgatggtgatgttgctgatagtaacagtggtagtg---ttagaactgatga
cgggcctgtggtttccataaaccag-aacaatacagtcgaagaaatagcgagacac----
-----gatgatgatgatgatgatgatgacgagattgtggcagaaagtagtggagcaggtg
tagagacaatgactgaagaaaaagaaattgagcaacaacttgaaaattcacaaggtcttg
aaatgaataatgacaatgagactatggatgatgatgcttgttcagatatttcagattttg
gtccccag------gttatgggagaattgtatacattacaggaaataaatgattttctag
atgaaacttttggaaaagtgattgaggttgaggattttttcccagatgtggataaattta
ttgcttcggttgtgttgcttc--agaaaacagtaagccttgatgagttgagtaagcagaa
gagatttcggttgagaaagcatttaacaaaactgcgcaaaggaaaacctcgtaaattaaa
gaagtaaa-------------aaatgtataggctgcacagggtgtctatctttttttggt
ttctggctctgtttctgtcctgtcttttttttcat-ttatttatggagcaattgagggta
ggctccttaaatattaatgggggtagagataggaaaaagttggcagtgatttcagaattt
ctagaattaaaaaagattaatgttgcctttttacaggaaacacat---------tctgat
tgtgataacgaaatagaatgggatatgtggtggggtggaaaactttttttgagtcatggt
tcaaataatagtgcaggagttgcaatattaatttccaaaaatttaaatgctaatatatta
ttagtaaaagaaattgaaaaaggtaggatcttgtatacaaaaatagaaattgaaggcttt
ttgtttggttttattaatgtttatgccccaaataatgggtcggaaagggtgagttttttt
atgaaattaaatgagtttttaaaaggagtagaagaaggtgtttgtattgttttaggtgga
gattggaactgtacaacagattttactgttgatagaaatggtgaagaacctcataatcaa
tctagtttagttttatccagaataatgaagaaaaatgggttagtagacatatggagatta
agaaataaagag------gaaagacagtatacatgggttaaagtgacagataatatggta
catggtgcaagattggatcgtttttatgtggga-caaatatggaacaacagggttataaa
ggcttttatttcccctactgctt-------tttcggatcatcatatgattggtttagaac
ttaatatgacaaaaacgtcaagatgtgcatattattggcattttaatacaaaa----tta
ctacaaga---tgttttgttttgtgagagatttatattattttggaatgaatggaaaatg
aaaaagga-------------------ttcttttgaaagccttagtcaatggtgggaggt
gggcaaagcacagataagagttttttgccagaactatactttaaattcttccttacaaat
taagacaacaatacaaagactggaaaaagacattgtgcagcttgaaaaagaacttatgga
---taatcctggaaatgtgcagaaagactttttgaaaaagaaaaaagcagaacttggatc
tttcttgtacgaacgggcaaaaggagc-aatgataagagcaaaattttgttccattaaag
acatggatgctcccagttcttactttttcaacttagaaaaaaaaagtgctcaacagaaac
agatacatcatctgcgccgggaaaatgggactattacttctgatacattggaaatacgaa
agatggctgttgatttttatagaacattatatagtaaggaaccatgtgacattaaaagtg
cggaagaactactcgagaacttgccaagattaccagatgaac-aaaaaaagttgttggac
agagatattactttcaaagaactaactgaggcaatgcagcaattgtctaatggacggtct
ccgggaatagatggactgccggttgaattttatcgacaattttggaatgaaatcggaatg
gatttatatgaagtatttttaagctgttttaaagaaaagttgcttcctttgagttgtcga
cgtgcagttctctcattgttaccaaaaaaaggggatttatgtttattgaaaaactggaga
cctgtgtcattattatgtttg---gactacaaaattttgtcaaaatgtctagcaaataga
attatgcattgtttacaattcctgattgagaatgatcaaacatattgtgtcccagatagg
tcaattattgacaaca-tttttatgttacgagatgtagttgattttagtcatcttacaag
taaggatcttggtgttttatcattagatcaagaaaaagctttcgatagagtggaccatgg
ctatctttttaatgttttaaaaaactttgggtttg--gtgaagaatttttatcatatata
aaactgttgtattcaaat-gtatttataatgg---ttaaggctggtggggctttgagtgc
acaagtacctattggaagaggaatca-gacaaggctgcccattgtctggacagctatata
gtctaatgattgaacctcttttactcaaacttaggaaagatttaaatggtgttgtatata
aaaatg---gaggtgaaattgtaaaacaggtcttatctgcttatgcagacgatatcacag
tatttatcaccgggcaggaagacattagaagtttaaataagaatattagaacttatgaaa
aagcatcttcagccaaagtaaattgggagaaaagtgaggggtatattatgggtcagtgga
atgaggtgggatatccaaagttaccagggggtttgaaatggggtaaggatgggattaaag
ttttaggag----------tttttattggtagtgataaatatcgaatga--agaattggg
agggtatgctggataaggtatctgcccgattgtctaaatgggaaccgctattaccacagt
tgtcatacagggggagagttttagttgccaataatctggtagcctctacactgtggcaca
gatgtatagttttggatccaccggaagatattatatgtgaaatacaaaggaagctggtca
atttttttttttttggagtggtgaacactgggtccgggcatcagtcatttttttaccagt
gtgcgagggaggtcatggactagtggatgttaaatctcgcattcaagcttttaggctaca
agcagtaaaaagatttctttatcacaaagagt-----tgttatggacacccacaacatgt
gccattttacaaagggcaggtggacttggattagataaacacctg-tttttaatgagatt
ggaagatatggatt-tgtctgcaatttcaagtttttatcagaagatgttttgtgtgtggc
gtaatgttttaaaggtggaaagagacaaagacaatttcatacactgggctcctgaagaac
ctttgttttttaatagcatgattcaaactagacttttatcctcagtaagtgtacaagttt
gtatgctaaagaaggggattgtgaagctgggacacctaatgaataataagacatggaa--
---------------atctgtggaaaccattatggaagtgactggtttaaaatcaaaaag
acttgcgggacaatttttaacagaaattactgcggcattacaaaacttttatggaaaaat
cataacaagtgaaaagttatcagactggagtgacactaaagattttccaaggattggcat
ttctttgcaaatttgtgatgagaatcaagaagaaa-ccacagactcaatattaaatttgg
agactcctcaactccataatctagataatacttcaaaaaaag-cactatactatgcaaca
gtgaaagtagtacaccaaa----agtcactaaggagacaaaaagtttcaaaatggagagg
attgttgggtccagatttccttgtaagagacaggtggaggaccttgtataaactccctgt
agaaaaacgaactgctgatctacagtggaggattattcatggagccatagctacgaacag
acatgtggcacacctaaatccagcagtgggtgggcagtgttggttttgtgacgagggaga
agatttagagcacttg-tttttaaaatgtaaaagactaggtaatttgtttgaattactta
gaatatggtttcagaggtttgaagaa----------gatttctcagataaactatttata
ggtggattgaaatataggtttataaaaag----aaggaaagtatgttta--ttgaattat
ttattaggtacagcaaaatta-gcaatatggaaaactaggaaaaataaaggta-------
--------------------tgggtttga----------tggcaac-----tgatcctga
agtaatgtttctgtat---tttgtgacagcgaga-ataaaaattgaatttgcgtattaca
acttaa---------caaataatgtagctgggttccatg----------aatgctggtgt
attaatgaggctctatgtgttgtacatgatgat--ctcttggtgttaaatttttaaattt
tgtatg-----------tttttgaatatatctgagatgttttttt----------aattg
gcaatgtaag-----------caattgataaa-ttaaagt-------attattcaaccct
ctctctctctct------------------------------------------------
------------------------------------------------------------
------------------------------------------------------------
------------------------------------------------------------
------------------------------------------------------------
------------------------------------------------------------
------------------------------------------------------------
------------------------------------------------------------
------------------------------------------------------------
------------------------------------------------------------
------------------------------------------------------------
------------------------------------------------------------
------------------------------------------------------------
------------------------------------------------------------
------------------------------------------------------------
------------------------------------------------------------
------------------------------------------------------------
------------------------------------------------------------
------------------------------------------------------------
------------------------------------------------------------
----
