# Supplementary material for: Zebrafish transposable elements show extensive diversification in age, genomic distribution, and developmental expression
Source: Genome Res. 2022 Jul;32(7):1408–23. doi: 10.1101/gr.275655.121 (PMC9341512; doi:10.1101/gr.275655.121)
Supplement: Supplemental Material [file supp_gr.275655.121_Supplementary_data_2.tar.gz › supp-data-2/Gypsy-32.mafft.fa]

>Gypsy-32|89009
a-----------------------------------------------------------
------------------------------------------------------------
-------------tccttgtaaataaatgt--cactttttttacac---ctctgggtcaa
g----------------------ccagtgttt----------------------------
---------------------------------------------------------taa
gattttttcccattatttttggggggtttatttgtgcctctcacaccctgcagtgtacac
acacac-------------------------accagttacctccatt--tttcccctcca
tcagctgtga---atgacgagtgcatgcgtcatttcaccaggattccgtcatcc-cttga
cagttgacatctcct--tccagtctcacacaaagcatacactta-------cacacaccc
actcctgtctttatgtctttgttttgtttgtctgtttgtt---------------tttct
aggggggctcaaacttcagc---acctaaccggccaagctgaatgaaaggatg-gcgcgc
acttatgacatga----------------gaagcc---------atgcaacggtagt-ct
gtgtgctgaaa---------gtccaaccgtaccattt------------gtgttttgtgt
-gggtacaacctgcgttattgtctgtcctgtt----------------------------
------------------tgtacgtttttaatgttatatgtat-----------------
---ttttattgcctgtt---------------aagctgccgtaaatgttttatgtttaaa
gagatgccg--ataaggcgagatttatgaagagtatg----tttatgtacttacctgaa-
---------tatgacttgaacc-aatcgatggtagagactgctcactctgggtgagcaga
gt----------------------------------------------------------
----ctggcacata-aagagataca-------------------------ccagactcca
gcccgg------------------------------------------gatcagt-ttac
ct------------------agggagtgagc--------------gtgatgtggcaga-g
ccgtg-----------------------------------agcaattcc-----------
------------------------------------------------------------
------------------------------------------------------------
------------------------------------------------------------
------------------------------------------------------------
------------------------------------------------------------
------------------------------------------------------------
------------------------------------------------------------
------------------------------------------------------------
------------------------------------------------------------
------------------------------------------------------------
------------------------------------------------------------
------------------------------------------------------------
------------------------------------------------------------
------------------------------------------------------------
------------------------------------------------------------
------------------------------------------------------------
------------------------------------------------------------
------------------------------------------------------------
------------------------------------------------------------
------------------------------------------------------------
------------------------------------------------------------
------------------------------------------------------------
------------------------------------------------------------
------------------------------------------------------------
------------------------------------------------------------
------------------------------------------------------------
------------------------------------------------------------
------------------------------------------------------------
------------------------------------------------------------
------------------------------------------------------------
------------------------------------------------------------
------------------------------------------------------------
------------------------------------------------------------
------------------------------------------------------------
------------------------------------------------------------
------------------------------------------------------------
------------------------------------------------------------
------------------------------------------------------------
------------------------------------------------------------
------------------------------------------------------------
------------------------------------------------------------
------------------------------------------------------------
------------------------------------------------------------
------------------------------------------------------------
------------------------------------------------------------
------------------------------------------------------------
------------------------------------------------------------
------------------------------------------------------------
------------------------------------------------------------
------------------------------------------------------------
------------------------------------------------------------
------------------------------------------------------------
------------------------------------------------------------
------------------------------------------------------------
------------------------------------------------------------
------------------------------------------------------------
------------------------------------------------------------
------------------------------------------------------------
------------------------------------------------------------
------------------------------------------------------------
------------------------------------------------------------
------------------------------------------------------------
------------------------------------------------------------
------------------------------------------------------------
------------------------------------------------------------
------------------------------------------------------------
------------------------------------------------------------
------------------------------------------------------------
------------------------------------------------------------
------------------------------------------------------------
------------------------------------------------------------
------------------------------------------------------------
------------------------------------------------------------
------------------------------------------------------------
------------------------------------------------------------
------------------------------------------------------------
------------------------------------------------------------
------------------------------------------------------------
------------------------------------------------------------
------------------------------------------------------------
------------------------------------------------------------
------------------------------------------------------------
------------------------------------------------------------
------------------------------------------------------------
------------------------------------------------------------
------------------------------------------------------------
------------------------------------------------------------
------------------------------------------------------------
------------------------------------------------------------
------------------------------------------------------------
------------------------------------------------------------
------------------------------------------------------------
------------------------------------------------------------
------------------------------------------------------------
------------------------------------------------------------
------------------------------------------------------------
------------------------------------------------------------
------------------------------------------------------------
------------------------------------------------------------
------------------------------------------------------------
------------------------------------------------------------
------------------------------------------------------------
------------------------------------------------------------
------------------------------------------------------------
------------------------------------------------------------
------------------------------------------------------------
------------------------------------------------------------
------------------------------------------------------------
------------------------------------------------------------
------------------------------------------------------------
------------------------------------------------------------
------------------------------------------------------------
------------------------------------------------------------
----------
>Gypsy-32|89010
------------------------------------------------------------
------------------------------------------------------------
------------------------------------------------------------
------------------------------------------------------------
------------------------------------------------------------
------------------------------------------------------------
------------------------------------------------------------
------------------------------------------------------------
------------------------------------------------------------
------------------------------------------------------------
------------------------------------------------------------
------------------------------------------------------------
------------------------------------------------------------
------------------------------------------------------------
------------------------------------------------------------
------------------------------------------------------------
------------------------------------------------------------
------------------------------------------------------------
------------------------------------------------------------
------------------------------------------------------------
------------------------------------------------------------
------------------------------------------------------------
------------------------------------------------------------
------------------------------------------------------------
------------------------------------------------------------
------------------------------------------------------------
------------------------------------------------------------
------------------------------------------------------------
------------------------------------------------------------
------------------------------------------------------------
------------------------------------------------------------
------------------------------------------------------------
------------------------------------------------------------
------------------------------------------------------------
------------------------------------------------------------
------------------------------------------------------------
------------------------------------------------------------
------------------------------------------------------------
------------------------------------------------------------
------------------------------------------------------------
------------------------------------------------------------
------------------------------------------------------------
------------------------------------------------------------
------------------------------------------------------------
------------------------------------------------------------
------------------------------------------------------------
------------------------------------------------------------
------------------------------------------------------------
------------------------------------------------------------
------------------------------------------------------------
------------------------------------------------------------
------------------------------------------------------------
------------------------------------------------------------
------------------------------------------------------------
------------------------------------------------------------
------------------------------------------------------------
------------------------------------------------------------
------------------------------------------------------------
------------------------------------------------------------
------------------------------------------------------------
------------------------------------------------------------
------------------------------------------------------------
------------------------------------------------------------
------------------------------------------------------------
------------------------------------------------------------
------------------------------------------------------------
------------------------------------------------------------
------------------------------------------------------------
------------------------------------------------------------
------------------------------------------------------------
------------------------------------------------------------
------------------------------------------------------------
------------------------------------------------------------
------------------------------------------------------------
------------------------------------------------------------
------------------------------------------------------------
------------------------------------------------------------
------------------------------------------------------------
------------------------------------------------------------
------------------------------------------------------------
------------------------------------------------------------
------------------------------------------------------------
------------------------------------------------------------
------------------------------------------------------------
------------------------------------------------------------
------------------------------------------------------------
------------------------------------------------------------
------------------------------------------------------------
------------------------------------------------------------
------------------------------------------------------------
------------------------------------------------------------
------------------------------------------------------------
------------------------------------------------------------
------------------------------------------------------------
------------------------------------------------------------
------------------------------------------------------------
------------------------------------------------------------
------------------------------------------------------------
------------------------------------------------------------
------------------------------------------------------------
------------------------------------------------------------
------------------------------------------------------------
------------------------------------------------------------
------------------------------------------------------------
------------------------------------------------------------
------------------------------------------------------------
------------------------------------------------------------
------------------------------------------------------------
------------------------------------------------------------
------------------------------------------------------------
------------------------------------------------------------
------------------------------------------------------------
------------------------------------------------------------
------------------------------------------------------------
------------------------------------------------------------
------------------------------------------------------------
------------------------------------------------------------
------------------------------------------------------------
------------------------------------------------------------
------------------------------------------------------------
------------------------------------------------------------
------------------------------------------------------------
------------------------------------------------------------
------------------------------------------------------------
------------------------------------t-----------------------
----------------tgt-aaataaac--------------------------------
---catc-tttttta-ca-------------------cttctgggat-------------
------aaggccataa-----------------------------------ttttttgag
aac-----------------------tctat----------------------------t
tttattttttt-------------gctggtgttgggcatcccacacct-----ggtagtg
aacc-----------------------cattccgggt-ccattacataatta--------
----------ctcacggcggcacgggaac-----cattctgacacgcaccactctgtagc
gagcactatcaccgctcgaagctcacagggtgccacagcaggtggcagtagtgagtttgt
gggtcgcgggccgtcgca------------------------------------------
------------------------------------------------------------
------------------------------------------------------------
----------
>Gypsy-32|89011
------------------------------------------------------------
------------------------------------------------------------
------------------------------------------------------------
------------------------------------------------------------
------------------------------------------------------------
------------------------------------------------------------
------------------------------------------------------------
------------------------------------------------------------
------------------------------------------------------------
------------------------------------------------------------
------------------------------------------------------------
------------------------------------------------------------
------------------------------------------------------------
------------------------------------------------------------
------------------------------------------------------------
------------------------------------------------------------
------------------------------------------------------------
-----------------------------------------------------gggcgat
at----------------------------------------------------------
----ctggcgtata-aagagggatg-------------------------ccagactcca
gctcgg------------------------------------------gctcagt-ttac
ct------------------ggcgagcgagc--------------atgctgtggcaga-g
ccgtg-----------------------------------agtaatt-------------
------------------------------------------------------------
------------------------------------------------------------
------------------------------------------------------------
------------------------------------------------------------
------------------------------------------------------------
------------------------------------------------------------
------------------------------------------------------------
------------------------------------------------------------
------------------------------------------------------------
------------------------------------------------------------
------------------------------------------------------------
------------------------------------------------------------
------------------------------------------------------------
------------------------------------------------------------
------------------------------------------------------------
------------------------------------------------------------
------------------------------------------------------------
------------------------------------------------------------
------------------------------------------------------------
------------------------------------------------------------
------------------------------------------------------------
------------------------------------------------------------
------------------------------------------------------------
------------------------------------------------------------
------------------------------------------------------------
------------------------------------------------------------
------------------------------------------------------------
------------------------------------------------------------
------------------------------------------------------------
------------------------------------------------------------
------------------------------------------------------------
------------------------------------------------------------
------------------------------------------------------------
------------------------------------------------------------
------------------------------------------------------------
------------------------------------------------------------
------------------------------------------------------------
------------------------------------------------------------
------------------------------------------------------------
------------------------------------------------------------
------------------------------------------------------------
------------------------------------------------------------
------------------------------------------------------------
------------------------------------------------------------
------------------------------------------------------------
------------------------------------------------------------
------------------------------------------------------------
------------------------------------------------------------
------------------------------------------------------------
------------------------------------------------------------
------------------------------------------------------------
------------------------------------------------------------
------------------------------------------------------------
------------------------------------------------------------
------------------------------------------------------------
------------------------------------------------------------
------------------------------------------------------------
------------------------------------------------------------
------------------------------------------------------------
------------------------------------------------------------
------------------------------------------------------------
------------------------------------------------------------
------------------------------------------------------------
---------------------aggtgc---------------------------------
------------------------------------------------------------
------------------------------------------------------------
------------------------------------------------------------
------------------------------------------------------------
------------------------------------------------------------
---------------------------------------------------ctccatcct
tcattgaaacccctcactgccttcaaaacccctcttggcccatatcagtttacggtactt
ccatttgggttacatggggcacctgcaacattccagcacctcatggactgtgttctccag
ggctgtgaaaactttgcgtatgcttacctagacaacgtggt---------gatattcagt
ca-aagtgggtggaccatctgcagcacgtaaaaaaggccctggagaaaattcaaggagct
ggtctgtcctttaatgtgacgaagtgcgagtggggacagagggaaacca--actacatgg
ggtacagattgggcaatggtgg--------------------------------------
------------------------------------------------------------
------------------------------------------------------------
------------------------------------------------------------
------------------------------------------------------------
------------------------------------------------------------
------------------------------------------------------------
------------------------------------------------------------
------------------------------------------------------------
------------------------------------------------------------
------------------------------------------------------------
------------------------------------------------------------
------------------------------------------------------------
------------------------------------------------------------
------------------------------------------------------------
------------------------------------------------------------
------------------------------------------------------------
------------------------------------------------------------
------------------------------------------------------------
------------------------------------------------------------
------------------------------------------------------------
------------------------------------------------------------
------------------------------------------------------------
------------------------------------------------------------
------------------------------------------------------------
------------------------------------------------------------
------------------------------------------------------------
------------------------------------------------------------
------------------------------------------------------------
------------------------------------------------------------
------------------------------------------------------------
------------------------------------------------------------
------------------------------------------------------------
------------------------------------------------------------
------------------------------------------------------------
------------------------------------------------------------
------------------------------------------------------------
------------------------------------------------------------
----------
>Gypsy-32|89012
a-----------------------------------------------------------
------------------------------------------------------------
------------------------------------------------------------
------------------------------------------------------------
------------------------------------------------------------
------------------------------------------------------------
------------------------------------------------------------
------------------------------------------------------------
------------------------------------------------------------
--------------ggttttgttactgctacccaccttagcaaacaactcctggtgatgt
ggcaaggaccctacattgtaatagaaagatgggacctgtcacttatgagatcc-------
------------------------------------------------------------
-----------------accacccaaagagatcacaatcaaac-----------------
-------------------------------------a----------------------
------------------------------------------------------------
------------------------------------------------------------
------------------------------------------------------------
---------tatgatatgaacttgcttaagg--------------agtggaaggagcaaa
acaatca--------------------tccagaggactcagaaatgtggatgatggtaaa
aaagtagaagtggaggaagaagaggagcttgc----------tccagaagtgagacctca
gagaggtc-------------------------------------ctgcaacagtaatgc
tt------------------gatcatctggt-------------gaagccataacaaa--
----------------------------------ttgaactgcaagccctcctggaaa--
-----agtactcatcgttgttagtcagaggtctggacaaacaagcctggtccaacacacc
atctatctcaccaatcttactccatcacgacacagccatactgtatcctcggga------
----gacagattaacccattacagcaagaaatcaagtgtagtacccagatgaatcactgc
aggtctgtattgactttaggaaggaatgcccaatcatatgcccagaatagatgattcaat
agagcagatagagcaggtttggtacattacaaccatggacttgtgaaaggggtact-ggc
aggtgctccttgatcc--------------agagtcaaaaccttacacggcattcaggat
gcctgatagatcaatttcttcagggatg--------------------------------
-----------------tggtctgctgcatatctggatgatgc-----------------
--------------catcattt--------------------------------------
------------------------------------------------------------
------------------------------------------------------------
------------------------------------------------------------
------------------------------------------------------------
------------------------------------------------------------
------------------------------------------------------------
------------------------------------------------------------
------------------------------------------------------------
------------------------------------------------------------
------------------------------------------------------------
------------------------------------------------------------
------------------------------------------------------------
------------------------------------------------------------
------------------------------------------------------------
------------------------------------------------------------
------------------------------------------------------------
------------------------------------------------------------
------------------------------------------------------------
------------------------------------------------------------
------------------------------------------------------------
------------------------------------------------------------
------------------------------------------------------------
------------------------------------------------------------
------------------------------------------------------------
------------------------------------------------------------
------------------------------------------------------------
------------------------------------------------------------
------------------------------------------------------------
------------------------------------------------------------
------------------------------------------------------------
------------------------------------------------------------
------------------------------------------------------------
------------------------------------------------------------
------------------------------------------------------------
------------------------------------------------------------
------------------------------------------------------------
------------------------------------------------------------
------------------------------------------------------------
------------------------------------------------------------
------------------------------------------------------------
------------------------------------------------------------
------------------------------------------------------------
------------------------------------------------------------
------------------------------------------------------------
------------------------------------------------------------
------------------------------------------------------------
------------------------------------------------------------
-------------------------acagcaacacctt----------------------
------------------------------------------------------------
------------------------------------------------------------
------------------------------------------------------------
------------------------------------------------------------
------------------------------------------------------------
------------------------------------------------------------
------------------------------------------------------------
------------------------------------------------------------
------------------------------------------------------------
------------------------------------------------------------
------------------------------------------------------------
------------------------------------------------------------
------------------------------------------------------------
------------------------------------------------------------
------------------------------------------------------------
------------------------------------------------------------
--------gtcagatcacctagatcacctgcaaaaaaccctggaaaagactcaagctgca
ggcccgaccttgaatgtgaaaaagtgtgaatgggtaaaacaggaaacc--agctacctgg
aataccacttgggtaatagagagctaaggccgcaagtgagcaaaatggaagcaatacatc
acagtccacaacctaggatcaagagggacgtgagatccttcctgggcctagtaggctggt
atagctaattc-------------------------------------------------
-------------------attccagact-------------------------------
------------------------------------------------------------
------------------------------------------------------------
----------------------------------------ttgcgagcatct--------
-------------------------------------------------------catcc
cc----------------------------------------------------------
------------------------------------------------------------
------------------------------------------------------------
------------------------------------------------------------
------------------------------------------------------------
------------------------------------------------------------
------------------------------------------------------------
------------------------------------------------------------
------------------------------------------------------------
------------------------------------------------------------
------------------------------------------------------------
------------------------------------------------------------
------------------------------------------------------------
------------------------------------------------------------
------------------------------------------------------------
------------------cta---acagacttgttatgtaa-------------------
--------gactatgaagaaccctgtgatctg----------------------------
------------------------------------------------------gactga
aacttgtaagcag----------gcatttagtaatctg-----aaagtggacgctttgc-
---------agaagggcattgaagtggtactagcccagggacctataggagagaaaaagc
cagttgtgtttttca---------gtcgaaactactaccccaagagacaaggtactccac
taacaaaaagtaatgtctcgccataaagaaaatccctcctgaaatccctccgttattacc
tcctggaagg---------------------gtttgacctgaag----------------
------------------atggaccatagtgcctgacgttataaactc-----tataaaa
ga----------------------------------------------------------
------------------------------------------------------------
------------------------------------------------------------
------------------------------------------------------------
------------------------------------------------------------
------------------------------------------------------------
----------
>Gypsy-32|89013
------------------------------------------------------------
------------------------------------------------------------
------------------------------------------------------------
------------------------------------------------------------
------------------------------------------------------------
------------------------------------------------------------
------------------------------------------------------------
------------------------------------------------------------
------------------------------------taaactta----------------
------------------------------------------------------------
------------------------------------------------------------
------------------------------------------------------------
------------------------------------------------------------
------------------------------------------------------------
------------------------------------------------------------
-----------cctgtttat----------------------------------------
------------------------------------------------------------
-------------ggttgttcc-aaat-----------------------ag-gggagga
gc----------------------------------------------------------
----ctggcctata-aaagaggagg-------------------------tcagacttga
aaccag------------------------------------------tgcttgt-ttac
ca------------------agtcaccaagc--------------gagttactgaggt-a
ctgtg-----------------------------------agcaaatttcctagtggt--
------------------------------------------------------------
------------------------------------------------------------
------------------------------------------------------------
------------------------------------------------------------
------------------------------------------------------------
-------------------------------------------tgtattct---------
-------------atatattta--------------------------------------
------------------------------------------------------------
------------------------------------------------------------
------------------------------------------------------------
------------------------------------------------------------
------------------------------------------------------------
------------------------------------------------------------
------------------------------------------------------------
------------------------------------------------------------
------------------------------------------------------------
------------------------------------------------------------
------------------------------------------------------------
------------------------------------------------------------
------------------------------------------------------------
------------------------------------------------------------
------------------------------------------------------------
------------------------------------------------------------
------------------------------------------------------------
------------------------------------------------------------
------------------------------------------------------------
------------------------------------------------------------
------------------------------------------------------------
------------------------------------------------------------
------------------------------------------------------------
------------------------------------------------------------
------------------------------------------------------------
------------------------------------------------------------
------------------------------------------------------------
------------------------------------------------------------
------------------------------------------------------------
------------------------------------------------------------
------------------------------------------------------------
------------------------------------------------------------
------------------------------------------------------------
------------------------------------------------------------
------------------------------------------------------------
------------------------------------------------------------
------------------------------------------------------------
------------------------------------------------------------
------------------------------------------------------------
------------------------------------------------------------
------------------------------------------------------------
------------------------------------------------------------
------------------------------------------------------------
------------------------------------------------------------
------------------------------------------------------------
------------------------------------------------------------
------------------------------------------------------------
------------------------------------------------------------
------------------------------------------------------------
------------------------------------------------------------
------------------------------------------------------------
------------------------------------------------------------
------------------------------------------------------------
------------------------------------------------------------
------------------------------------------------------------
------------------------------------------------------------
------------------------------------------------------------
------------------------------------------------------------
------------------------------------------------------------
------------------------------------------------------------
------------------------------------------------------------
------------------------------------------------------------
------------------------------------------------------------
------------------------------------------------------------
------------------------------------------------------------
------------------------------------------------------------
------------------------------------------------------------
------------------------------------------------------------
------------------------------------------------------------
------------------------------------------------------------
------------------------------------------------------------
------------------------------------------------------------
------------------------------------------------------------
------------------------------------------------------------
------------------------------------------------------------
------------------------------------------------------------
------------------------------------------------------------
------------------------------------------------------------
------------------------------------------------------------
------------------------------------------------------------
------------------------------------------------------------
------------------------------------------------------------
------------------------------------------------------------
------------------------------------------------------------
------------------------------------------------------------
------------------------------------------------------------
------------------------------------------------------------
------------------------------------------------------------
------------------------------------------------------------
------------------------------------------------------------
------------------------------------------------------------
------------------------------------------------------------
------------------------------------------------------------
------------------------------------------------------------
------------------------------------------------------------
------------------------------------------------------------
------------------------------------------------------------
------------------------------------------------------------
------------------------------------------------------------
------------------------------------------------------------
------------------------------------------------------------
------------------------------------------------------------
------------------------------------------------------------
------------------------------------------------------------
------------------------------------------------------------
------------------------------------------------------------
----------
>Gypsy-32|89014
------------------------------------------------------------
------------------------------------------------------------
------------------------------------------------------------
------------------------------------------------------------
------------------------------------------------------------
------------------------------------------------------------
------------------------------------------------------------
------------------------------------------------------------
------------------------------------------------------------
------------------------------------------------------------
------------------------------------------------------------
------------------------------------------------------------
------------------------------------------------------------
------------------------------------------------------------
------------------------------------------------------------
------------------------------------------------------------
------------------------------------------------------------
----------------------------------------------------ggggcgta
gt----------------------------------------------------------
----ctggcttatt-taagcagact-------------------------ccagcctcaa
gatttt------------------------------------------ggttagt-ttaa
ct------------------ggctagcaa-------------------------------
-----------------------------------------gcaattctctttgttt---
--------------------------------tggatgctc-------------------
-------------------------tattatatattgtggatatagg-------------
----gtttgtttattattgagtt-------------------------------------
----gtatataagtctt------------------------------tt-----------
-tatttattttttttattttgatactttgtatat--------------------------
-attttttg----t--------------------attttttcttgtacat----------
-------------acctttttggg------------------------------------
--------------aagtcaatcactgtacatgta-------------------------
------------------------------------------------------------
------------------------------------------------------------
------------------------------------------------------------
------------------------------------------------------------
------------------------------------------------------------
------------------------------------------------------------
------------------------------------------------------------
------------------------------------------------------------
------------------------------------------------------------
------------------------------------------------------------
------------------------------------------------------------
------------------------------------------------------------
------------------------------------------------------------
------------------------------------------------------------
------------------------------------------------------------
------------------------------------------------------------
------------------------------------------------------------
------------------------------------------------------------
------------------------------------------------------------
------------------------------------------------------------
------------------------------------------------------------
------------------------------------------------------------
------------------------------------------------------------
------------------------------------------------------------
------------------------------------------------------------
------------------------------------------------------------
------------------------------------------------------------
------------------------------------------------------------
------------------------------------------------------------
------------------------------------------------------------
------------------------------------------------------------
------------------------------------------------------------
------------------------------------------------------------
------------------------------------------------------------
------------------------------------------------------------
------------------------------------------------------------
------------------------------------------------------------
------------------------------------------------------------
------------------------------------------------------------
------------------------------------------------------------
------------------------------------------------------------
------------------------------------------------------------
------------------------------------------------------------
------------------------------------------------------------
------------------------------------------------------------
------------------------------------------------------------
------------------------------------------------------------
------------------------------------------------------------
------------------------------------------------------------
------------------------------------------------------------
------------------------------------------------------------
------------------------------------------------------------
------------------------------------------------------------
------------------------------------------------------------
------------------------------------------------------------
------------------------------------------------------------
------------------------------------------------------------
------------------------------------------------------------
------------------------------------------------------------
------------------------------------------------------------
------------------------------------------------------------
------------------------------------------------------------
------------------------------------------------------------
------------------------------------------------------------
------------------------------------------------------------
------------------------------------------------------------
------------------------------------------------------------
------------------------------------------------------------
------------------------------------------------------------
------------------------------------------------------------
------------------------------------------------------------
------------------------------------------------------------
------------------------------------------------------------
------------------------------------------------------------
------------------------------------------------------------
------------------------------------------------------------
------------------------------------------------------------
------------------------------------------------------------
------------------------------------------------------------
------------------------------------------------------------
------------------------------------------------------------
------------------------------------------------------------
------------------------------------------------------------
------------------------------------------------------------
------------------------------------------------------------
------------------------------------------------------------
------------------------------------------------------------
------------------------------------------------------------
------------------------------------------------------------
------------------------------------------------------------
------------------------------------------------------------
--------------------tgttg-----------------------------------
------------------------------------------------------ca----
----ttttt-----------------atcatcacctt-----------------------
----------------tgt-aaattaattcca----------------------------
-----ccatttttta-ca-------------------ctttaggga--------------
------caggccatc---------------------------------------attgaa
ctg-----------------------tttattttt-------------------------
---ggtgtttt-------------gttggtgtcgggcatgccagggct-----tgtaata
aacc-----------------------cattccg--------------------------
------------------------------------------------------------
------------------------------------------------------------
------------------------------------------------------------
------------------------------------------------------------
------------------------------------------------------------
----------
>Gypsy-32|89015
------------------------------------------------------------
------------------------------------------------------------
------------------------------------------------------------
------------------------------------------------------------
------------------------------------------------------------
------------------------------------------------------------
------------------------------------------------------------
------------------------------------------------------------
------------------------------------------------------------
------------------------------------------------------------
------------------------------------------------------------
------------------------------------------------------------
------------------------------------------------------------
------------------------------------------------------------
------------------------------------------------------------
------------------------------------------------------------
------------------------------------------------------------
----------------------------------------------------ggggtgga
gt----------------------------------------------------------
----ctggcttatt-taagcaaact-------------------------ccagactcaa
gatttt------------------------------------------ggtcagt-ttaa
tt------------------ggttagtga-------------------------------
-----------------------------------------gctat--------------
------------------------------------------------------------
------------------------------------------------------------
------------------------------------------------------------
------------------------------------------------------------
------------------------------------------------------------
-----------------------------------tttttccttgtacat----------
-------------acctttttggg------------------------------------
--------------aagtcagtcactgtacatata-------------------------
------------------------------------------------------------
------------------------------------------------------------
------------------------------------------------------------
------------------------------------------------------------
------------------------------------------------------------
------------------------------------------------------------
------------------------------------------------------------
------------------------------------------------------------
------------------------------------------------------------
------------------------------------------------------------
------------------------------------------------------------
------------------------------------------------------------
------------------------------------------------------------
------------------------------------------------------------
------------------------------------------------------------
------------------------------------------------------------
------------------------------------------------------------
------------------------------------------------------------
------------------------------------------------------------
------------------------------------------------------------
------------------------------------------------------------
------------------------------------------------------------
------------------------------------------------------------
------------------------------------------------------------
------------------------------------------------------------
------------------------------------------------------------
------------------------------------------------------------
------------------------------------------------------------
------------------------------------------------------------
------------------------------------------------------------
------------------------------------------------------------
------------------------------------------------------------
------------------------------------------------------------
------------------------------------------------------------
------------------------------------------------------------
------------------------------------------------------------
------------------------------------------------------------
------------------------------------------------------------
------------------------------------------------------------
------------------------------------------------------------
------------------------------------------------------------
------------------------------------------------------------
------------------------------------------------------------
------------------------------------------------------------
------------------------------------------------------------
------------------------------------------------------------
------------------------------------------------------------
------------------------------------------------------------
------------------------------------------------------------
------------------------------------------------------------
------------------------------------------------------------
------------------------------------------------------------
------------------------------------------------------------
------------------------------------------------------------
------------------------------------------------------------
------------------------------------------------------------
------------------------------------------------------------
------------------------------------------------------------
------------------------------------------------------------
------------------------------------------------------------
------------------------------------------------------------
------------------------------------------------------------
------------------------------------------------------------
------------------------------------------------------------
------------------------------------------------------------
------------------------------------------------------------
------------------------------------------------------------
------------------------------------------------------------
------------------------------------------------------------
------------------------------------------------------------
------------------------------------------------------------
------------------------------------------------------------
------------------------------------------------------------
------------------------------------------------------------
------------------------------------------------------------
------------------------------------------------------------
------------------------------------------------------------
------------------------------------------------------------
------------------------------------------------------------
------------------------------------------------------------
------------------------------------------------------------
------------------------------------------------------------
------------------------------------------------------------
------------------------------------------------------------
------------------------------------------------------------
------------------------------------------------------------
------------------------------------------------------------
------------------------------------------------------------
------------------------------------------------------------
------------------------------------------------------------
------------------------------------------------------------
--------------------tgttg-----------------------------------
------------------------------------------------------ca----
----ttttt------------------tcatcacctt-----------------------
----------------tgt-aaataaattcca----------------------------
-----caatttttta-ca-------------------ctatcggga--------------
------caggccatc---------------------------------------attgaa
ctg-----------------------tttatttt--------------------------
-----tgtttt-------------gttggtgtcgggcatgccacgcct-----tgtaata
aacc-----------------------cattccgagt-----------------------
------------------------------------------------------------
------------------------------------------------------------
------------------------------------------------------------
------------------------------------------------------------
------------------------------------------------------------
----------
>Gypsy-32|89016
------------------------------------------------------------
------------------------------------------------------------
------------------------------------------------------------
------------------------------------------------------------
------------------------------------------------------------
------------------------------------------------------------
------------------------------------------------------------
------------------------------------------------------------
------------------------------------------------------------
------------------------------------------------------------
------------------------------------------------------------
------------------------------------------------------------
------------------------------------------------------------
------------------------------------------------------------
------------------------------------------------------------
------------------------------------------------------------
------------------------------------------------------------
------------------------------------------------------------
------------------------------------------------------------
------------------------------------------------------------
------------------------------------------------------------
------------------------------------------------------------
------------------------------------------------------------
------------------------------------------------------------
------------------------------------------------------------
------------------------------------------------------------
------------------------------------------------------------
------------------------------------------------------------
------------------------------------------------------------
------------------------------------------------------------
-------------------ggtcactgtatatata-------------------------
------------------------------------------------------------
------------------------------------------------------------
------------------------------------------------------------
------------------------------------------------------------
------------------------------------------------------------
------------------------------------------------------------
------------------------------------------------------------
------------------------------------------------------------
------------------------------------------------------------
------------------------------------------------------------
------------------------------------------------------------
------------------------------------------------------------
------------------------------------------------------------
------------------------------------------------------------
------------------------------------------------------------
------------------------------------------------------------
------------------------------------------------------------
------------------------------------------------------------
------------------------------------------------------------
------------------------------------------------------------
------------------------------------------------------------
------------------------------------------------------------
------------------------------------------------------------
------------------------------------------------------------
------------------------------------------------------------
------------------------------------------------------------
------------------------------------------------------------
------------------------------------------------------------
------------------------------------------------------------
------------------------------------------------------------
------------------------------------------------------------
------------------------------------------------------------
------------------------------------------------------------
------------------------------------------------------------
------------------------------------------------------------
------------------------------------------------------------
------------------------------------------------------------
------------------------------------------------------------
------------------------------------------------------------
------------------------------------------------------------
------------------------------------------------------------
------------------------------------------------------------
------------------------------------------------------------
------------------------------------------------------------
------------------------------------------------------------
------------------------------------------------------------
------------------------------------------------------------
------------------------------------------------------------
------------------------------------------------------------
------------------------------------------------------------
------------------------------------------------------------
------------------------------------------------------------
------------------------------------------------------------
------------------------------------------------------------
------------------------------------------------------------
------------------------------------------------------------
------------------------------------------------------------
------------------------------------------------------------
------------------------------------------------------------
------------------------------------------------------------
------------------------------------------------------------
------------------------------------------------------------
------------------------------------------------------------
------------------------------------------------------------
------------------------------------------------------------
------------------------------------------------------------
------------------------------------------------------------
------------------------------------------------------------
------------------------------------------------------------
------------------------------------------------------------
------------------------------------------------------------
------------------------------------------------------------
------------------------------------------------------------
------------------------------------------------------------
------------------------------------------------------------
------------------------------------------------------------
------------------------------------------------------------
------------------------------------------------------------
------------------------------------------------------------
------------------------------------------------------------
------------------------------------------------------------
------------------------------------------------------------
------------------------------------------------------------
------------------------------------------------------------
------------------------------------------------------------
------------------------------------------------------------
------------------------------------------------------------
------------------------------------------------------------
------------------------------------------------------------
------------------------------------------------------------
------------------------------------------------------------
--------------------cttag-----------------------------------
------------------------------------------------------cacagg
acat--ttt-----------------aacatcattct-----------------------
----------------tgt-aaataaatacca----------------------------
-----ccatttttttacc-------------------cttctgggat-------------
------gaggtcgtttttttttttt------------------------ttttttgtgaa
-----------------------------ttgtttaat---------tttgggatttatt
ttatttattttttattttggggtgtttagtgacggacatcccatggct-----ggtagtg
aacc-----------------------cacactggga-caactacgttatt---------
------------------------------------------------------------
------------------------------------------------------------
------------------------------------------------------------
------------------------------------------------------------
------------------------------------------------------------
----------
>Gypsy-32|89017
------------------------------------------------------------
------------------------------------------------------------
------------------------------------------------------------
------------------------------------------------------------
------------------------------------------------------------
------------------------------------------------------------
------------------------------------------------------------
------------------------------------------------------------
------------------------------------------------------------
------------------------------------------------------------
------------------------------------------------------------
------------------------------------------------------------
------------------------------------------------------------
------------------------------------------------------------
------------------------------------------------------------
------------------------------------------------------------
------------------------------------------------------------
------------------------------------------------------------
------------------------------------------------------------
---------------------gacg-------------------------ccagactcca
gctcgg------------------------------------------ggtcagt-ttac
ct------------------ggcaagcgagc--------------gtgctgtggcaga-g
aagtg-----------------------------------agaaatttttttt-------
-------------------------tattaagtggata----------------------
--------------------------cgtgtatacagcggttacgtttgatt--gttttt
ttt-ctttaattatttttgcatg-------------------------------------
--gtatatattcgtctt------------------------------ta-----------
-tgtttta-tttgttgatttgaaactttgta-----------------------------
---------------------------------------tttttgtatat----------
-------------a----------------------------------------------
------------------------------------------------------------
------------------------------------------------------------
------------------------------------------------------------
------------------------------------------------------------
------------------------------------------------------------
------------------------------------------------------------
------------------------------------------------------------
------------------------------------------------------------
------------------------------------------------------------
------------------------------------------------------------
------------------------------------------------------------
------------------------------------------------------------
------------------------------------------------------------
------------------------------------------------------------
------------------------------------------------------------
------------------------------------------------------------
------------------------------------------------------------
------------------------------------------------------------
------------------------------------------------------------
------------------------------------------------------------
------------------------------------------------------------
------------------------------------------------------------
------------------------------------------------------------
------------------------------------------------------------
------------------------------------------------------------
------------------------------------------------------------
------------------------------------------------------------
------------------------------------------------------------
------------------------------------------------------------
------------------------------------------------------------
------------------------------------------------------------
------------------------------------------------------------
------------------------------------------------------------
------------------------------------------------------------
------------------------------------------------------------
------------------------------------------------------------
------------------------------------------------------------
------------------------------------------------------------
------------------------------------------------------------
------------------------------------------------------------
------------------------------------------------------------
------------------------------------------------------------
------------------------------------------------------------
------------------------------------------------------------
------------------------------------------------------------
------------------------------------------------------------
------------------------------------------------------------
------------------------------------------------------------
------------------------------------------------------------
------------------------------------------------------------
------------------------------------------------------------
------------------------------------------------------------
------------------------------------------------------------
------------------------------------------------------------
------------------------------------------------------------
------------------------------------------------------------
------------------------------------------------------------
------------------------------------------------------------
------------------------------------------------------------
------------------------------------------------------------
------------------------------------------------------------
------------------------------------------------------------
------------------------------------------------------------
------------------------------------------------------------
------------------------------------------------------------
------------------------------------------------------------
------------------------------------------------------------
------------------------------------------------------------
------------------------------------------------------------
------------------------------------------------------------
------------------------------------------------------------
------------------------------------------------------------
------------------------------------------------------------
------------------------------------------------------------
------------------------------------------------------------
------------------------------------------------------------
------------------------------------------------------------
------------------------------------------------------------
------------------------------------------------------------
------------------------------------------------------------
------------------------------------------------------------
------------------------------------------------------------
------------------------------------------------------------
------------------------------------------------------------
------------------------------------------------------------
------------------------------------------------------------
------------------------------------------------------------
------------------------------------------------------------
------------------------------------------------------------
------------------------------------------------------------
------------------------------------------------------------
------------------------------------------------------------
------------------------------------------------------------
------------------------------------------------------------
------------------------------------------------------------
------------------------------------------------------------
------------------------------------------------------------
------------------------------------------------------------
------------------------------------------------------------
------------------------------------------------------------
------------------------------------------------------------
------------------------------------------------------------
------------------------------------------------------------
------------------------------------------------------------
------------------------------------------------------------
------------------------------------------------------------
----------
>Gypsy-32|89018
------------------------------------------------------------
------------------------------------------------------------
------------------------------------------------------------
------------------------------------------------------------
------------------------------------------------------------
------------------------------------------------------------
------------------------------------------------------------
------------------------------------------------------------
---------------------------------------actta----------------
------------------------------------------------------------
------------------------------------------------------------
------------------------------------------------------------
------------------------------------------------------------
------------------------------------------------------------
------------------------------------------------------------
-----------cctgatgat----------------------------------------
------------------------------------------------------------
-------------agatgctcc-ggtca----------------------agggggcgca
gt----------------------------------------------------------
----ctagcatata-aaagtagaag-------------------------ccaaactcca
ggtcga------------------------------------------agtcagt-ttac
ct------------------ggctagccagc--------------tagatgtggtaga--
----------------------------------------gtcatcttttttttgtga--
-------------------------------gtaaata----------------------
--------------------------tcggcatatagtggat------------------
----gtaagttttctttgttgtt-------------------------------------
ttgtgtatacacgtttt------------------------------ta-----------
----------cattgtgtttagtatttttgca----------------------------
-----------------------------------ttttgtttaatactt----------
-------------tgctttttgtttt----------------------------------
-----------------cattttcttgcacatatc-------------------------
------------------------------------------------------------
------------------------------------------------------------
------------------------------------------------------------
------------------------------------------------------------
------------------------------------------------------------
------------------------------------------------------------
------------------------------------------------------------
------------------------------------------------------------
------------------------------------------------------------
------------------------------------------------------------
------------------------------------------------------------
------------------------------------------------------------
------------------------------------------------------------
------------------------------------------------------------
------------------------------------------------------------
------------------------------------------------------------
------------------------------------------------------------
------------------------------------------------------------
------------------------------------------------------------
------------------------------------------------------------
------------------------------------------------------------
------------------------------------------------------------
------------------------------------------------------------
------------------------------------------------------------
------------------------------------------------------------
------------------------------------------------------------
------------------------------------------------------------
------------------------------------------------------------
------------------------------------------------------------
------------------------------------------------------------
------------------------------------------------------------
------------------------------------------------------------
------------------------------------------------------------
------------------------------------------------------------
------------------------------------------------------------
------------------------------------------------------------
------------------------------------------------------------
------------------------------------------------------------
------------------------------------------------------------
------------------------------------------------------------
------------------------------------------------------------
------------------------------------------------------------
------------------------------------------------------------
------------------------------------------------------------
------------------------------------------------------------
------------------------------------------------------------
------------------------------------------------------------
------------------------------------------------------------
------------------------------------------------------------
------------------------------------------------------------
------------------------------------------------------------
------------------------------------------------------------
------------------------------------------------------------
------------------------------------------------------------
------------------------------------------------------------
------------------------------------------------------------
------------------------------------------------------------
------------------------------------------------------------
------------------------------------------------------------
------------------------------------------------------------
------------------------------------------------------------
------------------------------------------------------------
------------------------------------------------------------
------------------------------------------------------------
------------------------------------------------------------
------------------------------------------------------------
------------------------------------------------------------
------------------------------------------------------------
------------------------------------------------------------
------------------------------------------------------------
------------------------------------------------------------
------------------------------------------------------------
------------------------------------------------------------
------------------------------------------------------------
------------------------------------------------------------
------------------------------------------------------------
------------------------------------------------------------
------------------------------------------------------------
------------------------------------------------------------
------------------------------------------------------------
------------------------------------------------------------
------------------------------------------------------------
------------------------------------------------------------
------------------------------------------------------------
------------------------------------------------------------
------------------------------------------------------------
------------------------------------------------------------
------------------------------------------------------------
------------------------------------------------------------
------------------------------------------------------------
------------------------------------------------------------
--------------------tctggtggcattg---------------------------
-----------------------------aaacacttatttat---------tttactgg
acgttattt-----------------tttgaaatact-----------------------
----------------tgt-aaataaacgtca----------------------------
-----ctttttcct----------------------------------------------
----------tttttttttttttta------------------------atttttttaaa
a-------------------------taattttcaggc---------cattggtttttgg
attgttttatt-----------tttgtggtgtcaggcctctcacgcct-----tgtggtg
gacc-----------------------cattccgggt-gcattacatcacaa--------
------------------------------------------------------------
------------------------------------------------------------
------------------------------------------------------------
------------------------------------------------------------
------------------------------------ttgtactggcagcac---------
----------
>Gypsy-32|161109
------------------------------------------------------------
------------------------------------------------------------
------------------------------------------------------------
------------------------------------------------------------
------------------------------------------------------------
------------------------------------------------------------
------------------------------------------------------------
------------------------------------------------------------
------------------------------------------------------------
------------------------------------------------------------
------------------------------------------------------------
------------------------------------------------------------
------------------------------------------------------------
------------------------------------------------------------
------------------------------------------------------------
------------------------------------------------------------
------------------------------------------------------------
-----------------------------------------------------gggcgga
gt----------------------------------------------------------
----ctggagtata-aagagggacg-------------------------ccaggctcca
gctcag------------------------------------------gatcagt-ttac
ca------------------ggcgagcgagc--------------gggctgtggtaga-g
ccgtg-----------------------------------agcaa--ttttct-------
-------------------------cagtgagtggata----------------------
--------------------------tttgtatacagtggttacgtttgact--tttttt
ttc-tttgatttgtttttgtgtt-------------------------------------
--gtatatattcgtctt------------------------------ta-----------
-tatttga-tttgtttatttgatactttcta-----------------------------
---------------------------------------tttttgtatgt----------
-------------atatatttt--------------------------------------
------------------------------------------------------------
------------------------------------------------------------
------------------------------------------------------------
------------------------------------------------------------
------------------------------------------------------------
------------------------------------------------------------
------------------------------------------------------------
------------------------------------------------------------
------------------------------------------------------------
------------------------------------------------------------
------------------------------------------------------------
------------------------------------------------------------
------------------------------------------------------------
------------------------------------------------------------
------------------------------------------------------------
------------------------------------------------------------
------------------------------------------------------------
------------------------------------------------------------
------------------------------------------------------------
------------------------------------------------------------
------------------------------------------------------------
------------------------------------------------------------
------------------------------------------------------------
------------------------------------------------------------
------------------------------------------------------------
-----------------------------------tgtacatt-----------------
------------------------------------------------------------
------------------------------------------------------------
------------------------------------------------------------
------------------------------------------------------------
------------------------------------------------------------
------------------------------------------------------------
------------------------------------------------------------
------------------------------------------------------------
------------------------------------------------------------
------------------------------------------------------------
------------------------------------------------------------
------------------------------------------------------------
------------------------------------------------------------
------------------------------------------------------------
------------------------------------------------------------
------------------------------------------------------------
------------------------------------------------------------
------------------------------------------------------------
------------------------------------------------------------
------------------------------------------------------------
------------------------------------------------------------
------------------------------------------------------------
------------------------------------------------------------
------------------------------------------------------------
------------------------------------------------------------
------------------------------------------------------------
------------------------------------------------------------
------------------------------------------------------------
------------------------------------------------------------
------------------------------------------------------------
------------------------------------------------------------
------------------------------------------------------------
------------------------------------------------------------
------------------------------------------------------------
------------------------------------------------------------
------------------------------------------------------------
------------------------------------------------------------
------------------------------------------------------------
---tttgggat---------------------------tcttatggac------------
------------------------------------------------------------
------------------------------------------------------------
------------------------------------------------------------
------------------------------------------------------------
------------------------------------------------------------
------------------------------------------------------------
------------------------------------------------------------
------------------------------------------------------------
------------------------------------------------------------
------------------------------------------------------------
------------------------------------------------------------
------------------------------------------------------------
------------------------------------------------------------
------------------------------------------------------------
------------------------------------------------------------
------------------------------------------------------------
------------------------------------------------------------
------------------------------------------------------------
------------------------------------------------------------
------------------------------------------------------------
------------------------------------------------------------
------------------------------------------------------------
------------------------------------------------------------
------------------------------------------------------------
------------------------------------------------------------
------------------------------------------------------------
------------------------------------------------------------
-----------actatatatttttg-----------------------------------
------------------------------------------------------cactgg
actttatcctcca------------------cattat-----------------------
----------------tgt-aaataaatacctcct-------------------------
-----ttttttttca-ca-------------------cttcggggt--------------
------caggccgttgt-------------------------------------------
------------------------------------------------------------
---------tt-------------gtg---------------------------------
------------------------------------------------------------
------------------------------------------------------------
------------------------------------------------------------
------------------------------------------------------------
------------------------------------------------------------
------------------------------------------------------------
----------
>Gypsy-32|161110
------------------------------------------------------------
------------------------------------------------------------
------------------------------------------------------------
------------------------------------------------------------
------------------------------------------------------------
------------------------------------------------------------
------------------------------------------------------------
------------------------------------------------------------
------------------------------------------------------------
------------------------------------------------------------
------------------------------------------------------------
------------------------------------------------------------
------------------------------------------------------------
------------------------------------------------------------
------------------------------------------------------------
------------------------------------------------------------
------------------------------------------------------------
-----------------------------------------------------ggacgga
gt----------------------------------------------------------
----ctggcatata-aagaggaatg-------------------------ccagactcca
gctcgg------------------------------------------ggtcagt-ttac
ct------------------ggtgagcaagc--------------gtgctgtggcaga-g
ccgtg-----------------------------------agcaa--ttttct-------
-------------------------cagtgagtggata----------------------
--------------------------cttg-----------tacgtttaac----ttttt
atc-tttgatttgtttttgtgtt-------------------------------------
--gtatatattcaactt-------------------------------------------
-tttttga-ttggttgatttgatacttagta-----------------------------
---------------------------------------tttttg--tat----------
-------------atatatttt--------------------------------------
------------------------------------------------------------
------------------------------------------------------------
------------------------------------------------------------
------------------------------------------------------------
------------------------------------------------------------
------------------------------------------------------------
------------------------------------------------------------
------------------------------------------------------------
------------------------------------------------------------
------------------------------------------------------------
------------------------------------------------------------
------------------------------------------------------------
------------------------------------------------------------
------------------------------------------------------------
------------------------------------------------------------
------------------------------------------------------------
------------------------------------------------------------
------------------------------------------------------------
------------------------------------------------------------
------------------------------------------------------------
------------------------------------------------------------
------------------------------------------------------------
------------------------------------------------------------
------------------------------------------------------------
------------------------------------------------------------
-----------------------------------tgtaaat------------------
------------------------------------------------------------
------------------------------------------------------------
------------------------------------------------------------
------------------------------------------------------------
------------------------------------------------------------
------------------------------------------------------------
------------------------------------------------------------
------------------------------------------------------------
------------------------------------------------------------
------------------------------------------------------------
------------------------------------------------------------
------------------------------------------------------------
------------------------------------------------------------
------------------------------------------------------------
------------------------------------------------------------
------------------------------------------------------------
------------------------------------------------------------
------------------------------------------------------------
------------------------------------------------------------
------------------------------------------------------------
------------------------------------------------------------
------------------------------------------------------------
------------------------------------------------------------
------------------------------------------------------------
------------------------------------------------------------
------------------------------------------------------------
------------------------------------------------------------
------------------------------------------------------------
------------------------------------------------------------
------------------------------------------------------------
------------------------------------------------------------
------------------------------------------------------------
------------------------------------------------------------
------------------------------------------------------------
------------------------------------------------------------
------------------------------------------------------------
------------------------------------------------------------
------------------------------------------------------------
------------------------------------------------------------
------------------------------------------------------------
------------------------------------------------------------
------------------------------------------------------------
------------------------------------------------------------
------------------------------------------------------------
------------------------------------------------------------
------------------------------------------------------------
------------------------------------------------------------
------------------------------------------------------------
------------------------------------------------------------
------------------------------------------------------------
------------------------------------------------------------
------------------------------------------------------------
------------------------------------------------------------
------------------------------------------------------------
------------------------------------------------------------
------------------------------------------------------------
------------------------------------------------------------
------------------------------------------------------------
------------------------------------------------------------
------------------------------------------------------------
------------------------------------------------------------
------------------------------------------------------------
------------------------------------------------------------
------------------------------------------------------------
------------------------------------------------------------
------------------------------------------------------------
------------------------------------------------------------
------------------------------------------------------------
------------------------------------------------------------
------------------------------------------------------------
------------------------------------------------------------
------------------------------------------------------------
------------------------------------------------------------
------------------------------------------------------------
------------------------------------------------------------
------------------------------------------------------------
------------------------------------------------------------
------------------------------------------------------------
------------------------------------------------------------
------------------------------------------------------------
----------
>Gypsy-32|161111
------------------------------------------------------------
------------------------------------------------------------
------------------------------------------------------------
------------------------------------------------------------
------------------------------------------------------------
------------------------------------------------------------
------------------------------------------------------------
------------------------------------------------------------
------------------------------------------------------------
------------------------------------------------------------
------------------------------------------------------------
------------------------------------------------------------
------------------------------------------------------------
------------------------------------------------------------
------------------------------------------------------------
------------------------------------------------------------
------------------------------------------------------------
------------------------------------------------------------
------------------------------------------------------------
--------tatata-tatatata-------------------------------------
------------------------------------------------------------
------------------------------t--------------tatttatagttgc--
----------------------------------------attaagtcttcat-------
------------------------------------------------------------
------------------------------------------------------------
-------attttgttttgttgtt-------------------------------------
ttg---------------------------------------------------------
--------------atactttgcatctt--------------------------------
----------------------------------------tcttgtacat----------
-------------agctttttggttt----------------------------------
-----------------aaggtcgctgtacatata-------------------------
------------------------------------------------------------
------------------------------------------------------------
------------------------------------------------------------
------------------------------------------------------------
------------------------------------------------------------
------------------------------------------------------------
------------------------------------------------------------
------------------------------------------------------------
------------------------------------------------------------
------------------------------------------------------------
------------------------------------------------------------
------------------------------------------------------------
------------------------------------------------------------
------------------------------------------------------------
------------------------------------------------------------
------------------------------------------------------------
------------------------------------------------------------
------------------------------------------------------------
------------------------------------------------------------
------------------------------------------------------------
------------------------------------------------------------
------------------------------------------------------------
------------------------------------------------------------
------------------------------------------------------------
------------------------------------------------------------
------------------------------------------------------------
------------------------------------------------------------
------------------------------------------------------------
------------------------------------------------------------
------------------------------------------------------------
------------------------------------------------------------
------------------------------------------------------------
------------------------------------------------------------
------------------------------------------------------------
------------------------------------------------------------
------------------------------------------------------------
------------------------------------------------------------
------------------------------------------------------------
------------------------------------------------------------
------------------------------------------------------------
------------------------------------------------------------
------------------------------------------------------------
------------------------------------------------------------
------------------------------------------------------------
------------------------------------------------------------
------------------------------------------------------------
------------------------------------------------------------
------------------------------------------------------------
------------------------------------------------------------
------------------------------------------------------------
------------------------------------------------------------
------------------------------------------------------------
------------------------------------------------------------
------------------------------------------------------------
------------------------------------------------------------
------------------------------------------------------------
------------------------------------------------------------
------------------------------------------------------------
------------------------------------------------------------
------------------------------------------------------------
------------------------------------------------------------
------------------------------------------------------------
------------------------------------------------------------
------------------------------------------------------------
------------------------------------------------------------
------------------------------------------------------------
------------------------------------------------------------
------------------------------------------------------------
------------------------------------------------------------
------------------------------------------------------------
------------------------------------------------------------
------------------------------------------------------------
------------------------------------------------------------
------------------------------------------------------------
------------------------------------------------------------
------------------------------------------------------------
------------------------------------------------------------
------------------------------------------------------------
------------------------------------------------------------
------------------------------------------------------------
------------------------------------------------------------
------------------------------------------------------------
------------------------------------------------------------
------------------------------------------------------------
------------------------------------------------------------
------------------------------------------------------------
------------------------------------------------------------
------------------------------------------------------------
------------------------------------------------------------
------------------------------------------------------------
------------------------------------------------------------
--------------------ctttg-----------------------------------
------------------------------------------------------cactga
acat--ttt-----------------aacatgattct-----------------------
----------------tgt-----------------------------------------
------------------------------------------------------------
------------------------------------------------------------
------------------------------------------------------------
------------------------------------------------------------
------------------------------------------------------------
------------------------------------------------------------
------------------------------------------------------------
------------------------------------------------------------
------------------------------------------------------------
------------------------------------------------------------
----------
>Gypsy-32|161112
------------------------------------------------------------
------------------------------------------------------------
------------------------------------------------------------
------------------------------------------------------------
------------------------------------------------------------
------------------------------------------------------------
------------------------------------------------------------
------------------------------------------------------------
------------------------------------------------------------
------------------------------------------------------------
------------------------------------------------------------
------------------------------------------------------------
------------------------------------------------------------
------------------------------------------------------------
------------------------------------------------------------
------------------------------------------------------------
--------------------------gtgttattatg------tagatacttacctgaaa
tcacctgtttttggtacgctccaaaaa-----------------------agggggcgga
gt----------------------------------------------------------
----ctagccttta-agaggagacg-------------------------gcagact---
---cgg------------------------------------------ggtcagt-tcac
ct------------------ggct----agt--------------gcgttgtggcaga-a
-cgta-----------------------------------agcaatccttcctat---t-
--------atctagtgtctg-----tgtgacgtagataagtttct---------------
--------------------------ctcatatattgcag----att-------------
-------------gttttgtgtt-------------------------------------
--gtatatattgtattt------------------------------tg-----------
---ttttgtttatttgagttgttactttgtaatt--------------------------
--attat-----------------------------ttttt--tgtacat----------
-------------agctttttg---------------------------------ggaaa
-----ta------------ggtcactgtactttta--tctgcgctgggctgttgaatgtt
a------tgaataa-accatc--tttttacacttccgggacaaggccatcattatttcga
gaactctttg----ttttttgtttgtttttttgttttgttggtgttgttgggcatcccac
acctgttagtgaaccccttccgggtccactacacaattactcacggcggcacgggaaaca
gtctgacatactacactccgtagtgagcactctcaccgctcggagctcacagggcgccac
agtaagtggcagtggtgagcttgtgggttgcggg--------------------------
------------------------------------------------------------
------------------------------------------------------------
------------------------------------------------------------
------------------------------------------------------------
------------------------------------------------------------
------------------------------------------------------------
------------------------------------------------------------
------------------------------------------------------------
------------------------------------------------------------
------------------------------------------------------------
------------------------------------------------------------
------------------------------------------------------------
------------------------------------------------------------
------------------------------------------------------------
------------------------------------------------------------
------------------------------------------------------------
------------------------------------------------------------
------------------------------------------------------------
------------------------------------------------------------
------------------------------------------------------------
------------------------------------------------------------
------------------------------------------------------------
------------------------------------------------------------
------------------------------------------------------------
------------------------------------------------------------
------------------------------------------------------------
------------------------------------------------------------
------------------------------------------------------------
------------------------------------------------------------
------------------------------------------------------------
------------------------------------------------------------
------------------------------------------------------------
------------------------------------------------------------
------------------------------------------------------------
------------------------------------------------------------
------------------------------------------------------------
------------------------------------------------------------
------------------------------------------------------------
------------------------------------------------------------
------------------------------------------------------------
------------------------------------------------------------
------------------------------------------------------------
------------------------------------------------------------
------------------------------------------------------------
------------------------------------------------------------
------------------------------------------------------------
------------------------------------------------------------
------------------------------------------------------------
------------------------------------------------------------
------------------------------------------------------------
------------------------------------------------------------
------------------------------------------------------------
------------------------------------------------------------
------------------------------------------------------------
------------------------------------------------------------
------------------------------------------------------------
------------------------------------------------------------
------------------------------------------------------------
------------------------------------------------------------
------------------------------------------------------------
------------------------------------------------------------
------------------------------------------------------------
------------------------------------------------------------
------------------------------------------------------------
------------------------------------------------------------
------------------------------------------------------------
------------------------------------------------------------
------------------------------------------------------------
------------------------------------------------------------
------------------------------------------------------------
------------------------------------------------------------
------------------------------------------------------------
------------------------------------------------------------
------------------------------------------------------------
------------------------------------------------------------
------------------------------------------------------------
------------------------------------------------------------
-------------------------------tttgcgtctttgtgtttgcctttccttat
ttgtccggaaaaggtggtcttcagtggtgtgccggccaaaccaagcgagagaatggcgcc
gacttatgacatcactggccccgctgtggtggcaccaagcactgaagcaccaaccgtacc
agttgttttttttttatagggcacagccagcgttgtagaggtgcga--tttatgacatta
aacctccgattgttgtttgtt-----catgtatagatgttggatcttatgagtagctgtg
tgc--tttatatttaggaatgccacatttaaa----------------------------
------------------------------------------------------------
------------------------------------------------------------
------------------------------------------------------------
------------------------------------------------------------
------------------------------------------------------------
------------------------------------------------------------
------------------------------------------------------------
------------------------------------------------------------
------------------------------------------------------------
------------------------------------------------------------
------------------------------------------------------------
------------------------------------------------------------
------------------------------------------------------------
------------------------------------------------------------
------------------------------------------------------------
------------------------------------------------------------
------------------------------------------------------------
----------
>Gypsy-32|161113
------------------------------------------------------------
------------------------------------------------------------
------------------------------------------------------------
------------------------------------------------------------
------------------------------------------------------------
------------------------------------------------------------
------------------------------------------------------------
------------------------------------------------------------
------------------------------------------------------------
------------------------------------------------------------
------------------------------------------------------------
------------------------------------------------------------
------------------------------------------------------------
------------------------------------------------------------
------------------------------------------------------------
------------------------------------------------------------
------------------------------------------------------------
------------------------------------------------------------
------------------------------------------------------------
------------------------------------------------------------
------------------------------------------------------------
------------------------------------------------------------
------------------------------------------------------------
------------------------------------------------------------
------------------------------------------------------------
------------------------------------------------------------
------------------------------------------------------------
------------------------------------------------------------
------------------------------------------------------------
------------------------------------------------------------
------------------------------------------------------------
------------------------------------------------------------
--------------------------------------------gtgtgaagtagcccac
acctggtagtgaacccattccgggtccactacacaattactcacgacagcacgggaacca
ttctgacacacaccactctgtagtgagcactatcaccgctcgaagctcactgggcgccac
agcaggtggcagtagtgagcttgtgggtcacgggcagtctca------------------
------------------------------------------------------------
------------------------------------------------------------
------------------------------------------------------------
------------------------------------------------------------
------------------------------------------------------------
------------------------------------------------------------
------------------------------------------------------------
------------------------------------------------------------
------------------------------------------------------------
------------------------------------------------------------
------------------------------------------------------------
------------------------------------------------------------
------------------------------------------------------------
------------------------------------------------------------
------------------------------------------------------------
------------------------------------------------------------
------------------------------------------------------------
------------------------------------------------------------
------------------------------------------------------------
------------------------------------------------------------
------------------------------------------------------------
------------------------------------------------------------
------------------------------------------------------------
------------------------------------------------------------
------------------------------------------------------------
------------------------------------------------------------
------------------------------------------------------------
------------------------------------------------------------
------------------------------------------------------------
------------------------------------------------------------
------------------------------------------------------------
------------------------------------------------------------
------------------------------------------------------------
------------------------------------------------------------
------------------------------------------------------------
------------------------------------------------------------
------------------------------------------------------------
------------------------------------------------------------
------------------------------------------------------------
------------------------------------------------------------
------------------------------------------------------------
------------------------------------------------------------
------------------------------------------------------------
------------------------------------------------------------
------------------------------------------------------------
------------------------------------------------------------
------------------------------------------------------------
------------------------------------------------------------
------------------------------------------------------------
------------------------------------------------------------
------------------------------------------------------------
------------------------------------------------------------
------------------------------------------------------------
------------------------------------------------------------
------------------------------------------------------------
------------------------------------------------------------
------------------------------------------------------------
------------------------------------------------------------
------------------------------------------------------------
------------------------------------------------------------
------------------------------------------------------------
------------------------------------------------------------
------------------------------------------------------------
------------------------------------------------------------
------------------------------------------------------------
------------------------------------------------------------
------------------------------------------------------------
------------------------------------------------------------
------------------------------------------------------------
------------------------------------------------------------
------------------------------------------------------------
------------------------------------------------------------
------------------------------------------------------------
------------------------------------------------------------
------------------------------------------------------------
------------------------------------------------------------
------------------------------------------------------------
------------------------------------------------------------
------------------------------------------------------------
------------------------------------------------------------
------------------------------------------------------------
------------------------------------------------------------
------------------------------------------------------------
------------------------------------------------------------
------------------------------------------------------------
------------------------------------------------------------
------------------------------------------------------------
------------------------------------------------------------
------------------------------------------------------------
------------------------------------------------------------
------------------------------------------------------------
------------------------------------------------------------
------------------------------------------------------------
------------------------------------------------------------
------------------------------------------------------------
------------------------------------------------------------
------------------------------------------------------------
------------------------------------------------------------
------------------------------------------------------------
------------------------------------------------------------
----------
>Gypsy-32|233947
------------------------------------------------------------
------------------------------------------------------------
------------------------------------------------------------
------------------------------------------------------------
------------------------------------------------------------
------------------------------------------------------------
------------------------------------------------------------
------------------------------------------------------------
------------------------------------------------------------
------------------------------------------------------------
------------------------------------------------------------
------------------------------------------------------------
------------------------------------------------------------
------------------------------------------------------------
------------------------------------------------------------
------------------------------------------------------------
------------------------------------------------------------
---------tatggcatgcgcc-aatc-----------------------gatggacgga
gt----------------------------------------------------------
----ctggtgtata-aagagggacg-------------------------gcagactcca
gctcag------------------------------------------ggtcagt-ttac
ct------------------ggggagcgagc--------------gtgctgtgggaga-g
ccgtg-----------------------------------atcaattctttt--------
-------------------------gagtaagtggaaa----------------------
--------------------------ctagtatacagttgtaacgtttgac----ttttt
ttcttttgatttggttttgtgtc-------------------------------------
--atatatattcgtctt------------------------------ta-----------
-aatttga-tttgttgatttgatgctttgta-----------------------------
---------------------------------------tttttgtaaat----------
------------------------------------------------------------
------------------------------------------------------------
------------------------------------------------------------
------------------------------------------------------------
------------------------------------------------------------
------------------------------------------------------------
------------------------------------------------------------
------------------------------------------------------------
------------------------------------------------------------
------------------------------------------------------------
------------------------------------------------------------
------------------------------------------------------------
------------------------------------------------------------
------------------------------------------------------------
------------------------------------------------------------
------------------------------------------------------------
------------------------------------------------------------
------------------------------------------------------------
------------------------------------------------------------
------------------------------------------------------------
------------------------------------------------------------
------------------------------------------------------------
------------------------------------------------------------
------------------------------------------------------------
------------------------------------------------------------
------------------------------------------------------------
------------------------------------------------------------
------------------------------------------------------------
------------------------------------------------------------
------------------------------------------------------------
------------------------------------------------------------
------------------------------------------------------------
------------------------------------------------------------
------------------------------------------------------------
------------------------------------------------------------
------------------------------------------------------------
------------------------------------------------------------
------------------------------------------------------------
------------------------------------------------------------
------------------------------------------------------------
------------------------------------------------------------
------------------------------------------------------------
------------------------------------------------------------
------------------------------------------------------------
------------------------------------------------------------
------------------------------------------------------------
------------------------------------------------------------
------------------------------------------------------------
------------------------------------------------------------
------------------------------------------------------------
------------------------------------------------------------
------------------------------------------------------------
------------------------------------------------------------
------------------------------------------------------------
------------------------------------------------------------
------------------------------------------------------------
------------------------------------------------------------
------------------------------------------------------------
------------------------------------------------------------
------------------------------------------------------------
------------------------------------------------------------
------------------------------------------------------------
------------------------------------------------------------
------------------------------------------------------------
------------------------------------------------------------
------------------------------------------------------------
------------------------------------------------------------
------------------------------------------------------------
------------------------------------------------------------
------------------------------------------------------------
------------------------------------------------------------
------------------------------------------------------------
------------------------------------------------------------
------------------------------------------------------------
------------------------------------------------------------
------------------------------------------------------------
------------------------------------------------------------
------------------------------------------------------------
------------------------------------------------------------
------------------------------------------------------------
------------------------------------------------------------
------------------------------------------------------------
------------------------------------------------------------
------------------------------------------------------------
------------------------------------------------------------
------------------------------------------------------------
------------------------------------------------------------
------------------------------------------------------------
------------------------------------------------------------
------------------------------------------------------------
------------------------------------------------------------
------------------------------------------------------------
------------------------------------------------------------
------------------------------------------------------------
------------------------------------------------------------
------------a------------------tatttt-----------------------
----------------tgt-aaat------------------------------------
------------------------------------------------------------
------------------------------------------------------------
------------------------------------------------------------
------------------------------------------------------------
------------------------------------------------------------
------------------------------------------------------------
------------------------------------------------------------
------------------------------------------------------------
------------------------------------------------------------
------------------------------------------------------------
----------
>Gypsy-32|233948
------------------------------------------------------------
------------------------------------------------------------
------------------------------------------------------------
------------------------------------------------------------
------------------------------------------------------------
------------------------------------------------------------
------------------------------------------------------------
------------------------------------------------------------
------------------------------------------------------------
--------------------------------------tt---------------tgtct
a-gggggttcggaattcagc---gcgagaccggccaagctgagcgaagggatg-gcgcgc
gcttattacatca----------------gaagcc---------gcgccatggtggt-tc
acaagcagaac---------gtccgaccgtaccatta-----------tgtgttgtctgt
-gggtataaccagcgttg------------------------------------------
------------------------------------------------------------
------------------------------------------------------------
------------------------------------------------------------
------------------------------------------------------------
------------------------------------------------------------
------------------------------------------------------------
------------------------------------------------------------
------------------------------------------------------------
------------------------------------------------------------
------------------------------------------------------------
------------------------------------------------------------
------------------------------------------------------------
------------------------------------------------------------
------------------------------------------------------------
------------------------------------------------------------
------------------------------------------------------------
------------------------------------------------------------
------------------------------------------------------------
------------------------------------------------------------
------------------------------------------------------------
------------------------------------------------------------
------------------------------------------------------------
------------------------------------------------------------
------------------------------------------------------------
------------------------------------------------------------
------------------------------------------------------------
------------------------------------------------------------
------------------------------------------------------------
------------------------------------------------------------
------------------------------------------------------------
------------------------------------------------------------
------------------------------------------------------------
------------------------------------------------------------
------------------------------------------------------------
------------------------------------------------------------
------------------------------------------------------------
------------------------------------------------------------
------------------------------------------------------------
------------------------------------------------------------
------------------------------------------------------------
------------------------------------------------------------
------------------------------------------------------------
------------------------------------------------------------
------------------------------------------------------------
------------------------------------------------------------
------------------------------------------------------------
------------------------------------------------------------
------------------------------------------------------------
------------------------------------------------------------
------------------------------------------------------------
------------------------------------------------------------
------------------------------------------------------------
------------------------------------------------------------
------------------------------------------------------------
------------------------------------------------------------
------------------------------------------------------------
------------------------------------------------------------
------------------------------------------------------------
------------------------------------------------------------
------------------------------------------------------------
------------------------------------------------------------
------------------------------------------------------------
------------------------------------------------------------
------------------------------------------------------------
------------------------------------------------------------
------------------------------------------------------------
------------------------------------------------------------
------------------------------------------------------------
------------------------------------------------------------
------------------------------------------------------------
------------------------------------------------------------
------------------------------------------------------------
------------------------------------------------------------
------------------------------------------------------------
------------------------------------------------------------
------------------------------------------------------------
------------------------------------------------------------
------------------------------------------------------------
------------------------------------------------------------
------------------------------------------------------------
------------------------------------------------------------
------------------------------------------------------------
------------------------------------------------------------
------------------------------------------------------------
------------------------------------------------------------
------------------------------------------------------------
------------------------------------------------------------
------------------------------------------------------------
------------------------------------------------------------
------------------------------------------------------------
------------------------------------------------------------
------------------------------------------------------------
------------------------------------------------------------
------------------------------------------------------------
------------------------------------------------------------
------------------------------------------------------------
------------------------------------------------------------
------------------------------------------------------------
------------------------------------------------------------
------------------------------------------------------------
------------------------------------------------------------
------------------------------------------------------------
------------------------------------------------------------
------------------------------------------------------------
------------------------------------------------------------
------------------------------------------------------------
------------------------------------------------------------
------------------------------------------------------------
------------------------------------------------------------
------------------------------------------------------------
------------------------------------------------------------
------------------------------------------------------------
------------------------------------------------------------
------------------------------------------------------------
------------------------------------------------------------
------------------------------------------------------------
------------------------------------------------------------
------------------------------------------------------------
------------------------------------------------------------
------------------------------------------------------------
------------------------------------------------------------
------------------------------------------------------------
----------
>Gypsy-32|311055
------------------------------------------------------------
------------------------------------------------------------
------------------------------------------------------------
------------------------------------------------------------
------------------------------------------------------------
------------------------------------------------------------
------------------------------------------------------------
------------------------------------------------------------
------------------------------------------------------------
------------------------------------------------------------
------------------------------------------------------------
------------------------------------------------------------
------------------------------------------------------------
------------------------------------------------------------
------------------------------------------------------------
------------------------------------------------------------
------------------------------------------------------------
------------------------------------------------------------
------------------------------------------------------------
------------------------------------------------------------
------------------------------------------------------------
------------------------------------------------------------
------------------------------------------------------------
------------------------------------------------------------
------------------------------------------------------------
------------------------------------------------------------
------------------------------------------------------------
------------------------------------------------------------
------------------------------------------------------------
------------------------------------------------------------
--------------------------------------ctgcactggactgttttgcgtt
atccttgtaaataa-accatc-tattttacacttctgggataaggccatca--tttttga
gaactcttta-------------------tttttatttttgctggtgttgggcatcccac
acctggtagtgaacccattccgggtccattacataattactcacggcggcacgggaacca
ttctgacacgcaccactctgtagtgagcactatcaccgctcgaagctcacagggtgccac
agcaggtggcagtagtgagtttgtgggtcgcgggccgtcgcagttggtgtcagaagtggg
atggccacccggaagaggacaacgagaggtcgaaaggcggggctacgatccgctgtgaag
gacgcagcttggcgtaggctgtcatcggaggatgatgaggaagctacagagccttacagc
agccttgatccttcgactgagtccagtggaggcatggagagcctgatgagggatttcctc
aaagcacaaaagacaagagaagagatgtttcttcgggaactgcagggtttgcgagtgacg
gtccagcaggcggtgcaggcggcaccggaacgaccaacaggcaatccttcaccagagcct
gagagagaaaacacaggggagtcttcgctg------------ccaccaccacccgcactt
ccatcacatcaccgggcccagtttgcacaccgtccagaaacgccgttgccaccgtttcag
atgggtgacgacatggagaactatctacggcgatttgaacgtctggcgcagacatggcag
tggcccaaggagcaatggagctgtcggctggtacccctattaaccggtcgagcgctggag
gcttatctggcaatggatgaggtcagtgctgataattacttacaattaaaagactctctg
ttgcagaaatttaatgtgtcggcggaaagctatcggcagcgcttcagagcagcatcaacg
ccggaaggagagtcttcgacagaaacgtattatcgcctgaaacatctatatcagcgctgg
attcgaccagacattcattcggtggaggaaatcggtgagcagattattctggagcaacta
ctacgggtcatgaaaccggaagccaggatctgggtaaaacaacatgagccaagcacagga
ctggcagcagcacagttagcccagcagtacgctaatgctcatcgctccggtctgcgcacg
ca---cgaaagaggtagtacacgacacattcgtcacaatactgataaccgacatacacag
gaacttgagactgaactgacacctaaattgatctgttatgcatgtcgtcaatatggacac
aaagcctcagtttgcccagcaagaaagcctaagctaacgggtatgtgctacgtaccacgt
gagggtgatgctaacagtgactatttaatgttttaaagtgttgatatggtgaatgtggtg
gtgaacggtcgtgaacttaaagcattgctagacacaggaagttcaatttccctgattaaa
tcatgccaggtaaacaatattgactacacaaataccacagatgtatgctgcattcatggg
gatgttaaaagctatccaaaggctgaagtgcttgttcatattcaagatgaaatgtatctt
ttgaatgtggctgttgtcactaatttgtcagttgacatgattttgggtcgagatctacca
attttgaatgaactgtgtagcaagactatcaaaatgaactgtgcagggctaaatgaaact
gaaaatgtgttgactgttgtgacacgtgctcaagctaagactggtttgctaccgttgcca
gacttggatgatagtctactgcaaggtgcaaccaagggtgagaggaaaactagaaaacag
aaaagactgttaaaaaaactgggtgcgccagttaagaaagcacaattagacagcttagaa
gctaagaattggcaaataccagaaaacatttctgagctgcaaaaaaatgatgagtctttg
aaaaaactgtttaaaagagctgagaacccaaacaatgcgactgtgaatgatgaacatttt
gttatcattgatgatgttttgtatgtgcaggtcaaagaggttaaacgtttggttgtaccc
atgtctgtccgttctattgtgttgcacctagcacacacactaccatgggcaggacatcta
gcatttcagaaaacatatgcacgcatcagtacacgtttcttttggccaaccatgtacact
gacgtccagacatattgcaacacatgcagcacatgtcagactaccagtgcagtgcgccac
agagacaaagcaccattacagccacttcccattgtttcaacccccttccgccgcatagct
atggatatagtagggccacttgaaagaagtagtgctggacatcgctacatcctagtcgtt
tgcgactccgccactcgttaccccgaagctttcccactccgcacagtgaccatatcaaaa
gttgttcaagctctaactgaactgttttctagggttggaatcccggatgagatcatcaca
gaccagggaacaaactttatgtcacgggtaatgacacagtttcaccagcagctaggcatc
aaagctctgaaaacaacaccttaccaccctcagactgatggattggtggaacgtttcaat
gggaccttaaagagtatgctgaggaagttcgtttcagacacaggtaaagactggaacaag
tggttaccattcttactgtttgcttacagagaagtgccacaggcatccaccggattcgca
ccatttgagctgctgtatggctggccagtccaaggacctttggacatccttaaaaaggcg
tggacgaaatctccaacaatggcagaggacagcagcattgtgaagttcatcttggagatg
agagacaagctggatacctacagggag-----------caggcgatggagaacctaaaag
aggcacagacaaaacagaagagatggtatgatatgaagagcagactacggcagttccaac
ctggacagaaggtactgttattactacctacatcaacgaacaaacttttagcaaaattgc
aggggtcatacgaaatcaccaggaagatgggtccagtgacatatgaaatactccaacctg
agagaaggaagactcgacaaatttaccacgtgaacttgctaaaggagtggaaagagagaa
ag---gaaccagagaagaccttgatggtgagagaagtcaaggaggaggatgaagaacctg
ctgaagaaatggttactccgagagaagctgcagaactgaagctgaatcatctggaggaaa
acaagaaaaaggagttacaagagctactaagcaagtaccctttgctgttccaggagagac
caggcaggacagaggtaactcaacataccatccacttaacagaccctacaccatcaaggc
aaagaccataccgtataccagagaaactgctaaagccactgaaggaagaaatcgagacga
tgaaacaacttggga-aatagaaccatcatcatcggagtggagcagtcctattgtgatcg
tgccgaagaaagatgaatcactgaggatctgtgtggagttcaggaaattaaattcacagt
cgaagtttgatgcttacccgatgcctagaatagatgacttactggagagaatagggcagg
cccgcttcataaccacactggatttgtgt-aaaggttattggcaggtgcccctccatcac
tcatctaaagccctgactgccttcagaaaacctgttgggctataccagttcacggtactt
ccctttggattacatggggcatctgctaccttccaacgcctgatggaccaagttctccag
ggttgtgaggaatacgcagctgcttacctagacgacgtagt---------gatctacagt
cacacgtgggaggatcatttaatgcacttaagacagaccctggagaagatacaagcagcg
ggcctgtccttaaatgtggtgaaatgtgaatggggacaaggtgagacta--attatctgg
gctatatactgggcaatggtggactcaggccgcaggtagataaagtcgaagcgatcaaga
aaagccaacgacctaggaccaagaaagaggttcgatcctttctaggactactgggctggt
atcgtcgcttcatccctgatttcgcagcaattgcagcacctttgactgatttactccaga
aaggtacaaagaacccagtcatttggactgaagcctgtgagcaggcctggacagtattga
gagagagactgtgtgcacaacctgtgctgaagagtccggatttctctcaaagattccttg
tacaagtagacgcatcagagagagggataggtgcagtactggcccaaggaccagctggac
gagagcgacctgtggtattcctgagtaggaagctgttgcccagggaaacgtgatactcta
cagtggagaaggagtgtctggcgataaagtggtccctagaatccctgaaatactacctcc
tggggcgggagtttgaattacagacagaccatcgggcacttacgtggatcaactcaatga
aagaccacaatgcttgagtaacttggtggtacctatctctgcagccctttcaatttaaga
tcagtcattgccctgggaggagtaatcttgtagccgactacctgtcaaggttcccagaca
gtgcgcggcatggagagggggaggatactgtgaagtagccgggcttcttccctttatctc
tggctaccccactggttcacacacacccacagacgctcacagacacgcacatacatacgc
acatacatatgtctactcacctctccttttcctctcagtatgctgc-tagtgacaaaggg
ccctgtcatctcgcacgcatccagtcatccattccatatctccattttcccgcaggttaa
cattaagcatacatttacacacac--------------ctttgtgtttttgtttcgtcat
ttgtccgggaaaattggtcttcagtgttgtgccggccaaaccgagcgagcgaatggcgcc
ggcttatgacgtcaccggccgcgccatggcagcaccaatcacagaagcgccaaccgtacc
aattgtttgtgttt-gtagggtacagccagcgttgtagaggagcgatttatatgtcttta
aacctctgattgttggttgttttatgtatgtatgtatgtcagatattattagtagctgtg
tgc-ttttatatttagagatgccacatttaaatgtttaatgttgtgatgtagatgtatac
ctgaatttacctgtttatggcatgctccaaaaaaggggcggagtctagcctttaaaagga
gacggcagactcagaaacggggtcagtttacctggctagcgagcgtgttgtggcagaacc
gtaagcaatccccttta----tcaatctat--tgtctgtgtgacatagatttctctc--a
tatatattgtagatatattgttttgtgttgtatatatcgtattttgtttttttttgtttt
attgagttgttactttgtttttttttt-tgtacatacctttttgggaaataggtcactgt
acatttatctgca--ctggactgttttgcgttatcct-----------------------
----------------tgt-aaataaac--------------------------------
---catc-tatttta-ca-------------------cttctgggat-------------
------aaggccatca------------------------------------tttttgag
aac-----------------------tctttattttta----------------------
tttttattttt-------------gctggtgttgggcatcccacacct-----ggtagtg
aacc-----------------------cattccgggt-ccattacataatta--------
----------ctcacggcggcacgggaac-----cattctgacacgcaccactctgtagt
gagcactatcaccgctcgaagctcacagggtgccacagcaggtggcagtagtgagtttgt
gggtcgcgggccgtcgcagactcgcacgcatccagtcatccatccatatctccattttcc
cgcaggttaacattaagcatacatttacacac-----acctttgtgtttttgtttcgtca
tttgtccgggaaagttggtcttca------------gtgttgtgccggccaaaccgagcg
agcgaatgg-
>Gypsy-32|311056
------------------------------------------------------------
------------------------------------------------------------
------------------------------------------------------------
------------------------------------------------------------
------------------------------------------------------------
------------------------------------------------------------
------------------------------------------------------------
------------------------------------------------------------
------------------------------------------------------------
------------------------------------------------------------
------------------------------------------------------------
------------------------------------------------------------
------------------------------------------------------------
------------------------------------------------------------
------------------------------------------------------------
------------------------------------------------------------
------------------------------------------------------------
------------------------------------------------------------
------------------------------------------------------------
------------------------------------------------------------
------------------------------------------------------------
------------------------------------------------------------
------------------------------------------------------------
------------------------------------------------------------
------------------------------------------------------------
-----------tactttttggtt-------------------------------------
------------------------------------------------------------
------------------------------------------------------------
------------------------------------atttatttgtacata---------
---------ctgtatattgttagaac----------------------------------
-----------------tgggacactgtatattta-------------------------
------------------------------------------------------------
------------------------------------------------------------
------------------------------------------------------------
------------------------------------------------------------
------------------------------------------------------------
------------------------------------------------------------
------------------------------------------------------------
------------------------------------------------------------
------------------------------------------------------------
------------------------------------------------------------
------------------------------------------------------------
------------------------------------------------------------
------------------------------------------------------------
------------------------------------------------------------
------------------------------------------------------------
------------------------------------------------------------
------------------------------------------------------------
------------------------------------------------------------
------------------------------------------------------------
------------------------------------------------------------
------------------------------------------------------------
------------------------------------------------------------
------------------------------------------------------------
------------------------------------------------------------
------------------------------------------------------------
------------------------------------------------------------
------------------------------------------------------------
------------------------------------------------------------
------------------------------------------------------------
------------------------------------------------------------
------------------------------------------------------------
------------------------------------------------------------
------------------------------------------------------------
------------------------------------------------------------
------------------------------------------------------------
------------------------------------------------------------
------------------------------------------------------------
------------------------------------------------------------
------------------------------------------------------------
------------------------------------------------------------
------------------------------------------------------------
------------------------------------------------------------
------------------------------------------------------------
------------------------------------------------------------
------------------------------------------------------------
------------------------------------------------------------
------------------------------------------------------------
------------------------------------------------------------
------------------------------------------------------------
------------------------------------------------------------
------------------------------------------------------------
------------------------------------------------------------
------------------------------------------------------------
------------------------------------------------------------
------------------------------------------------------------
------------------------------------------------------------
------------------------------------------------------------
------------------------------------------------------------
------------------------------------------------------------
------------------------------------------------------------
------------------------------------------------------------
------------------------------------------------------------
------------------------------------------------------------
------------------------------------------------------------
------------------------------------------------------------
------------------------------------------------------------
------------------------------------------------------------
------------------------------------------------------------
------------------------------------------------------------
------------------------------------------------------------
------------------------------------------------------------
------------------------------------------------------------
------------------------------------------------------------
------------------------------------------------------------
------------------------------------------------------------
------------------------------------------------------------
------------------------------------------------------------
------------------------------------------------------------
------------------------------------------------------------
------------------------------------------------------------
------------------------------------------------------------
------------------------------------------------------------
------------------------------------------------------------
------------------------------------------------------------
------------------------------------------------------------
------------------------------------------------------------
------------------------------------------------------------
------------------------------------------------------------
------------------------------------------------------------
------------------------------------------------------------
------------------------------------------------------------
--------------------ctttg-----------------------------------
------------------------------------------------------tactgg
acattatct------------------tcaacactat-----------------------
----------------tgt-aaataaatacca----------------------------
-----catttctgta-ca-------------------ctttcagaa--------------
------caggcaatcggttc-------------------------------ttttttatt
ttt------------------------------------------------------att
attattatttt-------------tgtggtgtcaggc-----------------------
------------------------------------------------------------
------------------------------------------------------------
------------------------------------------------------------
------------------------------------------------------------
------------------------------------------------------------
------------------------------------------------------------
----------
>Gypsy-32|311057
------------------------------------------------------------
------------------------------------------------------------
------------------------------------------------------------
------------------------------------------------------------
------------------------------------------------------------
------------------------------------------------------------
------------------------------------------------------------
------------------------------------------------------------
---------------------------------------actta----------------
------------------------------------------------------------
------------------------------------------------------------
------------------------------------------------------------
------------------------------------------------------------
------------------------------------------------------------
------------------------------------------------------------
-----------cctgtt-------------------------------------------
------------------------------------------------------------
---------aatggaacctttc-------------------------agttaggggcagg
gt----------------------------------------------------------
----ctggactatataaagaggaag-------------------------ccagacccca
gtcagt------------------------------------------tgctttt-ttac
ca------------------aatcagcgagc--------------atgcttttgttga-g
ccgtg-----------------------------------agcaa---------------
------------------------------------------------------------
------------------------------------------------------------
------------------------------------------------------------
------------------------------------------------------------
------------------------------------------------------------
------------------------------------------------------------
------------------------------------------------------------
------------------------------------------------------------
------------------------------------------------------------
------------------------------------------------------------
------------------------------------------------------------
------------------------------------------------------------
------------------------------------------------------------
------------------------------------------------------------
------------------------------------------------------------
------------------------------------------------------------
------------------------------------------------------------
------------------------------------------------------------
------------------------------------------------------------
------------------------------------------------------------
------------------------------------------------------------
------------------------------------------------------------
------------------------------------------------------------
------------------------------------------------------------
------------------------------------------------------------
------------------------------------------------------------
------------------------------------------------------------
------------------------------------------------------------
------------------------------------------------------------
------------------------------------------------------------
------------------------------------------------------------
------------------------------------------------------------
------------------------------------------------------------
------------------------------------------------------------
------------------------------------------------------------
------------------------------------------------------------
------------------------------------------------------------
------------------------------------------------------------
------------------------------------------------------------
------------------------------------------------------------
------------------------------------------------------------
------------------------------------------------------------
------------------------------------------------------------
------------------------------------------------------------
------------------------------------------------------------
------------------------------------------------------------
------------------------------------------------------------
------------------------------------------------------------
------------------------------------------------------------
------------------------------------------------------------
------------------------------------------------------------
------------------------------------------------------------
------------------------------------------------------------
------------------------------------------------------------
------------------------------------------------------------
------------------------------------------------------------
------------------------------------------------------------
------------------------------------------------------------
------------------------------------------------------------
------------------------------------------------------------
------------------------------------------------------------
------------------------------------------------------------
------------------------------------------------------------
------------------------------------------------------------
------------------------------------------------------------
------------------------------------------------------------
------------------------------------------------------------
------------------------------------------------------------
------------------------------------------------------------
------------------------------------------------------------
------------------------------------------------------------
------------------------------------------------------------
------------------------------------------------------------
------------------------------------------------------------
------------------------------------------------------------
------------------------------------------------------------
------------------------------------------------------------
------------------------------------------------------------
------------------------------------------------------------
------------------------------------------------------------
------------------------------------------------------------
------------------------------------------------------------
------------------------------------------------------------
------------------------------------------------------------
------------------------------------------------------------
------------------------------------------------------------
------------------------------------------------------------
------------------------------------------------------------
------------------------------------------------------------
------------------------------------------------------------
------------------------------------------------------------
------------------------------------------------------------
------------------------------------------------------------
------------------------------------------------------------
------------------------------------------------------------
------------------------------------------------------------
------------------------------------------------------------
------------------------------------------------------------
------------------------------------------------------------
------------------------------------------------------------
------------------------------------------------------------
------------------------------------------------------------
------------------------------------------------------------
-----cctttttcaa---------------------------------------------
------------------------------------------------------------
------------------------------------------------------------
------------------------------------------------------------
------------------------------------------------------------
------------------------------------------------------------
------------------------------------------------------------
------------------------------------------------------------
------------------------------------------------------------
------------------------------------------------------------
----------
>Gypsy-32|311058
------------------------------------------------------------
------------------------------------------------------------
------------------------------------------------------------
------------------------------------------------------------
------------------------------------------------------------
------------------------------------------------------------
------------------------------------------------------------
------------------------------------------------------------
------------------------------------------------------------
------------------------------------------------------------
------------------------------------------------------------
------------------------------------------------------------
-----------------------------------tt-----------tgtgtt-tatgt
-gggtacaaccagcgttgttgtttgtcctgttttat-----------aggaggacagttg
t----------taatggttataggtgtttaatgttttatgta------------------
---tttaattgtctgtt---------------aagcagacgtgaatgtttcatgtttaaa
gagatgctg---ttaaggcaagtttaaaggagatat---actttagatacatacctaa--
----------atggctttcgcc-aatt-----------------------gatgggcgga
gt----------------------------------------------------------
----ctggtgtata-aagaaagacc-------------------------ccaaactcca
gctcgg------------------------------------------ggtcagt-taac
at------------------ggcgagcgagc--------------gtgctgtggaaaa-g
ccatg-----------------------------------agcaa----cttt-------
-------------------------cagtaagtggata----------------------
--------------------------cttgtatacagtggttacgtttgact-tgttttt
ttttttctgataatttttgcgtt-------------------------------------
--gtatatatttgtctt------------------------------ta-----------
-tattttattttgttgatttgaaactttgta-----------------------------
---------------------------------------attttgtatat----------
-------------atatgtttg--------------------------------------
------------------------------------------------------------
------------------------------------------------------------
------------------------------------------------------------
------------------------------------------------------------
------------------------------------------------------------
------------------------------------------------------------
------------------------------------------------------------
------------------------------------------------------------
------------------------------------------------------------
------------------------------------------------------------
------------------------------------------------------------
------------------------------------------------------------
------------------------------------------------------------
------------------------------------------------------------
------------------------------------------------------------
------------------------------------------------------------
------------------------------------------------------------
------------------------------------------------------------
------------------------------------------------------------
------------------------------------------------------------
------------------------------------------------------------
------------------------------------------------------------
------------------------------------------------------------
------------------------------------------------------------
------------------------------------------------------------
------------------------------------------------------------
------------------------------------------------------------
------------------------------------------------------------
------------------------------------------------------------
------------------------------------------------------------
------------------------------------------------------------
------------------------------------------------------------
------------------------------------------------------------
------------------------------------------------------------
------------------------------------------------------------
------------------------------------------------------------
------------------------------------------------------------
------------------------------------------------------------
------------------------------------------------------------
------------------------------------------------------------
------------------------------------------------------------
------------------------------------------------------------
------------------------------------------------------------
------------------------------------------------------------
------------------------------------------------------------
------------------------------------------------------------
------------------------------------------------------------
------------------------------------------------------------
------------------------------------------------------------
------------------------------------------------------------
------------------------------------------------------------
------------------------------------------------------------
------------------------------------------------------------
------------------------------------------------------------
------------------------------------------------------------
------------------------------------------------------------
------------------------------------------------------------
------------------------------------------------------------
------------------------------------------------------------
------------------------------------------------------------
------------------------------------------------------------
------------------------------------------------------------
------------------------------------------------------------
------------------------------------------------------------
------------------------------------------------------------
------------------------------------------------------------
------------------------------------------------------------
------------------------------------------------------------
------------------------------------------------------------
------------------------------------------------------------
------------------------------------------------------------
------------------------------------------------------------
------------------------------------------------------------
------------------------------------------------------------
------------------------------------------------------------
------------------------------------------------------------
------------------------------------------------------------
------------------------------------------------------------
------------------------------------------------------------
------------------------------------------------------------
------------------------------------------------------------
------------------------------------------------------------
------------------------------------------------------------
------------------------------------------------------------
------------------------------------------------------------
------------------------------------------------------------
------------------------------------------------------------
------------------------------------------------------------
------------------------------------------------------------
------------------------------------------------------------
------------------------------------------------------------
------------------------------------------------------------
------------------------------------------------------------
------------------------------------------------------------
------------------------------------------------------------
-----------------gt-acata-----------------------------------
------------------------------------------------------------
------------------------------------------------------------
------------------------------------------------------------
------------------------------------------------------------
------------------------------------------------------------
------------------------------------------------------------
------------------------------------------------------------
------------------------------------------------------------
------------------------------------------------------------
------------------------------------------------------------
----------
>Gypsy-32|393660
------------------------------------------------------------
------------------------------------------------------------
------------------------------------------------------------
------------------------------------------------------------
------------------------------------------------------------
------------------------------------------------------------
------------------------------------------------------------
------------------------------------------------------------
------------------------------------------------------------
------------------------------------------------------------
------------------------------------------------------------
------------------------------------------------------------
------------------------------------------------------------
------------------------------------------------------------
------------------------------------------------------------
------------------------------------------------------------
------------------------------------------------------------
------------------------------------------------------------
------------------------------------------------------------
------------------------------------------------------------
---cgg------------------------------------------ggtcagt-ttac
ct------------------ggc---tgagc--------------atgttgtggaaga-a
ctgtg-----------------------------------agcagttttttttttg----
-------------------------------ttggata----------------------
--------------------------ctcatatattgtagttactt-------agtttgt
tt--------tttcttttgtgtt-------------------------------------
--gtatatttttgacct------------------------------tt-----------
-aagttt----tgttggtttgaaactt---------------------------------
--gctat-----------------------------atttt--tgtacat----------
-------------acctttttggg------------------------------------
--------------aattgggttactgcat------------------------------
------------------------------------------------------------
------------------------------------------------------------
------------------------------------------------------------
------------------------------------------------------------
------------------------------------------------------------
------------------------------------------------------------
------------------------------------------------------------
------------------------------------------------------------
------------------------------------------------------------
------------------------------------------------------------
------------------------------------------------------------
------------------------------------------------------------
------------------------------------------------------------
------------------------------------------------------------
------------------------------------------------------------
------------------------------------------------------------
------------------------------------------------------------
------------------------------------------------------------
------------------------------------------------------------
------------------------------------------------------------
------------------------------------------------------------
------------------------------------------------------------
------------------------------------------------------------
------------------------------------------------------------
------------------------------------------------------------
------------------------------------------------------------
------------------------------------------------------------
------------------------------------------------------------
------------------------------------------------------------
------------------------------------------------------------
------------------------------------------------------------
------------------------------------------------------------
------------------------------------------------------------
------------------------------------------------------------
------------------------------------------------------------
------------------------------------------------------------
------------------------------------------------------------
------------------------------------------------------------
------------------------------------------------------------
------------------------------------------------------------
------------------------------------------------------------
------------------------------------------------------------
------------------------------------------------------------
------------------------------------------------------------
------------------------------------------------------------
------------------------------------------------------------
------------------------------------------------------------
------------------------------------------------------------
------------------------------------------------------------
------------------------------------------------------------
------------------------------------------------------------
------------------------------------------------------------
------------------------------------------------------------
------------------------------------------------------------
------------------------------------------------------------
------------------------------------------------------------
------------------------------------------------------------
------------------------------------------------------------
------------------------------------------------------------
------------------------------------------------------------
------------------------------------------------------------
------------------------------------------------------------
------------------------------------------------------------
------------------------------------------------------------
------------------------------------------------------------
------------------------------------------------------------
------------------------------------------------------------
------------------------------------------------------------
------------------------------------------------------------
------------------------------------------------------------
------------------------------------------------------------
------------------------------------------------------------
------------------------------------------------------------
------------------------------------------------------------
------------------------------------------------------------
------------------------------------------------------------
------------------------------------------------------------
------------------------------------------------------------
------------------------------------------------------------
------------------------------------------------------------
------------------------------------------------------------
------------------------------------------------------------
------------------------------------------------------------
------------------------------------------------------------
------------------------------------------------------------
------------------------------------------------------------
------------------------------------------------------------
------------------------------------------------------------
------------------------------------------------------------
------------------------------------------------------------
------------------------------------------------------------
--------------------ttttg-----------------------------------
------------------------------------------------------cactgg
aca-tttta-----------------accattatcct-----------------------
----------------tgtaaataaaaaaaaa----------------------------
-----atcttttttt-ca-------------------tttccgggat-------------
------gaggccattt------------------------------------ttgttg--
------------------------------------------------------------
------------------------------------------------------------
------------------------------------------------------------
------------------------------------------------------------
------------------------------------------------------------
------------------------------------------------------------
------------------------------------------------------------
------------------------------------------------------------
----------
>Gypsy-32|476706
------------------------------------------------------------
------------------------------------------------------------
-------------------------------------------tac--------------
------------------------------------------------------------
-----------------------------------------------agagaattaatga
gacatt------------------------------gaaaaggtatatataacggcagaa
aaacag----------------------------------------------------aa
taaaccaaaattgatgaaaagtttata------attaatggcgatgtgttatatgtacaa
at-------------------ggggaatgtgaaatgtttgtttgtac-------------
----------------tctagtcttgtccatttgtgttatacctta-----cacacgctt
c-ctagggcaggacatctagc--attccacaaaacatattattcatcagcata-------
---tgtttctttagctcaccatgtatactgatgtctag-acaaactgcaacacttgcaca
acatgtcagacacagtcaaaggttcattacaccctcttcccattatttcaactcattttc
attgtattgccatgaatattgt-----------------gtgaccactggaacagagtag
tgctggacacattttagtcatatgtgtcta-tgttacctggaagcattcccactcacact
ctacaaaggtagctgttttctagaaatcatgggaacaaatttcaaatttc----------
---atgtcattgacgaagcagtttcaccagcagttggg----------------------
tcacggcattgaggactacaccatatcacct----------------gcagatgggtggg
ctgatggagaggtaaatttcagtttcttgtaagagactgggacaagaggataccgttcct
gctattcgcctatagagagttagttactgcac-------gcatccacaggtttcacccag
ggcaga------------------------------------aggtgttattgctgttac
cc-------------accttaacgaacaaacttctt---------gggaagtggcagggg
ccctacgaggtcaagaagatgggttccacatatgaaatacatcaccgtcattagaaga--
------------------------agagtgagcaaacttaccacataaacc---------
------------------------tcctgaaggagtggaaggagaccaata---------
----aacaccacagtctttgatggtaagg---------------------------gaag
ttgaacaggatggctctttgtcgacttccggaagctaaatgctaagtcaaagttt-gatg
cctagcctatgccaatgattgataacctgttggagagcattgg---------------ac
aggccctctacattactaaactggacatg-tgtaaaggatgtttgcaggtgccccttc--
--atcctacgttaacttctcttgggctatagcaatttacagtc-ctt--cagtttggatc
acatgcttgcaaccttccagaggatgatgcatacagttctc-------------------
--------------cagggctg--------------------------------------
------------------------------------------------------------
------------------------------------------------------------
------------------------------------------------------------
------------------------------------------------------------
------------------------------------------------------------
------------------------------------------------------------
------------------------------------------------------------
------------------------------------------------------------
------------------------------------------------------------
------------------------------------------------------------
------------------------------------------------------------
------------------------------------------------------------
------------------------------------------------------------
------------------------------------------------------------
------------------------------------------------------------
------------------------------------------------------------
------------------------------------------------------------
------------------------------------------------------------
------------------------------------------------------------
------------------------------------------------------------
------------------------------------------------------------
------------------------------------------------------------
------------------------------------------------------------
------------------------------------------------------------
------------------------------------------------------------
------------------------------------------------------------
------------------------------------------------------------
------------------------------------------------------------
------------------------------------------------------------
------------------------------------------------------------
------------------------------------------------------------
------------------------------------------------------------
------------------------------------------------------------
------------------------------------------------------------
------------------------------------------------------------
------------------------------------------------------------
------------------------------------------------------------
------------------------------------------------------------
------------------------------------------------------------
------------------------------------------------------------
------------------------------------------------------------
------------------------------------------------------------
------------------------------------------------------------
------------------------------------------------------------
------------------------------------------------------------
------------------------------------------------------------
------------------------------------------------------------
------------------------------------------------------------
------------------------------------------------------------
------------------------------------------------------------
------------------------------------------------------------
------------------------------------------------------------
------------------------------------------------------------
------------------------------------------------------------
------------------------------------------------------------
------------------------------------------------------------
------------------------------------------------------------
------------------------------------------------------------
------------------------------------------------------------
------------------------------------------------------------
---------------------------taaagagatt-----------------------
------------------------------------------------------------
------------------------------------------------------------
---------------gcggcagtgtacctagatgatgttgtgatttagt-----------
--cacacgggtggatcttttgcagcacgtaaggcagaccctggagaaaatctatgcatcg
agcca----------tttgcaaagtgcaaatggggcaagcaagaagccactgctgtctgg
ggca----atgggcaatggtggtctcagaccacaagtagacaaggtggaaacaaattgcc
ggagcccatgacccaggaccaagaaggcggtgtgtttcttcataggattgatgggctggt
acagatgcttcatacttgacttcgcctcaacagcagaacccatgacagactcgttaacca
aagggacaaagaatccagtcatttgcactgaggcctgtgagcaggtatggaggacattac
agtaaaaactgtgtgcacattctatgttgataagtcttgattttacccaaagatttttgg
tgcacgttaatgcaccaaatataggaattggtgcaatgttgggtccaggactatctggaa
aagagggacctgtggtgtttctgagcaggaagctgttgcttagggaaactc--tactcca
cagtcaaaaaacagtgtctgttcatcaagtggtcatctaaattcctctgctac--ccccc
ttgggtgggtgtttaatctatagactgaccatcaggtgcccacatggattcatatcttga
agaataacaacacttgagtgacccaatgatacctggcattactaccc------tttaaga
tacatcactgagctgggaggaaaatcctagt-----------------------------
------------------------------------------------------------
------------------------------------------------------------
------------------------------------------------------------
------------------------------------------------------------
------------------------------------------------------------
------------------------------------------------------------
------------------------------------------------------------
------------------------------------------------------------
------------------------------------------------------------
------------------------------------------------------------
------------------------------------------------------------
------------------------------------------------------------
--------------------a---gacgac------tctgg--tcca-------------
--------ggttacaagacagtatgtggcttggagagg----------------------
---------------------------gggagcatacacacacacatacagggtcactta
ccttcatta-----------------ttatcctctccg---------tcagctgtgagtg
ttgata-----gcacatgtcatctgaacagcattcc------------------------
----gtcattcctccacatttcca--------tcctccctccagtcac------------
-----acaaagcatacacttacatg------------------cacccattgtctttgag
tctg----------------------tatctgtttgtt-------------------tgt
ccggggaggtt--------caggtgtcaacacagggctgccaaa----------------
------------------------------------------------------------
------------------------------------------------------------
------------------------------------------------------------
----------cagagcga------------------------------------------
------------------------------------------------------------
------------------------------------------------------------
----------
>Gypsy-32|552048
------------------------------------------------------------
------------------------------------------------------------
------------------------------------------------------------
------------------------------------------------------------
------------------------------------------------------------
------------------------------------------------------------
------------------------------------------------------------
-----------------------------tcatatcaccggcattccatcatcc-ctcca
cagtttcatctctcccctacagtctcacatgaagcatacacttg-------cacacaccc
at---tgtctttgtg----tt-ttcgtttg----tttgtt---------------tgtct
agggggattcggacattagc---gcaaggccggcgaacccgagcaa-----tg-gtgcgc
gtttatgacatca----------------gaagcc---------gcaccgtggcagt-tc
atgcgctgaaa---------gtccgaccgtaccattt------------gtgtt-tatgt
-gggtacaaccagcgttgttgtttgtcctgttttac-----------aggaggagagatg
t----------taatggttgtaggtatttaacgttttatgta------------------
---tttaattgtctgtt---------------aagcagacgtgaatgtttcatgtttaaa
gagatgctc---ttaaggcgagtttaagaaaaagat---attttagatgcatacctga--
----------atggcttaggcc-aatc-----------------------gatgggcaga
gt----------------------------------------------------------
----ctggcgcata-aagaaggacg-------------------------ccagactcca
gcccgg------------------------------------------ggtcagt-ttac
ct------------------ggcgagcgagc--------------gtgctgtggcaga-g
ccgtg-----------------------------------agcaatttttttttgcactg
ga----ctatattttgctcat--acttgtaaataaatacc--------------------
------------------------accttttttacacctccgagtcaggcca-ttgtttt
ttttttttttttttttttttggg-------------------------------------
-gatatttccccattgt-------------------------------------------
---------ttttttgttttggggctttat------------------------------
------------------------------------------------------------
------------------------------------------------------------
------------------------------------------------------------
------------------------------------------------------------
------------------------------------------------------------
------------------------------------------------------------
------------------------------------------------------------
------------------------------------------------------------
------------------------------------------------------------
------------------------------------------------------------
------------------------------------------------------------
------------------------------------------------------------
------------------------------------------------------------
------------------------------------------------------------
------------------------------------------------------------
------------------------------------------------------------
------------------------------------------------------------
------------------------------------------------------------
------------------------------------------------------------
------------------------------------------------------------
------------------------------------------------------------
------------------------------------------------------------
------------------------------------------------------------
------------------------------------------------------------
------------------------------------------------------------
------------------------------------------------------------
------------------------------------------------------------
------------------------------------------------------------
------------------------------------------------------------
------------------------------------------------------------
------------------------------------------------------------
------------------------------------------------------------
------------------------------------------------------------
------------------------------------------------------------
------------------------------------------------------------
------------------------------------------------------------
------------------------------------------------------------
------------------------------------------------------------
------------------------------------------------------------
------------------------------------------------------------
------------------------------------------------------------
------------------------------------------------------------
------------------------------------------------------------
------------------------------------------------------------
------------------------------------------------------------
------------------------------------------------------------
------------------------------------------------------------
------------------------------------------------------------
------------------------------------------------------------
------------------------------------------------------------
------------------------------------------------------------
------------------------------------------------------------
------------------------------------------------------------
------------------------------------------------------------
------------------------------------------------------------
------------------------------------------------------------
------------------------------------------------------------
------------------------------------------------------------
------------------------------------------------------------
------------------------------------------------------------
------------------------------------------------------------
------------------------------------------------------------
------------------------------------------------------------
------------------------------------------------------------
------------------------------------------------------------
------------------------------------------------------------
------------------------------------------------------------
------------------------------------------------------------
------------------------------------------------------------
------------------------------------------------------------
------------------------------------------------------------
------------------------------------------------------------
------------------------------------------------------------
------------------------------------------------------------
------------------------------------------------------------
------------------------------------------------------------
------------------------------------------------------------
------------------------------------------------------------
------------------------------------------------------------
------------------------------------------------------------
------------------------------------------------------------
------------------------------------------------------------
------------------------------------------------------------
------------------------------------------------------------
------------------------------------------------------------
------------------------------------------------------------
------------------------------------------------------------
------------------------------------------------------------
------------------------------------------------------------
------------------------------------------------------------
------------------------------------------------------------
------------------------------------------------------------
------------------------------------------------------------
------------------------------------------------------------
------------------------------------------------------------
------------------------------------------------------------
------------------------------------------------------------
------------------------------------------------------------
------------------------------------------------------------
------------------------------------------------------------
------------------------------------------------------------
---------tt-------------gtggcattcaggcctcccaagcct-----tgtagtg
ggcc-----------------------cactctgg-------------------------
------------------------------------------------------------
------------------------------------------------------------
------------------------------------------------------------
------------------------------------------------------------
------------------------------------------------------------
----------
>Gypsy-32|552049
------------------------------------------------------------
------------------------------------------------------------
------------------------------------------------------------
------------------------------------------------------------
------------------------------------------------------------
------------------------------------------------------------
------------------------------------------------------------
------------------------------------------------------------
------------------------------------------------------------
----------------ttttgtcttgttta-----------------------aatgtgc
gggagtagtccgacgtccac---gttgtgccggccaaaccgattgagtgatcg-gcgtgc
gcttatgaagtcatggcc--------------------------atgctatggtggcaca
atgcatacaaa---------gtctgaccaaaccat-------------------------
------------------------------------------------------------
------------------------------------------------------------
------------------------------------------------------------
------------------------------------------------------------
-----------------------catt---------------------------------
------------------------------------------------------------
----tttttgtgtggagggggcatggggat------------------------------
--------------------------------------------------------ttat
gt-------------------------------------------ctgcaatgacgag--
------------------------------------agacagcaactgtttagattag--
------------------------------------------------------------
------------------------------------------------------------
-----------tgattttatgta-------------------------------------
------------------------------------------------------------
-tgatttgatttacagtttggatatttcg-------------------------------
--attttcag---------------------------------tattaatt---------
---------acttattgttttatg------------------------------------
------------------------------------------------------------
------------------------------------------------------------
------------------------------------------------------------
------------------------------------------------------------
------------------------------------------------------------
------------------------------------------------------------
------------------------------------------------------------
------------------------------------------------------------
------------------------------------------------------------
------------------------------------------------------------
------------------------------------------------------------
------------------------------------------------------------
------------------------------------------------------------
------------------------------------------------------------
------------------------------------------------------------
------------------------------------------------------------
------------------------------------------------------------
------------------------------------------------------------
------------------------------------------------------------
------------------------------------------------------------
------------------------------------------------------------
------------------------------------------------------------
------------------------------------------------------------
------------------------------------------------------------
------------------------------------------------------------
------------------------------------------------------------
------------------------------------------------------------
------------------------------------------------------------
------------------------------------------------------------
------------------------------------------------------------
------------------------------------------------------------
------------------------------------------------------------
------------------------------------------------------------
------------------------------------------------------------
------------------------------------------------------------
------------------------------------------------------------
------------------------------------------------------------
------------------------------------------------------------
------------------------------------------------------------
------------------------------------------------------------
------------------------------------------------------------
------------------------------------------------------------
------------------------------------------------------------
------------------------------------------------------------
------------------------------------------------------------
------------------------------------------------------------
------------------------------------------------------------
------------------------------------------------------------
------------------------------------------------------------
------------------------------------------------------------
------------------------------------------------------------
------------------------------------------------------------
------------------------------------------------------------
------------------------------------------------------------
------------------------------------------------------------
------------------------------------------------------------
------------------------------------------------------------
------------------------------------------------------------
------------------------------------------------------------
------------------------------------------------------------
------------------------------------------------------------
------------------------------------------------------------
------------------------------------------------------------
------------------------------------------------------------
------------------------------------------------------------
------------------------------------------------------------
------------------------------------------------------------
------------------------------------------------------------
------------------------------------------------------------
------------------------------------------------------------
------------------------------------------------------------
------------------------------------------------------------
------------------------------------------------------------
------------------------------------------------------------
------------------------------------------------------------
------------------------------------------------------------
------------------------------------------------------------
------------------------------------------------------------
------------------------------------------------------------
------------------------------------------------------------
------------------------------------------------------------
------------------------------------------------------------
------------------------------------------------------------
------------------------------------------------------------
------------------------------------------------------------
------------------------------------------------------------
------------------------------------------------------------
------------------------------------------------------------
------------------------------------------------------------
------------------------------------------------------------
------------------------------------------------------------
------------------------------------------------------------
--------------------ttatat----------------------------------
------------------------------------------------------------
------------------------------------------------------------
----------------tgtaacatagataacaatatagaagtttata-------------
----cttacctgttagtggtat---------------ccttcaggtagggg---------
-----gtggagcatggactataaaa-----------------------------------
------------------------------------------------------------
------------------------ggggaagccagactcc--------------------
---------------------------catttggggcttgtttaccaagtcagaga----
------------------------------------------------------------
------------------------------------------------------------
------------------------------------------------------------
------------------------------------------------------------
----------------------------------gcgtgct-------------------
----------
>Gypsy-32|639750
------------------------------------------------------------
------------------------------------------------------------
------------------------------------------------------------
------------------------------------------------------------
------------------------------------------------------------
------------------------------------------------------------
------------------------------------------------------------
------------------------------------------------------------
------------------------------------------------------------
------------------------------------------------------------
------------------------------------------------------------
------------------------------------------------------------
------------------------------------------------------------
------------------------------------------------------------
------------------------------------------------------------
------------------------------------------------------------
------------------------------------------------------------
------------------------------------------------------------
------------------------------------------------------------
----------------aaggagaca-------------------------ccagactcag
agacag------------------------------------------agtcagt-ttac
ct------------------ggcttttgagt--------------gtgttatggcaga-a
ccgtg-----------------------------------agcaattatttttgt-----
--------------------------------tggata----------------------
------------------------------------------------------------
-------------attttaagta-------------------------------------
ttgtatatgtgtgtgtg------------------------------tatgtc-------
------------------------------------------------------------
-------------------------------------------tgtatat----------
-------------atatatata--------------------------------------
-------------------------tatatatata-------------------------
------------------------------------------------------------
------------------------------------------------------------
------------------------------------------------------------
------------------------------------------------------------
------------------------------------------------------------
------------------------------------------------------------
------------------------------------------------------------
------------------------------------------------------------
------------------------------------------------------------
------------------------------------------------------------
------------------------------------------------------------
------------------------------------------------------------
------------------------------------------------------------
------------------------------------------------------------
------------------------------------------------------------
------------------------------------------------------------
------------------------------------------------------------
------------------------------------------------------------
------------------------------------------------------------
------------------------------------------------------------
------------------------------------------------------------
------------------------------------------------------------
------------------------------------------------------------
------------------------------------------------------------
------------------------------------------------------------
------------------------------------------------------------
------------------------------------------------------------
------------------------------------------------------------
------------------------------------------------------------
------------------------------------------------------------
------------------------------------------------------------
------------------------------------------------------------
------------------------------------------------------------
------------------------------------------------------------
------------------------------------------------------------
------------------------------------------------------------
------------------------------------------------------------
------------------------------------------------------------
------------------------------------------------------------
------------------------------------------------------------
------------------------------------------------------------
------------------------------------------------------------
------------------------------------------------------------
------------------------------------------------------------
------------------------------------------------------------
------------------------------------------------------------
------------------------------------------------------------
------------------------------------------------------------
------------------------------------------------------------
------------------------------------------------------------
------------------------------------------------------------
------------------------------------------------------------
------------------------------------------------------------
------------------------------------------------------------
------------------------------------------------------------
------------------------------------------------------------
------------------------------------------------------------
------------------------------------------------------------
------------------------------------------------------------
------------------------------------------------------------
------------------------------------------------------------
------------------------------------------------------------
------------------------------------------------------------
------------------------------------------------------------
------------------------------------------------------------
------------------------------------------------------------
------------------------------------------------------------
------------------------------------------------------------
------------------------------------------------------------
------------------------------------------------------------
------------------------------------------------------------
------------------------------------------------------------
------------------------------------------------------------
------------------------------------------------------------
------------------------------------------------------------
------------------------------------------------------------
------------------------------------------------------------
------------------------------------------------------------
------------------------------------------------------------
------------------------------------------------------------
------------------------------------------------------------
------------------------------------------------------------
------------------------------------------------------------
------------------------------------------------------------
------------------------------------------------------------
------------------------------------------------------------
------------------------------------------------------------
------------------------------------------------------------
------------------------------------------------------------
------------------------------------------------------------
------------------------------------------------------------
--------------------tattgtaccatg----------------------------
------------------------------------------------------cactaa
agctccaaccg--------------taccatcatctt-----------------------
----------------tgt-gtttgggtacaaccat------------------------
----------------catggt--------------------------------------
------------------------------------------------------------
------------------------------------------------------------
------------------------------------------------------------
------------------------------------------------------------
------------------------------------------------------------
------------------------------------------------------------
------------------------------------------------------------
------------------------------------------------------------
------------------------------------------------------------
----------
>Gypsy-32|639751
------------------------------------------------------------
------------------------------------------------------------
------------------------------------------------------------
------------------------------------------------------------
----------------------------------------------------agaagctt
gaggtcagtttac--------------------------------------caggcaagc
gagcat----------------------gctgtggcagagctgtgagcaatttttctgaa
taattggata---------------------------ctagtaatacagtgtttgtttga
cttttttttttctttgttttgtttttgtgttgtgtatatattca----------------
---tctttatatatga------tttgttggtttaatacct---------------tgtat
------------------------------------------------------ttttgt
atatatatttttg------------------------------gacactgtattttt---
----------------------ccgactgtaccaa--------------gtgttgtctgt
-gggtataaccagcgttggtgtttgtcctgttttac--------------agaaaagatg
tgttaat----ggttgtatgtatgtgtttaatgttttatgta------------------
----ttatgtgtctgtt---------------tagcagacgtgaacatttaatgtgtaaa
gcgttgcca--tttaaggcgagtttgaaagta------tattttatatacttattagag-
---------aatggcttgcgcc-aatc-----------------------aatgggcgga
gt----------------------------------------------------------
----ctggcgtata-aagagggacg-------------------------ccagactcca
gctcga------------------------------------------ggtcag------
------------------------------------------------------------
------------------------------------------------------------
------------------------------------------------------------
------------------------------------------------------------
------------------------------------------------------------
------------------------------------------------------------
------------------------------------------------------------
------------------------------------------------------------
------------------------------------------------------------
------------------------------------------------------------
------------------------------------------------------------
------------------------------------------------------------
------------------------------------------------------------
------------------------------------------------------------
------------------------------------------------------------
------------------------------------------------------------
------------------------------------------------------------
------------------------------------------------------------
------------------------------------------------------------
------------------------------------------------------------
------------------------------------------------------------
------------------------------------------------------------
------------------------------------------------------------
------------------------------------------------------------
------------------------------------------------------------
------------------------------------------------------------
------------------------------------------------------------
------------------------------------------------------------
------------------------------------------------------------
------------------------------------------------------------
------------------------------------------------------------
------------------------------------------------------------
------------------------------------------------------------
------------------------------------------------------------
------------------------------------------------------------
------------------------------------------------------------
------------------------------------------------------------
------------------------------------------------------------
------------------------------------------------------------
------------------------------------------------------------
------------------------------------------------------------
------------------------------------------------------------
------------------------------------------------------------
------------------------------------------------------------
------------------------------------------------------------
------------------------------------------------------------
------------------------------------------------------------
------------------------------------------------------------
------------------------------------------------------------
------------------------------------------------------------
------------------------------------------------------------
------------------------------------------------------------
------------------------------------------------------------
------------------------------------------------------------
------------------------------------------------------------
------------------------------------------------------------
------------------------------------------------------------
------------------------------------------------------------
------------------------------------------------------------
------------------------------------------------------------
------------------------------------------------------------
------------------------------------------------------------
------------------------------------------------------------
------------------------------------------------------------
------------------------------------------------------------
------------------------------------------------------------
------------------------------------------------------------
------------------------------------------------------------
------------------------------------------------------------
------------------------------------------------------------
------------------------------------------------------------
------------------------------------------------------------
------------------------------------------------------------
------------------------------------------------------------
------------------------------------------------------------
------------------------------------------------------------
------------------------------------------------------------
------------------------------------------------------------
------------------------------------------------------------
------------------------------------------------------------
------------------------------------------------------------
------------------------------------------------------------
------------------------------------------------------------
------------------------------------------------------------
------------------------------------------------------------
------------------------------------------------------------
------------------------------------------------------------
------------------------------------------------------------
------------------------------------------------------------
------------------------------------------------------------
------------------------------------------------------------
------------------------------------------------------------
------------------------------------------------------------
------------------------------------------------------------
------------------------------------------------------------
------------------------------------------------------------
------------------------------------------------------------
------------------------------------------------------------
------------------------------------------------------------
------------------------------------------------------------
------------------------------------------------------------
------------------------------------------------------------
------------------------------------------------------------
------------------------------------------------------------
------------------------------------------------------------
------------------------------------------------------------
------------------------------------------------------------
------------------------------------------------------------
------------------------------------------------------------
------------------------------------------------------------
------------------------------------------------------------
------------------------------------------------------------
------------------------------------------------------------
------------------------------------------------------------
------------------------------------------------------------
----------
>Gypsy-32|639752
------------------------------------------------------------
------------------------------------------------------------
------------------------------------------------------------
------------------------------------------------------------
------------------------------------------------------------
------------------------------------------------------------
------------------------------------------------------------
------------------------------------------------------------
------------------------------------------------------------
------------------------------------------------------------
------------------------------------------------------------
------------------------------------------------------------
------------------------------------------------------------
------------------------------------------------------------
------------------------------------------------------------
------------------------------------------------------------
------------------------------------------------------------
------------------------------------------------------------
------------------------------------------------------------
------------------------------------------------------------
------------------------------------------------------------
------------------------------------------------------------
------------------------------------------------------------
------------------------------------------------------------
------------------------------------------------------------
-----------tgttttgttatt-------------------------------------
ttg---------------------------------------------------------
--------------atactttgtatttt--------------------------------
----------------------------------------tcttgtacat----------
-------------acctttttggttt----------------------------------
-----------------ggggtcaatgtacatata-------------------------
------------------------------------------------------------
------------------------------------------------------------
------------------------------------------------------------
------------------------------------------------------------
------------------------------------------------------------
------------------------------------------------------------
------------------------------------------------------------
------------------------------------------------------------
------------------------------------------------------------
------------------------------------------------------------
------------------------------------------------------------
------------------------------------------------------------
------------------------------------------------------------
------------------------------------------------------------
------------------------------------------------------------
------------------------------------------------------------
------------------------------------------------------------
------------------------------------------------------------
------------------------------------------------------------
------------------------------------------------------------
------------------------------------------------------------
------------------------------------------------------------
------------------------------------------------------------
------------------------------------------------------------
------------------------------------------------------------
------------------------------------------------------------
------------------------------------------------------------
------------------------------------------------------------
------------------------------------------------------------
------------------------------------------------------------
------------------------------------------------------------
------------------------------------------------------------
------------------------------------------------------------
------------------------------------------------------------
------------------------------------------------------------
------------------------------------------------------------
------------------------------------------------------------
------------------------------------------------------------
------------------------------------------------------------
------------------------------------------------------------
------------------------------------------------------------
------------------------------------------------------------
------------------------------------------------------------
------------------------------------------------------------
------------------------------------------------------------
------------------------------------------------------------
------------------------------------------------------------
------------------------------------------------------------
------------------------------------------------------------
------------------------------------------------------------
------------------------------------------------------------
------------------------------------------------------------
------------------------------------------------------------
------------------------------------------------------------
------------------------------------------------------------
------------------------------------------------------------
------------------------------------------------------------
------------------------------------------------------------
------------------------------------------------------------
------------------------------------------------------------
------------------------------------------------------------
------------------------------------------------------------
------------------------------------------------------------
------------------------------------------------------------
------------------------------------------------------------
------------------------------------------------------------
------------------------------------------------------------
------------------------------------------------------------
------------------------------------------------------------
------------------------------------------------------------
------------------------------------------------------------
------------------------------------------------------------
------------------------------------------------------------
------------------------------------------------------------
------------------------------------------------------------
------------------------------------------------------------
------------------------------------------------------------
------------------------------------------------------------
------------------------------------------------------------
------------------------------------------------------------
------------------------------------------------------------
------------------------------------------------------------
------------------------------------------------------------
------------------------------------------------------------
------------------------------------------------------------
------------------------------------------------------------
------------------------------------------------------------
------------------------------------------------------------
------------------------------------------------------------
------------------------------------------------------------
------------------------------------------------------------
--------------------ctttg-----------------------------------
------------------------------------------------------cactga
acat--ttt-----------------aacataattct-----------------------
----------------tgt-aaataaacacca----------------------------
-----ccatttttt-------------------------------aa-------------
------aaggctatttttttttttt------------------------tttttttgaaa
-------------------------------atttgag---------tatttaatttaat
aaaatttttt----------ggtgtttgatgtcagatgtcccacacct-----ggtagtg
gacc-----------------------c--------------------------------
------------------------------------------------------------
------------------------------------------------------------
------------------------------------------------------------
------------------------------------------------------------
------------------------------------------------------------
----------
>Gypsy-32|724765
------------------------------------------------------------
------------------------------------------------------------
------------------------------------------------------------
------------------------------------------------------------
------------------------------------------------------------
------------------------------------------------------------
------------------------------------------------------------
------------------------------------------------------------
------------------------------------------------------------
------------------------------------------------------------
------------------------------------------------------------
------------------------------------------------------------
------------------------------------------------------------
------------------------------------------------------------
------------------------------------------------------------
------------------------------------------------------------
---------------------------------------------------tacctgaa-
---------tatggtttgtgcc-aatc-----------------------aatgggctgt
gt----------------------------------------------------------
----ctggcgtata-aagagagatg-------------------------caagactcca
gctcag------------------------------------------tgtcagt-ttat
ct------------------ggctagcgagt--------------gtgctgtggcaga-g
ccg---------------------------------------------------------
------------------------------------------------------------
------------------------------------------------------------
------------------------------------------------------------
------------------------------------------------------------
------------------------------------------------------------
------------------------------------------------------------
------------------------------------------------------------
------------------------------------------------------------
------------------------------------------------------------
------------------------------------------------------------
------------------------------------------------------------
------------------------------------------------------------
------------------------------------------------------------
------------------------------------------------------------
------------------------------------------------------------
------------------------------------------------------------
------------------------------------------------------------
------------------------------------------------------------
------------------------------------------------------------
------------------------------------------------------------
------------------------------------------------------------
------------------------------------------------------------
------------------------------------------------------------
------------------------------------------------------------
------------------------------------------------------------
------------------------------------------------------------
------------------------------------------------------------
------------------------------------------------------------
------------------------------------------------------------
------------------------------------------------------------
------------------------------------------------------------
------------------------------------------------------------
------------------------------------------------------------
------------------------------------------------------------
------------------------------------------------------------
------------------------------------------------------------
------------------------------------------------------------
------------------------------------------------------------
------------------------------------------------------------
------------------------------------------------------------
------------------------------------------------------------
------------------------------------------------------------
------------------------------------------------------------
------------------------------------------------------------
------------------------------------------------------------
------------------------------------------------------------
------------------------------------------------------------
------------------------------------------------------------
------------------------------------------------------------
------------------------------------------------------------
------------------------------------------------------------
------------------------------------------------------------
------------------------------------------------------------
------------------------------------------------------------
------------------------------------------------------------
------------------------------------------------------------
------------------------------------------------------------
------------------------------------------------------------
------------------------------------------------------------
------------------------------------------------------------
------------------------------------------------------------
------------------------------------------------------------
------------------------------------------------------------
------------------------------------------------------------
------------------------------------------------------------
------------------------------------------------------------
------------------------------------------------------------
------------------------------------------------------------
------------------------------------------------------------
------------------------------------------------------------
------------------------------------------------------------
------------------------------------------------------------
------------------------------------------------------------
------------------------------------------------------------
------------------------------------------------------------
------------------------------------------------------------
------------------------------------------------------------
------------------------------------------------------------
------------------------------------------------------------
------------------------------------------------------------
------------------------------------------------------------
------------------------------------------------------------
------------------------------------------------------------
------------------------------------------------------------
------------------------------------------------------------
------------------------------------------------------------
------------------------------------------------------------
------------------------------------------------------------
------------------------------------------------------------
------------------------------------------------------------
------------------------------------------------------------
------------------------------------------------------------
------------------------------------------------------------
------------------------------------------------------------
------------------------------------------------------------
------------------------------------------------------------
------------------------------------------------------------
------------------------------------------------------------
------------------------------------------------------------
------------------------------------------------------------
------------------------------------------------------------
------------------------------------------------------------
------------------------------------------------------------
------------------------------------------------------------
------------------------------------------------------------
------------------------------------------------------------
------------------------------------------------------------
------------------------------------------------------------
------------------------------------------------------------
------------------------------------------------------------
------------------------------------------------------------
------------------------------------------------------------
------------------------------------------------------------
----------
>Gypsy-32|724766
------------------------------------------------------------
------------------------------------------------------------
------------------------------------------------------------
------------------------------------------------------------
------------------------------------------------------------
------------------------------------------------------------
--------------------------------ccacttaccttaa--cgtttcctctccg
ttcgctgcag---atgaccagtgcacacgccatctcaccacaaaccagtcatttcctcta
cattcccatctcccc--tccag--ttacagtgagcatacactta---------cacaccc
tc---tgtcttcatgtttttg-tttgttcatttgtttttt---------------cgtct
agtgatagttggacttcagt---gttgggccagccaaaccgagcacaggaatg-gtgcca
gcttatgacatca----------------taagtc---------gcaccatggcaacacc
acatgctgaag---------ctccaaccaggctgttt------------gtgtt------
-gggtacaaccatcgtggctggttatcctgtt--------------aaggagaaaatatg
ttcaagttatgaggtatttgtatgtg-----tgatacacatg------------------
---tgaggcgatctgtt---------------gagcagttgttagt----taatattgat
gtttttttg--ctaaggtgaattttgttaagaacatt--gttgaaagtgcttacctgtt-
---------tatagtatgttcc-aatc-----------------------ggtgggtaga
gt----------------------------------------------------------
----ttgcgatata-taaggagaca-------------------------ccagactcag
cttctt------------------------------------------ggtcagt-ttac
ct------------------ggctatcgaca--------------gtgttgtggcaga-a
ccatg-----------------------------------agcaattatctttgtgt---
--------------------------------tggatac---------------------
-------------------------tcttatattctgtaggtatatt-------------
--------gtttgtttttgtgtt-------------------------------------
--ttatgtaaacgtctt----------------------------catag----------
ttttgtttgtatattgttttgttatatttttcc---------------------------
--------------------------------------t----tgtacat----------
-------------acctttttg--------------------------------------
-------------ggatttggtcactgtacatgta-------------------------
------------------------------------------------------------
------------------------------------------------------------
------------------------------------------------------------
------------------------------------------------------------
------------------------------------------------------------
------------------------------------------------------------
------------------------------------------------------------
------------------------------------------------------------
------------------------------------------------------------
------------------------------------------------------------
------------------------------------------------------------
------------------------------------------------------------
------------------------------------------------------------
------------------------------------------------------------
------------------------------------------------------------
------------------------------------------------------------
------------------------------------------------------------
------------------------------------------------------------
------------------------------------------------------------
------------------------------------------------------------
------------------------------------------------------------
------------------------------------------------------------
------------------------------------------------------------
------------------------------------------------------------
------------------------------------------------------------
------------------------------------------------------------
------------------------------------------------------------
------------------------------------------------------------
------------------------------------------------------------
------------------------------------------------------------
------------------------------------------------------------
------------------------------------------------------------
------------------------------------------------------------
------------------------------------------------------------
------------------------------------------------------------
------------------------------------------------------------
------------------------------------------------------------
------------------------------------------------------------
------------------------------------------------------------
------------------------------------------------------------
------------------------------------------------------------
------------------------------------------------------------
------------------------------------------------------------
------------------------------------------------------------
------------------------------------------------------------
------------------------------------------------------------
------------------------------------------------------------
------------------------------------------------------------
------------------------------------------------------------
------------------------------------------------------------
------------------------------------------------------------
------------------------------------------------------------
------------------------------------------------------------
------------------------------------------------------------
------------------------------------------------------------
------------------------------------------------------------
------------------------------------------------------------
------------------------------------------------------------
------------------------------------------------------------
------------------------------------------------------------
------------------------------------------------------------
------------------------------------------------------------
------------------------------------------------------------
------------------------------------------------------------
------------------------------------------------------------
------------------------------------------------------------
------------------------------------------------------------
------------------------------------------------------------
------------------------------------------------------------
------------------------------------------------------------
------------------------------------------------------------
------------------------------------------------------------
------------------------------------------------------------
------------------------------------------------------------
------------------------------------------------------------
------------------------------------------------------------
------------------------------------------------------------
------------------------------------------------------------
------------------------------------------------------------
------------------------------------------------------------
------------------------------------------------------------
------------------------------------------------------------
------------------------------------------------------------
------------------------------------------------------------
------------------------------------------------------------
------------------------------------------------------------
------------------------------------------------------------
------------------------------------------------------------
------------------------------------------------------------
------------------------------------------------------------
------------------------------------------------------------
--------------------ttttg-----------------------------------
------------------------------------------------------cactgg
a-----------------------------------------------------------
------------------------------------------------------------
------tgtttt------------------------------------------------
------------------------------------------------------------
------------------------------------------------------------
------------------------------------------------------------
------------------------------------------------------------
------------------------------------------------------------
------------------------------------------------------------
------------------------------------------------------------
------------------------------------------------------------
------------------------------------------------------------
----------
>Gypsy-32|724767
------------------------------------------------------------
------------------------------------------------------------
------------------------------------------------------------
------------------------------------------------------------
------------------------------------------------------------
------------------------------------------------------------
------------------------------------------------------------
------------------------------------------------------------
------------------------------------------------------------
------------------------------------------------------------
------------------------------------------------------------
------------------------------------------------------------
------------------------------------------------------------
------------------------------------------------------------
------------------------------------------------------------
------------------------------------------------------------
------------------------------------------------------------
------------------------------------------------------------
------------------------------------------------------------
------------------------------------------------------------
------------------------------------------------------------
------------------------------------------------------------
------------------------------------------------------------
------------------------------------------------------------
------------------------------------------------------------
--------ttttgttttgttatt-------------------------------------
ttg---------------------------------------------------------
--------------atactttgtatttt--------------------------------
----------------------------------------tttggtacat----------
-------------acctttttggctc----------------------------------
-----------------gaggttactacacatatg-------------------------
------------------------------------------------------------
------------------------------------------------------------
------------------------------------------------------------
------------------------------------------------------------
------------------------------------------------------------
------------------------------------------------------------
------------------------------------------------------------
------------------------------------------------------------
------------------------------------------------------------
------------------------------------------------------------
------------------------------------------------------------
------------------------------------------------------------
------------------------------------------------------------
------------------------------------------------------------
------------------------------------------------------------
------------------------------------------------------------
------------------------------------------------------------
------------------------------------------------------------
------------------------------------------------------------
------------------------------------------------------------
------------------------------------------------------------
------------------------------------------------------------
------------------------------------------------------------
------------------------------------------------------------
------------------------------------------------------------
------------------------------------------------------------
------------------------------------------------------------
------------------------------------------------------------
------------------------------------------------------------
------------------------------------------------------------
------------------------------------------------------------
------------------------------------------------------------
------------------------------------------------------------
------------------------------------------------------------
------------------------------------------------------------
------------------------------------------------------------
------------------------------------------------------------
------------------------------------------------------------
------------------------------------------------------------
------------------------------------------------------------
------------------------------------------------------------
------------------------------------------------------------
------------------------------------------------------------
------------------------------------------------------------
------------------------------------------------------------
------------------------------------------------------------
------------------------------------------------------------
------------------------------------------------------------
------------------------------------------------------------
------------------------------------------------------------
------------------------------------------------------------
------------------------------------------------------------
------------------------------------------------------------
------------------------------------------------------------
------------------------------------------------------------
------------------------------------------------------------
------------------------------------------------------------
------------------------------------------------------------
------------------------------------------------------------
------------------------------------------------------------
------------------------------------------------------------
------------------------------------------------------------
------------------------------------------------------------
------------------------------------------------------------
------------------------------------------------------------
------------------------------------------------------------
------------------------------------------------------------
------------------------------------------------------------
------------------------------------------------------------
------------------------------------------------------------
------------------------------------------------------------
------------------------------------------------------------
------------------------------------------------------------
------------------------------------------------------------
------------------------------------------------------------
------------------------------------------------------------
------------------------------------------------------------
------------------------------------------------------------
------------------------------------------------------------
------------------------------------------------------------
------------------------------------------------------------
------------------------------------------------------------
------------------------------------------------------------
------------------------------------------------------------
------------------------------------------------------------
------------------------------------------------------------
------------------------------------------------------------
------------------------------------------------------------
------------------------------------------------------------
------------------------------------------------------------
------------------------------------------------------------
--------------------ttcag-----------------------------------
------------------------------------------------------cacttt
taat--ttt-----------------aacctctttct-----------------------
----------------tgt-aaataaatacca----------------------------
-----ccatttttta-ca-------------------cttccgggat-------------
------aaggcaattttt------------------------------------------
--------------------------------gtgaac---------tggttaatttgag
attttttttttgtgtgt--gtgtgtttgttctcggacatcccacgcct-----gctagtg
gacc-----------------------cactctggg------------------------
------------------------------------------------------------
------------------------------------------------------------
------------------------------------------------------------
------------------------------------------------------------
------------------------------------------------------------
----------
>Gypsy-32|806500
------------------------------------------------------------
------------------------------------------------------------
------------------------------------------------------------
------------------------------------------------------------
-----------------------------------------------tgtggagaagtga
gacttctcccctctgtctctgacggccgcaccaaca-cacacacacacacacacacatac
a-------------------------------ccacttacc----ttcattcctcctccg
tcagctgtg--aaatgaagagtgcacgcgtccattgaccagcatacagtcattc-ctcca
cagtttaatttctcccctccagtctcacacaaaacatacactta---cacacacac--cc
at---tgtctgcgtgg-tttg-tttgtctgtctgtttgtt---------------tgtct
a-gggggttcggacttcagc---gcgagactggccaagccgagcgaagggatg-gcgcgc
gctaattacatca----------------gaagcc---------gcgccatggtggt-tc
gcgcactgaac---------gtccgacagtaccattt-----------tgtgttttctgt
-gggtataaccagctttggtgtttgtcctgttttac-----------aggaaagaagatg
tg---------ttatggttgtttgtgtttaatgtttcatgta------------------
----ttaggtgtctgtt---------------aagcagacatgaactattaatgtttaaa
-caatgcca--tttaaggtgaatttaaagaaagtat---attttatattcctcctggag-
---------tatggcatgcgcc-aatc-----------------------aatgggtgga
gt----------------------------------------------------------
----ctggcgtata-aagagggacg-------------------------ccagactcca
gctcag------------------------------------------ggtcagt-ttac
ct------------------ggcgagcgagc--------------atgctgtggcaga-g
ccatg-----------------------------------agcaattatt----------
---------------------------gtaagtggata----------------------
--------------------------ctagtatacagtggttacgtttgac----ttttt
tcc-tttgatttggttttgtgtt-------------------------------------
--atacatattcgtctt------------------------------ta-----------
-tatttga-tttgttgatttgatactttgta-----------------------------
---------------------------------------tttttgtgtat----------
-------------atattttta--------------------------------------
------------------------------------------------------------
------------------------------------------------------------
------------------------------------------------------------
------------------------------------------------------------
------------------------------------------------------------
------------------------------------------------------------
------------------------------------------------------------
------------------------------------------------------------
------------------------------------------------------------
-aggcgcagcaaacaagagaggagctgtttcttcctgagctgcggggactttgtgagtcg
atatggccgactgagctgacaa---------------------------tgccatcgctc
agtagagtatccacaatggagacttcac---ccccacctacctcaccaccacccgcagtt
ttacca---ctccaagtccagcggacgagtcgtccagaaacgccattaccacccttaaag
gctgatgatgacatcgagagttatctgcagcgattcgaacgtctggcccgaacgtggcag
tggcctcgagcggaatggatctgtcggctggggccattactgactggtcgagcgctggaa
gcatatcttgcaatggatgaggtcagtgctgatgattatgtacaattaaaagactctctt
ctgcagaaatacaacgtgtctgcagaaacctaccgtcaacgcttcagagcgtctacatca
ccgcaaggagagttacagacggaaacatatcattgcctgaaacacctgtatcagcgctgg
gttcaaccaaatcttcactccaaggatgagatcggtgagctgattatcatggagcaagtg
ctgagggttatggatccagataccaggacatgggtcaaagaacatgagccggactcagga
ctggtagcagcacgactagctcagcagtatgctaacgctcattgctctggtctgcgcacg
caacctgcaaaaggtagagcatgacacaatttacaaaatactgacaaccagcattcacat
ggacttgagactgaagaaacacatacactgatctgttatgcgtgtcaacaacaaggacac
aaagcatcggtatgccctgctagaaaatcaaaactaactgggtttt-ttatgcaccaaga
gagggcaatgctaacagtgactgtgatgtg------aatgctaaaatgttggacattgtg
gttaatggtcgtgagctgaaagcactacttgacactgtaaattctatttccttgataaaa
tattgccatgtgaacaatgttgactatgctaataccactaacgtacaatacagacatgtg
gatatacgaagttatcctaaagcttatgtacttgtgggaatacataataaaatgtacatg
ttgaatgtagctgtggtcactaatttaccagctgacatggttttaggtcgagatcttttt
ctgttgaatgaactgtgctatttttctaccaagcagggctctgcaggtttaaataacatt
gaaaatgtgttttctgtagtaacgcgtgcccaaacaaaagctggtttgcagccactgcca
gactttgatgatagtctgctgcagggtgaaaccaagggcaaaaggaaaacgcgtcagcag
aaaagactgttaaaaaggctagggtctccagttcagaaacctagtatgaaaggtattgag
gcagaaaactggaagattcctgaaaacatttcagaattaaagagaaatgatgattctttg
agaaaactttttgtgagagctgaaaaaactgataacatcaatttgaaagatgaacatttt
gttgtcattgacgatgttttatatgtgcaagtaggaga---aaaacgtttggttgtaccc
atgtctgtcaatccccttgtgttacatcttgcacacacacttccatgggcaggacatttg
gcattccagaaaacatacacccgcatcagtacacgtttctattggccaaccatgtactct
gatgtcca----------aacacatgcaacatctgtcagacaaccagtgcggttcgtcat
agagacaaagctccattacaaccactccccattatttcaaccccttttcgctgtattgcc
atggatgtcgtgggaccactggag---agtaatgctggacattgctacattcttgtaatt
tgtgattacgccactcgttaccccgagacattcccactttgcacagtcactgccactaaa
atttttcaagctcttactgcattgttttccagagtaagaatcccggacgagatcattacc
gatcagggtacaaactccatgtcacgtgtgatgaaaatattccagcagcagctgggcatc
aagcaactgagaactacaccataccatcctcagacagacgggctgttggagcgtttcaac
gcgactttgaagaacatgctgaggaagtgtgtgtctgatacaggacaagactgggacaaa
tggttgccattcttgctgtttgcatacaaggaggtaccacaagcgtcaactgggttctca
ccatttgaactaatgtatggttggccagtccaaggaccgctggatattctgaagaaggca
tggacgagaccttctggagcagtggaggacagcagcatcgtctgtttcatcctaaagatg
agagacaggctggaaacctacagggagaggaaacctacagggctgtggaaaaccttaaag
aggcacaaacaaagcagaagacatggtatgaccaaagaagtcgtcttcgccagttccagc
caggacaaaaggtactgttacttttacccacctccaccaacaaacttcagccgaaatggc
aggtgccatatgaagtgacaaagaagatggggccagtcacttatgagattctccatccag
agaagaagaaaagtcgacaggtttaccacatcaacctactgaaagagtggaaagagacga
agaagaaagctgaagaagtattgatggtgagagaggtgaaggaggattaagacgatcatg
ctgaggagattgttacacctagacaagctgcttagctaaagctggatcacctggaggagg
gcaagaaatatgagttaaaggaggtactcgatgcttacccatcattgttccaggag----
------------------------------------------------------------
---------------------------------------------------ttcaaacca
tgaagcaactgtgggtaattgaaccgtcgtcatcggagtggagcagtcccatagtcatcg
tccctaagaaggatggatctttaaggatctgtgttgactttaggaaacttaatgctcaat
ccaggtttgatgcttaccccatgccgaggattgatgacttgctggagagaatagggcagg
ctcgctacataaccacactggatctgtgc-aaaggttactggcaggtgcccctccatcct
tcatcgaaacccctcactgccttcaggacccctcttggcctatatatgtttacgatactt
ccgtttgggttacattgggcaactgcaactatccagcgcctcatggaccgtgtccttcag
ggctgggaaagttttgcgtctgcttacctagatgacgtggt---------gatattcagt
cacacgtgaatggaacatctgcagcacgtaaaacaggccctgaagaaaattcaaggagcg
ggtctgtccttaaatgtgactaagtgcgagtggggccagaaagaaacca--actacctgg
gatacagactgggcaatggtggactcagaccacaggtggacaaggtagaagcgattcgga
ggagccaaaaacctaggaccaaaaaggaggtacgttccttcctatgattgatgggctggt
accgatgcttcatcccagacttcgcatcaacagcagcacccctaacagacttgctcacta
aaggaataaagaatccagtcgtatggactgatgcctgtgaacaggcgtggaatactttga
aggagaggctatgtacacatcctgtgttgaa---------------aaagagatttgtgg
tgcgagtggacgcatcggatagagggattggcgcggtactagcccaaggaccagctggac
aagagcaacctgtggtatttctgagtaggaagctgttggctagggagtctcgatactcta
caatagtgaaggagtgtctagcaattaagtggtccctggaatccctccactactacctcc
tggggtgggaatttgacttggaaacggaccatcgagcacttacctggataaactccatga
aagataccattgccatagtgacccggtggtacctgacattaaaacctttccaattcaaga
taagtcattgccctgggaggaaaaatctagtagccgacttcctgtccaggtttctggaca
gtacgcagcttggagagggggaggata-tgtggagaagtgagacttctcccctccgtctc
tgacggccgcaccg--------------------------------acacacacacacac
acataca-----ccacttacc--ttcatttctcctccgtcagctgtgaaaacatgagtgc
acgcgtccattcatcagcatacagtca---------------------------------
------------------------------------------------------------
------------------------------------------------------------
------------------------------------------------------------
------------------------------------------------------------
------------------------------------------------------------
------------------------------------------------------------
------------------------------------------------------------
------------------------------------------------------------
---------------------------------ttcctctagtttcatttctcccttcca
gtctcacacaaagcatacacttaca-----------------------------------
------------------------------------------------------cacaca
cacacattgtctg------------------catggt-----------------------
------------------------------------------------------------
------------------------------------------------------------
---------------------------------------------------ttgtttgtc
--tg----------------------tctgtt-------------------tgtttgtct
agggggtttgc-------------gcgcgagaccggccaagccgagcg-----aagggat
ggca-----------------------cacttat--------------------------
------------------------------------------------------------
------------------------------------------------------------
------------------------------------------------------------
------------------------------------------------------------
------------------------------------------------------------
----------
>Gypsy-32|806501
------------------------------------------------------------
------------------------------------------------------------
------------------------------------------------------------
------------------------------------------------------------
------------------------------------------------------------
------------------------------------------------------------
------------------------------------------------------------
------------------------------------------------------------
------------------------------------------------------------
------------------------------------------------------------
------------------------------------------------------------
------------------------------------------------------------
------------------------------------------------------------
------------------------------------------------------------
------------------------------------------------------------
------------------------------------------------------------
------------------------------------------------------------
------------------------------------------------------------
------------------------------------------------------------
------------------------------------------------------------
------------------------------------------------------------
------------------------------------------------------------
------------------------------------------------------------
---------------------------------ggaca----------------------
--------------------------c---------------------------------
------------------------------------------------------------
------------------------------------------------------------
------------------------------------------------------------
-------------------------------------------tgtatat----------
-------------atatatttc--------------------------------------
------------------------------------------------------------
------------------------------------------------------------
------------------------------------------------------------
------------------------------------------------------------
------------------------------------------------------------
------------------------------------------------------------
------------------------------------------------------------
------------------------------------------------------------
------------------------------------------------------------
------------------------------------------------------------
------------------------------------------------------------
------------------------------------------------------------
------------------------------------------------------------
------------------------------------------------------------
------------------------------------------------------------
------------------------------------------------------------
------------------------------------------------------------
------------------------------------------------------------
------------------------------------------------------------
------------------------------------------------------------
------------------------------------------------------------
------------------------------------------------------------
------------------------------------------------------------
------------------------------------------------------------
------------------------------------------------------------
------------------------------------------------------------
------------------------------------------------------------
------------------------------------------------------------
------------------------------------------------------------
------------------------------------------------------------
------------------------------------------------------------
------------------------------------------------------------
------------------------------------------------------------
------------------------------------------------------------
------------------------------------------------------------
------------------------------------------------------------
------------------------------------------------------------
------------------------------------------------------------
------------------------------------------------------------
------------------------------------------------------------
------------------------------------------------------------
------------------------------------------------------------
------------------------------------------------------------
------------------------------------------------------------
------------------------------------------------------------
------------------------------------------------------------
------------------------------------------------------------
------------------------------------------------------------
------------------------------------------------------------
------------------------------------------------------------
------------------------------------------------------------
------------------------------------------------------------
------------------------------------------------------------
------------------------------------------------------------
------------------------------------------------------------
------------------------------------------------------------
------------------------------------------------------------
------------------------------------------------------------
------------------------------------------------------------
------------------------------------------------------------
------------------------------------------------------------
------------------------------------------------------------
------------------------------------------------------------
------------------------------------------------------------
------------------------------------------------------------
------------------------------------------------------------
------------------------------------------------------------
------------------------------------------------------------
------------------------------------------------------------
------------------------------------------------------------
------------------------------------------------------------
------------------------------------------------------------
------------------------------------------------------------
------------------------------------------------------------
------------------------------------------------------------
------------------------------------------------------------
------------------------------------------------------------
------------------------------------------------------------
------------------------------------------------------------
------------------------------------------------------------
------------------------------------------------------------
------------------------------------------------------------
------------------------------------------------------------
------------------------------------------------------------
------------------------------------------------------------
------------------------------------------------------------
------------------------------------------------------------
------------------------------------------------------------
------------------------------------------------------------
------------------------------------------------------------
------------------------------------------------------------
------------------------------------------------------------
----------------------ttg-----------------------------------
------------------------------------------------------cactgg
actttatccttca------------------catttt-----------------------
-----------------gt-aaataaataccact--------------------------
-------ttttttta-ca-------------------cttccgggt--------------
------caggccattgtgtttt---------------------------ggatttttgcc
attg----------------------tttttttttttt------------------tttt
ttgggtttatt-------------gtggtgttcaggcctccaacgcct-----actagtg
ggcc-----------------------cactcggggt-tcacaacat-------------
------------------------------------------------------------
------------------------------------------------------------
------------------------------------------------------------
------------------------------------------------------------
------------------------------------------------------------
----------
>Gypsy-32|806502
------------------------------------------------------------
------------------------------------------------------------
------------------------------------------------------------
------------------------------------------------------------
------------------------------------------------------------
------------------------------------------------------------
------------------------------------------------------------
------------------------------------------------------------
-----------------------------------------ttg----------------
-----tgtctttgtgtttttg-tttgttagtctagt------------------------
--gggggttcggatatcagc---ctgaggccggccgagc-----gaagggata-gtgcgc
gcttattacatca----------------gaagcc---------gcgccat---------
------------------------------------------------------------
------------------------------------------------------------
------------------------------------------------------------
------------------------------------------------------------
------------------------------------------------------------
------------------------------------------------------------
------------------------------------------------------------
------------------------------------------------------------
------------------------------------------------------------
------------------------------------------------------------
------------------------------------------------------------
------------------------------------------------------------
------------------------------------------------------------
------------------------------------------------------------
------------------------------------------------------------
------------------------------------------------------------
------------------------------------------------------------
------------------------------------------------------------
------------------------------------------------------------
------------------------------------------------------------
------------------------------------------------------------
------------------------------------------------------------
------------------------------------------------------------
------------------------------------------------------------
------------------------------------------------------------
------------------------------------------------------------
------------------------------------------------------------
------------------------------------------------------------
------------------------------------------------------------
------------------------------------------------------------
------------------------------------------------------------
------------------------------------------------------------
------------------------------------------------------------
------------------------------------------------------------
------------------------------------------------------------
------------------------------------------------------------
------------------------------------------------------------
------------------------------------------------------------
------------------------------------------------------------
------------------------------------------------------------
------------------------------------------------------------
------------------------------------------------------------
------------------------------------------------------------
------------------------------------------------------------
------------------------------------------------------------
------------------------------------------------------------
------------------------------------------------------------
------------------------------------------------------------
------------------------------------------------------------
------------------------------------------------------------
------------------------------------------------------------
------------------------------------------------------------
------------------------------------------------------------
------------------------------------------------------------
------------------------------------------------------------
------------------------------------------------------------
------------------------------------------------------------
------------------------------------------------------------
------------------------------------------------------------
------------------------------------------------------------
------------------------------------------------------------
------------------------------------------------------------
------------------------------------------------------------
------------------------------------------------------------
------------------------------------------------------------
------------------------------------------------------------
------------------------------------------------------------
------------------------------------------------------------
------------------------------------------------------------
------------------------------------------------------------
------------------------------------------------------------
------------------------------------------------------------
------------------------------------------------------------
------------------------------------------------------------
------------------------------------------------------------
------------------------------------------------------------
------------------------------------------------------------
------------------------------------------------------------
------------------------------------------------------------
------------------------------------------------------------
------------------------------------------------------------
------------------------------------------------------------
------------------------------------------------------------
------------------------------------------------------------
------------------------------------------------------------
------------------------------------------------------------
------------------------------------------------------------
------------------------------------------------------------
------------------------------------------------------------
------------------------------------------------------------
------------------------------------------------------------
------------------------------------------------------------
------------------------------------------------------------
------------------------------------------------------------
------------------------------------------------------------
------------------------------------------------------------
------------------------------------------------------------
------------------------------------------------------------
------------------------------------------------------------
------------------------------------------------------------
------------------------------------------------------------
------------------------------------------------------------
------------------------------------------------------------
------------------------------------------------------------
------------------------------------------------------------
------------------------------------------------------------
------------------------------------------------------------
------------------------------------------------------------
------------------------------------------------------------
------------------------------------------------------------
------------------------------------------------------------
------------------------------------------------------------
------------------------------------------------------------
------------------------------------------------------------
------------------------------------------------------------
------------------------------------------------------------
------------------------------------------------------------
------------------------------------------------------------
------------------------------------------------------------
------------------------------------------------------------
------------------------------------------------------------
------------------------------------------------------------
------------------------------------------------------------
------------------------------------------------------------
----------
>Gypsy-32|882460
------------------------------------------------------------
------------------------------------------------------------
------------------------------------------------------------
------------------------------------------------------------
-----------------------------------------------tgtgaaaaagtga
gacttctccctaccatccccgacagccacactgg---tacacacacc-------acacac
acactt--------------------gcattgttacttaccttcattcctttccccttta
tgagctggca---gtgacgagtgcacgctcctttttaccagcattcagtcagta-ctcca
cttttccatgtcccc--tccagtcacccag-----atttattca---tgaaaacaccccc
at---tgtctttatattc----tttgtttgtctgtttgta---------------tgtgt
g-gaaggttcaaacttcagt---gcagggctggccaaaccaagcaaagagaag-gcacgt
gcttatgacgaca----------------gaagcc---------atggcatggtggcact
acatgctcgga---------gtctgaccaaaccatag------------ctgttttgtgt
ggggtacctccattgttagtatctccgtta----------------agagaataaaaata
tgtgt------ttatgtttaattgtgttta-tgttgtatgtg------------------
----attattatctgtttaaata-------------------------------------
----------tgttgtgttttttttatggaaaagatgaggtaaaagctacttacctgat-
--------------------------------------------------gatagatgca
ag----------------------------------------------------------
----gaggcatata-aaaggagaag-------------------------ccaaactcca
gatcgt------------------------------------------catcagt-ttac
ct------------------ggctagtaagca-------------gtgttgtgggggatg
acattgaaagcta--c-----------------------ctgcgatgatttaaatgtgtt
g-ctc-aaatttggcagtggccttgagaggagtggagctgtcttat--------------
-----------------------ctggtcaagtgcaagaggcatacttggc---------
----gatggatgaggtcagtact------------------------------------a
aagattatgatcaactgaagg---------------------------------------
atgcccttctgcaaaaatctgacatctctgcggaatcctacca--------------tca
atgttttagggctgcta---caatgcctgaagagacatgtcattgcctgcg---------
-------------acatctttatcagtgcag-----------------------------
-------------ggtatgaccagatacacatacaa------------------------
------------------------------------------------------------
------------------------------------------------------------
------------------------------------------------------------
------------------------------------------------------------
------------------------------------------------------------
------------------------------------------------------------
------------------------------------------------------------
------------------------------------------------------------
------------------------------------------------------------
------------------------------------------------------------
------------------------------------------------------------
------------------------------------------------------------
------------------------------------------------------------
------------------------------------------------------------
------------------------------------------------------------
------------------------------------------------------------
------------------------------------------------------------
----------------------aggaggagattggcaagcagatcatccttaaacaacta
caaagagttatgcaacctgatgccaaaatgtgggtgaaagaacacaaatcgaaattaaga
ctggtggcagcaaggttagcccggcagttcatgaatgctcatcgctctggcctacg---g
tagccttctaaaggtagaacacgacacatgtttcgcaatactgacaagcaacactcaga-
-----------------------tatacttatctgttatgcctgtcagcagaaggggcac
aaagcatctgtgtgcccagcccaaaaaattaagctgacaggattttgttatgctccaaga
gagtgtgatgctaacagtgactttgatgtggaacaaaaagctgaaatgttgaacgttaat
gtgaatggctgtgtacttaaagctttgtttgatacaggtggttctagttcactaattaaa
ttatgccatgtgtctaatgttgactttactactacaactgaagtacaatttgtttatggg
catgt-------------aaggcagaagtacttgtggatattcaggaacaaatgtgttta
ttgattgttgcagttgt--ctaaccttccagcagtcatgattttaggaagagacctccca
gtgttgagtgaactgtgtattagttctaccaaatagaactat---ggtgtgaatataact
aaaactgtgtttgctgtaatgactcaagccc-atcaaaagctgttctgcaactgctgcca
gactttgacagtagtctactgcagggtggccctaagaa------------attacatcag
cagagactgcttaagtacctgggttttccagtttccaaacgttctaccaagggtttaggg
gctagtaactggcagatcccagaaaattttgcttaattacaaagaa--tataaaacgctt
aaatatttgtttgttagggcgagaaaacctggttacacagatctaaatgatgaaaagttt
gtgattattgataatgtgtttcatgtacaagttagtgatgtgaaatgtatggttg-----
------------------------------------------------------------
------------------------------------------------------------
------------------------------------------------------------
------------------------------------------------------------
------------------------------------------------------------
------------------------------------------------------------
------------------------------------------------------------
------------------------------------------------------------
------------------------------------------------------------
------------------------------------------------------------
------------------------------------------------------------
------------------------------------------------------------
------------------------------------------------------------
------------------------------------------------------------
------------------------------------------------------------
------------------------------------------------------------
------------------------------------------------------------
----aaagaagagtcgtcaaacttaccatgttagccttctcaaggaatggaaggaggcca
agccagaactagaaatgtcactcatgataaggaaagtgggggaagatgaaagtgaatcag
cagaggagatggtaaca--gaggaagcatggaaagctaaaactggaacacctggaagaag
aaaaccaacaatagttacaagatttacttaactattactgttcattgttccagcaaattc
caggtagaacagactttataaaacacacaattcatctcacctataccatgccatcaagac
agagaccatatagaatcctgcagaaactgttaaagtcattaaaagatgagatcaaaacta
tgaaggagttgggggtcatagaggctttattaccagaatagagtagcctacttgtcatcg
tcccaaagaaagatggatcctcatgagtct-tagggacttccataagcttaatgcccaat
cgaggtttaatgcctatcctatgcctaggattgatggtctgttggagaggattggacatg
cctgctacatcacaacattggacctgtgctaagggttactggtaggtgtccctccatcct
tcatcaagaccactgactaccttcagaacaccagttgggccat--cagttcaccattctt
ccattcagattacatggggcacctacaaccttccagcgactcatggacaaagttctc--g
ggctgtaaagagtgggcagctgcatacctagatgaagttgt---------gatttatagt
cacacatggatggatcatttgcaacacctaaggcagaccccagagaagatccaagtggcc
ggtct-tccttaaatgtggcaaagtgttagtggggcaagcaaga----------------
------------------gttgtctttgagcacaggtagataaggtggaagcaatttggt
ggaaccgaggacccagaactaagaaggtggtgtgttcatttctaagacctgtgggctagt
a-------------cctggcttc--ctcaacagcagcacctttaacagacccatctacca
aagggacaaagaaaccagtcatttggactgaggtctacaagcaggcatagaaaacacttc
aataaagactctgtgcacatctagtgctgaagagtctggtcttcacttaaagattccagg
tgcaggtggacgcatccgatagagggattgtcatggtactggctccaggaccacctggag
aggagagacctggggtgtttctgagtagaaaactgttgcccagtgaaactctgtactcca
cagtggatatagagtgtctggccatcaagtggtcgctagaatccctacaatactacctct
tggggtgggattttgacctggataca----------------------------------
--------------------------ttgtacaaggtgttacaacattaaaacttcaaga
tatgtcattgccctgggaggaaaaacctagtagcc-atgtcctgtccaggttaccggaca
gtaggcggctcagagagagggaggata---------------------------------
------------------------------------------------------------
------------------------------------------------------------
------------------------------------------------------------
-------------------------------ttggtgtc---------------------
----------------------agaagtgggatggccacacagaagaaga----------
------------------------------------------------------------
------------------------------------------------------------
------------------------------------------------------------
----tgtcaaaagggagaatgccgggtctaagg-ttcaatgct-----------------
------------------------------------------------------------
------------------------------------------------------------
------------------------------------------------------------
--------aaggatgcagcctgctg-----------------------------------
------------------------------------------------------aattga
acattattt-----------------tttaacatctt-----------------------
----------------tgt-aaataaataccacc--------------------------
--------tttttta-ca-------------------cttccaggt--------------
------caggccattg-----------------------------------gtttttgga
ttgtgtta----------------------------------------------------
-------tttt-------------tgtggtcgcaggcttctcacagct-----tgtggtg
gact-----------------------cacttcaagt-tcactagattatgaaaaagtgc
cccaccatctctgacagccgcaatagtacacacccacgcacaca---attacattgttac
ttacattcatgcctttc-------------ccctccgttagctggcagcgatgagt----
---gcacgctcaatttca------ccagcatttggtcaattgtccacattgccatatccc
cttcagtcacccagatgcatacatgtacacacccattgcttttgagtctttgtttgtctg
tttgtatgtg-----tgaaattca------------atgtggggccagccaaatc-----
----------
>Gypsy-32|882461
------------------------------------------------------------
------------------------------------------------------------
------------------------------------------------------------
------------------------------------------------------------
------------------------------------------------------------
------------------------------------------------------------
------------------------------------------------------------
------------------------------------------------------------
------------------------------------------------------------
------------------------------------------------------------
------------------------------------------------------------
------------------------------------------------------------
------------------------------------------------------------
----------------------------------------------------------ta
tatat------atat---------------------------------------------
------------------------------------------------------------
------------------------------------------------------------
------------------------------------------------------------
------------------------------------------------------------
------------------------------------------------------------
------------------------------------------------------------
------------------------------------------------------------
------------------------------------------------------------
------------------------------------------------------------
------------------------------------------------------------
------------------------------------------------------------
------------------------------------------------------------
------------------------------------------------------------
------------------------------------------------------------
------------------------------------------------------------
------------------------------------------------------------
------------------------------------------------------------
------------------------------------------------------------
------------------------------------------------------------
------------------------------------------------------------
------------------------------------------------------------
------------------------------------------------------------
------------------------------------------------------------
------------------------------------------------------------
------------------------------------------------------------
------------------------------------------------------------
------------------------------------------------------------
------------------------------------------------------------
------------------------------------------------------------
------------------------------------------------------------
------------------------------------------------------------
------------------------------------------------------------
------------------------------------------------------------
------------------------------------------------------------
------------------------------------------------------------
------------------------------------------------------------
------------------------------------------------------------
------------------------------------------------------------
------------------------------------------------------------
------------------------------------------------------------
------------------------------------------------------------
------------------------------------------------------------
------------------------------------------------------------
------------------------------------------------------------
------------------------------------------------------------
------------------------------------------------------------
------------------------------------------------------------
------------------------------------------------------------
------------------------------------------------------------
------------------------------------------------------------
------------------------------------------------------------
------------------------------------------------------------
------------------------------------------------------------
------------------------------------------------------------
------------------------------------------------------------
------------------------------------------------------------
------------------------------------------------------------
------------------------------------------------------------
------------------------------------------------------------
------------------------------------------------------------
------------------------------------------------------------
------------------------------------------------------------
------------------------------------------------------------
------------------------------------------------------------
------------------------------------------------------------
------------------------------------------------------------
------------------------------------------------------------
------------------------------------------------------------
------------------------------------------------------------
------------------------------------------------------------
------------------------------------------------------------
------------------------------------------------------------
------------------------------------------------------------
------------------------------------------------------------
------------------------------------------------------------
------------------------------------------------------------
------------------------------------------------------------
------------------------------------------------------------
------------------------------------------------------------
------------------------------------------------------------
------------------------------------------------------------
------------------------------------------------------------
------------------------------------------------------------
------------------------------------------------------------
------------------------------------------------------------
------------------------------------------------------------
------------------------------------------------------------
------------------------------------------------------------
------------------------------------------------------------
------------------------------------------------------------
------------------------------------------------------------
------------------------------------------------------------
------------------------------------------------------------
------------------------------------------------------------
------------------------------------------------------------
------------------------------------------------------------
------------------------------------------------------------
------------------------------------------------------------
------------------------------------------------------------
------------------------------------------------------------
------------------------------------------------------------
------------------------------------------------------------
------------------------------------------------------------
------------------------------------------------------------
------------------------------------------------------------
------------------------------------------------------------
------------------------------------------------------------
----------------------ttg-----------------------------------
------------------------------------------------------gactgg
acattattg-----------------tttgaaatgtt-----------------------
----------------tgt-aaataaacatcacc--------------------------
--------tttttta-ca-------------------ctttcaggt--------------
------caggccatta-----------------------------------gtttttgga
ttgtgtta---------------------------------------------------t
ttgtgtgtttt-------------tgtggtgtcaggtctctcacgcct-----catggta
gatc-----------------------ccctacgtgt-tcactaca--------------
------------------------------------------------------------
------------------------------------------------------------
------------------------------------------------------------
------------------------------------------------------------
------------------------------------------------------------
----------
>Gypsy-32|882462
------------------------------------------------------------
------------------------------------------------------------
------------------------------------------------------------
------------------------------------------------------------
-----------------------------------------------tgtgaagaagtga
gacttctcccctctgtcttcaacggacgcaccggta-cacacacacacacacatacatac
a--cac-------------------------cacacttgcctttattcctacctcctcca
tcagcagtgatttttgatgaatgcacacgtcatatcaccagcattccgttatcc-ctcca
cagtttcatctctcccctacagtctcacataaagcatacactta-----------catcc
at---tgtctttgtg----tt-ttcgtttgt-----------------------------
------------------------------------------------------------
------------------------------------------------------------
------------------------------------------------------------
------------------------------------------------------------
------------------------------------------------------------
----ttgtctgtttgtt-----------------------------------tgtctaga
ggggt-------------------------------------------------------
------------------------------------------------------------
------------------------------------------------------------
--------------------------------------------------ttggacttca
gcacga------------------------------------------gaccggc-gaac
cc------------------ga--------------------------------------
------------------------------------------------------------
------------------------------------------------------------
------------------------------------------------------------
------------------------------------------------------------
------------------------------------------------------------
------------------------------------------------------------
------------------------------------------------------------
------------------------------------------------------------
------------------------------------------------------------
------------------------------------------------------------
------------------------------------------------------------
------------------------------------------------------------
------------------------------------------------------------
------------------------------------------------------------
------------------------------------------------------------
------------------------------------------------------------
------------------------------------------------------------
------------------------------------------------------------
------------------------------------------------------------
------------------------------------------------------------
------------------------------------------------------------
------------------------------------------------------------
------------------------------------------------------------
------------------------------------------------------------
------------------------------------------------------------
------------------------------------------------------------
------------------------------------------------------------
------------------------------------------------------------
------------------------------------------------------------
------------------------------------------------------------
------------------------------------------------------------
------------------------------------------------------------
------------------------------------------------------------
------------------------------------------------------------
------------------------------------------------------------
------------------------------------------------------------
------------------------------------------------------------
------------------------------------------------------------
------------------------------------------------------------
------------------------------------------------------------
------------------------------------------------------------
------------------------------------------------------------
------------------------------------------------------------
------------------------------------------------------------
------------------------------------------------------------
------------------------------------------------------------
------------------------------------------------------------
------------------------------------------------------------
------------------------------------------------------------
------------------------------------------------------------
------------------------------------------------------------
------------------------------------------------------------
------------------------------------------------------------
------------------------------------------------------------
------------------------------------------------------------
------------------------------------------------------------
------------------------------------------------------------
------------------------------------------------------------
------------------------------------------------------------
------------------------------------------------------------
------------------------------------------------------------
------------------------------------------------------------
------------------------------------------------------------
------------------------------------------------------------
------------------------------------------------------------
------------------------------------------------------------
------------------------------------------------------------
------------------------------------------------------------
------------------------------------------------------------
------------------------------------------------------------
------------------------------------------------------------
------------------------------------------------------------
------------------------------------------------------------
------------------------------------------------------------
------------------------------------------------------------
------------------------------------------------------------
------------------------------------------------------------
------------------------------------------------------------
------------------------------------------------------------
------------------------------------------------------------
------------------------------------------------------------
------------------------------------------------------------
------------------------------------------------------------
------------------------------------------------------------
------------------------------------------------------------
------------------------------------------------------------
------------------------------------------------------------
------------------------------------------------------------
------------------------------------------------------------
------------------------------------------------------------
------------------------------------------------------------
------------------------------------------------------------
------------------------------------------------------------
------------------------------------------------------------
------------------------------------------------------------
------------------------------------------------------------
------------------------------------------------------------
------------------------------------------------------------
------------------------------------------------------------
------------------------------------------------------------
------------------------------------------------------------
------------------------------------------------------------
------------------------------------------------------------
------------------------------------------------------------
------------------------------------------------------------
------------------------------------------------------------
------------------------------------------------------------
------------------------------------------------------------
------------------------------------------------------------
------------------------------------------------------------
------------------------------------------------------------
------------------------------------------------------------
------------------------------------------------------------
------------------------------------------------------------
----------
>Gypsy-32|882463
atctttaatgttgactatatgtattcgtctttaaattgcattcactgtcttgacacgttg
cattagctcacgtttttattggcctaccatgtatactgcatggatattgtttgtgctgga
caccactacatacttgtcatctgtgactatcattcccacttcgcactgtttccagggtag
gcatctgtgatgaagaagtttcaccagcagtttgggctggtgaagaggtttaacgagaca
ctcaagctgctgaagcctttgaaagggcccactttggattcataatatgtggagaagtga
gacttctgccctccatctccgacggccacaccagta-cacacacatacacccacatacac
aaacac-------------------------cacacttgcctttattccttcctcctctg
tcaacggtgattttcgatgagtgcacacaacatatcaccgtcattccatcatcc-ctcca
cagtttcatctctcccgtacagactcacatgaagcatacactt-----------acaccc
at---tgtcttggtg----tt-tttg--------attgtt---------------tgtct
tggggggttcgaacttcaga---gcgagaccggcaaacccaagtgaaggattg-gta---
----------------------------------g---------taaacatggcagt-cc
gcgtgctgtaa---------gtccgaccgtaccattt------------atgtt-tatgt
-gggtacaaccagcgttgttgttgtttttcctgtttt--------acaggaggagagatg
t----------tagtggctgtaggtgtttaatg-tttatata------------------
---tttatttgtctgtt---------------aagcagacgtgaatgttttatgtttaaa
gagatgccg---ttaaggcaagtttaacgaagatat---attttagatacatacctga--
----------atggcttacgcc-aatc-----------------------gataggcaga
gt----------------------------------------------------------
----ctggtgtata-aagaaggacg-------------------------ccagactcca
gttcgg------------------------------------------ggttagt-taac
ct------------------ggcgagcgagt--------------gtgctataccaga-g
tcgtg-----------------------------------agcaatttttc---------
-------------------------cagtaactagata----------------------
--------------------------cttgtatacagtggtgaagtatgact-tgctttt
cctgtttcttttctcttt------------------------------------------
-----------aattat-------------------------------------------
---------ttttgtgttgt----------------------------------------
------------------------------------------------------------
------------------------------------------------------------
------------------------------------------------------------
------------------------------------------------------------
------------------------------------------------------------
------------------------------------------------------------
------------------------------------------------------------
------------------------------------------------------------
------------------------------------------------------------
------------------------------------------------------------
------------------------------------------------------------
------------------------------------------------------------
------------------------------------------------------------
------------------------------------------------------------
------------------------------------------------------------
------------------------------------------------------------
------------------------------------------------------------
------------------------------------------------------------
------------------------------------------------------------
------------------------------------------------------------
------------------------------------------------------------
------------------------------------------------------------
------------------------------------------------------------
------------------------------------------------------------
------------------------------------------------------------
------------------------------------------------------------
------------------------------------------------------------
------------------------------------------------------------
------------------------------------------------------------
------------------------------------------------------------
------------------------------------------------------------
------------------------------------------------------------
------------------------------------------------------------
------------------------------------------------------------
------------------------------------------------------------
------------------------------------------------------------
------------------------------------------------------------
------------------------------------------------------------
------------------------------------------------------------
------------------------------------------------------------
------------------------------------------------------------
------------------------------------------------------------
------------------------------------------------------------
------------------------------------------------------------
------------------------------------------------------------
------------------------------------------------------------
------------------------------------------------------------
------------------------------------------------------------
------------------------------------------------------------
------------------------------------------------------------
------------------------------------------------------------
------------------------------------------------------------
------------------------------------------------------------
------------------------------------------------------------
------------------------------------------------------------
------------------------------------------------------------
------------------------------------------------------------
------------------------------------------------------------
------------------------------------------------------------
------------------------------------------------------------
------------------------------------------------------------
------------------------------------------------------------
------------------------------------------------------------
------------------------------------------------------------
------------------------------------------------------------
------------------------------------------------------------
------------------------------------------------------------
------------------------------------------------------------
------------------------------------------------------------
------------------------------------------------------------
------------------------------------------------------------
------------------------------------------------------------
------------------------------------------------------------
------------------------------------------------------------
------------------------------------------------------------
------------------------------------------------------------
------------------------------------------------------------
------------------------------------------------------------
------------------------------------------------------------
------------------------------------------------------------
------------------------------------------------------------
------------------------------------------------------------
------------------------------------------------------------
------------------------------------------------------------
------------------------------------------------------------
------------------------------------------------------------
------------------------------------------------------------
------------------------------------------------------------
------------------------------------------------------------
------------------------------------------------------------
------------------------------------------------------------
------------------------------------------------------------
------------------------------------------------------------
------------------------------------------------------------
------------------------------------------------------------
------------------------------------------------------------
------------------------------------------------------------
------------------------------------------------------------
------------------------------------------------------------
------------------------------------------------------------
------------------------------------------------------------
------------------------------------------------------------
------------------------------------------------------------
------------------------------------------------------------
------------------------------------------------------------
------------------------------------------------------------
------------------------------------------------------------
------------------------------------------------------------
----------
>Gypsy-32|882464
------------------------------------------------------------
------------------------------------------------------------
------------------------------------------------------------
------------------------------------------------------------
------------------------------------------------------------
------------------------------------------------------------
------------------------------------------------------------
------------------------------------------------------------
------------------------------------------------------------
------------------------------------------------------------
------------------------------------------------------------
------------------------------------------------------------
------------------------------------------------------------
------------------------------------------------------------
------------------------------------------------------------
------------------------------------------------------------
------------------------------------------------------------
------------------------------------------------------------
------------------------------------------------------------
------------------------------------------------------------
------------------------------------------------------------
------------------------------------------------------------
------------------------------------------------------------
------------------------------------------------------------
------------------------------------------------------------
------------------------------------------------------------
------------------------------------------------------------
------------------------------------------------------------
------------------------------------------------------------
------------------------------------------------------------
------------------------------------------------------------
------------------------------------------------------------
------------------------------------------------------------
------------------------------------------------------------
------------------------------------------------------------
------------------------------------------------------------
------------------------------------------------------------
------------------------------------------------------------
------------------------------------------------------------
------------------------------------------------------------
------------------------------------------------------------
------------------------------------------------------------
------------------------------------------------------------
------------------------------------------------------------
------------------------------------------------------------
------------------------------------------------------------
------------------------------------------------------------
------------------------------------------------------------
------------------------------------------------------------
------------------------------------------------------------
------------------------------------------------------------
------------------------------------------------------------
------------------------------------------------------------
------------------------------------------------------------
------------------------------------------------------------
------------------------------------------------------------
------------------------------------------------------------
------------------------------------------------------------
------------------------------------------------------------
------------------------------------------------------------
------------------------------------------------------------
------------------------------------------------------------
------------------------------------------------------------
------------------------------------------------------------
------------------------------------------------------------
------------------------------------------------------------
------------------------------------------------------------
------------------------------------------------------------
------------------------------------------------------------
------------------------------------------------------------
------------------------------------------------------------
------------------------------------------------------------
------------------------------------------------------------
------------------------------------------------------------
------------------------------------------------------------
------------------------------------------------------------
------------------------------------------------------------
------------------------------------------------------------
------------------------------------------------------------
------------------------------------------------------------
------------------------------------------------------------
------------------------------------------------------------
------------------------------------------------------------
------------------------------------------------------------
------------------------------------------------------------
------------------------------------------------------------
------------------------------------------------------------
------------------------------------------------------------
------------------------------------------------------------
------------------------------------------------------------
------------------------------------------------------------
------------------------------------------------------------
------------------------------------------------------------
------------------------------------------------------------
------------------------------------------------------------
------------------------------------------------------------
------------------------------------------------------------
------------------------------------------------------------
------------------------------------------------------------
------------------------------------------------------------
------------------------------------------------------------
------------------------------------------------------------
------------------------------------------------------------
------------------------------------------------------------
------------------------------------------------------------
------------------------------------------------------------
------------------------------------------------------------
------------------------------------------------------------
------------------------------------------------------------
------------------------------------------------------------
------------------------------------------------------------
------------------------------------------------------------
------------------------------------------------------------
------------------------------------------------------------
------------------------------------------------------------
------------------------------------------------------------
------------------------------------------------------------
------------------------------------------------------------
------------------------------------------------------------
------------------------------------------------------------
------------------------------------------------------------
------------------------------------------------------------
------------------------------------------------------------
------------------------------------------------------------
--------------------------------atccc-----------------------
----------------tgt-aaatgaatacca----------------------------
-----cc--ttttta-ca-------------------cttccggga--------------
------aaggacattgt----------------------------------tttatttat
tta-----------------------tttttattt-------------------------
-----tttttc-------------tgggatgtcaggcccctcacacct-----cgtaatg
gacc-----------------------cacttcgggt-tcactaca--------------
------------------------------------------------------------
------------------------------------------------------------
------------------------------------------------------------
------------------------------------------------------------
------------------------------------------------------------
----------
>Gypsy-32|976855
------------------------------------------------------------
------------------------------------------------------------
------------------------------------------------------------
------------------------------------------------------------
-----------------------------------------------tgtgaagtagccg
ggcttcttccctttatctctggcgaccgcactggtt-cacacacacccacagacgctccc
agacacgcacatacatacgcacatacatatgtctactcacctct--ccttttcctctcag
tatgctgcta---gtgacaaagggccctgtcatctcgcacgcatccagtcatccattcca
tatctccattttccc---gcaggttaacattaagcatacattta-------cacacacct
----ttgtgttcgtgtctttg-tgtttttgtttcgtcatt---------------tgtcc
g-ggaaagttggtcttcagt---gttgtgccggccaaaccgagcgagcgaatg-gcgccg
gcttatgacgtca----------------ccggcc---------gcgccatggcagcacc
aatcacagaag---------cgccaaccgtaccaatt-----------gtttgtgtttgt
agggtacagccagcgttg-----------------------------tagaggagcga--
tatatgtca--ttaaacctctgattgttggttgttttatgtatg----------------
---tatgtatgtcagatatt----------attagtagctgtgtgc-ttttatatttaga
gatgccaca--tttaa---atgtttaatggtgtgatg------tagacgtttacctgaat
ttacctgtttatggtatgctcc-aaaa-----------------------agggggcgga
gt----------------------------------------------------------
----ctagccttta-aaaggagacg-------------------------gcagactaag
aaacgg------------------------------------------ggtcagt-ttac
ct------------------ggctagcgagc--------------gtgttgtggcaga-a
ccgta-----------------------------------agcaattccctttatca---
--------atctattgtctg-----tgtgacatagatttctctc----------------
---------------------------atatatattgtagatatatt-------------
-------------gttttgtgtt-------------------------------------
--gtatatatcgtattt------------------------------tg-----------
--tttttgttttattgagttgttactttgt------------------------------
---tttt-----------------------------tttt---tgtacat----------
-------------accttttgg----------------------------------gaaa
-----ta------------ggtcactgtacattta--tctgcactggactgttttgcgtt
atccttgtaaataa-accatc-ttttttacacttctgggataaggccatca--tttttga
gaactcttta-----ttattatt--attttttttttttttgctggtgttgggcatcccac
acctggtagtgaacccattccgggtccattacataattactcacggcggcacgggaacca
ttctgacacgcaccactctgtagtgcgcactatcaccgctcgaagctcacagggtgccac
agcaggtggcagtagtgagtttgtgggtcgcgggccgtcgcagttggtgtcagaagtggg
atggccacccggaagaggacaacgagaggtcgaaaggcggggctacgatccgctgtgaag
gacgcagcttggcgtaggctgtcatcggaggatgatgaggaagctacagagccttacagc
agccttgatccttcaacggagtccagtggaggcatggagagtctgatgagggatttcctc
aaagcacaaaagacaagagaagagatgtttcttcgggaactgcagggtttgcgagtgacg
gtccagcaggcggtgcaggcagcaccggaacgaccaacaggcaacccttcaccagagcct
gaaagagaaaacacaggggagtcttcgctgccaccacctaccccaccaccacccgcactt
ccatcacatcaccgggaccagtttgcacaccgtccagaaacgccgttgccaccgtttcag
atgggtgacgacatggagaactatctacggcgctttgaacgtctggcgcagacatggcag
tggcccaaggagcaatggagctgtcggctggtacccctattaaccggtcgagcgctggag
gcttatctggcaatggatgaggtcagtgctgataattacttacaattaaaagactctctg
ttgcagaaattcaatgtgtcggcggaaagctatcggcagcgctttagagcagcatcaacg
ccggaaggagagtctccgacagaaacgtattatcgcctgaaacatctatatcagcgctgg
attcgaccagacattcattcggtggaggaaatcggtgagcagattattctggagcaacta
ctacgggtcatgaaaccggaagccaggatctgggtaaaacaacatgagccaagcacagga
ctggcagcagcacagttagcccagcagtatgctaatgctcatcgctccggtctgcgcacg
caacctgaaagaggtagtacacgacacattcgtcacaatactgataaccgacatacacag
gaacttgagactgaactgacacctaaattgatctgttatgcatgtcgtcaatatggacac
aaagcctcagtttgcccagcaagaaagcctaagctaacgggtatgtgctacgtaccacgt
gagggtgatgctaacagtgactatttaatgtctcagagtgttgatatgttgaatgtggtg
gtgaacggtcgtgaacttaaagcattgctagacacaggaagttcaatttccctgattaaa
tcatgccaggtaaacaatattgactacgcaaataccacagatgtatgctgcattcatggg
gatgttaaaagctatccaaaggctgaagtgcttgttcatattcaagatgaaatgtatctt
ttgaatgtagccgttgtcactaatttgtcagttgacatgattttgggtcgagatctgcca
attttgaatgaactgtgtagcaagactatcaaaatgaactgtggagggctaaatgaaact
gaaaatgtgttgactgttgtgacacgtgctcaagctaagactggtttgctaccgttgcca
gacttggatgatagtctactgcaaggtgcaaccaagggtgagagaaaaactagaaaacag
aaaagactgttaaaaaaactgggtgcgccagttaagaaagcacaattagacggcttagaa
gctaagaattggcaaataccagaaaacatttctgagctgcaaaaaaatgatgagtctttg
aaaaaactgtttaaaagagctgagaacccaaacaatgcgactatgaatgatgaacatttt
gttatcattgatgatgttttgtatgtgcaggtcaaagaggttaaacgtttggttgtaccc
atgtctgtccgttctattgtgttacacctagcacacacactaccatgggcaggacatcta
gcatttcagaaaacatatgcacgcatcagtacacgtttcttttggccaaccatgtacact
gacgtccagacatattgcaacacatgcagcacatgtcagactaccagtgcagtgcgccac
agagacaaagcaccattacagccacttcccattgtttcaacccccttccgccgcatagct
atggatatagtagggccacttgaaagaagtagtgccggacatcgctacatcctagtcgtt
tgcgactacgccactcgttaccccgaagctttcccactccgcacagtgaccacatcaaaa
gttgttcaagctctaactgaactgttttctagggttggaatcccagatgagatcatcaca
gaccagggaacaaactttatgtcacgggtaatgacacagtttcaccagcagctaggcatc
aaagctctgaaaacaacaccttaccaccctcagactgatggattggttgaacgtttcaat
gggaccttaaagagtatgctgaggaagttcgtttcagacacaggtaaagactggaacaag
tggttaccattcttactgtttgcttacagagaagtgccacaggcatccaccgggttcgca
ccatttgagctgctgtatggctggccagtccagggacctttggacatccttaaaaaggcg
tggacgaaatctccaacagtggcagaggacagcagcattgtgaagttcatcttggagatg
agagacaagctggatacctacagggag-----------caggcgatggagaacctaaaag
aggcacagacaaaacagaagagatggtatgatatgaagagcagactacggcagttccaac
ctggacagaaggtactgttattactacctacatcaacgaacaaacttttagcaaaatggc
aggggccatacgaaatcaccaggaagatgggtccagtgacatatgaaatactccaacctg
agagaaagaagactcgacaaatttaccacgtgaacctgctaaaggagtggaaagagagaa
ag---gaaccagagaagacattgatggtgagagaagtcaaggaggaggatgaagaacctg
ctgaagaaatggttactccgagagaagctgcagaactgaagctgaatcatctggaggaaa
acaagaaaaaggagttacaagagctactaagcaagtaccctttgctgttccaggagagac
caggcaggacagaggtaactcaacataccatccacttaacagaccctacaccatcaaggc
aaagaccataccgtataccagagaaactgctaaagccactgaaggaagaaatcgagacga
tgaaacaacttggggtgatagaaccatcatcatcggagtggagcagtcctattgtgatcg
tgccgaagaaagatggatcactgaggatctgtgtggacttcaggaaattaaattcacagt
cgaagtttgatgcttacccgatgcctagaatagatgacttactggagagaatagggcagg
cccgcttcataaccacactggatttgtgt-aaaggttattggcaggtgcccctccatcac
tcatctaaagccctgactgccttcagaacacctgttgggctataccagttcacggtactt
ccctttggattacatggggcacctgctaccttccaacgcctgatggaccaagttctccag
ggttgtgaggaatacgcagctgcttacctagacgacgtagt---------gatctacagt
cacacgtgggaggatcatttaaagcacttaagacagaccctggagaagatacaagcagcg
ggcctgtccttaaatgtggtgaaatgtgaatggggacgaggtgagacta--attatctgg
gctatatactgggcaatggtggactcaggccgcaggtagataaagtcgaagcgatcaaga
aaagccaacgacctaggaccaagaaagaggttcgatcctttctaggactactgggctggt
atcgtcgcttcatccctgatttcgcagcaattgcagcacctttgactgatttactccaca
aaggtacaaagaacccagtcatttggactgaagcctgtgagcaggcctggacagtattga
gagagagactgtgtgcacaacctgtgctgaagagtccggatttctctcaaagattccttg
tacaagtagacgcatcggagagagggataggtgcagtactggcccaaggaccagctggac
gagagcgacctgtggtattcctgagtaggaagctgttgcccagggaaacgcgttactcta
cagtggagaaggagtgtctggcgataaagtggtccctagaatccctgaaatactacctcc
tggggcgggagtttgacttacagacagaccatcgggcactgacgtggatcaactcaatga
aagaccacaatgctcgagtaactcggtggtacctatctctgcagccctttcaatttaaga
tcagtcattgccctgggaggagtaatcttgtagccgactacctgtcaaggttcccagaca
g-----------------------------------------------------------
------------------------------------------------------------
------------------------------------------------------------
------------------------------------tatctccattttcccgcaggttaa
cattaagcatacatttacacacacctttgtgttcgtgtctttgtgtttttgtttcgtcat
ttgtccgggaaagttggtcttcagtgttgtgccggccaaaccgagcgagcgaatggcgcc
ggcttatgacgtcaccggccgcgccatggcagcaccaatcacagaagcgccaaccgtacc
aattgtttgtgttt-gtagggtacagccagcgttgtagaggagcga--tatatgtcatta
aacctctgattgttggttgttttatgtatgtatgtatgtcagatattattagtagctgtg
tgc-ttttatatttagagatgccacatttaaatgtttaatggtgtgatgtagacgtttac
ctgaatttacctgtttatggtatgctccaaaaagggggcggagtctagcctttaaaagga
gacggcagactaagaaacggggtcagtttacctggctagcgagcgtgttgtggcagaacc
gtaagcaattcccttta----tcaatctat--tgtctgtgtgacatagatttctctc--a
tatatattgtagatatattgttttgtgttgtatatatcgtattttg----tttttgtttt
attgagttgttactttgttttttttt--tgtacatacc-ttttgggaaataggtcactgt
acatttatctgca--ctggactgttttgcgttatcct-----------------------
----------------tgt-aaataaac--------------------------------
---catc-tttttta-ca-------------------cttctgggat-------------
------aaggccatca------------------------------------tttttgag
aac-----------------------tctttattatta---------ttatta-------
ttttttttttt-------------gctggtgttgggcatcccacacct-----ggtagtg
aacc-----------------------cattccgggt-ccattacataatta--------
----------ctcacggcggcacgggaac-----cattctgacacgcaccactctgtagt
gcgcactatcaccgctcgaagctcacagggtgccacagcaggtggcagtagtgagtttgt
gggtcgcgggccgtcgca------------------------------------------
------------------------------------------------------------
------------------------------------------------------------
----------
>Gypsy-32|976856
------------------------------------------------------------
------------------------------------------------------------
------------------------------------------------------------
------------------------------------------------------------
------------------------------------------------------------
------------------------------------------------------------
------------------------------------------------------------
------------------------------------------------------------
------------------------------------------------------------
------------------------------------------------------------
------------------------------------------------------------
------------------------------------------------------------
------------------------------------------------------------
------------------------------------------------------------
------------------------------------------------------------
------------------------------------------------------------
------------------------------------------------------------
------------------------------------------------------------
------------------------------------------------------------
------------------------------------------------------------
------------------------------------------------------------
------------------------------------------------------------
------------------------------------------------------------
------------------------------------------------------------
------------------------------------------------------------
------------------------------------------------------------
------------------------------------------------------------
------------------------------------------------------------
------------------------------------------------------------
------------------------------------------------------------
------------------------------------------------------------
------------------------------------------------------------
------------------------------------------------------------
------------------------------------------------------------
------------------------------------------------------------
------------------------------------------------------------
------------------------------------------------------------
------------------------------------------------------------
------------------------------------------------------------
------------------------------------------------------------
------------------------------------------------------------
------------------------------------------------------------
------------------------------------------------------------
------------------------------------------------------------
------------------------------------------------------------
------------------------------------------------------------
------------------------------------------------------------
------------------------------------------------------------
------------------------------------------------------------
------------------------------------------------------------
------------------------------------------------------------
------------------------------------------------------------
------------------------------------------------------------
------------------------------------------------------------
------------------------------------------------------------
------------------------------------------------------------
------------------------------------------------------------
------------------------------------------------------------
------------------------------------------------------------
------------------------------------------------------------
------------------------------------------------------------
------------------------------------------------------------
------------------------------------------------------------
------------------------------------------------------------
------------------------------------------------------------
------------------------------------------------------------
------------------------------------------------------------
------------------------------------------------------------
------------------------------------------------------------
------------------------------------------------------------
------------------------------------------------------------
------------------------------------------------------------
------------------------------------------------------------
------------------------------------------------------------
------------------------------------------------------------
------------------------------------------------------------
------------------------------------------------------------
------------------------------------------------------------
------------------------------------------------------------
------------------------------------------------------------
------------------------------------------------------------
------------------------------------------------------------
------------------------------------------------------------
------------------------------------------------------------
------------------------------------------------------------
------------------------------------------------------------
------------------------------------------------------------
------------------------------------------------------------
------------------------------------------------------------
------------------------------------------------------------
------------------------------------------------------------
------------------------------------------------------------
------------------------------------------------------------
------------------------------------------------------------
------------------------------------------------------------
------------------------------------------------------------
------------------------------------------------------------
------------------------------------------------------------
------------------------------------------------------------
------------------------------------------------------------
------------------------------------------------------------
------------------------------------------------------------
------------------------------------------------------------
------------------------------------------------------------
------------------------------------------------------------
------------------------------------------------------------
------------------------------------------------------------
------------------------------------------------------------
------------------------------------------------------------
------------------------------------------------------------
------------------------------------------------------------
------------------------------------------------------------
------------------------------------------------------------
------------------------------------------------------------
------------------------------------------------------------
------------------------------------------------------------
------------------------------------------------------------
------------------------------------------------------------
------------------------------------------------------------
------------------------------------------------------------
------------------------------------------------------------
------------------------------------------------------------
------------------------------------------------------------
------------------------------------------------------cactgg
actataatt-----------------ttca-catctt-----------------------
----------------tgt-aaataaatacca----------------------------
-----cctttttttt-tta----------------cacttccactt--------------
------taggccactg------------------------------------ttttggga
atg-----------------------tttttgttgagg----------------------
gattatttatt-------------tttgatatcagacctctcacgcct-----cgtagtg
cgcc-----------------------cactccgggt-tcactacatc------------
------------------------------------------------------------
------------------------------------------------------------
------------------------------------------------------------
------------------------------------------------------------
--------------------------------------actacgtcac------------
----------
>Gypsy-32|976857
------------------------------------------------------------
------------------------------------------------------------
------------------------------------------------------------
------------------------------------------------------------
------------------------------------------------------------
------------------------------------------------------------
------------------------------------------------------------
------------------------------------------------------------
---------------------------------------actta----------------
------------------------------------------------------------
------------------------------------------------------------
------------------------------------------------------------
-------------------------------------------------------cctgt
------------------------------------------------------------
------------------------------------------------------------
------------------------------------------------------------
------------------------------------------------------------
---------tatggtttgcgac-aacc-----------------------aatgggcgga
gt----------------------------------------------------------
----ctggtgcata-aagggagatg-------------------------ccagactcca
ggtcag------------------------------------------ggtcagt-ttac
ct------------------ggctagtgagc--------------atgctgtggcaga-g
ccgta-----------------------------------aacaaatcctttt-------
------------------------------------------------------------
------------------------------------------------------------
------------------------------------------------------------
------------------------------------------------------------
------------------------------------------------------------
------------------------------------------------------------
------------------------------------------------------------
------------------------------------------------------------
------------------------------------------------------------
------------------------------------------------------------
------------------------------------------------------------
------------------------------------------------------------
------------------------------------------------------------
------------------------------------------------------------
------------------------------------------------------------
------------------------------------------------------------
------------------------------------------------------------
------------------------------------------------------------
------------------------------------------------------------
------------------------------------------------------------
------------------------------------------------------------
------------------------------------------------------------
------------------------------------------------------------
------------------------------------------------------------
------------------------------------------------------------
------------------------------------------------------------
------------------------------------------------------------
------------------------------------------------------------
------------------------------------------------------------
------------------------------------------------------------
------------------------------------------------------------
------------------------------------------------------------
------------------------------------------------------------
------------------------------------------------------------
------------------------------------------------------------
------------------------------------------------------------
------------------------------------------------------------
------------------------------------------------------------
------------------------------------------------------------
------------------------------------------------------------
------------------------------------------------------------
------------------------------------------------------------
------------------------------------------------------------
------------------------------------------------------------
------------------------------------------------------------
------------------------------------------------------------
------------------------------------------------------------
------------------------------------------------------------
------------------------------------------------------------
------------------------------------------------------------
------------------------------------------------------------
------------------------------------------------------------
------------------------------------------------------------
------------------------------------------------------------
------------------------------------------------------------
------------------------------------------------------------
------------------------------------------------------------
------------------------------------------------------------
------------------------------------------------------------
------------------------------------------------------------
------------------------------------------------------------
------------------------------------------------------------
------------------------------------------------------------
------------------------------------------------------------
------------------------------------------------------------
------------------------------------------------------------
------------------------------------------------------------
------------------------------------------------------------
------------------------------------------------------------
------------------------------------------------------------
------------------------------------------------------------
------------------------------------------------------------
------------------------------------------------------------
------------------------------------------------------------
------------------------------------------------------------
------------------------------------------------------------
------------------------------------------------------------
------------------------------------------------------------
------------------------------------------------------------
------------------------------------------------------------
------------------------------------------------------------
------------------------------------------------------------
------------------------------------------------------------
------------------------------------------------------------
------------------------------------------------------------
------------------------------------------------------------
------------------------------------------------------------
------------------------------------------------------------
------------------------------------------------------------
------------------------------------------------------------
------------------------------------------------------------
------------------------------------------------------------
------------------------------------------------------------
------------------------------------------------------------
------------------------------------------------------------
------------------------------------------------------------
------------------------------------------------------------
------------------------------------------------------------
------------------------------------------------------------
------------------------------------------------------------
------------------------------------------------------------
------------------------------------------------------------
------------------------------------------------------------
------------------------------------------------------------
------------------------------------------------------------
------------------------------------------------------------
------------------------------------------------------------
------------------------------------------------------------
------------------------------------------------------------
------------------------------------------------------------
------------------------------------------------------------
------------------------------------------------------------
------------------------------------------------------------
----------
>Gypsy-32|976858
------------------------------------------------------------
------------------------------------------------------------
------------------------------------------------------------
------------------------------------------------------------
------------------------------------------------------------
------------------------------------------------------------
------------------------------------------------------------
------------------------------------------------------------
------------------------------------------------------------
------------------------------------------------------------
------------------------------------------------------------
------------------------------------------------------------
------------------------------------------------------------
------------------------------------------------------------
------------------------------------------------------------
------------------------------------------------------------
------------------------------------------------------------
------------------------------------------------------------
------------------------------------------------------------
------------------------------------------------------------
------------------------------------------------------------
------------------------------------------------------------
------------------------------------------------------------
------------------------------------------------------------
------------------------------------------------------------
------------------------------------------------------------
------------------------------------------------------------
------------------------------------------------------------
-----------------------------------------cacacacac----------
-------tcatacatctatacaaaca----------------------------------
-------------------------cacacacacac------------------------
------------------------------------------------------------
------------------------------------------------------------
------------------------------------------------------------
------------------------------------------------------------
------------------------------------------------------------
------------------------------------------------------------
------------------------------------------------------------
------------------------------------------------------------
------------------------------------------------------------
------------------------------------------------------------
------------------------------------------------------------
------------------------------------------------------------
------------------------------------------------------------
------------------------------------------------------------
------------------------------------------------------------
------------------------------------------------------------
------------------------------------------------------------
------------------------------------------------------------
------------------------------------------------------------
------------------------------------------------------------
------------------------------------------------------------
------------------------------------------------------------
------------------------------------------------------------
------------------------------------------------------------
------------------------------------------------------------
------------------------------------------------------------
------------------------------------------------------------
------------------------------------------------------------
------------------------------------------------------------
------------------------------------------------------------
------------------------------------------------------------
------------------------------------------------------------
------------------------------------------------------------
------------------------------------------------------------
------------------------------------------------------------
------------------------------------------------------------
------------------------------------------------------------
------------------------------------------------------------
------------------------------------------------------------
------------------------------------------------------------
------------------------------------------------------------
------------------------------------------------------------
------------------------------------------------------------
------------------------------------------------------------
------------------------------------------------------------
------------------------------------------------------------
------------------------------------------------------------
------------------------------------------------------------
------------------------------------------------------------
------------------------------------------------------------
------------------------------------------------------------
------------------------------------------------------------
------------------------------------------------------------
------------------------------------------------------------
------------------------------------------------------------
------------------------------------------------------------
------------------------------------------------------------
------------------------------------------------------------
------------------------------------------------------------
------------------------------------------------------------
------------------------------------------------------------
------------------------------------------------------------
------------------------------------------------------------
------------------------------------------------------------
------------------------------------------------------------
------------------------------------------------------------
------------------------------------------------------------
------------------------------------------------------------
------------------------------------------------------------
------------------------------------------------------------
--------------------------ac--------------------------------
------------------------------------------------------------
------------------------------------------------------------
---------------------------------------------a--------------
------------------------------------------------------------
------------------------------------------------------------
------------------------------------------------------------
------------------------------------------------------------
------------------------------------------------------------
------------------------------------------------------------
------------------------------------------------------------
------------------------------------------------------------
------------------------------------------------------------
------------------------------------------------------------
------------------------------------------------------------
------------------------------------------------------------
------------------------------------------------------------
------------------------------------------------------------
------------------------------------------------------------
------------------------------------------------------------
------------------------------------------------------------
---------cacatacataaatata-----ta----------------------------
------------------------------------------------------cataat
tttttttct----------------------gaatctgc---------------------
------------------------------------------------------------
-------------------------------------tgcccaggtgcgtg---------
tgacacagggtcatg---------------------------------------------
------------------------------------------------------------
------------------------------------------------------------
------------------------------------------------------------
------------------------------------------------------------
------------------------------------------------------------
------------------------------------------------------------
------------------------------------------------------------
------------------------------------------------------------
----------
>Gypsy-32|976859
------------------------------------------------------------
------------------------------------------------------------
------------------------------------------------------------
------------------------------------------------------------
------------------------------------------------------------
------------------------------------------------------------
------------------------------------------------------------
------------------------------------------------------------
------------------------------------------------------------
--------------gtctttg-tttgtccgtttgtttgtt---------------tgtcc
g-ggaaagttggacttcagt---gctgggccggccagatcgagtgcagagatg-gcagcg
gcttatgacatca-----------------------------------------------
------------------------------------------------------------
------------------------------------------------------------
------------------------------------------------------------
------------------------------------------------------------
------------------------------------------------------------
------------------------------------------------------------
------------------------------------------------------------
----------tatg-aagaagtgag-------------------------gcttcttcca
----------------------------------------------------------ac
ct------------------ccttcgacagct-------------gcgctggtacaca--
------------------------------------------------------------
------------------------------------------------------------
------------------------------------------------------------
------------------------------------------------------------
-aacacacacacactta------------------------------ca-----------
------------------------------------------------------------
-------------------------------------------tggacac----------
-----------ttac---------------------------------------------
------------------------------------------------------------
------------------------------------------------------------
------------------------------------------------------------
------------------------------------------------------------
------------------------------------------------------------
------------------------------------------------------------
------------------------------------------------------------
------------------------------------------------------------
------------------------------------------------------------
------------------------------------------------------------
------------------------------------------------------------
------------------------------------------------------------
------------------------------------------------------------
------------------------------------------------------------
------------------------------------------------------------
------------------------------------------------------------
------------------------------------------------------------
------------------------------------------------------------
------------------------------------------------------------
------------------------------------------------------------
------------------------------------------------------------
------------------------------------------------------------
------------------------------------------------------------
------------------------------------------------------------
------------------------------------------------------------
------------------------------------------------------------
------------------------------------------------------------
------------------------------------------------------------
------------------------------------------------------------
------------------------------------------------------------
------------------------------------------------------------
------------------------------------------------------------
------------------------------------------------------------
------------------------------------------------------------
------------------------------------------------------------
------------------------------------------------------------
------------------------------------------------------------
------------------------------------------------------------
------------------------------------------------------------
------------------------------------------------------------
------------------------------------------------------------
------------------------------------------------------------
------------------------------------------------------------
------------------------------------------------------------
------------------------------------------------------------
------------------------------------------------------------
------------------------------------------------------------
------------------------------------------------------------
------------------------------------------------------------
------------------------------------------------------------
------------------------------------------------------------
------------------------------------------------------------
------------------------------------------------------------
------------------------------------------------------------
------------------------------------------------------------
------------------------------------------------------------
------------------------------------------------------------
------------------------------------------------------------
------------------------------------------------------------
------------------------------------------------------------
------------------------------------------------------------
------------------------------------------------------------
------------------------------------------------------------
------------------------------------------------------------
------------------------------------------------------------
------------------------------------------------------------
------------------------------------------------------------
------------------------------------------------------------
------------------------------------------------------------
------------------------------------------------------------
------------------------------------------------------------
------------------------------------------------------------
------------------------------------------------------------
------------------------------------------------------------
------------------------------------------------------------
------------------------------------------------------------
------------------------------------------------------------
------------------------------------------------------------
------------------------------------------------------------
------------------------------------------------------------
------------------------------------------------------------
------------------------------------------------------------
------------------------------------------------------------
------------------------------------------------------------
------------------------------------------------------------
------------------------------------------------------------
------------------------------------------------------------
------------------------------------------------------------
------------------------------------------------------------
------------------------------------------------------------
------------------------------------------------------------
------------------------------------------------------------
------------------------------------------------------------
------------------------------------------------------------
------------------------------------------------------------
------------------------------------------------------------
------------------------------------------------------------
------------------------------------------------------------
------------------------------------------------------------
------------------------------------------------------------
------------------------------------------------------------
------------------------------------------------------------
------------------------------------------------------------
------------------------------------------------------------
------------------------------------------------------------
------------------------------------------------------------
----------
>Gypsy-32|976860
------------------------------------------------------------
------------------------------------------------------------
------------------------------------------------------------
------------------------------------------------------------
------------------------------------------------------------
------------------------------------------------------------
------------------------------------------------------------
------------------------------------------------------------
------------------------------------------------------------
------------------------------------------------------------
------------------------------------------------------------
------------------------------------------------------------
------------------------------------------------------------
------------------------------------------------------------
------------------------------------------------------------
------------------------------------------------------------
------------------------------------------------------------
------------------------------------------------------------
------------------------------------------------------------
------------------------------------------------------------
------------------------------------------------------------
------------------------------------------------------------
------------------------------------------------------------
------------------------------------------------------------
------------------------------------------------------------
-----------------attgtt-------------------------------------
--gtatatattcgtttt------------------------------ta-----------
-tatattt-ttttttgatttgatactttgtatgt--------------------------
--gttgt-----------------------------aattt--tgtatat----------
-------------atatttttatacctgca-------------------ttttttggat-
-------------tttttttgacactgtatatattt------------------------
------------------------------------------------------------
------------------------------------------------------------
------------------------------------------------------------
------------------------------------------------------------
------------------------------------------------------------
------------------------------------------------------------
------------------------------------------------------------
------------------------------------------------------------
------------------------------------------------------------
------------------------------------------------------------
------------------------------------------------------------
------------------------------------------------------------
------------------------------------------------------------
------------------------------------------------------------
------------------------------------------------------------
------------------------------------------------------------
------------------------------------------------------------
------------------------------------------------------------
------------------------------------------------------------
------------------------------------------------------------
------------------------------------------------------------
------------------------------------------------------------
------------------------------------------------------------
------------------------------------------------------------
------------------------------------------------------------
------------------------------------------------------------
------------------------------------------------------------
------------------------------------------------------------
------------------------------------------------------------
------------------------------------------------------------
------------------------------------------------------------
------------------------------------------------------------
------------------------------------------------------------
------------------------------------------------------------
------------------------------------------------------------
------------------------------------------------------------
------------------------------------------------------------
------------------------------------------------------------
------------------------------------------------------------
------------------------------------------------------------
------------------------------------------------------------
------------------------------------------------------------
------------------------------------------------------------
------------------------------------------------------------
------------------------------------------------------------
------------------------------------------------------------
------------------------------------------------------------
------------------------------------------------------------
------------------------------------------------------------
------------------------------------------------------------
------------------------------------------------------------
------------------------------------------------------------
------------------------------------------------------------
------------------------------------------------------------
------------------------------------------------------------
------------------------------------------------------------
------------------------------------------------------------
------------------------------------------------------------
------------------------------------------------------------
------------------------------------------------------------
------------------------------------------------------------
------------------------------------------------------------
------------------------------------------------------------
------------------------------------------------------------
------------------------------------------------------------
------------------------------------------------------------
------------------------------------------------------------
------------------------------------------------------------
------------------------------------------------------------
------------------------------------------------------------
------------------------------------------------------------
------------------------------------------------------------
------------------------------------------------------------
------------------------------------------------------------
------------------------------------------------------------
------------------------------------------------------------
------------------------------------------------------------
------------------------------------------------------------
------------------------------------------------------------
------------------------------------------------------------
------------------------------------------------------------
------------------------------------------------------------
------------------------------------------------------------
------------------------------------------------------------
------------------------------------------------------------
------------------------------------------------------------
------------------------------------------------------------
------------------------------------------------------------
------------------------------------------------------------
------------------------------------------------------------
------------------------------------------------------------
------------------atttttg-----------------------------------
------------------------------------------------------cactgg
actatattc-----------------ctca-catcct-----------------------
----------------tgt-aaataaatacca----------------------------
---cattgtctttta-ca-------------------cttccgggt--------------
------cgtgacattg------------------------------------tttttaga
ttt-----------------------ttccagttttt-----------------------
ttcggtttatt-------------tgtgatttcaggcctctcacgcct-----cataatg
ggcc-----------------------cactgcaggt-tcatcacagaacttc-----ct
ccctccgtctcccacggctgcactagtactcacacacacgcacacac-----------ac
acacatacaaaccacttacctcttccgttccccaccgtcagctgttattg----------
----------tcatttca------ccagcattacgccgtccctccgcagtttcatctccc
ctccggtctcacagaagtatgcacttacacattgtct----tcgtgtctttgtttgtctg
tttgtttgtagggttcggatttcagatggcgcgtgcttatgacatcagcg----------
----------
>Gypsy-32|976861
------------------------------------------------------------
------------------------------------------------------------
------------------------------------------------------------
------------------------------------------------------------
------------------------------------------------------------
------------------------------------------------------------
------------------------------------------------------------
------------------------------------------------------------
------------------------------------------------------------
------------------------------------------------------------
------------------------------------------------------------
------------------------------------------------------------
------------------------------------------------------------
------------------------------------------------------------
------------------------------------------------------------
------------------------------------------------------------
------------------------------------------------------------
------------------------------------------------------------
------------------------------------------------------------
------------------------------------------------------------
------------------------------------------------------------
------------------------------------------------------------
------------------------------------------------------------
------------------------------------------------------------
------------------------------------------------------------
------------------------------------------------------------
------------------------------------------------------------
------------------------------------------------------------
------------------------------------------------------------
------------------------------------------------------------
------------------------------------------------------------
------------------------------------------------------------
------------------------------------------------------------
------------------------------------------------------------
------------------------------------------------------------
------------------------------------------------------------
------------------------------------------------------------
------------------------------------------------------------
------------------------------------------------------------
------------------------------------------------------------
------------------------------------------------------------
------------------------------------------------------------
------------------------------------------------------------
------------------------------------------------------------
------------------------------------------------------------
------------------------------------------------------------
------------------------------------------------------------
------------------------------------------------------------
------------------------------------------------------------
------------------------------------------------------------
------------------------------------------------------------
------------------------------------------------------------
------------------------------------------------------------
------------------------------------------------------------
------------------------------------------------------------
------------------------------------------------------------
------------------------------------------------------------
------------------------------------------------------------
------------------------------------------------------------
------------------------------------------------------------
------------------------------------------------------------
------------------------------------------------------------
------------------------------------------------------------
------------------------------------------------------------
------------------------------------------------------------
------------------------------------------------------------
------------------------------------------------------------
------------------------------------------------------------
------------------------------------------------------------
------------------------------------------------------------
------------------------------------------------------------
------------------------------------------------------------
------------------------------------------------------------
------------------------------------------------------------
------------------------------------------------------------
------------------------------------------------------------
------------------------------------------------------------
------------------------------------------------------------
------------------------------------------------------------
------------------------------------------------------------
------------------------------------------------------------
------------------------------------------------------------
------------------------------------------------------------
------------------------------------------------------------
------------------------------------------------------------
------------------------------------------------------------
------------------------------------------------------------
------------------------------------------------------------
------------------------------------------------------------
------------------------------------------------------------
------------------------------------------------------------
------------------------------------------------------------
------------------------------------------------------------
------------------------------------------------------------
------------------------------------------------------------
------------------------------------------------------------
------------------------------------------------------------
------------------------------------------------------------
------------------------------------------------------------
------------------------------------------------------------
------------------------------------------------------------
------------------------------------------------------------
------------------------------------------------------------
------------------------------------------------------------
------------------------------------------------------------
------------------------------------------------------------
------------------------------------------------------------
------------------------------------------------------------
------------------------------------------------------------
------------------------------------------------------------
------------------------------------------------------------
------------------------------------------------------------
------------------------------------------------------------
------------------------------------------------------------
------------------------------------------------------------
------------------------------------------------------------
------------------------------------------------------------
------------------------------------------------------------
------------------------------------------------------------
------------------------------------------------------------
------------------------------------------------------------
------------------------------------------------------------
------------------------------------------------------------
------------------------------------catacatacacacatcaccactta
cctttattt-----------------ttttc--ctcca---------tcagctgtggatg
tcga-----gtgcatgcaccatctcaccagcatcca------------------------
----gtcatttcctc-cacatttccat------ctttcccccagttgc------------
-----acagagcatacacctacaca----------cttacacacacccattgtctttg--
--------------------------------cctatt---------tgtttg------t
ctgggaatg-t--------aggacttcagcgcggggctggccaaactg-----agcatag
gattgcgcaggcttacgtcagaagccgcaccatggtg-gcaccacatgctgaa-------
------------------------------------------------------------
------------------------------------------------------------
------------gtttga----cccaaccattg---------------------------
------------------------------------------------------------
-ttgtttatg-------------------------cttgt--------------------
----------
>Gypsy-32|976862
------------------------------------------------------------
------------------------------------------------------------
------------------------------------------------------------
------------------------------------------------------------
------------------------------------------------------------
------------------------------------------------------------
------------------------------------------------------------
------------------------------------------------------------
------------------------------------------------------------
------------------------------------------------------------
------------------------------------------------------------
------------------------------------------------------------
------------------------------------------------------------
------------------------------------------------------------
------------------------------------------------------------
------------------------------------------------------------
------------------------------------------------------------
-----------------------------------------------------gggcaga
gt----------------------------------------------------------
----ctggcgcata-aagagggacg-------------------------ccagactcca
gctcgg------------------------------------------ggtcagt-ttac
ct------------------ggcgagcgagc--------------atgctgtggcaga-g
ccgtt-----------------------------------agcaactcctcct-------
-------------------------tagtaagtggagag---------------------
----------------------------agtatacagcggttatgctt-------tcatt
tttctttgatt--attttgtgca-------------------------------------
--gtatatattcaccct-----------------------------tta-----------
-ta------tttgttgttttaatactttgta-----------------------------
---------------------------------------tttttgtatat----------
-------------gtgtttttt--------------------------------------
------------------------------------------------------------
------------------------------------------------------------
------------------------------------------------------------
------------------------------------------------------------
------------------------------------------------------------
------------------------------------------------------------
------------------------------------------------------------
------------------------------------------------------------
------------------------------------------------------------
------------------------------------------------------------
------------------------------------------------------------
------------------------------------------------------------
------------------------------------------------------------
------------------------------------------------------------
------------------------------------------------------------
------------------------------------------------------------
------------------------------------------------------------
------------------------------------------------------------
------------------------------------------------------------
------------------------------------------------------------
------------------------------------------------------------
------------------------------------------------------------
------------------------------------------------------------
------------------------------------------------------------
------------------------------------------------------------
------------------------------------------------------------
------------------------------------------------------------
------------------------------------------------------------
------------------------------------------------------------
------------------------------------------------------------
------------------------------------------------------------
------------------------------------------------------------
------------------------------------------------------------
------------------------------------------------------------
------------------------------------------------------------
------------------------------------------------------------
------------------------------------------------------------
------------------------------------------------------------
------------------------------------------------------------
------------------------------------------------------------
------------------------------------------------------------
------------------------------------------------------------
------------------------------------------------------------
------------------------------------------------------------
------------------------------------------------------------
------------------------------------------------------------
------------------------------------------------------------
------------------------------------------------------------
------------------------------------------------------------
------------------------------------------------------------
------------------------------------------------------------
------------------------------------------------------------
------------------------------------------------------------
------------------------------------------------------------
------------------------------------------------------------
------------------------------------------------------------
------------------------------------------------------------
------------------------------------------------------------
------------------------------------------------------------
------------------------------------------------------------
------------------------------------------------------------
------------------------------------------------------------
------------------------------------------------------------
------------------------------------------------------------
------------------------------------------------------------
------------------------------------------------------------
------------------------------------------------------------
------------------------------------------------------------
------------------------------------------------------------
------------------------------------------------------------
------------------------------------------------------------
------------------------------------------------------------
------------------------------------------------------------
------------------------------------------------------------
------------------------------------------------------------
------------------------------------------------------------
------------------------------------------------------------
------------------------------------------------------------
------------------------------------------------------------
------------------------------------------------------------
------------------------------------------------------------
------------------------------------------------------------
------------------------------------------------------------
------------------------------------------------------------
------------------------------------------------------------
------------------------------------------------------------
------------------------------------------------------------
------------------------------------------------------------
------------------------------------------------------------
------------------------------------------------------------
------------------------------------------------------------
------------------------------------------------------------
-------------------ttttta-----------------------------------
------------------------------------------------------cat---
------------a------------------catttt-----------------------
----------------tgg-a---------------------------------------
------------------------------------------------------------
------------------------------------------------------------
------------------------------------------------------------
------------------------------------------------------------
------------------------------------------------------------
------------------------------------------------------------
------------------------------------------------------------
------------------------------------------------------------
------------------------------------------------------------
------------------------------------------------------------
----------
>Gypsy-32|1064539
------------------------------------------------------------
------------------------------------------------------------
------------------------------------------------------------
------------------------------------------------------------
------------------------------------------------------------
------------------------------------------------------------
------------------------------------------------------------
------------------------------------------------------------
------------------------------------------------------------
------------------------------------------------------------
------------------------------------------------------------
------------------------------------------------------------
------------------------------------------------------------
------------------------------------------------------------
------------------------------------------------------------
------------------------------------------------------------
------------------------------------------------------------
------------------------------------------------------------
------------------------------------------------------------
------------------------------------------------------------
------------------------------------------------------------
------------------------------------------------------------
------------------------------------------------------------
------------------------------------------------------------
------------------------------------------------------------
---------------ttttggt--------------------------------------
------------------------------------------------------------
------------------------------------------------------------
------------------------------------------------------------
---------acatatagtgctggaac----------------------------------
-----------------tggcacactgtacatct--------------------------
------------------------------------------------------------
------------------------------------------------------------
------------------------------------------------------------
------------------------------------------------------------
------------------------------------------------------------
------------------------------------------------------------
------------------------------------------------------------
------------------------------------------------------------
------------------------------------------------------------
------------------------------------------------------------
------------------------------------------------------------
------------------------------------------------------------
------------------------------------------------------------
------------------------------------------------------------
------------------------------------------------------------
------------------------------------------------------------
------------------------------------------------------------
------------------------------------------------------------
------------------------------------------------------------
------------------------------------------------------------
------------------------------------------------------------
------------------------------------------------------------
------------------------------------------------------------
------------------------------------------------------------
------------------------------------------------------------
------------------------------------------------------------
------------------------------------------------------------
------------------------------------------------------------
------------------------------------------------------------
------------------------------------------------------------
------------------------------------------------------------
------------------------------------------------------------
------------------------------------------------------------
------------------------------------------------------------
------------------------------------------------------------
------------------------------------------------------------
------------------------------------------------------------
------------------------------------------------------------
------------------------------------------------------------
------------------------------------------------------------
------------------------------------------------------------
------------------------------------------------------------
------------------------------------------------------------
------------------------------------------------------------
------------------------------------------------------------
------------------------------------------------------------
------------------------------------------------------------
------------------------------------------------------------
------------------------------------------------------------
------------------------------------------------------------
------------------------------------------------------------
------------------------------------------------------------
------------------------------------------------------------
------------------------------------------------------------
------------------------------------------------------------
------------------------------------------------------------
------------------------------------------------------------
------------------------------------------------------------
------------------------------------------------------------
------------------------------------------------------------
------------------------------------------------------------
------------------------------------------------------------
------------------------------------------------------------
------------------------------------------------------------
------------------------------------------------------------
------------------------------------------------------------
------------------------------------------------------------
------------------------------------------------------------
------------------------------------------------------------
------------------------------------------------------------
------------------------------------------------------------
------------------------------------------------------------
------------------------------------------------------------
------------------------------------------------------------
------------------------------------------------------------
------------------------------------------------------------
------------------------------------------------------------
------------------------------------------------------------
------------------------------------------------------------
------------------------------------------------------------
------------------------------------------------------------
------------------------------------------------------------
------------------------------------------------------------
------------------------------------------------------------
------------------------------------------------------------
------------------------------------------------------------
------------------------------------------------------------
------------------------------------------------------------
------------------------------------------------------------
------------------------------------------------------------
------------------------------------------------------------
---------------------ttta-----------------------------------
------------------------------------------------------cactgg
actttatct------------------ttgacactac-----------------------
----------------tgt-aaataaatacca----------------------------
-----attccc-------------------------------------------------
------------------------------------------------------------
------------------------------------------------------------
-------tttt-------------tacaatttaggat-----------------------
------------------------------------------------------------
------------------------------------------------------------
------------------------------------------------------------
------------------------------------------------------------
------------------------------------------------------------
------------------------------------------------------------
----------
>Gypsy-32|1064540
------------------------------------------------------------
------------------------------------------------------------
------------------------------------------------------------
------------------------------------------------------------
------------------------------------------------------------
gacttctcccttctgtctctgacggccgcatcg-----gtacacatacatacacgcacac
a-------------------------------ccacttactttcatttattcctcctccg
[truncated: 474,081 more chars]
