# Supplementary material for: Zebrafish transposable elements show extensive diversification in age, genomic distribution, and developmental expression
Source: Genome Res. 2022 Jul;32(7):1408–23. doi: 10.1101/gr.275655.121 (PMC9341512; doi:10.1101/gr.275655.121)
Supplement: Supplemental Material [file supp_gr.275655.121_Supplementary_data_2.tar.gz › supp-data-2/Copia-10B_DR-LTR.mafft.fa]

>Copia-10B_DR-LTR|89529
------------------------------------------------------------
------------------------------------------------------------
------t-----------------------------------cgctgtcatt--------
------------------------------------------------------------
-------------------------------------------------------c--tt
ccaaac--------------tacaaat----------cc----tatt-------------
--atgt--------t---------cacaca-------cc---agttct-agat---cacc
cc------ttgatttc---------acacac--------------------acagctgaa
-----gatcatca-------tcact-----cattacctg------ga-------ctat--
------------------------------------------------------------
------------------------------------------------------------
------------------------------------------------------------
------------------------------------------------------------
------------------------------------------------------------
------------------------------------------------------------
------------------------------------------------------------
------------------------------------------------------------
----------------------------
>Copia-10B_DR-LTR|89530
------------------------------------------------------------
------------------------------------------------------------
----------------------------------------attaacagcaat--------
---gttg-----------ctcttgcaggctg-c-----------------tggagaaca-
----c----------------------------------tcaca----tt-----c--aa
ctgcac--------------cacaaaa----------cc----catc-------------
--atgcac-tctatt---------cacaca-------tc---tgctcc-agat---tatc
gttga---ttgg-------------aaacac--------------------aaagctgtt
------------------taggact-----aatgaggtg------ga-------ctaaaa
ac-----acagca---------------------------------catacacacat---
------------------------------------------------------------
------------------------------------------------------------
------------------------------------------------------------
------------------------------------------------------------
------------------------------------------------------------
------------------------------------------------------------
------------------------------------------------------------
----------------------------
>Copia-10B_DR-LTR|89531
------------------------------------------------------------
----------tattag------------------------------ggttgttgcatttt
ctttgtttt-------------tgcc-tttcttgtatttggacccttgcatt--------
---gtttatctttttaatcatttgttggctg-ccttgaccttttgccttttgctcggatt
aactc--tgtcattagc-----t-ctgttgggctaaagatca------tt-----t--at
ccaaac--------------tacattt----------cc----catc-------------
--atatct-tgcatt---------cacaca-------cc---agtttcatgtt---tacc
--------ctgat-t------------------------------------acagctgta
-----ggacatca-------tcagta----atttattta------ga-------ctacaa
aa-----acag------------------------------cttt-cattcacacatctg
t-----tgctgag--tcttgtcat--------------------gctgatg---ctacac
tgagcaac----------------------------------------------------
-tttttgggca---------------------atgttgctg------------agcaatt
tttga-------------------------------------------------------
------------------------------------------------------------
------------------------------------------------------------
------------------------------------------------------------
----------------------------
>Copia-10B_DR-LTR|89532
------------------------------------------------------------
------------------------------------------------------------
-tatgat-----------------------------------caccagcagt--------
---gttg-----------cccatgcaggctg-c-----------------tgaagaaca-
----c----tc-----c-------ctg------------tca------gt-----c--tc
ccgaac--------------tacacat----------cc----catt-------------
--atgccc-tgcagt---------cacaca-------cc---agtttc-agtt---cac-
------------------------------------------------------------
------------------------------------------------------------
------------------------------------------------------------
------------------------------------------------------------
------------------------------------------------------------
------------------------------------------------------------
------------------------------------------------------------
------------------------------------------------------------
------------------------------------------------------------
------------------------------------------------------------
----------------------------
>Copia-10B_DR-LTR|89533
------------------------------------------------------------
----------------------------------------------------------tg
ttacgat-----------------------------------aaccagtgat--------
---gtag-----------ccctcgcggatcg-c-----------------tggagaaca-
----c----tt-----c-------ctg------------tca------tt-----c--ta
acgagc--------------tccatat----------ac----catc-------------
--atgcac-tacagt---------cacaca-------cc---agttct-aggt---cacc
tc------ttcat-t----------acata------------------------------
------------------------------------------------------------
------------------------------------------------------------
------------------------------------------------------------
------------------------------------------------------------
------------------------------------------------------------
------------------------------------------------------------
------------------------------------------------------------
------------------------------------------------------------
------------------------------------------------------------
----------------------------
>Copia-10B_DR-LTR|89534
------------------------------------------------------------
------------------------------------------------------------
------------------------------------------------------------
------------------------------------------------------------
---------------------------------------tca------tc-----c--tc
ctggac--------------tacacat----------ac----catc-------------
--atgcct-tgcatc---------cacaca-------cc---agtttc-aagt---t-cc
ct------ctgat-t----------attcac----------------------agctgaa
-----ggatattat--tattacact-----aattatctg------aa-------ctagtt
atct--gaaatacatc----------------------actcttt-ca-----ttaacct
g----ttgttgag--gcctgt-----tttg------------------------------
-ctgcacc-ataaaacatt-------------------------c---tgccttatt---
-----------tttggact-----------------------------------------
------------------------------------------------------------
------------tcctg--tttttggatctttggactg--cttatc--------------
------------------------------------------------------------
------------------------------------------------------------
----------------------------
>Copia-10B_DR-LTR|89535
------------------------------------------------------------
------------------------------------------------------------
------------------------------------------------------------
------------------------------------------------------------
------------------------------------------------------------
------------------------------------------------------------
------------------------------------------------------------
------------------------------------------------------------
------------------------------------------------------------
------------------------------------------------------------
------------------------------------------------------------
------------------------------------------------gttttttt----
-ttttaacctttttgcatag----ttca-----tagtaca--tcgctttatt----gatt
cctgctgtctgt---cttgacc---gtttgcctcttaatcg-gactatg--tat-----t
ggattgt-----cttta-ttgt--------------------------------------
------------------------------------------------------------
------------------------------------------------------------
----------------------------
>Copia-10B_DR-LTR|89536
------------------------------------------------------------
----------------------------------------------------------tg
ttgtgat-----------------------------------cgacagtgat--------
---gtag-----------ccctcgcagatca-c-----------------tggagaaca-
----c----tt------------attg------------caa------tt-----c--at
ttaaaa--------------tacaagt----------cc----tgtat------------
--tttctc-tgctgt---------cacaca-------cc---agtttcaagtc---cacc
c-------------t----------gcacat-----acat-----------agagctgaa
-----g------------------------------------------------------
------------------------------------------------------------
------------------------------------------------------------
------------------------------------------------------------
------------------------------------------------------------
------------------------------------------------------------
------------------------------------------------------------
------------------------------------------------------------
------------------------------------------------------------
----------------------------
>Copia-10B_DR-LTR|89537
------------------------------------------------------------
------------------------------------------------------------
---tgat-----------------------------------catcagcagt--------
---attg-----------ctcttgcaagtc--c-----------------aggggaaga-
----c----tc-----t-------ctg------------tca------tt-----c--tc
ccgaac--------------tacaaac----------cc----catt-------------
--atgctc-tgcact---------cacaca-------cc---agttcc-agat---cacc
c-----------------------------------------------------------
------------------------------------------------------------
------------------------------------------------------------
------------------------------------------------------------
------------------------------------------------------------
------------------------------------------------------------
------------------------------------------------------------
------------------------------------------------------------
------------------------------------------------------------
------------------------------------------------------------
----------------------------
>Copia-10B_DR-LTR|89538
------------------------------------------------------------
------------------------------------------------------------
------------------------------------------------------------
----tcg-----------cccttgcgggttg-c-----------------tagagagca-
----c----tc-----c-------ctg------------tca------tt-----taaga
tgtgat--------------taaatat----------cc----catc-------------
--ttgccc-tgcagt---------cacaca-------cc---agtttc-agtt---ctct
tg------attacac----------acacac-----aca-------------cagctgaa
-----ggacattat----------------------------------------------
------------------------------------------------------------
------------------------------------------------------------
------------------------------------------------------------
------------------------------------------------------------
------------------------------------------------------------
------------------------------------------------------------
------------------------------------------------------------
------------------------------------------------------------
----------------------------
>Copia-10B_DR-LTR|89539
-------------------------------------------at-----acaccattca
cataaacatccagttgttg---------------------------agt-------cttg
tttcagtgt-----------tgtgtacttttctacacattttccctagccatttaagtct
tggattg--------ttactgttcatgattg-----------------------------
----t----ttgct-gc-------ctgtct---------tga---cccttttttgct---
--------------------tctggat----------------tttc-------------
-tacgtctttctgttcact------------------cc---tgtattgaactt--tgcc
tgt-----ctggc-t----------actcaa-------------------ataagctgca
tt-tagaatccaa-------cccat-----catcacaca---------------------
------------------------------------------------------------
------------------------------------------------------------
------------------------------------------------------------
------------------------------------------------------------
---------------ccaagca--------------------------------------
------------------------------------------------------------
------------------------------------------------------------
------------------------------------------------------------
----------------------------
>Copia-10B_DR-LTR|89540
------------------------------------------------------------
------------------------------------------------------------
------------------------------------------------------------
---------------------------------------------------aaataaaa-
----a----ct-----c-------tgg------------t------------------gt
acaaac--------------tacaaat----------cc----catc-------------
--ataccc-tgcatt---------cacaga-------tc---actttc-aagt----tca
cc------ttgat-t------------acac--------------------acagctgaa
-----ggacctta-------tcatt-----aattacttg------ga-------ctataa
at-----attc------------------------------catt-caaacacacgtctg
c-----tgctgag--tattgt-----ctgg---------------ccgttgctg---tca
t--------ttct-------------------tttttttttttgtcttgtctgtgt----
-ttttgactc-tttggactg----tgtc-----tatagtt---------tta----attg
tttaccaccatt---ttaa--------------------------------ttt-----a
gacttct-----gt----atatgactgtttgctccta----tttggaccct------tgc
ctttctgacc---attcac----ttattaaa-actgcattcaggtgcgaatgtccgtcat
tatgtctccattaacaaca-----------------------------------------
----------------------------
>Copia-10B_DR-LTR|89541
------------------------------------------------------------
------------------------------------------------------------
------------------------------------------------------------
------------------------------------------------------------
------------------------------------------------------------
------------------------------------------------------------
------------------------------------------------------------
---------ctgatt----------acaacc--------------------acagagcca
gag--gattgtca------aagtct-----gattacttg------gac-------tttaa
at-----acag------------------------------caca-cacacacg------
--tctgtgctgag--tcttat---------------------tttacagtt---------
ttgacatt-acaac-----------atg-ttttccttgcc-ttgc---ttcaccat----
-gtttttgatt----------ctcaatt-----gattctc------attcta----aatc
cat----actcc---cttgtca-gcttccgctt---------------------------
------------------------------------------------------------
------------------------------------------------------------
------------------------------------------------------------
----------------------------
>Copia-10B_DR-LTR|89542
------------------------------------------------------------
------------------------------------------------------------
-tataat-----------------------------------taccagcagt--------
---gttg-----------ccgttgcaggttg-c-----------------tggagaata-
----c----tc----------------------------aca------tt-----t--aa
cagaac--------------tatatat----------cc----catt-------------
--ttgcac-ttcact---------cataca-------cc---agtccc-tgtt---cacc
ct------ctgat-t----------acattc-----aca-------------cagctgaa
-----gcgcataa-------ggact-----gattacctg------aa-------ctataa
ac-----acagcaca-------------------------------ctcacacacatgca
g-----a-----------------------------------------------------
------------------------------------------------------------
------------------------------------------------------------
------------------------------------------------------------
------------------------------------------------------------
------------------------------------------------------------
------------------------------------------------------------
----------------------------
>Copia-10B_DR-LTR|89543
------------------------------------------------------------
----------------------------------------------------------tg
taatgac-----------------------------------caccagcagt--------
---gttg-----------cccttgcagactg-c-----------------tggagaaca-
------------------------------------------------tt-----c--ac
ctgaac--------------tacaaat----------cc----cgtc-------------
--atgcac-tgcagt---------cacaca-------cc---tgtttc-agtt---cac-
------------------------------------------------------------
------------------------------------------------------------
------------------------------------------------------------
------------------------------------------------------------
------------------------------------------------------------
------------------------------------------------------------
------------------------------------------------------------
------------------------------------------------------------
------------------------------------------------------------
------------------------------------------------------------
----------------------------
>Copia-10B_DR-LTR|89544
------------------------------------------------------------
------------------------------------------------------------
--------------------------------------------ccagcagt--------
---gctg-----------ccctcacaggctg-c-----------------cgaagaaca-
----a----tg-----c-------ctg------------tca------tt-----c--ta
ctgaac--------------taaaagt----------c----------------------
-------c-tgcact---------cacgca-------ct---agttcc-agat---cact
cc------ttgat-t----------acgcac-------ac-----------acagctgca
-----gatcatcc-------tcact-----gattactta------ga-------ctaata
aa-----gcat------------------------------attt-aaatcac-------
------------------------------------------------------------
------------------------------------------------------------
------------------------------------------------------------
------------------------------------------------------------
------------------------------------------------------------
------------------------------------------------------------
------------------------------------------------------------
----------------------------
>Copia-10B_DR-LTR|89545
------------------------------------------------------------
----------------------------------------------------------tg
ttataat-----------------------------------caccagcgat--------
---gtag-----------cccttttggatct-c-----------------tggagaaca-
----c----tc-----c-------ttg------------ctt------tt-----c--tt
ccgaac--------------tacatgt----------cc----catc-------------
--atgccc-cgcagt---------tacaca-------ct---ggtttc-aggt---ctac
ta------ctgat-t----------acacac-----ac---------------agctgaa
-----g------------------------------------------------------
------------------------------------------------------------
------------------------------------------------------------
------------------------------------------------------------
------------------------------------------------------------
------------------------------------------------------------
------------------------------------------------------------
------------------------------------------------------------
------------------------------------------------------------
----------------------------
>Copia-10B_DR-LTR|89546
----------------------------------------------------------tg
tttaaggt--------------------------------------------cactactg
tcacaat-----------------------------------caccagcgat--------
---ctag-----------------------------------------------------
------------------------------------------------------------
---acc--------------aacgaat----------cc----tgtc-------------
--atgcac-ctca-----------cacaca-------cc---tgttcc-agtt-------
------------------------------------------------------------
------------------------------------------------------------
------------------------------------------------------------
---------------ctctgt------------------------tgatta---------
cacacaca----------------------------------------------------
------------------------------------------------------------
------------------------------------------------------------
------------------------------------------------------------
------------------------------------------------------------
------------------------------------------------------------
----------------------------
>Copia-10B_DR-LTR|89547
------------------------------------------------------------
----------------------------------------------------------tg
ttgtgag-----------------------------------ggccaatggg--------
---attg-----------ccctcatgggcca-c-----------------tggtgagca-
----c----tcc---ct-------gta------------tca------tc-----c--tc
ccagac--------------tacacat----------cc----catc-------------
--acgtcc-tgcatt---------cacacg-------cc---ggtttt-agtt---tacc
tt------ctaat-t----------atacac----------------------agctgca
-----cttcatca-------tcacg-----gtttaaatg------ga-------ctacaa
at-----a------------------------------ctccaca-cagttactcaccca
t-----aactgag--tcttat-----ttag---------------ctgttc---------
a-----at-tcaaatggtt----------tattgtttatt-gt-----------------
-----------attgcattg----ttta-----gcttttt-------ttttc----gatt
cttgccgcctgt---cttgac---aattcacctgttttaaa-aattctgc-ttg-----t
ggatgac-----ctctc--ttgttgtgtatgctcttgt--attatactact------tgt
tacctacaag---actttc-cta--aggaaa------ttttggatccaa--ctagtc-tt
catgaccccttca-----------------------------------------------
----------------------------
>Copia-10B_DR-LTR|89548
------------------------------------------------------------
----------------------------------------------------------ta
ttatgat-----------------------------------cgtcagcagt--------
---gttg-----------ctttggcgggtta-a-----------------tagagaacc-
----c----tc-----c-------ctg------------tca------tt-----a--ac
ccaaac--------------tacaaac----------cc----cata-------------
--ataccc-tgcagt---------cacaca-------cc---agtttc-agtt---tgcc
tt------ttgat-t----------acacac----------------------agctgaa
-----ggacatca-------tctct-----aattacata------aa-------atatat
at-----acacc--------------------------attcaca-cacaca--------
------tactgag--tcttgt-----ttta---------------ctgtag---------
tgaacaat-tacaaagtag---------ctttcc-ttgtt-ttgc---cttgccgt----
-gtttttgac-cctttgttt----gttt-----aaagttt-------attaa----ttgt
ttgg--gcctgt---cttgac--cctcttgtctgtctcttt-gtttacaa-ttt------
gggttat-----tttca--tatgactgcctgctcctgt--tttcgaac-----------c
ctgtct------------------------------------------------------
------------------------------------------------------------
----------------------------
>Copia-10B_DR-LTR|89549
------------------------------------------------------------
----------------------------------------------------------tg
ttataat-----------------------------------tatcagtgat--------
---gtag-----------cccttgccgatcg-c-----------------tggagaaca-
----c-------------------------------------------------------
cccaac--------------tacatat----------cc----catc-------------
--acgcca-tgcagt---------cacaca-------cc---agtttc-agatt-gcaca
tt------ttgat-a----------acacat--------------------atagct---
------------------------------------------------------------
------------------------------------------------------------
------------------------------------------------------------
------------------------------------------------------------
------------------------------------------------------------
------------------------------------------------------------
------------------------------------------------------------
------------------------------------------------------------
------------------------------------------------------------
----------------------------
>Copia-10B_DR-LTR|89550
------------------------------------------------------------
----------------------------------------------------------tg
ttatgat-----------------------------------caccagctgt--------
---gttg-----------cccttgcaggctg-c-----------------tagagatca-
----c----tc-----c-------ttg------------tcc------tt-----c--ag
ctgaac--------------tacattt----------c-----catc-------------
--atgccc-tgcact---------cacaca-------cc---agttcc-cgat---caac
cc------ttcat-t----------acacca----------------------agctgaa
-----gcttgtca-------ttact-----gattactgg------ga-------ctatat
gt-----atatataca--------------------caaaccaca-cacactgatatcca
g-----tgctgag--tcttgt-----tagc---------------tgctag---------
tgaacaat-tgtaagcgtt-------------tccccgcc-ttgt---ctagccat----
-tgttttgac-ccttttgtc----tt----------------------------------
------------------------------------------------------------
------------------------------------------------------------
------------------------------------------------------------
------------------------------------------------------------
----------------------------
>Copia-10B_DR-LTR|89551
------------------------------------------------------------
----------------------------------------------------------tg
ttatgat-----------------------------------cgccaacagt--------
------g-----------ttgcaacaggatg-c-----------------tggagaaca-
----c----tc-----c-------cta------------tca------t-----------
tcgaac--------------tacaaat----------cc----catc-------------
--aagccc-tgcagt---------ctcaca-------cc---tgtttc-ag---------
------------------------------------------------------------
------------------------------------------------------------
------------------------------------------------------------
------------------------------------------------------------
------------------------------------------------------------
----ttcacctt---------------------------------------------ctg
tccatcagctac---acatag--tcaaa--------------------------------
------------------------------------------------------------
------------------------------------------------------------
------------------------------------------------------------
----------------------------
>Copia-10B_DR-LTR|89552
------------------------------------------------------------
----------------------------------------------------------tg
tcatgat-----------------------------------ctctagcagt--------
---gtta-----------cccttgcagactg-c-----------------tgaagaaca-
----c----tc-----c-------ctg------------tca------tc-----c--ta
ccgaac--------------tacaact----------cc----catc-------------
--atgtgc-tgcagt---------cacaca-------cc---tgtttc-tgtt---cacc
tc------ctgat-t----------acatat-----atac-------------agctgaa
-----gctgatca-------ggact-----gatta-------------------------
------------------------------------------------------------
------------------------------------------------------------
------------------------------------------------------------
------------------------------------------------------------
------------------------------------------------------------
------------------------------------------------------------
------------------------------------------------------------
------------------------------------------------------------
----------------------------
>Copia-10B_DR-LTR|89553
------------------------------------------------------------
------------------------------------------------------------
------------------------------------------------------------
-----------------------------------------------------agagca-
----c----ta-----c-----ttata------------tta------ct-----c--tc
atggac--------------tacacgt----------ac----catc-------------
--atgcct-tgcaac---------cacaca-------cc---agattc-agtt---cacc
tt------tttat-c----------acacat----------------------agttgta
-----gaatatta-------acacg-----tataacatg------ga-------ct----
------------------------------------------------------------
------------------------------------------------------------
------------------------------------------------------------
------------------------------------------------------------
------------------------------------------------------------
------------------------------------------------------------
------------------------------------------------------------
------------------------------------------------------------
----------------------------
>Copia-10B_DR-LTR|89554
------------------------------------------------------------
-------------------------------------------------gttaatgcatt
tcaaagtgt--------------------------------tttcccttggtttaac---
---cttg-----------cccttgtttctgacc---------------tttggacggttt
----c--tttt---gat-----ttttgttt-------g-ccaa-----ttgttaat--ta
ttggcctgttt---------aacagat--------------tgcgttcttgga-------
--atatctctgttgttgtcta-tgctgacat------tc---gacccc--------tgcc
tgt-----ttgac-----------catgcttgt-----------------taaagatgaa
att--gatctttac------tcagc-----cgtcacgtt---------------------
------------------------------------------------------------
---------------tc-------------------------------------------
------------------------------------------------------------
------------------------------------------------------------
------------------------------------------------------------
------------------------------------------------------------
------------------------------------------------------------
------------------------------------------------------------
----------------------------
>Copia-10B_DR-LTR|89555
------------------------------------------------------------
------------------------------------------------------------
------------------------------------------------------------
------------------------------------------------------------
------------------------------------------------------------
------------------------------------------------------------
------------------------------------------------------------
------------------------------------------------------------
------------------------------------------------------------
------------------------------------------------------------
------------------------------------------------------------
------------------------------------------------------------
------------------------------------------------------------
---------tgt---tttgat--atttt-gcctgcttta-tggattatgc-ttt-----t
gtatt-------gtctc--tgatgctcct-aatgcaattttttttagc-----------t
ctgcctgacc---attctt--ta--aaaaaa-gctgcattt-------------------
------------------------------------------------------------
----------------------------
>Copia-10B_DR-LTR|161480
------------------------------------------------------------
----------------------------------------------------------ta
ttgtgat-----------------------------------caccagtggt--------
---gttg-----------ccctcgcaggtcg-c-----------------tggagatca-
----c----tg-----c-------cag------------taa------ca-----c--at
taaaac--------------tacattc----------cc----catc-------------
--ataccc-tgcatt---------cacgca-------cc---agtttc-aagt----tca
ct------ctgat-t----------ccacac--------------------acagctaaa
-----ggacatta-------tcatt-----aattatttg------ga-------ctataa
at-----acac------------------------------cttt-cattcacacatccg
t-----tgctgag--tcttgt-----ta-----------------gtgttactt---cg-
-------------------------------------------------ccattct----
-gtttttgac-gtttcat------------------cgtt---------ttg----att-
cctgccatctgt---cttgac---tcttcgcctgttataca-gattacac-ttt-----g
gatttgc-----ct----ctattgat----------------------------------
---------------------------------ctgtatgctggt---------------
------------------------------------------------------------
----------------------------
>Copia-10B_DR-LTR|161481
------------------------------------------------------------
----------------------------------------------------------tg
ttatgat-----------------------------------cattagcgat--------
---ctag-----------ctcttgcagatag-c-----------------tggagaaca-
----c----tc-----c-------ttg------------tca------tt-----c--ac
ctgaac--------------tacacat----------ctaccacatc-------------
--atgccc-ctctgt---------tgcaca-------cc---agtttc-agat---ctcc
tc------ctgat-t----------acacac--------------------acagctgaa
-----gctaatca-------gaact-----tgttaaata------ga-------ctatag
ac-----acttcagt-------------------------------cagacacacatc--
------------------------------------------------------------
------------------------------------------------------------
------------------------------------------------------------
------------------------------------------------------------
------------------------------------------------------------
------------------------------------------------------------
------------------------------------------------------------
----------------------------
>Copia-10B_DR-LTR|234317
------------------------------------------------------------
------------------------------------------------------------
------------------------------------------------------------
--------------------cccgcagacct-c-----------------tattgagctt
---ac----ta-----c-------cggta-------------------tc-----c--tt
tagaac--------------tacaaat----------tc----catc-------------
--atatca-tgtgtt---------cacata-------cca--a---------t---cacc
atga--------t-t----------acacac--------------------atagcttga
-----gg-----------------------------------------------------
------------------------------------------------------------
------------------------------------------------------------
------------------------------------------------------------
------------------------------------------------------------
------------------------------------------------------------
------------------------------------------------------------
------------------------------------------------------------
------------------------------------------------------------
----------------------------
>Copia-10B_DR-LTR|234318
------------------------------------------------------------
------------------------------------------------------------
------------------------------------------------------------
---acag-------------------------c-----------------tgatgcacat
----ta---tc---------------------------attaa-----tt--------ac
ttggac--------------tacaaat---------------------------------
--acactt-ttcatt---------cacacatataaagctg-ttgcttc-atttctttatc
ctgtgtttttggtct-tt-----ttgcatagtt-tttcattttgattcttgccatctgtc
ttgttgtatgttatt-----tgact-----gtttgtctgt-----ta-------ttatat
ata---------------------------------------------------------
---------------ttttgt---------------------------------------
-------------------------ctcctgcttttt-----------------------
-gttatgatca--------acccctttcgga-tcactgta------------gataactc
cctgtcattcac---ctgaac--tacatatcccatcatacc-caacattcacaca--cca
gtatcaagttcactttg-------------------------------------------
--------------------------------attacac---------------------
------------------------------------------------------------
----------------------------
>Copia-10B_DR-LTR|234319
------------------------------------------------------------
----------------------------------------------------------tg
ttgtaat-----------------------------------caccagcagt--------
---gtta-----------ctcttgctggctg-c-----------------aggagaaca-
----c----tg----------------------------aca------tt-----c--aa
ctgcac--------------tacagat----------cc----catt-------------
--atgtac-ttcact---------tacaca-------cc---tggccc-agat---cacc
ct-------tgat-t----------tcaaac-----aca-------------gagctgaa
-----g------------------------------------------------------
------------------------------------------------------------
------------------------------------------------------------
------------------------------------------------------------
------------------------------------------------------------
------------------------------------------------------------
------------------------------------------------------------
------------------------------------------------------------
------------------------------------------------------------
----------------------------
>Copia-10B_DR-LTR|234320
------------------------------------------------------------
----------------------------------------------------------tg
ttgcaat-----------------------------------cacctgagat--------
---gtag-----------ccctcgcaggtca-c-----------------tgtagaaca-
----t----tc-----c-------ctg------------tct------tt-----t--ac
ctgaac--------------tacaaat----------cc----tatt-------------
--atgccc-cacagt---------cacaca-------cc---cgtttt-aa-g---tcca
cc------ctgat-t----------acacac-----------------------------
------------------------------------------------------------
------------------------------------------------------------
------------------------------------------------------------
------------------------------------------------------------
------------------------------------------------------------
------------------------------------------------------------
------------------------------------------------------------
------------------------------------------------------------
------------------------------------------------------------
----------------------------
>Copia-10B_DR-LTR|234321
------------------------------------------------------------
----------------------------------------------------------tg
ttgtgat-----------------------------------tgcaggaaat--------
---gtag-----------cgttggctgatga-c-----------------tagagaaca-
----c----tc-----c-------ttt------------taa------tt-----a--aa
ctaaac--------------tataact----------cc----tatc-------------
--atgccc-tacagt---------cacaca-------cc---ggtttc-agtt---cacc
tt------tctca-c----------acacac----------------------agctaaa
-----gggcatca-------taact-----taataaata------aa-------ccatac
at-----c-----------------------atactatacacatt-catacactcttcca
g----ttgctgag--tcttaa---------------------------------------
------------------------------tttccatgtc-tttt---cttgccat----
-gttttaacc-ctttcattg----ttta-----aa-ctgt-------ttatg----actg
ttttccgcctgg---cttggc--ccttacatagtttactct-atgcatta-tctat----
------t-----gcaca--tgtttctgtctgctcctgt--attaccat------------
------------------------------------------------------------
------------------------------------------------------------
----------------------------
>Copia-10B_DR-LTR|234322
------------------------------------------------------------
------------------------------------------------------------
------------------------------------------------------------
------------------------------------------------------------
------------------------------------------------------------
--gaac--------------tgcatat----------cc----agtc-------------
--atgcac-cgctca---------cacaca-------cc---tattct-gggt---tcca
ttt-----atcacac----------acacac--------------------acacagcca
gag--gatcgtta------tgaact-----cattacaag------gac-------tattt
aa-----acag------------------------------caca-cacacacgcat---
--tcagagctgag--tcttgt---------------------ttatc--tg---------
tgagcatt-acgat-----------gcgtttttccttgtt-tagc---ctagccat----
-gttttgacct----------tgctttg-----tcttttt------tttttg----attc
att----gcttc---cctg--a-cctttctcct---------------------------
------------------------------------------------------------
------------------------------------------------------------
------------------------------------------------------------
----------------------------
>Copia-10B_DR-LTR|234323
------------------------------------------------------------
----------------------------------------------------------tg
ttatgat-----------------------------------tggcagggg---------
---gtta-----------ccctaatgggccg-c-----------------tgtagaacac
--ttc----ac-----c-------aag------------t-a---tcatc-----t--tt
ccggac--------------tacatgt----------ct----catc-------------
--ataccc-tgcatc---------cacaca-------cc---tgtctc-aagt----tca
ct------ctgat-ta--------ctc------------------------acagctgaa
-----ggaaattat-------cact-----aattaccta------ga-------ctat--
--------------------------------------------------------ttaa
a-----caattaa--tcttgt-----ctag---------------ctgttg---------
cattcatt-acaaaacgttt----------------------------ccttgttt----
-ttttgaccc--ttggactg----ttta------tctgtt---------ctg----atta
tttgctccctgt---cttgac--cctttgcctttt--ttag-gattatgc-ttt-----g
ga-ttat-----ctctg--ttgttgtgattgt---tgg--tattcaaccct------ttc
tt------------------------tataa-actccatttggatctaa---cctgtc--
------------------------------------------------------------
----------------------------
>Copia-10B_DR-LTR|234324
------------------------------------------------------------
-----------------------------------------------------------g
ttgtgat-----------------------------------cgccagtgat--------
---gtag-----------cccttgcagatgg-c-----------------tgaagaaca-
----c---t---------------------------------------cc-----c--tc
ccgaac--------------tacatac----------cc----catc-------------
--atgtcc-ttcagt---------cacaca-------cc---ggtttc-aggt---taca
ct------c---------------------------------------------------
------------------------------------------------------------
------------------------------------------------------------
------------------------------------------------------------
------------------------------------------------------------
------------------------------------------------------------
------------------------------------------------------------
------------------------------------------------------------
------------------------------------------------------------
------------------------------------------------------------
----------------------------
>Copia-10B_DR-LTR|234325
------------------------------------------------------------
------------------------------------------------------------
------------------------------------------------------------
------g-----------ccctcacagattg-c-----------------tgaagaata-
----tat---------a-------atg------------tta------tt-----c--ac
ctgaac--------------tacgtat----------cc----tatt-------------
--atgccc-cgcagt---------cacaca-------cc---agtttc-aggt---cacc
tc------cagat-t----a--tactcacac-----aaac-------------agctgaa
-----gctgatca-------tgact-----gattacttg------ga-------ttatat
ac-----acac------------------------------cact-cacacacacacatt
c----tggctgag--tcttgc-----ta--------------------------------
------------------------------------------------------------
------------------------------------------------------------
------------------------------------------------------------
------------------------------------------------------------
------------------------------------------------------------
------------------------------------------------------------
----------------------------
>Copia-10B_DR-LTR|234326
------------------------------------------------------------
----------------------------------------------------------ta
ttatgat-----------------------------------cgccagtgat--------
---gtag----------------ctagatca-c-----------------tggagaaca-
----c----tc-----c-------ctg------------tca------tt-----c--tc
acgaac--------------tacaaaa----------cc----catc-------------
--atgcac-tacggt---------cacaca-------cc---agttcc-aggt---tacc
tc--------gat-t----------acacat-----acac-------------aactgaa
-----gcttgtca-------tgact-----gattacttg------ga-------ttatat
at-----acaccacacacacacacac-acaccacacacacacaca-cacacacacaccca
t-----ggctgag--ttttgt-----tatc---------------ctgtag---------
tgagcatt-gctaagg-------------------ctttc-ctgt---ctagctgt----
-gttttgac---------------------------------------------------
------------------------------------------------------------
------------------------------------------------------------
------------------------------------------------------------
------------------------------------------------------------
----------------------------
>Copia-10B_DR-LTR|311505
------------------------------------------------------------
----------------------------------------------------------tg
ttatgat-----------------------------------ttatagcggt--------
---gttt-----------tcctagcaggcta-c-----------------tggagagca-
----t----tc-----t-------ctg------------tca------tt-----t--ac
aagaac--------------tacaagt----------cc----catc-------------
--atgccc-tacatt---------cacaca-------cc----gtttc-agtt---cact
ta------tt---------------acacac--------------------acagttgaa
------tacatca-------tcact-----gaccatatg------ga-------ttatat
at-----acacaa----------------------------ttca-cacacacatatcca
t-----tgttaag--acttgt-------tt---------------ccactg---------
tgagtttt-acaaagtatt------------ttctttgtc-ttgc---tttgccat----
-gttcctgac-catttgttt----aac----------gtt-------atttg----atta
tttgctgtccgt---ctcgcc-----------tggctattt-gtttaaga-ttt---ttg
attatat-----gtcta--tattactgcctgctcctgt--ttcaacatttg--------c
ctaccttaca---acttaa-at---a--aat--ttacatttttatcctaccc--------
------------------------------------------------------------
----------------------------
>Copia-10B_DR-LTR|311506
------------------------------------------------------------
----------------------------------------------------------tg
ttatgat-----------------------------------tgccagttgt--------
---gttgat------------ttttaggctg-c-----------------tggaaagcat
---------tc------------cctg------------tca------tt-----t--ag
acgaac--------------tgcaagt----------cc----catc-------------
--atgctc-tgcagt---------cacaca-------ct---ggtttc-agtt-------
------------tac---------------------------------------------
------------------------------------------------------------
------------------------------------------------------------
------------------------------------------------------------
------------------------------------------------------------
------------------------------------------------------------
------------------------------------------------------------
------------------------------------------------------------
------------------------------------------------------------
------------------------------------------------------------
----------------------------
>Copia-10B_DR-LTR|311507
------------------------------------------------------------
----------------------------------------------------------tg
ttatgat-----------------------------------cgcaaacagt--------
---gttg-----------cccttaccagctg-c-------------attacagagagca-
----t----tc-----c-------ctg------------tca------tt-----t--at
ccaaac--------------tgcaaat----------cc----catt-------------
--atgtcc-tgcaat---------tacacc------------ggtatc-agtt---cacc
tc------ctgat-ta--------cacacac--------------------acagctgaa
-----gaacatca-------tcact-----gactacatg------ga-------ccatat
tt-----acac------------------------------tatt-cacacacacatcca
g-----tgctgag--tctttt-----tcca---------------ctgtag---------
tgttcatt-tctaattgctt--------tcttcaatttgc--------tttgctgt----
-gttttgtcat-tttgtttg----tttatacctgtgcttt-------ttttg----attg
tttgtcatctgc---catgac--cccttcgcctgtct-----------------------
------------------------------------------------------------
------------------------------------------------------------
------------------------------------------------------------
----------------------------
>Copia-10B_DR-LTR|311508
------------------------------------------------------------
----------------------------------------------------------tg
ttgtgat-----------------------------------cgtcagcaat--------
---gcag-----------ccctcacaaaaag-c-----------------tggagaaca-
----c----tc-----c-------ctg------------tca------tt-----c--aa
cagaac--------------tacaact----------cc----catt-------------
--atgcct-tgcagt---------cacaca-------cc---agtttc-agtt---tacc
t-----------c-t----------acacac----------------------agctgaa
-----ggacatca-------tcagt-----gattac------------------------
------------------------------------------------------------
------------------------------------------------------------
------------------------------------------------------------
------------------------------------------------------------
------------------------------------------------------------
------------------------------------------------------------
------------------------------------------------------------
------------------------------------------------------------
----------------------------
>Copia-10B_DR-LTR|311509
------------------------------------------------------------
------------------------------------------------------------
------------------------------------------------------------
------------------------------------------------------------
-----------------------------------------a------tt-----t--ac
ttgaac--------------tacatat----------cc----catc-------------
--acgtcc-tacagt---------cacaca-------cc---agtttc-agtt---cacc
tt------ctgat-t----------gcacac----------------------atctgtt
-----gactatca-------cgact-----gattactag------gg-------cca---
------------------------------------------------------------
------------------------------------------------------------
------------------------------------------------------------
------------------------------------------------------------
------------------------------------------------------------
------------------------------------------------------------
------------------------------------------------------------
------------------------------------------------------------
----------------------------
>Copia-10B_DR-LTR|311510
------------------------------------------------------------
------------------------------------------------------------
------------------------------------------------------------
------------------------------------------------------------
------------------------------------------------------------
-cgaac--------------tacaaat----------cc----tatt-------------
--atatct-tgtatt---------cacaca-------ct---ggtttc-aagt---ttcc
cc------ctgat-t----------acacta-------ac-----------agagctgta
-----ggacatta-------tctat-----gattatatg------ga-------taatat
at-----acac------------------------------catt-tacactcaagtctt
g------actaga--tgttgc-----agtc---------------atcacc---------
aagggttt-tcaa----ttgt--------------ttatg-cctt---ttccatat----
-tttttgacaatttagactg----cttt-----ca-tttt-------tgatt-------g
tttgccgcctgt---ctagat---cctttttctgttatac----gaatta-tta-----t
gctttac-----tc-----tgctgttgt-cattgttgg--ttttcgacctc------tgc
ctgtctcact---actctc-ata--ataaa---ctacatttgaagccaatccctgcc-tt
catgtctattccatagcaa-----------------------------------------
----------------------------
>Copia-10B_DR-LTR|394027
------------------------------------------------------------
----------------------------------------------------------tg
ttatgat-----------------------------------caccatcagt--------
---aatg-----------cccttgcagactg-c-----------------tggagaaca-
----t----cc-----c-------ctg------------tcaggggccct-----g--tc
ccgaac--------------tacaaat----------cc----catc-------------
--atgctc-ttcagt---------cacaca-------cc---tgtttc-agtt---tacc
tc------cagat-t----------acacac-----acac-------------agctgaa
-----g------------------------------------------------------
------------------------------------------------------------
------------------------------------------------------------
------------------------------------------------------------
------------------------------------------------------------
------------------------------------------------------------
------------------------------------------------------------
------------------------------------------------------------
------------------------------------------------------------
----------------------------
>Copia-10B_DR-LTR|394028
------------------------------------------------------------
----------------------------------------------------------tg
ttgtgatc----------------------------------gcc-agcaac--------
---atag-----------cccttactgtttg-c-----------------ttgagaaca-
----g----tc-----c-------atg------------tca------tt-----t--ac
ccgaac--------------tacaaac----------cc----cgtc-------------
--atgctc-tgcact---------cacaca-------cc---agtttc-aa-g---ttca
cc------ctaat-t----------ttacat--------------------acaaatgaa
-----gttcctca-------tcact-----gattacatt------ga-------ccatat
at-----acac---------------------------catt----cacacacacaacca
g-----tgctgag--tcttgt-----ttaa---------------ctatag---------
tgaacttt-acgaagggtt---------ttcc---------ttgt---cttgccttgc-t
gagttttgaccctttattta----ttta-----caccatg-------t--------attg
tttgccacccgt---ctcgaa--taatttgccagttacatt-gtttactc-ctt------
caattat-----cttcg--t----------------------------------------
------------------------------------------------------------
------------------------------------------------------------
----------------------------
>Copia-10B_DR-LTR|394029
------------------------------------------------------------
----------------------------------------------------------tg
ttatgat-----------------------------------taacaccagt--------
---tttg-----------ccattgcggatca-c-----------------tggag-----
----c----ac-----t-------ctg------------tca------ta-----c--ac
ctgtac--------------tacatat----------cc----catc-------------
--atgacc-tgcact---------cccaca-------cc---agcttc-agtt---cacc
tt------ctgat-t----------tcacat----------------------agttgtt
-----gactatca-------aaact-----gatta-------------------------
------------------------------------------------------------
------------------------------------------------------------
------------------------------------------------------------
------------------------------------------------------------
------------------------------------------------------------
------------------------------------------------------------
------------------------------------------------------------
------------------------------------------------------------
----------------------------
>Copia-10B_DR-LTR|394030
------------------------------------------------------------
------------------------------------------------------------
------------------------------------------------------------
------------------------------------------------------------
------------------------------------------------------------
------------------------------------------------------------
------------------------------------------------------------
------------------------------------------------------------
------------------------------------------------------------
------------------------------------------------------------
------------------------------------------------------------
------------------------------------------------------------
------------------------------------------------------------
-----------c---cttgac--ctttt-aacttttata-agaattatgc-tct-----t
ggattg------ggttc--tgttgttgtt-attgctgg--cattcgacccc------tgc
ctgtctgacc---attctc--tt--aaaaat-actacatttgga------aca--gtctt
catgtcttta--------------------------------------------------
----------------------------
>Copia-10B_DR-LTR|394031
------------------------------------------------------------
------------------------------------------------------------
------------------------------------------------------------
------------------------------------------------------------
------------------------------------------------------------
------------------------------------------------------------
-----------caca---------cacaca-------ca---cacaca-aaca---caca
ca------cacac-ac-------acacacac--------------------acagctgca
-----gatcattta-------cact-----gattacaca------ca-------ctaatt
aa-----acac------------------------------cact-catacattctccca
t-----tgctgag--tcttgt-----taga-----------------gttc---------
c-tacagt-tct----gttt--------tccttgttttgg-c--c---tttcttgt----
-gttttgactc-ttgcattg----ttta-----taatttt---------ttg----atta
tttgccgcctgc---cttgac--c------------------------------------
------------------------------------------------------------
------------------------------------------------------------
------------------------------------------------------------
----------------------------
>Copia-10B_DR-LTR|394032
------------------------------------------------------------
----------------------------------------------------------tg
ttatgat-----------------------------------caccagtgat--------
---gaag-----------ccttcataggtca-c-----------------tggagaaca-
----c----tc-----c-------ctg------------tca------tt-----c--ac
acaaac--------------cacatac----------cc----catc-------------
--ataccc-cgcagt---------cacacg-------cc---aggttc-aggt---cacc
tt------ttgat-a----------acacac-----agac-----------acagctgaa
-----gctgttca-------ggact-----gattacatg------ga-------atatta
tt-----t---------------------------------taag-tccatgtagtgtgc
a----ttaccaag--cgtttc---------------------------------------
----------------------------------cctgtt-tagt---ctaaccat----
-gt---tgat-ccttgtttg----ttta-----t----at-------tatgt----ttgt
tttgccgcctgc---cttggc---cattcggttgttatact-aactactt-tt-----gt
tgattat-----cttca--tgctaccttctgtccctgt--tt------------------
------------------------------------------------------------
------------------------------------------------------------
----------------------------
>Copia-10B_DR-LTR|394033
------------------------------------------------------------
------------------------------------------------------------
--gtgat-----------------------------------ctccagtgat--------
---gcag-----------tcctcttgggttc-c-----------------tggagaaca-
----c----tc-----c-------ctg------------tca------tt-----c--cc
tcgaac--------------tacaaat----------cc----caat-------------
--atgccc-tgcagt---------cacaca-------tc---agtttc-aagac--cacc
c--------tgat-t----------acacac--------------------acagctgtc
-----ctttgtttg----tggtatt-----------------------------------
------------------------------------------------------------
------------------------------------------------------------
------------------------------------------------------gt----
-gtttttgccttttatactg----tgta-----tt--------------------gattg
ttcgccacctgt---atctac--ccctttgcctgtttcttc-aattacgc-ttt------
agatcat-----ct----------------------------------------------
------------------------------------------------------------
------------------------------------------------------------
----------------------------
>Copia-10B_DR-LTR|394034
------------------------------------------------------------
------------------------------------------------------------
------------------------------------------------------------
------------------------------------------------------------
------------------------------------------------------------
----ac--------------tacatat----------tc----tgtc-------------
atgcactt-tgtagt---------cacgcgtt-----cc---tgtttc------------
-----cctttaat--a---------acatgcaa---acac-----------atagccgga
-----gatcattat------agact-----gattacatg------ga-------ctttaa
acaaac-acatct-----------------------------------------------
-----ttgcagat--ttttgttta------------------actgtattg---------
tgaacaac-----------------------------gcattttc---cttgcctt-gcc
ggttttgaccctcgcgttg----ttttattttttactgtt------------tattcctg
tttgctgcctgcc-ttttgac--catgcgcctcattgatgaccatgactc---------t
ggattgc-----ctgta-------------------------------------------
---------------------------------tt-------------------------
------------------------------------------------------------
----------------------------
>Copia-10B_DR-LTR|394035
------------------------------------------------------------
------------------------------------------------------------
------------------------------------------------------------
------------------------------------------------------------
------------------------------------------------------------
-------------------------------------tt----cacc-------------
--ctgctt-tgcat----------------------------------------------
----------------------------ctc--------------------acagctaaa
aca--gtttaccaat---gaacact-----gatcactat------gacacaacactattt
aa-----ccat------------------------------caca-ctcacacacacaga
t------------------------------------------------tg---------
cgggattt-tcag-----------------------------------------------
------------------------------------------------------------
------------------------------------------------------------
------------------------------------------------------------
------------------------------------------------------------
------------------------------------------------------------
----------------------------
>Copia-10B_DR-LTR|394036
------------------------------------------------------------
----------------------------------------------------------tg
ttatgat-----------------------------------cactagcaat--------
---gtta-----------cccttgtaggcag-c-----------------tggagaaca-
----c----tc-----c-------ctg------------gcg------ta-----c--ta
ctgaac--------------tacaaat----------cc----cacc-------------
--atgccc-tgcagt---------cacaca-------cc---tgtttc-agtt---tacc
tc------ttgat-t----------acacac-----acatac-----------aactgaa
-----gctgatca-------agatt-----gatt---ta------ga-------ctattt
ct-----a------------------------------ctacaca-cacactgatatcct
------ggctgag--tcttgt-----ttcc---------------ctgtag---------
taagtttt------------------------tc-ctgga-ttgt---ctagtctt----
-gttttgacc-ct---------------------------------------------tg
tttgttttatat---gt-------------------------------------------
------------ttatg--tttgtttgcc-------------------------------
------------------------------------------------------------
------------------------------------------------------------
----------------------------
>Copia-10B_DR-LTR|394037
------------------------------------------------------------
------------------------------------------------------------
------------------------------------------------------------
---gttg-----------tttttgtaga----c-----------------tagagaaca-
----c----tc-----t-------ctg------------tca------tt-----c--aa
ctgaac--------------tacaact----------cc----catc-------------
--atgccc-tacagt---------aacaca-------ct---ggtttc-agat---catc
tc------ctcat-t----------atacac--------------------aca------
------------------------------------------------------------
------------------------------------------------------------
------------------------------------------------------------
------------------------------------------------------------
------------------------------------------------------------
------------------------------------------------------------
------------------------------------------------------------
------------------------------------------------------------
------------------------------------------------------------
----------------------------
>Copia-10B_DR-LTR|394038
------------------------------------------------------------
------------------------------------------------------------
------------------------------------------------------------
------------------------------------------------------------
------------------------------------------------------------
---------------------ttagtt----------gt----tgct-------------
--gcaatt-cgtaag---------cgaata-------cg---------------------
------------------------------------------------------------
------------------------------------------------------------
---------------------------------------atgttt-ttgccatcct----
------------------------------------------------------------
------------------------------------------------------------
-gtgttttttctctt----------ttg-----caccttt-------ccagt----ttta
ttgattctttga---cttgac--tcttc-acctgttaag-cggattacgc-ttt-----t
ggatt-------gtctt--tactgctctg-tatgctgg--ttttcgacccc------tgc
ctgtctgacc---ataaa---tt--aaataa-attgcatttggatcccagccc-cgtctt
cccactct----------------------------------------------------
-------atacacaac------------
>Copia-10B_DR-LTR|394039
------------------------------------------------------------
------------------------------------------------------------
------------------------------------------------------------
------------------------------------------------------------
----------------------------------------ca------ct-----c--at
tcaaac--------------tacatct----------cc----catc-------------
--ataccc-tgtgtt---------cacaca-------cc---tgtttc-gagt----tca
ct------ctgat-t----------gcacac--------------------acagctgaa
-----ggacatta-------tcatt-----atttagctg------ga-------ctataa
at-----acat------------------------------cttt-cattcacac-----
------------------------------------------------------------
------------------------------------------------------------
------------------------------------------------------------
------------------------------------------------------------
------------------------------------------------------------
------------------------------------------------------------
------------------------------------------------------------
----------------------------
>Copia-10B_DR-LTR|477238
------------------------------------------------------------
------------------------------------------------------------
-------t----------------------------------------------------
---gttg-----------ccattgtggatag-c-----------------tggacaacc-
----c----tc-----c-------ctt------------tca------tt-----c--ac
ctgaac--------------tacgttt----------cc----aatc-------------
--aaggcc-tgcagt---------cacaca-------cca-gagtttc-agtt---cacc
tt------ctgat-t---------------------------------------------
----------------------act-----gattacaca------ca---------ctat
at-----aaactct------------------------ccagtca-cgctagcacat---
------tgctgag--tcttgt-----ttcc---------------ctttag---------
tgaatttt-ataa-gcgtt---------ttccc---------------------------
------------------------------------------------------------
------------------------------------------------------------
------------------------------------------------------------
------------------------------------------------------------
------------------------------------------------------------
----------------------------
>Copia-10B_DR-LTR|477239
------------------------------------------------------------
------------------------------------------------------------
---tgac-----------------------------------cacgagcaga--------
---attg-----------cccttaaaggctg-c-----------------tggggaaca-
----c----tc-----c-------ctg------------tca------tt-----c--aa
ctgaac--------------tacatat----------cc----catc-------------
--atttac-tgcact---------cagaca-------cc---agttcc-agat---cacc
cc------tttac-t----------acacaa--------------------acagctgaa
-----gcgtttca-------tcatg-----gataactgg---------------gtgtat
at-----acac-------------------------------------------------
------------------------------------------------------------
------------------------------------------------------------
------------------------------------------------------------
------------------------------------------------------------
------------------------------------------------------------
------------------------------------------------------------
------------------------------------------------------------
----------------------------
>Copia-10B_DR-LTR|477240
------------------------------------------------------------
----------------------------------------------------------tg
ttatgat-----------------------------------caccagcagc--------
---attg-----------c------aggctg-c-----------------aggagaaca-
----c----tc-----c-------ctg------------tcat-----t-----------
-----c--------------ttcaaat----------cc----catc-------------
--atgcct-ttcagt---------cacaca-------cc---agtttc-agtt---cacc
tc------at--------------------------------------------------
-----------------------------------------------------------t
ac-----atacac-----------------------------------------------
------------------------------------------------------------
------------------------------------------------------------
------------------------------------------------------------
------------------------------------------------------------
------------------------------------------------------------
------------------------------------------------------------
------------------------------------------------------------
----------------------------
>Copia-10B_DR-LTR|477241
------------------------------------------------------------
------------------------------------------------------------
-----ta-----------------------------------gattatttct--------
---gttg-----------ttgtgattgctgg-cttttggcccctggttcttaataaata-
----c----tg-----c-------atttggattttcacatct------ct-----c--ac
ctggat--------------tacaaat----------cc----tatc-------------
--atgcct-tgcatc---------caaaga-------gc---aatttc-agtt---cacc
------------------------------------------------------------
---------------------ctct-----gattacctg------ga-------ctataa
ac-----ag------------------------------accact-ctcactctcaacat
t-----tgttgag--tattgt-----cta-g-----------tggttgcat---------
tcatcacaa---------------------------------agt---atttcctt----
-gttttgacctttgaatt-------gtt-----tattatt-------ttttt----atca
tttgccacctgt---cttgac--cattt-accttttacaaggatttacgc-tct-----t
agctgt----------------------------------cttt----------------
------------------------------------------------------------
------------------------------------------------------------
----------------------------
>Copia-10B_DR-LTR|477242
------------------------------------------------------------
----------------------------------------------------------tg
ttgtgat-----------------------------------catcagcaac--------
---ctaa-----------ccctcgcagattg-c-----------------tggagaaca-
----c----tc-----c-------ctg------------tca------tt-----c--ac
cccaac--------------tatatgt----------cc----catc-------------
--atgccc-cgctgt---------cacaca-------cc---gatctt-gatt-------
------------g-c--------atacacac----------------------agctgaa
-----cctgatca-------ggact-----gattacatg------ga-------ctacat
ac-----acatcat---t-cacacag-accccccacccctccaca-cacacacacacaca
c-----------------------------------------------------------
------------------------------------------------------------
------------------------------------------------------------
------------------------------------------------------------
------------------------------------------------------------
------------------------------------------------------------
------------------------------------------------------------
----------------------------
>Copia-10B_DR-LTR|477243
------------------------------------------------------------
------------------------------------------------------------
------------------------------------------------------------
------------------------------------------------------------
------------------------------------------------------------
------------------------------------------------------------
-----------------------------a-------ct---ggtttc-aagt----tca
cc------ctgat-ta----------cactc--------------------acagcataa
t---tgaacatccta-atgcccatt-----agttacttg------ga-------ctaaaa
at-----acac------------------------------catt-cacacagacaccca
t--------tgag--tcttgt-----ctag---------------ctattg---------
c-tgtcat-ttcaaa---------------------------------------------
------------------------------------------------------------
------------------------------------------------------------
------------------------------------------------------------
------------------------------------------------------------
------------------------------------------------------------
----------------------------
>Copia-10B_DR-LTR|477244
------------------------------------------------------------
------------------------------------------------------------
-tctgat-----------------------------------------------------
------------------tacacacacatag-c-----------------tg--------
gaagc----tc-------------atg-----------atgaa------------t--ac
taggac--------------tataaagaca-------cct---catt-------------
------------------------ctcaaact-----ct--ttgtttt--------tccc
tg------------tg--------------------------------------------
-----aagcattaca---aagcatt--------------------------tttctgtgt
gat--------------------------------------cgcc---------------
--------------ccctagt---------------------------------------
------------------------------------------------------------
-attt-------------------------------------------------------
------------------------------------------------------------
------------------------------------------------------------
------------------------------------------------------------
------------------------------------------------------------
----------------------------
>Copia-10B_DR-LTR|477245
------------------------------------------------------------
------------------------------------------------------------
------------------------------------------cgccggctgt--------
---gttg-----------cccttgcaggcta-c-----------------tggagatca-
----c----ta-----c-------ctg------------t-a---acact-----c--at
ctgaac--------------tacatat----------cc----cagt-------------
--ataccc-tgcatg---------cacaca-------cc---agtttc-aagt----tca
ct------ctgat-ta----------cacac--------------------acagctgaa
-----gga---tat-------catt-----aattacttg------ca-------ctttaa
g------------------------------------------tt-ctttcacacatcta
t-----ctctgag--tcttgt-----ttag---------------ctgtta---------
-ctgaatt-gcaaattctt-----------------------------ctttcttt----
-gttttggcct-tcctgttt----ataa-----gagcttt--------------------
---------------------------------tatttctg-gattacac-ttt-----a
gatttgc-------cttt-tggcagagcatgc---tgg--ttttcaacccc------tat
ctgtctcact---attctc----ctaataaa-actgcatttagaat--aacccctgtctt
cacgtctcta--------------------------------------------------
----------------------------
>Copia-10B_DR-LTR|477246
------------------------------------------------------------
------------------------------------------------------------
------------------------------------------cagtagcagt--------
---gttt-----------accttgtggtttg-c-----------------tcgagaa---
-------------------------------------------------c-----a--tc
ccagac--------------tacgaac----------cc----catc-------------
--ataccc-tccatt---------cacaca-------cc---agtttc-aagt----tca
ct------ttgat-t------------gcat--------------------acagctgca
-----ggacatca-------tcact-----aact--------------------------
------------------------------------------------------------
------------------------------------------------------------
------------------------------------------------------------
------------------------------------------------------------
------------------------------------------------------------
------------------------------------------------------------
------------------------------------------------------------
------------------------------------------------------------
----------------------------
>Copia-10B_DR-LTR|477247
------------------------------------------------------------
----------------------------------------------------------tg
ttgtgat-----------------------------------cgccagcagt--------
---gttt-----------tccctgtgggttg-c-----------------tggagaaca-
----g----tc-----c-------ctg------------t-a---tcttc-----a--tc
ccagac--------------tacaaac----------cc----catc-------------
--ataccc-tccatt---------cacaca-------cc---agtttc-aagt----tca
ct------ttgat-t------------gcat--------------------acagctgaa
-----ggacatca-------tca-------------------------------------
------------------------------------------------------------
------------------------------------------------------------
------------------------------------------------------------
------------------------------------------------------------
------------------------------------------------------------
------------------------------------------------------------
------------------------------------------------------------
------------------------------------------------------------
----------------------------
>Copia-10B_DR-LTR|477248
------------------------------------------------------------
----------------------------------------------------------tg
ttgtgat-----------------------------------cgccagcagt--------
---gttt-----------tccctgtaggttg-c-----------------tggagaaca-
----g----tc-----c-------ctg------------t-a---tcttc-----a--tc
ccagac--------------tacaaac----------cc----catc-------------
--ataccc-tccatt---------cacaca-------cc---agtttc-aagt----tca
ct------ttgat-t------------acat--------------------acagctgaa
-----ggacatca-------tcact-----aactttttg---------------------
------------------------------------------------------------
------------------------------------------------------------
------------------------------------------------------------
-------------------------------------------------ttg----atta
tt----------------------------------------------------------
------------------------------------------------------------
------------------------------------------------------------
------------------------------------------------------------
----------------------------
>Copia-10B_DR-LTR|477249
------------------------------------------------------------
----------------------------------------------------------tg
ttgtgat-----------------------------------cgccagcagt--------
---gttt-----------cccttgtggtttg-c-----------------tggagaaca-
----t----tc-----c-------ctg------------t-a------tc-----a--tc
ccagac--------------tacaaac----------cc----catc-------------
--ataccc-tccatt---------cacaca-------cc---agtttc-aagt----tca
ct------ttgat-t------------acat--------------------acagcagaa
-----ggacttaa-------acact-----aa----------------------------
------------------------------------------------------------
------------------------------------------------------------
------------------------------------------------------------
------------------------------------------------------------
------------------------------------------------------------
------------------------------------------------------------
------------------------------------------------------------
------------------------------------------------------------
----------------------------
>Copia-10B_DR-LTR|552500
------------------------------------------------------------
------------------------------------------------------------
tcaaggt-----------------------------------caccctgaatccacac--
---gcag-------------------------c-----------------tcgaggacg-
---------tt---------------------------atca------tt--aaac--tc
ttggac--------------tgtaaat-------------atgtgtc-------------
--ttgtcc-agctgt-------tgcggtcattt----ctga-tgtttc--------tgc-
------------------------------------------------------------
------------------------------------------------------------
------------------------------------------------------------
------------------------------------------------------------
------------------------------------------------------------
------------------------------------------------------------
------------------------------------------------------------
------------------------------------------------------------
------------------------------------------------------------
------------------------------------------------------------
----------------------------
>Copia-10B_DR-LTR|552501
------------------------------------------------------------
----------------------------------------------------------tg
ttgtgat-----------------------------------cattagcgat--------
---gtag-----------ccttaactgattg-c-----------------tggagaacg-
----c----tc-----c---------g------------tca------tt-----c--ac
ataaac--------------gacatat----------cc----catc-------------
--atgtac-tgcatt---------tacaca-------cc---agttca-aggtc--cccc
g--------tgat-t----------acaaac-----aca--------------cacctga
-----atcctgtca------tgact-----cataactgg------ga-------tta---
-------------------------------------------ct-agaatgttcacct-
------------------------------------------------------------
------------------------------------------------------------
------------------------------------------------------------
------------------------------------------------------------
------------------------------------------------------------
------------------------------------------------------------
------------------------------------------------------------
----------------------------
>Copia-10B_DR-LTR|552502
------------------------------------------------------------
----------------------------------------------------------tg
ttgtaat-----------------------------------caccagcagt--------
---gttg-----------ttcttg-----------------------------agaaca-
----c----tc----------------------------aca------tt-----c--aa
ctgcac--------------tacaaat----------ac----catc-------------
--atgcac-ttcact---------cacaca-------cc---tggccc-agat---ccct
ta-------tgat-t----------gcaaac-----acac-----------acagctgaa
-----gctgttca-------gctct-----aattatata------ga-------ttattt
ac-----acatct---------------------------------ctcaaacacgcaca
a-----tgctggg--tcttgt-----ttc--------------------tg---------
taagtatt-ttatggcattatttc-----------------ttgt---ctagcctt----
-gc----------agtattt----tgtt-----tattgtt---------taa----cctg
tttgctgcctgc---actg-a--tctcttgcctgcttttga---tcacgc-tct----tt
ggtttgt-----ctata--tgctccagtttgt-actgg--tttt-gacaat------tgc
ctgcctgact---acttct-tta--aa-taa-actacatgtggattc-------------
------------------------------------------------------------
----------------------------
>Copia-10B_DR-LTR|552503
------------------------------------------------------------
------------------------------------------------------------
------------------------------------------------------------
------------------------------------------------------caaat-
----c----tt----ct------------------------a------ct-----t--ta
ccgaac--------------tataaat----------cc----catc-------------
--atgccc-ggcact---------cacaaa-------cc---agttcg-agat---cacc
ctt-----tgatttc----------acacac--------------------acacctgca
gat--tatcctc----------tct-----gattacgta------gac-------tgctt
aa-----gcga------------------------------cacc-tagatgttcat---
--ttcttgctcag--tattgc---------------------ttcatgttc---------
ca---------------------------tgttccttgct-t----------ccat----
-gttttg--ct----------ctgtcta-----gtttatg------attctg----gt--
------------------------------------------------------------
------------------------------------------------------------
------------------------------------------------------------
------------------------------------------------------------
----------------------------
>Copia-10B_DR-LTR|552504
------------------------------------------------------------
----------------------------------------------------------tg
ttatgat-----------------------------------ccccagcagt--------
---gttg-----------tcctcgcaggctg-c-----------------tggagagca-
----c----tc-----c-------ctg------------tca------tt-----c--aa
ctgaac--------------tacatat----------cc----catc-------------
--atatat-tgcact---------cacaca-------ct---agttca-aaat---tact
tc------ttgat-t----------acacac----------------------agctgag
-----gctcatct-------ttgct-----gattatgtg------ga-------ctacag
tt-----a----------------------------taaaccaca-cacgctgatattca
g-----tgctaag--tcttgt-----tttc---------------agatag---------
tacagttc-aaaatgttt-----------------ttgtc-ttgc---cttacttt----
-gt--------------ttg----tttt-----ac---at-------ttaca----ttgt
tttgccacgtgc---ctcgac--cgttttgcatgtttcaat-gaccactc-ttt-----t
agattac-----cttta--tgatttagtttgctcctgt--attttactt---------gc
ctatctgact---aatct-------t---aa-actgcattttaacacctctgt-------
------------------------------------------------------------
----------------------------
>Copia-10B_DR-LTR|552505
------------------------------------------------------------
----------------------------------------------------------tg
ttatgat-----------------------------------tatcagcagt--------
---gctg-----------ctcttgcaggctg-c-----------------tggagaaca-
----c----tt----------------------------aca------tt-----c--aa
ctgcac--------------tacagat----------cc----catc-------------
--atacac-tttact---------cacaca-------cc---tggcct-aaat---cccc
ct-------tgat-t----------gcaaac-----ac---------------agctgaa
-----gcttatga-------agacc-----aataaccag------ga-------ctataa
at-----gcgcctta-------------------------------ctcacacacacact
t-----tgctgag--tcttgt-----ttcctgtaag------------------------
----cact-acgaaacatt-attc-----------------ttgt---cttgcttg----
-at---------------------------------------------------------
------------------------------cgtgtttttga-------------------
------------------------------------------------------------
------------------------------------------------------------
------------------------------------------------------------
----------------------------
>Copia-10B_DR-LTR|552506
------------------------------------------------------------
------------------------------------------------------------
------------------------------------------------------------
------------------------------------------------------------
------------------------------------------------------------
ctggac--------------tacacac----------cc----catc-------------
--atgccc-tgcacc---------cccaca-------ca---ggtttc-agtg---taca
tt------ctgat-t----------aaacac----------------------agctgta
-----ggtcattt-------tcact-----gattatctg------gc-------ctataa
at-----atac------------------------------cact-cacac---------
------------------------------------------------------------
------------------------------------------------------------
------------------------------------------------------------
------------------------------------------------------------
------------------------------------------------------------
------------------------------------------------------------
------------------------------------------------------------
----------------------------
>Copia-10B_DR-LTR|552507
------------------------------------------------------------
----------------------------------------------------------tg
ttatgat-----------------------------------caccagcagt--------
---gttg-----------cccttgcaggcta-c-----------------tggaaaaca-
----c----tc-----c-------ctg------------tca------tt-----c--ta
ccgaac--------------tacaaat----------cc----catc-------------
--atgtcc-tgcagt---------cccaca-------cc---tgtttc-agtt---cacc
tc------ctgat-t----------acacac-----tcat-------------agcttaa
-----g------------------------------------------------------
------------------------------------------------------------
------------------------------------------------------------
------------------------------------------------------------
------------------------------------------------------------
------------------------------------------------------------
------------------------------------------------------------
------------------------------------------------------------
------------------------------------------------------------
----------------------------
>Copia-10B_DR-LTR|552508
------------------------------------------------------------
------------------------------------------------------------
------------------------------------------------------------
------------------------------------------------------------
-------------------------------------------------t-----c--ac
ccaaac--------------tacaaat----------cc----catt-------------
--atgccc-tgcagc---------cacaca-------cc---ggttaa-agtc---tacc
ttcat---------t----------acacac--------------------acagctgaa
-----gttcatcc-------ttacc-----gattacatg------ga-------caatat
at-----attgta-------------------------cgctatt-cacccacacatcca
g-----gactgag--tcttgtt---t-------------------ccattg---------
tgaacttt-acaaagcatt------------ttccatgtc-tcgc---cctgctgt----
-gttgtgacccttttgcttg----ttta-----a--tgtt-------tactg----atag
tttgtcacctgt---ctagac--tctctcgcctgtctcatc-gtttatgc-att------
agaaaat-----atgtg--gattactgcgtgctcctga--ttttgacccta-------gc
ctgcctgact---gatcgac-------taaa-gctccatttgtattctacccctgttgtc
------------------------------------------------------------
----------------------------
>Copia-10B_DR-LTR|552509
------------------------------------------------------------
----------------------------------------------------------tg
ttaagat-----------------------------------caccagcagt--------
---gttg-----------atcttgtatactg-c-----------------tggagaaca-
----c----tt----------------------------aca------tt-----c--aa
ctgcac--------------tacaaat----------gc----catc-------------
--atgtac-ttcact---------cacaca-------cc---agttcc-tgat---tccc
cc-------tgat-t----------acacac-----aaa-------------gggaagga
-----c------------------------------------------------------
------------------------------------------------------------
------------------------------------------------------------
------------------------------------------------------------
------------------------------------------------------------
------------------------------------------------------------
------------------------------------------------------------
------------------------------------------------------------
------------------------------------------------------------
----------------------------
>Copia-10B_DR-LTR|552510
------------------------------------------------------------
----------------------------------------------------------ta
ttatgat-----------------------------------caccagcagt--------
---attg-----------ttcttg--cagtg-c-----------------tggagaatg-
----c----tc----------------------------aca------tt-----c--aa
ctgcac--------------tacaaat----------cc----catc-------------
--atgtac-tacact---------cacaca-------gc---agttcc-tgat---tcct
cc-------tgat-t----------acacac-----a-----------------------
------------------------------------------------------------
------------------------------------------------------------
------------------------------------------------------------
------------------------------------------------------------
------------------------------------------------------------
------------------------------------------------------------
------------------------------------------------------------
------------------------------------------------------------
------------------------------------------------------------
----------------------------
>Copia-10B_DR-LTR|640220
------------------------------------------------------------
----------------------------------------------------------tg
ctgtgat-----------------------------------t---------------ca
tgtgttg-----------ccattgcaggtca-c-----------------cagagatca-
----c----tc-----c-------ctg------------t-------atc-----c--tt
ctgaac--------------cacaaat----------cc----cacc-------------
--ctattc-tgcatt---------cacaca-------cc---agtttc-aagt----tca
------------------------------------------------------------
-----ggacattat-------catt-----aattacttg------ga-------ttatat
at-----acac------------------------------catt-c----acacatttg
t-----tgctgag--tcttgt-----ctag---------------ttgttg---------
c-tgtcataaccaagcggttt-------ctattgttttag-cctt---gcttgtgt----
-ttttgacccg-ttgcactg----attc-----tttcatt---------ttg----tttg
tttgccgcctgt---ctccac--ccttttgcctgtttaatg-gattatgc-ttt-----a
gat---------------------------------------------------------
------------------------------------------------------------
------------------------------------------------------------
----------------------------
>Copia-10B_DR-LTR|640221
------------------------------------------------------------
------------------------------------------------------------
------------------------------------------------------------
----ttg-----------ccctcttggtttg-c-----------------tggagtgca-
----c----tc-----t-------gta------------t------cttc-----c--tc
ccagac--------------tacaagt----------cc----catc-------------
--agactt-agtatt---------cacacaca----cca---gcattc-aagt----tca
cc------ctgat-ta----------cacac--------------------acagctgaa
-----ggacatcat-------caat-----gagtaagta---------------------
--------cac------------------------------catt-c--acacacatcca
t-----taatgag--tcttgt-----ctag---------------atgtta---------
c-tgtcgtttcaaattaatgc-------att-------------t---cattccat----
-tccataccct-ttagactg----tttc-----ttttatt--------------------
---------------tccaac--ctttt-gcctgtttaaca-tgctttg-----------
------------------------------------------------------------
------------------------------------------------------------
------------------------------------------------------------
----------------------------
>Copia-10B_DR-LTR|640222
------------------------------------------------------------
----------------------------------------------------------tg
ttgtcat-----------------------------------cactagcaat--------
---gtag-----------tccttgcggatcg-t-----------------tggagaaca-
----c----tc-----c-------ctg------------------tcact-----c--at
ccgaac--------------tacatat----------cc----catc-------------
--ataccc-tatatc---------cacaca-------cc---ggtttc-aagt----tca
ct------ctgat-t------------acac--------------------acagctgaa
-----ggacatta-------ttaat-----aattacttg------ga-------ctataa
at-----acat------------------------------c-tt-catttacacacctg
t-----tgctgag--tcttgt-------tta-------------gttgttgcta---cat
t--------ttttagcact-----------------------------------------
------------------------------------------------------------
----------------------------------ttaattg-gattttacactt-----t
ggattgt-----ct----tttcggccctgtatgcttgt--ttt-----------------
------------------------------------------------------------
------------------------------------------------------------
----------------------------
>Copia-10B_DR-LTR|640223
------------------------------------------------------------
------------------------------------------------------------
------------------------------------------------------------
------------------------------------------------------------
------------------------------------------------------------
-------------------------------------cc----catc-------------
--ataccc-tgcatt---------cacaca-------cc---agtttc-aagt----tta
ct------ctgat-t------------attc--------------------acagctaaa
-----ggacatga-------tcact-----gattaccta------gc-------ttatac
at-----acac------------------------------catt-ttcacacacaca--
------------------------------------------------------------
------------------------------------------------------------
------------------------------------------------------------
------------------------------------------------------------
------------------------------------------------------------
------------------------------------------------------------
------------------------------------------------------------
----------------------------
>Copia-10B_DR-LTR|640224
------------------------------------------------------------
------------------------------------------------------------
------------------------------------------------------------
-----------------------------------------------------agaaca-
----c----ta-----c-------ttg------------tca------tt-----c--aa
ttgaac--------------tacaaat----------tc----catc-------------
--ataccc-tgcagt---------cacaca-------cc---agttac-agtt---cagc
tt------ccggt-t----------acacac----------------------agctgaa
-----ggacatca-------tctct-----aattacatg------gg-------ccataa
at-----atataca------------------------ccattca-cacacacacatcca
a-----tgctcag--tcttct-----ttcc---------------act--g---------
tgaacttt-acaatgcatt---------ttttttattttt-ttgc---caagccat----
-gttttaacc-ctttgattg----ttta-----tactatt-------tatta----attg
tttgctgctcat---cttgacc-cctttcacctgtttcatc-gtttactt-ttt------
gg----------------------------------------------------------
------------------------------------------------------------
------------------------------------------------------------
----------------------------
>Copia-10B_DR-LTR|640225
------------------------------------------------------------
----------------------------------------------------------tg
ttataatcg---------------------------------tagcagttgt--------
---gttg-----------acatggcgaactt-c-----------------tggcgaaca-
----c----tc-----c-------cta------------tta------tt-----c--ac
ctgaac--------------tacaaat----------cc----catc-------------
--atgtcc-tgcagt---------cacaca-------cc---agtttc-agtt---cacc
ag------cagat-t----------acacac--------------------acagctgca
-----gtttatca-------ccact-----gattacaaa------gg-------ctatat
at-----acacca---------------------------------cacacagatatccg
t-----tgttggg--ttttgtatc---------------------ctgtag---------
ttaacttc-acaaagcgtt------------tttcttgac-ttac---cttaccat----
-gtttttgac-cctttgttt----tttg---------------------------gatta
tttgccgcctgc---ctcaac--caaattgtctgttttaat-actcaccc-ttt------
------------------------------------------------------------
----------------------------gaa-tctgttt---------------------
------------------------------------------------------------
----------------------------
>Copia-10B_DR-LTR|640226
------------------------------------------------------------
----------------------------------------------------------tg
ttgtgat-----------------------------------caccagcgtt--------
---gttg-----------ctttcccagctag-----------------------------
------------------------ctg------------tca------tt-----c--ac
ctgaac--------------tacaact----------cc----catc-------------
--atgctc-tgcagt---------cacaca-------cc---agtttc-agtt---tacc
tt------ctgagtt--cag--ttcacacac-----attg-----------agtgctg--
------------------------------------------------------------
------------------------------------------------------------
------------------------------------------------------------
------------------------------------------------------------
------------------------------------------------------------
------------------------------------------------------------
------------------------------------------------------------
------------------------------------------------------------
------------------------------------------------------------
----------------------------
>Copia-10B_DR-LTR|640227
------------------------------------------------------------
----------------------------------------------------------tg
ttatgat-----------------------------------tgccagcagt--------
---gtta-----------ccgttgtggattc-c-----------------tggagaaca-
----c----tc-----c-------ctg------------tca------tt-----t--ac
tcgaac--------------tacata-----------ct----cgtc-------------
--atgccc-tgcagt---------cacaca-------cc---agtttc-agtt---cacc
tt------gtga-------------ttagac-----------------------------
------------------------------------------------------------
------------------------------------------------------------
------------------------------------------------------------
------------------------------------------------------------
------------------------------------------------------------
------------------------------------------------------------
------------------------------------------------------------
------------------------------------------------------------
------------------------------------------------------------
----------------------------
>Copia-10B_DR-LTR|640228
------------------------------------------------------------
----------------------------------------------------------tg
ttaggat-----------------------------------cgccagcggt--------
---gttg-----------ccatggctgatgg-c-----------------tgtagaaca-
----t----tc-----g-------ctg------------tca------tt-----c--ac
ttgaac--------------tacatct----------cc----catc-------------
--atgccc-tgcagt---------cacaca-------cc---agtttc------------
------------------------------------------------------------
------------------------------------------------------------
------------------------------------------------------------
------------------------------------------------------------
------------------------------------------------------------
------------------------------------------------------------
------------------------------------------------------------
------------------------------------------------------------
------------------------------------------------------------
------------------------------------------------------------
----------------------------
>Copia-10B_DR-LTR|725203
------------------------------------------------------------
----------------------------------------------------------tg
ttgtgaa-----------------------------------tatcagcgat--------
---gtag-----------tcctcgt-----------------------------gaaca-
----c----tca---ac-------ctg------------tca------tt-----t--ac
ccgaac--------------tacatat----------cc----catc-------------
--atgtcc-cgcagt---------tacaca-------cc---tgtttc-aggt---catc
tc------ttgat-g--------aaacacac----------------------aactgaa
-----gctgttca-------ggact-----gattacatg------ga-------ctacat
ac-----acac-------------------------------------------------
------------------------------------------------------------
------------------------------------------------------------
------------------------------------------------------------
------------------------------------------------------------
------------------------------------------------------------
------------------------------------------------------------
------------------------------------------------------------
----------------------------
>Copia-10B_DR-LTR|725204
------------------------------------------------------------
------------------------------------------------------------
----------------------------------------------aacagt--------
---gctg-----------cccttgcatgctg-c-----------------tggagaaca-
----t----tt-----c-------ctg------------tca------tt-----c--ta
ctgaac--------------tccaaat----------cc----catc-------------
--acgccc-tgcagt---------caaaca-------cc---tgttttcagct---gact
ta------ttcattttact------atatac-----------------------------
--------------------tcacc-----------------------------------
----------------------------------------attta-cacacatgcatcta
------tgatgag--tctt-----------------------------------------
------------------------------------------------------------
------------------------------------------------------------
------------------------------------------------------------
------------------------------------------------------------
------------------------------------------------------------
------------------------------------------------------------
----------------------------
>Copia-10B_DR-LTR|725205
------------------------------------------------------------
----------------------------------------------------------tg
ttatgat-----------------------------------caccagagat--------
---gtag-----------ccaacgcagatca-c-----------------tggagaaca-
----c----tt-----c-------ctt------------tca------tt-----c--ag
ctgaac--------------tacatat----------ca----cttc-------------
--atgacc-cgcagt---------cacaca-------cc---agtttc-ag--------c
tc------tttat-t--------acacacac----------------------a------
------------------------------------------------------------
------------------------------------------------------------
------------------------------------------------------------
------------------------------------------------------------
------------------------------------------------------------
------------------------------------------------------------
------------------------------------------------------------
------------------------------------------------------------
------------------------------------------------------------
----------------------------
>Copia-10B_DR-LTR|725206
------------------------------------------------------------
------------------------------------------------------------
------------------------------------------------------------
------------------------------------------------------------
------------------------------------------------------------
------------------------------------------------------------
------------------------------------------------------------
------------------------------------------------------------
------------------------------------------------------------
------------------------------------------------------------
------------------------------------------------------------
-------------------------------------------------------t----
-gtttttgatccctggatgg----ttta-----tttta---------ttcta----attg
tttgccacctg-----------------------ttactcg-gattactc-t-t-----t
ggattac-----ttttg--atgttgtgtttgctggt-----gttcaatccc------tgc
ctgcttcgccacaaatctc-taa--taaata-ggcatttggat---tcaactcctgtcat
cacatttc----------------------------------------------------
----------------------------
>Copia-10B_DR-LTR|725207
------------------------------------------------------------
------------------------------------------------------------
------------------------------------------------------------
------------------------------------------------------------
------------------------------------------------------------
---caa--------------tacacac----------cc---------------------
------------------------------------------------------------
-----------------------------ac--------------------acggctgaa
-----gtgcatca-------ttgtt-----gattaaagg------ga-------ctattt
at-----gcat------------------------------cttg-ttttcactcatcca
t-----tgctgagt-ctcgtc---------------------aagctgttgcagtcag--
---------ttcataggcttta------tccttgtttctttatta---tttttttt----
-ttttttactttttggattg----tt----------tata--ccttgttttc----attc
tttgcctcctgc---cctaacct-tttttgcctgttttagg-gattacac-ttt-----t
gaattgt-----ctgtg-ttggccatttatgcggcat---ggttttcaacc------tgc
ctgcctgactat----tgt-tta--ataaaa-gctgc-----------------------
------------------------------------------------------------
----------------------------
>Copia-10B_DR-LTR|725208
------------------------------------------------------------
----------------------------------------------------------tg
ttatgat-----------------------------------taccagtggc--------
---gttg-----------ccgttgcagactg-----------------------------
--------------------------g------------tca------tt-----c--ac
ttgaac--------------tacataa----------cc----cttc-------------
--atgtct-tgcagt---------cacaca-------cc---agtttc-agtt---caac
tt------ctgat-t----------acatac-------------------tagggctgc-
----------------------------tcgattatgga---------------------
------------------------------------------------------------
------------------------------------------------------------
------------------------------------------------------------
------------------------------------------------------------
------------------------------------------------------------
------------------------------------------------------------
------------------------------------------------------------
------------------------------------------------------------
----------------------------
>Copia-10B_DR-LTR|807033
------------------------------------------------------------
------------------------------------------------------------
------------------------------------------------------------
------------------------------------------------------------
---------ctgcc-gc-------ctgcct---------tga---ccttt--cgcct-gt
------------------cacacagat----------------tac--------------
-----tctttgtatctgct------------------cc---tg-----tacct--tgcc
tct-----ttgag-t----------acag-----ctaaat----------aaaagctgta
tt-t-ggatccta-------ccctt-----gttttcac----------------------
------------------------------------------------------------
------------------------------------------------------------
------------------------------------------------------------
------------------------------------------------------------
------------------------------------------------------------
------------------------------------------------------------
------------------------------------------------------------
------------------------------------------------------------
----------------------------
>Copia-10B_DR-LTR|807034
------------------------------------------------------------
------------------------------------------------------------
------------------------------------------------------------
---gttg-----------ttgtgataataca-----------------------------
----------------------------------cttcatca------tt-----c--ac
ccaaac--------------tacattt----------cc----catt-------------
--ttgccc-tgcaat---------cacaca-------cc---tgtttc-aatt---cacc
tc------ttgat-----------tacacac--------------------acaactgaa
-----gctgatca-------tgaca-----gatgacatg------ga-------caaaat
ac-----ac------------------------------acccct-cacacacacatttt
t------gctgag--tcttgt-----ttt---------------cctgtag---------
tgagcattg-caaagcgttttc------ctgtctagtcag-gaat---gtttttga----
-ctcttgtttgtttt-------------------actgtt-------tatgt----ttgt
tttgtttcccgc---cttgat--cttttcgcctgttata-ttaattacac-ttt-----g
gatgatcttatgctttt--gattgctcta-----------gtactgaacct------tac
cttcctgact---attctt--ta--ataaaa-gctgcatttggatctgtccc--------
------------------------------------------------------------
----------------------------
>Copia-10B_DR-LTR|807035
------------------------------------------------------------
----------------------------------------------------------tg
ttgtgat-----------------------------------caccagctgt--------
---gttg-----------ccctcacaggttg-c-----------------ttgagatca-
----c----tc-----a-------ctgt----------aacg------ct-----c--at
ccaaac--------------tacgtat----------cc----catc-------------
--atactc-tgcatt---------cacaca-------cc---agtttc-aagt----tta
tt------ctaat-t----------atatac--------------------acagctgaa
-----ggacatta-------tcatt-----aattacata------ga-------ctataa
at-----acac------------------------------cttt-cattcacacatcca
t-----gggtgaa--tcttgt-----ta-----------------gtgttgcta---caa
t--------tcaaagcgctt------------tcctcgtgtttga--ctttcttgt----
-gtttttacc-cttgcattg----ttta-----tcgtgtt---------ttg----atta
tttgcaacctgc---cttaac---cttttgcctttttatcg-aattatgc-tct-----t
ggattgt-----ct----ctactgttgtaaattactgg--cttctaaaccc------tgc
ctgcctctcc---attctc----tcaataaatactgcaatttggtccaa--ccctgtttt
cacgtctctatttgcagcaac---------------------------------------
----------------------------
>Copia-10B_DR-LTR|807036
------------------------------------------------------------
----------------------------------------------------------tg
ttatgat-----------------------------------caccagtggt--------
---gttg-----------cccttgtgggctg-c-----------------aagagaaca-
----c----tg-----c-------ctg------------tcat-----tt-----a--cc
ctgaac--------------tacaaat----------cc----cacc-------------
--atgcct-cgcaga---------cacaca-------cc---ggtttc-ggtt---catc
tt------ctgat-t----------acacac-----agac-------------agctgaa
-----ggacatca-------tctcc-----aattacatg------ga-------ctatat
at-----atacac----------------------------cata-cagacacacatcca
g-----tgcaaag--tcttgtg-------t---------------ccaata---------
tgaacttt-acaaagcagt----------------ttccc-ttct---cttgccgt----
-gttttgacc-ctttgtttg----tttt-----ta-ccat-------ttaaa----agcg
tttaccgcttgt---cttgac--cccttcatc----------atttactc-ttt------
gaattat-----ctttg--tattactgtctgtttctgt--attataccttg--------c
cttcctagca---ctcc---att--a---aa-gctgcat---------------------
------------------------------------------------------------
----------------------------
>Copia-10B_DR-LTR|807037
------------------------------------------------------------
-----------------------------------------------------------g
tcatgat-----------------------------------caccagcgat--------
---gtag-----------cccttgtggatcg-c-----------------tggagaaca-
----c----ta-----c-------ctg------------tca------tt-----c--ac
ccgaac--------------tacatat----------tc----catt-------------
--atgccc-cgtagt---------tacaca-------cc---ggtttc-ag---------
------------------------------------------------------------
------------------------------------------------------------
------------------------------------------------------------
------------------------------------------------------------
------------------------------------------------------------
------------------------------------------------------------
------------------------------------------------------------
------------------------------------------------------------
------------------------------------------------------------
------------------------------------------------------------
----------------------------
>Copia-10B_DR-LTR|807038
------------------------------------------------------------
------------------------------------------------------------
ttatgat-----------------------------------caccagcagt--------
---gttg-----------cccttgctgactg-c-----------------tgatgaaca-
----c----tc-----c-------cta------------tca------tt-----cagaa
ctaaac--------------tacaaat----------cc----catc-------------
--attctc-tgcact---------cgcaca-------cc---agttcc-agtt-------
------------c-----------------------------------------------
------------------------------------------------------------
------------------------------------------------------------
------------------------------------------------------------
------------------------------------------------------------
------------------------------------------------------------
------------------------------------------------------------
------------------------------------------------------------
------------------------------------------------------------
------------------------------------------------------------
----------------------------
>Copia-10B_DR-LTR|807039
------------------------------------------------------------
------------------------------------------------------------
------------------------------------------------------------
------------------------------------------------------------
------------------------------------------------------------
------------------------------------------------------------
------------------------------------------------------------
------------------------------------------------------------
------------------------------------------------------------
------------------------------------------------------------
---------------ctttgt---------t----------gttgatgcta---------
------------------------------------------------------------
-gtatgcgacc-------------------------------------------------
-------cctgcccatctgacc--------------------------------------
-----------attctt-------------------------------------------
---------------gc-----------taa-actgtatttggatccaactggt-gtcat
cacatctcctgttt--------------------gcaac---------------------
------a---------------------
>Copia-10B_DR-LTR|807040
------------------------------------------------------------
------------------------------------------------------------
------------------------------------------------------------
--------------------------------c-----------------tgcagatca-
----t----tc----------------------------tta----------------tt
cagcac--------------cacaggcaca-------ct----catt-------------
-cttaactcagtatt--------------------gttcag-tgttcc-aggtt------
------ttctggtct---------------------------------------------
-----ggcttttga------ttcttg----gactgttttgg----gg----ttttgatag
atct--------------------------------------------------------
---------------gcttgc---------------------------------------
------------------------------------------------------------
------------------------ccca----------------------------acct
tttcctgtctct-----------------------------------------------t
ggattact----cttt--------------------------------------------
------------------------------------------------------------
------------------------------------------------------------
----------------------------
>Copia-10B_DR-LTR|807041
------------------------------------------------------------
----------------------------------------------------------tg
ttgtgat-----------------------------------caccagcgat--------
---gtag-----------ccctcatggatct-t-----------------tggagagca-
----c----tc-----c-------atg------------tca------tt-----c--ac
cctaac--------------tacattt----------cc----tatc-------------
--atgcct-cgcagt---------cacaca-------cc---ggtttc-tggt---cacc
tc------ttgat-t----------aaacac-----atgc-------------agctgaa
-----gctgatct-------ggact-----gattacata------ca-------aaccac
t------------------------------------------ca-cacacatcacacac
a----t------------------------------------------------------
------------------------------------------------------------
--------------------------------------tt-------tttgt----ttgt
tt----------------------------------------------------------
------------------------------------------------------------
------------------------------------------------------------
------------------------------------------------------------
----------------------------
>Copia-10B_DR-LTR|807042
------------------------------------------------------------
----------------------------------------------------------tg
ttatgat-----------------------------------taccaccagt--------
---gtta-----------gccttgtaggctg-ct------------------gaaaaaa-
----c----tc-----t-------ctg------------tca------tt-----c--ta
ccgaac--------------tacaaac----------cc----catt-------------
---------tgcagt---------cacaca-------cc---tgtttc-agtt---cacc
tc------ctgat-t--------acacacac-----acaca---------cacagctaaa
-----gctgataa-------ggact-----aattacttg------ga-------ctacat
ac-----atac------------------------------cact-catacacatatcca
t-----------------------------------------------------------
------------------------------------------------------------
------------------------------------------------------------
------------------------------------------------------------
------------------------------------------------------------
------------------------------------------------------------
------------------------------------------------------------
----------------------------
>Copia-10B_DR-LTR|807043
------------------------------------------------------------
------------------------------------------------------------
------t-----------------------------------cactagcgat--------
---gtaa-----------ccctcgttgatca-a-----------------tggagaaaa-
----c----tc-----c-------ctg------------tca------tt-----c--ac
ccggac--------------tacatgt----------cc----catc-------------
--gtgctt-tgcagt---------agcaca-------cc---agtt---cagtt--cact
------------------------------------------------------------
------------------------------------------------------------
------------------------------------------------------------
------------------------------------------------------------
------------------------------------------------------------
------------------------------------------------------------
------------------------------------------------------------
------------------------------------------------------------
------------------------------------------------------------
------------------------------------------------------------
----------------------------
>Copia-10B_DR-LTR|807044
------------------------------------------------------------
------------------------------------------------------------
ttgtgag-----------------------------------caccagtaat--------
---gtag-----------ccctcgcttatta-c-----------------tgaaaaaca-
----c----tc-----c-------aac------------tca------tt-----c--ac
ccaaac--------------tgcaaat----------cc----catc-------------
--atgccc-tccagt---------cataca-------cc---agtttc-agat---catc
a-----------------------------------------------------------
------------------------------------------------------------
------------------------------------------------------------
------------------------------------------------------------
------------------------------------------------------------
------------------------------------------------------------
------------------------------------------------------------
------------------------------------------------------------
------------------------------------------------------------
------------------------------------------------------------
----------------------------
>Copia-10B_DR-LTR|882878
------------------------------------------------------------
----------------------------------------------------------tg
ttaggat-----------------------------------caccagcgat--------
---gtag-----------tccttgcgaa--------------------------------
----------------------------------------ca------tt-----c--ac
ttgaac--------------tacaggc----------cc----catt-------------
--atgcac-tgcact---------cacaca-------cc---agtttc-acat---cacc
tc------ctgat-t----------acaca------------------------------
------------------------------------------------------------
------------------------------------------------------------
------------------------------------------------------------
------------------------------------------------------------
------------------------------------------------------------
------------------------------------------------------------
------------------------------------------------------------
------------------------------------------------------------
------------------------------------------------------------
----------------------------
>Copia-10B_DR-LTR|882879
------------------------------------------------------------
------------------------------------------------------------
------------------------------------------------------------
------------------------------------------------------------
------------------------------------------------------------
------------------------------------------------------------
------------------------------------------------------------
------------------------------------------------------------
------------------------------------------------------------
------------------------------------------------------------
------------------------------------------------------------
------------------------------------------------------------
----ttacttatcgt-----------------------tt-------ttttg----atta
tttgctgcctgt---cttgac--cttct-gcctgttaaa-cagattatgc-tct-----t
ggatt-------gtctc--agttattgtgaattgctgg--ctttcagcccc------tac
cttaatgatct-aagtgca-tta--ataaaa-actgcatttagatccaacccctagtctt
caggtctctaatcatacactgcttcatacaccggtcactctgcattacacacatagttga
aggacaaatacacattaaatccctcact
>Copia-10B_DR-LTR|882880
------------------------------------------------------------
------------------------------------------------------------
------------------------------------------------------------
------------------------------------------------------------
-------------------------tg------------atg------ctg----cattt
caaaacatttc---------cattgtt-----ttt-acc----tgcc-------------
-tgagtct-tgcattgttt--------ata------------gttttt-gggttcttact
gc------ctgttct----------ggccat-----------------------------
--------------------ttgcc-----tgctacaca------ga-------ttacac
tt----------------------------------------------------------
----------gag--ctccgt------------------------atgctg---------
------------------------------------------------------------
-gtttttgatc---------c---------------------------------------
----ctgcctgt---ctgacta--------------------------------------
------------ttctc-------------------------------------------
---------------tta-------ataaat-actgcgttcagatccagcct---gtctt
catgtccc----------------------------------------------------
----------------------------
>Copia-10B_DR-LTR|882881
------------------------------------------------------------
------------------------------------------------------------
------------------------------------------------------------
------------------------------------------------------------
------------------------------------------------------------
------------------------------------------------------------
------------------------------------------------------------
------------------------------------------------------------
----------------------------------------------------------at
ac-----acac--------------------------------ct-cacacactcatctt
t------gctgag--tcttgt-----ttcc---------------ctgtag---------
tgagcatt-acaaagcatt------------ttttctgga-cggt---ctaacagt----
-gttttgggc-cttagtttt----gttt-----tactgtt-------aatgt----gtgt
tttgccacctgc---ctagat--ctttttcctgtcacga-c-aattacgc-ttt------
ggactat-----ctgaa--tgttaccgtctgt--------------tcctg-------ac
-----------------------------------------agaacctgaccggtatgac
cactgttgcagcgattactgta--------------------------------------
----------------------------
>Copia-10B_DR-LTR|882882
------------------------------------------------------------
----------------------------------------------------------tg
ttgtgat-----------------------------------taacagctat--------
---gttg-----------ccctcgcggactg-c-----------------tgcagatca-
----c----tc-----a-------atgc----------aaca------ct-----c--at
ctgaac--------------tacatat----------ac----catt-------------
--ataccc-tgcgtt---------cgcaca-------cc---agtttc-aggt----tca
tt------gtgat-t----------acacac--------------------acagctgaa
-----ggacatta-------tcatt-----aattactta------ga-------ctataa
at-----gcac------------------------------cttt-cattcacacatcca
t-----tgctgag--tcttgt-----ta-----------------gtgttgcta---caa
t--------tcaaag------------------ccttgtttttgc--ctttcttgt----
-gttttaatc-cttgcatct----ttta-----tcatgtt---------ttg----atta
tttgtcacctgc---cttgac---ctttt-----taataca-gattatgc-tgt-----t
ggaatgt-----ct----ctgttattataaattgctgg--cttttaacccc------tgt
ctgtcagacc---attctc----tcaataaacactgcatttggaaccaa--ccccgtctt
caggtatccaa-------------------------------------------------
----------------------------
>Copia-10B_DR-LTR|882883
------------------------------------------------------------
------------------------------------------------------------
-tgtgat-----------------------------------caccagcgga--------
---gtag-----------ccct--------------------------------------
----c----cc-----ca-----tcag------------ctg------tt-----c--ac
ccagac--------------tacatat----------ac----catt-------------
--gcaact-tgcacc---------cacaca-------cc---tgtctc-agtt---gatc
gt------ctgat-t----------acacac----------------------aactaca
-----ggtcattat---cgatcatt-----a-----------------------------
------------------------------------------------------------
------------------------------------------------------------
------------------------------------------------------------
------------------------------------------------------------
------------------------------------------------------------
------------------------------------------------------------
------------------------------------------------------------
------------------------------------------------------------
----------------------------
>Copia-10B_DR-LTR|882884
------------------------------------------------------------
----------------------------------------------------------tg
taatagg-----------------------------------caccagcaat--------
---gtag-----------ccctcacggatca-c-----------------tggagaaca-
----c----tc-----c-------ttg------------tca------tt-----c--ac
ccgaac--------------tacatat----------cc----catc-------------
--atggcc-tgcagt---------cacaca-------cc---gatttc-aggt---ccgc
tc------ttgat-t----------acgcac-----ac---------------agctgaa
-----gctgatca-------tgact-----gattacatg------ga-------ctatat
------------------------------------------acacaacactctcacaca
c----aca----------------------------------------------------
----------------aac--------acacaca-------caca---cacgccat----
-gtagttgac-tcttgtttg----ttct-----tactatt-------tttgt----ttgc
tttgcctactgc---cttgac--ttttttacctgctatacc-cactactg-ttt---ata
tgattat-----ctttt--tgcaactatttcctcctgt--actgaacactg--------c
ctgcctgatt---a----------------------------------------------
------------------------------------------------------------
----------------------------
>Copia-10B_DR-LTR|882885
------------------------------------------------------------
----------------------------------------------------------tg
taatgat-----------------------------------caccagcagt--------
---gttg-----------cc------------c-----------------taaagaac--
---------tc-----t-------cag------------aca------at-----c--ta
cccaac--------------tacaatt-----------c----catt-------------
--atgctc-tgcagt---------cacaca-------cc---tgtttc-agtt---catc
acagccagctgat-t----------aca--------------------------------
-------------------------------------tg------ga-------aaatat
a-----------------------------------------------------------
------------------------------------------------------------
------------------------------------------------------------
------------------------------------------------------------
------------------------------------------------------------
------------------------------------------------------------
------------------------------------------------------------
------------------------------------------------------------
----------------------------
>Copia-10B_DR-LTR|977452
------------------------------------------------------------
----------------------------------------------------------tg
ttaagat-----------------------------------caccaatgat--------
---gtag-----------ccttcgcagaacgcc-----------------tgtagaatt-
----c----tt-----t-------ctg------------tca------tt-----t--ac
cagaac--------------tacatat----------gc----catc-------------
--ttgctc-tgcagt---------cacaca-------cc---agtttc-agcc---ctcc
tg------tgatt-----------------------------------------------
------------------------------------------------------------
------------------------------------------------------------
------------------------------------------------------------
------------------------------------------------------------
------------------------------------------------------------
------------------------------------------------------------
------------------------------------------------------------
------------------------------------------------------------
------------------------------------------------------------
----------------------------
>Copia-10B_DR-LTR|977453
------------------------------------------------------------
----------------------------------------------------------tg
ttaagat-----------------------------------caccagcgat--------
---gtag-----------cacttgcggaaca-c-----------------tggaaaaca-
----c----tt-----c-------ctg------------tca------tt-----t--gc
cagaac--------------tacatat----------cc----catc-------------
--atgtct-tgcagt---------cacaga-------cc---agtttc-aggt---cgtc
ta------ctgat-t----------acacag-----acac-------------agctaat
-----gctgatga-------ccact-----tattacttg------ta-------ttata-
------------------------------------------------------------
------------------------------------------------------------
------------------------------------------------------------
------------------------------------------------------------
------------------------------------------------------------
------------------------------------------------------------
------------------------------------------------------------
------------------------------------------------------------
----------------------------
>Copia-10B_DR-LTR|977454
------------------------------------------------------------
----------------------------------------------------------tg
ttatgat-----------------------------------cagcagcagt--------
----tag-----------cccatgcaggctc-c-----------------tggagaacg-
----c----tc-----c-------ctg------------tca------tt-----c--ac
ccggac--------------tacaaat----------cc----catg-------------
--ctgtcc-tgcagt---------cacaca-------cc---tgtttc-agtt---cacc
tc------ctgat-t----------acacac-----acac-------------agctgta
-----gttcatca-------tcact-----gattacatg------ga-------ctatat
at-----a------------------------------caccatt-cacacacacatcca
g-----tgctgag--tcttgt------ttc---------------ctctag---------
tgaacttt-tcaaa----------------------------------------------
------------------------------------------------------------
------------------------------------------------------------
------------------------------------------------------------
------------------------------------------------------------
------------------------------------------------------------
----------------------------
>Copia-10B_DR-LTR|977455
tgaacatttcaaaacagttttccttgttttgccttgctgtgtt-ttttaccttttgtttg
tttaacat-ttattgattgtttgccgcccgtctcgaccctgtttagtgtttacgc-tttg
ttatgat-----------------------------------cgcgagcatg--------
---gttg-----------cccttgcagatcg-c-----------------tagagaaca-
----c----tc-----c-------ctg------------tca------tt-----c--ac
acggac--------------tacagat----------cc----catc-------------
--atgacc-tgcagt---------cacaca-------tc---tggttc-ggtt---cacc
tt------ctgat-t---------------------acac-------------agctttt
-----gactatca-------acact-----gattaca-----------------------
-----------------------------------------cact-cacacacac-----
------------------------------------------------------------
------------------------------------------------------------
------------------------------------------------------------
------------------------------------------------------------
------------------------------------------------------------
------------------------------------------------------------
------------------------------------------------------------
----------------------------
>Copia-10B_DR-LTR|977456
------------------------------------------------------------
----------------------------------------------------------ta
ttgtgat-----------------------------------cgccatcgat--------
---gtag-----------ccctcacagagtg-c-----------------tggaaaaca-
----t----tc-----c-------atg------------tca------tt-----c--ac
ccaaac--------------taaatat----------cc----catc-------------
--atgtcc-tgcaat---------cacaca-------cc---ggtttc-agtt---tgcc
tc------ctgac-a-------aacagacac----------------------aactgaa
-----gctcgtca-------tgact-----gattaaacg------aa-------ctataa
at-----ggac-------------------------------------------------
------cactcag--tcttgt-----ttcc---------------ctgtag---------
tgagcatt-tacaaagtgt----------------ttttc-ttgt---cttgctgt----
-gt-ttaacc-ctttgttta----act----------gtt-------ttaag----attg
tttgtcgcttgc---cttgag--ccctttaccttttacttc-aattggtt-tt-----tt
ggattat-----ctttt--tgttactgtctgctcctgt--gctgaactttg--------c
ctgcctggct---acagta-ata--a---aa-gctgcatttaggtttaaccc--------
------------------------------------------------------------
----------------------------
>Copia-10B_DR-LTR|977457
------------------------------------------------------------
----------------------------------------------------------tg
ttatgat-----------------------------------ctctagcagt--------
---gttg-----------cccttgcaggttg-c-----------------tgaaaaaca-
----c----tc-----c-------atg------------tta------tt-----c--ta
acgaa-----------------caaat----------cc----catc-------------
--atgccc-aacatt---------catgca-------cc---agttcc-agat---cacc
cc------ttgat-t--------gctcacat--------------------agagctgaa
-----gcttttcag----------------------gtg------ga-------ctatgt
ac-----acat------------------------------ctca-cacacacacacatc
t----ttgctgag--gtttgtatt---------------------ctgtat---------
tgagcatt-accaagggat-------------tacttgta-tagt---cttaccgt----
-gtttttgacccttattttg----tttt-----ac---tc-------tttag----tttg
tttgccacctgc---cttgac----atttatctgttttaca-gactagtt-ttt------
acatttt-----cctta--tgatactgacggctcctgt--actgaaccttg--------c
ctgctagaac---actcaa-aat--a--aaa-actgcatttggatacaaccct-------
------------------------------------------------------------
----------------------------
>Copia-10B_DR-LTR|977458
------------------------------------------------------------
------------------------------------------------------------
------------------------------------------------------------
------------------------------------------------------------
----c----tc-----c-------ctg------------tca------tt-----c--gg
ccaaac--------------tacaaat----------cc----catc-------------
--atggcc-tgctgt---------cacacc------------ggtttc-agtt---catc
at------ttcct-ta-------ttacagac--------------------acagctgaa
-----ggacatca-------tcact-----gattacatg------aa-------caata-
-t-----acac------------------------------cact---cacacacatcca
g-----ggctgag--tcttaa-----ttcc---------------ttgtag---------
tgatcatt-atgaagcattt--------tcactgccttgt--------ctagccgt----
-gttttcacct-gttgtttg----tttacac-----cgtt-------ttaag----attg
tttaccttctgc---ctcgac--cgcttcgcctgttacttc-gtttaccc-ttt-----t
ggattgt-----ccttgt------------------------------------------
------------------------------------------------------------
------------------------------------------------------------
----------------------------
>Copia-10B_DR-LTR|977459
------------------------------------------------------------
----------------------------------------------------------tg
ttatgat-----------------------------------ccccagcagt--------
---gttg-----------ctcttgcaggtta-c---------------------------
-------------------------------------------aa-------------tt
acagac--------------tacagat----------ct----tatc-------------
--atacac-ttcact---------cacaca-------cc---tggccc-tgat-------
--------------t----------gcaaata------------------aacagctaaa
-----gcttgtgaag-----acaat--cacaattaccaa------ga-------cgataa
at-----aaacc--------------------------tcactca-cacacatacacaca
t-----tgctgag--ttttgt------------------------caattg---------
tgagcata-actaagcgttt------------------------c---cttgtcctacgt
gttttttgacctttgctttg----tgta--------------------------------
---------------------------------------------------t--------
------------------------------------------------------------
------------------------------------------------------------
------------------------------------------------------------
----------------------------
>Copia-10B_DR-LTR|977460
------------------------------------------------------------
----------------------------------------------------------tg
ttgtttt-----------------------------------caccagcagt--------
---gttg-----------cccttgctg-------------------------gagatca-
----c----tt-----c-------ctcat-------------------------------
ctgaac--------------tacattt----------cc----catc-------------
--ataccc-tgcatc---------cacaca-------ct---gct---------------
------------------------------------------------------------
------gacatta-------tcaat-----aattatatg------ga-------ttataa
at-----ac------------------------------actttt-tatctgagtcttgt
t-----agttttg--ttgcat-----tag---------------aaagcat---------
ttat--------------------------------------------------------
-aaatcatttattgcattaaa-aactgt-----tatcgtt-------ttttg----atgc
tttgccatctgc---cttgac--ctttt-gcctgtaatt-cagattatgc-ttt-----t
a--tt-------gtctc--tgctattgtgaattgttag--ctctcaaccct------tgt
ctgtctgacc---attctc-tca--acaaat-acagcgtttggatccaaaccc-tgtctt
caagtctct---------------------------------------------------
----------------------------
>Copia-10B_DR-LTR|977461
------------------------------------------------------------
-----------------------------------------------------------g
ttatgata----------------------------------aactagcact--------
---gttg-----------cccttgcaggctg-c-----------------agaagaata-
----t----tc-----c-------ctg------------tca------tt-----t--ac
ccaaag--------------t----aa----------cc----catc-------------
--atgcct-tgcaga---------aacaca-------cc---agtttc-agtt---cacc
tc------ctgac-------------tacac--------------------actgctaaa
-----ggacatta-------tcatt-----gattacatt------ga-------atgtat
at-----acac---------------------------catcaca-cacacacacatcca
t-----tgctgag--tc---t-----tt--------------------------------
---------ggaaagtagt---------ttcc---------ttgt---ttagccat----
-agttgtaa--------cct----tatg-----tttaatg-------ttt------attg
tttgccgcccgt---ctcaac--cctattgcctgtctcttt-gtttacga-ttt------
ggataaa-----gtcta--tataactggctgctcctga--tttgc---------cccttt
ctgcctgacc---acttaatgta--aataaa-gctaaatttggatcctacaatgttg-tt
ccactccagatcattaca------------------------------------------
----------------------------
>Copia-10B_DR-LTR|977462
------------------------------------------------------------
----------------------------------------------------------tg
ttacgat-----------------------------------caccagcagt--------
---gtgg-----------cccttgcaggctg-c-----------------tggagaaca-
----c----tt-----a-------c----------------------att-----c--aa
ctgaac--------------tat-aat----------cc----catc-------------
--acacac-ctcgct---------cacaca-------tc---agtccc-attt---cact
cc------ctgat-t----------acactc-----ac----------------------
------------------------------------------------------------
------------------------------------------------------------
------------------------------------------------------------
------------------------------------------------------------
------------------------------------------------------------
------------------------------------------------------------
------------------------------------------------------------
------------------------------------------------------------
------------------------------------------------------------
----------------------------
>Copia-10B_DR-LTR|977463
------------------------------------------------------------
------------------------------------------------------------
------------------------------------------------------------
---------------------------------------------------------ca-
----c----tc-----c-------ctg------------t-a---tcttc-----c--ta
ctggac--------------tacaaat----------cc----catc-------------
--ataccc-tacatt---------cacgca-------cc---agtttc-aagt----tca
cc------ctgat-ta----------tacac--------------------aca------
--------------------tcatt-----aattacact---------------------
------------------------------------------att-ctcagacacacttg
t-----tgccgag--tcgtgc-----ta-----------------ttgttg---------
c-tataatttctaagcgttt--------tccttgtttgca-t--t---gtctgtgt----
-ttgtgacctctttgaactg----gttat--------------------atc----attt
attgtcatttat---attgtt--tattcgactgcttatac--------------------
------------------------------------------------------------
------------------------------------------------------------
------------------------------------------------------------
----------------------------
>Copia-10B_DR-LTR|977464
------------------------------------------------------------
----------------------------------------------------------tg
tcgtgat-----------------------------------caccagcagt--------
---gttg-----------cccttgtg----------------------------------
----c----tc-----c-------ctg------------t-a-------t-----c--ta
ccagac--------------tacaaac----------cc----catc-------------
--atacct-tgcatt---------cacaca-------cc---agtttc-aagt----tca
cc------ttgat-t------------acac--------------------aca------
------------------------------------------------------------
------------------------------------------------------------
------------------------------------------------------------
------------------------------------------------------------
------------------------------------------------------------
------------------------------------------------------------
------------------------------------------------------------
------------------------------------------------------------
------------------------------------------------------------
----------------------------
>Copia-10B_DR-LTR|977465
------------------------------------------------------------
------------------------------------------------------------
------c-----------------------------------aactgttttg--------
---atca-----------tcctcatgggcca------------------ctggagatta-
----c----tc-----c-------gtgtat-tacccatgtta------tc-----c--at
ctggac--------------tacaaca----------tt----catc-------------
--atgcat-tgcgtt---------a-----------------------------------
----------------------gtcatacac--------------------acagctgca
-----gatcattt-------acact-----gattacctg------ga-------ctattt
ta-----ac------------------------------aacact-aacata--------
------------------------------------------------------------
------------------------------------------------------------
------------------------------------------------------------
------------------------------------------------------------
------------------------------------------------------------
------------------------------------------------------------
------------------------------------------------------------
----------------------------
>Copia-10B_DR-LTR|977466
------------------------------------------------------------
------------------------------------------------------------
------------------------------------------------------------
--------------------------------t---------------gttg--------
---------tt------------acaat-----------tca------------------
--aagtgtt-----------ctcccctgtt----agcct----tgcc-------------
-aatgattcgacact---------ttgacggatta--tc--atattttggattttttgcc
ca------ccgtcttg--------------------------------------------
-----acacttcac------cttttttatggattacactc---ta---------------
------------------------------------------------------------
------------------------------------------------------------
------------------------------------------------------------
------------------------------------------------------------
------------------------------------------------------------
------------------------------------------------------------
------------------------------------------------------------
------------------------------------------------------------
----------------------------
>Copia-10B_DR-LTR|977467
------------------------------------------------------------
----------------------------------------------------------tg
ttaagat-----------------------------------catccgtgac--------
---gtag-----------ctttcacagattc-c-----------------tggagaacg-
----c----tg-----c-------ccg------------tca------tt-----c--ta
ccgaac--------------tagatct----------ca----tatc-------------
--atatac-tacact---------cagaca-------cc---agttcc-agat---caca
cc------ttgat-t----------acacaa-------ac-----------acagctgca
-----gttcatca-------ccact-----aagtacttg------ta-------ttatat
ag-----acat------------------------------cata-cacacactcatcca
g----------ag--tcttgt-----ttcc---------------ct--tg---------
tgagcatt-acatagcgttac--------------ttgtt-cttg---tctg--------
----------ttttgttttg----ccat-----tg-gatt-------tttga----tc-g
tttgccgcctgc---cctgac---cttttgcctgtt------------------------
-----------------------------tat----------------------------
------------------------------------------------------------
------------------------------------------------------------
----------------------------
>Copia-10B_DR-LTR|1065016
------------------------------------------------------------
----------------------------------------------------------tg
ttgtgat-----------------------------------cgcctgt-----------
---gtag-----------tcttcgtgaaatcgc-----------------tggagaaca-
----c-----------c----------------------aca------ta-----c----
--------------------tacattt----------cc----catc-------------
--acgccc-tgcagt---------cacaca-------cc---tgtttc-agtt---tact
tt------ttgat-t----------acacacagc--acaca---------gacagcttaa
-----gcgcacca-------agact-----gattacatg------ga-------ccatat
aa-----aaac-------------------------------------------------
------------------------------------------------------------
------------------------------------------------------------
------------------------------------------------------------
--------------------------------------------------------a---
------------------------------------------------------------
------------------------------------------------------------
------------------------------------------------------------
----------------------------
>Copia-10B_DR-LTR|1065017
------------------------------------------------------------
------------------------------------------------------------
------------------------------------------------------------
-------------------ccttgcagatcg-c-----------------tggagaaca-
----c----tc-----c-------ctg------------tca------tt-----c--ta
tgaaac--------------tacatat----------cc----cattttgccctacagta
tgttgccc-tacagt---------cacaca-------cc---ggtttc-agtt---cacc
tt------ttgac-t----------acacac-----aca-------------cagctgaa
-----ggacatcatcaatcatcact-----aaattcgta------ga-------ccataa
at-----acacc------------------------------------------------
------------------------------------------------------------
------------------------------------------------------------
------------------------------------------------------------
------------------------------------------------------------
------------------------------------------------------------
------------------------------------------------------------
------------------------------------------------------------
----------------------------
>Copia-10B_DR-LTR|1065018
------------------------------------------------------------
------------------------------------------------------------
------------------------------------------------------------
------------------------------------------------------------
------------------------------------------------------------
------------------------------------------------------------
--------------------------------------------------------tgcc
ac------ctgtctgg--------------------------------------------
-----aacttttttgc----ctgttatacacattgtgttt---tggat------ttacct
------------------------------------------------------------
----------------cttgc---------t----------ctgcatgctg---------
------------------------------------------------------------
-gttttcgtat-------------------------------------------------
-------cctgtccatctaacc--------------------------------------
-----------attctc-------------------------------------------
---------------tca-------attaat-tttgcgtttggattcaatctctggtctt
caaatctc----------------------------------------------------
----------------------------
>Copia-10B_DR-LTR|1065019
------------------------------------------------------------
------------------------------------------------------------
------------------------------------------------------------
-----------------------gcag---g-t-----------------cagagagca-
----c----tt----cc-------ctg---t-----a--tta------tc-----c--tt
ctacac--------------tataaat----------cc----catc-------------
--acacct-tgcatt---------agtag-------------------------------
ttt-----caagttt----------acactc--------------------acagctgaa
gga--cattatc----------act-----aattacatg------ggcata--attacat
ag-----acac------------------------------tacatcacacatctctttc
tctcattgctggg--tcttat---------------------ttactgttc---------
tggtaatt-tcaaaa-------a-catgtttttttttttc-tctg---tttattat----
-ccttgga---------------ctgtt-----gatctca------tttgtg----attc
tttggagactgc---ctcg--a-cctaacgcctgtttat---------------------
------------------------------------------------------------
------------------------------------------------------------
------------------------------------------------------------
----------------------------
>Copia-10B_DR-LTR|1065020
------------------------------------------------------------
----------------------------------------------------------tg
ttgtaat-----------------------------------cgccagtagg--------
---actg-----------tcataccacgcga-c-----------------tggggatta-
----c----tc---cacattac--ctg----------catca------tc-----c--tc
ccacac--------------tacaaat----------cc----catc-------------
--ataact-tgcatt---------cataca-------cc---atttgaaagtt---cact
ctga---------------------atattc--------------------atagctgaa
----agaccctttcc-----tccct---------------ttttggaaa-a-ccctttac
at----------------------------------------------------------
---------------tgttgc---------------------aagctgttg---------
---------------------------cttaccacttttt-ttgc---cttgcc------
-----------tctggactg----ttta-----tatattt-------ttttg----tttg
tttgctgactgc---cttgactcctttttatctgttgtttg-aattacgc-tct-----t
gatttat-----cttta--atgctgtgtttgctgttaa-------------g--ggacac
ctgcctgact---atttta--------ataa-acttaatttggatccaagccc-tgtcgt
caagtctc----------------------------------------------------
----------------------------
>Copia-10B_DR-LTR|1065021
------------------------------------------------------------
------------------------------------------------------------
----ggt-----------------------------------cgccagctgt--------
---gttg-----------ccatcacgtgtca-c-----------------tggagatca-
----c----tc-----a-------tcc------------aaa---ctact-----t--at
caattg--------------tacatat----------cc----catc-------------
--ctacct-tgcatt---------cacaca-------cc---tgtttc-aagt----tcg
tc------ctgat-ta----------cgcac--------------------acagttgaa
-----ggacatga-------tcact-----aactatttg------ga-------ttataa
at-----acac------------------------------tttt-catttaaacatcca
t-----tgctgag--tcttgt-----tagt---------------ttgttgctg---caa
t--------tacaagcgatt-----------aatcttgttcttgccattctgtctt----
-ttttgacct-tttgcatag----ttta-----tcgtttt---------ttg----attc
ctacccgcctgc---cttgac---cttttgcccgttattca-gatt-------------t
ggattgt-----ct----ttgtgatttggt------------ttcgacccc------tgc
ctgtctgacc---attctc----t----------tgcatttggatc-aaatgcatgtctt
cacgtcttt---------------------------------------------------
----------------------------
>Copia-10B_DR-LTR|1065022
------------------------------------------------------------
----------------------------------------------------------tg
ttgtgat-----------------------------------caccagcagt--------
---gttg-----------cccttgcaggctg-c-----------------tggagaaca-
----t----tc-----c-------ctg------------taa------tt-----c--ta
ccgaac--------------tacacat----------cc----catc-------------
--atgcgc-tgcact---------cacaca-------cc---aattcc-agat---catc
cc------ttgat-t----------acacac-----acag---------------ctgaa
-----gctgatca-------ggact-----ga-tacatg------ga-------ctatca
at-----a------------------------------caccaca-cacactgatatctg
------tgctgtg--tcttgt-----tata---------------atgtag---------
tctgcatc-acgtaagtgttt---t--ctt-------gga-ttgc---ctt-tatt----
-gtttttaac-tctcgtttg---------------------------------------t
tttgctgcctgt---ct-caa--ccattcgcctgtct-----------------------
------------------------------------------------------------
------------------------------------------------------------
------------------------------------------------------------
----------------------------
>Copia-10B_DR-LTR|1065023
------------------------------------------------------------
------------------------------------------------------------
---taat-----------------------------------caccagccat--------
---taaa-----------ccctcgcagatca-c-----------------tggagaaca-
----c--attc-----c-------ctg------------taa------tt-----c--tc
ccggcc--------------tacattt----------cc----catc-------------
--gtgccc-tgcagt---------cacaca-------cc---ggttt-------------
------------------------------------------------------------
------------------------------------------------------------
------------------------------------------------------------
------------------------------------------------------------
------------------------------------------------------------
------------------------------------------------------------
------------------------------------------------------------
------------------------------------------------------------
------------------------------------------------------------
------------------------------------------------------------
----------------------------
>Copia-10B_DR-LTR|1065024
------------------------------------------------------------
------------------------------------------------------------
------------------------------------------------------------
------------------------------------------------------------
------------------------------------------------------------
----ac--------------tacacta----------cc----cata-------------
--atcctcatctcct---------cacacc-------tta--tgctc----at---taac
tt-------taat-t----------aaacac--------------------acatctgaa
-----ggacatca-------tcact-----gattacata------gtct--tatatatat
gc-----acaa--------------------------------tt-cacacatgcatctg
a----gtgctgag--tcttgt-----tttc---------------ttgtag---------
caatcatt-ctgatgtgtt------------tcctctgta-ttac---ttagccgt----
-gtttttgac-ccttccttg----ttta-----tactgtt-------catgt----ttgt
tttgccgccagt---ctcgac--cctttcgcttgttacact-gtttactc-ttt------
ggataat-----cttca--tgttactgtttgtttcagc--atcaaaacttt-------gc
ctgccacact---atctgtt--------aaa-actgcatt-agatcc-gaccactgt---
------------------------------------------------------------
----------------------------
>Copia-10B_DR-LTR|1065025
------------------------------------------------------------
----------------------------------------------------------tg
taatgat-----------------------------------caccagtgat--------
---ctag-----------ctcctgcagatag-c-----------------tggagaaca-
----c----tc-----c-------ctg------------tca------tt-----c--aa
cctaac--------------tacatat----------cc----tatc-------------
--atgcac-tgcacc---------cacaca-------cc---ggttcc-agat---cgct
gc------ttaat-t--------acacacac----------------------aggggaa
-----gctgatca-------gaact-----gatt-tatg------ga-------a-----
------------------------------------------------------------
------------------------------------------------------------
------------------------------------------------------------
------------------------------------------------------------
------------------------------------------------------------
------------------------------------------------------------
------------------------------------------------------------
------------------------------------------------------------
----------------------------
>Copia-10B_DR-LTR|1065026
------------------------------------------------------------
----------------------------------------------------------tg
ttatggt-----------------------------------caccagtagt--------
---gttg-----------cgcttgcaggctg-c-----------------tggagaaca-
----c----tc-----c-------ctg------------tca------tt-----c--ta
ccgaac--------------tacaaat----------cc----catc-------------
--atgccc-ttcagt---------cacaca-------cc---tgtttt-catt---cacc
tc------ctgat-t----------acacac----------------------agctaaa
-----gcttatca-------ggact-----aactacttg------ga-------ctatat
a-----------------------------------------------------------
------------------------------------------------------------
------------------------------------------------------------
------------------------------------------------------------
------------------------------------------------------------
------------------------------------------------------------
------------------------------------------------------------
------------------------------------------------------------
----------------------------
>Copia-10B_DR-LTR|1138240
------------------------------------------------------------
----------------------------------------------------------tg
ttgtgat-----------------------------------ggccggcagt--------
---gttg-----------cctttgctggtcc-c-----------------tggacagca-
----c----tt----ac------tgtg------------tcc----------------tc
ctgggt--------------gacaaat----------tc----tatc-------------
--atgtct-tgcatc---------cgcaca-------gc---agtatc-aatt---taac
ct------ctgat-t----------acactga------------------cacagctatt
-----ggacatta-------ttgcg-----tatttcatg------ta-------ctataa
aa-----actc------------------------------tgtt-cttacatgcatcaa
t-----tattgtg--cctttata-------------------------------------
------------------------------------------------------------
-gctgttgct----------------------------------------------gttt
ttcaaagc----------------------------------------------------
------------------------------------------------------------
------------------------------------------------------------
------------------------------------------------------------
----------------------------
>Copia-10B_DR-LTR|1138241
------------------------------------------------------------
----------------------------------------------------------tg
ttatgat-----------------------------------caccagcagt--------
---gttg-----------cccctgcaggctg-c-----------------tggagaacg-
----c----tc----------------------------aca------tt-----c--aa
ctgaac--------------tacaaat----------cc----catc-------------
--atacac-ttcact---------cacaca-------cc---agtctc-agtt---cact
ct------ctgat-t----------acatta-----acat-------------agctgaa
-----gttgttaa-------ggact-----aatcacatg------aa-------ctttag
ag-----a------------------------------gaccatt-caaacgcacttcct
t-----ggttgag--tcctgt-----ttct---------------ttgtgg---------
tgagc-------------------------------------------------------
-attctaagcgttatgtttg----ttcc--------------------------------
---------------ct-------------------------------------------
------------------------------------------------------------
------------------------------------------------------------
------------------------------------------------------------
----------------------------
>Copia-10B_DR-LTR|1138242
------------------------------------------------------------
----------------------------------------------------------tg
ttgtgat-----------------------------------cacctgcaat--------
---gttg-----------cctttgcaggttg-c-----------------tgtagaacg-
----c----tc----------------------------aca------tt-----t--aa
cagaac--------------caca-at----------tc----catc-------------
--atgcac-ttcaat---------cacaca-------cc---agtccc-agtt---cact
ct------ctgat-t----------aca--------------------------------
------------------------------------------------------------
------------------------------------------------------------
------------------------------------------------------------
------------------------------------------------------------
------------------------------------------------------------
------------------------------------------------------------
------------------------------------------------------------
------------------------------------------------------------
------------------------------------------------------------
----------------------------
>Copia-10B_DR-LTR|1138243
------------------------------------------------------------
------------------------------------------------------------
-tgtgat-----------------------------------cacccgtgat--------
---gttg-----------ctctcatggatca-c-----------------tggagaatg-
----c----tc-----c-------ctg------------tc-----------------ac
ccgaac--------------ctcatat----------ac----catc-------------
--atgacc-tgcagt---------cacaca-------cc---agtttc-agtt---tacc
tc------ctgtt-t--------acacacac----------------------------a
-----gctcat--c-----atgact-----gactacatg------ga-------ccatat
at-----acaa------------------------------cgct-cacacac-------
a-----tccagag--tgttgc-----tata---------------atgtag---------
tgcacatt-tctaagtatt------------ttccttgtc-ttgc---cttgcagt----
-gtttttgaccctttgtttg----tttg-----tactgtt-------ttatg----attg
tttgccaacagc---tttgac--ctcctgcttcgtttactg----------------ttt
ggattat-----cttca--tgttactatctgcttcaat-------------gaaccttgc
ctgcccgacg---actctaataa---------actgcatttggatccaaccct-------
------------------------------------------------------------
----------------------------
>Copia-10B_DR-LTR|1138244
------------------------------------------------------------
----------------------------------------------------------ta
ttatgat-----------------------------------cgccaacagt--------
---gttg-----------cccttgtaggcgg-c-----------------aggagaaca-
----c----tc-----c-------ctg------------tca------tt-----c--ac
ccgaac--------------tacaaat----------cc----catc-------------
--atggcc-tgcagc---------cataca-------cc---ggtttc-agtt---cacc
tc------ctgat-t----------acacac-----acac-------------agctgca
-----gtttatca-------ccact-----gatcacata------ga-------ctacat
tt-----a------------------------------caccaca-cacacagatatcca
t-----tgctgag--tcttgt-----ttc----------------ctgtag---------
tcaacttt-acaaagtggttt---t--ccttttc-tggta-ttgc---cttgcctt----
-gttttgacc-ctgtgtttg----ttta-----ct---gt-------ttttg----attt
tttgttgcctgc---ctccac--ccattcacctgttttatc-gttcactc-tt-------
cgtattt-----ctgtg--tatgcctgcctgctcctgt--tttcaaatct----------
-tgcctgcct---aatata-at---a---aa-gctatgttcggatcctaccc--------
------------------------------------------------------------
----------------------------
>Copia-10B_DR-LTR|1138245
------------------------------------------------------------
------------------------------------------------------------
------------------------------------------------------------
------------------------------------------------------------
------------------------------------------------tc--------at
tctaac--------------tacttat----------cc----catt-------------
--atgcac-tgcagt---------cacaca-------cc---agtttc-aagt---cact
cttga-------t-t----------acacacaa------------------acagctaaa
-----gctcgcca-------taact-----gattacttg------ga-------ctactt
at-----acatct---------------------------------cacgtacacatcca
g-----agctgag--ttttgttt----------------------ccctag---------
taagcatt-ataaagcggtttc-------------------ctgtggtctttctttg---
-tttttgacct----------gtttttg---tttattgtt------------tatattgt
tttgtcacctgc---cttgacc-----------------------------tct---ttt
gcattac-----ccttac----------------------------------aaccttga
ctgcctgact---gttctt----a-aattaa-tcagcatttggatcctcacctctgttgt
cac---------------------------------------------------------
---------------------cc-----
>Copia-10B_DR-LTR|1138246
------------------------------------------------------------
----------------------------------------------------------tg
ttattat-----------------------------------caccagtgat--------
---gtag-----------cccttgcggatca-c-----------------tggagaata-
----c----cc-----c-------ctg------------tca------tc-----c--ac
ctgaac--------------cacatat----------cc----catc-------------
--atgccc-cgcaat---------tacaca-------tc---ggtttc-aggt---ctct
tg------ctgat-t----------acacgc-----acaccc---------acagctgaa
-----gttgatca-------ggactcacttgattgacta---------------ctgtat
at-------------------------------accatatatacaccacacattgatgtc
t----atgct-----ttttgt-----ttcc---------------ctgtag---------
tgagaatt-tctaagcaattc--------------ctgta-ctgt---ctagccatgt--
----tttgac-ccttgtttg----tttt-----atatgtt-------tatgt----ttgt
tttgctccctgc---ctcgac---cctttgcctgtttact--gattactg-ttg-----t
ggattac-----cttca--tgcaactgtctgtccctgt--tttgaaact----------t
ccgtttgaat---attcta-ata--a---aa-gctgcatttggatccaaccctt----gt
tgtca-------------------------------------------------------
----------------------------
>Copia-10B_DR-LTR|1138247
-------------------------------------------a----------------
------------------------------------------------------------
------------------------------------------------------------
------------------------------------------------------------
---------tt----ac----------------------tcaca----ct--------at
ttaaacat------------cactcat---acactcccc----cattgctagtgggag--
tcttgtttctacaat-------tctaagcctt---ttcc--ttgttta--------tgcc
ctgg--------tata--------------------------------------------
-----gtttatcgt------gtttt-----gattctttg---------------cagcct
gcattg-acattt-----------------------------------------------
--tgactgtttaaactcttgg----attaac----------cctgttgttg---------
---------------------------------------------------------ttt
ggttttcaaaa-------------------------------------------------
-------cctgcctgtctgacc--------------------------------------
-----------attgtc-------------------------------------------
-------------at----------aataac-actgcatttggaatcgacacc-tgtcgt
catgtcttt---------------------------------------------------
----------------------------
>Copia-10B_DR-LTR|1138248
------------------------------------------------------------
------------------------------------------------------------
------------------------------------------------------------
----------------------------------------------------------a-
----c----tc-----c-------ctg------------tca------gt-----c--ta
ccgaat--------------tacaaat----------tc----catt-------------
--tcaccc-ttcagt---------tacaca-------cc---tgtttc-attt---cacc
tc------ctgat-t----------acacac-----acaca---------cacagctgaa
-----gctgatca-------ggact-----gattacttg------ct-------ctatat
ac-----aaac------------------------------accg-ctcacacatatcca
t------gctgag--tcttga-----ttcc---------------atgtag---------
taagcatt-tccaagcgtttg--------------ctgga-ttgt---atagaaat----
-gttttgaccct---tgttg----ttgt-----ta-tgtt-------tatgt----ttgt
tttgccacctgc---catgac---ttttcacctgttacact-gaaaatgc-ttt-----t
ggattac-----ttgca--tgctattgtatatccctgt----tttgaacct------tgc
ctgtatgacc---attctctaata-ataaaa-gctacatttaaatcctcaactctattac
cac---------------------------------------------------------
----------------------------
>Copia-10B_DR-LTR|1196663
------------------------------------------------------------
----------------------------------------------------------tg
ttataat-----------------------------------caccagcagt--------
---gttg-----------ctcgtgcaggctg-c-----------------cgaagaaca-
----c----tt-----t-------ctg------------tca------tt-----c--aa
agtaac--------------tacatat----------cc----catc-------------
--atgcac-agcact---------cacaca-------cc---agtttc-agct---cacc
ct------atgat-c----------acacac-----aca---------------------
------------------------------------------------------------
------------------------------------------------------------
------------------------------------------------------------
------------------------------------------------------------
------------------------------------------------------------
------------------------------------------------------------
------------------------------------------------------------
------------------------------------------------------------
------------------------------------------------------------
----------------------------
>Copia-10B_DR-LTR|1196664
tagcatgttctgtgatcttttgcctgtttagctttgaattatcgttttgaaccttgtctg
tctgacca-ttctcaa--ataaaagctaaatttggatcctcacctctgt---tgccactg
ttatgat-----------------------------------caccagaagt--------
---tctg-----------cacatgcaggcta-c-----------------tggagaaca-
----c----gc-----c-------ctg------------tca------tt-----c--ta
ccaaac--------------tacaaac----------cc----catc-------------
--atggcc-tgcagt---------cacacg-------cc---tgtttc-agtg---cacc
tc------ctgat-t----------acacac--------------------atagctgaa
-----gctgatta-------ggact-----gactacttg------ga-------ctatat
at-----a----------------------------tacaccaca-cactctgatatctg
------tgctgag--tcttgt-----ttac---------------ctgtat---------
tgagcat-----------------------------------------------------
------------------------------------------------------------
------------------------------------------------------------
------------------------------------------------------------
------------------------------------------------------------
------------------------------------------------------------
----------------------------
>Copia-10B_DR-LTR|1196665
------------------------------------------------------------
------------------------------------------------------------
----gat-----------------------------------------------------
----cag-----------cacttactaatcg-c-----------------tgtagaaca-
----c----tc-----c-------ctg------------tct------tt-----t--aa
ctgaac--------------tacaatg----------cc----cttc-------------
--atgccc-ttcagt---------cacaca-------cc---tatttc-agtt---cacc
tc------ctgat-t--------gcacacac----------------------agctgaa
-----gctgatca-------ggact-----gataaactg------aa-------------
------------------------------------------------------------
------------------------------------------------------------
------------------------------------------------------------
------------------------------------------------------------
------------------------------------------------------------
------------------------------------------------------------
------------------------------------------------------------
------------------------------------------------------------
----------------------------
>Copia-10B_DR-LTR|1196666
------------------------------------------------------------
----------------------------------------------------------tg
ttttgat-----------------------------------caccagcaat--------
---atgg-----------cgtttgcagattg-c-----------------aggagaatg-
----a--caca-------------tca------------gca------tcagcact--tt
actaac--------------tacaaat----------cc----catc-------------
--atgccc-agcagt---------cacaca-------cc---agttct-agat---cact
cc------ttgattt---------------c--------------------acagctgca
-----gatcatcc-------tcact-----gattacgtg------ga-------ctat--
------------------------------------------------------------
------------------------------------------------------------
------------------------------------------------------------
------------------------------------------------------------
------------------------------------------------------------
------------------------------------------------------------
------------------------------------------------------------
------------------------------------------------------------
----------------------------
>Copia-10B_DR-LTR|1196667
------------------------------------------------------------
------------------------------------------------------------
----------------------------------------------agcagt--------
---gctg-----------cccttgcaggcta-t-----------------tgaagaaca-
----g----tc-----c-------ctc------------tca------tc-----c--aa
ctgaac--------------taca-at----------cc----catc-------------
--acgcac-tgcact---------cacaca-------cc---agttcc-agat---cacc
cc------ttgat-t--------acacacac--------------------ag--ctgaa
-----gcttacca-------taatt-----tattaataa------ga-------ctat--
------------------------------------------------------------
------------------------------------------------------------
------------------------------------------------------------
------------------------------------------------------------
------------------------------------------------------------
------------------------------------------------------------
------------------------------------------------------------
------------------------------------------------------------
----------------------------
>Copia-10B_DR-LTR|1196668
------------------------------------------------------------
------------------------------------------------------------
------------------------------------------------------------
------------------------------------------------------------
-----------------------------------------a------ct-----c--ac
ctgaac--------------tacaact----------cc----catg-------------
--agacat-tgcacc---------aatttg-------ct---------------------
------------------------cacacac--------------------acagctgca
-----gaccattt-------acact-----gattatgca------at-------ctattt
aa-----gc------------------------------actact-taaacactctttta
t--------tgag--tcttgt-----tag---------------act-------------
------------------------------------------------------------
------------------------------------------------------------
tttgctgcaatt---cttaga--gtttc--------------------------------
------------------------------------------------------------
------------------------------------------------------------
------------------------------------------------------------
----------------------------
>Copia-10B_DR-LTR|1196669
------------------------------------------------------------
----------------------------------------------------------tg
ttatgat-----------------------------------caccagcagt--------
---gttg-----------cccttgcaggctg-c-----------------tggagaaca-
----g----tc-----c-------ctg------------tca------tt-----c--ta
tcaaac--------------tacaaat----------cc----cacc-------------
--atggcc-tgcact---------cacaca-------cc---agttcc-agat---catc
cc------ctgat-t----------acagac--------------------agtatttaa
-----gcacaacaga-atatttatt-----ctttactca------gt-------ttcgat
gc-----atgttc-----------------------------------------------
------taatgtt--ccttgt---------------------------------------
--------------------------------tttcattt-tttg---ctctttat----
-attttgatt-ctcggactg----gtcc-----tt--gtt-------ttttt----attg
tttgctgcctac---cctgac----ctttgcctgttttgtg-gattactc-ttt-----t
ggaattt-----ctttg--catcactgttt------------------------------
----------------------------------tgcatttgtcttc-------------
------------------------------------------------------------
----------------------------
>Copia-10B_DR-LTR|1270167
------------------------------------------------------------
------------------------------------------------------------
------------------------------------------------------------
---------------------------gttg-c-----------------tggagaaca-
----t----cc-----c-------atg------------tca------tt-----t--ac
ccgaac--------------tacaaat----------cc----catc-------------
--atgccc-tgcagc---------cccaaa-------cc---agtttc-agtc---catg
ct------ctgat-------------cacac--------------------gcagctgag
-----ggacatcg-------tcact-----gattacatg------ga-------ctatat
at-----acac---------------------------catt--------cacacacaca
g-----tgctgag--tcctgt-----tt--------------------------------
---------ccactgtgtt---------tttc---------ttgc---cttgccgt----
-gtttttggaccc---tctg----tttg-----tttaatg-------ttttg----gttg
tttgccacctgt---ctcgac--cttctcgcctgtctc-----gttccaa-tct------
agattat-----gtcta--tattactgcctgacaacga--tgt-------------ttgc
ctgccagaca---acttaac-------caaa-gctgcatttggatctt------------
------------------------------------------------------------
----------------------------
>Copia-10B_DR-LTR|1270168
------------------------------------------------------------
----------------------------------------------------------tg
ttatgga-----------------------------------tgccagcagt--------
---gtta----------tcccttgcaaacca-c-----------------tggagaaca-
----c----tc-----t-------ctg------------tca------at-----t--ac
ctgaac--------------tacaaat----------cc----catg-------------
--acgccc-tgcatt---------cacaca-------cc---aatttc-agtt---cacc
tt------ctgat-t----------actcac----------------------taatgca
-----gtttatcc-------acact-----gattacatg------ga-------ctatat
at-----c--------------------------attcacacaca-cacacatgcag---
------tgctgag--tcttgt-----t---------------------------------
------------------------------------------------------------
------------------------------------------------------------
------------------------------------------------------------
------------------------------------------------------------
------------------------------------------------------------
------------------------------------------------------------
----------------------------
>Copia-10B_DR-LTR|1270169
------------------------------------------------------------
----------------------------------------------------------tg
ttataat-----------------------------------tgctaacaat--------
---gttg-----------ccattgtgaattg-c-----------------tggagaaca-
----g-------------------tcc------------tca------tt-----c--at
taggac--------------tgcatgt----------tc----ctcc-------------
--atgccc-tgcagt---------cacaca-------cc---agtttc-ggtt---cacc
tt------ctgat-t----------tcacac----------------------agctg--
------------------------------------------------------------
------------------------------------------------------------
------------------------------------------------------------
------------------------------------------------------------
------------------------------------------------------------
------------------------------------------------------------
------------------------------------------------------------
------------------------------------------------------------
------------------------------------------------------------
----------------------------
>Copia-10B_DR-LTR|1270170
------------------------------------------------------------
------------------------------------------------------------
------------------------------------------------------------
--------------------------------------------------tgcagaaca-
----t----tc-----c-------ctg------------ttg------ct--cacct---
--------------------gacatatt-------atcc----catc-------------
--atgtcc-tgcagt---------cacaca-------cc---agtttc-agtt---cgcc
tt------ctgat-t----------aaacac----------------------agctctt
-----gaatatca-------agaca-----gattaaatg------cacata-cactatac
aa-----accttcc------------------------agtcact-ctaacacat-----
------tgcaaag--ccttatttc---------------------ctgtag---------
-------------------------------ttccttgtc-ttgc---cttacatt----
-gtttttgaccctttgtttg----tttaa-------tgtc-------ttttg----attg
tttgccacttgc---cttgatt-caactcatttgcctgttt-ttttattcattc---act
ggattat-----ctgcg--tatgccttgctgctcctgt--tttgaccct--------agc
attcctggct---actctaa-------tgaa-gctg------------------------
------------------------------------------------------------
----------------------------
>Copia-10B_DR-LTR|1270171
------------------------------------------------------------
----------------------------------------------------------tg
ttatgat-----------------------------------caccagcagt--------
---gttg-----------ccctcgccggctg-c-----------------tggagaatg-
----ctctctc-----c-------ctg------------cca------tt-----c--aa
ccgaac--------------ttcaaat----------cc----catc-------------
--atgagc-tgcagt---------cacaca-------cc---tgtttt-agtt---cacc
tc------ctgat-t----------acacac----------------------agctgaa
-----gcttattg-------ggact-----gattacttg------ga-------cgatac
tg-----t------------------------------atacacc---------------
------------------------------------------------------------
------------------------------------------------------------
------------------------------------------------------------
------------------------------------------------------------
------------------------------------------------------------
------------------------------------------------------------
------------------------------------------------------------
----------------------------
>Copia-10B_DR-LTR|1270172
------------------------------------------------------------
------------------------------------------------------------
-----at-----------------------------------caccagcaagg-------
---attg-----------cacctgtgggcca-c-----------------tggagagca-
----c----gc-----t-----ctgta------------tta------tg-----c--tc
ctggac--------------tacaaat----------cc----catt-------------
--gcgccc-tacatt---------cacgca-------cc---agttta-aagt---tcac
tc------tgatt-a----------ttc-ac----------------------agctgaa
-----ggacatta-------ccaat-----aattacctg------ga-------ctgtaa
at-----acacctctc----------------------tc----------aatatcaccc
a----ttgctggg--agttgt-----tag----------------ctgttg---------
-ctgcacc-acaaaactttcttcttagtttcgtttctctt-tttt---tttttgact---
-----------cttggactg----tatt-----------------gtttttg----aatc
tttgctacctat---atcgac--ccatttacctgtttaaca-gattatac-ttg-----t
ggactag-----ctctg--ttgttgtatatgctggtat--ttgatccc---------tgc
ctgtctgacc---attctt------aataaa-----------------------------
------------------------------------------------------------
----------------------------
>Copia-10B_DR-LTR|1270173
------------------------------------------------------------
----------------------------------------------------------tg
ttatgat-----------------------------------caccagtagt--------
---gttg-----------cccttccactttg-t-----------------tggagaaca-
----c----tt-----c-------ctg------------tca------tt-----c--ta
ccgaac--------------tctaaat----------cc----catt-------------
--acgccc-tccagt---------cacaca-------cc---tgtttc-agtt---tacc
tc------ctcat-t----------acacac-----atacac-------atatagctgat
-----gctgatca-------ggact-----gattacttg------gg-------caatat
ac-----a------------------------------ctccact-tacacagacatcct
c----atgctcag--tcttct-----gat----------------ctgaaa---------
ctag--------------------------------------------------------
------------------------------------------------------------
------------------------------------------------------------
-------------tgtg--ca---------------------------------------
------------------------------------------------------------
------------------------------------------------------------
----------------------------
>Copia-10B_DR-LTR|1270174
------------------------------------------------------------
------------------------------------------------------------
------------------------------------------------------------
------------------------------------------------------------
------------------------------------------------------------
------------------------------------------------------------
------------------------------------------------------------
------------------------------------------------------------
-----------tgt-------tgtt-----------------------------------
------------------------------------------------------------
------------------------------------------------------------
----taat-tcaaagtgttt--------tccttgttttag-c--c---tttcttgt----
-attttgatct-ttgctttg----ttta-----ttgt-tt---------ttc----aatt
cttgtcaactgt---cttgaa--ctttt-gcttgtt------------------------
------------------------------------------------------------
------------------------------------------------------------
------------------------------------------------------------
----------------------------
>Copia-10B_DR-LTR|1270175
------------------------------------------------------------
------------------------------------------------------------
------------------------------------------------------------
------------------------------------------------------------
------------------------------------------------------------
------------------------------------------------------------
------------------------------------------------------------
------------------------------------------------------------
------------------------------------------------------------
------------------------------------------------------------
------------------------------------------------------------
------------------------------------------------------------
------------------------------------------------------------
-----------------tgac--ctttt-ttctgttgaa-cagattatgc-tct-----t
gtttt-------gtctt--tgttattgtgaattgctgg--cttttgacctc------tgc
ctgtctgacc---attctc-tta--atagat-actgtgtttgggtccaaccccttgtctt
aatgtcgct---------------------------------------------------
----------------------------
>Copia-10B_DR-LTR|1270176
------------------------------------------------------------
----------------------------------------------------------tg
ttgtgat-----------------------------------caccagcaat--------
---gtaa-----------cccttgctgatca-c-----------------tggaaaaca-
----c----ac-----c-------ctg------------tca------tt-----c--ac
ctaaac--------------tgcatat----------cc----catc-------------
--atgtct-tgcagt---------cccaca-------cc---tatttc-tgtt---gacc
gc------ctgat-t----------ataaac-----acac-----------acagctgaa
-----gctcatca-------tgact-----gcttacatg------ga-------ccatat
at-----a------------------------------gaccgct-cacacacatttcca
g-----tgctgag--tcttgt-----tttg---------------ctgttg---------
catataat-tcaaagcatt-----------------------------tttcttgt----
-gttttgacc-cttgtattg----tttt-----tt--gtg-------ttttg----ataa
tttgctgcctgt---cctg-----------------------------------------
------------------------------------------------------------
------------------------------------------------------------
------------------------------------------------------------
----------------------------
>Copia-10B_DR-LTR|1270177
------------------------------------------------------------
----------------------------------------------------------tg
ctacgat-----------------------------------caccagcagt--------
---gttg-----------cccttgcaggctt-c-----------------tggagaaca-
----c----tc-----c-------ctg------------cta------tt-----c--ta
ctgagc--------------tacatat----------ca----catc-------------
--acgcac-tgcact---------cacaca-------cc---agtttc-tgat---cacc
gt------ttgat-t----------acacac-----aca---------------------
------------------------------------------------------------
------------------------------------------------------------
------------------------------------------------------------
------------------------------------------------------------
------------------------------------------------------------
------------------------------------------------------------
------------------------------------------------------------
------------------------------------------------------------
------------------------------------------------------------
----------------------------
>Copia-10B_DR-LTR|1270178
------------------------------------------------------------
------------------------------------------------------------
-----at-----------------------------------cactagcagt--------
---tttg-----------ctcttgcgaatca-t-----------------tggagaatt-
----t----tt-----c-------ctg------------tca------tt-----c--ac
ctggac--------------tacaaat----------cc----tatc-------------
--atgcct-t-cagt---------cacaca-------ac---tgtttc-actt---cacc
tc------ctgat-t----------acacac----------------------agctgca
-----gtacatca-------tcact-----gattacaca------ag-------ctac--
-----------------------------------------tata-cacc----------
------------------------------------------------------------
------------------------------------------------------------
------------------------------------------------------------
------------------------------------------------------------
------------------------------------------------------------
------------------------------------------------------------
------------------------------------------------------------
----------------------------
>Copia-10B_DR-LTR|1270179
------------------------------------------------------------
----------------------------------------------------------tg
ttatgac-----------------------------------ttccagcagt--------
---actg-----------actatgcagactg-t-----------------tggagaaca-
----c----tc-----t-------ctg------------tca------tt-----c--ac
atgaac--------------tacaact----------cc----catc-------------
--ctgccc-tgcatt---------cacaca-------ct---gatttc-agtt---cact
tc------ctaat-t--------acacgtac-----------------------------
------------------------------------------------------------
------------------------------------------------------------
------------------------------------------------------------
------------------------------------------------------------
------------------------------------------------------------
------------------------------------------------------------
------------------------------------------------------------
------------------------------------------------------------
------------------------------------------------------------
----------------------------
>Copia-10B_DR-LTR|1270180
------------------------------------------------------------
------------------------------------------------------------
------------------------------------------------------------
------------------------------------------------------------
------------------------------------------------------------
------------------------------------------------------------
-cattgttgattgct----------------------------atttcggatt-cttgcc
ac------ctctcttg--------------------------------------------
-----acctgtta-------------tatggataaggctt---tggat------ttgctt
ata---------------------------------------------------------
-----------------ttgc---------a----------atgtatgctg---------
------------------------------------------------------------
-gttttcgacc-------------------------------------------------
-------cctgtcaatctagcg--------------------------------------
-----------attctc-------------------------------------------
---------------tta-------ataaat-acttca----------------------
------------------------------------------------------------
----------------------------
>Copia-10B_DR-LTR|1270181
------------------------------------------------------------
------------------------------------------------------------
------------------------------------------------------------
------------------------------------------------------------
------------------------------------------------------------
-----c--------------tacaaat----------cc----ctta-------------
--atgccc-tgcagt---------cacaca-------cc---tgtttc-agtt---cac-
--------ctgat-------------tacac--------------------agagctgaa
-----gggcatca-------ttatt-----gcttacatg------ga-------ctatat
ac-----acac---------------------------catttca-tatacaca------
------------------------------------------------------------
------------------------------------------------------------
------------------------------------------------------------
------------------------------------------------------------
------------------------------------------------------------
------------------------------------------------------------
------------------------------------------------------------
----------------------------
>Copia-10B_DR-LTR|1337455
------------------------------------------------------------
----------------------------------------------------------tg
ttatgat-----------------------------------caccagcagt--------
---gttg-----------ctcttgccgg--------------------------------
----------c----------------------------aca------tt-----c--ta
ctgcac--------------tacaaat----------cc----catt-------------
--atgcac-ttcact---------cacaca-------cc---tggcct-agat---cctg
ca-------tgat-t----------gcaaat-----agat-----------aacgctgaa
-----gctgttcag-------ggct-----aattacac--------a-------ctattt
at-----acacctctca---------a---------acacacaca-cacacacacgt---
------tgctgag--tcttgt-----t---------------------------------
------------------------------------------------------------
------------------------------------------------------------
------------------------------------------------------------
------------------------------------------------------------
------------------------------------------------------------
------------------------------------------------------------
----------------------------
>Copia-10B_DR-LTR|1337456
------------------------------------------------------------
----------------------------------------------------------tg
tcatgat-----------------------------------taccagcagt--------
---gttg-----------ccattgcaggctg-c-----------------tggagaa-a-
----a--aatc-------------ctg------------tca------tt-----c--ta
acaaac--------------tacatat----------cc----catc-------------
--gtgccc-tgcagg---------cacaca-------cc---agttca-agat---caca
cc------gtgattt-----------cacac--------------------acagctgca
-----gagcatcc-------t---t-----gattccttg------ga-------cgattt
aa-----gcacc------------------------------------------------
------------------------------------------------------------
------------------------------------------------------------
-ctttacattt---------------------------------------------attc
tttgccat----------------------------------------------------
------------------------------------------------------------
------------------------------------------------------------
------------------------------------------------------------
----------------------------
>Copia-10B_DR-LTR|1337457
------------------------------------------------------------
------------------------------------------------------------
------------------------------------------------------------
-----------------------gcgagatg-c-----------------tagagagca-
----c----tc-----c-----ctgtc------------tca------tt-----c--tc
ctggac--------------tacaaat----------cc----catc-------------
--atgtct-tgcacc---------cataca-------cc---agttca-ccct---caga
tt------tcact-g----------aca--c----------------------agcggta
-----ggacatta-------tta-------------------------------------
------------------------------------------------------------
------------------------------------------------------------
------------------------------------------------------------
------------------------------------------------------------
------------------------------------------------------------
------------------------------------------------------------
------------------------------------------------------------
------------------------------------------------------------
----------------------------
>Copia-10B_DR-LTR|1337458
------------------------------------------------------------
----------------------------------------------------------tg
ttatgat-----------------------------------caccagtagt--------
---gctg-----------cccatgcagactg-c-----------------tggaataca-
----c----tc-----c-------atg------------taa------tt-----c--ac
ttaaac--------------tacaact----------cc----cagc-------------
--atgctc-tgcatt---------cacaca-------cc---agtttc-agtt---gacc
tc------ctgat-t--------aaacccac----------------------agctgca
-----g-tcatta-------cccct-----gattacatg------ta-------ccattc
ag-----a--------------------------------------cccacatccattgc
t-----------g--tcttgt-----tcca---------------ttgtag---------
tgcatttc-taagtg--------------atttcattgtc-ttgt---cttgaagt----
-gttattgac-cctttgttt----gttt-----at-tgtt-------tatgg----ttgt
tttgctgcctca---gt------tctttcacctgttgtacc-caatacaa-tct------
ggattat-----cttca--tgctactgtctg-----------------------------
----ctgact---actcta-att--a---aa-gctgcacatggatccaacctg------t
tgtcacactctct-----------------------------------------------
----------------------------
>Copia-10B_DR-LTR|1337459
------------------------------------------------------------
------------------------------------------------------------
------------------------------------------------------------
-----tg-----------cctt---agaccg-c-----------------tggagaaca-
----c----tt-----c-------ctg------------tca------tt-----c--ac
attaac--------------tata-tt----------cc----catt-------------
--tcgcac-tgcact---------cacaca-------cc---agttcc-aggt---catc
cc------ttgat-t--------acacacac--------------------a--------
------------------------------------------------------------
------------------------------------------------------------
------------------------------------------------------------
------------------------------------------------------------
------------------------------------------------------------
------------------------------------------------------------
------------------------------------------------------------
------------------------------------------------------------
------------------------------------------------------------
----------------------------
>Copia-10B_DR-LTR|1337460
------------------------------------------------------------
----------------------------------------------------------tg
tcatgat-----------------------------------cactaacagt--------
---gttg-----------cctttgcaggctg-c-----------------tggagaaca-
----c----tc----------------------------aca------tt-----c--ag
ctgaac--------------cataact----------cc----catc-------------
--atacac-ctcacacac-c---acacaca-------cc---agttcc-agat---cacc
ac-------tgat-t----------gcaaac-----aca---------------gctgaa
-----g------------------------------------------------------
------------------------------------------------------------
------------------------------------------------------------
------------------------------------------------------------
------------------------------------------------------------
------------------------------------------------------------
------------------------------------------------------------
------------------------------------------------------------
------------------------------------------------------------
----------------------------
>Copia-10B_DR-LTR|1337461
------------------------------------------------------------
------------------------------------------------------------
-tgtatt-----------------------------------tgccagtggt--------
---gttg-----------cccttgcgggggt----------------cactggacagca-
----c----at-----c-------ct-------------gtt------tt-----c--tt
tcaaac--------------tacaact----------cc----cata-------------
--ataccc-tgcatt---------cacaca-------cc---tgtttc-aagt-------
------------------------------------------------------------
----------ttg-------tcttt-----agctatttg------ga-------ctatat
tt-----ac------------------------------tgcatt-ctatcacacatcca
t-----tgctgag--tcatgt-----tagtg-----------ctgctacaa---------
ttcaggtggtcaaaacaag----------ggattgttctt-gcct---tttctcgt----
-gtcttgacccttgta---------ttg-----acacgtg-------ttttg----atta
tttgctgcctgc---cttgac--ctttt-gcctgttata-cagattactc-tcg-----t
ggattt----------------------------------------actct------ggc
attgctgacc---tttctc-tta--ataaat-actgtgttt-catccaacccc-tgtctt
cttgtctc----------------------------------------------------
----------------------------
>Copia-10B_DR-LTR|1337462
------------------------------------------------------------
------------------------------------------------------------
------------------------------------------------------------
------------------------------------------------------------
------------------------------------------------------------
--------------------------------------------ata-------------
--ataccc-tgcatt---------cacaca-------cc---tgtttc-aagt-------
------------------------------------------------------------
----------ttg-------tcttt-----agctatttg------ga-------ctatat
tt-----ac------------------------------tgcatt-ctatcacacatcca
t-----tgctgag--tcatgt-----tagtg-----------ctgctacaa---------
ttcaggtggtcaaaacaag----------ggattgttctt-gcct---tttctcgt----
-gtcttgacccttgta---------ttg-----acacgtg-------ttttg----atta
tttgctgcctgc---cttgac--ctttt-gcctgttata-cagattactc-tcg-----t
ggattt----------------------------------------actct------ggc
attgctgacc---tttctc-tta--ataaat-actgtgttt-catccaacccc-tgtctt
cttgtctc----------------------------------------------------
----------------------------
>Copia-10B_DR-LTR|1395852
------------------------------------------------------------
------------------------------------------------------------
------------------------------------------------------------
---gttg-----------tgattgcccctca-g-------------accactaagagca-
----c----ca-----c-------ctgga----------tca------tc-----c--ta
ctggac--------------tacaatt----------cc----cacg-------------
--atatcc-tgcact---------cacaca-------cc---agtttc-a-ag---ttaa
cg------ttgat-------------tacac--------------------acagctgaa
-----ggacatta-------tcact-----aattacaca------ga-------ctataa
at-----actcaaa-------------a----------taccttt-tacccaatcttatt
t-----aacagt----------------g---------------gcaacat---------
ttctaa------------------------------------------------gc----
-gtttttcttttc-------------------------ct-------tttgt----atag
tttgccgccttt---tttaac--aattt-gcctactata-tggattatgc-tct-----t
ggatt-------aactt--tgtcgttgtt-attgctggttttttcgacccc------tgt
ctgtttgact---actct---ta--atcaa--gctgcatttggatcccattcc--tgcct
cacatctc----------------------------------------------------
----------------------------
>Copia-10B_DR-LTR|1395853
------------------------------------------------------------
------------------------------------------------------------
----------------------------------------atcaccagcagt--------
---gttg-----------cccttgcaggctg-c-----------------ttgagagca-
----t----tc-----c-------cta------------tta------tt-----t--ac
ccagac--------------tataaat----------cc----cacc-------------
--atgtcc-tgcaat---------cacaca-------cg---ggtttc-cgtt---aact
ac------ctgat-t--------acacacac--------------------acagcttaa
-----ggacatag-------tcact-----gattgcatg------ga-------ccatac
tg--------------------------------------------tatatacaca----
---------------acttgt-----ttcc---------------ccgtatgt-------
----------------------------gttttcgttatc-ttgc---cttgctagcc-t
tgttttgaccctttgtgtt-----ttta-----tactgct-------ttatg--tttatg
tttgtcgcgtgc---ctcaac-----cccttccattacatt-atttactc-ttt------
ggattat-----ttaca--tattactgtctgaaactga--tttttgaccct------ttc
ctgcatgact---actcata---t----aaa-gctgcatttagacacgatacccctg---
------------------------------------------------------------
---------------------------t
>Copia-10B_DR-LTR|1395854
------------------------------------------------------------
------------------------------------------------------------
------------------------------------------------------------
---tttaag---------tccaccctgatta-c------------acagctgaaggacat
----ca---tc------------actatat-------tatca------ct--------ac
atggac--------------taaatatac--------cc----cact-------------
----------------------aacacacat------cc---agtgctgagtct------
------------------------------------------------------------
------------------------------tattatgttgtagtgaaca--tttctaaat
gttt--------------------------------------------------------
--------------ttcttgt---------------------------------------
----------------------------------------tgtgc---cttgccat----
-gttttgctgg------------------------------------------aaaacac
tctgccattcac---ctaaact--------------------------------------
--------acaaatccc-------------------------------------------
-------------------------ataatgccctgcagtcacacactggttt-------
------------------------------------------------------------
----------------------------
>Copia-10B_DR-LTR|1395855
------------------------------------------------------------
------------------------------------------------------------
------------------------------------------------------------
---------------------tctcaggtcg-c-----------------tggagatca-
----t----tt-----c-------taa------------tta---atact-----c--at
ccgaac--------------tacatat----------cc----catc-------------
--atacta-tgcatt---------cacaca-------cc---ggtttc-aagt----tca
tt------cttat-ta----------cacac--------------------acagttaaa
-----ggacatta-------ttatt-----aattactcgga-------------------
-------------------------------------------ct-cattcaaacatccg
t-----tgctgag--tcttgt-----ta-----------------gtattgcta---ca-
-------------agtgctt------------tccttgtttttgc---cttcttgt----
-gttttgacc-ctcacattg----ttta-----tcatgtt---------ttg----atta
tttgtcgtctgg---cttgat---ctttg-cttgctaaatg-gataaccc-ttt-----t
ggatt-------------------------------------------------------
------------------------------------------------------------
------------------------------------------------------------
----------------------------
>Copia-10B_DR-LTR|1395856
------------------------------------------------------------
------------------------------------------------------------
------------------------------------------------------------
------------------------------------------------------------
------------------------------------------------------------
------------------------------------------------------------
-----------------------------------------------c-aagt----taa
tt------ctgat-ca----------cacaa--------------------acagctgaa
-----ggtcattat-------cgtt-----aattacttg------ta-------ctctaa
at-----acac------------------------------tttt-catttgcacatcca
t-----tgctgag--tcttgt-----aa-----------------gtataa---------
c-tacgat-tcaaagtactt--------tccttgtttgtg-c--c---c------t----
-attttgaccc-tcacattg----ttta-----ttgtgtt---------ttc----attt
tttgtcgcctgc---cttgat--ctttt-gctcgctaaatg-tattatgc-tct-----t
gcattgt-----ctcta--ttgttgtgaattg--ctgg--ctga----------------
-------------attctc-tca--atgaat-tctgtgtttgggtccaacaccctgtatt
tgcgtctct---------------------------------------------------
----------------------------
>Copia-10B_DR-LTR|1491596
------------------------------------------------------------
----------------------------------------------------------tg
ctgtaat-----------------------------------caccagcgattgg--att
ggattgg-----------atctcatggatca-c-----------------tagagaaca-
----c----tc-----c-------ctg------------------tcatt-----c--ac
ctgaac--------------aacatat----------cc----catc-------------
--atacat-tgcatt---------cacaca-------ct---ggtttt-aagt----tca
ct------ctgat-tac------acacacac--------------------acagctaaa
-----ggacatta-------tcatt-----gattacttc------ga-------ctataa
at-----gcac------------------------------cttt-cattcacaa--cca
t-----ggctgag--tctc--------------------------gtgttgcta---tac
------------------------------------------------------------
------------------------------------------------------------
------------------------------aattctaagtg-gtttctat----------
----tgt-----tt----ttgcaatactgtatttttga--cctt----------------
------------------------------------------------------------
------------------------------------------------------------
----------------------------
>Copia-10B_DR-LTR|1491597
------------------------------------------------------------
----------------------------------------------------------tg
ctatgat-----------------------------------catcagcagt--------
---gttg-----------ctcttgcaggctg-c-----------------tggagatca-
----c----tc----------------------------aca------tt-----c--aa
ctctac--------------tacagat----------cc----catc-------------
--atgcac-ttcact---------cacaca-------cc---tggccc-agat---ctc-
ct-------agat-g----------gcaaac-----cca-------------aagctgaa
-----gcttataa-------agtgct-tgtgattacctg------ga-------ctatat
ac-----agaccaca-------------------------------cacacacatac---
------ctctgtg--tcttgt-----aagctgttagctgta-------------------
---tcatt-tcaaagcatc-cttt-----------------ttgt---tttaagt-----
------------------------------------------------------------
--------------------------------tgttttaa--------------------
------------------------------------------------------------
------------------------------------------------------------
------------------------------------------------------------
----------------------------
>Copia-10B_DR-LTR|1491598
------------------------------------------------------------
----------------------------------------------------------tg
ctatgat-----------------------------------catcagcagt--------
---gttg-----------ctcttgcaggctg-c-----------------tggagatca-
----c----tc----------------------------aca------tt-----c--aa
ctccac--------------tacagat----------cc----catc-------------
--atgcac-ttcact---------cacaca-------cc---tggccc-agat---ctca
ct-------tgat-g----------gcaaac-----cca-------------aagctgaa
-----gcttgtaa-------agtgct-tgtgattacctg------ga-------ctatat
ac-----agaccaaa-------------------------------cacacacatac---
------ctctgtg--tcttgt-----aagctgttagctgta-------------------
---acatt-ttaaagcatc-cttt-----------------ttgt---tt----------
------------------------------------------------------------
------------------------------------------------------------
------------------------------------------------------------
------------------------------------------------------------
------------------------------------------------------------
----------------------------
>Copia-10B_DR-LTR|1491599
------------------------------------------------------------
----------------------------------------------------------tg
ttatgat-----------------------------------taccagcgat--------
---ct-------------------------g-c-----------------aagagaaca-
----c----tc-----c-------ctg------------tca------tt-----c--cc
ccgcac--------------tacatat----------cc----catc-------------
--atgccc-ggcttt---------tgcgca-------cc---agtttc-aggt---ctct
tc------ctgat-t----------acacac--------------------acagctaaa
-----gctgatca-------ggact-----gatt-catg------ga-------ctatat
at----------------------------------------------------------
------------------------------------------------------------
------------------------------------------------------------
------------------------------------------------------------
------------------------------------------------------------
------------------------------------------------------------
------------------------------------------------------------
------------------------------------------------------------
----------------------------
>Copia-10B_DR-LTR|1491600
------------------------------------------------------------
------------------------------------------------------------
---------------------------------------------------t--------
---gttg-----------cccttgcagacct-c-----------------tggagaaca-
----t----tt-----c-------cta------------tca------tt-----c--ta
ctaaac--------------tacatct----------tc----catc-------------
--atgccc-tttagt---------cacaca-------cc---tgtttc-agtt---cacc
tc------ttgat-t----------acaaac-----------------------------
------------------------------------------------------------
------------------------------------------------------------
------------------------------------------------------------
------------------------------------------------------------
------------------------------------------------------------
------------------------------------------------------------
------------------------------------------------------------
------------------------------------------------------------
------------------------------------------------------------
----------------------------
>Copia-10B_DR-LTR|1491601
------------------------------------------------------------
------------------------------------------------------------
tcatgat-----------------------------------ccccagcagt--------
---gttg-----------tccttgcggactg-c-----------------tggtgaaca-
----c----gt-----c-------ttg------------tca------tt-----c--ta
ctaaac--------------tacaaat----------cc----catc-------------
--atgccc-tttagt---------cacaca-------cc---tgtttc-agtt---cacc
tc------ttgat-t----------acacacaaaacactc-------------agctgaa
-----gctgaaca-------ggatt-----aattacttg------ga-------cttaat
ac-----acacgc--------------------aactctcacaca-cacgcatccatcca
g-----------------------------------------------------------
--------------------------------------------------agtcat----
-tattttgac-tgttgcttg----tttc-----at-tgtt-------tttgt----ttgt
tttacttcctgc---cttgac--ctattcacctgtgacttt-gattactc-gtttagttt
cccttat-----tttta--catatttactcatatatat--tattacacattgaaccttgc
ctgcctgact---acttgc-aaa--a---aa-tctgcatttggatcctcacca------c
tattgccaccc-------------------------------------------------
----------------------------
>Copia-10B_DR-LTR|1491602
------------------------------------------------------------
------------------------------------------------------------
ttacgat-----------------------------------caccagcagt--------
---gttg-----------ctcttacaggttg-c-----------------tggagaaca-
----c----tt-----t-------ctg------------tca------tt-----c--ta
ctgaac--------------tacaaat----------cc----cata-------------
--atgccc-ttcagt---------cacaca-------cc---tgtttc-aggt---aaca
tc------ttgat-t----------tcacac-----acac-------------agctgaa
-----gctgatca-------tgact-----gaatacttg------ga-------ctatat
ac-----acac-------------------------------------------------
------------------------------------------------------------
------------------------------------------------------------
------------------------------------------------------------
------------------------------------------------------------
------------------------------------------------------------
------------------------------------------------------------
------------------------------------------------------------
----------------------------
>Copia-10B_DR-LTR|1491603
------------------------------------------------------------
------------------------------------------------------------
------------------------------------------------------------
------------------------------------------------------------
------------------------------------------------------------
------------------------------------------------------------
------------------------------------------------------------
------------------------------------------------------------
------------------------------------------------------------
-----------------------------------------------------tccgtca
c-----tgc-gtaa-tctagt---------------------t-actgtttgtgtaat--
---------ttaaagcatattt------tt-------------------------c----
-ttgtttgatccctggattg----ttta-----tcatg--------tttttg----attg
attaccacctgt---cttgactattcacctggt-ttttttg-cactacgc-tct-----t
ggagtgt-----ctttt--tttttgttctt-----------------cccc------tgc
ctgtttcaccatgactgtt-tta--aaaaac-ac--------------------------
------------------------------------------------------------
----------------------------
>Copia-10B_DR-LTR|1491604
------------------------------------------------------------
-----------------------------------------------------------g
ttatgtt-----------------------------------tgccagcggt--------
---gttg-----------acattgcggatga-c-----------------tggagaaca-
----c----tc-----c-------ctg------------tca------tt-----c--ac
ctgaac--------------tacatat----------cc----tatc-------------
--atgtcc-tgcagt---------cacaca-------cc---agcttc-aact---cacc
tt------ctgat-t---------------------acac-------------agctgtt
-----gactatca-------agact-----gattacaca------ca-------tggtat
ga-----a------------------------------tcctcca-gtcacttta-gcac
a----ttgctaag--tcttgtt----atac---------------tgcaag---------
tgaaattt-acaaag-------------catttcattgtc-ctgc---cttaccat----
-ttttttgac-cctttgtaa----tgt-----------tt-------tttga----ttgt
tt-gctgcctgc---cttgac--ccgttcacct---------------------------
------------------------------------------------------------
------------------------------------------------------------
------------------------------------------------------------
----------------------------
>Copia-10B_DR-LTR|1491605
------------------------------------------------------------
------------------------------------------------------------
------------------------------------------------------------
------------------------------------------------------------
------------------------ctg------------tca------tt-----t--ac
tcaaac--------------tacaaat----------cc----cata-------------
--atgccc-cacagt---------cacaca-------cc---agtttc-agtt---cacc
tt------caaat-t----------acacac--------------------acagctaaa
-----ggacatca-------tcctt-----aattgcatg------ca-------ccatgc
ag-----taag---------------------------tactcca-ttcacacacatcta
g-----tgctgag--tcttgt-----ttta---------------ct---g---------
taccctac-taaatggttc---------ttcc---------ttgc---attgtttt----
-gatcattc--------tat----tgta-----tactgtg-------ttatg----attg
cttaccatccat---ctcaac--ctctttgctt----------tttacag----------
------------------------------------------------------------
------------------------------------------------------------
------------------------------------------------------------
----------------------------
>Copia-10B_DR-LTR|1491606
------------------------------------------------------------
----------------------------------------------------------tg
ttatgat-----------------------------------cg--agcagc--------
---attg-----------cccttgcaatcta-c-----------------tggagaaca-
----g----tc-----c-------ctg------------tca------ta-----t--ac
ctgaac--------------tagaaat----------cc----catc-------------
--atgccc-tgcagt---------cacaca-------ca---ggtttc-agtt---cacc
ac------ctgat-t----------acacac-----aca---------------------
------------------------------------------------------------
------------------------------------------------------------
------------------------------------------------------------
------------------------------------------------------------
------------------------------------------------------------
------------------------------------------------------------
------------------------------------------------------------
------------------------------------------------------------
------------------------------------------------------------
----------------------------
>Copia-10B_DR-LTR|1491607
------------------------------------------------------------
----------------------------------------------------------tg
ttgtgat-----------------------------------cgcccgcggg--------
---gttg-----------gcctcactggctg-c-----------------tggagagca-
----c-------------------------------------------tt-----c----
-------------------------------------ctt---tatcatt----------
-----------tatc---------tgtaca-------ac---aatcaaaagatc--catt
gcgtcctgttaacatg--t---aggacacacaa-caatata-caatcttttgacacacac
-----acacatag-------ctaca-----gatgatcaggc--ctga-------ttacac
acacgtcatat--a-------------------------aaccctccagtcactctatca
c---attgcgaaa--tcttgt-----ttta---------------gtgttg---------
tatgcaat-tccgagcccttca-------------------ttgt---tttgatcttctg
tgttttgattc---------c----------tggactgttctctcatgtatg----attg
ttccctacccaga----------cccatggcttgt-------------------------
------------------------------------------------------------
------------------------------------------------------------
------------------------------------------------------------
----------------------------
>Copia-10B_DR-LTR|1491608
------------------------------------------------------------
------------------------------------------------------------
------------------------------------------------------------
------------------------------------------------------------
---------------at-------ctg------------tct------cga----cagtt
t-----------------------------------------------------------
------------------------------------------------------------
------------------------------------------------------------
---------------------tgtc-----tgttttaca------ga-------ttatgc
tt----------------------------------------------------------
------tggattg--tcttgg------------------------ttattgaaa----gc
-----------------------------------------------------------g
tgcttttgtcc---------c---------------------------------------
----ctgcctgt---ctgaaca--------------------------------------
------------ttata-------------------------------------------
---------------tta-------ataaaa--ctgcatttggatcctattcc-tgcctt
tatgtctct---------------------------------------------------
----------------------------
>Copia-10B_DR-LTR|1491609
-------------------------------------------a-a--aaactccattca
cctgcgcaccca-ttgtgg---------------------------agt-------cttg
ttacagtttatgtgcaattcaaagcattttcctgtgtttgcttctctgcgtttagatctc
tggactg-----tttattatgtttttgattg-----------------------------
----t----tttat-gc-------ctgccc---------tga---ccct----cgtc-tg
ttatct-----ggatcaaccttgggat----------------tttc-------------
-ccagttgttgccagtgct------------------cc---tgttt--accct--tgct
tgt-----ttgac-c----------acccattt-ttatta----------aaaagttttg
tt-t-ggaccttg-------acctt-----cat---------------------------
------------------------------------------------------------
------------------------------------------------------------
------------------------------------------------------------
------------------------------------------------------------
------------------------------------------------------------
------------------------------------------------------------
------------------------------------------------------------
------------------------------------------------------------
----------------------------
>Copia-10B_DR-LTR|1491610
------------------------------------------------------------
----------------------------------------------------------tg
ttatgat-----------------------------------tgttagtgat--------
---gtag-----------ccctcgcagatca-c-----------------tacataatg-
----c----tc-----c-------ctg------------tct------ta-----t--tt
agaaac--------------tacatat----------cc----catc-------------
--atatac-tgcact---------cacaca-------ac---agtttc-a----------
------------------------------------------------------------
------------------------------------------------------------
------------------------------------------------------------
------------------------------------------------------------
------------------------------------------------------------
------------------------------------------------------------
------------------------------------------------------------
------------------------------------------------------------
------------------------------------------------------------
------------------------------------------------------------
----------------------------
>Copia-10B_DR-LTR|1491611
------------------------------------------------------------
----------------------------------------------------------tg
ttatgat-----------------------------------caccagcaat--------
---gtag-----------ccctcgcggatat-c-----------------aggataaca-
----c----tc-----a-------ttg------------tca------tt-----c--ac
ctgaac--------------cacattt----------cc----cgtc-------------
--atgtcc-tgcagc---------cacaca-------cc---ggtttc-aggt---ctgc
ta------ctgat-t----------acaggc-----ac----------------------
------------------------------------------------------------
------------------------------------------------------------
------------------------------------------------------------
------------------------------------------------------------
------------------------------------------------------------
------------------------------------------------------------
------------------------------------------------------------
------------------------------------------------------------
------------------------------------------------------------
----------------------------
>Copia-10B_DR-LTR|1491612
------------------------------------------------------------
----------------------------------------------------------tg
ttatgat-----------------------------------caccagcaat--------
---gtagcag--------cctttg--------------------------tgaagaatg-
----c----tt-----c-------ctg------------tca------tt-----c--ta
acaaac--------------tacatat----------cc----catc-------------
--acgcac-tgcagt---------cacaca-------cc---agttcc-aggt---cacc
tc------ttgat-t--------agacactc--------------------acaactgaa
-----gctcgtca-------tgact--------------------ga-------------
------------------------------------------------------------
------------------------------------------------------------
------------------------------------------------------------
------------------------------------------------------------
------------------------------------------------------------
------------------------------------------------------------
------------------------------------------------------------
------------------------------------------------------------
----------------------------
>Copia-10B_DR-LTR|1491613
------------------------------------------------------------
------------------------------------------------------------
-----------------------------------------------gcagt--------
---gttg-----------cccttgcaagatg-c-----------------tggattaca-
----c----tc-----a-------ctg------------tca-------t-----t--ac
ttgaac--------------tacaaat----------cc----catc-------------
--atgcca-ttcatc---------cccaca-------cc---tgtttc-agtt---tacc
tc------ttgat-t----------acacac--------------------agagatgaa
-----gctaatca-------gagct-----gattacttg------ga-------ctgtat
ac-----acaa------------------------------cact-cacacacgcatgca
t------gctgag--acata----------------------------------------
------------------------------------------------------------
---------------tttca----ctgt-----cg-tgtt-------cat----------
------------------------------------------------------------
------------------------------------------------------------
------------------------------------------------------------
------------------------------------------------------------
----------------------------
>Copia-10B_DR-LTR|1491614
------------------------------------------------------------
----------------------------------------------------------tg
ttatgat-----------------------------------cggcatcggg--------
---gttg-----------tccttgcagacta-----------------------------
----c----------------------------------tca------tt-----t--ac
ccgaac--------------tacaaat----------cc----catc-------------
--atgccc----------t------------------tc----------agtt---cacc
cc------ctgat-t----------atacac--------------------acagcagta
-----ggttatca-------tatct-----gttgacatt------ga-------taatat
at-----acac------------------------------catt-cacacacacatcca
t-----tgctgag--tcttgt---------------------ttcctgtag---------
tgaacttt-tcaaagcggtttg----------------------c---tttgctgt----
-ctttagactc---------------------------------------------tgtg
tttgtttactga--tttggat---------------------------------------
------------------------------------------------------------
------------------------------------------------------------
------------------------------------------------------------
----------------------------
>Copia-10B_DR-LTR|1578709
------------------------------------------------------------
----------------------------------------------------------tg
ttgtgat-----------------------------------cgtatgca----------
--cggtt-----------gtcctgtaggctg-c-----------------aagagagca-
----c----t-------------------------------------------------t
ccggac--------------tacaaac----------cc----catc-------------
--atactt-tgcatt---------cacaca-------ct---tgtttc-aagt----tca
gt------ctgat-t------------gcac--------------------acagctgaa
-----agacatta-------tcact-----aattacata------aa-------ctgtaa
at-----acag------------------------------catt-cacacacat----g
t-----tgctgag--tctt-----------------------------ttgcta---caa
t--------tcaaagcattt------------tccttgtctttcc---ttgcccat----
-gttttgatc-cttggactc----ttta-----ttggtttgttgtgttcttg----attc
tttgccgcctgt---ctcaac---cctttgcttgttttatg-gattacgc-tct-----t
ggattat-----ct----ctgtagttgtgtttgctgg----ttttgacccc------tgc
ctgactggct---attcct----ataa-----acagcataagaatc-ccacccctgtcgt
catgtcttctccttca-caaca--------------------------------------
----------------------------
>Copia-10B_DR-LTR|1578710
------------------------------------------------------------
------------------------------------------------------------
------------------------------------------------------------
-----------------------------tg-c-----------------aagagaaca-
----c----tc-----c-------ctg------------tca------at-----t--ta
ccaaac--------------tacaaat----------cc----catt-------------
--atgtcc-tgcagt---------cacaca-------cc---agtttc-agct---cacc
c-------ccgat-t----------acatac--------------------atagctgca
-----gttcaaca-------ccact-----gaatacatg------ga-------c--tgt
ag-----agac------------------------------catt-cacacacacatcca
t-----tgctgaa--tcttgt-----taat---------------ctaatg---------
tgcgtttt-taaaagctttta--------------ttgtc-ttgc---ctagatgt----
-gttctaaccctttgttttg----ttta-----ta-tgtt-------tatg---------
---------------aagaac---tttccttctgttaca---------------------
-------------------------------------------tcgactaa------tat
ttgtattatc---gttagtaggta-tca--------------------------------
------------------------------------------------------------
----------------------------
>Copia-10B_DR-LTR|1578711
------------------------------------------------------------
----------------------------------------------------------tg
ttgttat-----------------------------------cactagcagg--------
---attg-----------acctcgggggcag-c-----------------tggacagca-
----cttattat---ct-------cta------------tta------tc-----c--tc
ccggac--------------tacacat----------ac----catc-------------
--atgcct-tgcacc---------tgcaca-------cc---agtttc-agtt---caag
tt------c--aa-t----------acacat----------------------agatgaa
-----agacatta-------tcact-----att---gca------ga-------ctatca
a--------------------------------------ttcaca-cactcattcatcca
t-----tgctgaa--tcttgt-----tttg---------------gtgttg---------
------------------------------------------------------------
------------------------------------------------------------
------------------------------------------------------------
------------------------------------------------------------
------------------------------------------------------------
------------------------------------------------------------
----------------------------
>Copia-10B_DR-LTR|1578712
------------------------------------------------------------
----------------------------------------------------------tg
ttgtgat-----------------------------------cacccgcgat--------
---gtag-----------cctttgcttttag--------------------------ca-
----c----tc-----c-------atg------------caa------tt-----c--ta
ccgaac--------------tacatat----------cc----cacc-------------
--gtgccc-tgcagt---------cacaca-------tc---agttc--agtt---tacc
tc------ctgaa-t----------acacaa-----acact---------cacagttgaa
-----ggacatca-------ccact-----gatttgatg------ga-------ccatat
at-----acac------------------------------tact-caaactcactttca
g----ttactgag--tatccc-------------------------taaag---------
tgatcatt-acaaagcatt------------ttccctatc-ttgc---caagctgt----
-gttttgaccc-----tttg----ttta-----ta---------------------ttct
tttaat------------------------------------------------------
------------------------------------------------------------
------------------------------------------------------------
------------------------------------------------------------
----------------------------
>Copia-10B_DR-LTR|1578713
------------------------------------------------------------
------------------------------------------------------------
---------------------------------------------cagcaga--------
---acta-----------------------------------------------------
------------------------------------------------------------
--------------------------------------cg---tgtccca----------
--------------t---------catact-------ct---ggttttaagttc--cccc
------------------------------------------taatttttcaccgctgaa
-----gggcataa-------tcact-----gcttacctga--------------------
----accacat--g-------------------------actcttacattca--------
----------------cctgc-----tatt---------------gtgttt---------
tgtcca------------------------------------------------------
----------------------------------gctgttgcagca--------------
------------------------------------------------------------
------------------------------------------------------------
------------------------------------------------------------
------------------------------------------------------------
----------------------------
>Copia-10B_DR-LTR|1578714
------------------------------------------------------------
----------------------------------------------------------tg
ttgtgat-----------------------------------caccagcagg--------
---actg-----------atctcacatgctg-a-----------------tgcaaagca-
----c-------------------------------------------tc-----c----
-------------------------------------ctg---tatcc------------
---taatc-tgtatc---------cacaaa-------ct---cgtttcaagttc--cccc
------------------------------------------taatttttcaccgctgaa
-----gggcataa-------tcact-----gcttacctga--------------------
----accacat--g-------------------------actcttacattca--------
----------------cctgc-----tatt---------------gtgtct---------
tgtcta------------------------------------------------------
----------------------------------gctgttgcagca--------------
------------------------------------------------------------
------------------------------------------------------------
------------------------------------------------------------
------------------------------------------------------------
----------------------------
>Copia-10B_DR-LTR|1578715
------------------------------------------------------------
------------------------------------------------------------
------------------------------------------------------------
------------------------------------------------------------
------------------------------------------------------------
------------------------------------------------------------
------------------------------------------------------------
---------------a--------cacacac--------------------acagctgca
-----aatcattt-------acact-----gattacctt------aa-------ctgttt
at-----atac------------------------------tttt-catttacacatcca
-----------ag--tcttgc-----ttaa---------------ctgttg---------
------------------------------------------------------------
---------------------------------atgcatt-------tccta----gtgg
ttt---------------------------------------------------------
------------------------------------------------------------
------------------------------------------------------------
------------------------------------------------------------
----------------------------
>Copia-10B_DR-LTR|1578716
------------------------------------------------------------
------------------------------------------------------------
------------------------------------------------------------
------------------------------------------------------------
---------------------------------------taa------tt-----ctgac
ttcaac--------------tataaatactgcactcacc----cattgtt-----gag--
tcttgtttaactgttgctgcac--cacacc---aattcc--ttgtttc--------tgcc
t-----------------------------------------------------------
-----gttctttgac-ccttagact-----gattctttg---------------ctgcat
gtctcg-acccat----------------------------cacc---------------
------tgtt-----tcttgg---t-tt--------------cctctgtgg---------
---------------------------------------------------------act
gcctttgatgt---------------------------------------------caag
tccattggctgt---tttgact--------------------------------------
-----------attcta-------------------------------------------
-------------ct----------aatgaa-cctgcatttggatctaacacc-tgtcgt
catgtcttt---------------------------------------------------
----------------------------
>Copia-10B_DR-LTR|1578717
------------------------------------------------------------
------------------------------------------------------------
----gat-----------------------------------tgccagcaat--------
---gttg-----------cccttgcggatcg-c-----------------tggagaaca-
----t----tc-----c-------cta------------tca------tt-----t--ac
ccaaac--------------tacaaac----------cc----catc-------------
--atgccc-tgcagt---------cacaca-------ct---ggtttc-agtt---cacc
tc-----actga------------------------------------------------
------------------------------------------------------------
------------------------------------------------------------
------------------------------------------------------------
------------------------------------------------------------
------------------------------------------------------------
------------------------------------------------------------
------------------------------------------------------------
------------------------------------------------------------
------------------------------------------------------------
----------------------------
>Copia-10B_DR-LTR|1693095
------------------------------------------------------------
---------------------------------------------------------ttt
ttccaacatttattcgaatatatacttactttag--------------------------
--------------gctttcgtttttgattg-----------------------------
----t----ttgcc-ac-------cagtct---------cga---ccgtt--ctgcc-tg
tttaac-----gaattatgctttggat----------------tata-------------
-tatgtatgaatgtctgct------------------cc---tgttttgaccct--tgcc
tgt-----ctgac-t----------act--------------------------------
------------------------------------------------------------
------------------------------------------------------------
------------------------------------------------------------
------------------------------------------------------------
------------------------------------------------------------
------------------------------------------------------------
------------------------------------------------------------
------------------------------------------------------------
------------------------------------------------------------
----------------------------
>Copia-10B_DR-LTR|1693096
------------------------------------------------------------
------------------------------------------------------------
------------------------------------------------------------
------------------------------------------------------------
------------------------------------------------------------
-------------------------------------------gacc-------------
--ttacct-aac------------------------------------------------
------------------------------------------------------------
------------------------------------------------------------
------------------------------------------------------------
------------------------------------------------------------
------------------------------------------------------------
-----------------------------------ctgtt-------tttga----ttgt
gct------------------------------------------------ctt-----g
gat---------ttcct--gtttgcccct-----------gttttaactct------tgc
ctgtctgact---actctc--ta--aaataa-acagcatttggatcc-------------
------------------------------------------------------------
----------------------------
>Copia-10B_DR-LTR|1693097
------------------------------------------------------------
------------------------------------------------------------
------------------------------------------------------------
------------------------------------------------------------
------------------------------------------------------------
------------------------------------------------------------
------------------------------------------------------------
------------------------------------------------------------
------------------------------------------------------------
------------------------------------------------------------
------------------tgt---------------------t-gctgttgctccaag--
---------tcaaagagctatt------ttgtctttgcc---------ttctctgt----
-atttttgatccctggactg----ttca-----tattg--------tttttg----attg
tttgtcacctgt---cctgacttgttattgtttattattta-aattgtac-t-t-----t
ggattat-----ctctt--gtttcatctttgctggt-----gtttaacccc------tgc
ctgt--------------------------------------------------------
------------------------------------------------------------
----------------------------
>Copia-10B_DR-LTR|1693098
------------------------------------------------------------
----------------------------------------------------------tg
ttataat-----------------------------------caccagcagt--------
---attg-----------cacttgcagactc-c-----------------tggagaaca-
----c----tc----------------------------aca------tt-----c--aa
cagcac--------------tacatat----------cc----catc-------------
--acacac-ctcac-----------ataca-------cc---agttcc-agtt---c---
------------------------------------------------------------
------------------------------------------------------------
------------------------------------------------------------
------------------------------------------------------------
------------------------------------------------------------
------------------------------------------------------------
------------------------------------------------------------
------------------------------------------------------------
------------------------------------------------------------
------------------------------------------------------------
----------------------------
>Copia-10B_DR-LTR|1693099
------------------------------------------------------------
------------------------------------------------------------
ttgtgat-----------------------------------caccagagat--------
---gttg-----------tcctcacctgtca-c-----------------tgaagagca-
----c----tt-----c-----tagta------------tca------tt-----c----
-tgaat--------------tataaat----------at----catc-------------
--ataccc-tgcatt---------gacaca-------cc---agtttc-aatt-------
------------t-c---------------------------------------------
------------------------------------------------------------
------------------------------------------------------------
------------------------------------------------------------
------------------------------------------------------------
------------------------------------------------------------
------------------------------------------------------------
------------------------------------------------------------
------------------------------------------------------------
------------------------------------------------------------
----------------------------
>Copia-10B_DR-LTR|1693100
------------------------------------------------------------
------------------------------------------------------------
-----at-----------------------------------------------------
------------------ccattgctgaatc-t-----------------tg--------
---------tc---agctttgg--ctg------------tca-------------t----
--------------------tacaaag-----tgttttc----cata-----------gt
ttttgcct----------------caccta------------ggtttt-------tgacc
tt------------tag---------------------------------gacagttatt
ttgccgtatgtccg------tctcttt---aatggcttttgctttga----tatctttgt
atg----acagtc----------------------------tgct---------------
---------------tcccgttta------------------------------------
------------------------------------------------------------
-atctttgcctgcctgactg--cttttaataaactccatt----------------ggta
tccaacccctgt---cttcaag--------------------------------------
-----------acttca-------------------------------------------
---------------------------------------ttgcaaca-------------
------------------------------------------------------------
----------------------------
>Copia-10B_DR-LTR|1693101
--------------------------------------------ttttcaactctgcctg
tctaacca-ttctc-----tcaaaattgcgttgagatccaaccccctgtctttatgtctg
ttgtgat-----------------------------------caccagcaat--------
---gcag-----------cactcgcagatcg-c-----------------tgaagaaca-
----c----tc-----a-------ctg------------tca------gt-----c--ac
ctaaaa--------------tacatac----------cc----catt-------------
--ataccc-tgcctt---------cacaca-------cc---agtttt-aaat---tcac
ct------t---------------------------------------------------
---------------------------------------------ga-------ttatac
ac-----aggt------------------------------gaca-cacagggcattatc
a----ttaattac--ttgtacaat---------------------aaatac---------
ttgttagt-taaaataaat-------------tacttgt--taat---gttgctac----
-aattccaagc---------------------------------------gg----tttc
ttagcca----------------------atctgtgttttt-aacttttt-ttt------
attgttt-----at----------------------------------------------
------------------------------------------------------------
------------------------------------------------------------
----------------------------
>Copia-10B_DR-LTR|1693102
------------------------------------------------------------
------------------------------------------------------------
--gttat-----------------------------------catcagcgat--------
---gtag-----------ccctcgtggatca-c-----------------tcgaaaaca-
----c----cc-----c-------ctg------------tca------tt-----a--aa
ccgaac--------------tataact----------cc----ctaa-------------
--atgccc-tgcagt---------cacaca-------cc---tgtttc-ggtt---cacc
tg------ctgat-t----------acacac--------------------agagtataa
-----ggacatca-------tcact-----gattacaag------aa-------ccatat
at-----acac--------------------------------ca-ctcacaaacatcct
t-----tgctgag--tctagt-----ttca---------------ctgtag---------
t-----------------------------------------------------------
-----------------------------------------------------------c
tttgcaattc--------------------------------------------------
------------------------------------------------------------
------------------------------------------------------------
------------------------------------------------------------
----------------------------
>Copia-10B_DR-LTR|1693103
------------------------------------------------------------
------------------------------------------------------------
------------------------------------------------------------
------------------------------------------------------------
----------------------------------------ca------tt-----c--ac
ctggac--------------tacacat----------cc----cgtt-------------
--gtgctt-tgcag----------ctcaca------gctga-agtttc------------
--------ctaatctggacactgacacatac--------------------acagctgct
-----gatcagtg-------acac-------attacata------ca-------ctgtat
aa-----acac------------------------------c-----------acactca
c-----tgctttat-tgtggg---------------------atattgtgtatttctt--
---------tcatagactccta------gtgtttcttat---------tttctagc----
-cactttgatccttgaacta----tttc-----tggtt---------ttatg----attg
tttgcttgctgc---cctgacc----tttgcctgttctgta-gattatac-t-------t
tgattaa-----cttta-atgtattgttttgctcct----gttgtaagccc------tgc
ctgc-tgaccat--ttttt-ata--ataaaa-gctgcacatgtaacttcatctttgctgc
caagcttcatt-------------------------------------------------
----------------------------
>Copia-10B_DR-LTR|1693104
------------------------------------------------------------
------------------------------------------------------------
------------------------------------------------------------
--------------------------------c-----------------tggagaaca-
----c----tc-----c-------ctg------------tca------tt-----c--ac
ccaaac--------------taccaat----------cc----catt-------------
--atgccc-tacatt---------cacaca-------tc---agtttt--------taca
tt------ctaat-t----------atacac--------------------acagcttta
-----gttcttta-------cctct-----gattacatg------ga-------ctatat
ac-----a----------------------------------------------------
------------------------------------------------------------
-------------------------------c---------ttgc---ctcacttt----
------------------------------------------------------------
------------------------------------------------------------
------------------------------------------------------------
------------------------------------------------------------
------------------------------------------------------------
----------------------------
>Copia-10B_DR-LTR|1693105
------------------------------------------------------------
------------------------------------------------------------
------------------------------------------------------------
----------------------------------------------------caaagca-
----t----tt-----c-------cttgt----------ttt------t-----------
------------------------gcc----------tt----ccct-------------
--gtgtct-tg-------------------------------------------------
------------------------------------------------------------
------------------------------------------------------------
---------------------------------------accttt---------------
------------------------------------------------------------
------------------------------------------------------------
-gaattgttcatc-------------------------at-------ttttt----atag
tttggcacctgt---cttgac--cattc-accttctatacagatttgctc-tct-----t
ggatt-------atctt--tgctgttggg-attgttgg--ctttcgacccc------tgc
ctgtctgact---actct---ta--ataaat-actgcatttggatataagccc--tgctt
catgtctc----------------------------------------------------
----------------------------
>Copia-10B_DR-LTR|1693106
------------------------------------------------------------
----------------------------------------------------------tg
ttactgt-------------------------------------ccagatat--------
------------------agccctcagattg-t-----------------tggatagga-
----c----tc-----c-------cag------------tca------tt-----c--ac
ctgaac--------------tacatat----------cc----catt-------------
--atgccc-tgcagt---------cgcaca-------ct---ggtttc-agtt---cacc
tc------gtgat-t----------acacac------------------tcacagctaaa
-----gctcttca-------tgact-----gattacat----------------------
------------------------------------------------------------
------------------------------------------------------------
------------------------------------------------------------
------------------------------------------------------------
------------------------------------------------------------
------------------------------------------------------------
------------------------------------------------------------
------------------------------------------------------------
----------------------------
>Copia-10B_DR-LTR|1693107
--------------------------------------------------------ttca
tat--------------------------------------------gt-------attg
tctctgcgtgtttttgacccattgtttattt-----------------------------
---------------atactgtttataagcg-----------------------------
----t----ttacc-ac-------ctgcct---------tga---ccctt--ttgcc-tt
ttccac-----catttactcattggct----------------tat--------------
-catgtgattctgtctgct------------------cc---tgtatggaacct--tgcc
tac-----caaac-a----------actta---------a----------taaagctacg
tt-t-agatctga-------ctcct-----gttatc------------------------
------------------------------------------------------------
------------------------------------------------------------
------------------------------------------------------------
------------------------------------------------------------
------------------------------------------------------------
------------------------------------------------------------
------------------------------------------------------------
------------------------------------------------------------
----------------------------
>Copia-10B_DR-LTR|1693108
------------------------------------------------------------
----------------------------------------------------------tg
ttgtgat-----------------------------------caccagggat--------
---gtag-----------ccctcgtgggtcg-c-----------------tgtggagga-
----c----tc-----c-------atc------------tca------tt-----c--ac
ccgtac--------------tacatct----------cc----catc-------------
--acgcgc-tgcagt---------tacaca-------tc---ggtttc-tagtc--cact
c--------tgat-t----------acacac-----a-----------------gctaaa
-----gttgattaa------cagtt-----gattacatg------ga-------ctatat
at-----gcac------------------------------tgtt-caaacacacatcca
g-----tgctgag--tcttgt-----ta--------------------------------
------------------------------------------------------------
------------------------------------------------------------
------------------------------------------------------------
------------------------------------------------------------
------------------------------------------------------------
------------------------------------------------------------
----------------------------
>Copia-10B_DR-LTR|1693109
------------------------------------------------------------
----------------------------------------------------------tg
ttatgat-----------------------------------caccagcact--------
---gttg-----------cc------------c-----------------tggagaaca-
----c----cc-----c-------cag------------tta------tt-----c--ta
ccgaac--------------tacgaac----------cc----catc-------------
--atgtcc-tgcagt---------cacgca-------cc---tgtttc-agtt---cacc
tc------ctgat-a----------acacac-----a-----------------------
------------------------------------------------------------
------------------------------------------------------------
------------------------------------------------------------
------------------------------------------------------------
------------------------------------------------------------
------------------------------------------------------------
------------------------------------------------------------
------------------------------------------------------------
------------------------------------------------------------
----------------------------
>Copia-10B_DR-LTR|1787224
------------------------------------------------------------
----------------------------------------------------------tg
ccatgat-----------------------------------caccagcagt--------
---gttg-----------cccttgcagatca-c-----------------tggagaaca-
----c----tc-----c-------ttg------------tca------tt-----c--gc
ctgaac--------------ta---------------------catc-------------
--atggcc-tgcagt---------cacaca-------cc---ggtttc-a----------
------------------------------------------------------------
------------------------------------------------------------
------------------------------------------------------------
------------------------------------------------------------
------------------------------------------------------------
------------------------------------------------------------
------------------------------------------------------------
------------------------------------------------------------
------------------------------------------------------------
------------------------------------------------------------
----------------------------
>Copia-10B_DR-LTR|1787225
------------------------------------------------------------
------------------------------------------------------------
------------------------------------------------------------
------------------------------------------------------------
------------------------------------------------------------
------------------------------------------------------------
------------------------------------------------------------
-----------------------------------------------------aactgca
-----gatcattt-------atact-----gattacctg------ga-------ctattt
aa-----acac------------------------------cact-cacatgctctccga
t-----tgctgaga-ttttgt---------------------tggctgttgctgcatt--
---------tcaaaaa--ctgt------ttattattttt---------cttgccgt----
-gttttgagccatccgactg----ttta-----tattg--------tttctg----attg
tttgctgccctt---cttaccc--atatttctt-gtatttg-gattatgc-t-t-----a
ggattat-----ctt----------tgtataccatg-----ttttgaccct------ttc
caacctgatta-----ctc-taa--taaagc-tgtatttgttt---ccaactactgtatt
catgtctc----------------------------------------------------
----------------------------
>Copia-10B_DR-LTR|1787226
------------------------------------------------------------
----------------------------------------------------------tg
ttatgat-----------------------------------cacctgcagt--------
---gttg-----------cccttgcaggctg-c-----------------tggagaaca-
----a----tc-----c-------ctg------------------ccatt-----c--ta
ccaaac--------------tacaaat----------cc----cgcc-------------
--ttgtcc-tgcatt---------cacaca-------cc---agtttc-agat---gacc
cc------ttgat-ta--------cacacac--------------------acagctgga
-----gatcatcc-------tcact-----gactactctaca-atga-------ctattt
aa-----gcac------------------------------catt-c----------tca
g-----tattgtt--tcatgt-----tcca---------------gtgttgctt---gtt
t--------ttatgttttg-----------------------------ctgtctgg----
-tttttgatt-cttggagtg----tttt-----ttggatt---------gtg----atag
ttttctgtctgc---ccca-----------cactttgcctg-taatatactctc-----t
ggattgt-----ct----catgctctttatgc---tgg--ttgtcaacccc------tgc
ctacccgacc---attatc----tgaacaaa-gctgcacatggaactccatgtctgttcc
cacgcct-----------------------------------------------------
----------------------------
>Copia-10B_DR-LTR|1787227
------------------------------------------------------------
------------------------------------------------------------
------------------------------------------------------------
---------------------------------------------------------ca-
----c--a--------t-------ctg------------cccc-----tt--------tg
ccgaac--------------cacaaat----------cc----catc-------------
--atgccc-agcact---------cacaca-------cc---atttct-agat---aact
cc------ttgat-t----------gcagac--------------------aaagttgta
-----gatatttgga-ctaataacttg---gactatttt------ggc-----actacag
ac-----atactcattcttagctcagtagtg-----ttc-----------cttgtttcca
t----gtgttggaagtcttgtttcc-ttgtgt---------ctggcttttg-------tt
cttgaaatgttaatacatttat------ttatttatttat-ttat---ttatttat----
-ttatttatttatttattta----ttta-----ttttatttttttttttttatgtgatac
ttttctgcctgc---cctgac----ctttgcctgtccaatg-gattactc-------att
ggattgg-----ctttg--ctgttttgtttat--------gttttgcccgc---------
-----tgacc--aattcttttaa--aataaa-gctgcacgtggaactccatttttgttgc
cacctgacattttattacatgttataatcaccag-caatctaccatttgcagatcactgg
agaac---tactaactcaatctcacgg-
>Copia-10B_DR-LTR|1787228
------------------------------------------------------------
----------------------------------------------------------tg
tggtgat-----------------------------------tgactgc-agg-------
---gttg-----------cccttgtgggttt-c-----------------tagagagca-
----c----tc-----caccatttgta------------tta------ac-----c--tt
ccggat--------------tacatct----------at----catc-------------
--atgtct-tgcacc---------cacaca-------ac---tgtctc-attt---caga
tt------tggat-t----------acacgc----------------------atctata
-----agacatta-------acact-----aatttacta------ta-------ctatat
aa-----acacctatc-----------------------------------acacacacc
a----gttctgag--acttgt-----taag---------------ctgttg---------
------------------------------------------------------------
------------------------------------------------------------
-----------------------------------------------cat-ttt-----t
gggtgta-----tcctg--ttttggccttctctgtggt--tttga---------------
------------------------------------------------------------
------------------------------------------------------------
----------------------------
>Copia-10B_DR-LTR|1787229
------------------------------------------------------------
------------------------------------------------------------
---------------------------------------------------t--------
---gttg-----------cccctgaaggctg-c-----------------tggagaaca-
----c----tc-----c-------ctg------------tta------tt-----c--ac
ccaaac--------------tacaaat----------cc----catc-------------
--atgtcc-tggagt---------cacaca-------cc---agtttc-ggtt---cacc
tg------ctgat-ta------cacacacac----------------------agctgca
-----tttcatca-------ccact-----gattacatg------ga-------ctgca-
------------------------------------------------------------
------------------------------------------------------------
------------------------------------------------------------
-----ttgac-cttattct-----------------------------------------
------------------------------------------------------------
------------------------------------------------------------
------------------------------------------------------------
------------------------------------------------------------
----------------------------
>Copia-10B_DR-LTR|1787230
------------------------------------------------------------
----------------------------------------------------------ta
ttatgat-----------------------------------cacatgctct--------
---gttg-----------cccatgcaggctg-c-----------------tagagaaca-
----c----tc-----c-------ctg------------tca------at-----t--ac
caaaac--------------tacaact----------cc----catc-------------
--attgcc-tgcagt---------cacaca-------cc---attttt-agtt---cac-
------------------------------------------------------------
------------------------------------------------------------
------------------------------------------------------------
------------------------------------------------------------
------------------------------------------------------------
------------------------------------------------------------
------------------------------------------------------------
------------------------------------------------------------
------------------------------------------------------------
------------------------------------------------------------
----------------------------
>Copia-10B_DR-LTR|1787231
------------------------------------------------------------
----------------------------------------------------------tg
ttatgtt-----------------------------------cactagtgaga-------
---agag-------------------------c-----------------cggagaaaa-
----c----tc-----c-------ctt------------tta------tt-----c--ac
ccgaac--------------tatatat----------cc----catc-------------
--atgccc-tgcagt---------cacaca-------ca---ggtttc-aggt---caac
ta------ccaat-t----------acacac-----acat-----------acagctgaa
------------------------------------------------------------
------------------------------------------------------------
------------------------------------------------------------
------------------------------------------------------------
------------------------------------------------------------
------------------------------------------------------------
---------------------------------------------------g--------
------------------------------------------------------------
------------------------------------------------------------
----------------------------
>Copia-10B_DR-LTR|1787232
------------------------------------------------------------
----------------------------------------------------------tg
ttatgat-----------------------------------gac---cagt--------
---gttg-----------cccttgccggcag-c-----------------taaagaaca-
----a----tc-----c-------ctg------------tca------tt-----c--ta
ctgaac--------------tacaact----------ac----catc-------------
--atcccc-ttcagt---------cacaca-------cc---tgtttc-agtt---cgcc
tt------ctgat-t----------acacac-----acccg-------------------
--------------------tcaatg----attaatttg------aa-------ttattt
ag-----cc---------------------------------------------------
------tgacatg--tctact---------------------------------------
------------------------------------------------------------
-gctccaaa---------------------------------------------------
------------------------------------------------------------
------------------------------------------------------------
------------------------------------------------------------
------------------------------------------------------------
----------------------------
>Copia-10B_DR-LTR|1787233
------------------------------------------------------------
------------------------------------------------------------
------------------------------------------------------------
------------------------------------------------------------
------------------------------------------------------------
------------------------------------------------------------
------------------------------------------------------------
------------------------------------------------------------
------------------------------------------------------------
------------------------------------------------------------
------------------------------------------------------------
------------------------------------------------------------
-----------------------------------------------ttttg----attg
tttgctgcctgcc-ccttaacc---ttttgaatattttacg-gattactt-ttg-----t
ggattat-----ccctttatatttttgtttgctggt----attttgacccc------aac
ctgtttaactat--tcttc-caa--tgaata-actgcat---------------------
------------------------------------------------------------
----------------------------
>Copia-10B_DR-LTR|1787234
------------------------------------------------------------
------------------------------------------------------------
--------------------------------------------------gt--------
---tttg-----------ctcttgtgaatcg-t-----------------tggagaaca-
----c----tc-----c-------ctg------------tca------ct-----c--ac
ctgaac--------------tacaaat----------ac----catt-------------
--atgccc-tgcagt---------cacaca-------cc---agtttc-agtt---tatc
tt------ctgat-t----------acattc--------------------agcc-gcaa
-----gttcatca-------tcact-----gattacatg------ga-------agaaat
ac----------------------------------------------------------
------------------------------------------------------------
------------------------------------------------------------
------------------------------------------------------------
------------------------------------------------------------
------------------------------------------------------------
------------------------------------------------------------
------------------------------------------------------------
----------------------------
>Copia-10B_DR-LTR|1787235
------------------------------------------------------------
------------------------------------------------------------
------------------------------------------------------------
------------------------------------------------------------
----c----tc-----c-------ttg------------t-a---actct-----c--tt
tcagac--------------tataaac----------cc----catc-------------
--acaccc-tgcatt---------cacaca-------cc---agtttc-aagt----tca
cc------ctaat-ta--------ctctgaa--------------------atggctgta
-----gga----------------------------------------------------
----------------------------------------------------------ca
a-----ttgttag--acttgt-----tagt---------------ttgtta---------
c-tgtatt-ataaagcattt--------acttcatttttg----c---ctttctgt----
-ttttgaccct-ttggaatg----ttta--------tgtt---------ttg----attg
tttgccacctgt---ctagac--ccttttgcctgtcatagg-gattaagt-ttt-----g
gatttgc-----ctctg--ttgctgtgtat------------------------------
------------------------------------------------------------
------------------------------------------------------------
----------------------------
>Copia-10B_DR-LTR|1787236
------------------------------------------------------------
------------------------------------------------------------
----gat-----------------------------------cactagcaat--------
---ctag-----------catttg------------------------------------
-------------------------------------------------------t--ta
atgaac--------------tacagat----------cc----catc-------------
--atgcac-ttcact---------cataca-------cc---tggccc-agat---tccc
cc-------tgat-t----------acaaac-----act-------------tagctgaa
-----g------------------------------------------------------
------------------------------------------------------------
------------------------------------------------------------
------------------------------------------------------------
------------------------------------------------------------
------------------------------------------------------------
------------------------------------------------------------
------------------------------------------------------------
------------------------------------------------------------
----------------------------
>Copia-10B_DR-LTR|1901079
------------------------------------------------------------
------------------------------------------------------------
------------------------------------------------------------
-------------------------------------------------a----------
------------------------------------------------tt-----c--at
ctgaac--------------tacattt----------gc----catc-------------
--acgctc-tgcagt---------ctcaca-------cc---tgtttc-agtt---cacc
tt------ttgat-t----------acacac----------------------agctgtt
-----aactatga-------ggact-----gatcatacg------ca-------ttgttt
aa-----acccttc------------a-------------------gtcactctagtcca
t-----tgctgag--tattgt-----tatg---------------ctgtaat--------
taaacatt-actaagagtt----------------tttcc--------------------
-----------cttgtattg----tccc----------------------------tttg
tttgttgactatttgcttgac--ccctttgcctgttatatt-gttcactc-ttt------
ggattat-----ctttg-------------------------------------------
------------------------------------------------------------
------------------------------------------------------------
---------------------------t
>Copia-10B_DR-LTR|1901080
----------------------------------------------ca------------
------------------------------------------------------------
------------------------------------------------------------
------------------tacctatggctaagc---------------cttg--------
---------tt------------actgt-----------ttatgtgcatt--------tt
tgaagcatt-----------tacctgtgtt-----agcc----tatc-------------
-tgtgttttaatccc---------taaatcgttta--cc--ctgtttttgactgttttct
tc------ctgccatg--------------------------------------------
-----ac-catcgc------ctattatctggattacgttt---tggat------------
----------------------------------------tttct---------------
--------------ctattgt---------t----------ctcggtgctc---------
---------------------------------------------c-a------------
-gttctccctt-------------------------------------------------
-------------tgtatgaca--------------------------------------
-----------atccca-------------------------------------------
-------------tttcat------aataaa-gctgcatttggagctaactct-------
---------------------------------------attgt----------------
-----ca---------------------
>Copia-10B_DR-LTR|1901081
------------------------------------------------------------
----------------------------------------------------------tg
atgtgat-----------------------------------caccagtggt--------
---gttg-----------gcctca----------------------------gtagaga-
----t----ca-----c-------tctat----------gta------ct-----c--tg
ccgaac--------------tacacct----------cc----catg-------------
--agacat-tgggcc---------aatcat-------ct---attgca-acag---ctga
ta------gtcatctgggcactgacacacac--------------------acagatgca
-----gatc----------------------attacaca------ca-------atgttt
aa-----ac------------------------------accact-cacacagtctccca
t-----ggcagag--tcatgt-----tag---------------tttgtag---------
cttttatt---------------------catttattcca-atgt---tattccgt----
-gtttttgttttctg-----------------------tt-------ttgtg----attc
tttgttgcctgt---ctcgac--ctttt-tgcctgtgaattggattatgc-ttt-----g
gattt-------gttta--tattgttcct-tattctgg--ttttcgacccc------tgc
ctgtccgacc---attctc-cga--ataaat-actgcgtttggatccaacg---tgtcct
cacgtcttt---------------------------------------------------
----------------------------
>Copia-10B_DR-LTR|1901082
------------------------------------------------------------
----------------------------------------------------------tg
ttgtgat-----------------------------------aaccagcggt--------
---gtag-----------ccctcaggtgtca-c-----------------tgaagagct-
----c----tc-----c-------ctg-------------ta------tc-----c--tt
ccaaac--------------tacaaac----------tc----catc-------------
--attccc-tgcttt---------cacaca-------cc---tgtttc-aagt----taa
cc------ctgat-t----------acacac--------------------acagctaaa
-----ggacatta-------tcatt-----aattacttg------ga-------ctataa
at-----acac------------------------------tttt-c-------------
------------------------------------------------------------
------------------------------------------------------------
------------------------------------------------------------
------------------------------------------------------------
------------------------------------------------------------
------------------------------------------------------------
------------------------------------------------------------
----------------------------
>Copia-10B_DR-LTR|1901083
------------------------------------------------------------
------------------------------------------------------------
------------------------------------------------------------
-------------------cctcatggatcg-c-----------------cggagacca-
----c----tc-----c-------ctg-------------ta------tc-----c--tt
acaaac--------------tacaatc----------cc----cata-------------
--atacct-tgcgtt---------tacaca-------cc---tgtttc-aagt----taa
ct------ctgat-c----------acacac--------------------acagctgaa
-----ggacgtta-------tcatt-----aattacttg------ga-------ctataa
at-----acac------------------------------tttt-cattcacacatctg
t-----tgctgaa--tcttgt-----t-------------------tgttgtta---aat
t--------ctaagtgttta------------ttctcattctt-----tctattct----
-gtttttgac-cagtctt-----------------gtttt---------gtg----attc
tttgccactggt---catgat---ctttt----------tg-gattacac-ttt-----t
aatttgc-----ct----ctattagtgtgtatgg--------tttatcacc------tgt
ctg---------------------------------------------------------
------------------------------------------------------------
----------------------------
>Copia-10B_DR-LTR|1901084
------------------------------------------------------------
----------------------------------------------------------tg
ctgtgat-----------------------------------caccagtaat--------
---gtag-----------ccctcatgtgtca-c-----------------tgtagagca-
----c----tt-----t-------cta------------tca------tt-----c--ac
ttgaac--------------tacatat----------cc----catc-------------
--aagccc-tgcagt---------cacaca-------ac---ggtttc-agg--------
------------------------------------------------------------
------------------------------------------------------------
------------------------------------------------------------
------------------------------------------------------------
------------------------------------------------------------
------------------------------------------------------------
------------------------------------------------------------
------------------------------------------------------------
------------------------------------------------------------
------------------------------------------------------------
----------------------------
>Copia-10B_DR-LTR|1901085
------------------------------------------------------------
----------------------------------------------------------tg
ttgtgat-----------------------------------tgtcagcggt--------
---gttg-----------cccttgctggttg-c-----------------tggagagca-
----t----tcc---ct-------gta------------aca------ct-----c--aa
ccgaac--------------tacatat----------cc----catc-------------
--acaccc-tgcatt---------cacaca-------ct---ggtttcaagtt---cacc
ct------tatta-c----------acacac----------------------agctgaa
-----agacatta-------tcatt-----aattacttt------ga-------ctataa
at-----a------------------------------caacttt-cactcacacatctg
t-----tgctgag--tcttgt-----ttag---------------ctgttg---------
c-tgcatt-acaaagtggt----------tttccttgttt-gttt---cctcccat----
-gttttagacctttgcattg----ttga--------tggt-------tttta----gatt
cctgctgcctgt----ttaac---cactcacctgtgtta-------------ta-----c
agattac-----gcttt--gtattctgtctgttactgt--gaaat--gcct------tgc
ctgtctgacc---attctc-tta--ataaa---cggcattttgatccaacacttgtc-tt
aacatctataaggcaaca------------------------------------------
----------------------------
>Copia-10B_DR-LTR|1901086
------------------------------------------------------------
------------------------------------------------------------
---------------------------------------------------t--------
---gttg-----------cctcgacgggccg------------------atggagagca-
----c----tt-----g-------ctgta----------tca------tc-----c--tc
ttggac--------------aacaact----------tc----catc-------------
--atgcat-agtgcc---------attcaa-------cc---cat--c-acag---ctga
tt------gcaatctgaacactgacattcac--------------------acagctgta
-----aatcattt-------acact-----gattacttg------ga-------ctataa
at-----gc------------------------------accact-ctcatttatctgt-
------------------------------------------------------------
------------------------------------------------------------
------------------------------------------------------------
--------------------------------tgctgagagttgttatgc-tgt-----t
gctgca------ttttt--aattggtttc-----ctgaccttgctggtttc------ctt
gtttttgacccttagactg-ttt--at---------------------------------
------------------------------------------------------------
----------------------------
>Copia-10B_DR-LTR|1901087
------------------------------------------------------------
------------------------------------------------------------
ttttgat-----------------------------------taccagcaat--------
---gtag-----------ccctcacagatag-c-----------------tggagaaca-
----c----tt-----g-------ctg------------tca------tt-----c--ac
ccaaac--------------tgcacat----------cc----catc-------------
--atgccc-cgcagt---------cagaca-------cc---agactc-aggt---catc
tt------ttgat-t----------acacac-----ac---------------agctgaa
-----gctgatca-------tgact-----gatttcatg------ga-------ctata-
------------------------------------------------------------
------------------------------------------------------------
------------------------------------------------------------
------------------------------------------------------------
------------------------------------------------------------
------------------------------------------------------------
------------------------------------------------------------
------------------------------------------------------------
----------------------------
>Copia-10B_DR-LTR|1901088
------------------------------------------------------------
----------------------------------------------------------tg
ttgtgat-----------------------------------cacctgcgat--------
---gtag-----------ccctcatgggtcg-c-----------------tggagaaca-
----c----tc-----c-------ttg------------tca------tt-----c--ac
ccgaat--------------tacatat----------cc----catt-------------
--gtgccc-tgcact---------cacaca-------cc---ggtttc-aact---cacc
ta------ccaga-t----------acacac-----ac---------------agctgaa
-----gctgatca-------tgatt-----gattatata------ga-------ctataa
------------------------------------------------------------
------------------------------------------------------------
------------------------------------------------------------
------------------------------------------------------------
------------------------------------------------------------
------------------------------------------------------------
------------------------------------------------------------
------------------------------------------------------------
----------------------------
>Copia-10B_DR-LTR|1901089
------------------------------------------------------------
----------------------------------------------------------tg
ttgtgat-----------------------------------tgccagcaga--------
---attg-----------ccgtcatgggctg-g-----------------aggagagcc-
----c----tc-----c-------ctc------------t-a---tcatc-----c--tt
ctagac--------------aacaaat----------tc----catc-------------
--atacc-------------------catg-------cc---ggtttc-aagt----tca
ca------cagat-tt------------ttc--------------------acagctgaa
-----ggacaatat-------cact-----gattacatg------ga-------ctataa
at-----acac--------------------------------------acacagaccca
t--------tgag--tcttga-----tta----------------gtgttg---------
c-tgtcat-tagaaacatttt-------tcatttcctt------c---ccctgtgt----
-tttttgactc-tcctcttg----tttt---------------------gtg----attc
ttcgccacctgt---ctcaac--ctt----------------------------------
------------------------------------------------------------
------------------------------------------------------------
------------------------------------------------------------
----------------------------
>Copia-10B_DR-LTR|1901090
------------------------------------------------------------
------------------------------------------------------------
------------------------------------------------------------
-----------------------------------------------------agggca-
---------------------------------------tta------tta----ctgac
atggact------------ctatatac--a-------ccac--tctc-------------
--acatcc--------------accattta-------ccg--agtatt------------
--------ttagtctg--------------------------------------------
--------------------ttgctt----cattacaaa---------------------
-------atgttt-----------------------------------------------
---------------tcttgtatt------------------------------------
-----------------------------------------ttgt---cttttctt----
-gtttttgaccactgtactg----ttta-----tatcgttt-----------aaaaaaaa
attgccacctgt---ccagac--cctttggcctgtttcttg-gactcagc-------ttt
ggatttt-----ctcga--ttgttatgtatgctg---a--tatttgacctc------tgc
ctgactgact---attct-------aataaa-tctacatttggatccaaccct-tgtcta
cacattttgt------------tgtgagctcaag-tggtattgtccttgagggccactga
agagtgactataaaacccatctcactgc
>Copia-10B_DR-LTR|1901091
------------------------------------------------------------
------------------------------------------------------------
------------------------------------------------------------
------g-----------ccattgcagtttg-c-----------------tgaagaacc-
----c----tt-----c-------ctg------------tct------tt-----c--gc
ttggac--------------tgcactt----------cc----cacc-------------
--atgccc-tgcagt---------cacaca-------cc---agtttc-agtt---cact
tt------ttaat-t----------acacac----------------------agctgtt
-----gactatca-------agact-----gattataca------cac-----actctat
at-----aaactct------------------------ccattca-c-------------
------------------------------------------------------------
------------------------------------------------------------
------------------------------------------------------------
------------------------------------------------------------
------------------------------------------------------------
------------------------------------------------------------
------------------------------------------------------------
----------------------------
>Copia-10B_DR-LTR|1901092
tgctgagtcttgaatatgttttcctgttctatcttgcagtgtt-tatcatccttggactg
tttatcttgtttttaattgtttgccacctatcttgac-------------------cttg
ttgtgat-----------------------------------tgccaggggg--------
---gttg-----------tcttcgttggaca-t-------------------tagagta-
----c----tc-----ca-----ccag------------cca------tt-----c--ac
ccagac--------------tacatat----------ac----cgtc-------------
--atgttt-tgcacc---------cacaca-------cc---tgtctc-tttt---cacc
cc------ctgat-t----------agatac----------------------agctgta
-----ggacatta-----------------------------------------------
------------------------------------------------------------
------------------------------------------------------------
------------------------------------------------------------
------------------------------------------------------------
------------------------------------------------------------
------------------------------------------------------------
------------------------------------------------------------
------------------------------------------------------------
----------------------------
>Copia-10B_DR-LTR|1901093
------------------------------------------------------------
----------------------------------------------------------tg
ttatgat-----------------------------------caacagtggt--------
---gttg-----------ccctcgcaggtcg-c-----------------tggtgagct-
----c----tt-----c-------ctgta-------------------tc-----c--tt
ttcaac--------------tacaaat----------cc----catc-------------
--ataccc-tgtgtt---------caaaca-------cca--agattcaagtt---tacc
ctaa--------t-t----------acaaac--------------------agaggtgaa
-----gtacttta-------tcatt-----------------------------------
------------------------------------------------------------
------------------------------------------------------------
------------------------------------------------------------
------------------------------------------------------------
--------------------------------------------------------a---
------------------------------------------------------------
------------------------------------------------------------
------------------------------------------------------------
----------------------------
>Copia-10B_DR-LTR|1901094
------------------------------------------------------------
----------------------------------------------------------tg
ttgtgat-----------------------------------aaccagcagg--------
---attt-----------ccctcgttggcca-c-----------------tggagagca-
----c----tcc---ac-------ctg--c----ccgtctta------tc-----c--tc
ctggac--------------tacacat----------ac----catc-------------
--atgcct-tgcatc---------cacaca-------ct---ggttac-agtt---cacc
ct----------------------------------------------------------
------------------------------------------------------------
------------------------------------------------------------
------------------------------------------------------------
------------------------------------------------------------
------------------------------------------------------------
------------------------------------------------------------
------------------------------------------------------------
------------------------------------------------------------
------------------------------------------------------------
----------------------------
>Copia-10B_DR-LTR|1987547
------------------------------------------------------------
------------------------------------------------------------
------------------------------------------------------------
------------------------------------------------------------
------------------------------------------------------------
ccagac--------------tacaact----------cc----cacc-------------
--atatcc-tgcatt---------tacaca-------cc---ggttttaagtt---cacc
--------ctgat-t----------gtacac--------------------acagattga
-----ggacatta-------tcact-----aattatatg------ga-------ctataa
ata-------------------------------------------cgcacacaagtcgt
ctgtgttgctaaaat---------------------------------------------
---------tcaaagcatt-----------------------------------------
------------------------------------------------------------
------------------------------------------------------------
------------------------------------------------------------
------------------------------------------------------------
------------------------------------------------------------
----------------------------
>Copia-10B_DR-LTR|1987548
------------------------------------------------------------
------------------------------------------------------------
------------------------------------------------------------
------------------------------------------------------------
------------------------------------------------------------
------------------------------------------------------------
-------------------------------------------gtttc-agtt---cacc
ta------cagaa-t----------acacac----------------------agctgca
-----gttcatca-------tcact-----gattacata------ga-------ctataa
at-----a------------------------------ctccaca-cactcactcacccg
t-----agctgag--tcttgt-----ttag---------------ctgttg---------
c-----------------------------------------------------------
------------------------------------------------------------
------------------------------------------------------------
------------------------------------------------------------
------------------------------------------------------------
------------------------------------------------------------
----------------------------
>Copia-10B_DR-LTR|1987549
------------------------------------------------------------
------------------------------------------------------------
-----------------------------------------------gtgttttaatctt
tgtattg-----t-ttatctatttttgatt------------------------------
----c----ttgcc-gc-------ctgtct---------tca---ccgct--cacct-tt
ttaaa-------attttgtttatggat----------------tgc--------------
-----ctctcttgttatgt------------------at---tgg-cctgaccc--tgcc
tgt-----tcact-a----------acaggctttctaaat----------aaaagctgca
tt-t-ggatccaa-------ctctt-----aactccttcg-----ca-------ccaccc
ata----a----------------------------------------------------
------------------------------------------------------------
------------------------------------------------------------
------------------------------------------------------------
------------------------------------------------------------
------------------------------------------------------------
------------------------------------------------------------
------------------------------------------------------------
----------------------------
>Copia-10B_DR-LTR|1987550
------------------------------------------------------------
------------------------------------------------------------
------------------------------------------------------------
------------------------------------------------------------
------------------------------------------------------------
ctggac--------------tacacat----------ac----catc-------------
--atgccc-tgcatt---------cgcaca-------cc---agtgtc-agtt---cacc
tt------ctgat-t----------acacac----------------------agcta--
---------atca-------tcact-----gattacgca------ga-------ctataa
at-----a------------------------------ctccata-cactcactcatctg
t-----tactgag--tgtagt-----ttag---------------ctgttg---------
catttaat-tcaaagcctt----------tatccttgttt--ttg---caatccct----
-gtgt------tttgcatta----ttta--------ttgt-------tttat----tgtt
------------------------------------------------------------
-gattat-----ctctc--ttgttgtgtatgctccttt--atga----ccc------tgc
cactttgaga---ctttac-taa--ataaaa-tctgcatctggatccaatccccgtt-tt
aacaactctgcaa-----------------------------------------------
----------------------------
>Copia-10B_DR-LTR|1987551
--------------------------------------------------cttccattca
cacattcatttccgag------------------------------tcttgctgctgatg
ctacaattt-------------tgccattttgtgttattggactttcagact--------
---gttc-tgtttttatttagttgctgcctg-ctctgacgttttgactgttaaacgaatt
atttc--tatt----gc-----t-ctg---------------------------------
------------------------------------------------------------
------------------------------------------------------------
------------------------------------------------------------
------------------------------------------------------------
------------------------------------------------------------
------------------------------------------------------------
------------------------------------------------------------
------------------------------------------------------------
------------------------------------------------------------
------------------------------------------------------------
------------------------------------------------------------
------------------------------------------------------------
----------------------------
>Copia-10B_DR-LTR|1987552
------------------------------------------------------------
------------------------------------------------------------
------------------------------------------------------------
------------------------------------------------------------
------------------------------------------------------------
------------------------------------------------------------
------------------------------------------------------------
------------t-ac-------actcat-t--------------------acagctgca
-----gataattta-------caca-----gattacaca------ta-------ctattt
aa-----acac------------------------------taat-catacattcatcca
t-----agttgag--tcttgt-----ttagca------------tttgttg---------
c-tgcatt-tctaagcattt--------ctattgtttttg-c--c----ttcctgt----
-gttttgaccctttggacta----ttta-----tattgtt---------ttg----atgc
tttgctgcctga---ct-------------------------------------------
------------------------------------------------------------
------------------------------------------------------------
------------------------------------------------------------
----------------------------
>Copia-10B_DR-LTR|1987553
------------------------------------------------------------
------------------------------------------------------------
------------------------------------------------------------
------------------------------------------------------------
-----------------------------------------------------------t
ccaaac--------------ttcattt----------gc----catc-------------
--aaacct-tgcatc---------cacaca-------cc---ggtttc-aagt----tca
tc------ctgat-t----------tcacac--------------------acagctgaa
-----gtacatta-------tcatt-----aattacttg------aa-------ctgtaa
at-----acac------------------------------cttt-catttacacatctg
t-----tgctgag--tc-------------------------------------------
------------------------------------------------------------
------------------------------------------------------------
------------------------------------------------------------
------------------------------------------------------------
------------------------------------------------------------
------------------------------------------------------------
----------------------------
>Copia-10B_DR-LTR|1987554
------------------------------------------------------------
-------------------------------------------------------acttt
ttaaactc----------------------------------tactcataaa--------
------------------ctcttatggctgagcct---------------tg--------
----t----tt----gt-------ctg------------ttg------ttg----caatt
t-aaacatttc---------cataatt-----tttcgcc----ctcc-------------
-tgtgttt-tttgtccttttggtttacaaa------------tgtttt-gattatgtgct
gc------ctgcctt----------gcattt-----------------------------
--------------------ttgcc-----tgttacaca------ga-------ttattc
tt----------------------------------------------------------
-----ttggaatg--tctctt------------------------atgctg---------
------------------------------------------------------------
-gttttcaacc---------c---------------------------------------
----ctgcctgt---ctggcca--------------------------------------
------------atttt-------------------------------------------
---------------taa-------ataaac--tttcatttggaattagcc---------
cctgtctcatccaa--------------------gcaat---------------------
------a---------------------
>Copia-10B_DR-LTR|1987555
------------------------------------------------------------
------------------------------------------------------------
------------------------------------------------------------
------------------------------------------------------------
----------------------------------------ca------tt-----c--ac
ccagac--------------cacacac----------ct----catc-------------
--atgcat-tgtgcc---------gttcaa-------cc---a-----------------
------------------------------------------------------------
------------------------------------------------------------
------------------------------------------------------------
------------------------------------------------------------
------------------------------------------------------------
------------------------------------------------------------
------------------------------------------------------------
----------------------------------------tctacagctgt------tat
caatctggac---gctgat-tac--agtgac-acagctgcaggacatta-----------
------------------------------------------------------------
----------------------------
>Copia-10B_DR-LTR|1987556
------------------------------------------------------------
------------------------------------------------------------
------------------------------------------------------------
-------------------------------------------------------aaca-
----c----tc-----c-------ct----------------------------------
--gaac--------------tacaaat----------cc----cata-------------
--acaccc-tgcagt---------cacaca-------cc---ggtttc-agct---cacc
ta------ctgat-t----------acacac-----------------------------
--------tatca-------ggact-----gatta-------------------------
------------------------------------------------cacacatacaca
------------------------------------------------------------
------------------------------------------------------------
------------------------------------------------------------
------------------------------------------------------------
------------------------------------------------------------
------------------------------------------------------------
------------------------------------------------------------
----------------------------
>Copia-10B_DR-LTR|1987557
------------------------------------------------------------
----------------------------------------------------------tg
ttgtgat-----------------------------------caccagcaga--------
---actg-----------atctcgaatgctg-c-----------------tggagagca-
----c-------------------------------------------tc-----c----
-------------------------------------ctg---tatccttt---------
tcataatc-tttatt---------cacaaa-------ct---cgtttcaagttc--cccc
------------------------------------------taatttttcacctctgaa
-----cgacattt-------tcact-----gattacctga--------------------
----atcacat--g-------------------------actcttacattga--------
----------------cctgc-----tatt---------------gtgtct---------
tgtcta------------------------------------------------------
----------------------------------actgttgttgca--------------
------------------------------------------------------------
------------------------------------------------------------
------------------------------------------------------------
------------------------------------------------------------
----------------------------
>Copia-10B_DR-LTR|2075955
------------------------------------------------------------
----------------------------------------------------------tg
ttataat-----------------------------------caccagtgat--------
---attt-----------cccttgcaggctg-c-----------------tagagagca-
----t----tc-----c-------gtg------------tca------tt-----t--at
ccgaac--------------tacaact----------cc----catt-------------
--atgacc-tgcagt---------cacaca-------cc---ggtttc-agtg---cacc
tc------ccgat-t----------actcac--------------------acagctgaa
-----ggaaatca-------tcgct-----gattacatg------ga-------cttcat
at-----aa---------------------------------------------------
------tttatat--tcttgt-------ct---------------ccactg---------
tgaactta-ccaaagcat-----------------ttttc-ttgc---cttgttgt----
-gtttttgac-cc-tgtttg----ttta-----ac--gtt-------tattg----attg
tctgccgcccat---ctcggcc-cctttcacctgtctctat-gttaacga-ttt------
gcattat-----gtcta--ttttactgcctgctcctgt--tttgacccttg--------c
ctgcctgaca---accaaa-at---a---aa-gctgtatttggatctaacctc-------
tgt---------------------------------------------------------
----------------------------
>Copia-10B_DR-LTR|2075956
------------------------------------------------------------
------------------------------------------------------------
ttgtgat-----------------------------------tgctagcaac--------
---atag-----------ccctcacaggttg-c-----------------tggagagcc-
----c----tc-----c-------ctg------------tca------ct-----t--ac
ccgaac--------------tccatat----------cc----catc-------------
--atgccc-tatagt---------tataca-------ct---ggattc-tgct---cata
tc------ctaat-t----------acatac-----acac--------------------
-----atttatgac-----aacatt--aatgattgtatg------ga-------ctctat
aa-----acaccattttaac----------------------------------------
------tgtagag--ttattttctat----------------------------------
----------------------------gtgttttccatg-tttt---ttttttat----
-attttgatc-ctttgaatg----tcag-----tg---------------------attg
tcagctgcctgc---ctcaaa--ctttttgcctgttacatt-gtttagtc-tct------
ggattat-----------------------------------------------------
------------------------------------------------------------
------------------------------------------------------------
----------------------------
>Copia-10B_DR-LTR|2075957
------------------------------------------------------------
------------------------------------------------------------
------------------------------------------------------------
---gttgggatcaccagctcctggctgatca-c-----------------tggagaacac
---------tc------------cctg------------------ccatt-------cac
ccgaac--------------tacatatctcataatgcccagactattaattacaacggca
tcatgtttaattactgagatga--taaata-----------cagtttt-aatt-cttgca
at------ctgtcttg--------------------------------------------
-----accttttggcc---tttttt-----atttactgtt---tggat------ctgcct
atat--------------------------------------------------------
-----ctgcctat--atttgc---------t----------ctgtgtgctg---------
------------------------------------------------------------
-gttttcgacc-------------------------------------------------
-------cctgcctgtctgact--------------------------------------
-----------attttc-------------------------------------------
---------------tca-------gtaaat-actgtatttggatcca------------
------------------------------------------------------------
----------------------------
>Copia-10B_DR-LTR|2075958
------------------------------------------------------------
----------------------------------------------------------tg
ttatgat-----------------------------------caccatcagc--------
---attg-----------cacttgcagactg-c-----------------tggagaaca-
----c----tc----------------------------aca------tt-----t--aa
ctgcac--------------tacgaat----------cc----catc-------------
--atggac-ttcact---------cacaca-------cc---tgaccc-agat---tccc
ct-------tgat-t----------gcaaac-----acac-----------aaagttgaa
-----gctgttca-------aaact-----acttagata------ga-------ctataa
ac-----aca-----------------------------------------gcacatgtg
t-----ggctgag--tcttgt-----tatcctgtaacattaccagctgttg---------
cattcaat-ttaaagcgct-ttcc-----------------ttgt---ttcccatg----
-tttttgac--cttggattg----tata-----tcatgat---------ttg----attc
tttgctgccttc---tctgaa--ccgtttgcctgtttttgg--atttcac-tcc----tg
gattttc-----tatta--tactgtag---at-gctgg--ttttcgacccc------tgt
ctgcctcacc---a-ttct-aaa--at-gca-gccgcatttggaactacccctgactgct
catcctcctct--gcaaca-----------------------------------------
----------------------------
>Copia-10B_DR-LTR|2075959
------------------------------------------------------------
------------------------------------------------------------
------------------------------------------------------------
----------------------------tcg-c-----------------tgtaaaaca-
----c----tc-----t------------------------------------------a
ccgacc--------------tacatat----------cc----catc-------------
--atgatc-tgcagt---------cacaca-------cc---agttcc-agtt---tacc
tc------ctgat-t--------acacacac--------------------acagatgaa
-----gctgattac-----atgatt-----aattacatg------ga-------ccatat
tt-----acaa------------------------------cact-cacacactcatcca
g-----tgctgag--tcgtgt-----ttca---------------ctgcag---------
tgttaagg-tctaaaaatg------------tt-cttgta-ttgc---ctcactgt----
-g-ttttgagcctttgtttg-------------------t-------ttatg----agtg
ttttccacctgc---atcgac--cctttcg------------------------------
------------------------------------------------------------
------------------------------------------------------------
------------------------------------------------------------
----------------------------
>Copia-10B_DR-LTR|2075960
------------------------------------------------------------
----------------------------------------------------------tg
ttttgat-----------------------------------cgccagtaat--------
---gtag-----------ccctcacaggtca-t-----------------tagaaagta-
----c----tc-----c-------ctg------------tta------tt-----c--ac
ctgaac--------------taaatat----------cc----catt-------------
--atgccc-tgcagt---------cacaca------------------------------
--------ctgg------------------------------------------------
--------------------tcact-----gattacatg------ga-------caaaat
at-----acac------------------------------tatt-cacacaaatgtccg
tt---g---taag--tcttgt-----tata---------------ctgcag---------
tgaacgtt-tctgagtgtt------------ttctttgtt-ttgt---cttgccat----
-gttttgactc-----tttg----ttta-----tactgtt-------tattg----attg
tttaccgcctgt---ctccaca-----------------------------tcttc----
------------gcctg-------------------------------------------
------------------------------------------------------------
------------------------------------------------------------
----------------------------
>Copia-10B_DR-LTR|2075961
------------------------------------------------------------
----------------------------------------------------------tg
ttgtgat-----------------------------------caccagcagt--------
---gttg-----------cacttgcaggctg-c-----------------tgaagaacc-
----c----tc-----c-------ctg------------tca------tt-----g--tg
ctgaac--------------tacattt----------cc----catc-------------
--atggcc-tttact---------cacaca-------cca--ggttcc-agac---catg
tc-------tgat-t----------acactca------------------aacagatgaa
-----gctattta-------gaact-----aattacatg------ga---------atat
at-----acac--------------------------------ac-catgcacacatctt
g------gctgag--tcttgt-----ttctg--------------ttgtag---------
caaacagt-tctaagcatt------------atccttgtt-tagt---ctagctgt----
-gttttgacc-catg--ttt----gttt-----tattgtt-------ggggt----ttgt
tttaccgcctgc---cttgac--catatgcctatttagatc-gaccactc-tct------
gaattac-----ttaca--tgctaccgtctga--------------accgt-------gc
ctgccttatg---gttttat--------aac-actgcgtttagatcctgacctgtgtt--
------------------------------------------------------------
----------------------------
>Copia-10B_DR-LTR|2075962
------------------------------------------------------------
------------------------------------------------------------
--gtgat-----------------------------------taccagcaat--------
---gtta-----------ccatcaagggtca-c-----------------tgaataaca-
----c----tc-----c-------ctg------------tca------tt-----c--ac
ccgcac--------------tacaaat----------cc----catt-------------
--gtgctt-tgcagt---------cacaca-------ct---ggtgtc-aagt----cca
ct------ctgat-t----------atacac----------------------agctgaa
-----gttcatca-------tcact-----cataacatg------ga-------ctatat
ata---------------------------------------------------------
------------------------------------------------------------
------------------------------------------------------------
------------------------------------------------------------
------------------------------------------------------------
------------------------------------------------------------
------------------------------------------------------------
------------------------------------------------------------
----------------------------
>Copia-10B_DR-LTR|2075963
------------------------------------------------------------
----------------------------------------------------------tg
ttataat-----------------------------------ttcagccagt--------
---cttt-----------cccttgcgagctg-c-----------------tagagaaca-
----c----tcc---ct-------gag------------tca------tt-----t--ac
ccaaat--------------tacaaat----------cc----catc-------------
--atgccc-tgcagt---------cataca-------cc---gttttt------------
------------------------------------------------------------
------------------------------------------------------------
---------------------------------------------------------tta
t-----tagataa--cctcat-----ctt-------------------------------
------------------------------------------------------------
------------------------------------------------------------
------------------------------------------------------------
------------------------------------------------------------
------------------------------------------------------------
------------------------------------------------------------
----------------------------
>Copia-10B_DR-LTR|2081775
------------------------------------------------------------
------------------------------------------------------------
------------------------------------------------------------
------------------------------------------------------------
------------------------------------------------------------
-cggac--------------tacagat----------cc----catc-------------
--ataccc-tgtgtc---------cacaca-------cc---agtttc-aagt---tccc
tc------tgatt-a----------ttc-gc----------------------cactgga
-----ggacacta-------tcact-----gactgcctg------ag-------ctatat
gt-----acacctcct--------------------------------------ttacct
g----ttgttaag--actttt-----tagt---------------ttgttg---------
-ttacatt-acaaatagtttccccttgttttgcatgtc----------------------
-------------tggactg------tt-----------------tatggtg----attg
tttgctgctggt---ctcgg---ctattcacctgttacacg-gattccac-tgt-----t
ggatttt-----ctctg--ttattgtgtatgc-----t--cctgtctt---------ttt
caatacaata---atgctt------aataaa-gctgtattttatccaacc----------
------------------------------------------------------------
----------------------------
>Copia-10B_DR-LTR|2083551
------------------------------------------------------------
----------------------------------------------------------tg
ttatgat-----------------------------------tgttagtaat--------
---gtag-----------ccctcgcagatca-c-----------------tacataatg-
----c----gc-----c-------ctg------------tca------ta-----t--tt
agaaac--------------tacatat----------cc----catc-------------
--atgtac-tgcact---------cacaca-------ac---agtttc-a----------
------------------------------------------------------------
------------------------------------------------------------
------------------------------------------------------------
------------------------------------------------------------
------------------------------------------------------------
------------------------------------------------------------
------------------------------------------------------------
------------------------------------------------------------
------------------------------------------------------------
------------------------------------------------------------
----------------------------
>Copia-10B_DR-LTR|2098645
------------------------------------------------------------
----------------------------------------------------------tg
ttatgat-----------------------------------cccaagcagt--------
---gttg-----------tcctcgcaggctg-c-----------------tggagagca-
----c----tc-----c-------ctg------------tca------tt-----c--aa
ctgaac--------------tacatat----------cc----catc-------------
--atatat-tgcact---------cacaca-------ct---agttca-aaat---tact
tc------ttgat-t----------acacac----------------------agctgag
-----gcttatca-------ttgct-----gattatgtg------ga-------ctacag
tt-----a----------------------------tacacc------------------
------------------------------------------------------------
------------------------------------------------------------
------------------------------------------------------------
------------------------------------------------------------
------------------------------------------------------------
------------------------------------------------------------
------------------------------------------------------------
----------------------------
>Copia-10B_DR-LTR|2100767
------------------------------------------------------------
------------------------------------------------------------
------------------------------------------------------------
------------------------------------------------------------
------------------------------------------------------------
------------------------------------------------------------
------------------------------------------------------------
------------------------------------------------------------
------------------------------------------------------------
------------------------------------------------------------
------------------tgt---------------------t-gctgttgctccaag--
---------tcaaagagctatt------ttgtctttgcc---------ttctctgt----
-atttttgatccctggactg----ttca-----tattg--------tttttg----attg
tttgtcacctgt---cctgacttgttattgtttattattta-aattgtac-t-t-----t
ggattat-----ctctt--gtttcatctttgctggt-----gtttaacccc------tgc
ctgt--------------------------------------------------------
------------------------------------------------------------
----------------------------
>Copia-10B_DR-LTR|2106409
------------------------------------------------------------
------------------------------------------------------------
ttatcat-----------------------------------caccagcagt--------
---gttg-----------ctcttgc---------------------------------a-
----c----tc----------------------------aca-------t-----t--ca
ttgcac--------------tacagat----------cc----catc-------------
--atgcac-ttcacc---------cacaca-------cc---tggccc-agat---cccc
ct-------tgat-t----------acaaac-----aca-------------cagctaaa
-----gcttataaa-------gtct-----gattaccag------ga-------ctataa
at-----actcctc----------------------------act-cacacacacat---
------tgctgag--tcttgt-----taactgta---------------tg---------
tgagcaat-tccaagcatt--tgc-----------------cttg---tctgtctt----
-gttttgacc-tttgtttct----ttgc-----tcatgtt-------gt-----------
tttgtcacctat---cctg-a--ctattcacctatt------------------------
------------------------------------------------------------
------------------------------------------------------------
------------------------------------------------------------
----------------------------
