# Supplementary material for: Zebrafish transposable elements show extensive diversification in age, genomic distribution, and developmental expression
Source: Genome Res. 2022 Jul;32(7):1408–23. doi: 10.1101/gr.275655.121 (PMC9341512; doi:10.1101/gr.275655.121)
Supplement: Supplemental Material [file supp_gr.275655.121_Supplementary_data_2.tar.gz › supp-data-2/DIRS-4N1-LTR_DR.mafft.fa]

>DIRS-4N1-LTR_DR|79664
------------------------------------------------------------
------------------------------------------------------------
------------------------------------------------------------
------------------------------------------------------------
--------------t-ccc-ttatct-tc------------------gaa-a-ccc-c--
c-c-a-tccacccca-tcttgc-tctc---------------------------------
------------------------------------------------------------
--ggtagccctgggctcaat-tatctccaagcttagggttctct-ctc-gg-gacagcat
gccaaacctgcta-ttat-tatcaag-ca-a-aatc-taa-gtgtggactcttaaagt--
------------------------------------------------------------
---------------------------------
>DIRS-4N1-LTR_DR|79665
--------------------------------------------------aaagctactg
tattaactagaag-t-tcaac-aaacta-a-ttt-t-tagaggagcatgtaa-tatgatt
gaccttggctggtgtcttatct-gca----------------------ttca-ta-agta
a-ac----c-aattaaatt-tttccaaactc-a-c-tat-aact-a-gcc--c--g-tct
cgcct---t-a-c-a-ccc-ttatct-tc-a--t-ttt-tt--g-aagaa-t--cc-c--
g-c-a-tccacccaa---tcc--tcct-ttt-cc-t-cc-tc------------------
-------------ctgatctttg-ac--cccc-t-t--a-c-atgctca--t-cgaccag
gcgggagccctgggctcaag-taacttcgagctcagggttctct-ccc-ag-gacagcat
gccaaatctgcta-ttat-tatcaag-ca-a-aatc-taa-gtgtgacctcttgaa----
------------------------------------------------------------
---------------------------------
>DIRS-4N1-LTR_DR|79666
------------------------------------------------------------
----------aag-t-tttat-aaatta-t-ttt---------atctcgagt-tattatt
gactgtgactgatttcacataa-a---------------------------------aaa
a------atcaaatagat-gaatcaaatcct-a-ca-tt-aaat-a-g-c--c--a-ttt
tgtcc---t-a-t-ttccc-ttctct-tc-g--t-ttt-t---g-gagaa-c-c------
------------------------------------------------------------
------------------------------------------------------------
------------------------------------------------------------
------------------------------------------------------------
------------------------------------------------------------
---------------------------------
>DIRS-4N1-LTR_DR|79667
----------------------------------------------------------ac
ttttaagt-gtag-t-tttct-aaataa-a-ttg-t-gagaggagcacttga-tatgatt
gttcgcagttggtctctcatcc-gt-----------------------------------
-----------ctctcatt-gatccaagact-a-ca-at-aaat-a-gac--t-ga-ttt
ctgct---------------t-atct-tt-g----ttt-t--gg-gtgaa-c-tct-t--
c-c--ttccacccaa-tcgtct-cctt-tac-------------ca-ggttgagctctcg
agacc-----tatctgatcacgg-ac--cccc---t--g-t-aagctta--t-tgaccag
gcgggatccctggactcaat-tatttctgagctcagggttctcc-cct-gg-gacagcat
gccaaacccattaa-tag-tatcaag-ca-a-tatc-taa-gtgtgataactctcgaa--
------------------------------------------------------------
---------------------------------
>DIRS-4N1-LTR_DR|79668
------------------------------------------------------------
----------aag-t-tttac-aaacga-a-ttt-c-gagaggagctcatca-tatgatt
gatcgcagctgctctctcatct-gta----------------------atcag-c-aata
at-c----c-aatcagatt-gatccaagtct-a-ca-at-aaat-a-gcc--t-ga-tta
tacca---t-a-c-tgcc--ttattt-tt-a----ttt-t--gg-aagaa-t-ctc----
----------------------------------------ctacta-ggagaagctctcg
agatc-----tacttgatctcgg-aa--cccc-t-t--a-c-atgctaa--t-tgaccag
gcagaagccc------------------------agggttctct-cct-gg-gacagcat
gtcgaacctgctaa-tag-tgttgag-ca-a-tatc-ttaagtgtaaactcttgaa----
------------------------------------------------------------
---------------------------------
>DIRS-4N1-LTR_DR|79669
------------------------------------------------------------
----------aaa-t-tttac-aaacta-a-ttt-t-gagagaagcaggcga-taggatt
gaccgtggctggtctctcattc-gta----------------------atcag-c-aata
at-c----c-aatcagatt-gattcaagcct-g-ca-at-aaat-a-ggc--a-ga-ttt
tcccc---c-a-c-tact--ttattt-tc-a----ttt-t--gg-aagaa-t-ccc-c--
c-c--ttccacccca-tcacct-cctt-ttc-ctta-at-tatt---aggggagctctcc
agacc-----tagctgatctcag-ac--ctcg-t-t--a-t-atgctta--t-t-----g
ac-------------------tttctctgagctcagggttatct-ccc-gg-gacagcat
gccaaacctgctaa-tag-cgtcaag-ca-a-aa---taa-atgcgaactcttgaa----
------------------------------------------------------------
---------------------------------
>DIRS-4N1-LTR_DR|79670
------------------------------------------------------------
--------------------------ta-a-ttt-c-gagaggagcacgtga-catgatt
gatcacagctggtctcctatcc-tga----------------------atcat-t-agta
ag-c----c-agtcggatt-aatccaaattc-a-c-tat-atcc-a-ac--------tct
agtat---c-g-tatact--tagt---------t-ttt-t--tg-aataa-t-cc--cc-
t-c-a-tccacccca-tctcct-cctt-ttc-ct-c-ct-ttacca-ggggaag------
--------------------------------ct-t--a-c-ttgctca--t-taactag
g-------------cttact-tatctttgagcttaagtttctct-ccc-ag-aacagaat
gccaaacctgctaa-tat-tatcaaa-ca-a-tatc-taa-gtgcaaactcttaaa----
------------------------------------------------------------
---------------------------------
>DIRS-4N1-LTR_DR|79671
------------------------------------------------------------
-----------aa-g-ttttt-aaactt-a-ttt-c-gataggagcacatga-tacgatt
gatcgcggctggtctctcattt-ata----------------------ataa-tctaata
a-tc----c-aatcggatt-gatctaagcct-a---------------------------
--------------------ctatct-tt-g----ttt-tg--g-aagaa-t-ctt-c--
c-c-t-tcccttcca----ccc-ca-t-ctc-ct-t-ct-ttacta-tgtggagctcttg
agccc-----tacctgatctctg-ac--cctc-t-t--a-c-atgctaa--a-agacctg
gtgggaaccctgagctcaaa-tatctccaagctcagggttctct-ccc-gg-gacagcat
gccaaacctgcta-atag-cgtcaag-ca-a-tatc-taa-gtgtgaactcttgaa----
------------------------------------------------------------
---------------------------------
>DIRS-4N1-LTR_DR|79672
------------------------------------------------------------
-----------------------aa------ttt-c-gagaggagcatgcga-tttgatt
aatcagggctggtctaccattc-cta----------------------atcag-c-aata
ac-c----c-aatcagatt-gatccaagctt-a-ca-at-aaat-a-gac--a-aa-ttt
catcc---t-a-c-tgca--ttatct-ta-a----ttt-t--gg-aacaa-t-tct-c--
c-c--ttccacccca-tctcct-cctt---t-actc-cc-ttacct-gggggagctctcg
agacc-------------------------ct-t-t--a-t-atgctaa--t-tgcccag
gcgggagccctgggctcaat-tatctccaagctcagggttttct-cct-gg-gacagcat
gacaaacctgctaa-tag-catcaag-ca-a-tatc-taa-gtgtgaactcttaaa----
------------------------------------------------------------
---------------------------------
>DIRS-4N1-LTR_DR|79673
------------------------------------------------------------
------------------------------------------------------------
------------------------------------------------------------
-----------------------------------a-at-aaat-a-aa------a-att
tgcct---t-t-c-tacc--ttatct-tt-g----ttt-c--tg-aagaa-t-ccc-t--
c-c--ttccacccaa-tctcct-cctt-ttc-ctcc-ct-ttacca-aggggagctcctg
aaacc-----tacctgatctctg-ac--cccc-t-t--a-t-atgctta--c-tgaccag
gcgggagccctgggctcaat-tatttctgagctcagggttctct-tcc-gg-gacagcat
gccaaatctgctaa-tag-cgtcaa-----------------------------------
------------------------------------------------------------
---------------------------------
>DIRS-4N1-LTR_DR|79674
------------------------------------------------------------
----------aag-t-tttac-aaacta-a-ttt-t-gaaaggagcatgtga-tatgatt
gatcatggctggcctctcatcc-gta----------------------ataat-c-aata
at-c----c-aatcaaatc-aatataagcct-a-ca-at-aaat-a-gac--t-ga-ctt
caccc---g-a-c-tgcg--ttatct-tt-g----ttt-t--gg-aagaa-t-ccc-t--
c-c--ctctacccta-tctcct-cctt-ttt-cctc-ct-ttacca-aaggaagcatttt
agacc-----tacctgaattcaa-ac--cccc-t-t--a-a-atgctaa--c-tgaccag
gcgggaggcctgagctcaat-tatttacaagctca-------------------------
------------------------------------------------------------
------------------------------------------------------------
---------------------------------
>DIRS-4N1-LTR_DR|79675
------------------------------------------------------------
----------aag-t-ttcac-aaacta-a-ttt-t-gagggaagcacatga-tatgatt
aatagcggctggtctctcatct-gta----------------------atcc-tt-agta
a-gc----c-aaccggatc-attccaaactc-a-c-tat-aaat-a-gcc--t--g-act
aacat---t-a-c-t-ccc-tcaac---c-g-tt-ttt-tt--g-aagaa---ccc-c--
c-t-a-tccacccca-tct-cc-ccct-ttc-ct-c-ct-ttacca-gggggatctcttc
agagc-----tacctgatctcat-ac--cctt-t-t--a-c-atgctca--t-tgaccag
gcgggagccctgggctcaat-tgtctctgag----------------------aaagcat
accaaacctgcta-tcat-tatcaag-ca-a-tatc-taa-gtttgaactcttgaa----
------------------------------------------------------------
---------------------------------
>DIRS-4N1-LTR_DR|79676
------------------------------------------------------------
----------aag-t-tttat-aaacta-a-ctg-g-gagagaagcacatga-tatgatt
gatcacggctggtctctcatct-gta----------------------atca-tt-agta
a-gc----c-aatcggatc-attccaaactc-a-c-tat-aaat-a-gcc--c--a-aca
agcat---t-a-c-t-ctc-ttattt-ac-g----ttt-ttg-g-aagaa-t-ccc-t--
--c-c-atctacccc-atctcc-actt-ttc-ct-c-at-ttacca-aggggagttctcg
agaac-----tacctgatctcgt-tc--cccc-t-c--a-c-atgcaca--t-tgaccag
gtgggagccctgggctcaat-aatctcctagctcagggttctct-ctc-gg-gacagcat
gccaaaccagcta-tcat-tatcaag-ca-t-t-----aa-gtgtgaactctttaaataa
aatagttgcaga-----------aagcatgttaagaaaagtacat---------------
---------------------------------
>DIRS-4N1-LTR_DR|79677
------------------------------------------------------------
----------aag-t-t---t-gaacaa-t-ttt-c-gaaagaatcacatgc-tatgatt
gatcgtggctgggatctcatc-aaca----------------------atca-tc-gatg
a------accaatcagat-taatccaagccta--ca-at-taaa-a-gcc--t-gt--tt
tgtct---t-a-c-ttccc-ttatct-tc-g--t-ata-tg----aagaa-t-ttc-c--
a-c-g-tccacccct-ttcccc-cctt-tcc-ct-c-ct-ttacca-gggggagctctca
agacctactgtatgtgatctcgg-gc--cccc-ctt----ttatgttaa---attaacag
gtgggatctctgag------------------------ttctct-acc-gg-gacagcat
gccaaacctgcaa-ttgg-tatcaag-ca-a-tagc-aaa-gtgtgaactcttaaaatgt
ggatgtata---------------------------------------------------
---------------------------------
>DIRS-4N1-LTR_DR|79678
------------------------------------------------------------
aaaaaatg-tgaa-g-tttat-aaacta-a-ttt-t-gagaggagcatgtga-tatgatt
------aattggtctctcatcc-aca----------------------atca-tc-gata
a-ac----c-aatcagatt-aatccaaacct-a-c-aat-aaac-a-g------------
------------------------------------------------------------
------------------------------------------------------------
------------------------------------------------------------
------------------------------------------------------------
------------------------------------------------------------
------------------------------------------------------------
---------------------------------
>DIRS-4N1-LTR_DR|79679
------------------------------------------------------------
------------------------------------------------------------
------------------------------------------------------------
-------------------------------------at-aaac-a-gcc--c---attt
caaca---a-a-c-tttcc-ttatct-tt-g--t-ttt----gg-aagat-t-ccc-c--
c-t-g-cccacccca-tctcct-cttc-tt-----c-tt-ttacca-gagtgagctctca
agaac-----tatctgatttcgg-ac--cacc-t-at-----atgctaa-at--gaccag
gccggagccttgggctcaat-tatctttgagctgagggttctctctct-tt-gacagcct
gccaaacctgcaa-ttaa-aatcaag-ca-a-tatc-taa-gtgttaactcttgaa----
------------------------------------------------------------
---------------------------------
>DIRS-4N1-LTR_DR|79680
------------------------------------------------------------
------------------------------------------------------------
-------------------------------------------------tcag-t-aatg
at-c----c-aatcagatt-gatcgaagctt-a-ca-a----------------------
--------t-a-c-tgcc--ttatct-tc-g----ttt-t--gg-aagaa-t-cac-c--
c-c--ttccacccaa-tctcct-cctt-ttc-ctcc-ct-tttcta-aggggagttctcg
aaacc-----taccagatctcaa-ac--accatt-a--a-t-atgctta--t-tgaccag
gtgggagccttgggcttaat-tatctccgagct---------------------------
---------gctat-taa-ccccagg-c--a-tatc-taa-gtgtgaactcttgaaa---
------------------------------------------------------------
---------------------------------
>DIRS-4N1-LTR_DR|79681
cataagctatgtttaattg----------------------------------------a
atctttgt-gaag-t-ttaac-agacta-a-ttt-c-aagaggagcacatga-tatgatt
ggtcatggttgtcttctcatcc-aca----------------------atcag--taata
a-----t-ccaatcagata-gatctaagctt-a-ca-at-aaat-a-aatcg---a-ttt
tacac---t-a-c-tgccc-tc-tct-tt-g--t-ttt-t--gg-aagaa-t-ccc----
c-c-c-cccccccca-tcccct-actt-ttc-ttcc------------------------
aggac------------tctcag-ac--cccc-t-tc---t-atgctta--t-tgaccag
g----------------------------------cggttctct-ccc-ag-gacagcat
gccaaatctgctat-ta-acagcaag-c--a-tatc-gaa-gtgtgaacttttgaatgt-
-------------------------aaatttt----------------------------
---------------------------------
>DIRS-4N1-LTR_DR|79682
------------------------------------------------------------
----------aag-t-ttcac-aaacta-a-ttt-c-aagaggagcacatga-tatgatt
gattgtggctggtctcccatcc-gta----------------------atca-tt-agta
a-gc----c-aattggatt-aagccaaactc-a-c-tat-aaat-a-gcc--a--g-tct
aaaac---t-a-c-a-ccc-ttatca-tt-g--t-ttt-tt--t-gaaga-a-tcc-c--
c-c-a-tccacttca-tctcac-cctt-ttc-ct-c-tt-ttacca-cagcgagctctaa
agaac-----tacctgtttttat-ac--tacc-t-t--a-c-atgctca--t-cgaccag
gcagaagccttgagcttaat-tatgtccaagctcaaggttctct-ccc-ag-gacagcat
gtcaaacctgcta-ttaa-tatcaag-ca-a-tgtc-taa-gtgtgaactcttgaaat-a
---ttattgt--------------ctaa--------------------------------
---------------------------------
>DIRS-4N1-LTR_DR|79683
------------------------------------------------------------
----------aag-t-tttat-acatta-a-ttt-c-aagacgagcatgtaa-tatgatt
gatcacagctggcttctcatct-aaa----------------------atcac-t-aatg
at-c----c-attcagatt-gatccaagctt-a-ca-at-aaat-a-aac--c-aa-ttt
taccc---t-a-c-tgcc--ttagct-tc-g----tt--t--gg-aagaa-t-tac-c--
c-c--ttccacccca-tctcct-cctt-tcc-ctcc-ct-tttcta-aggggagctctca
agaac-----tacctgatctcgg-ac--accctt-t--a-t-atgctca--t-ta-----
------------------------ctccgagctcagggttctcc-ccc-gg-gac-----
---aaacctgcaat-taa-cgccaag-c--a-tatc-taa-atgtgaactattgaa----
------------------------------------------------------------
---------------------------------
>DIRS-4N1-LTR_DR|79684
------------------------------------------------------------
aagtaaaa-ttag-t-tttac-aaacta-a-ttt-c-gggaggagcacgtaa-catgctt
gatcacagctggcctctcat----------------------------------------
------------------------caagctt-a-ca-at-aaat-a-gaa--c-ta-att
cgccc---t-a-c-tgcc--ttatct-tc-a----ttt-t--ag-aagaa-t-ccc-c--
c-c--ttcaacccca-tctcct-cctt-ttc-ctcc-ct-ttacta-gggggagtttc--
agacc-----tacctgatctccg-ac--cccc-t-t--t-t-atgctta--t-tgactgg
acgggagccctgggctcaat-catctccgagctcagggttcttt-ccg-gg-gacagcat
gtcaaacctgctaa-tag-cgccaagc---a-tat----a-gtgtgaactcctgaa----
------------------------------------------------------------
---------------------------------
>DIRS-4N1-LTR_DR|79685
------------------------------------------------------------
----------aag-t-ttcac-aaacta-a-tta-c--agatgagcatgtga-tatgagt
gatcgcagctggtctgtcatct-gta----------------------attag-c-aata
at-c----c-aataaaatt-gatccaagcct-a-ca-at-aaat-a-gac--c-aa-ttt
cac-----t-a-c-tgcc--ttatct-tc-a----ttt-t--gg-aagaa-t-ccc-a--
c-c--ttccacccca-tctcct-cctc-ttc-cacc-tc-ttatta-gggggagctatcg
aga---------cctgatctcag-ac--ctcc-t-t--a-t-atgctca--c-tgaccag
gcaggagccctgggctcaat-tatctccgatctc---------t-ccc-gg-gacagcat
gccaaacatgctaa-tag-cgtcaag-ca-a-tatc-caa-gtgtgaacttctgaa----
------------------------------------------------------------
---------------------------------
>DIRS-4N1-LTR_DR|79686
------------------------------------------------------------
----------aag-t-tttac-agagta-g-ttt-c-gagaggagcatgtga-aatgatt
gatcgcagcttgtctctcatcc-gta----------------------atcag-c-tata
at-t----c-aatcagatt-gattcaagctt-a-ca-at-aaat-t-gac--c-aa--tt
cgccc---t-a-c-ttcc--ttattt-tt-g----ttt-c--gg-aagaa-t-ccc-c--
c-c--ttccacccca-tctcct-cctt-ttc-ctct-ct-ttacca-ggtggagctctcg
aggcc-----tatctgatctcgg-ac--accc-t-t--a-t-acactta--a-tgaccag
gcgggtgccctgggctcaat-tatctccgagctcagggctctct-cct-gg-gacagcat
gccaaacctgatat-tag-tgtcaagc---a-tatc-ata-gtgtgaactcttaaaatg-
-------------------------------ttatttagaaata----------------
---------------------------------
>DIRS-4N1-LTR_DR|79687
------------------------------------------------------------
------------g-t-gtcac-aaacta-a-ttt-c-gagagaagcatgtga-tgtgatt
gatcgctgctggtctctcatct-gca----------------------atga-tt-agta
a-ga----t-aaactgatc-tttccaaactt-a-c-tat-aaaa-a-gcc--c--g-act
agcat---t-a-c-t-ccc-tcatct-tt-g-at-ttt-tt--g-aagaa-t-ccc-c--
c-c-a-tccacccca-ccttca-cc-t-ttc-ct-c-tt-ttacta-gagggagctctcg
agaac-----tacctgatctcgt-ac--tgcc-t-c--a-c-atgatca--t-tgaccag
gcgggacccctgagctcaat-tttctccaagcttagggttttct-cct-gg-gaaagcat
gccaagcctgcta-ttat-tatcaag-ca-a-tatc-taa-gtgtgaactcttgaagc-t
gggatgtttt-------------cttaaatt-----------------------------
---------------------------------
>DIRS-4N1-LTR_DR|79688
------------------------------------------------------------
-----------------------------a-ttt-c-gagagaagcacatga-tatgact
gatcgcagctggtccctcatcc-ata----------------------atcag-t-aata
at-c----c-aatcagatt-gacccaagcct-a-ca-at-aaat-a-g------------
------------------------------------------------------------
------------------------------------------actg-ataatagctctcg
agaac-----tacctgatctcgg-ac--actc-t-t--a-c-atgct-------------
-----------------tat-tatctccgagctcagggtcctct-cac-gg-aatagtat
gccaaacctgctaa-tag-cgtcaag-ca---------aa-gtgtgaactcttgaa----
------------------------------------------------------------
---------------------------------
>DIRS-4N1-LTR_DR|79689
------------------------------------------------------------
----------aag-t-tttat-aaacta-g-ttt-c-gacagaagcac---a-gatgatt
gatcacagctgctctctcatcc-gta----------------------attag--caata
a-----t-ccaatcagat-atatccaagctt-a-ca-at-aaatgag-----c-ga-ttt
caccc---t---cctgctc---atct-tc-g----ttt-tg-gg-a-gaa-t--------
--c---t-c--cc-----t-------t-ttcacccc-----ta--a--------ctc---
aga---------cc--------------ccc--t-t--a-c-atgttaa--t-tgaccag
gc---agtcctgggttcaaa-tatctcagagttcagggttctct-cct-gg-gacagcat
g---a-c-----------------ag-ca-a-t-tc-taa-atgtgaactct--------
------------------------------------------------------------
---------------------------------
>DIRS-4N1-LTR_DR|79690
------------------------------------------------------------
-----------ag-t-tttac-taagta-a-ttt-c-gggagggtcatgtga-tatgatt
ga-------tggcctctcatcc-tta----------------------atcag-c-aata
at-c----c-aatcagatt-gattcaagctt-a-cc-at-aaat-a-gat--c-ga-att
cgccc---t-g-c-tacc--ttatct-tc-g----ttt-t--gg-aagaa-t-ccc-c--
c-c--ttccacctct-tcttct-ccct-ttc-cttc-ct-attgcc-acgggagctcttg
agacc-----tacctgatctcgg-ac--cccc-t-t--a-t-gtgctta--t-ttaccag
gtgcgagccctgagcttaat-tatcttcaagcttatatttctct-ccc-gg-cacagcat
actaagcctactgctaag-cttcaag----------------tgtaaaccattgaa----
------------------------------------------------------------
---------------------------------
>DIRS-4N1-LTR_DR|79691
---------------actt----------------------------------------t
atataagt-aaag-t-ttcac-aaacta-a-ttt-c-atgaggagaacatta-tatgatt
gattacagctggtctctcatcc-gta----------------------atcat--tagtg
a-----g-ccaatcggatt-aatccatactc-a-------------------------tc
tacta---t-a-a-attct-ttatct-gt-a--t-ttt-t--tg-aagaa-t-ctc----
c-c-g-tccactcta-tctctt-cctt-ttc-----------------------------
------------------------------------------------------------
------------------------------------ctccttta-cca-gg-gagagctc
tcgagaactac------------------------c-tag-tctcgtacctccttacatt
ctcatca---------------atcagggctttaggctcagttatctctgagctca----
-------------------gggtccctctc---
>DIRS-4N1-LTR_DR|79692
------------------------------------------------------------
----------aag-t-tt-----agcta-a-ttt-t-aagaggagcgtatga-tatgact
ggtcacggctggcttcccactt-gta----------------------atcac-t-tata
at-c----c-aatcagatt-gatccatgctt-a-ca-ac-aag----acc--g-aa-ttt
cactc---t-a-c-tgcc--ttatct-tc-a----ttt-t--tg-aagaa-t-ccc-c--
t-c--ttccacccca-tctcct-cctt-ttc-ctcc-tt-tttcca-gggggagctctcg
agacc-----tacctgatcttag-at--c----t-t--a-a-atgctta--t-tgact-g
acgggagcctagggctcaat-tatctcagagctcagggttctcc-ccc-ag-gacagcat
gccaaatctgctat-taa-tgtcaag-t--a-tatc-taa-gtgtgaactcctgaattaa
c--------------------------taatgtttttaaa--------------------
---------------------------------
>DIRS-4N1-LTR_DR|79693
---------------------------------------------atttaagtgtgaact
cttgaagt-gaagtt-ttttt-aaa-----------------------------------
----gcggctggtctctcatct-gca----------------------atca-tt-gata
a-ac----c-aatcagatt-aatccaaacct-a-ca-at-aaat-a-gcc--t---actt
------------------------------------------------------------
------------------------------------------------------------
------------------------------------------------------------
------------------------------------------------------------
------------------------------------------------------------
------------------------------------------------------------
---------------------------------
>DIRS-4N1-LTR_DR|79694
------------------------------------------------------------
----------aag-t-tctat-aaacaa-a-ttt-t-gagaggagcatgtga-tatgatt
gatggtggctgatctctcatct-gca----------------------atca-tc-gata
a-ac----c-aatcggatt-attccaactct-a-c-aat-aaat-a-ggc--c--a-ttt
cacct---a-a-c-tttcc-ttatct-tc-a--t-ttt-t---a-aagag-ttccc-c--
c-caa-accacccca-tctccc-tttt-ttc-tc-c-at-ctacca-gggggagctctca
agaac-----tacctgatttcag-ac--c-tc-t-c--a-c-atgctaa--t-tgaccag
acggg------------------------agctcagggttcgct-cct-gg-gacagcat
gccaaacctgcta-ttag-tatcaac-ct-c-t--------ttgataactcttaaaat--
------------------------------------------------------------
---------------------------------
>DIRS-4N1-LTR_DR|79695
------------------------------------------------------------
----------aag-t-tttat-gaacta-a-ttt-c-aagaggagcaagtga-tatgatt
gatcatggctggtctctcattt-gtt----------------------atcag-c-aata
at-c----c-aataagatt-cattcaaggtt-a-ca-ac-aaac-a-gac--c-aa-ttt
caccc---t-a-c-tacc--ttatct-tc-g----ttt-t--gg-aagag-t-ccc-t--
g-c--ttccacgcaa-tcttct-cctt-ttc-ctcc-ct-ttacca-ggaggagctctca
agacc-----tacctgatctcga-ac--ccct-t-t--a-t-atgctta--t-tgaccag
gcgggagccctagcctcaat-tatcttctagctcaggattctct-cct-at-gacagcat
tccaaacctgttat-tag-tgtcaag-ca---tatc-tga-gtgtgaactc---------
------------------------------------------------------------
---------------------------------
>DIRS-4N1-LTR_DR|79696
------------------------------------------------------------
----------aag-t-tttac-aaacaa-a-tta-t-aagaggagcacatga-tttgatt
gatcgtggctggcctctt---c-gta----------------------aacag-c-aata
at-g----c-aatcaaatt-gattgaagctt-a-ca-ac-aaat-a-ggc--c-ga-ttt
cgccg---t-a-c-tacc--ttttct-tc-g----ttt-t--gg-aaaagtt-ccc-c--
c-c--ttccacccca-tctcct-cctt-tcc-cttc-tt-ttacca-gggggagctttcg
aggcc-----tacctgatctcgg-ac--ccct-a-t--a-t-atgctta--t-tgaccag
acagcagccctag--tcaat-tacctccaaacccagggttctct-cct-gg-gacagcat
gccaaaccagctaa-tag-catcaag-ca-a-tatc-tga-gtgtgaaattttgaa----
------------------------------------------------------------
---------------------------------
>DIRS-4N1-LTR_DR|79697
------------------------------------------------------------
----------aag-t-tttat----c---a-ttt-c--agaggagcatgtga-tctgatt
gatcgcgtctggtctctggtc---------------------------a-------gaca
a-------t-agtcagatt-aatccaaacct-a-ca-ataaaat-a-gcc--c----ttt
cacct---t-a-c-ttccc-ttatct-tc-a--t-ttt-tg----aagag-t-tcc-c--
c-c-a-tccacccca-tctccc-cctt-ttc-ct--------------------------
------------cc----------a--------t-t--a------------------c--
-c---ag---------------------------aggg--ctc-------------g---
g---a-cc----------------------------------------------------
------------------------------------------------------------
---------------------------------
>DIRS-4N1-LTR_DR|79698
------------------------------------------------------------
------------------------------------------------------------
------------------------------------------------------------
--------------------------agtgt-a-ca-at-aaat-a-gat--t-gc-ttt
caccc---t-a-c-tgcc--ttatcc-tg-g----ttt-g--gg-aagaa-t-ccc-c--
c-c--ctccacctca-tcccct-cctt-ttt-tttc-tt-t-acca-gggggagctttca
agact-----tcccttatctcag-ac--ttcc-t-t--a-c-atgctaa--a-agacctg
acgggagccctgggctcaat-tattcccgagctcagggttctct-ccc-tg-gacagcat
gccaaacctgctaa-tag-catcaag-ca-a-tatc-taa-atgtgaactcttgaa----
------------------------------------------------------------
---------------------------------
>DIRS-4N1-LTR_DR|79699
--------------------------------------------ttatttaaatgcgtct
cacgaagt-gtag-t-tttat-aaactt-a-ttt-c-gagaggaacacgtga-tatgatt
gattgctgctggtctctaatct-gca----------------------gtcat--caata
a---ac--c-aatcagatt-aatccaaatct-a-ca-at-aaat-g-gtc--c--a-ttt
cacct---t-a-ctttcc--ttatct-tc-a--t-ttt----tg-aagaa-a--ccac--
c-c--ccgccccccc-tccaat-ccat-c---------------------------ttag
agatc-----tacctgatctctg-at--ctcc-t-t--a-c-atgctga--t-tgaccag
gcgggagtcttaggctcaat-tatctccgagctctgggttctct-cct-ga-aacagcat
gccaaacctgctat-tag-tatcaa--ca-g-tatc-taa--------------------
------------------------------------------------------------
---------------------------------
>DIRS-4N1-LTR_DR|79700
------------------------------------------------------------
----------aag-t-tttat-aaactact-ttt-c-aagaggagaacatga-tatgatt
gatcgtggctgatctaccatcc-gta----------------------atcag-t-aata
at-c----t-aatcagatt-gatccaagtct-a-ca-at-aaat-t-gac--c-ga-ttt
catcc---t-a-t-tgcc--ttttct-tc-a----ttt-t--gg-aaaaa-t-ccc-c--
c-c--ttccccccca-t-------------------------------------ctctca
agacc-----tatctgatctctg-at--tccc-t-t--a-c-atgctga--t-tga--tt
aggcgggccttgggcttaat-tatctcagagctcagggttctct-ctc-gg-gatagcat
gccaaacctgctaa-taa-cgtcaag-ca-a-tatc-tat-gtgtaaattgttg------
------------------------------------------------------------
---------------------------------
>DIRS-4N1-LTR_DR|79701
------------------------------------------------------------
----------------tttta-aaacta-a-ttt-c-aagaggagcatgtga-tatgatt
gaccatggctggtctcgcatc-aaaaattattgctagttcaatcagatatca-tt-gcta
g------atcaatcagat-gatttctagcctc--ca-at-aaataa-agc--c--a--tt
caaac---t-a-a-cttcc-ttatct-tt-g--t-ttt-ga----agaat-c-cca----
c-c-a-tccacccta-tctcca-cttt-t-t-tc-t-cttttacca-ggggag-ctcatg
agact-----taactgatctcag-ac--cccc-tgt----c-atgctat---atgaccag
gcgggagccctgggctcaa-gtatttcagag-------ttctca-cca-gg-gacagcat
gctaaatctgcaaa---------------------------atgtgaactcttgaaa---
------------------------------------------------------------
---------------------------------
>DIRS-4N1-LTR_DR|79702
------------------------------------------------------------
----------aag-t-ttaac-aaacta-t-ttt-t-gagaggagcatgtga-tatgatt
gattgcggctggtctctcattt-gta----------------------atccc-a-aatt
at-c----c-aattagatt-gttccaagcct-a-ca-aa-aaat-a-gac--t-ga-tta
cgccc---t-a-c-tgcc--ttatct-tt-g----ttt-t--gg-aagaa-t-ccc-c--
c-t--ttccacccca-tctcct-cctt-ttt-cttc-tt-ttacca-ggggaagctctcg
agacc-----tacctaatctctg-ac--cccc-t-t--a-t-a-----------------
--ttgagccctgggctcaat-tatttccgaactcagagttctct-cct-gg-gacagcat
ggcaaagctgctaa-tag-cgtcaag-ta-a-tatc-taa-gtgtgaactcttgaa----
------------------------------------------------------------
---------------------------------
>DIRS-4N1-LTR_DR|79703
------------------------------------------------------------
----------aag-t-tttac-aaatta-a-ttc-c-aagaggatcac------gtgatt
gattgtggctggtcccacatc-aaca----------------------atcat--tgata
a------accaatcgaat-gaatcgaagcct-t-ca-at-aaat-a-gcc--c-ag--tt
agtct---t-a-cct-cca-ttgttt-tc-a--t-ttt-tg----atgaa-tcccc-ca-
------tccacttca-tctct--acct-ttt-ct-c-ct-ttaccg-gggggag------
ctctc-----tatctgatctcag-ac--cccc-t-t---ct-atgctat-gc--aaccaa
gcgagagccctgggct------atctctgagctcagagttctat-ccc-gg-gacagcat
gcattagctg------ag-tgttaac-ac-t-tgaa-at---------------------
------------------------------------------------------------
---------------------------------
>DIRS-4N1-LTR_DR|79704
------------------------------------------------------------
----------aag-t-tttac-aaacta-atttt-t-aagaggagcatgcga-tatgatt
gattagggctggcctttaatct-ata----------------------atc-------ta
at-c----c-aatcatatt-aattcaagttt-ta-a-at-agat-a-gat--c-aa-ttt
ctccct-tt-a-c-tgcc--ttgtct-ac-t----ttt-a--gg-aagaa-t-ccc-c--
c-c--ttctacccca-tctcct-cctt-ttt-ctcc-ct-ttacca-gagagagctcttg
atacc-----taccagatcccag-ac--cccc-t-t--a-t-atgttta--t-ttaccag
atgggagccctgggctcaat-tatctctgagcttagggttctct-cct-gg-gac---a-
---------------------------------------------gaatgc---------
------------------------------------------------------------
---------------------------------
>DIRS-4N1-LTR_DR|79705
------------------------------------------------------------
-------------------------------ttt-t-gagaagatcatgtgc-tatgatt
gatcacggctggtcctgcatc-aaca----------------------atca-tt-gata
a------accaatcagat-gaatccaagcctt--ta-at-aaat-a-gct--c-------
----t---t-a-c-ctcca-tt---c-tc-t--t-tgt-tt----ttcta-t-ccc-c--
t---a-tccacccca-tc--ag-cccc-ttt-ct-c-c---tacca-ggggcaact----
--------------tgatctcaa-ac--ctgc-ttc----t-aagctat---acaaccag
gtgggagccctaggctcaa-gtagctctgagctcagggttctct-ccc-gg-gacagcat
gccaaacctgcta-ctaa-tttcaag-cc-a-tagc-taa-gtgtgaactcttgtaaggc
gatatttaaaaaaaaaa-------------------------------------------
---------------------------------
>DIRS-4N1-LTR_DR|79706
------------------------------------------------------------
----------------ttttt-aaagta-a-ttt-c-cagaggagcatgtga-tctaat-
---------------------------------------------------------gta
a---tc--c-aatcagatc-aatccaagcct-a-ca-at-aaat-a-gac--g-ga-ttt
caccc---t-g-c-tgcca---atct-tc-g----ttt-t--gg-aagaa-c-ccc-c--
cgt--tttcgtcaca-tctctt-ctat-ttc-cttc----ttacta-ggggaa-------
------------------------gc--cccc-t-t--a-c-atg------------ctg
gcgggagccctgggctcagt-tatctttgagctcaggggtctct-ccc-ga-gacagcat
gccaaacctgctaa-tag-catcaag--g-a-tatc-gaa-gtgtgaactcttgaaataa
atgattaaa----------------ataat------------------------------
---------------------------------
>DIRS-4N1-LTR_DR|79707
------------------------------------------------------------
-----------------------aagta-a-ttt-c-gagaggagcatgtga-tatgatt
gatcgtggc------------c-gtt----------------------atcag-c-acta
at-c----t-aatcagatt-gatccaagcct-a-ca-at-aaat-a-gac--a-ga-ttt
taccc---t-a-t-tgcc--t-atct-tt-g----ttt-t--gg-aagaa-t-ccc-c--
c-c--ttccacccaa-tctcc------------tcc-tt-ttacca-gttggagctctca
agacc-----tacctgatctcgg-ac--cttc-t-t--a---atgctaa--t-cgaccag
gcgaaagccctgggctcaat-tatctccgagctcatggttttct-cct-gg-gac-----
----agcatgccaa-tag-cgtcaag-ca-a-catc-taa-gtgtgaactcttgaa----
------------------------------------------------------------
---------------------------------
>DIRS-4N1-LTR_DR|79708
------------------------------------------------------------
------gt-caag-t-ttgttcaaacta-g-ttt-t-gagagggtcacgtgc-tatgatt
taacacggctggtctcaca----------------------------------aa-gata
a------accaatcagac-aaattcaagccta--ca--t-aaat-a-gcc--c-at--tt
ttctt-----a-c-ctc-----atct-tt-g--t-ttt-tg----aagaa-t-ctc-c--
c-c-a-tccacccct-tttcct-c-------------ct-atacca-ggggtcac-----
---------------gatcttgg-gt--cccc-ttc----t-atactaa---atgaccag
gcgagagccctgggctcaag----ctgccgactcagggttctct-cct-gg-gacagcat
gccaaacctgcaa-tcag-tatcaag-ca-t-tagc-taa-gtgtgaactccttaaagtg
cttttatgttttat----------------------------------------------
---------------------------------
>DIRS-4N1-LTR_DR|79709
------------------------------------------------------------
-------------------ac-aaacta-a-ttt-c-gagagaagcacatga-catgatt
gagcatggctggtctctc--------------------------------cag-t-aata
at-c----c-aatcagata-gatccaagctt-a-ca-at-aaat-a-gac--t-ga-ttt
tacct---t-a-c-tgcc--tcatct-tc-g----ttt-t--gg-aagaa-t-cca-c--
c-c--ttccacccca-tctcct-cctt-ttc-ctcc-at-tttcta-aggggagctcttg
agacc-----tacctcatcccgg-ac--cccctt-t--a-t-aggctta--t-tgacc--
-----------gagcttatc-tacttccgagctcagggttctct-ccc-gg-gacagcat
gccaaacctgctat-taa-tgctaag-c--a-tatc-taa-gcgtgaactcttgaa----
------------------------------------------------------------
---------------------------------
>DIRS-4N1-LTR_DR|79710
------------------------------------------------------------
------------g-t-tttac-ttacta-a-ttt-c-aagaggagcatgtga-tatgatt
gatcacagctgatctctcatct-gta----------------------atcag-t-aata
at-c----c-aatcagatt-gatccaatcct-a-ca-at-aaat-a-gat--c-aa-ttt
cactc---t-a-t-tgcc--ttatct-tc-a----ttt-t--gg-aagaa-t-ccc-c--
c-c--ttccatccca-tttcct-cctt-ttc-ctcc-tt-ttacca-gggggagctctca
agacc-----tacctaatcct-g-ac--ccct-t-t--a-t-atgctaa--t-taaccag
gctggagcc------------tatctccaagctctgggttctct-ccc-gg-gacagcat
gtaaaaa-----------------------------------------------------
------------------------------------------------------------
---------------------------------
>DIRS-4N1-LTR_DR|79711
------------------------------------------------------------
----------aag-t-ttcac-aaacta-a-ttt-c-gagaggagcacttga-tatgatt
aatactaactgatatctcatct-gca----------------------gtca-tt-aata
a-ac----c-tatcagatt-attccaaactc-a-g-aat-aaat-a-gcca-a--g-tct
cgcta---t-a-c-t-ccc-ttaact-tc-g----ttt-tt--a-caaaa-t--cc-c--
t-cca-tccacccca-tattcc-cctg-ttt-ct-c-ct-ttacca-aggggagctcatg
agaac-----tacctgatctcat-acc-ca-c-t-c--a-c-atgctca--t-tgaccag
gtggtatccctgggctcaat-tatctcggagctcagggttttct-ctc-g-gtacagtat
gccaaatc-gcta-atat-tatcaag-ca-a-tatc-caa-gtgtgaactcttgaa----
------------------------------------------------------------
---------------------------------
>DIRS-4N1-LTR_DR|79712
------------------------------------------------------------
-------------------------------------gagggtggcgggtga-tttga--
-aatatgggagactcccgctt-aataa----------------------tca-tt-gcta
g------accaatcagat-gaattctagcctc--ca-at-aaataa-acc--c--a--tt
cattg---t-a-c-ctttc-ttatct-tt-g--t-ttt-ga----ataat-c-ccc----
c-c-a-tccatacca-tc-----------tc-cc-c-ct-ttacca-gggggagctcttg
agacc-----tactagatca-----------------------tgctaa---atgaccag
gcggga----------------ccctccaagctcagggttctct-ccc-ag-gacagtat
gccagatttgcaaa-ttg-tttcaag-ca-a-tagc-tga-gtgtgaactcttgaa----
------------------------------------------------------------
---------------------------------
>DIRS-4N1-LTR_DR|79713
------------------------------------------------------------
-----------ag-t-ttcac-aaacta-g-ttt-t-gagaagagcatgtga-tatgatt
gatcaaggctggcc-------t-cta----------------------atca-tt-agca
a-gc----c-aattgaatt-attccaaactc-a-g-cat-gact-a-tcc--c--g-tct
agcat---t-a-c-t-ccc-ttatct-------t-tat-tct-g-aagaa-t-ccc-c--
t---a-ttcacctca-tctccc-cc-t-ttt-ct-c-at-gtacca-agtggagctcttg
agaac-----tacctgatcttgg-at--accc-t-t--a-c-atgctca--t-cggccag
gcgggagccttgggctcaat-tatttcggagctcaatgttctct-ccc-ag-atcagcat
gccaaacctgcta-ttat-tattaag-ca-a-tatc-taa-gtgtgaactcttgaa----
------------------------------------------------------------
---------------------------------
>DIRS-4N1-LTR_DR|79714
------------------------------------------------------------
-----------aa-g-tttgt-aaacta-a-ttt-c-gagaggatcacatgc-tatgctt
ga--actgctggtcttgcatc-aaca----------------------atca-cc-aata
a------accaatcagac-aggtgtaagccta--aa-tt-aaa--a-gct--t-at--tt
ttctt-----a-c-ctccc-taacac-tt-g--t-ttt-tg----aaaca----------
--------------a-ttccat-cttt-ttc-ct-c-ct-ataccaagggggagctctcg
agacc------accttatctcga-ct--cccc-ttc----t-atgctaa---atgaccag
gc--------------caa-atatctccgagctcagggtt--------------------
------------------------------------------------------------
------------------------------------------------------------
---------------------------------
>DIRS-4N1-LTR_DR|79715
------------------------------------------------------------
-----------ag-g-ttcac-aaacta-a-ttt-t-gagagcagcacgtga-tatgact
gatcgtggctgatccgtaatct-gta----------------------atcc-attagca
a-gc----c-aatcagatt-attccaaactc-a-c-cat-aaat-a-gcc--c--a-tct
agcat---t-a-c-t-ccc-tatttt-tg------ttt-ta----aagaa-t-ccc-c--
c-c-a-ccaccccat---tccc-ccct-ttt-tt-a-ct-ttacca-gagggagcgctca
agaac-----tacctgatct-----c--ccta-t-t--a-c-gttctca--t-cgacctg
gctggagccctgggcttaat-tatatccgagctcagggttctct-ccc-ag-gacaacat
gccaaacctgcta-ttat-tatcaag-ca-g-tatc-taa-gtgtgaactcttgaa----
------------------------------------------------------------
---------------------------------
>DIRS-4N1-LTR_DR|79716
------------------------------------------------------------
-------------------at-aaacta-a-ttt-c-gagaggatc--------atgatt
gattgctgctggtctcacttc-aaca----------------------acca-ta-gata
a------accaatcagat-gaatctaagccta--ca-at-aactga-gtt--t-at--tt
tgtat---t---------------------------------------------------
------------------------------------------------------------
------------------------------------------------------------
------------------------------------------------------------
------------------------------------------------------------
------------------------------------------------------------
---------------------------------
>DIRS-4N1-LTR_DR|79717
------------------------------------------------------------
-----------aa-g-ttttt-aaacta-a-ttt-c-aaaaggagcgtgtga-tatgaat
aatcgaggcgggtctcttgtct-aga----------------------atcag-t-aata
ac-c----c-aattaggtt-gatccaagctt-a-ca-at-aaac-a-gac--t-ga-ttt
cacca---taa-c-tgta--ttatct-gt-g----ttt-t--tg-aagaa-t-ccc-c--
c-c--tcccgcccca-tctcct-cttt-ttc-cttc-tt-t-acta-gggggagctcttg
agacc-----tacctgatcttaa-ac--cccc-t-t--a-c-atgctaa--a-agacctg
gtgggagccctgggctcaat-tatctctgagctcagggttatct-ccc-ag-gacagcat
gccaaacctcctaa-tagtcatcaga-ca-a-tacc-taa-tagtgaactcttgaa----
------------------------------------------------------------
---------------------------------
>DIRS-4N1-LTR_DR|79718
------------------------------------------------------------
-------------------ac-aaagtg-a-ttc-t-gagaggagcatgtga-tatgatt
gatcgcgcctggtctcccatcc-gta----------------------atcag-t-aata
at-c----c-aatcagatt-gatccaagctt-t-ca-at-aaac-a-gac--c-ga-ttt
caccc---t-a-c-tgct--ttatct-tc-a----ttt-t--gg-aagaa-t-ccc-c--
c-c--ttccacccca-tctcct-cctt-ttc-cttc--t-ttacta-ggggaagctctcg
agacc-----tacctgatctcgg-act-tccc-t-t--a-t-atgctta--t-ttaccag
gcatgagccttgggctcatt-tatctctgagctcagggttctct-ccc-gg-gacagcat
gcgaaacatgataa-tat-cgtcaag-c--a-tatc-taa-gtgtgaactcttgaa----
------------------------------------------------------------
---------------------------------
>DIRS-4N1-LTR_DR|79719
------------------------------------------------------------
----------aaa-t-tttac-aaacta-t-att-c-gagaggaacatgtga-tatgatt
gatcgcagctggtctctcatct-gta----------------------atcag-c-aata
at-c----c-aatcagatt-gatctaagcct-a-ct-at--aat-t-gac--c-ga-ttt
cacct---t-a-c-tgcc--ctatct-tc-g----ttt-t--gg-aagaa-t-ccc-c--
c-t--gcccacccct-tctcct-cctt-ttc-ctcc-t--ttacca-gggggagctctcg
aaacc-----tacctggtctcgg-ac--ctcc-t-t--g-c-atgctaa--a-tgaccag
gcgggagctctgggttcaat-tatttccatgctcagggttctct-cct-gg-cacagcat
gccaaacctgctta-tag-tgtcaag-ca-a-tttc-ttgagtgtgatctcttgaa----
------------------------------------------------------------
---------------------------------
>DIRS-4N1-LTR_DR|79720
------------------------------------------------------------
------------------------------------------------------------
------------------------------------------------------------
------------------------------------------------------------
--------------------ttatct-tc-a----ttt-t--ag-aagaa-t-ccc-c--
c-t-g-ttcgcccca-tctcct-ccct-ttc-ctc--tt-ttacca-gggggagctctcg
agacc-----tacctgacctccg-cc--cccc-t-t--a-c-atgctca--t-tgacttt
ttggg---------ctcaat-tatctcagagctcagggttccca-ccc-tg-tagagcat
gctaaaccagctaa-aag-catcaag-ta-a-tatc-tat-gtgaaatcttgttaa----
-------------------tctaatctaatttagatagaggcatgtgatatgattgattg
atagcctacaataaacaccgatttcaccctact
>DIRS-4N1-LTR_DR|79721
------------------------------------------------------------
------------------------------------------------------------
--------------------c-aact----------------------atcat--tgtta
a------accaattagct-gaatttccaatt--------------a-gcc--c-at--tt
tgtta---t-a-aat-ccg-ctatct-tc-g-----------------------------
t-c-atttccccct--------------------------ttacca-ggggaagctttcg
atacc-----tacctaatgtcga-ac--ctcc-t-t---gc-gtgctat-tt--gaccag
gctgaagccctgggctcaat-tatctcagacctcagggttctct-gca-gg-gacagaat
gtcaaatctgc-------------------------------------------------
------------------------------------------------------------
---------------------------------
>DIRS-4N1-LTR_DR|79722
------------------------------------------------------------
------------------------------------------------------------
--------------------c-aact----------------------atcat--tgtta
a------accaattagct-gaattaccaatt--------------a-gcc--c-at--tt
tgtct---t-a-ctt-ccg-ctatct-tt-g-----------------------------
t-c-atttccccct--------------------------ttacca-ggggaagcttttg
agacc-----tacctaatcttga-ac--ctcc-t-t---gc-ttgctat-tt--gaccag
gcggaagctctgggctcaat-tatctcagagctcagggttctct-gca-gg-gacagaat
gtcaaatctgcta-atag-tatcaag-ca-a-tagc-taa-gtgtgaatttgtaaa----
------------------------------------------------------------
---------------------------------
>DIRS-4N1-LTR_DR|79723
------------------------------------------------------------
------------------------------------------------------------
------------------------------------------------------------
---------------------attcaatcct-a-ct-at-aaat-t-gtc--t-ga-ttt
taccc---t-a-c-tgcc--ttatct-tt-g----ttt-t--gg-aaaaa-t-ccc-c--
c-c--ttccactcca-tctcct-cctt-ttc-ctcc-tt-ttacca-aggggagctctca
aga---------tctgatcttgg-ac--cccc-t-t--a-c-atgctta--c-tgaccag
gcaggagccctgggctcaat-tatcagccagctcatggttctct-cct-gg-gacagcat
gccaaacctgctaa-tag-aatcaag-ca-a-tatc-tat-gtgtgaactcttgaa----
------------------------------------------------------------
---------------------------------
>DIRS-4N1-LTR_DR|79724
------------------------------------------------------------
----------aag-c-tttac-aaagta-a-att----agaggaccacatg-ctatgatt
gaacacggctggtatcacatc-aaca----------------------gtcct--cgata
a------accaactaaag-gaattcaagccc-g--------------------------t
tttct---t-a-ctt-ccc-ttatct-tc-a--t-ttt-tg----aagaa-tcccc----
-------------ca-tccac--ccct-ttt-ct-c-ct-ataccc-ctgggagctctga
agacc-----t-----atcttgg-aa--cccc-t-t---ct-atgctaa-ac--t-----
------------------------------------------------------------
------------------------------------------------------------
------------------------------------------------------------
---------------------------------
>DIRS-4N1-LTR_DR|79725
------------------------------------------------------------
------------------------------------------------------------
---------------ctcatct-gta----------------------atcat-t-agta
aa-c----c-aattggatt-attctaaagtc-a-c-tgt-aaat-a-acc--c-g--tct
agcct---t------------------------------------gaaga-a-tcc-c--
c-c--ttccaccccg-tct-ac-cctt-ttc-ct-c-ct-ttacca-gggggagctctcg
acaac-----tacctgatctcag-ac--cccc-t-t--a-c-atactca--t-tgaccag
a-cag-------------------------------------------------------
------------------------------------------------------------
------------------------------------------------------------
---------------------------------
>DIRS-4N1-LTR_DR|79726
------------------------------------------------------------
------------g-t----------cta---------g---------c---------at-
---------------------t--------------------------a-----------
--------c---------t--------gcct---c--at----t-a--------------
--------t-a-----------gttt-t--------tt-------aagaa-t-ccc-c--
c-c-a-tccacccca-tctccc-cc-t-tcc-ct-c-ct-ttacca-gggggagctctcg
agaac-----tacctgatctctg-ag--cccc-a-t--a-c-atgctca--t-ttaccag
gtgggagccccgggctcagt-tatctctaagcttagagttcact-tc--agagacagtat
g--agaccggctg-tt---tatcaagtag-a-tatc--aa-atattaaaactcaaaataa
atcacccgtcta------------------------------------------------
---------------------------------
>DIRS-4N1-LTR_DR|154217
------------------------------------------------------------
--------------t-tttgc-aaacaa-a-ttt-c-gagaggagcatgtga-tatgatt
gatcgcagctggtccctcattc-ata----------------------atcag-t-aata
at-c----c-aatcagatt-gatccaagcct-a-aa-at-aaat-a-gac--t-ga-ttt
caccc---a-a-c-tacc--ttatat-tt-g----ttt-t--gg-aaaaa-t-gtc-c--
c-c--ttcctcccca-tctctt-cttt-atc-ctcc-ct-ttacca-gggggagctctcg
agacc-----tacct---------------------------------------------
------------------------------------------------------------
------------------------------------------------------------
------------------------------------------------------------
---------------------------------
>DIRS-4N1-LTR_DR|154218
------------------------------------------------------------
------------------------------------------------------------
------------------------------------------------------------
------------------------------------------------------------
------------------------------------------------------------
----------------------------------------------------------ca
agaac-----tacctgatcacg--------------------------------------
---------------------tatttcagagctcagggttctct-cct-gg-gaccccac
gccaaacctgcta-ttaa-tatcaag-ca-t-ggtc-taa-gtatgaattcttgaa----
------------------------------------------------------------
---------------------------------
>DIRS-4N1-LTR_DR|154219
------------------------------------------------------------
--------------------------ta-a-ttt-c-tagaggatcacgtgc-tatgatt
gaacacggctggtctcacatc-aaca----------------------atca-tt-gaaa
a------accaatcagat-gaatccaagccta--ca--t-a-------------------
----c-----a-g-ttcat-agatag-tt-t----ttc-ta----tataa-a-atc-c--
c-c-a-tcgaccctt-tctact-c--------------------------------ctcg
agacc-----tagctgatctcag-ac--atcc-gtc----t-gtgctaa---atgaccag
ttgggagccctgggctctaggtatcttcgagctcagggttctct-cct-gg-gacagcat
gccaaacttgcaa-ttag-tatcaag-ca-t-tagc-taa-gtgagagctcttgaa----
------------------------------------------------------------
---------------------------------
>DIRS-4N1-LTR_DR|154220
------------------------------------------------------------
----------aag-t-tttat-aaactc-a-ttt-c-aagaggatcacgtgc-catgatt
gagcacagctggtctcacatc-aaca----------------------atcatat-gatt
g------accaatcggac-gaattcaagctta--ca--t-aaat-a-gcc--c-gt--tt
ccttt-----a-c-ctctc-tcatct-tc-g----ctt-tg----aagaa-t-ccc-c--
c-----------------------------------------------------------
------------------------------------------------------------
------------------------------------------------------------
------------------------------------------------------------
------------------------------------------------------------
---------------------------------
>DIRS-4N1-LTR_DR|154221
------------------------------------------------------------
-----------------------------a-ttt-c-aagcggagcacgtga-tatgatt
gatcgcagctggtttctcatcc-gta----------------------atcag-t-aata
at-c----c-aatcagatt-gaaccaagcct-a-ca-at-aaat-a-gt-----ga-att
caccc---a-a-c-tact--a-ttct-tt-a----ttt-t--gg-aagaa-c-acc-t--
t-c--ttccacccct-tctcct-gctt-ttc-ctcc-tt-t-acca-gggggagatctcg
agacc-----tatctgatctcgg-gc--cccc-t-t--a-c-atgctaa--t-tgactag
gcgagagctctgggctcaat-tatctccgagctcagggttctct-tcc-gg-gacagcat
gccaaacctgctta-tag-cgtcaag-ca-a-tatc-taa-gtgtgaactcttaaa----
------------------------------------------------------------
---------------------------------
>DIRS-4N1-LTR_DR|154222
------------------------------------------------------------
----------aag-t-ttcac-aaactg-a-ttt-c-gagagaagcacaaga-tatgatt
gatcgtggctggtctctcatct-gta----------------------atca-tt-agta
a-at----c-aatcaaatt-aagccaaactc-a-c-tat-aact-a-gcc--a--g-tcc
aaaac---t-a-c-t-ttg-ctatct-tt-a--t-ctt-c--------------------
-------------------ctc-cttt-ttt-gt-c-tt-ttaccc-tggggagctcttg
agaac-----tccctaatctcgt-ac--cccc-t-t--a-c-atgctca--t-tgaccag
gagggagccctgggctcaat-tatttccgagctcagggttctct-gct-gg-gacagcat
gccaaacctgctg-ttat-tatcaag-ca-a-tatc-caa--------------------
------------------------------------------------------------
---------------------------------
>DIRS-4N1-LTR_DR|154223
------------------------------------------------------------
----------aag-t-tttgc-aaacta-a-ttt-t-gagaggagcacgtaa-tatgatt
gatcgtggctggtctctcatcc-gta----------------------atca-tt-agta
a-gc----c-aatcggatt-aatccaaactt-a-c-tac-aaat-a-gtc--c--a-tct
ag------t-a-c-t-cac-ttatct-tc-c--g-ttt-tt--g-aacaa-t-ccc-c--
c-c-t-tccacccca-tctcct--ctt-ttc-ct-c-cg-ttacca-ggggaagctccca
agaac-----tacctgatctcgt-ac--tccc-t-t--a-c-atgctca--t-cgaccag
ctgggagccttgggctcaat-tatctccaagctcagggttcttt-ccc-ag-gacagcat
gccaaacatgcta-atat-taataaa-t------ct-aaa-gtgcaaactcttgaa----
------------------------------------------------------------
---------------------------------
>DIRS-4N1-LTR_DR|154224
------------------------------------------------------------
----aagt-gaag-t-ttcac-acacta-a-ttt-c-aagaggagcatgtga-tacgac-
-----------gtctttcatct-gta----------------------atca-tt-agta
a-gc----t-aatcggatt-attccaaactc-a-c-tat-aaat-a-gcc--t--g-tct
agcat---t-a-c-t-ctc-ctatct-ta-a-tt-ttt-ttg-a-agaaa-c-cct-c--
c-c-a-tccacccat-cccccc-tctt-ttc-ct-c-ct-ttacca-gggggagctctcg
agaac-----tacctgatctcgt-ac--cccc-t-t--t-c-atgttca--c-tgaccag
gcgggagccca-----------------gggctcaattatctc--------------cga
gccaaacctgcta-ttac-tatcaag-ta-a-tatt-taa-gtttgaactcttaaa----
------------------------------------------------------------
---------------------------------
>DIRS-4N1-LTR_DR|154225
-------------aaa--------------------------------------------
-------t-gaca-t-tttat-taaata-a-ttt-c-cagaggagcatgtga-tatgatt
gat------gcgtcttgcatc-attaatcgttgcaagtccaatcaaatatta-tt-gcta
g------accaatcagat-atattctagcctc--ca-at-aaataa-gcc--c--a--gt
catcc---g-a-c-cttcc-ttatct-tt----g-ttt-tg----aagag-t-ccc-t--
c-c-a-tccacctca-tct-cc-ccct-t-t-cc-t-tctttacca-ggggcagctctcg
agatc-----ta------------------------------------------------
--------cctg------------------------------------------------
------------------------------------------------------------
------------------------------------------------------------
---------------------------------
>DIRS-4N1-LTR_DR|154226
------------------------------------------------------------
----------aag-t-tttat-caaat--a-ttt-t-gagaggagcatgtga-tatgatt
gatggaggctggcctcatgcc-attaa----------------------tca-tt-gtta
g------accaatcagat-aaattgtagcttc--ca-at-aaacaa-ggc--t--a--tt
catcc---t-a-c-cttcc-ttatct-tc-g--t-gtt-tg----aagaa-a-ccc-c--
t-c-a-tccacccca-tctccc-cctt-t-c-ct-c-ct-ttacaa-gaaggagctctgg
agacc-----taccatatctcga-ac--cccc-tga----c-atgccag---gcgact--
------gccctgggctaaa-gtatctttgagctcagggttctct-ccc-ag-gacagcaa
gccaaatccgcaaa-ata-aatcaag-ca-a-tggc-taa-atgtgatctcttgaa----
------------------------------------------------------------
---------------------------------
>DIRS-4N1-LTR_DR|154227
------------------------------------------------------------
----------aag-t-tttac-gaactt-a-ttt-t-gagagtagcacatga-aatgatt
ggtcacggctggtcgctcatct-gta----------------------atcat--tagta
a-----g-ctaatcgtata-atttcaaacca-a-ta-at-aaat-a-gc---c-cg-tct
tacct---t-a-c-tccct-tgtctt-cg-t--t-ttt-t--ga-agaat-t-cca----
t-t-a-tccacccc--gtcttc-cctt-ttc-ctcc--t-ttacca-gtgggagctctcc
agaac-----tac---------------cccg-t-t--a-c-atgctga--t-tgaccag
gcgggaaccctaggctcaat-tatct----------------------------------
------------------------------------------------------------
------------------------------------------------------------
---------------------------------
>DIRS-4N1-LTR_DR|154228
------------------------------------------------------------
----------aag-t-tttac-aaacca-a-ttt-c-gagttgagcacgtga-tataatt
gtttgcgactggtctctcatcc-aga----------------------atcac-c-aata
ct-c----c-aatcaggtt-gattaaagctg-a-ca-at-taat-a-gac--c-aa-att
cgcct---t-a-c-tacc--ttatc-----------------------------------
--------cacctca-tctcct-cctt-ttc-ctcc-cc-ttatta-gggggaggtctcg
agacc-----taccta------------cccc-t-t--a-t-ttgctta--t-tgaccag
gcgggagccctgggctcaat-tatcttcgagct--------------c-ag-gacagcat
gccaaacctgctaa-taa-cgtcaag-ca-a-tatc-taa-gtgtgaactcttgaa----
------------------------------------------------------------
---------------------------------
>DIRS-4N1-LTR_DR|154229
--------tttttaaa--------------------------------------------
-------t-gaag-t-tttat-aaacta-a-ttt-t-gagaggagcacataa-tatgttt
gatc------ggtctcgcatc-aaaaatcattgctagtacaatcagatataa-ct-ac--
-------accaatcagat-gaattcgagcctc--ta-at-aaataa-gcc--c--a--tt
catcc---t-a-c-cctcc-ttatcc-tt-a--t-t------------------------
--------tacccca-tccacc-cctt-t-t-cc-t-cttttaaca-gggggagctcttg
agacc-----tacctaatctcga-ac--cccc-tgg----c-atgctac---atgaccag
gcaggagccctgaactcaa-gtatatccaagctcagggttctct-ccc-gg-gacagcat
gccaaatctgaaaa-tta-tattaag-ca-a-tagt-taa-gtgtaagctcttgaaatat
attttaaaac--------------tgatattttggaa-----------------------
---------------------------------
>DIRS-4N1-LTR_DR|154230
------------------------------------------------------------
------------------------------------------------------------
------------------------------------------------------------
------------------------------------------------------------
------------------------------------------------------------
------------------------------------------------------------
--------------------------------------------------------ccag
gtaggagccctagccttaat-tatctcagagac-agggttcgct-cct-gg-gacaacat
accaaacctgctaa-tag-tgttaag-ca-a-tatc-tta-gtgtgaactcttgaattta
ctttaattca--------------------------------------------------
---------------------------------
>DIRS-4N1-LTR_DR|154231
------------------------------------------------------------
------------------------------------------------------------
----------------tcagca-ata----------------------atcag--caata
a-----t-ccaatcagatt-gattcaagctt---------aaat-a-gac--a-ga-ttt
tcctc---t-a-c-tgac--tcatct-tc----t-ttt-t--ag-gaaga-a-cccac--
c-c---tccacccca-tctcct-cctt-ttc-cttt-tt-ttagca-gggggagattttg
agaccttctgtacctgatcttag-ac--ccct-t-a----t-gtgctta--t-tgaccag
------------------------------------------------------------
------------------------------------------------------------
------------------------------------------------------------
---------------------------------
>DIRS-4N1-LTR_DR|154232
------------------------------------------------------------
----------aag-t-tttat-caacta-a-ttt-c-aagaggagcatgtga-tatgatt
ggttatggctggtctctcatct-aca----------------------atca-tt-gata
a-ac----c-aatcag-----atccaaatca-a-t-aat-taat-a-gct--a--a-ttt
cagct---t-a-t-t---------------------------------------------
------------------------------------------------------------
------------------------------------------------------------
------------------------------------------------------------
------------------------------------------------------------
------------------------------------------------------------
---------------------------------
>DIRS-4N1-LTR_DR|154233
------------------------------------------------------------
-agtagaat---g-t-ttcat-aaacta-a-ttt-c-gagaggagcgagtga-tatgatt
gatcgcagatggtctctcatct-tta----------------------atcag--caata
a-----t-----------------------------------------------------
-gctc---t-a-c-tacc--ttgtct-tc-g--t-ttc----aa-aaaaa-t--cc-t--
gac--ttccacccca-tctcct-cctt-ttc-ct-t-ct-ttacca-gagggagctctca
agacctactgtacctgacatcgg-ac--cccc-t-t--c-t-atgctta--t-tgaccaa
aagggag-------tgcaat-tatctccaagctcaaagtgttttcccc-ag-gacagcat
gccaaacctgcta-tcaa-catcaag-ca-a-taac-taacgtgtgaagtcttaaaatag
agttt-------------------------------------------------------
---------------------------------
>DIRS-4N1-LTR_DR|154234
------------------------------------------------------------
------------------------------------------------------------
------------------------------------------------------------
------------------------------------------------------------
-------------------------t-tt-g--t-ttt-g---g-aggaa-t-cct-c--
c-c-t-tccacccca-actcct-cctt-ttc-ct-t-ct-tcacaa-gtgggagctatag
agacc-----tacctgaacttgg-ac--cccc-t-t--a-c-atgctaa--t-tgaccta
gcgggagccctgggttcaat-tatctccaagctcaaggttctct-tcc-g------gcaa
gccaatcctgcta-atag-cgtcaag-ca-a-tatc-tca-gtgtgaactcttaaa----
------------------------------------------------------------
---------------------------------
>DIRS-4N1-LTR_DR|154235
------------------------------------------------------------
------------------------------------------------------------
-------------ctctcatct-tca----------------------------------
------------------------------------------------------------
-----------------------------------ttt-ttt-g-aagaa-t--cc----
---------acccca-tctccc-cctc-ttt-ct-c-at-ttacca-gggggagctctcg
agtac-----tacctgatcttat-ac--cctc-t-t--a-c-atgctta--t-tgacctg
gtgggatccctgggctcaat-tatcttagagctcaaggttctct-cct-gg-ggcagcat
gccatagttgtta-ttaa-tatcaag-ca-a-tatc-aaa-gtgtgaactcttgaa----
------------------------------------------------------------
---------------------------------
>DIRS-4N1-LTR_DR|154236
------------------------------------------------------------
-----aag-tgaa-g-tttat-atacta-g-ttt-t-gagaggatcacatga-cattgtt
gattgcagctggtctctcatcc-gta----------------------atcag-t-aata
ta-c----c-aatcagatt-gatccaagcca-c-ca-aa-aat-----------------
------------------------------------------------------------
------------------------------------------------------------
------------------------------------------------------------
------------------------------------------------------------
------------------------------------------------------------
------------------------------------------------------------
---------------------------------
>DIRS-4N1-LTR_DR|154237
------------------------------------------------------------
----------aag-a-tttac-aaacta-a-ttt-t-gagaagagcatgtga-tatgatt
gattgtggctggtctcacatct-gta----------------------atcag-c-aata
at-c----c-tatcagatt-gattcaagcct-a-ca-at-aaat-a-gac--c-aa-ttt
cgacc---t-a-c-tacc--ttgtct-ttag----ttt-t--ag-aagaa-t-ccc-c--
c-c--ttccacccca-tctcct-cctt-ttt-ctct-ct-ttacca-ggggcagctcttg
agacc-----tacctgatttcac-ac--cccc-t-t--a-t-atgct-------------
-------------------a-tgtcttccagctcagggttttct-ccc-ag-gaaagcat
gctaaatctgataa-tag-catcaag-ca-a-tatc-tag-gtgtaaagtcttgaaacaa
a--------------------------ataaacattttaaa-------------------
---------------------------------
>DIRS-4N1-LTR_DR|154238
------------------------------------------------------------
----------aag-t-ttcac-aaacta-g-ttt-c---gaggagcatgtga-tatgatt
gatcgcggttggactctcacct-gta----------------------atca-tt-agta
a-gc----t-aattgaatt-atttcaaactt-a-g-tat-aaat-a-gcc--c--g-act
agtat---t-a-c-t-cct-ttatct---------ttt-ttt-g-aagaa-t-cca-c--
c-c-a-tccaccccatcccccc-cttt-tcc-tc-c-ct-ttacca-ggaggagctcttg
agaac-----tacctaatctcga-ac--cccc-t-t--a-c-atgttca--t-tgaccag
gcgggagccctgggctcaat-tatctccgagctcagggttctct-cct-gg-gatagcat
gctaaacctgcta-atat-aatcaag-ca-a-tatc-taa-gtgtggactcttaaa----
------------------------------------------------------------
---------------------------------
>DIRS-4N1-LTR_DR|154239
------------------------------------------------------------
----------aag-t-tttac-aaaatc-a-ttt-t-gacaggatcacatg---atgatt
gattgtggctggcttctcatct-gta----------------------ataag--caata
a------tctgatt------gattcaagcat-a-ca-at-aaaa-a-gac--a--g-att
ttacc---c-t-a-ttacc-ttatct-tc-g--t-ttt-g---g-aagaa-t-ctc-c--
c-c-t-tccacccta-tttcct-cttt-ttt-tt-c-cctttacca-tggggagctctcg
agacc-------------------------------------------------taccag
acgggagctctaggctcaat-tgtttccgagctcaggcttctcc-ctt-gg-gacagcat
gccacacctgcta--aag-catcaag-ca-t--atc-taa-ataggaactcgtgaagtaa
ctatgctgtaa-------------------------------------------------
---------------------------------
>DIRS-4N1-LTR_DR|154240
------------------------------------------------------------
----------aag-t-tcccc-aaacta-a-ttt-c-gagaagagcatgtga-tatgatt
gatcacagctggtctctcatct-gta----------------------atca-tt-agta
a-gc----c-aatcggatt-attccaaactc-a-c-tat-aaat-a-gcc--t--g-tct
agcat---t-a-c-t-ccg-ttattt-tt-g--t-ttt-ta--t-aagaa-t-ccc-c--
a---a-tccacccct-tctccc-cc-t-ttc-ct-c-ct-ttacca-gagggagctctcg
ataactactgtacctgatcttct-at--cccc-t-t--a-c-atgccca--t-tgaccag
gcaggcgccctggcctcaat-tatctccaagctcagggttctct-cct-gg-ttcagcat
tccaaacctacta-ttat-tatcaag-ca-a-tatc-taa-gtgtaaactcttgaa----
------------------------------------------------------------
---------------------------------
>DIRS-4N1-LTR_DR|154241
------------------------------------------------------------
----------aag-t-tttac-gaacta-a-ttt-c-aagaggagcacatga-tttgatt
gatcatggatggtctctcagct-gta----------------------atct-gc-aata
a-tt----c-atacagatt-gatccaagcct-a-g-ta---------gcc--t--a-ctg
ca------------------ttatct-tc-g--t-ttt-tg--g-aaaaa-t-ccc-c--
c-c-t-tccacccca-tctcct-cc------------tt-ctacca-tggggagctctca
agacc-----tcttggac-------c--cctc-t-t--g-c-atgctta--t-tgaccag
gcgggagccctgagcttaat-tatttccaagctcagggttccct-cct-cg-gacagcat
gccaaacctgcta-atag-cgtcaag-ca-a-tatc-taa-gtgtgaactcttgaaatct
t--------------------tactgaagtttttgt------------------------
---------------------------------
>DIRS-4N1-LTR_DR|154242
------------------------------------------------------------
-----------aa-t-tttgt-aaacta-a-ttt-t-gaaaggagctcatga-tataatt
tatcatggctggcttctcatct-ata----------------------a-taa-t-aata
at-c----c-aataagagt-gatccaagctt-a-ca-at-aaat-a-gac--c-aa-ttt
caccc---t-t-c-tgcc--ctatct-tt-g----ttttt--gg-aagaa-t-ccc-c--
c-c--ttccatccca-tctcct-cctt-ttt-ctcc-ct-gttcaa-ggaggagctctcg
cgaca-----tacctgatctcgg-ac--cccctt-t--g-t-gtgctta--t-tgacc--
---------ttgggctcaat-tatctccgagctccgggttctct-cct-gg-gacagcat
gccaaatctgctat-taa-tggcaag-a--a-tatc-taa-atgtggactcttgaaacgc
t--------------------------ttttggatgcaaa--------------------
---------------------------------
>DIRS-4N1-LTR_DR|154243
------------------------------------------------------------
----------aag-t-tttat-aaacta-a-ttt-c-aagagaagcatgtga-tatgatt
gatcgtggctggtctcacatt-aataatcattgctactccaatcagatacca-tt-ccta
g------accaatcagat-gaattctagcctc--ca-gt-aaataa-acc--c--a--tt
catca---t-t-c-attcc-ttgtct-tc-a--t-ttt-ga----agaat-c-ccc----
t-t-a-tc---------caccc-cgtc-t-c-ct-c-ct-tcacca-gtgggagctctcg
agaac-----tacctgatctcag-tc--ctcc-tgt----c-atgctgc---atgaccag
gcgagagccctgggctcaa-gaatctccgagctcagggttccct-ccc-ga-aacagtat
gccaaaactgcaaa-ttg-tatccag-cata-taac-taa-atgtgacctcttaaa----
------------------------------------------------------------
---------------------------------
>DIRS-4N1-LTR_DR|154244
-------------------------------------------------------acttt
aaaagagtagaag-t-ttcac-aaacta-c-ttt-c-gagaggagcagatga-tatgatt
aattgctgctgttctctcatca-gta----------------------atca-tt-agca
a-gc----c-aaacggatc-attccaaactt-a-t-gat-aaac-a-gcc--c--g-act
atcat---g-a-c-t-ccc-------ttc-g--t-ctt-tt--g-aaaaa-tcccc----
---ca-tccacccca-tctccc-cctt-ttc-ca-c-ct-taacca-gggggagctctcg
agaac-----tacctgatctcgt-ac--cccc-c-c--a------------t-tgaccag
acgggagccctgggctcaat-tatctccaagctcagggttctctccc-------------
gccaaacctgcta-ttat-tatgaag-ca-a-tatc-taa-gtgtgtactgttgaaac-g
actttattttaa-----------aata---------------------------------
---------------------------------
>DIRS-4N1-LTR_DR|154245
------------------------------------------------------------
----------------tttat-aaacta-attat-c-gaacggatcatgtcc-tatcctt
gatcatggctggactcacttta-aca----------------------attatat-agta
a-ac----c-aatcagatg-aatccaagcat-a-ca-at-gaat-a-gcc--c---attt
ctcct---t-------------atct-tc-g--t-tct----tg-aagaa-t-tcc-c--
t-c-a-tccacttta-tctcct-tttc-tt-----t-ct-ttacca-tgggag-ctctcg
agacc-----tagctgatctcgg-tc--cccc-t-ta---t-atgctaa-aa--taacc-
------------------aa-tatgtcagagcttagggttctct-cct-gg-gacaacat
gccaaacctgcaa-ttag-tat-aag-ca-t-tagc-taa-gtgtgaactcttgaa----
------------------------------------------------------------
---------------------------------
>DIRS-4N1-LTR_DR|154246
------------------------------------------------------------
------------------------------------------------------------
------------------------------------------------------------
---------------------------------------------a-gcc--c--a--tt
catcc---t-a-c-ctttc-ttacct-tt-g--t-ttt-ta----tagaa-c-cc--c-c
c-t-a-tacaccccg-tctccc-tctt-t-a-ct-c-at-ttacca-gggggagctcttg
agacc-----tacctgatctcga-ac--cccc-cgt----c-atgctac---atgaccag
gtaggagccctgggctcaa-gtatctcagagctcagggttctct-ccc-gg-gacagcat
gccaaatctgcaaatgta-tatcaag-cc-a-tagc-taa-gtgtgaactcttaaa----
------------------------------------------------------------
---------------------------------
>DIRS-4N1-LTR_DR|154247
------------------------------------------------------------
------------------------------------------------------------
------------------------------------------------------------
---------------------------------------------------------ttt
cattc---t-a-c-tgcc--ctatct-tc-a----ttt-t--t---agaa-a-tcc-c--
t-c--ttccaccata-tctcct-tttt-ttc-atcc-ct-tttcca-gg-----------
-gacc-----tacctgatcttag-ac--cccctt-t--a-t-atgctta--t-tgaccag
gcagaagccttgggctcaat-tacctctgagctcagggttctct-ccc-ag-gacagcat
gccaaatctgctat-taa-cggcaag-c--a-tatc-taa-gtgtgaacccttga-----
------------------------------------------------------------
---------------------------------
>DIRS-4N1-LTR_DR|154248
----------actaaa--------------------------------------------
-------t-aaag-t-tttat-aaacta-a-ttt-c-gtgaggagcatgtgt-tacgatc
----gcggctggcatcacatt-aacaatcgttgcttgcccactcagatatca-tt-gcta
g------atcaatcagat-gatttctaccctc--ca-at-aaataa-gcc--c-aa--tt
tatcc---t-a-c-cttcc-ttatct-tt-g--t-ttc-tg----aagaa-c-ccc----
t-c-a-tccacccag-tctcct-tttt-t-c-ct-c-ct-ttacca-ggggaagctctcg
agacc-----tacctgatcttga-ac--cccc-tgt----t-atgctac---atgaccat
atgggagccctgggctcaa-ttatctccgagctcagggttttct-ccc-gg-gccagcgt
gccaaatctgcaaattta-tatcaag-caa--------aa-gtgtgaactcttgaa----
------------------------------------------------------------
---------------------------------
>DIRS-4N1-LTR_DR|154249
------------------------------------------------------------
----------aag-t-ttta-taaac-t-a-ttt-t-ttaaggagcacatga-tataatt
gattgctactggtttctcatct-gta----------------------atcat-c-aata
aa-c----c-aatcagatt-aatccaaatct-a-c-tgt-aaat-a-gcc--c--a-ttt
cacct---t-a-cttcct--ttatct-tt-g----tttct----gaagaa-t-ctc----
c-c-t-tccacccca-tcccac-cctt-ttc-ct-c-ct-ttacca--ggggagctctca
agaac-----tatctgatctcgg-gc--cctc-t-t--a-t-gagataa--c-tgaccag
ac--------------caat-tatctccaagctcaacattctct-ccc-ag-gacagcat
gccaaaccagctg--tgt-tatcaag-ca-a-tatc-gaa-gtgtaaactcttg------
------------------------------------------------------------
---------------------------------
>DIRS-4N1-LTR_DR|154250
------------------------------------------------------------
----------aag-t-tttaa-aaacga-a-ttt-a-gagaggagcacaaga-tatgacg
gattgtggctggtctctcatta-gca----------------------atca-ta-gata
a-ac----c-aatcagatt-aatcctagcct-a-c-agt-aaat-aaccc--a--t-ttt
cacct---t-a-c-tttcc-ttatca-tt-g--t-tcc-t---g-aagaa-tcccc-c--
c-t-a-cccacccca-tctcct-cttt-tcc-ct-c-ct-ttacca--ggggagctctcg
aaact-----tacctgatctcgg-ac--acct-t-t--t-t-gtgctaa--a-tgaccag
gtgaaagccctgggctcaat-tatctccaagctcaggattttct-ccc-ga-gacatcat
gccaaacctgcta-------atcaag-ca-a-tatc-taa-gtgtgaactcttgaa----
------------------------------------------------------------
---------------------------------
>DIRS-4N1-LTR_DR|154251
------------------------------------------------------------
----------agg-t-tttac-aaacta---ttt-t---gaggaaca-gtaa-tataatt
gatcgtgtctggtctttaatct-gta----------------------atcattt----a
a------gccaattggat--aattcaaactc-acc--at-aaat-a-gcc--c--a-tct
agcat---c-a-c-ttcctcttgttt-tt--tttttttttttta-aagaa-t--cc-c--
c-c----ccacc-ca---tccc-cctt-ttt-ct-c-at-ttac-a-aggagagctctca
aggac-----tacctgatttcat-ac--cctc-t-t--a-c-atgctca----tgacca-
----ga--c-t--g--gaat-tatct-----c-ca-a-c------ccc-ag-gaca-t-t
-ctaaacctgctga-tat-tattagg-ca---tatc-taa----tgaactc---------
------------------------------------------------------------
---------------------------------
>DIRS-4N1-LTR_DR|154252
------------------------------------------------------------
----------aag-t-ttcac-aaacta-a-ttt-c-gagaggagcacgtga-tatgatt
gatcatagctggtctcccatcc-gta----------------------atca-tt-ggca
a-ac----c-aattggatt-attccaaactt-a-c-tat-atat-a-gcc--c--a-tct
----t---t-a-c-t-ccc-ttaatt-t-------gtt-ttg---aagaa-a-ccc-c--
c-c-a-tccacccca-tattc--ccct-ttc-c--c-cc-tttcca-gagggagctctcg
agaac-----tacctgatgtctt-at--ccct-t--------------------------
------------------------------------------------------------
------------------------------------------------------------
------------------------------------------------------------
---------------------------------
>DIRS-4N1-LTR_DR|154253
------------------------------------------------------------
----------aag-t-tttat-aaacta-a-ttt-t-gagagaa----gtga-tatgatt
aattgtggctggtctctcatct-gca----------------------gtca-tt-gata
a-agtataa-gatcagata-aatccaaacct-a-c-aat-aaat-a-gcc--c--a-ttt
tgcat---t-a-c-ttacc-ttacct-tc-a-ct-ttt-t---g-aagaa-t--cc-c--
c-c-a-tccacccca-tctccc-ccct-ttt-cctc-at-ttacca-ggggtagctcttg
agaac-----tacctgatctc-g-aa-gctcc-t-t--a-c-atgttac--t-ttaccag
acgggagccctgggctcaat-tat-------ctccaagctctct-cct-gg-gaccgcat
gccaaacctgcta-ttag-tatcaag-ca-a-tata-taa-gtgtgaactcttga-----
------------------------------------------------------------
---------------------------------
>DIRS-4N1-LTR_DR|154254
------------------------------------------------------------
------------------------------------------------------------
------------------------------------------------------------
------------------------------------------------------------
-----------------------------------ttt-tt--t-aagaa-t-ccc-c--
c-c-a-tccacccca-tctcct-tc-t-tac-ct-c-ct-ttacca-ggaatagctctcg
agaac-----tttctgatctagt-ac--cccc-t-c--a-c-atgctca--t-tgatcag
gcgggagcccagggctcaat-tatctctgagctcagggttcttt-ccc-gg-cacagcat
gccaaacctgcta-ttat-taacaag-ca-a-tatc-taa-gtgtgaactcttgaa----
------------------------------------------------------------
---------------------------------
>DIRS-4N1-LTR_DR|154255
------------------------------------------------------------
----------------tttaa-aaacta-a-ttt-c-gagaggagcatgtga-taataat
gatcatggctggtctctaaacc-ata----------------------atcag-c--ata
at-c----c-aatcaaatc-gatccaagctt-a-ca-at-aaat-a-gac--c-ga-ttt
cacct---t-a-c-tgcc--ttatct-tt-g----ttt-t--gg-aagaa-t--cc-c--
c-c--ttctacccta-tctcct-cctt-ttc-ctcc-tt-ttacca-gggggagctctcg
agacc-----tacctgatctcgg-ac----------------------------------
------------------------------------------------------------
------------------------------------------------------------
------------------------------------------------------------
---------------------------------
>DIRS-4N1-LTR_DR|154256
------------------------------------------------------------
----------aag-t-tttat-aaagta-a-ttt-t-gagaggaaaatgcaa-tatgatt
gatcatgcctggcttctcatgt-gta----------------------atcag-c-aata
at-t----c-aatcagatt-gattcaagttt-a-ca-tt-aaat-a-gac--g-ga-ttt
cacct---t-a-c-ttcc--ttatct-tt-g----ttt-t--gg-aagaa-t-ccc-c--
c-c--ttccacccca-tctcct-cctt-tt-------------cca-ggtggagctctca
ag---------acctgattt----------ct-t-t--a-t-atgatta--t-tgaccag
gcgggaggcctggactcaat-tatctccgagctcagggttctct-gcc-ag-gacagcaa
gc---------------------aag-ca-t-atct-taa--------------------
------------------------------------------------------------
---------------------------------
>DIRS-4N1-LTR_DR|154257
------------------------------------------------------------
-----------ag-t-ttcat-aaacta-a-ttt-t-gagaggagcacttga-ta----t
gattacggctggtctctcatcc-ata----------------------atcag-c-agt-
----------aatcagatt-gatccaagcct-a-ca-at-aaat-a-gac--t-ga-ttt
ctcct---t-a-c-tgcc--taatct-tc-a----tat-c--gg-aaaaa-t-ccc-c--
c-c--ttccacccca-tctcct-cctt-ttt-cttc-tt-tacc-a-ggggaagctctcg
tgacc-----tacctgatttcag-ac--ccc--t-t--a-c-atgctaa--t-tgactag
gcgggagccctgggctcaat-tacctgcaagctcagggttctct-ccc-gg-gacagaac
a----------taa-tag-cgtcaaa-ca-a-tatc-taa-gtgtgaactcttgaa----
------------------------------------------------------------
---------------------------------
>DIRS-4N1-LTR_DR|154258
------------------------------------------------------------
---taagt-gtag-t-ttc---aaacta-a-ttt-c-gagaagagcatgtga-tatgatt
gatcgcagctggtctctcatcc-gca----------------------atca-at-tata
a-g--------------------ccaaactc-a-c-aat-aaat-a-gcc--c--a-tct
cgcct---t-a-c-t-ctc-ttatct-tc-g--t-ttt-t---g-aagaa-t-ccc-t--
t-c-t-tccacccta-tctctc-ct----------t-ta-cct---------agctatcg
agaac-----tatctgatctcgt-ac--cccc-t-t--a-c-atgctca--t-tgaccag
gcaggagccctaggctcaat-tatctcagagctcaggattctct-ccc-gg-gacag---
--catgtctatta-a----tatcaag-ca-a-tatc-taa-gtgtgaactcttgaa----
------------------------------------------------------------
---------------------------------
>DIRS-4N1-LTR_DR|154259
------------------------------------------------------------
----------aag-t-tttgt-aaacta-a-ttt-c-gagagcatcacatgc-attgatt
gatctcagctggtcctgcgtc-aaca----------------------atca-ct-gata
a------accaatcacac-gaatccaagcctc--ca-at-aaag-a-gcc--c-aa--ta
tgtct---t-a-c-ctccc-tt------c-a--t-att-tg----aagaaat-cca-c--
c-cta-tccacccca-tctccc-cttt-cct-c----tt-ttacca-gggggagctcttg
agacc-----tacatgctctcgg-ac--caat-ttc----c-attctgt---acgaccag
gtgggagacctgggctcaa-gtatctctgagct---------------------------
------------------------------------------------------------
------------------------------------------------------------
---------------------------------
>DIRS-4N1-LTR_DR|226822
------------------------------------------------------------
------------------------------------------------------------
------------------------------------------------------------
------------------------------------aat-aaat-a-gcc--c--g-act
agcat---t-a-c-t-tcc-tcattt-tc-a--t-gtt-tt--g-aagaa-t-ccc----
c-c-a-tccacccca---gctccacct-ttc-ct-c-ct-ttatca-gagggagctctcg
agaac-----tacctgatctcgc-ac--cccc-t-c--a-c-atgctca--t-tgaccag
gcgggagccctgggctcaag-tatctctgagctcagggctctct-ccc-ag-gacagcat
accaaacctgcta-ttat-catcaag-ca-a-tatc-taa-gtgtgaactcttgaa--aa
caagctaaataatc-----tgccaacggtctaaggg------------------------
---------------------------------
>DIRS-4N1-LTR_DR|226823
------------------------------------------------------------
------------------------------------------------------------
------------------------------------------------------------
------------------------------------------------------------
------------------------------------------------------------
--------------------------------------------------------ctca
agaac-----tacct---------------------------------------------
----tagccctgggctcaat------------------tttact-cca-gg-gacagcat
gccaaacctgcta-ttaa-tatcaag-ca-a-tatc-taa-gtgtaaactcttgaaataa
------------------------------------------------------------
---------------------------------
>DIRS-4N1-LTR_DR|226824
------------------------------------------------------------
----------aag-c-tttac-aaacaa-a-ttc-t-gaaaggagcacatga-tatgatt
aatcatggctggcctctcatgc-gaa----------------------atcag-c-aata
atac----a-aatcaaatt-gattcaagctt-a-ca-at-aagt-a-gac--c-ga-ctt
tgccc---t-a-c-tacc--ttatcc-tt-g----ttg-t--gg-aagaa-t-ccc-c--
c-c--ttccacccca-actcct-cctt-ttc-ctcc-ct-ttacca-gggggagctcttg
agacc-----tacctgatctcgg-ac--cccc-t-t--a-t-atgct-------------
--gggaggcccaggctcaat-tatctccaagctcagggttctct-ccc-gg-gacagcat
gctaaacctgctaa-tat-tatcaag-ca-a-tatt-taa-gtgtgaactcttaaatt--
------------------------------gatgcttt----------------------
---------------------------------
>DIRS-4N1-LTR_DR|226825
------------------------------------------------------------
----------------------------------------aggagcatgtga-tatgatt
gattgcagctggtctcttaacc-cca----------------------atca-tc-aata
a-ac----c-aatcagatc-aatccaagcct-a-c-aat-aaat-a-gct--c--atttt
cacct---t-a-c-ttccc-ttatct-tt-g--t-ttt-t---g-aagaa-t--cc-c--
c-c-g-tccacccca-tctcct-catt-ttc-ct-c-tg-ttacca-gggggagctctcg
agacc-----tacctgatctcag-ac--ctgctt-t--t-c-atactaa--a-tgaccag
gcgggaggc--------aat-tatctccaagctcagggttctct-ccc-gg-gacagcat
gccaaacctgcta-ttcg-tatcaag-ca-a-tatc-taa-gtgtgagctcttaaa----
------------------------------------------------------------
---------------------------------
>DIRS-4N1-LTR_DR|226826
------------------------------------------------------------
----------aag-t-ttcac-aaacta-a-ttt-c-gagagaagcatgtga-tatgatt
gatcgtggctagtctctcatcc-ata----------------------atca-at-aata
a-tc----c-aatcaaatt-attccaaactc-a-t-aat-gaat-a-gcc--t--g-tct
agcac---t-a-c-t-ccc-ttatct-tc-a----ttt-tt--a-aagaa-t-ccc-c--
c-ctg-tccacccca-tctccc-cctt-ttc-ct-c-gt-ttacca-gagggatctgtcg
agaac-----tacctaatctctt-atc-cact-t-t--a-c-atgctca--t-tgaccaa
gcgggagccctgggctcaac-tatctctgagctcagggttctct-ccc-agggacagcat
gcc-----------------------------tatc-taa-gtgtgaactcttgaa----
------------------------------------------------------------
---------------------------------
>DIRS-4N1-LTR_DR|226827
------------------------------------------------------------
------------------------------------------------------------
---------tggtctctcatcg-gta----------------------atcat--tagta
a---gc--c-aatcagttt-aatccaaactc-t-tg-aa-aaaa-a-gcc--t----tct
------aacta---ttccc-ttatct-tc-g--t-ttt----cg-aagaa-a-ccc-c--
c-c-a-tccacccca-tctcc--cc-t-ttc-ct-c-ct-ttacca-gggggagttctcg
agaac-----tacctgatcttgt-ac--actc-t--------------a--t-tgatcag
gccggagccctgggctcaat-tatctccgagctcagagttcg---ccc-ag-aacag---
------------------------------------------------------------
------------------------------------------------------------
---------------------------------
>DIRS-4N1-LTR_DR|226828
------------------------------------------------agtgtgagccag
acttaagt-gaag-t-tttac-aaactc-a-ttt-c-gagaggagtac-tga-tatgat-
---tgt--------ccgcatct-gta----------------------atcag--caata
atgc------aatcaggtt-atctcaagctt-a-ca-at-aaat-a-gac--c-aa-ttt
caccc---taa-----cct-t-atct---ag--t-ttt----gg-aaga--t--tc-ca-
cgc--ttccaccccagtctcc-----t-ttc-ctcc-tt-ttacca-gggggagctcttg
agacc-----aacctgatcttgg-ac--cccc-t-t--g-c-aagcgaa--c-tgaccag
g------------------------------c-------tctc--cc--gg-gacagcat
accaaacctgctaa-tag-cgtcaag-ca-a-ta---c---gtgtgacttcttgaa----
------------------------------------------------------------
---------------------------------
>DIRS-4N1-LTR_DR|226829
------------------------------------------------------------
-----agt-gaag-t-tttac-aagcaa-a-ttt-c-aagaggagcatgtga-tatgatt
gattgcagctgccttctcattc-ttt----------------------atcag-c-aata
at-c----c-aatcagatt-tatttaagctt-a-ca-at-aaat-a-gac--t-ga-ttt
ttgcc---cta-c-aacc--ttatct-ta-a----ttt-t--cg-aagga-t--cc-a--
c-c--tttcacccca-tctcct-ccgt-ttc-ctcc-ct-ttacca-gggagagctctca
agacc-----tacctgatcttga-a---ctcc-t---ta-t-atgcttt--t-tgaccag
gcgtgagccctgggctcaat-tatctctgagctcaaggttctct-cct-ct-gacagcat
gccaa---------------ttcaag-ca-----------------------tgaaatta
------------------------------------------------------------
---------------------------------
>DIRS-4N1-LTR_DR|226830
------------------------------------------------------------
----------aag-t-ttcac-aaacta-a-ctt-c-aagaggagcacatga-tatgatt
gattatggctcgtttctcatct-gta----------------------g----gt-agta
a-gt----c-aatcggatc-attccaaactc-a-c-tat-aaat-a-agc--c--g-act
agcat---t-a-c-t-tcc-ttatct-tc-g--t-ttt-tt--g-aagaa-t-ccc-c--
c-c-t-tccacccca-tctccc-cc-t-ttc-ct-c-ct-ttacca-cggggagctctcg
agaac-----tacctgatctcgt-ac--tccc-t-t--a-c-atgctca--t-tgaccag
gcgggagccctgggctcaat-catctccgagctgagggttctct-ccc-ag-gacagcat
gccaaacctgcca-ttat-tatcaag-ca-a-tatc-taa-gtgcgaactcttgaa----
------------------------------------------------------------
---------------------------------
>DIRS-4N1-LTR_DR|226831
------------------------------------------------------------
----------aag---ttta--aaacaa-a-ttta--gaaaggaatacgtga-tatgact
gatggcggcaggcctctcatac-gtg----------------------atcag--caata
a-----t-caaatcagatcagattcaagctt-g-cc-at-aaat-aaaaa--c-aa-ttt
ccccc---t-a-c-tacct-t-attt-tc-a--t-ttt----gg-aagaa-t-tcc-c--
tct---tccacccca-tctcct-cctt-ttc-ctcc-ct-taac-aagggggaggtctc-
agacc-----tacctaatctcgg-ac--cccc-ttt--a-t-aggcttg--t-tgaccaa
tcggaagccctggg-tcaat-tatctctgctctcagggttctct-cct-gg-gacagcat
cccaaa------------------------------------------------------
------------------------------------------------------------
---------------------------------
>DIRS-4N1-LTR_DR|226832
------------------------------------------------------------
----------aag-t-tttat-taacaa-a-ttt-c-gagaggatcatatgc-tataatt
aattgcgggtggtctctcatca-aca----------------------gtcat--tgaca
a------accaatcagat-gaatccaggccc-a-ct-at-aaat-a-acc--c--a-ttt
tgtct---t-a-c-ttccc-ctatct-tc-a--t-ttt-tt-aa-aggaa-t-ccc-t--
t-c-a-tccactcga-tgtccc-tatt-tgc-ct-c-at-ttacca-ggtggagctttca
aga----------ctgatctcag-ac--cacc-t-t--t-t-atgctaa-at--caccag
gtgggagccctaggctcaat-tatctccgagctaaaggttcact-cct-gg-gacagcat
gccaaacccgcaa--tag-aatcaaa-ca-a-tagc-aaa-gtgtgaactcttgcaatga
t----ctgtaaaaaca--------------------------------------------
---------------------------------
>DIRS-4N1-LTR_DR|226833
------------------------------------------------------------
------------------------------------------------------------
------------------------------------------------------------
------------------------------------------------------------
------------------------------------------------aa-t-cct-c--
t-t--tttagcccca-tc-----------tc-ctcc-tt-tttcca-gggggagctctcg
acacc-----aagctaatcttgg-ac--cctctt-t--a-c-atgctca--t-tgaccag
gcgggggccttgggctcaat-tacctccaagctcagggttcttt-ccc-gg-aacagcac
ggcaaacctactat-tat-tgccaag-c--a-tatc-taa-gtgtgaactcttgaa----
------------------------------------------------------------
---------------------------------
>DIRS-4N1-LTR_DR|226834
-----------------------------------------------aaaactgctgtta
aattgagt-gaag-a-tttat-aagcta-a-att-c-gaaaggatcacatg-tcatgatt
gatcacggctggtctcacatc-taca----------------------atcat--tgata
a------accaatcagat-caatccaagcct-a-aa-gt-aaat-a-gcc--a-at--tt
ggtct---t-a-cct-ccc-atatct-tt-g--t-ttt-tg----aagaa-t--cc-tc-
t-g-tcca--cctca-tctcc--ccct-ttt-cc-a-ct-ttcacc-agaggagatctga
aggcc-----tacttgatctaag-------------------------------------
------------------------------------------------------------
------------------------------------------------------------
------------------------------------------------------------
---------------------------------
>DIRS-4N1-LTR_DR|226835
------------------------------------------------------------
----------aag-t-ttcac-aaacta-a-ttt-c-aagaggagcacg-----------
-------------------tct-gta----------------------atca-tt-agta
a-gc----c-aatctgatc-attccgaactc-a-c-tat-aaat-a-gcc--c--a-act
agcat---t-a-c-t-ccc-tcatct-tc-g----ttt-tt--g-aagaa-t-ccc-t--
c-t-a-tccacccca-tctcca-cc---ttt-tc-t-tt-ttacca-gagagagctctcg
agaac-----tacctgatctcat-at--ccac-t-c--a-c-atgctca--t-tgaccag
gcgggagccctgggctcaat-tatctccgagctcagggttctct--------gggttcat
gccaaacctgcta-ttat-tatcaag-ca-a-tatc-taa-gtgtgtactcttgaa----
------------------------------------------------------------
---------------------------------
>DIRS-4N1-LTR_DR|226836
------------------------------------------------------------
------------------------------------------------------------
------------------------------------------------------------
------------------------------------------------------------
------------------------------------------------------------
------------------------------------------------------------
---------------------------------------------------a-tgaccag
acgggagccctgggcttaag-tatctccgtgctcatggttttca-cca-gg-gacagcgt
gccaaacctgcag-ttag-tatcaag-ca-a-tagc-taa-atgtgaactcttgaa----
------------------------------------------------------------
---------------------------------
>DIRS-4N1-LTR_DR|226837
------------------------------------------------------------
------------------------------------------------------------
------------------------------------------------------------
------------------------------------------------------------
--------------c-----------ttc-g--t-ttt-tt--g-aagaa-t-tgc-c--
c-c-a-tccacccta-tctcct-tctt-ttc-ct-c-ct-ttaaca-gcaggagctctca
agaac-----tacctgatctcgt-ac--cccc-t-t--a--------ca--t-------g
ctcattgacatgggttcaat-tatctctgagttcagggttctct-ccc-gg-gacggctt
gccaaacctgcta-tcat-tttcaag-ca-a-tatc-cga-gtgtgaactcttgaa----
------------------------------------------------------------
---------------------------------
>DIRS-4N1-LTR_DR|226838
------------------------------------------------------------
-------------------at-aaacta-t-ttt-c-aaggggagaatgtaa-tataatt
gatcacggatggtctctcgtct-gtg----------------------atcag-------
----------------------------------ca-at-aaat-a-gac--a-ga-tgt
cacta---c---t-tgcc--ttatct-ct-g----ttt-t--gg-aagaa-t-ccc-c--
c-t--ttccacccca-tcttct-cctt-ttc-ct-c-ct-tcacca-agtggagctctca
agatc-----tacccgatctctg-ac--cccc-t-t----t-atgctaa--a-taaccag
gcaggagcc---------ct-gatctccgagctcagggttctcc-ccc-gg-gacaccat
gcctaatctgcaaa-tca-tgtcaag-ct-g-tatc-ta---------------------
------------------------------------------------------------
---------------------------------
>DIRS-4N1-LTR_DR|226839
------------------------------------------------------------
----------aag-t-ttaat-aaacta-g-ttt-t-aagagaagcatgtga-tatgatt
gaccgcggctgtgctgtcatct-gca----------------------atca-tt-gata
a-ac----c-tctccgatt-aatccaaacct-a-c-aat-aaat-a-gcc--c--a-ttt
cacct---t-a-c-ttccc-ttatct-tt-g--t-ttt-t---g-aacaa-t-ccc-c--
c-c-a-tctacccca-tctccc-cctt-tta-tt-t-ct-ttacca-gggggagctctca
aaa---------------------------------------------------------
----aaaacctgatctcaat-tatctctgagctcagggttctct-ccc-gg-ggacgcat
gccaaacctgcaa-ctag-tatcaag-ca-a-tatc-taa-acgggaactcttga-----
------------------------------------------------------------
---------------------------------
>DIRS-4N1-LTR_DR|226840
------------------------------------------------------------
------------------------------------------------------------
------------------------------------------------------------
------------------------------------------------------------
----------------cc--ttatct-tc-g----att-t--gg-aagaa-t-acc-c--
c-c--ttccacccca-tctcct-cctt-ttt-ctcc-ct-ttacca-gagggagctcaaa
agatc---------tgatctcag-ac--cacc-t-t--a-t-atactta--t-tgaccag
gcagg---------------------------------ttctct-ccc-gg-gacagca-
--------tgctaa-tag-cgttaag-ca-t--atc-tga-gtgtgaactcttgaaatat
gg-------------------------agttt----------------------------
---------------------------------
>DIRS-4N1-LTR_DR|226841
------------------------------------------------------------
----------aag-g-tttac-aaacta-a-ttt-c-aagagcagca-------------
---catgattggtctctcatct-gta----------------------atcag-c-aata
at-c----c-aatcagatt-gatccaagcct-a-ca-at-aaat-a-gac--c-aa-ttt
catcc---t-a-c-tgcc--ttatct-tt-g----ttt-t--ag-aataa-t--cc-c--
c-c--ttccactcca-tctcc--tctt-ta-acccc-at-ttacca-gtgggagctctcg
agctc-----tacctgatcttgg-ac--cttctt-t-tc-a-attatta--t-tg----g
g-------------ctcaat-tatctccgagttc---------t-cct-gg-gacagcat
gacaaacatgctaa-tag-tgccgag-ca-aatctc-taa-gtgtgaactcttg------
------------------------------------------------------------
---------------------------------
>DIRS-4N1-LTR_DR|226842
------------------------------------------------------------
------------------------------------------------------------
------gattggcctttcatct-gta----------------------atcag-c-aata
gt-c----c-tatcagatt-gattcaaaact-a-ca-ag-aaat-a-gtc--c-ga-ttt
cgccc---t-g-c-tacc--ttatct-tt-a----ttt-t--gg-aagaa-t-ccc-c--
c-c--ttccacccca-tctcct-cctt-ttc-atcc-ct-ttacca-ggtggagcccttg
agaac-----tacctgatctcgg-ac--ccct-t-t------------------------
------------------------------------------------------------
------------------------------------------------------------
------------------------------------------------------------
---------------------------------
>DIRS-4N1-LTR_DR|226843
------------------------------------------------------------
----------aag-t-ttcac-aaacta-a-ttt-c-gaaagaagcagttg---------
-----------gcctctcatct-gta----------------------atca-tt-agta
a-gc----c-aatc--att-aatccaaactc-a-c-tat-ga-t-a-gcc--t--g-tct
aaaac---t-a-c-t-ccc-ttatct-tc-g----ttt-tt-------------cg-c--
c-c-a-cccacccca-tctcct-cctttttc-ct-c-ct-ttacca-gggggagccctcg
agagc-----tacctgatcttgt-acc-c-cc-t-t--a-c-atgctca--t-tgaccag
acagttgccctgggctcaat-tatctccaagctcagggtcctat-cct-gg-gacagcat
gccaaacctgcta-ttat-tatcaag-ca-a-tatt-caa-gtgtgaactctcaaa----
------------------------------------------------------------
---------------------------------
>DIRS-4N1-LTR_DR|226844
--------------------------taaatg----------------------------
----------aag-t-tttac-aaacaa-a-ttt-t-aagagaagcacgtga-taggatt
tatctcagcgggtctcttatct-gta----------------------ttcag-c-aata
at-c----cgaatcagatt-gatccaaacct-a-ca-at-aaac-a-gac--a-ta-ttt
cacac---t-a-c-tgcc--tttttt-tt-g----ttc-t--ga-aagaa-t-tcc-c--
c-c--ttaatcccca-tctcct-cgtt-ttt-ttcc-ct-ttacca-gggggagctctag
agacc-----ta------------------------------------------------
------------------------------------------------------------
------------------------------------------------------------
------------------------------------------------------------
---------------------------------
>DIRS-4N1-LTR_DR|226845
------------------------------------------------------------
----------aag-t-tttat-aatctc-a-ttt-t-gagaggagcacatac-tatgatt
gatcaggcctggtctcatccctagta----------------------atcg-at----a
a-ac----c-aaaccgatc-aatccaagcct-a-c-aat-gaat-a-gcc--c--a-ttt
--------------t-cat-ttatct-tc-a--t-tac-tg----aagaa-t-tca-t--
c-c-c-ttctacccc---tctc-ctct-ttt-cc-t-cc-ttaact-gggggaactctcg
agacc-----taccttatcttgg-ac--ccct-t-t--t-c-atgctaa--a-tgaccag
gagggagccctgggctcaat-tatttctgagctcacggttctct-ccc-ag-gacagcat
gccaaacctgcaa-ttag-tatcaag-ca-a-tatc-taa-gtgtgatctcttataagga
agaacatgctgaaagacctgtcccacaaacttgagc--------------------agca
ttgcctcacggcaagaactgagtc---ctgggc
>DIRS-4N1-LTR_DR|226846
------------------------------------------------------------
-----------aa-g-tcttt-aaacta-a-ttt-c-gagaggagcacatga-tatgatt
gatcacagctgatctctcatcc-gta----------------------ataag-t-aata
at-c----c-aatcagatt-gatccaagccc-t-ct-at-aaat-a-gac--t-gt-ttt
caccc---t-a-c-tgcc--atatct-tc-a----ttt-t--gg-aagaa-t-ttc-c--
c-c--tttcaccgta-tctcct-cctt-ttc-cttc-tt-t--cta-gggggagctctcg
agacc-----taactgatcctag-ac--ctcc-t-t--a-c-atactaa--a-agacctg
gcaggagccctaggctcaat-tatctctgagcttagggttctct-ccc-at-gacatcat
gc-----------a-aat-agtcaag-ca-a-tatc-taa-gtgtgaaatcttgaa----
------------------------------------------------------------
---------------------------------
>DIRS-4N1-LTR_DR|226847
----------tgttaatggtca--------taagttaagc--------------tatctt
caaaatgt-aaag-t-tttat-gaacta-a-ttt-c-gagaggagcacatga-tatgata
gatcacagctgttcccccatct-gta----------------------atcag-c-ggga
aa-c----c-attcagact-gattcaagcct-aa-a-at-aaat-a-gac--c-aa-ttt
caaac---t-a-c-tgct--ttatct-tt-a----ttt-t--gg-aagaa-t-c-c-t--
c-c--gtccacccaa-tctcct-cctt-ttc-ctcc-c--ttacca-tggggagcactac
agacc-----tgcctgatcttgg-at--cccc-t-t--a-c-atgctaa--t-tgaccag
gcgggagccctgggctcaac-tatctc---------------------------------
------------------------------------------------------------
------------------------------------------------------------
---------------------------------
>DIRS-4N1-LTR_DR|226848
------------------------------------------------------------
--------------------------------------------------------gaat
gattgcgactggtttctcatcc-ata----------------------atcag--caata
a---tc--c-aatcatatt-gatccaaacct-a-ca-gt-aaat-a-ga-----------
-----------------ct-c-attt-tt-g----ttt-g--ga-agaat-t-ccc-c--
t-c--atccatctct-ttcttt-t------------------ccca-gttggagctctcg
agaac-----tacctgatcccgg-ac--cctc-t-t--a-c-atgttaa--t-tgacca-
-----------gggctcaat-tttctccaagctcatggttctct-ccc-ag-gacagcgt
gccaaacctgcaaa-tttgcgtcaag-ca-a-tatc-tag-a-ataaactcttaaa----
------------------------------------------------------------
---------------------------------
>DIRS-4N1-LTR_DR|226849
------------------------------------------------------------
------------------------------------------------------------
------------------------------------------------------------
--------------------------------------------ta-tcc--c--a--tt
catcc---t-g-c-cttcc-ttatct-tt-g--t-ttt-tg----agaaa-t-ccc-c--
c-c-a-tccacccca-tctccc-cctt-t-c-ct-c-ct-ttacca-tggggagctctcg
agacc-----tatgtg--------------------------------------------
------------------------------------------------------------
------------------------------------------------------------
------------------------------------------------------------
---------------------------------
>DIRS-4N1-LTR_DR|226850
------------------------------------------------------------
--------------------------ta-t-ttc-t-gagtttagcatgtga-tatgatt
gattgtggctggtctctcattc-gta----------------------atcag--taacg
a---tc--c-aatcagatt-gatccaagcct-a-ca-at-aaat-a-gat--g-ga-ttt
tgccc---t-a-t-tgcct-t-atct-tc-a----ttt-t--gg-aagag-t-ctc-c--
c-c--ttccacccta-tcctct-tttt-tta-ttgc--t-ttacta-gacagatctcatg
atttt-----aacctgatattgg-gc--cacc-t-t--t-t-atgctta--t-tgaccag
atgggagccctgggctcaat-tatctctgagctcagtgttgtct-cct-gg-gacagcat
gccaaacttgctac-tag-cgtgaag-ca-a-tttc-taa-atataaattattgaa----
------------------------------------------------------------
---------------------------------
>DIRS-4N1-LTR_DR|226851
------------------------------------------------------------
----------aag-t-ttcac-aaacta-t-ttt-t-ctgaggagcacatga-tatgatt
gatcacagctggtctcccatc-tgta----------------------ttaag--caata
a------tcgaatcggat-taatcccaactc-a-tt-at-aaca-a-acc--t---ccct
tcttc---t-t-t-ttttt-tttttt-tt-t--t-ttt-tg----aagaa-tcccc-c--
c-t-a-tacc--cca-tcttcc-ttgt-ttc-ct-c-ct-ttacca-gggggaactctcg
agacc-----tacctgatctcga-ac--ccct-t-ac---a--tgctca-at--gaccag
acgggagccctgggctcaag-tatctccgaggtcaaggttttctcccccgg--aca----
-----acctgcta-atat-tatcaag-ca-a-tatt-taa-gt-tgaactcttga-----
------------------------------------------------------------
---------------------------------
>DIRS-4N1-LTR_DR|226852
------------------------------------------------------------
----------aaa-t-ttcac-aaaata-a-ttt-c-gagaggaacatgtaa-tatgatt
gatctcggctggtctctcatct-gta----------------------atca-tt-agta
g-gc----c-aatgggatc-attccaaactc-t-c-tat-aaat-a-gcc--c--g-act
agcat---c-a-c-c-cct-tcatct-tt-g--t-ttt-tt--g-agaag-t-cca-c--
c-t-a-tccacccca-tttc-c-ccct-ttt-tt-c-ct-ttacca-ggaggagctctcg
agaac-----tacctgatctcat-ac--ctcc-t----a-c-atgctca--t-tgatcag
gcgggagccctggcctcaat-tatctccgagctcagggttctct-att-gatgattgaat
gtcaaacctgcta-ttat-tatcaag-ta-a-tatc-taa-gtttgaactcttgaa----
------------------------------------------------------------
---------------------------------
>DIRS-4N1-LTR_DR|226853
------------------------------------------------------------
----------aag-t-tttat-aaacta-a-ttt-t-gagaggagcacatga-tatgatt
gatag--gcaggtctctcatcc-gca----------------------atca-tc-gata
a-ac----c-aatcacatc-aatccaagcct-a-c-aat-gaat-a-tgc--c-at-ctt
cacct---t-a-c-t-tcc-ctatct-tt-g----ttt-tt--g-aagaa-t-c------
--------cacccaa-tc----------ttc-ct-c-ct-ttacca-gggggagctctcg
aggcc-----tacctaatctcgg-accgcttc-t-t--t-c-atgttaa--a-tgaccag
gtgggaaccctgggctcaat-tatctctgagctcagggttctct-cct-gg-gacagcat
gccaaacctgcaa-ttag-tatcaag-ca-a-tatc-taa-gtgtgatctcttgaa----
------------------------------------------------------------
---------------------------------
>DIRS-4N1-LTR_DR|226854
------------------------------------------------------------
----------aag-t-ttcac-aaactc-a-ttt-g-gagaggagcccgtga-tatgatt
gatcgcggctggtctctcatct-gta----------------------atca-tt-agta
a-gg----c-aattggatt-gttccaaactc-a-c-tat-aaat-a-gtc--c--g-act
aatct---t-t-c-t-ccc-tcatct-tc-g--t-ctt-tt--g-aagaa-t-ccc-c--
c-c-a-tccacccca-tctcct-cc-t-ttc-ct-t-at-ttacca-gggggagctctcg
agatt-----gtcctgatctcag-ac--ccac-t-t--a-c-atgctca--t-tgaccag
gggggagccctgggctaaat-tatctcctagcttaggattctct-ccc-gg-gacagcaa
gccaaacctgcta-ttat-tatcaag-ca-a-tatc-taa-gtgtgaactcttgaa----
------------------------------------------------------------
---------------------------------
>DIRS-4N1-LTR_DR|226855
---aaattgttgcaaacaatttatatgggctgaatt------------------------
---taagt-atag-t-tttat-aaacta-a-ttt-c-gagaggagcatgtga-tatgact
gattacggctgatcttttattt-gtt----------------------ataag-c-aaca
at-c----c-aatcagatt-gatccaagtct-a-ca-at-taat-a-gac--c-ga-ttt
caccc---t-a-c-tgcc--t------tc-g----ttt-t--ag-aagga-t-tcc-c--
c-t--tttcacccaa-tctctt-cctt-ttc-c--------------aggggagctctcg
agacc-----tacctaatctcag-ac--c-------------------------------
-catgggccctgggctcaat-tatctctgagtttagggttctct--tt-aa-gacagcat
gccaaacctactaa-tga-catcaat-ca-a-tatc-taa-gtgtgaactattgaa----
------------------------------------------------------------
---------------------------------
>DIRS-4N1-LTR_DR|226856
------------------------------------------------------------
----------aag-t-ttcac-aaacta-a-tta-c-gagaggcgcacgtga-tatgact
ga--------------tcatca-gta----------------------ttca-tt-agta
a-gt----c-aatcggatc-attccaaactc-a-c-tat-aaat-a-gcc--c--a-tct
agcaa---t-a-t-aacc--ttatct-tc-a--t-tta-t---a-aagaa-t-ccc-a--
c-c-a-tccacccca-tctcct-cctt-ttc-ct-a-ct-ttacca-gggggagctccaa
agaac-----tatgtgatcttgg-ac--cccc-t-t--a-c-atgctca--t-tgaccag
gtgggagccctgggcacaat-tatctcccagctaagggttctct-ccc-ag-gaaagcag
gccaaacctgccaattgc-tatcaag-ca-a-tatc-taa-gtgtgaactattaaa----
------------------------------------------------------------
---------------------------------
>DIRS-4N1-LTR_DR|226857
------------------------------------------------------------
------------------------------------------------------------
-atcgtgattggtctctcatct-tta----------------------atca-tc-aata
a-ac----c-aatcagatt-aaacaaagcct-a-a-aat-aaac-a-gcc--c--t-ttt
cacct---c-a-c-ttccc-ttatct-tt-g--t-ttt-t---g-aagaa-t-tcc-c--
c-c-a-tcaacccca-tctccc-cctt-t-t-ct-c-ct-ttacca--ggggagctctcg
aaaac-----tacctgatctcag-ac--cctc-t-t--a-c-acgctaa--a-tgaccag
gcaggagccctgggcccatt-tatctttcagctcagggttctct-ccc-gg-gatagcat
gccaaccctgcaa-ttag-tatcaag-ca-a-catc-taa-gtgtgaactcttgaa----
------------------------------------------------------------
---------------------------------
>DIRS-4N1-LTR_DR|226858
------------------------------------------------------------
----------aag-t-tttat-aaacta-a-ttt-c-gagaggtgcatgtga-tatgact
gataagggctggtttcacatc-aatga----------------------tca-tt-gctt
g------tccaatcagat-gaattctagccta--a-----aattta-gcc--t-ag--tt
catct---t-a-c-cttcc-ttctt-----c--a-ttt-tg----aagaa-t-ccc-a--
c-c-a-tcttcccca-tctccc-cctt-t-c-ct-c-tt-ttacca-gggggagctctca
aaaac-----tacccgatcttgg-ac-----------------tgcttc---atgactag
gcgggagccctgtgcttaa-gtatctctgagcttagggttctct-cct-gg-gacagcat
gccaaacttgcta--tta-tatcaag-ca-------------------------------
------------------------------------------------------------
---------------------------------
>DIRS-4N1-LTR_DR|226859
------------------------------------------------------------
----------agg-t-tttat-aaacta-t-ttt-c-aattggagcacatga-tataatt
gatcgcggctggtctctcatcc-ata----------------------atcag-t-aata
at-c----c-aattagatt-gattcgagtct-a-ca-at-aaat-a-ga-----------
----------------gc--ttatct-tt-a----ttt-c--ga-aagaacc-ccc-c--
c-c--ttccacccca-tctcct-cctt-ttc-ctcc--t-gtact------------ctc
aaacc-----tgcctgatctcgg-ac--tccc-t-t--a-t-atgctca--t-tgaccag
gtccaattatcgaccacaat-tatcattgagctcggggttctct-ccc-at-gacaacat
gctaaacctgctaa-cag-catcaag-ca-a-tatc-taa-gtgtaaactcttgaa----
------------------------------------------------------------
---------------------------------
>DIRS-4N1-LTR_DR|226860
------------------------------------------------------------
ttttaaag-tgaa-g-ataag-gaacta-a-ttt-c-aataggagcacttga-tttgatt
gatcacgcctggtctaccatcc-ata----------------------ctcag-c-aata
at-t----c-aatcagatc-gattcaagcaa---ta----------------------tt
catcc---t-a-c-tgcac----tct-tt-c----ttt-t--gg-aagaa-t-ccc-c--
c-t---ttcaactca-tctcct-cctt-ta-c------------ca-gggggagctctca
agacc-----tacctgatctcag-ac--tatt-a-t--a-t-atgctaa--t-tgaccag
gcaggagccctgggctcaat-tatctccgagctcagggttctct-ccc-aa-gacaacat
gccaaacctacta--tag-catcaag-ca-a-tatc-taa-gtgttaactcttgaa----
------------------------------------------------------------
---------------------------------
>DIRS-4N1-LTR_DR|226861
------------------------------------------------------------
-------------------------------ttt-c------------------------
------------------atct-gta----------------------atca-tt-agta
a-ac----c-aatcagatc-attccaaactc-a-c-tat-aaat-a-gcc--c--g----
--cat---t-a-c-t-ccc-ttatct-tt-g--t-ttt-tt--g-aagaa-ttccc-c--
c-c------------ttctcc--ccgt-ttc-ct-c-ct-tta---------agctctgg
agaac-----ta-ctgatctcgc-ac--cccc-t-t--a-c-ttgctca--t-tgaccag
gc-----ccctgg--tctat-tatcttagagctcagggttctct-ccc-ag-gacagcat
gccaaacctgcta-ttat-tatcaag-cc-a-tatc-taa-gtgtgaactcttgaattta
catctggaaaaaagtt--------------------------------------------
---------------------------------
>DIRS-4N1-LTR_DR|303166
------------------------------------------------------------
------------------------------------------------------------
------------------------------------------------------------
------------------------------------------------------------
----------------ttcattatcc-ta-g----ttt-tg--a-agaaa-c-cc--t--
c-c-a-tgcaccaca-tctcca-gc-t-ttc-ct-c-at-cttcca-gagggagctatta
agcac-----tacctgatctcga-ag--cccc-t-g--c-c-atgcta--------ccag
gtgggagccctgggctcaag-tatctccgagctcagggttctct-ccc-ag-gacagcat
gccaaatctgcaa-atta-tatcaag-ca-a-tagc-taa-gtgtgaactattgaa----
------------------------------------------------------------
---------------------------------
>DIRS-4N1-LTR_DR|303167
------------------------------------------------------------
----------aag-t-tttat-aaacta-a-ttt-t------gatcacgtgc-tttgatt
gatcatgactggtcctgcatc-a-ca----------------------atca-tc-tata
c------accaatcaggt-gaatctaagcttt--ca-at-aaat-a-gcc--c-gg--tt
tgttt---t-a-c-ttcca-ttgtct-tc-a--t-ttt-tg----aaaaa-t-ccc-c--
c-cca-cc--tcaca-tctcca-cc----at-tc-ctct-ttacc-------agctctcg
agatc-----tacctgatcttag-tc--cccc-ttc----t-acgctac---acaaccag
gcgggagctctgggctcga-ctatccccgagttcagggttctct-ccc-ag-gacagagt
ggcaaacctgcaa-ccag-tcttaag-ca-a-tacc-caa-gtgtgaactcttgaa----
------------------------------------------------------------
---------------------------------
>DIRS-4N1-LTR_DR|303168
------------------------------------------------------------
----------aag-t-tttat-taacta-a-ttt-t-gagatgatcacgtgc-tatgatt
caatacttttggtcttgcatc-aaca----------------------atcg-tc-gata
a------accaatcagat-gaatccaagcgta--ca-at-aaat-a-act--a-at--tt
tatct---t-a-c-cttcc-ttatct-tc-a--t-ttt-gg----aagat-t-ccc-t--
-------------ca-tccttc-ccct-ttc-ct-c-ct-ttatca--ggggagctttct
agacc-----gacctgatctcgg-ac--cgcc-ctt----ctatgctat---atgaccag
gcaggagccttaggctcaa-gcatctccgagctcaggtttctct-cct-gg-gacagcaa
accaaacctgaaa-ttag-tatcaag-ca-a-tatc-taa--------------------
------------------------------------------------------------
---------------------------------
>DIRS-4N1-LTR_DR|303169
------------ttatgaccacttttca---------------------gtcatataaca
cattaagt-ggag-t-tttat-aaacta-a-ttc---gagaggatcacatgc-tatgact
ggtcgcggatggtcctgcatc-a-ca----------------------atca-tc-gata
a------accaatcatgt-aaatcgtagccaa--tc-at-gtaa-a-tcg--t-at--tt
t---------a-c-ttcca-gtatct-aa-g--t-tct-ta----aagaa-t-ccc-c--
c-a-----------------tc-tcct-ttc-ct-c-ca-atacca-gggagagctctcg
agatc----------------------------tgt----t-------------------
--------------ctcaa-gtatctcagagctcagggatctct-ccc-gg-gacagcat
gcaaaacctgcaa-ttag-tattaag-ca-a-tagc-taa-gtgtgaactcttgaaagtg
aatcttatgtaaaatca-------------------------------------------
---------------------------------
>DIRS-4N1-LTR_DR|303170
------------------------------------------------------------
------------------------------------------------------------
------------------------------------------------------------
------------------------------------------------------------
---------------------------tt-g--t-ttt-t-g-g-aagat-t-ccc-c--
--c-a-tccactcca-tc-----------tc-ct-t-ct-ttacca-gggggagctcccg
agaac-----tacctaatcttgg-gc--cccc-t-t--a-c-atgctca--t-tgaccag
gcgggagccctgggcttaat-tatctccaagctcagggttctct-ccc-aa-gacagcat
gccaaacctgcta-atat-tatcaag-ca-a-taac-caa-gtgtgacctcttgaa----
------------------------------------------------------------
---------------------------------
>DIRS-4N1-LTR_DR|303171
------------------------------------------------------------
------------------------------------------------------------
------------------------------------------------------------
------------------------------------------------------------
------------------------------------------------------cc-c--
c-c--ttccacccca-tctcct-cctt-ttc-ctcc-ct-ttacta-gggggagctctct
agacc-----tacctgatctcgg-ac--cccc-t-c--a-t-atgctta--t-tgaccag
gtgggagccctgagctcaat-tatctc--agttcagggttctct-ccc-ag-gacagcat
gccaaacctgctat-tag-catcaag-ca-a-----------------------------
------------------------------------------------------------
---------------------------------
>DIRS-4N1-LTR_DR|303172
------------------------------------------------------------
------------------------------------------------------------
------------------------ta----------------------atcag-c-aata
at-c----c-agttagatt-aagccaagcct-a-aa-at-aaat-a-g------------
------------------------------------------------------------
---------acccca-tctcct-cctt-gtc-ctat--t-ttacta-ggggaagctctcg
agac--------cgcaatcttga-ac--tcca-t-t--a-a-atgctaa--c-tgaccaa
gtgggtaccctaggctcaat-tatctccgagctcagggttctct-cct-gg-gacaacct
gtaaat----------gg-catcaag-ca-a-tatc-caa-gtgtgaacttttgaa----
------------------------------------------------------------
---------------------------------
>DIRS-4N1-LTR_DR|303173
------------------------------------------------------------
---------------------------a-a-ttt-t-tagaggagcatgtga-tatgatt
gatcgcgtctagtctctcatcc-gta----------------------atca-tt-agta
a-gc----c-aatcggatt-attccaaactc-a-c-tat-aaat-a-gtc--a--g-ttt
agcaa---t-a-c-t-ccc-ttatct-tc-g--t-ttt-ttg-g-aagaa-t-aat-c--
c-c-a-tccacccca-actccc-tctt-ttt-ct-c-ca-t----------------tcg
agaac-----tacctgatctcat-ac--cccc-t-t--a-c-atgctca--t-tgaccag
tcgggag-ccttggctcatt-tatctcaaagctcaggggtctgt-cct-gg-gacagcat
gtcaaccctacta-ttat-tatcaag-ca-a-tatc-taa-gtgtaaactcttgaa----
------------------------------------------------------------
---------------------------------
>DIRS-4N1-LTR_DR|303174
------------------------------------------------------------
----------aag-t-tttag-aaacta-a-att-c-aagagtagcatacaa-tgtgatt
gattgcagctcgtccctcattc-aca----------------------atcag-t-aatg
at-c----c-tatcagatt-gatccaagccc-a-ga-at-aaat-a-gac--a-gg-tat
caccc---t-a-c-tgat--ttatct-tt-g----ttt-t--gg-aggaa-t-ccc-c--
c-c-tttccgcctca-tctcct-cctt-t---cttc-ct-taacca-gagggagctctcg
agacc-----tacttgatctcag-ac--cccc-t-t--a-t-atgctaa--t-tgaccag
gcggcagccctggggtcaat-tatctccaagctcagggttcgct-cct-gg-gacagcat
gtcaaaccggctaa-tag-agtcaag-ca-a-tatc-ta---------------------
------------------------------------------------------------
---------------------------------
>DIRS-4N1-LTR_DR|303175
------------------------------------------------------------
-----aat-gaag-t-tttat-aaacaa-a-ttt-t-aagaggagcacgtga-tatgatt
ggtttcagctggtctcgcatc-aataatcattactagttgattcagatatta-tt-gcca
g------actaatcagat-gaattttagcctc--ca-at-aaataa-acc--c--a--tt
catcc-ctt-a-c-tttac-ttattt-tt-g--t-tt--tg----aagaa-t-ccc-a--
c-c-a-tt----------tcct-cctt-t-a-ct-------------gggggatccctcg
agacc-----ttcctgatattg------------aa----c-accct-------------
------gccctcggctcaa-gtatcccc-------gggttttct-tcc-gg-aacagcat
gccaagtctgcaaa-ttg-tatcaag-ca-a-tcgc-taa-gagtg--------------
------------------------------------------------------------
---------------------------------
>DIRS-4N1-LTR_DR|303176
------------------------------------------------------------
-------------------at-aaacttca-ctt-c-gagagaagcacatga-tatgatt
gattgtggctggtcttgcatc-tataatcattgctagtccaatcagatatca-tt-gcta
g------accaatcagat-gaattctagcctc--ca-at-aaataa-gca--t--a--at
catcc---t-a-c-tttcc-ttatct-tcga--t-tgt-tg----atgaa-a-ccc----
c-c-a-tccacccca-tccccc-cctt-t-c-ca-c-ct-ttacca-gggagagctctcg
agacc-----tacctgatctcgc-aa--ccct-tgt----c-atgctac---aagaatag
gcgggagccctaggctcaa-gtatctccaagctcagggttgtct-ccc-gg-gacagtat
gccaaagctgctat-tat-tatcaag-ca-a-tagc-taa-gtgtgaactcctgaa----
------------------------------------------------------------
---------------------------------
>DIRS-4N1-LTR_DR|303177
------------------------------------------------------------
----------aag-t-tttac-aaacta-atttt-c-gagaggagcatgtga-tatgatt
gatcatggctggtctctcatct-gta----------------------atcag-c-aata
at-c----c-aatcagagt-tattcaagact-a-ca-at-aaat-g-cac--a-ga-ttt
cgccc---t-a-c-tgcc--ttatct-tc-a----ttt-t--gg-aggaa-t-ccc-c--
c-c--ttccacccca-tctcct-cctt-ttc-ctgc-ct-ttatca-gagagagctctca
aaacc-----taccttatctcag-tt--tccc-t-t--a-t-a-----------------
------------------------------------------------------------
-----acctgctaa----------------------------------------------
------------------------------------------------------------
---------------------------------
>DIRS-4N1-LTR_DR|303178
------------------------------------------------------------
----------aag-t-ttcac-aatcta-a-ttt-c-taaaggagcttgtga-tatgatt
ggttgtggctggtctttcatct-tta----------------------atcag--caata
a---tc--c-aatcagagt-gattcaagctt-a-ca-at-taat-a-gac--c-ga-ttt
tgc-------------cct-t-atct-tt-a----ttt-t--gg-aaaaa-t-ccc-c--
c-c--ttccacccca-tctcct-cttt-ttc-ctcc-ct-ttacca-gggggatctcttg
ggacc-----tacctaacctcgg-ac--accc-t-t--c-t-acactta--t-t------
---ggagccctgggctcaat-tatctccaatctctgggttctct-ccc-gg-gacagcat
gccaaacctgctat-tag-cctcaag-ca-g-tatc-gt-------------tgaaagtg
aa----------------------------------------------------------
---------------------------------
>DIRS-4N1-LTR_DR|303179
------------------------------------------------------------
------------------------------------------------------------
------------------------------------------------------------
---------------------atccaaccct-a-ctaat-aaat-a-gac--t-ga-ttt
caccc---t-a-c-tgcc--atgtct-tc-g----ttt-t--gg-aagaa-t-ccc-c--
c-c--atccacttca-tcttct-catt-tt--cctc-ct-ttacct-gg----------g
agacc-----tacctgctctcgg-ac--cctc-t---ta-t-atgctaa--c-tgacctg
gcaggagcc--aggctcaat-tatctccgagctcagggttctct-ccc-a----------
----aacctgctaa-tag-tgtcaag-ca-a-tatc-taa-gtgtaaactcctgaa----
------------------------------------------------------------
---------------------------------
>DIRS-4N1-LTR_DR|303180
------------------------------------------------------------
----------aag-t-tttaa-aaagta-a-ttt-c-gagagaagcatgtga-tatgact
gttcgcggctggtctcccatct-gta----------------------atcat-t-agta
ag-c----c-aataggatt-aatccaaaatc-a-c-tat-aaat-a-gca--c-ag-tct
agtat---t-a-c-tccc--ttatat-tt-g--t-tgt-t--tg-aagaa-t-cc-----
----a-tccacccta-tccccc-tctt-ttc-ct-c-ct-tctcca-gagggaaatctcc
agaac-----tacctgatcttgt-a-----------------cccctcg--t-cgtccag
gtgggagccctgggctcaat-tatctcagagcttagggttctct-ctc-gg-gatagcat
gctaaacctgctaa-tat-tatcaag-ca-a-tatc-taa-gtgagatctcttgaaagta
agtgtc---------------------acactgtaagtaatttc----------------
---------------------------------
>DIRS-4N1-LTR_DR|303181
------------------------------------------------------------
------------g-t-tttac-aaacta-a-ttt-c-ga---gagcatgtga-tatgatt
gatagcagctggtctat-atcc-gta----------------------atcat-c-agta
at-c----c-atccagatt-gatccaagcct-a-ca-at-aaac-c-gac--c-ga-ttt
taccc---t-a-c-tgcc--ttatct-tt-g----ttt-t--gg-aaga-at-ccc-c--
c-c--ttccacccta-tctcct-tctt-tac-c------------a-gggggagctctcg
a---------tccctgatctcgg-a---ccgc-t-t--a-c-aagataa--t-tgaccag
g-------------ttcaat-tatctccgagctcagagttctct-acc-ag-gacagcat
gccaaacctgttaa-agg-cgtcaag-ca-a-tatc-caa-gtgttaactc---------
------------------------------------------------------------
---------------------------------
>DIRS-4N1-LTR_DR|303182
------------------------------------------------------------
---------------------------a-a-tttt--aagaggagcacatga-tattatt
gatcacggctggcctctcatcc-ata----------------------atcag--caata
a-----t-ccaatcagatt-gattcaagttt-a-ca-ac-at---ataac--c-ga-ata
cgccc---t-a-c-tacct-t-attt-tc-a--t-tt--------------t-cat-t--
ttc---attacccca-tctcct-ccct-ttc-ctac-ct-c-------------------
----------------atcttga-at--actt-tat--a-t-----tta--t-tgaccag
gcggaacccccggg-tcaat-tatctccaagctcagggttatct-cca-gg-gacatcat
gccaaacctgctag-tgt--aacatg-tg-g-tc----a---------------------
------------------------------------------------------------
---------------------------------
>DIRS-4N1-LTR_DR|303183
------------------------------------------------------------
-----------ag-t-ttttt-aaacta-a-ttt-c-aaga-gatcacgtgc-tatgcgt
ggctatgaattggtcctcgtg-atga-----------------------tca-at-gtca
a------accaataagat-taatcctagcctt--ca-at-aaatag-ccc--a--g--tc
tgttt---t-a-c-ttcca-atatct-t--g--t-ttt-tg----aagaa-t-ccc-t--
-------ccacccaa-tctccg-ccct-atc-at-c-ct-ttatta-aggggagctctcg
agaac-----ttcctcatctct--------------------------------------
----aagccctgagctcta-gtacctccgagctcagggttctct-cct-gg-gactgaat
gccaaacctgcaat-cag-catcaag-ta-a-tagc-taa-gtgtgaactcttgaa----
------------------------------------------------------------
---------------------------------
>DIRS-4N1-LTR_DR|303184
------------------------------------------------------------
-------------------------------------gagaggagcatgtgt-tatggtt
gatcacagctggttactcatct-gta----------------------atca-tt-aata
a-gc----c-aatcagatt----------------------att----ca--g--g-att
agcat---t-a-t-t-ccc-tcatct-tc-g--t-ttt-tt--g-aagat-t-ccc-c--
t-c-a-tccacctca-tctccc-cctt-ttc-ct-c-ct-ttacca-gggggagctctcg
aggac-----tacctcatctcgt-ac--cccc-t-c--a-c-atgctcg--t-tgaccag
gagggagcccagggctcaat-tatctacggactcagggttctct-cct-gc-gacagcat
gccaaacctgcta-ttat-tatcaag-tc-a-tatc-taa-gtgttgaaatct-------
------------------------------------------------------------
---------------------------------
>DIRS-4N1-LTR_DR|303185
---------------gtattg-----------------------------taggtgtctt
tt--agat-gaaa-tatttat-aaacaa-a-ttt-t-gagaggagaacgtga-tatgatt
gatcgtggctggcatcacgtc-aataatcattactagttcagtcagatatta-tt-gcta
t------accaatcagat-gaattctagactc--ca-at-aaataa-gcc--c--t----
------------------------------------------------------------
------------------------------------------------------------
------------------------------------------------------------
------------------------------------------------------------
------------------------------------------------------------
------------------------------------------------------------
---------------------------------
>DIRS-4N1-LTR_DR|303186
------------------------------------------------------------
------------------------------------------------------------
-----------------cataa-cta----------------------attag--caaga
a---tc--c-aataagaat-gatccaagcct-a-ga-ct-gatt-c-gcc--c-t-----
-------at-a-c-tgcct-t-atct-tc-g----ttt-g--gg-aaaaa-t-ccc-c--
t-a--ttccaccgca-tctcct-cctt-ttg-ctct--t-ttacca-gggggagctctcg
agacc-----tacctgatctcag-ac--cctc-t-t--agt-atgctta--t-tgaccag
gcaggagccctgggctcaac-tatccttgagctcagggttcttt-cca-gg-gacagcat
gtcaaacctgctaa-tag-cgtcacg-ca-a-tatc-taa-gtgtgaactcttgcctaag
tggttagcaataaagcctggagtgcatgatttctccatgttcgcatgg------------
---------------------------------
>DIRS-4N1-LTR_DR|303187
------------------------------------------------------------
----------aag-t-ttcgc-aaactg-a-tct-c-aagagaaccatgtga-tatgatc
tatcgcgaatggtctgccatcc-tta-----------------------tca-tt-agta
a-gc----c-agtaggatt-aatccaaactc-a-c-tat-aaat-a-gct--c--a-tct
agtat---t-a-c-t-ccc-ttatct-tc-a--t-ttt-tt--g-aataa-t-ccc-c--
t-c-a-tccacccca-tttccc-cctt-ttc-ct-c-ca-ttacca-gagg---------
-gaac-----tacctgatctctt-at--cccc-t-t--a-c-atgctca--t-cgaccag
gcaggagccctgggcttaat-tatctccaagctcagggttctct-cgc-gg-gacagcct
gccaaaccagcta-atat-tatc-------------------------------------
------------------------------------------------------------
---------------------------------
>DIRS-4N1-LTR_DR|303188
------------------------------------------------------------
----------agg-t-ttcat-aaacta-----c-t-gagagaagcacgtaa-tatgatt
gagcacgactggattctcatcc-aaa----------------------atcag-t-aata
ac-g----c-aatcagatt-gatccgagctt-a-ca-at-aagt-a-gac--a-ga-ttt
taccc---t-a-c-tgc-c-ttatca-t-cg----ttt-t--gg-aagaa-t-ccc-c--
c-c---tccacccca-tctccc-cctt-ttc-ctcc-at-ttttca-aggggagctctcc
agacc-----tacctgatctcgg-ac--cccctt-t--a-t-atg--------------g
gagggagccttgggctcagt-tatgtctgagctcagagttttct-ccc-ag-gacagcat
gccaaacctgctat-taa-tgccaag-g--a-tatc-taa-gtgtaaactctcgaa----
------------------------------------------------------------
---------------------------------
>DIRS-4N1-LTR_DR|303189
------------------------------------------------------------
------------g-t-tttac-taacct-a-ttt-t-gagagaagcatgtga-tatgatt
gatcgtggctggtctttcattt-gta----------------------atcag-t-aatg
at-c----c-aatcagatt-gatccaagtct-a-ca-at-aaat-a-gac--c-ga-ttt
tacct---t-a-c-tgcc--ttattt-tt-g----ttt-t--gg-aagaa-t-ccc-c--
c-c--tttcacccca-tctcct-cctt-ttc-ctcc-tt-ttacca-tggtgagctcttg
agacct---atacctgatcttgg-at--cccc-t-t--a-c-ctgccaa--t-tgaccta
gtgggagccccgggttcaat-tatctccaggcttagggttttct-cca-aa-aacagcat
gccaaaactgctaa-tag-cgtcaag-ca-a-tatc-taa-tcgtgaatacttgaa----
------------------------------------------------------------
---------------------------------
>DIRS-4N1-LTR_DR|303190
------------------------------------------------------------
----------aag-t-ttttt-aaacta-a-tat-c-gagaggatcacatgc-tatgatt
gaccgcggctggtctcacatc-aacg----------------------atca-tt-gata
a------accaatcagat-aaatccaagccta--ca-at-aaac-t-tcc--c-ct--tt
tatct---c-a-c-ctccc-ttatct-tt-a--t-ttt-ag----aagag-t-cct-c--
c-c-a-tccatgcca-tcgccc-cctt-ttc-ct-c-tt-ttacca-gtggaagctctca
agacctactgtacctgatctcgg-a---cccc-att----ctatgttaa---atggccag
gtgggagccttgggctcaa-gcatccctgaacctagggttctct-tcc-ag-cacagcat
gccaatcctgcaa-ttag-tatcaag-ca-a-tagc-taa-gtgtgtactctggaa----
------------------------------------------------------------
---------------------------------
>DIRS-4N1-LTR_DR|303191
-----------agtaataattaat--------------ta---------------tgatt
acttaagt-gaag-t-tttac-aaacta-a-ttt-c-caaaggagcatgtga-tatgatt
gctcgcggcgggtctctc------------------------------atcag-c-aata
tt-c----c-aatcagatc-aatccaatcct-a-ca-a-----t-a-aat--c-a-----
---cct--t-t-c-tgcc--ttattt-tc-a----gtt-t--gg-gagaa---ctg-a--
a-c--atccactcca-tctcct-cctt-ttc-cttc-ct-tttcga-gagggagctctcg
agacc-----tatctggtcttgg-ac--ccta-t-t--a-c-atgctaa--t-tgactag
gcaggagccctaagctcaat-tatctccgagcttagggttctct-ccc-gg-gacagcat
gccaaacctgctaa-aag-tgtgaag-aa-a-tatc-taa-gtgtaaactttagaa----
------------------------------------------------------------
---------------------------------
>DIRS-4N1-LTR_DR|303192
------------------------------------------------------------
-----agt-gaag-t-ttcac-aaacta-a-ttt-c-gagaggagcacgtga-tatgatt
gatcgcagctgatctttcatct-gta----------------------atca-tt-agta
a-gc----t-aatcggatt-gatcctaactt-a-c-cat-aatt-a-gcc--c--g-tca
agaat---t-a-c-t-ccc-ttatct-tt-a--t-gtt-tg--a-agaa----tcc-c--
c-c-a-tccacccca-tctc-c-ccct-ttt-ct-c-ct-ttacca--ggggaactctca
agaac-----tacctgatctcat-ac--cccc-t-t--a-c-atgacta--t-caaccag
gagaga-------gctcaat-tatctccaagctctgggttctct-ccc----------ct
gccaaacctgcta-gtat-gttcaag-ca-a-tatc-taa-gtgtaaactcttgaa----
------------------------------------------------------------
---------------------------------
>DIRS-4N1-LTR_DR|303193
------------------------------------------------------------
------------------------------------------------------------
------------------------------------------------------------
-------------------------aaccct-a-ca-at-aaac-a-gcc----ga-ttt
cacct---t-a-c-ttccc-ttaatt-t-ag--c-ttt-t---g-acata-c-ccc-c--
c-c-a-tccacccca-tctccc-cctt-ttc-ct-c-tt--tac-a-gggggtgctctca
aaaac-----tacctgat------------------------------------------
------------------------------------------------------------
------------------------------------------------------------
------------------------------------------------------------
---------------------------------
>DIRS-4N1-LTR_DR|303194
------------------------------------------------------------
------------------------------------------------------------
------------------------------------------------------------
------------------------------------------------------------
---------------------------------------t--ca-agggc-c-ccc-t--
c-c--ttcc----------------------------------------gtgggccctga
-------------------------------------------gacttg--a--------
------gtcctgggctcaat-tatctccaagctcagggttctct-ccc--------acat
gccagacctacaat-tag-tatcagc-aa-t-c----taa-gtgtgaactcttgaaat--
------------------------------------------------------------
---------------------------------
>DIRS-4N1-LTR_DR|303195
------------------------------------------------------------
--------------t-ttttt-taatga-a-ttt-c-gagagaaacacatga-tataact
gatcgcggctggtgtcacatc-aataatcattgctagtccaaccagatatca-tt-gcta
g------actaatcagat-gaactccagcctc--ca-at-aaataa-gcc--t--a--ct
catcc---t-a-c-cttcc-----------------------------------------
------------------------------------------------------------
------------------------------------------------------------
------------------------------------------------------------
------------------------------------------------------------
------------------------------------------------------------
---------------------------------
>DIRS-4N1-LTR_DR|303196
------------------------------------------------------------
----------aag-t-tttat-aaacta-a-ttt-t-gggaggagcacgtga-tatgatt
gatcacggctggtctctcatct-gca----------------------ttca-tc-tata
a-at----c-aatcagata-aacctaaatta-a-a-ta---------gcc--c--a-ttt
cacct---t-a-t--ttcc-ctaatc-tt-g--a-ttt-tt--g-cagaa-t--cc-c--
c-t-a-tccacccca-tctccc-cc------------ct-gtacca-gggggagctcttg
-agac-----tacattatcccg-tac--cccc-t-t--a-c-gtactaa--t-tgaccag
gtgggagccctgggctcaat-tatctccaagctcagggttgtct-ccc-tg-cacagcat
gccaaacctgctg-ttag-tatcaag-aa-a-tatc-taa-gtgtgaactcttgaa----
------------------------------------------------------------
---------------------------------
>DIRS-4N1-LTR_DR|303197
------------------------------------------------------------
----------aag-t-tttat-aaac------------------gagcatga-tatcata
gatcgtgcctggcctcttattg-gct----------------------gtcat-t-aata
at-t----c-aatcagatt-gactcaagctt-t-ca-at-aaat-a-gac--a-ga-ttt
taccc---t-a-c-tgcc--taatcg-tc-a----ttt-t--ga-aagaa-c-c------
------------------------------------------------------------
------------------------------------------------------------
------------------------------------------------------------
------------------------------------------------------------
------------------------------------------------------------
---------------------------------
>DIRS-4N1-LTR_DR|303198
------------------------------------------------------------
----------aag-t-tttac-aaacta-a-ttc-t-gagaggagcacatga-tatgatt
gatcgcagctagcctttcatcc-gta----------------------aacag-c-aata
aa-c----c-aatcagatt-gattcaagctt-a-cagat-aaat-a-gac--t-ga-att
cgccc---t-a-c-tacc--ttatct-tc-a----ttt-t--gg-aagaa-t-ccc-c--
c-c--ttccacccca-tctcca-cctt-tg------------acta-aggggagatcctg
agacc-----taactgatcttgg-ac--caaa-a-t--a-t-atgctta--t-tgaccag
gtgggagtcctaagatcaat-tatctcagggttc---------t-cca-gc-gacagcat
gctaaacttgctat-tag-cgtcaag-ca-tgtatg-taa-gtttaaactcttgaa----
------------------------------------------------------------
---------------------------------
>DIRS-4N1-LTR_DR|303199
------------------------------------------------------------
-tttaagt-taag-t-ttgat-aaacta-a-ttt-g-atgagaagcatatga-tttgatt
gattgcggtcgatctctcattt-gca----------------------atca-tc-gata
a------acca----------------------------------------------ttt
atc---------------------------------------------------------
------------------------------------------------------------
------------------------------------------------------------
---------------------------------------------------------cat
gccaaacctgcta-ttag-tatcaag-ca-a-tatc-taa-agagtaactcttgaa----
------------------------------------------------------------
---------------------------------
>DIRS-4N1-LTR_DR|303200
------------------------------------------------agtgtgaccaca
gcttaagt-gaag-t-ttcac-aaacta-a-ttt-t-gaga---------ga-tacgatt
gatcgcagctggtctctcatct-gta----------------------atca-tt-agta
a-gc----c-aatcagatc-attccagactc-a-c-tat-aaat-a-gcc--c--a-act
agcgt---t-a-c-t-ccc-tcatct-tc-a--t-ttc-tt--g-aagta-t-ccc-c--
c-cca-tccacccctatctca--ccct-ttc-ct-c-ct-ttatca-ggggaagcactag
agaac-----ttcctgatc---------c-cc-t-t--a-c-atgctca--t-tgaccag
gc-----------ggtcaat-tatgtccgagctcagggttctct-cct-gg-gacag---
gccaaacctgcta-ttat-tatcaat-ca-a-tatc-taa-gtgtgaactctgtaaagct
tattc-------------------------------------------------------
---------------------------------
>DIRS-4N1-LTR_DR|303201
------------------------------------------------------------
------------------------------------------------------------
------------------------------------------------------------
------------------------------------------------------------
--ttt---t-a-c-t-tctattatct-ta-g----ttt-tt--g-aagaa-t-tc--c--
c-c-a-tacacccta-tctccc-cg-t-ttc-ct-c-ct-ttacga-gggggagctctcg
agacc-----ttcctgatctctg-ac--cccc-t-t--c-t-atgctat--a-cgaccgg
gcgggagccctgggctcaag-tatctccaaactcagggttctct-ccc-gg-gacagcat
gccaaacctgcaa-tcag-tatcaag-ca-a-tagc-taa-gtgtgaactcttaaa----
------------------------------------------------------------
---------------------------------
>DIRS-4N1-LTR_DR|303202
------------------------------------------------------------
----------aag-c-tctat-aaacta-a-ttt-c-gtgaggagcttgtga-tatgatt
gattgtggctggtctctcatcc-ata----------------------at----c-aata
at-c----c-aatcagatt-gatccaagcct-a-ca-at-aaat-a-gac--t-ga-ttt
caccc---t-t-t-tacc--ttatct-tt-a----ttt-t--gg-tagaacg-ccc-c--
c-c--tttcacccta-tctcct-tctt-ttc-c-cc-ct-ttacca-gggagagctctca
agacc-----tacctgatctcgg-ac--ccca-t-t--a-c-atgctaa--t-tgaccat
g---------------caat-tatttccgagctcagggctctct-ccc-ag-gacagcat
ggcaaacctgctaa-tag-ctcctag-ca-a-tatc-taa-gtgtgaactcttgaa----
------------------------------------------------------------
---------------------------------
>DIRS-4N1-LTR_DR|303203
------------------------------------------------------------
----------aag-t-tttat-aaacta-a-ttt-t-gagaggtgcatatga-tctgatt
gatcgcagctggtctcccatct-gca----------------------atca-tc-aata
a-ac----c-aatcagatt-aatccaaacct-a-c-aat-aaat-a-gcc--c--a-ttt
catct---t-a-c-tacac-ttatct-tc-g--t-ttt-t---g-aagaa-t--cc-c--
c-c-a-tccaccaca-tatccc-cctt-ttc-ct-c-ct-----ca-ggcggagctttta
agaat-----taccaaatctcgg-ac--cctc-t-t--a-c-atgctca--t-tcaccag
aagggagccctgggctcaat-tacctccgagctcagggttctct-cct-gg-gacagcat
gccaaacctgtta-ttag-tttcaag-ca-a-tatc-taa-gtgtgaactcttaaa----
------------------------------------------------------------
---------------------------------
>DIRS-4N1-LTR_DR|303204
------------------------------------------------------------
----------aag-t-ttcac-aaatta-a-ctt-c-gagaggagcacatga-tatgatt
gatcgcagctggtctctcatct-gta----------------------atca-tt-agca
a-gc----c-aatcggatc-attccaaactc-a-c-tat-agat-a-tcc--c--g-tct
agcat---t-a-c-t-ccc-ttatct-ca-a--t-ttt-tt--a-aagaa-t-ccc-a--
c-c-a-tccc-----------c-ccat-ttc-ct-c-ct-ttacaa-gggggagctcttc
agaac-----tacctgatctcgt-ac--ctcc-t-t--a-c-atgctca--t-tgaccag
gcgggagccctgggctaaat-tatctttgagctcagggtttt------------------
------------------------------------------------------------
------------------------------------------------------------
---------------------------------
>DIRS-4N1-LTR_DR|385339
------------------------------------------------------------
--------------------------------------------tcatgtaa-tatgatt
gatcgcggctggtctctcatca-gta----------------------atcag-t-aata
at-c----c-aatcacatt-gatccaagact-g-ca-at-aaat-a-gac--c-aa-ttt
tgctc---t-a-c-tgct--ttatct-tc-a----ttg-t--gg-aagaa-a---c-c--
ccc--ttccacccca-tctcct-cctt-ttc-ctcc--t-ttacca-gggggagctctcg
agacc-----taccttatcttgg-ag--cccctt-t--a-g-atgctca--t-tgacaag
gcgggagtcctgtgctcaat-tacctccgagctcagggttctct-ccc-gg-gacagcat
gccaaacctgcaaattag-cgtcaag-ca-a-tatc-ta---ag-aatttcttcagctga
c-----------------------------------------------------------
---------------------------------
>DIRS-4N1-LTR_DR|385340
----------------------------------------------------------ct
ctcaaagt-gaag-t-ttgat-aaacta-a-ttt-c-gagaggagcacgtaa-ttttaat
gataccggc----------------------------------------t----------
---------------------gtccaaacct-a-ca-at-aaat-a-gcc----ca-ctt
cacat---t-a-cgtcccc-ctatct-t-cg--t-ttt-t---g-aagaa-t-ccc-c--
cac-a-tccacccca-tctccc-cctt-ttc-ct-c-ct--cac-c-aggggagctcttg
aaaac-----tacctgatttcgt-ac--cccc-t-t--a-c-atgctaa--t-tgagcat
gcggga-tc-------caat-tatctccaagctcagagttctct-cct----g---g---
g--a--c-----------------a-----------------------------------
------------------------------------------------------------
---------------------------------
>DIRS-4N1-LTR_DR|385341
------------------------------------------------------------
--------------------------ta-a-ttt-c-aagaggagcacatga-aatgatt
aatcgtggctggtctctcatct-gca----------------------atca-tt-gata
a-ac----c-aatcagatt-aatc-----ct-a-a-cct-aaat-a-gcc--c--a-tta
cacct---t-a--------------------ctt-tta-t---t-a--------------
------------------------------------------------------------
------------------------------------------------------------
------------------------------------------------------------
------------------------------------------------------------
------------------------------------------------------------
---------------------------------
>DIRS-4N1-LTR_DR|385342
------------------------------------------------------------
------------------------------------------------------------
------------------------------------------------------------
------------------------------------------------------------
----------------cc--atatct-t--g----ttt-t--gg-aagaa-tcccc-c--
c-c--ttccacccca-tttcct-cctt-tt--ctac-tt-tacttg-ggg-gagctctca
agact-----tacctgatctcgg-ac--cctc-t----a-c-atgctaa--a-agacttg
gtggaa-ccctgggctcaat-tatctctgagctcagggatctct-ccc-ag-gacagtta
gccaaacctgctaa-aag-catcaaa-ca-a-tatc-taa-gtgtgaatctt--------
------------------------------------------------------------
---------------------------------
>DIRS-4N1-LTR_DR|385343
------------------------------------------------------------
----------aag-t-tttac-aaacta-a-ttt-a--------------ga-tataatt
ggtcgcagctggtctctcatct-gta----------------------atcag-c-tata
at-c----c-aatcagatt-gatccaagcct-a-ca-tt-aagt-a-gac--t-ga-ttt
caccc---t-a-c-tacc--ttttct-tt-g----ttt-t--tg-aagaa-t-ccc-c--
c-c--ttccacccca-tcttct-cctt-ttc-ttcc-tt-ttatca-gggggagcgatcg
agacc-----tacctgatctcag-ac--cccc-t-t--a-t-ttgctta--t-tgaccag
accagagccctgggctcaaa-tatgtcctagctcagggttctct-cct-gg-gaaagcat
gccaatcctgctaa-tag-catcaat-ca-a-tatc-taa-gtgtgaactcttgaaatg-
----------------------------gactaaggtaaacgtatttcga----------
---------------------------------
>DIRS-4N1-LTR_DR|385344
------------------------------------------------------------
-----------ag-t-tttat-aaacta-a-ttt-c-gagaggagcacgtgc-tatgatt
ggttgcagctggtctctcatct-gca----------------------atca-tc-gata
a-ac----c-aatcagatt-aatccgagcct-a-c-aat-aaat-a-gcc--c--a-ttt
cacct---t-a-a-ttccc-ttatcg-ta-a--t-ttt-t---g-aaaaa-t-ccc-c--
t-c-a-tccaccaca----------tt-ttc-ct-c-ct-ttgcca-gagggagctcctg
aaacc-----tac-----------------------------------------------
------------------------------------------------------------
------------------------------------------------------------
------------------------------------------------------------
---------------------------------
>DIRS-4N1-LTR_DR|385345
------------------------------------------------------------
----------aag-t-tttac-aaaata-a-ttt-t-gagagggggacggga-tatgatt
gattgtggctggcctctcatcc-ata----------------------atcag--aaaca
a---tc--c-aatcagatt-aatccaagccg-a-ca-g-----------------a-ttt
taccc---t-a-c-ttgcc-t-atct-tc-g----ttt-t--gg-aagaa-a--ac-c--
c-c--ttccatccca-tctc------------cttc-tc-ttacca-ggggaagttctcg
atacc-----tac-tgatcacag-ac--cttc-t-t--a-c-attctaa--c-agaccag
gcaggaacccggtgctcaat-tttctccaagctcagggttcact-gct-gg-tacagcat
ggcaaacctgctag-tac-cgtcaag-ca-a-tatc-taa--------------------
------------------------------------------------------------
---------------------------------
>DIRS-4N1-LTR_DR|385346
------------------------------------------------------------
------------------------------------------------------------
------------------------------------------------------------
-----------------------------------------------------------t
tgctt---t-gtt-tgcc--ttattt-tc-a----ttt-t--gg-aagaa----------
t-c--cc-ccttcaa-cc-----ccat-ctc-ctcc-tt-ttacta-gggggagccctcg
agagc-----taccttatctcag-at--cccc-t-t--a-t-atgctta--t-tgaccag
gcaggagccctaggctcaat-tatctctgagcttggggttctct-cct-gg-gacagcct
gccaaaccagctaa-tag-cggcaag-ca-a-tatc-taa-gtgtgagctcttaaa----
------------------------------------------------------------
---------------------------------
>DIRS-4N1-LTR_DR|385347
------------------------------------------------------------
----------aag-t-ttcac-aaacta-a-ttt-t-gagaagagcatcgga-tatgatt
gatcgcagctggtctg--gtct-tta----------------------atca-tt-atta
a-cc----c-aagcggatc-attccaaactc-a-c-tac-aaat-a-gcc--c--a-act
agtat---t-t-t-t-ccc-ttatct-tc-g--g-ttt-ct--g-aagaa-t-ccc-t--
c-c-a-tccacccca---tctcccctt-ttc-ct-c-ct-ttaaca-gggggagctctca
agaat-----tacctgatctcct-ac--cccc-t-a--a-c-atgctca--t-tgactag
gcgggagccctgggctcagt-tatctcgaaattcagggttcttt-ccc-ag-gacagcat
gccaaacctgcta-ttat-tatcaag-ca-a-ta---taa-gtgcaaactctaaaa----
---------tatgt-----t----------------------------------------
---------------------------------
>DIRS-4N1-LTR_DR|385348
------------------------------------------------------------
----------aag-t-ttcac-aaacta-a-ttc-t-gagaggagcacgtga-tatgaaa
gatcgcagctggtctctcatc---------------------------aaca-tt-ggca
a------accaatcggatt-aac----------------------------------tct
agcat-----tac-tcact-t-atct-tt-g--t-ttt-t--tg-aagaa-t-cca-c--
c-c-a-tctacccta-tctcat-tctt-tg--ct-t-tt-ttacca-gggtgaacgctcg
agaac-----tacctgatctcga-ac--cccc-t-t--a-c-atgctca--t-tgaccgg
gcaggagccc------------------------------ctct-cct-ag-gacagcat
gacaaacctgcta-ttat-tatcaga-ca-a-tatc-cat-gtgtgaactcttgaa----
------------------------------------------------------------
---------------------------------
>DIRS-4N1-LTR_DR|385349
------------------------------------------------------------
-----------------------aacta-a-ttt-a-gagaggagtacatga-tatgatt
gattgcagctggtctctcatct-gta----------------------atcag-c-aata
at-c----c-aatcagatt-aatccaagcct-a-cg-at-aaat-a-gac--c-ga-ttt
catat---t-a-c-tgtc--ttatct-tc-g----ttt-t--gg-aagac-c-ccc-caa
c-c--ctccacccca-tctcct-cctt-ttt-ctcc-tt-ttacca-gggggagctctcg
agacc-----tacctgatgtcag-ac--accc-t-t--a-c-atagtaa--t-tgacaag
gcgggagccctgggctcaat-tatctctgagctcagggttctct-cct-gg-gacagcct
gccaaacctgctaa-tag-tgtcaag-ca-a-tatc-taa-gtgtgaaatagtggtttt-
----------------------------gttttg--------------------------
---------------------------------
>DIRS-4N1-LTR_DR|385350
------------------------------------------------------------
----------aag-t-ttcac-aaacta-a-ttt-c-atgaggagcacgtaa-tatgatt
gattgcggctggtc----attcggtt----------------------atca-tt-agca
a-ac----c-aatctgatt-attttaagctc-a-c-tac-aaat-a-gcc-----g-tct
agcct---t-a-a-t-ccc-ttatct-tc-a--t-ttt-ttt-g-aagaa-cccccac--
c-c-a-tccacccca-tctccc-cctttttc-ct-c-ct-ttaaca-agggagactctca
aaaac-----tacctgatctcat-a--gcccc-t-t--a-c-atgctca--t-tgaccag
gcgggatccctgagttcaat-tatcttcaggctcagtattctct-cct-ga-gaaagcat
gccaaacctgcta--tat-tacc-ag-ca-a-tatc-taa-gtttgaacttttaaa----
------------------------------------------------------------
---------------------------------
>DIRS-4N1-LTR_DR|385351
------------------------------------------------------------
----------aag-t-tttat-aaacta-a-ttt-c-gagaagagcacatta-tattatt
gatggtggctggtctctcatc-tacaatcaccta-------------tatca-tc-aata
a------accaattaaat-taatccaagccta--ca-at-tataca-acc--t-tc--ct
--------------------ttatct-tc-g--t-ttt-tg----aagaa-t--------
-----------ccca-gatgaa-cctt-ttt-ct-c-ct-tcaccatcgggg-gctcccg
agtcc-----tacctgatctcag-ac--ccac-ttt----tcatgctaa---atgaccag
gcaggagccagtacctcaa-ttatttctgattttagagttctct-ccg-gg-gacagcat
gccaaaactgctt-ttag-tatcaag-ca-a-ta--ctaa-gcatgaactcttgaa----
------------------------------------------------------------
---------------------------------
>DIRS-4N1-LTR_DR|385352
------------------------------------------------------------
-----------------------------------------------------tatgatt
gactgcggctagtctctcatct-tta----------------------atcat-t-agta
gg------c-aatcaaatt-gagccaagtct-a-c-tac-aaat-a-gt---c-ct-tct
agcat---t-a-c-tccc--ttatct-t--------------------------------
c-c-a-cccacccca-tcttcc-cctt-ttc-ct-c-ct-ttacca-ggggcatctctcg
caaac-----tacctgattttgg-ac--tccc-t-t--a-c-atgctca--t-tgactag
gcgggagccctggggtcaat-tatctctgagctcagggttcact-ccc-gg-gacagcat
accaaaccagctat-tat-tatcaag-ca-a-tacc-taa--------------------
------------------------------------------------------------
---------------------------------
>DIRS-4N1-LTR_DR|385353
------------------------------------------------------------
-----------------------------------------------------tatgatt
gatcgtcactggtatctcatct-gta----------------------atct-tt-agta
a-ac----c-aatcagatt-attccatattc-c-c-tat-aaat-a-acc--c--a-tct
agctt---t-a-c-t-ccc-taactt-tt-g--t-ttt-ttg---aagaa-t-c-c-c--
c-c-a-tccacctca-tatccc-cctt-tcc-ct-c-ct-ttacca-ggg----------
-gagc-----tccctgatctcgt-ac--cccc-t-t--t-c-atgctca--t-tgaccaa
gcaggagccctgcgctcaat-tatctctgagctcagggttctct-ccc-gg-gtcatcat
gccaagtctgcta-ttat-tatcaag-ca-a-ta---aaa-gtgtgaactcttga-----
------------------------------------------------------------
---------------------------------
>DIRS-4N1-LTR_DR|385354
------------------------------------------------------------
----------aag-t-ttcac-aaacta-a-att-c-gagagaagcatgtga-tatgatt
gttcgcggctggtctctca--t-gta----------------------atca-tc-agta
a-gc----c-aattggatt-gttccaaactc-a-c-tat-aaat-a-gcc--t--g-tct
agcat---t-a-c-t-ccc-ttatct-tc-t--c-tct-cca-a----------------
--c-t-ccc---------------------------------------gggt----cccg
agaac-----tacctaatctcgt--a--cccc-t-t--a-c-atgttca--t-tgaccag
gcgcgagccctgggctcaat-aatcttcgagttcagggttctct-cct-gg-gacagcat
gccaaacctgcaa-ttat-tatcgag-ca-a-tatc-taa-gtgtgaattcttgaa----
------------------------------------------------------------
---------------------------------
>DIRS-4N1-LTR_DR|385355
------------------------------------------------------------
----------aag-t-ttcac-ttacta-a-ttt-t-gacaggagcacacaa-tatgatt
gatcacagctagtcactcatct-gta----------------------atta-tt-agta
a-gc----c-aatcggata-atttcaaattc-a-c-ttt-aaaa-a-gcc--t--g-act
aacat---t-a-t-tcccc-tcatct-tc-g--t-ttt-tg----aagaa-t-ccc-t--
c-c-a-tccacccta---tctccccct-ttc-ct-c-at-ttacca-ggggaaactatgg
agaac-----tacccgatctcgt-ac--c-cc-t-t--a-c-atgctca--t-tgaccag
gcgggagccctgggctcaat-tatcttcgagctcatgattctct-ctc-gg-gacagtat
gccaaacctgctt-ttac-t----at-ca-a-tatc-taa-gtgtgaactcctga-----
------------------------------------------------------------
---------------------------------
>DIRS-4N1-LTR_DR|385356
------------------------------------------------------------
-------------------at----c---a-------g---------c---a-----at-
------agc-----------------------------------------c---------
--------c-aatcagatt-tattcaagctt-a-ca-at--aatta-gac---aga-ttt
cgccc---t-a-c-ta---cttacct-tc-a--t-ttt----gg-aaaaa-t--cc-t--
c-c--ttccacc-caatttctt-cctt-ttc-ct-c-cttt--ct-------agctctcg
agacc-----tacctaatctcga-ac--cccc-t-t--a---atgctta--t-tgac-a-
-----a--c----g------------------t--ggg-----------------a---t
gccaaacctgcta--taa-tgtcaag-ca-a-tatc-taa-gtgcgaactcttgaattga
catttt------------------------------------------------------
---------------------------------
>DIRS-4N1-LTR_DR|385357
------------------------------------------------------------
------------------------------------------------------------
------------------------------------------------------------
------------------------------------------------------------
-----------------------------------ttt-t--gg-aggga-t-ccc-c--
c-c-t-tccacccca-tctcct-cctt-ttt-tctc-tt-ttaaca-gggggagctctcg
agacc-----taccggatcccag-ag--tc-c-t-t--g-t-atgctta--t-ttactag
gcag------------------------gagctctgggttctct-ccc-tg-gaccgcat
gccaaacctgctaa-tag-catcaag-ca-a-ta-----a-gtgtggactcttaaaagtg
aa---------------tatacaaagttatttcgagaggagcatgtgatatgattgattg
atagcttacaataaataccaatttcgtcctact
>DIRS-4N1-LTR_DR|385358
------------------------------------------------------------
------------------------------------------------------------
gatcgcggctggcctcgcatc-attaatcattgctagtacaaacagacatca-tt-gcta
g------accaatcagat-gaattctagcctc--ca-at-aaataa-acc--c--a--tt
catcc---t-a-c-cttcc-ttatct-tt-g--t-ttt-tt----atgaa-a-ccc----
c-c-a-tccacccca-tctcca-cctt-a-c-ct-c-ca-tcacca-gagagagctcttg
agacc-----tacctgatctcca-g----ccc-tat----t-atgctac---atgaccag
gcagaagccccggggttga-gtatttccaagctcagggttctct-ttt-gg-gacaccat
gtcaaatctgtgaa-tta-tatcaag-ca-a-tagc-taa-gtgtgaactcttaaa----
------------------------------------------------------------
---------------------------------
>DIRS-4N1-LTR_DR|385359
-----------------------------------------------------------a
cagtgtga-agtt-t-tttat-aaacta-a-ttt-c-gagaggagcacgtga-tatgatt
gatcatggctgt-ctcccatct-gta----------------------atcc-tt-aata
a-ac----c-aatctgatt-aatccaaactc-a-c-tat-aaat-a-gcc--c--c-tct
agtat---t-a---catcc-ttatct-tt-g--c-ttt-t---t-ggcga-atccc-c--
c-c-a-tgcacccca-tctccc-cctt-ttc-ca-c-ct-ttacca-gggggagctgtcg
aaaac-----tacctgatctcgt-acctaccc-c-c--t-t-atgttca--a-tgacca-
------------gggttaat-tatctctgagctcaag-----------------------
------------------------------------------------------------
------------------------------------------------------------
---------------------------------
>DIRS-4N1-LTR_DR|385360
------------------------------------------------------------
----------aag-t-ttctc-aaacta-a-ttta--gataagagcatgtga-tatgatt
gatct------------------gta----------------------atca-tt-agta
a-gc----c-aattcaatc-aatccaaactc-a-c-tct-aaat-a-gcc--c--a-tct
agtat---t-a-c-t-ccc-ttatca-ta-a--t-ttt-tt--g-aagaa-t--cc-c--
c-c-a-tccacccca-tttccc-cctt-ttc-ct-c-ct-ttacca-gggggagctctca
agaac-----tatctgatctcgt-ac--cccc-t-t--aac-atgctca--t-cgaccag
gtggcagccctgggctcaaa-tttcttagaactcagggttctct-ttt-ggc--------
-tc---cctgcta--tat-tatcaag-ca-a-tatc-taa-gtgcaaactgttg------
------------------------------------------------------------
---------------------------------
>DIRS-4N1-LTR_DR|385361
-----agcattataaatatgcat----------------------------------ttt
ttttaagt-caag-t-ttcac-aaacta-t-ttt-c-aagaggagcacatga-ttc----
-------------------tcc-gta----------------------atca-tt-atta
a-gc----c-aaacaaatt-aatccaaactc-a-c-tat-aaat-a-gcc--c--a-tct
agtat---t-a-c-t-ccc-ttatgt-tc-a--t-ttt-tt--a-aagaa-t--cc-c--
c-c-a-tccaccgca-ccttcc-ccct-ctc-ct-c-ct-ttacca-aggggagctctca
agaactactgtacctgatctcgt-ac--cccc-t-t--a-c-atgctca--t-caaccag
gcaggagccctgggctcaat-tatctccgagctcagggttctct-ccc-ag-gacagcat
gccaaacctgcta-atat-taataaa-ca-a-tatc-taa-gtgcaaacttttgaa----
------------------------------------------------------------
---------------------------------
>DIRS-4N1-LTR_DR|385362
------------------------------------------------------------
----------aaa-t-tttat-aaatta-a-ttc-c-aagaggattacatgc------tt
gatcaca-------tcacatc-aaca----------------------atcaaac-aatt
g------accaatcagac-gaattcaagccta--ca--t-aaat-a-gcc--t-gt--tt
tcttt-----a-c-ctccc-ttattt-ta-g--t-ttt-tg----aagaa-t-ccc-c--
c-t-g-tccacccca-tctctg-ctt----------------------------------
------------------------------------------------------------
--------------------------------------ctttct----------------
------------------------------------------------------------
------------------------------------------------------------
---------------------------------
>DIRS-4N1-LTR_DR|385363
------------------------------------------------------------
------------g-t-tttaa-aaacta-a-ttt-c-cagagtagcatgtga-tatgatt
gatcgcggctggtctctcgtct-gca----------------------atca-tc-gata
a-ac----c-aatcagatt-aatccaagtct-a-c-aat-aaat-a-gcc--c--a-ttt
cacct---t-t-c-ttccc-ttatct-ta-a-tt-ttt-t---g-aagaa-t--cc-t--
c-c-g-tccacccta-tctccc-cctt-ttc-ct-c-tt-ttacca-ggggaagctct--
----------------------------------------c-atgctaa--a-cgaccag
gctgcagccctgggctcaat-tatctccgagctcagggttctct-ccc-gg-gacagcat
gccaaacctgcaa-ttag-cattaag-ca-a-tttc-taa-gtgtgaact----------
------------------------------------------------------------
---------------------------------
>DIRS-4N1-LTR_DR|385364
------------------------------------------------------------
----------aag-t-ttcac-aaacta-g-ttt-c-gaaaggagcacatga-gatgatt
gatcatggctggtctgccatct-gtt----------------------atca-tt-agga
a-ct----c-aatcagatt-attccaaacct-a-c-tat-aaac-a-gcc--t--g-ttt
agaat---a-a-c--tccc-ttatct-tc-a--t-ttt-cc--g-aagaa-tcacc----
c-c-a-tccacccca-tctta--cctc-ttt-ac-t-cc-tttcca-ggaggagctctcg
agaac-----tacctgatcttgt-ac--ctcc-t-t--g-c-atgcttt--t-cgaccag
gcgggaaccctgggctca-------tccgtgctctgggttctct-ccc-ag-gacagcat
gccaaacctgcta-atat-tatcaag-ca-a-tatc-taa-gtgtgaactcttgaa----
------------------------------------------------------------
---------------------------------
>DIRS-4N1-LTR_DR|385365
------------------------------------------------------------
------------------------------------------------------------
------------------------------------------------------------
------------------------------------------------------------
-----------------c--ttgtct-tc-a----ttt-t--gg-aagaa-t--------
------tccaccata-tctcct-tgtt-tt--cttt-gt-ttacca-gggggagctctta
agacc-----tacatg--------ac--cccc-t-t--a-c-atgctag--t-tgaccag
gcgggagccctggggtcaat-tatctccaagctcagggttctct----------cccttg
gacaaatctgctaa-tag-catcaag-ca-a-tatc-taa-atgtgaactcttaa-----
------------------------------------------------------------
---------------------------------
>DIRS-4N1-LTR_DR|385366
------------------------------------------------------------
----aagt-gaag-t-tttgc-aaacta-a-ttt-c-aagaggagaccgtga-tatgatt
gatcatggttagtccctcatcc-gta----------------------atcag-t-agta
at-a----c-aaccagatt-gatccaagcct-a-ca-at-aaat-a-gag--c-ga-ttt
caccc---t-a-c-tgc-------------------------------------------
------------------------------------------------------------
------------------------------------------------------------
------------------------------------------------------------
------------------------------------------------------------
------------------------------------------------------------
---------------------------------
>DIRS-4N1-LTR_DR|385367
------------------------------------------------------------
------------------------------------------------------------
------------------------------------------------------------
------------------------------------------------------------
------------------------------------------------------------
--------------------------------------------------------ccta
tgatc-----t---------cag-ac--cccc-tgt----c-atgctac---atgaccag
gcctaagccttgggctcaa-gtatctccgaacctggggttctct-cct-gg-gacagcat
gccaaatctgcaaa-tta-aataaag-ca-a-tagc-taa-gtgt---ctcttgaa----
------------------------------------------------------------
---------------------------------
>DIRS-4N1-LTR_DR|385368
------------------------------------------------------------
---------------------------a-a-ttt-c-gacaacaacacagga-tggtatt
gattgtggccggtctctcattt-gca----------------------attag-t-aata
at-c----c-aatcagatc-gatccaagcct-a-ct-ct-aaat-a-gag--t-ga-ttt
cactc---t-a-c-tgac--ttaatt-tc-g----ttt-t--gg-aagaa-t-ccc-c--
a-c--ttccacccca-tctcct-ccct-ttc-cttc-tt-tacc-a-gtgggagctctcg
agacc-----tacctgatcttgg-ac--cccc-t-t--a-c-acgc--------------
---------------------------------------tctct-ccc-gg-gacagcat
gccaaacctgctaa-tag-tgccaag-ca-a-tatc-taa-gtgtgaactcttgaaatta
t--------------------------atttatc--------------------------
---------------------------------
>DIRS-4N1-LTR_DR|385369
------------------------------------------------------------
----------aag-t-ttaac-aaacta-a-ttt-c-gagaggagcatgtga-tatgatt
gatcgcagctgatccctcattt-ata----------------------at----c-agta
at-c----c-aatcagact-gatcaaagcct-a-ca-at-gaat-a-aac--c-aa-ttt
caccc---t-a--ttgcc--ttttct-tc-g----ttt-t--ga-aagaa-t-ccc-c--
--c--ttccacccta-tctcct-cctt-ttt-cctt-ct-ttacca-agaggag--acca
agaag-----gatctgatctcaa-ac--cccc-t-t--a-c-atactaa--t-tgaccag
acacga-ccctgggctcaat-aatctacgagcttagggttcttt-ctc-ag-gacagtat
gccaaacatgctaa-tag-catcaag-ca-a-tatc-taa-ctgtgaac-----------
------------------------------------------------------------
---------------------------------
>DIRS-4N1-LTR_DR|385370
------------------------------------------------------------
------------------------------------------------------------
-------------------------a----------------------atcat-t-agta
ag-c----c-aat--gatg-aatccaaactt-a-ct-at-aaat-a-gcc--c--g-tct
agtat---t-g-c--tcca-ttaact-ttct----tta-t--tg-aagaa-t-tct-c--
c-c-a-ttcccc-------ccc-ccct-tac-ct-c-ct-ttacca-gggggagctcttg
aaaac-----tacctgatctcgt-ac--cccc-t-t--g-c-atgctta--t-cgaccaa
gcaggagacctgggctcaatacatctctgagcttagggttctct-cct-gg-gacagcat
gccaaacctgctaa-tat-tatcaag-ct-a-tatc-taa-gtgcgaacacttgaattta
ttttgcacat-----------------aa-------------------------------
---------------------------------
>DIRS-4N1-LTR_DR|385371
------------------------------------------------------------
----------aag-t-ttca-gaaacta-a-ctt-t-gagaggagcac------------
--------ctgatctctcatct-gca----------------------atcat-t-aata
aa-c----c-aatcaggtt-attccaatctc-a-c-aat-aaat-a-gcc--c--g-tct
cacct---t-a-ctc-cc--ttatct-tt-g----tttct----gaagaa-t-ccc----
c-c-g-tccacccca-tctccc-cctt-tt--------------------ggagctctaa
agaac-----tatctgacctcgt-ac--ctac-t-t--a-c-atgctta--t-tgaccaa
gcagaagccctgggctcaat----------------------------------------
------------------------------------------------------------
------------------------------------------------------------
---------------------------------
>DIRS-4N1-LTR_DR|385372
------------------------------------------------------------
---------agaa-t-ttcac-aaacta-a-ttt-ctgagaggaccatgtaa-tatgttt
gatcgcggctggcctctcatcc-gta----------------------atcag-c-aata
at--------aatcagatt-gatccaagcct-a-ca-at-aaat-a-gac--cata-ttt
cactc-----aac-tacc--ttatct-tt-g----ttt-t--ga-aagaa-t-ccc-c--
c-t--tcccacccca-tctcct-cctt-ttc-ctcc-tt-ttacca-gg-----------
---------------------gg--c----------------------------------
-------------------------------------------------------agc--
-----------ta--t--------------------------------------------
------------------------------------------------------------
---------------------------------
>DIRS-4N1-LTR_DR|385373
------------------------------------------------------------
----------aag-t-ttcac-aaacta-a-ttt-c-gagaggaaaacgtga-taggatt
gatcgtggctggtctctcatca-gca----------------------atca-tt-aata
a-ac----c-aatc---ag-attccaaactc-a-c-aat-aaat-a-gcc--g--g-tct
cgcct---t-a-t-a-ccc-ttatct-tt-g----ttt-tt--g-aagaa-t-ccc-c--
c-atc-caccgca----tctcc-ctct-ttc-ct-c-ct-ttacca-ggggaagctctcg
agagc-----tacctgatctcgt-ac--cccc-t-t--a-c-atgctca--t-taa----
--------cctgggctcaat-tatctccaagctcagggttttct-tcc-gg-gacagcct
tccaaacctgcta-ttaa-tattgag-ca-a-tatc-taa-gtgtgaactcttgaattga
aactaaattc-------------attcat-------------------------------
---------------------------------
>DIRS-4N1-LTR_DR|385374
------------------------------------------------------------
----aagt-gaag-t-tttac-aaacta-t-ttt-c-gagaggagcacgtga-tataatt
gatcacggctggtctctcatcc-gta----------------------atcag-c-aata
ag-c----c-aatcagatt-gatccaagcct-a-ca-at-aaat-a-gac--a-ga-ttt
taccct-at-a-c-tgtc--ttatct-tt-g----ttt-t--ga-aagag-t-acc----
c-c--catctcctct-t---------------------t-ttacca-gagggagctctca
aggcc-----tacctgatcaagg-ac--tccc-t-t--a-c-atgctaa--t-tgaccag
gcgggagccctgggctcaat-tatctccgagctcagggtttact-act-ga-gaaagtat
gacaaacctgcta----------aag-ca-a-tatc--------cgaactcttgaa----
------------------------------------------------------------
---------------------------------
>DIRS-4N1-LTR_DR|385375
------------------------------------------------------------
---ttaatggaag-t-ta--c-aaa-ttca-ttt-t-gagaggagcgcgtta-t------
------------------------------------------------atcag--caata
a---tt--c-aataagatc-aatccaaacct-a----at-aaat-a-gac--c-ag-tc-
--ctt---t-a-c-tgcc--ttaact-tc-a--t-ttt-----gaaagaa-t-gct-a--
c-c--gtccactgca--atcct-cctt-tt-tct-t-tt-ttacca-g-gggatctcttg
agacc-----tacctgattctta-ac--cccc-t-t--a-t-atgctaa-at--gaccag
a-agaagccctgggctcaat-tatctgtgagcccagggttctct-cct-ga-gacagcat
gccaagcctgctaa-tag-catcaaa-ca-a-tatc-tgaa-------------------
------------------------------------------------------------
---------------------------------
>DIRS-4N1-LTR_DR|385376
------------------------------------------------------------
------------------------------------------------------------
--------------------------------------------------------gata
a------accgatcagat-aaatccaagcctc--ca-at-aaattg-ccc--a--g--tt
tttct---t-a-c-ctccc-ttatat-tc-a--t-tgt-tg----agaaa-c-ccc-cca
c-c-g-tccacctca-tctccc-cctt-t-c-cg-c-ca-taacca-gggggagctctag
agacc-----tacctgatctcag-ac--cccc-ttc----t-attctac---atgaccag
gcgggagccctgggttcaa-gtatctctgagcacagggttctcc-cct-gg-gacagcat
gccaatcctgcaat-tag-tatcgag-ca-a-cagc-tgt-g----aactcttgaa----
------------------------------------------------------------
---------------------------------
>DIRS-4N1-LTR_DR|385377
------------------------------------------------------------
----------aag-t-tttat-aaacta-a-ttt-c-gagaggatcacgtgc-tatgatt
gatcgtggctggtcctgcat-c-aca----------------------atcac-t-gata
aa-c----c-aatcaggtg-aatccaagcct---taaatcaaat-a-tag--tccg-gtt
agttt---t-a-c-tttaa-ttatca-tc-g----ttt-t--tg-aagaa-t-c------
------------------------------------------------------------
------------------------ac--tccc-t-t--c-t-atgccat--a-cgacctg
gcaggagccctgaattt-------ctccaagctcagggttctct-cct-gg-gacagcat
gccaaacctgtaa-ccaa-tatcaag-ca-a-tagc-taa-gtgtgaactcttgaa----
------------------------------------------------------------
---------------------------------
>DIRS-4N1-LTR_DR|385378
------------------------------------------------------------
--------------------------ta-a-ttt-c-gagagaagcacttga-tatgatt
aatcgtggctggtctctcatct-gta----------------------at------aata
aa-c----c-aatcggatt-tgtccaagctc-a-c-taa-aaat-a-gc---c-ag-tct
agctt---t-a-c----------------------ttt-t--tg-aagaa-t-cc--cc-
c-t-g-tccacccca-tctccc-c-tt-ttc-ct-t-ct-ttaccc-gggggagctcttg
agaac-----tacctaatctcgt-a---cccc-t-t--a-c-atgctca--t-tgatcag
gcaggagccctgggttcaat-tatctccgagctcagagttctct-ccc-gg-gacaggat
gccaaacctgctat-taa-tgcc-----a-a-tatc-taa-gtgtgaactcttgaaactg
ttttataatttattgcacaataaaataaataaataaacaaacacaaatctctgggtagcg
ctacctcatagcaagaattaagcccggctgggt
>DIRS-4N1-LTR_DR|385379
------------------------------------------------------------
-----------aa-g-ttttc-aaacta-a-ttt-c-gagaggagcatgtga-ta----t
gatcatggctggtttctcatcc-ata----------------------atcag--caata
a-----t-ccaatcagatt-tatcaaagcct------at-aaat-a-gac--c-ga-ttt
catcc---t-a-t-tgcc--ttatct-tc----a-ttt-t--ga-aagag-t-ccctt--
c-t---tccacccca-tctcct-cc------------tt-ttacca-ggggagcttgcca
g----------atctgatcttgg-ac--cccc-t-t------atgctta--c-tgaccag
g------------------------------ctcaggg--ctct-cct----g-cagcat
gtcaaacctgctaa-tag-catcaag-ca-a-tatc-taa-gtgtgaactcttgaa----
------------------------------------------------------------
---------------------------------
>DIRS-4N1-LTR_DR|385380
------------------------------------------------------------
------------------------------------------------------------
------------------------------------------------------------
------------------------------------------------------------
--------t-t-c-ctcct-ttatct-ta-g----ttt-----------a-t-acc-c--
c-t-a-tacacccaa-tctccc-tctt-tcc-tc---ct-ttacca-gggtgagctctcg
agaac-----tacctgat-ctgt-ac--accc-t-t--a-c-atgctca--t-tgaccag
gcaggagccctgagctcaat-tatgtccgagcttatggttctct-ccc-gg-gacagcat
gct---------aa-tag-catcagg-ca-a-tata-taa-gtgtgaactcctgaatcta
aggtgtttttgaa----ttcacaaactgatttcaagaggagcaggtaatatgatcg----
---------------------------------
>DIRS-4N1-LTR_DR|385381
------------------------------------------------------------
------------------------------------------------------------
----------------------------------------------------------ta
at-c----t-aatcagatt-gatctaagcct-a-ca-at-aaat-a-gac--c-ga-ttt
cactc---t-acc-tgcc--ttacct-tc-a----t-------a-tagaa-t-tcc-c--
c-c--ttccacccca-tcttct-cctt---------------------------------
------------------------------------------------------------
------------------------------------------------------------
------------------------------------------------------------
------------------------------------------------------------
---------------------------------
>DIRS-4N1-LTR_DR|385382
------------------------------------------------------------
-------------------------------------gagaggagcatgtga-tatgatt
gatcgccgatggactctcatct-gta----------------------atc-----aata
at-c----c-aatcagatt-gattcaaacct-a-aa-gt-aaat-a-gac--a-ga-ttt
taccc---a-a-c-ggcc--ttatct-tc-a----ttt-t--gg-aaaaa-t-ccc-c--
a-c--ttccacctca-tctcct-cctt-------------tcacca-gggagagctcctg
agacc-----tacctgatctcgg-gc--ctc--t-t--a-t-atgctta--t-tgaccag
gcgggagccctgggctcaat-tatctccgagttcagggttctct-ccc-ag-gacagcat
ttcaaaccttctta-cag-catcaag-ca-a-tatc-taa-gtgtgaactcttgaa----
------------------------------------------------------------
---------------------------------
>DIRS-4N1-LTR_DR|385383
------------------------------------------------------------
----------aag-t-tttat-aaacta-a-ttt-c-gaaagaagcatgtga-tatgatt
aatcgaggttggccttgcatc-aataatcattgctagtccaatcagatatca-tt-gcta
g------accactcagat-gaattctagcctt--ca-at-aaataa-gcc--c--a--tt
catct---t-a-c-cttcc-ttatct-tc-a--t-ttt-tg----aagaa-a-ct--c-c
c-c-a-tccacccca-tctccc-gctt-t-t-ct-c-ct-ttacca-gg---agctcttg
agacc-----taccttatttcga-a---cccc-cgt----c-aaactac---atgacctg
gtaggagccctcggctcaa-atatatccacgctcagggttctct-ccc-gg-gacagcat
gccaaatctgcaaa-ttt-tattgaa-ca-a-ttgc-caa-gtatgaactcttgaa----
------------------------------------------------------------
---------------------------------
>DIRS-4N1-LTR_DR|385384
------------------------------------------------------------
----------aag-t-ttggt-aaacta-a-ttt-c-gagagaagtaatcga-tataatt
gattgtggctggtctctcattc-gca----------------------atc---------
-----------atcagatt-aacccaaacct-a-ca-at-aaat-a-gcc--c--a-ctt
cacgt---t-a-ctttcc--tcatct-tc-g--t-ttt----gg-aaaaa-t--ccat--
c-c--tccaccctca-acttct-tttt-ttc-ct-a-ct-ttacca--ggggggctctcg
agaac-----gacctggtc-tgg-ac--cccc-t-t--a-c-atgctaa--t-tgacctg
gcaggagcc---ggctcaat-tg------------------tct-tcc-ag-gacagcat
gccaaacctgctat-tag-tatcaag-ca-a-tatc-ta---------------------
------------------------------------------------------------
---------------------------------
>DIRS-4N1-LTR_DR|385385
------------------------------------------------------------
----------aag-t-tttat-aaacaa-g-ttt-t-gagaggagcatgtga-cgtgatt
gattgcagcttgcccatcatcc-ata----------------------atcag-c-aata
at-t----c-aatcaaact-gattcaagctt-a-ca-at-aaat-a-ggc--t-ga-ttt
cgcct---t-a-c-ttcc--ctttct-tt-g----ttt-t--gg-aagaa-t-ccc-c--
c-c--ttttacccca-tctcct-cctt-ttt-cttg-ct-ttatca-gggggagctctta
agacc-----tacctgatcttgg-ac--cccc-a-t--a-t-atgctca--t-tgaccag
gctgtagccctgggcccaat-tatctccgagctcagggttctct-cct-gg-gacagaat
tccaaacctgctat-tat-tatcaag-ca-g-tatc-caa-gagtgaactcttgaaactg
t--------------------------agctatagttataa-------------------
---------------------------------
>DIRS-4N1-LTR_DR|385386
------------------------------------------------------------
------------------------------------------------------------
------------------------------------------------------------
----------------------------------------------------------t-
--ctc---c-a-c-tttt--tctact-tc-a--t--------------------------
---------------------------------t-t-ct-actcca-g-ggtagctctcg
agacc-----t-----gatctta-ga--cctc-c-t--t-t-atgctaa-at--gaccag
g-gggagccctgtgcttaa--tatctaagagaccaaggttctct-cca-gg-ggcagcat
gctaaacctgcaaa-tag-catcaaa-ca-a-tatc-taa--------------------
------------------------------------------------------------
---------------------------------
>DIRS-4N1-LTR_DR|385387
------------------------------------------------------------
-----------aa-t-tacg------------------agaggatcatgtgc-tatgatt
gatcgtagctggtcctgcatc--aca----------------------atca-tt-gtta
a-tc----c-aatcaggta-aatcctagccc-t-c-aat-aaat-a-gcc--c--a-gtt
tgttt---t-a-c-ttcta-gtatct-tt-g--t-ttt-t---g-aagaa-t-ccc-c--
c-c-a-tccacctca-tcttc--ccct-ttc-ct-a-ct-ttacca-aggggagctctag
tgacc-----ttcctgatctcag-ac--cccc-t-t--c-t-at----------------
------------------------------------------------------------
------------------------------------------------------------
------------------------------------------------------------
---------------------------------
>DIRS-4N1-LTR_DR|385388
------------------------------------------------------------
-------------------------cta-a-ttt-t-gagaggagcacatga----aatt
gatcgctgctgatctctcatcc-gta----------------------atcag-c-aata
at-c----c-aatcggatt-gatccaagcct-a-ca-at-aaac-a-gac--c-ga-ttt
caccc---t-a-c-tgct--ttatgt-tc-g--t-ttt-t--gg-aagaa-t-ccc-c--
c-c--tttctcctca-tctcc-------------tc-ct-ttacca-cggggagctctca
agaat-----tgtctgatctcgg-ac--cccc-t-t--a-c-atgccaa--a-taaccag
gtgggagccctgggctcaat-tatctctgagctcagggttttct-acc-gg-gacagcat
actaaacctgccaa-tag-tgtcaaa-ca-t-ttgc-t----------------------
------------------------------------------------------------
---------------------------------
>DIRS-4N1-LTR_DR|385389
------------------------------------------------------------
------------------------------------------------atga-tatgact
gatcttagctgctctctcatc-tgta----------------------atcat--tactg
a------gccaatcagat-cattccaaactc-a-gt-gt-gaat-a-gtc--c--g--ct
agcat---c-a-c-tccgt-catctc-a-ta--g-att------gaagaa-t--cc-c--
c-c----------ca-tctccc-cctt-t-c-ct-c-ct-taaccg-tgtggagctctcg
ggaac-----tacctgatctcag-ac--cccc---t--a-c-atgc-------t----a-
-c---a----tgag-----------------c--a-gg---------------acagcat
gccaaacctgcaa--tag-catcaag-ca-g--atc-tga-gtgtgaactcctgaa----
------------------------------------------------------------
---------------------------------
>DIRS-4N1-LTR_DR|468187
------------------------------------------------------------
----------------ttttt-aaatta-a-ttc-c-cagaggagcaggtga-tatgatt
gatcgcggctggcctcttattg-gta----------------------atcag-c-aata
at-c----c-aatcaaatt-gatccaatcct-t-ca-at-aaat-a-gac--c-ta-att
cacac---t-a-c-tgcc--ttatct-tt-g----ttt-t--gg-aagaa-t-ccc-c--
c-c--ttccacctta-tctcct-cttt-t---------t-ttacca-ggaagagctctcg
agaac-----tacctgatcttgg-ac--cccc-t-t--a-c-atgctaa--a-agaccag
gcgggag------------t-tatctctgagctggggtt---------------------
------------------------------------------------------------
------------------------------------------------------------
---------------------------------
>DIRS-4N1-LTR_DR|468188
------------------------------------------------------------
----------aag-t-ttgac-aaacta-a-ttt-c-gagagaagcacgtaa-tatgatt
gatcgcagctggtctctcatcc-ata----------------------atcag-c-aata
at-c----c-aatcagatt-gatgcaagcct-a-ca-at-aaat-a-gat--c-ga-ttt
taccc---t-a-c-tgcc--tt-tct-tc-a----ttt-t--gg-aagaa-t-ccc-c--
c-c--ttccgcccca-tctcct-cctt-ttc----------tacca-aggggagctctca
ag---------acctgatctcag-ac--ctcc-t-t--a-t-acgctta--t-tgatgag
gtgggaatcctgggctcaat-tatctccaagctcaaggttctct-ccc-ag-gacagcat
gcaaaaccagctaa-taa-cttcaaa-tc-t-tatc-taa-gtgtgaactcttgaaataa
a--------------------------taattaattctaaact-----------------
---------------------------------
>DIRS-4N1-LTR_DR|468189
------------------------------------------------------------
------------g-g-gcgat-agggtg-g-cgca--gtgggtagcac------------
---------tgtc-cctca-------------------------------cag--aaaga
a-----g-t-cgctggttc-gagccccggct-g--a-gt-cagt-a-ggcatctgg-ttt
tgccctgttca-tg--gtt-tcctct-at-t--t-ttt----tg-aagaa-t--cc-t--
c-c--ttccacc---------------------ccc-ct-ttacca-gggggagctctcg
agaac-----taactgacat----gc--tctc-t-t--a-c-atgttcat---tgaccag
gcgagagccctgggctgaat-catcttcgagctcagggttctct-cccagg--acagcat
gccaaacctcctaatt-----------------------atgtgtgaa------------
------------------------------------------------------------
---------------------------------
>DIRS-4N1-LTR_DR|468190
------------------------------------------------------------
----------aag-t-tttac-aaacta-a-ttt-c-gagaggatcacgca-ctatgatt
gaccacagctggtcccatgtt-aaca----------------------attag--tgata
a------accaatcagac-gaatgcaagtct-a-ca-ta-aa----------t-ag--ca
tgctt---t-t-ctc-tcc-ttactt-tt-t--------------gagga-attcc-ca-
c-c-atccaccccat-ctcct--cttt-ttc-tt-c-ct-atagca-agggaagctctta
agatc-----tacttgaccttga-ac--cccc-t-t---ct-aagctaa-at--gactag
gcgagagccctgacctcaag-ggtctc------caaggtactct-ccc-ag-gacagcat
gccaaa--------ttag-catcaag-cg-t-tagc-taa-gtgtgaactctagaa----
------------------------------------------------------------
---------------------------------
>DIRS-4N1-LTR_DR|468191
------------------------------------------------------------
------------------------------------------------------------
------------------------------------------------------------
------------------------------------------------------------
------------------------------------------------------------
c-c--ttccacccca-tcacct-cctt-ttc-ctct-tt-ttacca-gagggagctctcg
agacc-----tacctgatcttag-ac--cccc-t-t--a-t-atgctta--t-tgacaag
gggggagccctgggctcaat-tatctccgagcttagagttcttt-cct-gg-gacagcat
gccaaacctgctaa-tag-tgtcaag-ca-a-tatc-taa-gtgtgaacacttgaaatg-
-----------------------------agctatataaatacaca--------------
---------------------------------
>DIRS-4N1-LTR_DR|468192
------------------------------------------------------------
--------------------------ta-a-ttt-t-gagaggagcatgtga-tatgatt
gatcgcagctagtgtctcatcc-gta----------------------atcag-c-aata
at-c----c-aatcagatt-gatccaagcct-a-ca-at------a-gac--t-ga-ttt
aaccc---t-a-c-tgcc--ttacct----g----ttt-a--gg-aagaa-t-ccc-c--
ctt--t-----ccca-tttttt-cctt-ttc-ctcc-tt-ttacca-gagggagctttta
agacc-----tacctgatcttgg-ac--ctcc-t-t--a-c-atgctaa--t-tgacaag
gcaagaggcttgggctcaat-tatctcagagctcagggttctct-tcc-aa-aacagcat
gccaaaccttctaa-ttg-catcaag-ca-a-tatc-taa--------------------
------------------------------------------------------------
---------------------------------
>DIRS-4N1-LTR_DR|468193
------------------------------------------------------------
-tttaagt-taag-t-tttat-aaacta-a-ctt-c-gataggatcacatt-ctatgatt
gaccacgtctggcttcac-at-cacc----------------------attaa--tgata
g------accaatcagat-taattaaaccct-a-ca-ta-aa----------c-ag--cc
ccttt---t-t-ctt-ccc-ttatct-tt-------------------------------
c-c-attccacact---------------------------------ggggaagctctcg
agacc-----tacctgacttcag-ac--accc-t-t---ct-atactaa-cc--aaccag
gagggagccccgagctcaag-gatctccgagctcagggctctct-ccc-ag-gacagcat
gccagacctgcaa-tcag-aatcaag-ca-t-ttgc-taa-gcgtgaactcttgaa----
------------------------------------------------------------
---------------------------------
>DIRS-4N1-LTR_DR|468194
------------------------------------------------------------
------------------------------------------------------------
----------ggtttcttatct-gca----------------------atca-tc-gata
g-ac----c-aatcaggtt-aatccaaactt-a-c-aat-aaac-a-gcc--c--a-ttt
cacct---t-a-c-ttccc-ttatct-tc-g--t-ttt-t---g-aagaa-t-cac-c--
c-c-a-tc-----------tcc-cctt-tcc-c--c-ct-ttagca-gagggagctctaa
agaac-----tacctgatctta-gat--ccca-t-t--a-c-atgataa--a-tgaccag
acggcagccctgggctcaat-tatctcctagctcagggttct-c-ttt-gg-gacagcat
gccaaacctgcta-ttat-tatcaag-ca-a-tatc-taa-gtgtgaacacttgaaatt-
--------------------------aagttggt--------------------------
---------------------------------
>DIRS-4N1-LTR_DR|468195
------------------------------------------------------------
----------aag-t-ttatt-aaacta-a-ttt-c-gagcggagcacgtga-tatgatt
gatcgtggcaggtcacgcatc-aataatcattgctagtcgaatcaaatttca-ca-gcta
---------------gat-gaattctagccta--ca-at-aaatga-gcc--c--a--tt
catcc---t-a-c-tctca-t-atct-tc-a--t-ttt-ga----agtaa-c-ccc----
c-c-a-tccaccgca-gctccc-cttt-c-c-ct-c-ct-ttacca-cagggagctttcg
agacc-----tacctgatctccg-aa--ccgc-tgt----c-atgctac---atgaccag
ctgggagccctgggctcaa-gtatctccgagctcagggttttct-cct-gg-gacagcat
gccaaatcagcaaa-tta-tatctag-ca-a-tagc-taa-gtgtgaactcttg------
------------------------------------------------------------
---------------------------------
>DIRS-4N1-LTR_DR|468196
------------------------------------------------------------
----------aag-t-tttac-aaagta-a-ttt-c-gagaggagcacataa-tatgatt
gattgcagctggtctctcatcc-gta----------------------atcag--caata
a-----t-ccagtcagatt-gatccagccta-c-t--at-aaat-a-gac--c-aa-ttt
taccc---t-a-c-tgcc--ttattt-tc-g--t-ttt----gg-aagaa-t--cc-c--
ctt--ttccacccca-tctcct-tctt-ttc-ct-t-ct-ttacca-gggt-tgctctct
agagc-----tacctgatctcgg-ac--ccac-t-t--a-c-atcctaa--a-agaccta
gcgggag-------ccc-----attttcgagctcagggttctcta--c-gg-gacagcat
gttaaacct--------g-cgtcaag-ta-a-catc-taa--tgtgaagtcttcaa----
------------------------------------------------------------
---------------------------------
>DIRS-4N1-LTR_DR|468197
------------------------------------------------------------
------------------------------------------------------------
------------------------------------------------------------
------------------------------------------------------------
------------------------------------------------------------
--------------------------------------t-tttcta-gggagtctgat--
agagc-----tacctgatctcag-ac--cccc-t-t--t-t-atgctaa--a-tgaccag
gcgggagtcctgggctcaat-tatctctgagctcagggttctct-ctt-gt-gacagcat
gccaaatctgcaa-ttag-tatcaag-ca--------atg-gtctgaactcttgaaat--
------------------------------------------------------------
---------------------------------
>DIRS-4N1-LTR_DR|468198
------------------------------------------------------------
----------aag-t-tttac-aaacta-a-ttt-t-gagaggagcatgtga-tatgatt
gatcgacgctggtctctcatca-ata----------------------------------
-t-c----c-aatcagatt-gatccaagcct-a-ca-gt-aaat-a-ggc--c-aa-ttc
caccc---t-a-c-tgtc--ttatct-tc-g----ttt-t--ag-aaaaa-t-ccc-c--
c-c--ttccacccta-ccccct-cctt-ttt-ctcc-tt-tac-c--agtagaactttcg
agaac-----cacctgatctcag-ac--ctcc-t-t--a-t-atgctaa--a-tgactag
gccggagccctgagctcaat-tatctctgagctcaaggttctcc-ccc-gg-gatagcat
gccaaacctgctaa-cag-cgccaag-ca-a-tatc-tga--------------------
------------------------------------------------------------
---------------------------------
>DIRS-4N1-LTR_DR|468199
------------------------------------------------------------
----------aag-t-ttcac-aaacta-a-ttt-c-aagaggagcatgtga-tattatt
gatcatggctga-ctctcatct-gta----------------------atca-tt-agta
a-ac----c-aatcggatt-attccaaactc-a-c-tat-aaat-a-tcc--t--g-tct
agcct---c-a-c-t-ccc-ttatct-tc-g--t-ttt-tt--g-aagaa-t-ccc-c--
c-tca-tccacccca-tctccc-actt-ttc--t-c-ct-taacca-ggtggagctctta
agagc-----tacctgatctttt-ac--accc-t-t--a-c-atgatca--t-tgaccag
acgggatccctgggctcaat-tatctca-----------tttatcacc-gg-gacagcat
gccaaacctgcta-atag-cgtcaag-ca-a-tatc-gaa-gtgtgaactcttgaa----
------------------------------------------------------------
---------------------------------
>DIRS-4N1-LTR_DR|468200
------------------------------------------------------------
--------------t-ttcac-taactc-a-ttt-c-gagaggagcatgtga-tataatt
gattgcagttgatctctcaact-tta----------------------atcat--ttgta
a-----a-ccaatcggatc-attataaactc-c-ct-at-atat-a-gtcta---t-cta
-tcat---t-a-c-tgcct-t---------------------------------------
------------------------------------------------------------
------------------------------------------------------------
------------------------------------------------------------
------------------------------------------------------------
------------------------------------------------------------
---------------------------------
>DIRS-4N1-LTR_DR|468201
------------------------------------------------------------
------------------------------------------------------------
---------------------c-ttg----------------------gtta-tt-----
------------------------------------------------------------
-------------------------t-tc-a--t-ttt-tt--g-aagaa-t-ccc-c--
c-c-a-tccactcca---tct-----t-ttt-ct-c-ct-tttcca-gggggagctctcg
agaac-----tacctgatctcat-ac--cccc-t-t--a-c-atgctca--t-tgaccag
acgag--------------------------ttcagggttctct-cct-gg-gacagcac
gccaaacctgcta-ttat-tatcaag-ca-a-tatc-taa-ctgtgaactcttgaaatat
cagtattactatat-----aactaaatatc------------------------------
---------------------------------
>DIRS-4N1-LTR_DR|468202
------------------------------------------------------------
--ttgagt-gaag-t-tttat-aaacta-a-ttt-c-gagaggaggatgtga-tatgatt
gatt-------------------------------------------------tt-aata
a------accaatcagat-taattcaaaccta--ca-at-aaataa-gcc--c-at--tt
caccc-ctt-a-c-ctcct-tta-------g--ttttt-tg----aagaa-t-ccc-acg
c-caa-tccacctta-tttccc-cctt-ttt-ct-t-at-ttacca-gagggagctctcg
agact-acagtacctgatct----------------------------------------
------------------------------------------------------------
------------------------------------------------------------
------------------------------------------------------------
---------------------------------
>DIRS-4N1-LTR_DR|468203
------------------------------------------------------------
----------aag-t-tttta-aaacta-a-ttt-c-gaaaggatcacatgc-tgtaatt
gatcacagcagattc---------------------------------------------
-----------atc-----------aagcctt--ca-at-aaat-a-gcc--t-a-----
----------a-c---------------ttg--tattt-tg----aagaa-t-ccc-c--
---ca-t-----------ccac-cctt-ttc-ct-c-ca-ttatca-gggggagctcttg
agacc-----taactaatctcag-ac--cctt---------tgtactaa---acgaccag
gcagaagccctgggctcac-gtatttcgaagctcagggttctct-att-gg-gacagcat
gctaaacctgcaac-tat-tatcaag-ta-a-tagcgtaa-gtgtgaactcttgaagtcc
tctttatataaaataa--------------------------------------------
---------------------------------
>DIRS-4N1-LTR_DR|468204
------------------------------------------------------------
----------aag-t-tttac-aaagtc-a-ttt-c-aagaggagcatgtga-aatgtct
gatcacggctggcctcttatcc-tta----------------------attag-c-aatc
at-c----c-aatcagatt-gattcaagctt-a-ca-at-aaat-a-gac--c-gg-ttt
caccc---t-a-c-tacc--ttatct-tc-g----ttt-t--g----gaa-t-tcc-c--
c-t--ttccacccca-tctcct-cctt-ttc-ctcc-cc-ttacca-ggggaagctctcg
agacc-----tacctgatcttgg-ac--cccc-t-t--a-t-atgctt------------
------------------------------------------------------------
------------------------------------------------------------
------------------------------------------------------------
---------------------------------
>DIRS-4N1-LTR_DR|468205
------------------------------------------------------------
----------aag-t-tttat-aaacta-a-ttt-t-gagagaatcacatgc-tatgatt
gatcacagctggt--cacatc-aaaa----------------------atca-tc-aata
a------accaatcagat-gaatccaagccta--ca--t-aaat-a-gcc--a-at--tt
tttct---t-a-c-ctcct-ttatct-tc-g--t-ttt-tg----aagaa-t-cac-c--
c-a-a-ttcacccca-tctccc-tttt-tac-ct-c-ct-ttatca-gggggagctctga
agacc-----tacattatctcag-at--accc-ttt----taaaaataa---aaaaacta
gcaggagctctgggctaaa-atatctctgagctcagggttctct-cct-gg-ggcagcat
ta-------------ttt-tatcaag-ca-t-caac-taa-gtattaactcttaaa----
------------------------------------------------------------
---------------------------------
>DIRS-4N1-LTR_DR|468206
------------------------------------------------------------
-----agt-gatg-t-tttac-aaacta-a-ttt-c-gagagaagcacagca-tatgatt
gatcgcggctggcctctcatcc-gta----------------------atcag-t-aata
at-c----c-aatcagatt-gatttaagctt-a-ca-at-gaat-a-gac--c-aa-ttt
cgccc---t-a-c-tatc--ttatct-tt-g----ttt-t--gg-aagaa-t-gca-t--
c-c--ttcctcccca-tctcct-tctt-ttt-ctcc-ct-taagca-gggggagctcttt
aaacc---------tgatctcgg-ac--cctt-t-t--a-t-atgctta--t-tgactag
gcgggagccct-ggctcaat-tatctctgaggtt------ctct-ccc-gg-cacaacat
gccaaaagtactaa-taa-cgccaag-ca-a-tatc-tag-gtgtgaacttatgaa----
------------------------------------------------------------
---------------------------------
>DIRS-4N1-LTR_DR|468207
------------------------------------------------------------
-----agt-gaag-t-ttcac-aaacta-a-cgt-t-gagaggagcaagtaa-tata---
-----------------------gta----------------------atta-tc-----
--gc------agctggatt-attccaaactc-a-t-cat-aaat-a-gcc--c--g-act
aacat---t-a----------tatct-tc-g--t-ttt-tt--a-aagaa-t-ccc-c--
t-t-t-tccacctca-tctcc--cact-gtc-ct-c-ct-ttacct-ggtggagctctca
agaac-----ta-atgatctagt-ac--ct-c-t-t--a-t-atgctca--a-tgaccag
gcgggagccctgggctcaga-tatatcagagctcagggttctca-caa-gg-gacagcat
gccaaacctacta-ttat-tatcaag-ca-a-tatt-taa-ttgtgaacacttgacatta
ttgtaaacaa--------------------------------------------------
---------------------------------
>DIRS-4N1-LTR_DR|468208
------------------------------------------------------------
----------aag-t-ttcac-aaacta-a-ttt-t-aagaggatcacgtaa-tatgatt
gattgtggctggtctctcatct-gtt----------------------gttt-tt-agta
a-gc----c-aattggatc-attccaaactt-a-c-tat-aaat-a-gcc--c--g-act
agcat---t-a-c-t-ctt-tcatct-gc-g--t-ttt-tt--g-aagaa-t-ccc-c--
c-c-a-tccacccta-tctg-c-cctt-ttc-ct-c-ct-ttacca-gggggagctcttg
agaac-----tacctgatctcct-ac--cccc-t-t--t-c-atgctca--t-tgagcag
acgggagccctgggctcaat-tatctcc-------------------c-ag-gacagcat
gccaaacctgcta-ttct-tttcaag-ca-a-tatc-taa-gtgtgaacttttga-----
------------------------------------------------------------
---------------------------------
>DIRS-4N1-LTR_DR|468209
--------ctattaaagtctgactctg---------------------------------
----aaat-gaag-t-tttat-aaatta-a-ttt-c-gagagaagcacatga-tctgctt
gattgcggctggatttgcatc-tgtaattattgctactccaatcagatatca-tt-g-ta
g------acccatcagat-gaattctagcatc--ca-gt-aaataa-gcc--a--a--tt
catcc---a-a-c-cttcc-ttatct-tc-a--t-ttt-ta----aagaa-c-ctc-c--
a-c-a-tc----------tccc-cctt-ttt-ct-c-ct-ttacca-gggggagcttttg
agacg-----tacctgatct-----------------------cg---------------
----------------------aaccccaagctcagggttctct-ccc-aa-gacagcat
gccaaatctgcaaa-gta-tatcaag-ta-a-tagc------tgtcaactcttgaaatgt
attataaa----------------ctcaattt----------------------------
---------------------------------
>DIRS-4N1-LTR_DR|468210
------------------------------------------------------------
----------aag-c-ttcat-aaacta-a-ttt-c-gaaaggagcaagtga-tatgatt
gattgtggctagtctcctatcc-gta----------------------ttca-tt-agta
a-gc----c-aatcagatt-aatccaaattc-a-c-tat-aaac-a-gcc--c--a-ttt
attat---t-a-c-t-gcc-ttatc--gt-g--t-ttt-tt--g-aagaa-t-ctc-c--
c-a-t-cccctccct-tctc---------------------------------------g
agaat-----tacctgatctcat-ac--ccct-t-t--a-t-atgctca-tt-cgaccag
gcgggagccctgggctcaaa-tatctccaagctcagggttctct-cct-gc-ggcagcat
gccaaacctgcaa-atat-tatcaag-ca-a-tgtc-taa-gtgtgaagtcttgaa----
------------------------------------------------------------
---------------------------------
>DIRS-4N1-LTR_DR|468211
------------------------------------------------------------
----------aag-c-tttat-aaa-taaa-ttt-t-gggaggatcacatg-ctgtgatt
gatcacgac-----tcgcatt-agca----------------------atcat--tgata
a------accaattagat-gaatccaa-cct-a-ca-aa-aaat-a-acc--c--a-ttt
tatct---t-a-c-ctccc-ttatctatc-------tt-------a-----t-ctc-cg-
c-c-a-tccacc-caatctcct-cctt-ttc-ct-c-ct-ttatca-aagggggctctc-
--a-------tacctgatctcag-a---cc--at-t----ctacgctaag---tgaccag
gcaggagcc-tgggctcaag-tatctctgagccc-gggttctc----caagtgacagca-
gtcaaacctgcaaa-taa-tatcaag-ca-a--agc-taa-gtgtaaactcttgaa----
------------------------------------------------------------
---------------------------------
>DIRS-4N1-LTR_DR|468212
------------------------------------------------------------
----------aag-t-tttgt-aaacta-a-ttt-t-gtgagaagcatggca-tatgatt
aatcgcggctggtctcatatct-gtaat-------------------tatcag--ccata
a---ca--c-aatcagatt-gatccaagcct-t-ca-at-aaat-a-gac--t-ga-ttt
caccc---t-a-c-tgcct-t-attt-tt-g----ttt-c--gg-aagaa-t-ccc-c--
--a--ttccacccca-t--ctt-t------------------gcaa-ggggacgctctcg
aggcc-----tacgagatctcgg-ac--tgcc-t-t--a-c-atgctaa--c-tgtccag
gcgggagccctggactcaat-catctccaagctaagggtttact-cct-ca-gacagcat
gccaaaactgctaa-tac-tgtcaag-ca-a-tatc-taa-gtgtcaactcttgaa----
------------------------------------------------------------
---------------------------------
>DIRS-4N1-LTR_DR|468213
------------------------------------------------------------
-------------------------------------------------tga-tatgatt
gatcgtggctggtctcccatcc-gta----------------------atca-tt-agta
a-gc----c-aattggact-aatccaaactc-a-t-tac-------------c-ca-tct
agtat---t-a-c-t-ccc-ttatct-tc-g-tt-ttt-tt----aagaa-tcccc----
---ca-tctacccca-tctctc-cctt-gtc-ct-t-ct-tttcca-gggggagctctcg
agaac--------ctgatctcgt-ag--ctcc-t-t--a-c-atgctca--t-cgaccaa
gtgggagccttgggctcaat-tattttcgagctcagagttcttt-ccc-ag-gacagtat
g--aaacctgcca-atat-tatcaag-ca-a-tata-taa-gtgcgaactcttgaaatag
ttgttgaggt------------ctctca--------------------------------
---------------------------------
>DIRS-4N1-LTR_DR|468214
------------------------------------------------------------
----aacttttag-t-tttac-aaacta-a-ttt-c-gagaggagcatgtga-tttgatt
gatcatggctggtgtcttatct-gta----------------------atcag--caata
a-----t-ctaacttgatt-gatccacgcct-a-ca-at-aaaa-a-gac--c-------
----------a-c-tgcc--ttattt-tc-g--t-ttt----gg-aagaa-t--cc-c--
tgc--taccacccta-tctcct-tttc-aac-ct-c-tt-ttacaa-ggg----------
-----------------------------------------------------ggacctc
tcgagac-------ct------------gagctcaactttctc-----------------
------------------------------------------------gtgtatatg---
------------------------------------------------------------
---------------------------------
>DIRS-4N1-LTR_DR|468215
------------------------------------------------------------
------------------------------------------------------------
----gtggctggtctctcatct-gca----------------------atca-tc-gata
a-ac----c-aatcagatt-aatccaaacct-a-c-aat-aaat-a-tct--c--a-ttt
cacct---t-a-c-ttccc-ttatct-tt-a--t-ttt-t---t-aagac-t-ctc-c--
c-c-g-tccacccaa-tctccc-actt-ttc-ct-c-ct-ttacca-ggggaagctctct
agaac-----tacctgatctcgg-ac--cccc-t-t--a-c-atgctaa--t-tgaccaa
gtggagccctc------------------agctcaaggttctct-cac-ag-gacagcat
gccaaaccttcta-ttag-tattaag-ca-a-tatc-taa-gtctaaactcttga-----
------------------------------------------------------------
---------------------------------
>DIRS-4N1-LTR_DR|468216
------------------------------------------------------------
-------------------at----------------aaaaggggta-------------
------------------------------------------------------------
------------------------------------------------------------
---------aa-c-ttttc-tttgtt-t-------ttt-tg----aagaa-t-ccc-t--
c-t-a-tc-----------------------------ct-ttacca-gtgggagctcacg
agacc-----tacctgatctttg-ac--cccc-ttc----t-gtgctat---gtgactag
gcggaagccctgggctcaa-gtatctctgagctcagggttttct-ccc-gg-gacagcat
gccaaacctgc-------------------g-tagc-taa-gcctgaactctttaaat--
------------------------------------------------------------
---------------------------------
>DIRS-4N1-LTR_DR|468217
------------------------------------------------------------
----------aag-t-tttac-aaacta-a-ttt-t-gaaaggagcatgtga-tatgatt
gatcgtggctggtccctcatct-gta----------------------atctg--tcata
a---tc--c-catcagatt-tatacaaaact---------aaat-a-gac--t-ga-ttt
caccc---t-c-c-cgact-ttatcc-tc-a----ttt-t--gg-aagat-t-acc-c--
c-c--ttccacccca-tctcct-cctt-ttt-tgca-tt-ttcctc-aacggagctctcg
agaag-----tacttgatctcgg-ac--ccca-t-t--a-c-atgttaa--t-tgaccag
atg---------------------------------------------------------
------------------------------------------------------------
------------------------------------------------------------
---------------------------------
>DIRS-4N1-LTR_DR|468218
------------------------------------------------------------
-----------------------------------------ataaaagaata-aatgatt
------------------------------------------------------------
----------------------ttacagtgt-g-ca-at-aaat-a-gac--a-aa-ttt
tgccct-tt-a-c-tgact-t---------a----ttt-t--gg-aagat-t-tcc-c--
c-c--ttccacc-aa-tctcct-cctt-ttg-----------------gtggagctttcc
agacc-----tacctgatcttgg-ac--cccc-t-t--a-t-atgctta--t-tgaccag
gcaggagccctgggctctat-tatctccgagcatagggttttct-cct-gg-gacagcac
gacaaacctgttaa-tag-cgtcaag-ca-a-gtgt-taa-atcttaaa-----------
------------------------------------------------------------
---------------------------------
>DIRS-4N1-LTR_DR|468219
--aactacagtatgaactcaattt------------------------------------
taaaaaga-aaaa-t-tttaa-aagtta-a-ttt-c-gagaggaaca-atac-tatgatt
gattgtgtctggtcctgcatc-aaca----------------------atca-tc-gata
-------accaatcagat-aaatccaagcctt--ca-gt-aaat-a-gcc--c-ag--tt
tttct---g-t-c-tttca-ttatct-tc-a--a-ttt-tt----aagaa-t-ccc-c--
c---c-catctc---------c-ccct-ttt-ct-c-gt-tttcca-gggggtgctcttg
agaca-----tacttgatcttgt-gc--cccc-ttc----t-atgctat---acgaccag
gtgggagccatgggctcaa-agatctctgagctcagggttctct-ctc-gg-gacagcat
gccggacctacaa-ctag-tatcaag----------------------------------
------------------------------------------------------------
---------------------------------
>DIRS-4N1-LTR_DR|468220
------------------------------------------------------------
----------aag-t-ttgat-aaacta-a-ttt-c-gagaggagcatatga-aaggatt
gatcctggctgatctcttatcc-aca----------------------atca-tt-ggca
a-ac----c-aatcagatt-aatccagacct-a-c-aat-aaat-a-atc--c--a-cct
cttgt---t-a-c-tttcc-ttaact-tc-a--t-ttt-t---g-taaaa-a-tcc-c--
c-c-a-tccacccaa-tctccc-ccttcctc-ct-c-ct-tttcca-ggggaagctctca
agaac-----tacctgatcttgg-at--ccct-t-t--a-c-ttactaa--t-tgaccag
gcgggagccctggactcaat-tatctacgagttcagggtcctct-tct-gc-gacagcat
gccaaacctgcca-ttag-tatcaag-ca-a-tatc-tga-gcgtaaactcttgaa----
------------------------------------------------------------
---------------------------------
>DIRS-4N1-LTR_DR|468221
------------------------------------------------------------
----------aag-t-ttcac-aaacta-t-ttt-c-aagaggcgcacgtta-tatgact
aatcaaggctggcctctaatct-gta----------------------atca-tt-agta
a-ac----c-aattggatc-attccaaactt-a-c-aat-aaat-a-gcc--c--g-act
agcat---t-a-c-t-ccc-tcatct-tt-g--t-ttt-tt--g----------------
----a-aacaattca-ttccccttcct-ttc-tt-c-ct-ttacca-gagggagctctcg
agatt-----tccc---tctcgt-ac--ccct-t-c--a-t-atgctca--t-tgaccag
gcgggagcccagggctcaat-catctctgagctcagggttctct-ccc-ag-gacagcac
gccaaacctgcta-ttat-tatcaag-ca-a-tatc-taa-gtgtaaactcttgaatt-t
atcattta-----------------ataggtctggaggaggag-----------------
---------------------------------
>DIRS-4N1-LTR_DR|468222
------------------------------------------------------------
--------------------------ta-a-ttt-c-gagaggagcacatga-tatgatt
gatcgcagctgaccttgcatc-atta----------------------atcg-ct-gcta
g------tccaatcagat-taattctagcctc--ca-at-aaataa-gct--t--a--tt
cattc---t-a-t-gctcc-ttatct-tt-g--t-ttt-tg----aagaa-a-ccc-c--
c-t-a-tccacctca-tctcct-cctt-t-c-ct-c-ct-ttacca-tggggagctttcg
aga-c-----tacttgatctcaa-ac--ccc---gt----c-atgctac---atgcccag
gcaggagccctggcctcaa-gtatctctaagatcagggttccct-cca-gg-gacagcac
gctaaatccgaaaa-tta-tatcaag-ca-g-tacc-taa-gtgttaactcttgaa----
------------------------------------------------------------
---------------------------------
>DIRS-4N1-LTR_DR|468223
------------------------------------------------------------
--------------------------------------------------gc-tatgatt
gatcgcggctggtcctgcatca-cat----------------------atca-ac-atta
a-ac----c-aatcaggtg-aatcctagcct-t-a-aat-aaat-a-acc--c--a-gtt
tattt---t-a-c-tccca-gcatct-tc-g--a-ctt-----a-aaaaa-a-ccc-a--
a-c-a-tccaccaca-tctttc-cttt-ttc-ct-c-ct-tctaca-gggggagctcttg
agaac-----ttcctgattttgg-a---cccc-c-t--t-t-atgctat--a-tgaccag
gcgggagctctgggctcaag-tttctctgagttcagggttctct-cac-gg-gacagcat
gccaaacttgcaa-tcag-tatcaag-ta-a-tagc-taa-gtgtgaa------------
------------------------------------------------------------
---------------------------------
>DIRS-4N1-LTR_DR|468224
------------------------------------------------------------
----------aag-t-ttcac-aaactg-a-ttt-t-cggggaag-ctgtga-tatgatt
aatcgtggctgatctctcatct-gta----------------------atca-tt-agta
a-gc----c-aatcaaatt-attccaaactc-a-c-tat-aaat-a-gcc--t--a-act
agcat---t-a-------c-tcatct-ac-a--t-ttt-tt--g-aagaa-t-ccc-c--
c-c-a-tccacccta--tctcc-tcct-ttt-cc-c-ct-ttacca-gggagacctctcg
agaag-----ctct----------------------------------------------
-cttgagccatgggcctaat-tatctccgagctcagggttctct-acc-ag-gacagcat
gccaaacctgcaa-ttat-tatcaag-ca-a-tttc-taa-gtgtgaacacttgaacagc
tattatttgtaaa-----------------------------------------------
---------------------------------
>DIRS-4N1-LTR_DR|468225
------------------------------------------------------------
----------aag-t-ttgat-aaactg-a-ttt-c--ggaggagcacgtga-tatgatt
gatcgctac--gtctctcatcc-aaa----------------------atca-tt-gaga
a-tc----t-aatcagatt-aatgcaaacct-a-c-aat-aaat-a-gcc--c--a----
------------------------tttca-g-gt-gtt-ttc-g-aagaa-t--cc-c--
c-c-a-cccacccca-tctttt-cctc----------ct-ttacca-gtgggagctctcg
agaac-----tacctgatctcag-accacccc-t-t--a-c-aagctaa--t-tcaacaa
gcaggagacctgggctcaat-tatctctgagct-cagattctct-ccc-gg-gacagcgt
gtcaaacctgcta-ttag-tatcaag-ca-a-tttc-taa-gtgtgaactcttgaaatgt
aataaacaaa--------------------------------------------------
---------------------------------
>DIRS-4N1-LTR_DR|468226
-------ctgaaacaacccagcattcta---------------------taataatgaca
cattaaat-gaag-t-tttat-aaactg-a-ttt-c-aagaggatcacgtac-tatgatt
gatcgcagctagttctgcatc-aaca----------------------atca-tc-gtta
a------accaattagat-gaatccaagccta--ca-at-aaat-a-tcc--c-at--tt
tgtct---t-------ccc-ttatct-tc-a--t-ttt-tg----aagaa-t-gcc-t--
c-------------------------a-ttc-ct-c-ct-ttgcca-gtgagagctctca
agacc---------tgatctcgg-ac--cccc-ttc----t-atgctat---atgaccag
gcggtag--------------tatctcagagttcaaggttctgt-cct-gg-gacagcat
gccaaacctgcag-ttag-tat----------------aa-gtgtgaactcttgaaatat
agtt--------------------------------------------------------
---------------------------------
>DIRS-4N1-LTR_DR|468227
------------------------------------------------------------
----------aag-t-tttac-atac-------t-t-gagaggagcaagtga-tatgatt
gatcgcagctcgtctataatcc-gta----------------------atcag-c-cata
aa-t----c-aatcagatt-gatccaagcct-a-ca-at-atat-a-aac--c-ga-ttt
cacca---t-att-tgcc--ttatct-tt-g----ttt-t--gg-aagaa-t-ccc-c--
c-c--ttccacctca-tctcct-tcgt-tt--catc-ct-ttacca-ggttgtgcgctcg
agact-----tacctgatctcaa-ac--cctc-t-t----t-atgctaa--a-tgaccag
gcgggagccgtgagcttaat-tatctccgagctcggggttctct-ccc-cg-gacaacat
gccaaagctgccaa-taa-catcaag-ca-a-tatc-taa-gtgtgaactcttaaaaaag
t--------------------------atttt----------------------------
---------------------------------
>DIRS-4N1-LTR_DR|468228
------------------------------------------------------------
------------------------------------------------------------
------------------------------------------------------------
------------------------------------------------------------
------------------------------------------------------------
---------atcccc-ctttcc-cttt-ttc-ct-c-ct-ttacca-gcgggagctctcg
aaaa-----ctacccgatctaga-ct--ctcc-t-t--a-c-atgctaa--t-tgaccag
gcgggagccctgggctaatt-tatctctgagctcagggttctct-cct-gg-gacagcat
gccaaacctgcga-ttag-tatcaag-ta-a-tatc-taa-gtgtgtacacttgaa----
------------------------------------------------------------
---------------------------------
>DIRS-4N1-LTR_DR|468229
------------------------------------------------------------
----------aag-t-ttcat-aaacta-a-ttt-t-gaaaggagcacataa-tatgatt
gatcatggctggtctctcatcc-ata----------------------atca-tt-agaa
a-gc----c-agttggatt-attccaaactc-a-c-tat-aaat-a-gcc--c--a-cct
agcat---t-a-c-t-ccc-ttatct-tc-a--t-ttt-tt--g-aggaa-t-gcc-c--
c-c-t-ttgacccc------------t-ttc-ct-g-ct-ttacca-ggaggagctctcc
agaac-----tacctgatctcat-ac--gccc-t-t--a-c-atgctta--t-tgaccag
gcgggagccctgagctcaat-tatctc------------tccct-ct-------cagcat
gccaaacctgcta-atat-tatc------------------aggcaa-------------
------------------------------------------------------------
---------------------------------
>DIRS-4N1-LTR_DR|468230
------------------------------------------------------------
----------aag-t-tttat-aaacta-a-ttt-c-aagagaagcatataa------tt
aattgcagctggtcccccatcc-gta----------------------accag-c-tata
at-c----c-aatcagatc-gatccaggcct-a-ca-at-aaat-a-gac--t-ta-ttt
caccct-at-a-c-tgcc--tcttct-cg-g----ttt-t--gg-aagaa-t-ccc-t--
c-c--ttccacccca-tctcct-cctt-ttc-ctc--ct-ttacca-gtgggacttcccg
agaac-----tacctgatctcag-ac--cctc-t-t--a-c-atgctac--c-taaccag
g---------------caat-tatctcgaactcatggttttctc-cca-g--tatagcat
gccaaacctgctaa-tag-catcaag-c------aa-taa-gtgtgaactcttgaa----
------------------------------------------------------------
---------------------------------
>DIRS-4N1-LTR_DR|468231
------------------------------------------------------------
---------gaag-t-tctta-agttca-c-ctt-c-cagaggagcacgtgg-tttgatt
gatcatggctggtctactatcc-ata----------------------atcag-c-aata
ac-c----c-aatcagatc-gatccaagcct-a-aa-at-aaat-a-g------------
--tat---t-a-c-tgca--ttatct-tc-a----ttt-t--gg-aacag-t-cca-c--
c-c--ctgcgcccct-tctcat-tttt-tc---ctc-tt-ttatta-gggggagctctca
agacc-----tacctgatctcgg-ac--cccc-t-t--a-t-aagctaa--c-tgaccag
gcgggagccctgccctcatt-tatttctgagctcagaattctct-ccc-gg-gacagcat
gccaaacctgctaa-taa-catcaag-ca-a-tatt-taa-gtgtaaactcttgaa----
------------------------------------------------------------
---------------------------------
>DIRS-4N1-LTR_DR|468232
ccatttctgtttggagtttgcattttttccctgtgtaagtcagtacaggtaaattggatg
aactaagt-gaag-t-ttcac-aaacta-a-ttt-c-gagaggagcacgtga-tatgatt
gatcgtggctggtcttttatcg-gaa----------------------atca-tt-agta
a-gc----c-aattgggta-attttaaactc-a-c-tat-aaat-a-gcc--c--g-act
agcat---t-a-c-t-ccc-tcatct-ct-g--t-agt-tt--g-aagaa-t-acc-c--
c-c-a-tccacccca-tctc-c-ccct-ttc-ct-c-tt-ttacca-tggggagctcttg
agaac-----tacctgatcttgt-ac--cacc-t-t--a-c-atgctca--t-tgaccag
gcaggagccctgggctcaat-tatctctgacctcagggttctct-ccc-ag-gacagcat
gccaattcacata-taat-ttttaat-ta-a-tata-taa-gtgtgaaatcttgaa----
------------------------------------------------------------
---------------------------------
>DIRS-4N1-LTR_DR|468233
------------------------------------------------------------
-----------ag-t-tttac-aaacta-a-ttc-c-gagaggagcacgtga-tgtgatt
gatcatggctggtccctcatcc-gta----------------------atcac--gaata
a---tc--c-aatcagatt-gatccaagtct-a-ca-at-taat-a-gac--t-ga-ttt
caccc---t-a-c-tgcct-a-atct-tc-t----ttt-t--tg-aagaa-t-ttc-c--
c-c--tttcacccca-tcacct-catt-ttc-ctcc-tt-aaccag-tcaggaggtctcc
atatc-----tacctgatctctg-ac--ccac-t-t--a-c-atgctaa--c-taaccag
gtgggatcccttgactcaat-tatctctgagctcagggttcttt-caa-gg-ggcagcat
gccaaacttgctaa-tag-tgtctag-cc-a-tatc-t---------------aaatgta
aatcttaaa---------------------------------------------------
---------------------------------
>DIRS-4N1-LTR_DR|468234
------------------------------------------------------------
----------aag-t-ttaag-gaacta-a-ttt-a-gagagaagcatgtga-tatgatt
caccgtggctggtctctcacct-gta----------------------atcat-t-agtg
ag-c----c-aatctgatt-attccaaactt-g-c-tat-aaat-a-gc---c-ca-tct
agcat---t-a-c-tttc--ttatct-tc-a--t-ttt-t--tg-aagaa-t-cc--ct-
c-c-a-accactcca-tctccc-cctt-ttc-ct-c-ct-tcacca-gggaaagctctcg
agaac-----tacctgatctcgt-aa--cccc-t-t--a-t-atgttca--t-tga----
---------ccatgttcaag-tatctccaagctcaggtttcttt-ccc-gg-gacagcat
gccaaacctg---t-tat-tattaag-ca-a-tttc-caa-gtgtgaactcttgaa----
------------------------------------------------------------
---------------------------------
>DIRS-4N1-LTR_DR|468235
------------------------------------------------------------
-------------------------cta-a-ttt-c-aagaggagcatgtga-tatgatt
gat---------------------------------------------------------
-------------cggatt-attccaaactc-a-c-tat-aaat-a-gcc--t--g-tct
aacat---t-a-c-t-ccc-ttttct-tc-a--t-ctc-tt--g-aagaa-t-ccc-c--
c-a---tccacccta-tctccc-cctt-ttt-at-t-ct-ttatca-gggggagctctcg
agaac-----tacatgatctcgt-ac--tccc-t-t--a-t-ttgatca--t-tgaccag
gcgggagccctagactcagt-tatctccgagttcagggttctct-ccc-gg-ggcagcat
cccaaacctgcta-ctat-tatcaag-ca-a-tatc-taa---gttaactcttga-----
------------------------------------------------------------
---------------------------------
>DIRS-4N1-LTR_DR|468236
------------------------------------------------------------
----------aag-t-tttag-aaacta-a-ttt-c-gaaaggagcgtgtga-tatgatt
aatcaaagctggcatcacaat-aaca----------------------atca-tt-gcta
a------cagaatcagat-gagttctagcctc--ca-at-taatga-gcc--c--a--tt
catat---g-a-c-cttct-ttttct-tc-a--t-ttt-tg----aagaa-c-ccc----
c-c-a-tccacccca-tctcac-cctt-t-c-ct-c-ct-ttaaca-gggggagctctcg
agacc-----tacctgatctcga-ac--ctcc-tgt----c-atgctat---atgaccag
gcgggagccctgggctcaa-gtatctccaagctcaggg--ttct-ctc-ac-gatagcat
gccaaatcggcaat-tta-tatcaag-ca-a-aagc-taa-gtgtgaactcttgaa----
------------------------------------------------------------
---------------------------------
>DIRS-4N1-LTR_DR|468237
------------------------------------------------------------
------------------------------------------------------------
------------------------------------------------------------
-----------------------------------a-at-aaat-a-gac--c-ga-tat
catcc---t-a-c-tacc--ttatct-tc-a----att-t--gg-aagaa-t-ccc-c--
c-c--ttccacccca-tctcct-cctt-tt--cctc-ct-ttacca-ggggcagctttca
agaaa-----tacctgatctcgg-ac--cccc-t-t--a-t-atgctaa--t-tgaccag
acggcagccatgggctcaat-aatctccgaactcagggttctcc-ccc-ag-gacagcat
gccaaaactactaa-tag-cat-------------c-taa-gtgtaaacttttgaa----
------------------------------------------------------------
---------------------------------
>DIRS-4N1-LTR_DR|468238
------------------------------------------------------------
------------------------------------------------------------
------------------------------------------------------------
------------------------------------------------------------
------------------------------------------------------------
------------------------------------------------------------
-----------------------------------------------ta--t-tgtccag
acgggagccctggactcaat-tatttctgagcttagcgttctct-ccc-gg-gacagtat
gacaaacctgctat-tag-catcaag-c--a-tatc-taa-gtgtaaacacttgaaatca
---gt-------------------------ttagaaataacttc----------------
---------------------------------
>DIRS-4N1-LTR_DR|468239
-tcaatcataagcacgtgatc-----------------ct---------------ctc--
---aaagt-gaag-t-tttac-aaacta-a-ttt-c-gagaggagcacgtga-tatgatt
gatcacggctggcttctc------------------------------atcag-c-aata
at-t----t-aattagatt-gattcaagctt-t-ca-at-aaat-a-aag--c-ga-att
cgctc---t-a-c-tacc--ttatct-tc-g----ttt-t--gg-aagaa-t-cct-c--
c-c--ttccacacca-tctcct-cctt-------tt-ca-ttacca-gggggagctctcg
agacc-----tacctgatctctg-ag--cccc-c-t----t-atatgc------------
------------------------------------------------------------
------------------------------------------------------------
------------------------------------------------------------
---------------------------------
>DIRS-4N1-LTR_DR|468240
-------tatttaaatt--------------------------------------tgact
gtttttgt-gaag-t-ttcac-aaacta-a-ttt-c-atgaggagcagatga-tatgatt
gatcgcggctggtttctcatct-ata----------------------atta-ct-agta
a-gc----c-aattggatt-attccaaactc-a-c-tat-aaat-a-gcc--t--g-tct
agcat---t-a-c-t-ttc-ttatct-tc-a-tt-ttt-tt--g-aggaa---tcc-c--
c-c-a-tccacccca-t---------t-ttt-ct-c-ct-ttacca-gggagagctctcg
agaac-----tacctgatcgcat-ac--ctcc-t-t--a-c-atgctca--t-tgaccag
gctggtgccctgggctcaat-tatctatgagttcagggttctcaccct-ggacagcatgc
gccaaacctgcta-ttat-tatcatg-ca-a-tatg-taa-gtgtgaactcttgaaat-a
tattttatat--------------gtaaatt-----------------------------
---------------------------------
>DIRS-4N1-LTR_DR|468241
------------------------------------------------------------
----------aag-t-tttat-aaacta-a-ttt-c-gagaggatcacgtg-ctgtggtt
gaccatgggttgtctcgcatc-aaca----------------------attac--ccata
a-------ccagtcagact------aagtct-g-c--at--aataa------c--actt-
--tct---t-a-c-ctccc-tcatct-tc-a--t-ttt----cg-aagaa-t--cc----
c-c-a-tccaccc---tctccc-cctt-t-c-ct-c-ct--tacta-aggggggctcttg
agacc-----tacctgacctcgg-ac--ccccct-t-ca---atgccaaa---tgaccag
gcgggag----------------tc------ct--ggg---------c-----acagc-t
-tc-a----------t-------aag------t---------t-----------------
------------------------------------------------------------
---------------------------------
>DIRS-4N1-LTR_DR|468242
------------------------------------------------------------
------------------------------------------------------------
------------------------------------------------------------
-------------------------------------at-aaac-a-gcc--c--g-cct
agcct---t-a-c-t-ccc-ttatgt-tc-a--t-ttt-tt--g-aaaag-t-ccc-c--
c-c-a-ttcacccca-tctccc-cctt-ttc-ct-c-ct-ttacca-gggggagctctcg
agaac-----tacctgatattgg-ac--ccct-t-a--c-a-t-gctca--t-tgaccac
actggagacctgggctcatt-tattttggagctcaggaatctct-ccc-gg-gacagaat
gccaaacctgcta-ttat-tgttaag-ca-a-tatc-taa-gtgtaaactcttgaa----
------------------------------------------------------------
---------------------------------
>DIRS-4N1-LTR_DR|468243
--------gctaaatgttataagactgt--------------------------------
----aagt-gaag-t-tttac-aaagta-a-ttt-c-aagaggaacacatga-tatgatt
gatcacagcaggtccctcatcc-gta----------------------atcag-t-tata
at-c----c-aatcagatt-tatccaagc-----ca-at-atat-a-gac--t-ga-ttt
aaccc---t-a-c-tgcc--tta-------------------------------------
------------------------------------------------------------
------------------------------------------------------------
------------------------------------------------------------
------------------------------------------------------------
------------------------------------------------------------
---------------------------------
>DIRS-4N1-LTR_DR|468244
------------------------------------------------------------
------------------------------------------------------------
------------------------------------------------------------
------------------------------------------------------------
--------------------tcatgt-tc-a--t-ttt----ggaagaaa-t-ccc-c--
c-c--ttccactcca-tctact-cttt-tt-act-t-ct-ttacca-gggggagttctcg
acacc-----tacctgatctcag-ac--accg-t-t--a-t-atgctaa-tt--gatcag
g-aggagccccaggctgaat-tatctc-------------------------------at
tctaaacctgctaa-tag-catcaag-ca-a-aatc-ta---------------------
------------------------------------------------------------
---------------------------------
>DIRS-4N1-LTR_DR|468245
------------------------------------------------------------
------------------------------------------------------------
----------------------------------------------------------ta
a-gc----c-aatcagatc-attccaaactt-a-c-tat-aaac-a-gca--c--g-act
agtat---a-a-c-t-ttc-tcatct-tt-gttt-ttt-ttt-g-aagaa-t-tcc-c--
c-c-a-tccacccca-tctcca-cc--tttc-ct-c-ct-ttacca-tgtggagctttca
agaac-----taccggaactcgt-acc-c-cc-t-c--a-c-atgctca--t-tgaccag
gagggagccctgggctcaat-catctctgagcttacggttctct-ccc-ag-gacaacat
gccaaacgtgcta-ttat-tattaag-ca-a-tagc-taa-gtgtgaactcttgaaaa-g
tacatttta---------------acaaat------------------------------
---------------------------------
>DIRS-4N1-LTR_DR|468246
------------------------------------------------------------
----------aag-t-tttac-acattg-t-ttt-t-gaaattagcacatta-tatgatt
gatcgtgactggtctctcatcc-gta----------------------aacag--caata
a-----t-cta----------atctaagcct-a-ca-at-aaat-a-gactg---a-ttt
catcc---t-a-c-tgtct-tc-tcg-cc-g--t-ttt-g--ga-agaat-c-ttc----
c-a-g-tccacccca-tctcct-cctt-ttc-ctcc-ga-ttacca-gggggagctctca
agaaccacattatctgatctcag-ac--cccc-t-tc---c-atgctta--a-tgaccaa
gag-------------------------ggattaacagagctct-ccc-ag-gacagcag
atagatttggccaa-aa-taagca------a-tatc-taa-gtgt---------------
------------------------------------------------------------
---------------------------------
>DIRS-4N1-LTR_DR|468247
------------------------------------------------------------
------------------------------------------------------------
------------------------------------------------------------
------------------------------------------------------------
------------------------------------------------------------
------------------------------------------------------------
--------------------cag-ac--cccc-t-t--g-c-atgctaa--a-tcaccaa
gcggga-------gctcaat-catctccgagctcagggttgtct-tcc-gg-gacagcct
gccaaa-ctgcaac-tag-tatcaag-ct-a-tatc-taa-gtgttacctcctgaa----
------------------------------------------------------------
---------------------------------
>DIRS-4N1-LTR_DR|544613
------------------------------------------------------------
------------------------------------------------------------
-------------ctctcatc-aaca----------------------atca-tc-aatc
a------accaatcagaa-gcctaca-----------at-aaat-a-gcc--c-ac--tt
c----------------------act-tt-c--t-tcc-ca----tatct-t-cac-c--
c-c-a-tccacccca-tctccc-cctt-tcc-tc-c-tt--tacca-gggggagctttcg
agacc-----tacctgatctc-g-ac--cctc-tta----c-atgctca---ctgaccag
gcgggagccacgggctc---agttatctaatctcagggctctct-ccc-ag-gacaccat
gccaaac-----------------------------------------------------
------------------------------------------------------------
---------------------------------
>DIRS-4N1-LTR_DR|544614
-----------------------------------------------------------t
ttttaagt-gaag-t-ttcac-gaacta-a-ttt-t-gagaggagcacctga-tatgact
gatcatggctggtctcccatcc-ata----------------------atca-tt-acta
a-gt----c-aatcggaca-att-------------------------------------
-----------------------------------------------tga-t--cc-c--
c-c-t-tccacccta-tatcgc-cctt-ttt-ct-c-ct-ttacca--ggtgagctcttg
agaac-----ttcctgatctcgt-a---ccct-t-c--a-c-ttgctca--t-caaccag
gcgggagccctgggctcaat-tatctctgagctcagggttctct-ccc-aa-tacatcaa
gccaaacctgcta-atgt-tatcaag-ca-a-tatc-taa-gtgcgaactcttgaaatgt
----------------------------attttgt-------------------------
---------------------------------
>DIRS-4N1-LTR_DR|544615
------------------------------------------------------------
---------------------------------------------catgtga-tatgatt
gatcgcggctggcctctcatcc-gta----------------------atcag-c-agta
at-c----c-aatcagatt-gattcaagctt-a-ca-at-aaat-a-gac--c-ga-ttt
tgtc-------------c--ttatct-tc-g----ttt-t--gg-aagac-t-ccc-t--
c-c--ctccacccca-ttt-----------------------------------------
------------------------------------------------------------
------------------------------------------------------------
------------------------------------------------------------
------------------------------------------------------------
---------------------------------
>DIRS-4N1-LTR_DR|544616
------------------------------------------------------------
-----------ag-t-tttat-aaacta-a-ttc-c-gagaggagcgcatg-ctatgatt
gatcacagctggtctctcattt-aca----------------------attat--aaata
a-------ccaatcagat-gattccaagcct-a-ca-at-aaatc--acc--c--a-ttt
caact---t-a-c-ttccc-t-atct-tt-g----t--------gaagag-t-ttc-c--
c-c-a-tccattcca-tctccc-cctt-t-c-ctcc----ttacc--ggaggagctctcg
agacc-----tacctg--------ac--cccc-ttt----c-atactaaa---tgaccag
gcaggagcc-tgggc-caat-tatctccaag-tcagggttctct-ccc-ag-gacagcat
gcaaaacctgcaa-ttag-taacaag-ca-a-ta-------gtgtggacttctgaa----
------------------------------------------------------------
---------------------------------
>DIRS-4N1-LTR_DR|544617
------------------------------------------------------------
----------aag-t-tttat-aaacga-t-ttt-t-gataggagcacatga-tatgatt
gatcgtggctggtctctcatct-gta----------------------atcag-c-gata
at-t----c-aatcagatg-aatccaagcct-a-ct-at-caat-a-ggc--a-ga-ttt
cacca---t-a-c-tgct--tcatcg-ta-g----ttt-t--gg-aagaatt-ccc-c--
c-c--ttccactcca-tctcct-tctt-ttc-ctct-t--atacca-gggggagctgtag
agacc-----tagctg-------------------------------------------t
tcaagagcggtgggctcaat-tatctca-------gggttctct-cct-tg-gacagcat
gccaaacctggtaa-aag-tacagag-ca-a-catc-taa-gtgtgaactcttgaaagaa
catttaaa-------------------gtctttaaatttaatt-----------------
---------------------------------
>DIRS-4N1-LTR_DR|544618
------------------------------------------------------------
----------aag-g-ttaac-aaacta-t-tta-a-gaaaggagcatgtga-aatgatt
gattgtggatggtctctcctct-gta----------------------atcag-c-aatc
at-c----c-aatcagatt-gatctaagcct-a-ca-at-gaat-a-gac--c-aa-ttt
caccc---t-a-c-ggtc--ttatct-cc-g----ttt-t--gg-aagaa-t-ccc-c--
t-c--tttcacctca-tctcct-cttt-ttt-ctcc-tt-ttatca-gggggagctcttg
----c-----taggggatctcgg-ac--tccc-t-t--a-t-atgctta--t-tg-----
------accctgggttcaac-tatcccagagctcaaggttctct-ccc-gg-gacagcat
gccaaacctgccaa-tag-tgtcaag-ca-a-tatc-taa-gtttaaactcttgaa----
------------------------------------------------------------
---------------------------------
>DIRS-4N1-LTR_DR|544619
------------------------------------------------------------
------------------ta------ta-------t--a--------------tata---
--------------t---------------------------------at----------
-----------att-------------gcc----c--------t-a------c--a----
--------t---c-------ttatct-tc-a--t-ttt----gg-aaaaa-t--cc-c--
c-c--ttccacccca-tctcct-cctt-t--------------c-a--------------
agaac-----tacctgatctcgt-ac--cttc---t--a-c-atgctaa--t-tgaccag
gtgggagctctgggtttaat--at--------tca-ag--ctc------------ag-a-
gccaaacctgcta-ttaa-tatcaag-ca-a-tatc-taa-gtgggaactcttgaaatta
agttaaactgactt----------------------------------------------
---------------------------------
>DIRS-4N1-LTR_DR|544620
---------gccaaaaaaacttttatagtataaaaataaattgtttaaaaggt--attag
gtataaaa-aaga-c-tgatt-gaactc-a-ttt-c-gagaggagcacatga-tatgatt
gttcccagctggtcttgcatc--ata----------------------atcacct-aata
atcatc-accaatcagat-gaattc-agccct-----ag-aaacta-acc--a--g----
------------------------------------------------------------
------------------------------------------------------------
------------------------------------------------------------
------------------------------------------------------------
------------------------------------------------------------
------------------------------------------------------------
---------------------------------
>DIRS-4N1-LTR_DR|544621
------------------------------------------------------------
------------------------------------------------------------
------------------------------------------------------------
----------------------------------------------------------tt
catcc---t-a-c-cgccc-ttctct-tt-----gttt-tt----aagaa-a-ccc-c--
c-c-a-ttcacccca-tc-----------tc-ct-c------------------------
------------------------------------------------------------
------ac------------ctacttcc----------ttcttt-acc-ag-gacagcat
ggcaaatctac-aa-tta-tatcaag-ca-a-tagc-tac-atgtgaactcttaaaatta
aaata-------------------------------------------------------
---------------------------------
>DIRS-4N1-LTR_DR|544622
------------------------------------------------------------
---------gatg-t-tt--t-aag-tgaa-cttgt-aagaggagcatgtgg-tatgatt
gatcacagctggcctctcattc-gta----------------------attag--caata
t---tt--t-aatcagatt-gatttaagcct-a----tt-aaat-a-ga---c-ag-tc-
--ccc---c-t-c-tgct--ttacct-tc-g--t-ttt----tgaaagaa-t-ccc-c--
c-c--ttccacccta-tcttct-tttc-tt-a-----ct-ttacca-gagggagcgcttg
agacc-----tacctgatctcag-ac--ccct-t-t--a-t-atgtc-------------
-------ttatatgctcaat-tatctctgagctaatggttcttt-ctc-gg-gacagtat
gccaaacctgctta-tag-cgttaag-ca-a-tatc-tgtggtgtgatcttttgaattg-
------------------------------------------------------------
---------------------------------
>DIRS-4N1-LTR_DR|544623
------------------------------------------------------------
----------aag-t-tttat-aaacta-g-ttt-c-aagaggagcttgtgt-taaaatt
ggtcatggctggcttctcatcc-gta----------------------atcag-t-agta
at-c----c-aattagatt-gattcaagctt-a-ca-at-aagt-a-aac--a-ga-ttt
cactc---t-a-c-tgcc--ctatcg-cc-g----ttttt--gg-aacaa-t-cgc-a--
c-c--ttccacccca-tctcct-cctt-ttc-ctcc-ct-tttcca-gggggagttctca
agacc-----aacctgatctcag-ac--ccct-t-t--a-t-atgctta--t-tgaccag
gtgggagccttgggctcaat-tatcttcaggctcagggttctct-ccc-gg-gacagcat
gtcaaacctgctat-taa-cgccaag-c--a-tatc-taa-atgtaaa------------
------------------------------------------------------------
---------------------------------
>DIRS-4N1-LTR_DR|544624
------------------------------------------------------------
-------------------------------------------------------tgatt
gattccagccggtctctcatct-cca----------------------ttcat-t-gata
a-ac----c-aatcagatt-aatccaggcct-a-ca-at-aaat-a-gcc--c---attt
tacct---a-a-c-ttccc-ttatct-tc-t--a-ttt----aa-aaaat-a-ccc-c--
c-c-a-tccatccca-tttccc-cttt-tt-----c-ct-ttgtta-caagga-------
agacc-----tgcatgttctcgg-ac--ctcc-t-tt---c-atgctaa-at--gactag
ttaggagcccttggctcaat-tatttctgagcttagggttctct-ccc-ag-gatagcat
gccaaaccagctg-ttag-tatcaag-ca-a-tatc-taa-gtgtgaactcttaa-----
------------------------------------------------------------
---------------------------------
>DIRS-4N1-LTR_DR|544625
------------------------------------------------------------
----------aag-t-tttac-aaacta-a-ttt-c-tagaggagcatgtga-tatgatt
gatcttggctggtctctcatct-gca----------------------atcat-t-aata
ag-c----c-aattagatt-attcaaa-ctt-a-c-aat-aaat-a-gc---c-ca-tct
tacct---c-a-c-tcct--ttatct-t-----g-ttt-t--tg-aagaa-t-ccc----
c-c-a-tcc-tccaa-tctccc-catt-ttc-ct-c-tt-taacca-ggaaaagtgtttg
agtac-----tacctgttctcgg-at-------------------------t-tgaccag
gcgggaaccct-------------------------------------------------
------------------------------------------------------------
------------------------------------------------------------
---------------------------------
>DIRS-4N1-LTR_DR|544626
------------------------------------------------------------
---------------------------a-a-ttt-c-aaaaggagcacgtgc-tatgatt
gatcgcagctggtttctcatct-ac-----------------------atca-tc-gata
a-ac----c-aatcagatg-aatccaagcct-a-c-aat-aaa----gtc--c--a-att
cacct---t-a-c-ttccc-ttatct-tc-a--t-ttt-t---g-aagaa-t-ccc-t--
c-c-g-accacccca-tctccc-cctt-ttt-ct-c-ct-ttacca-gggggagatcttg
agacc-----tacctgatct--------------------c-gtactaa--a-ggaccag
gcaggaaccctgggcttaaa-tatccctgagctcagggctctct-ccc-gg-tacagcat
gccaaacctgcaa-ttag-tatcaac-ca-a-tagc-taa-gtgtgaactcttgaaatat
tcttatataca-------------------------------------------------
---------------------------------
>DIRS-4N1-LTR_DR|544627
------------------------------------------------------------
-----------ag-t-tttac-agacta-a-ttt-t-gaagggaggttgtga-tatgact
gatcgcagctggtctctcatcc-gta----------------------atcag-c-aata
at-c----c-aatcaaatt-gattc-atcct-a-ca-at-aaat-a-gac--t-ga-att
ccccc---t-a-c-tacc--tgacct-tc-g----ttt-t--gg-aagaa-t-aac-c--
a-c--gtcctcccca-tctcca-cctt-tac-ctca-ct-ttgcca--------------
------------------------------------------------------------
------------------------------------------------------------
------------------------------------------------------------
------------------------------------------------------------
---------------------------------
>DIRS-4N1-LTR_DR|544628
------------------------------------------------------------
--tgaagt-gaag-t-tttac-aaacta-a-ttt-c-aagaggagcacgtga-tatgatt
aaccatggctggtctctcatct-gta----------------------atca-tt-agtt
a-ac----c-aatcagatt-attccaaactc-a-c-tat-aaat-a-gcc--c--g-cct
agcat---t-a-c-t-ccc-ttatct-tc-g-tt-ttt-tt--g-aagaa-t-cac-c--
t-------------a-tctccc-cc-t-ttc-ct-c-tt-ttacta-gggggagctctcg
agagc-----tacctgatctcgt-ac--cccc-t-t--a-c-atgttca--t-tgaccag
gcgggggccttgggctcaat--------tagctcaggattctct-ccc-gg-gacagcat
gccaaacctgcta-ttag-tatcatg-ca-c-tatc-taa-gtgtgaactcttgaatt-g
taatgtt-----------------------------------------------------
---------------------------------
>DIRS-4N1-LTR_DR|544629
------------------------------------------------------------
-------------------------------ttt-g-aagaggagcacataa-tataatt
aatcgcggctggtctctccccc-aca----------------------atcat-t-gata
ta-c----t-aatcagatg-aatccaagcct-a-c-aat-aaat-a-gc---c-ca-ttt
cacgt---t-a-cttccc--ttttct-t--c--g-tta-t--tg-aggaa-t-ctc-cc-
t-c-a-tccacccca-tctcct-cttt-ttc-ct-c-ct-ttacca-gggggagttctta
agaac-----tacctaatctcgg-ac--cccc-t-t--a-t-ttgctca--t-tgaccag
gcggga---------tgaat-tatctctgagctcagggttcttt-cct-gg-gacagcat
gccaaacctgctat-tat-ttttaag-ca-a-tatc-taa-gtgtgaactcttgaa----
------------------------------------------------------------
---------------------------------
>DIRS-4N1-LTR_DR|544630
------------------------------------------------------------
----aagt-gaag-t-tcgat-aaacta-a-ttt-c-gagagaagcacgaga-tatgatt
gatctcatcttttctcctatc-caca----------------------atcc-tc-gata
a------attaatcagat-taatccaaacata--ca-at-aaat-a-gcc--t-at--tt
cacgt---t-a-c-ttccc-----------------------------------------
------------------------------------------------------------
------------------------------------------------------------
------------------------------------------------------------
------------------------------------------------------------
------------------------------------------------------------
---------------------------------
>DIRS-4N1-LTR_DR|544631
------------------------------------------------------------
------------g-t-tttgt-aaaata-a-ttt-t-gaggggagcatgtga-tgtgact
gaacatggctgatcttgcatc-aataatcactgctagtccattcagatatca-tt-gcta
g------accaatcagat-gaattttagcctc--ca-at-aaataa-acc--c--a--tt
catcc---t-a-c-cttc------ct-tc-g--t-ttc-ga----ggaac-c-cca----
c-c-a-------------tcca-cctt-t-c-ct-c-tt-ttacca-ggggga-------
--------------------------------------------gctac---atgaccag
acgggagacctaggctcaa-gtatcttcaagctcagggttctct-acc-gg-gacagcat
gccaaatctgc-aa-tta-tatcaag-ca-a-tagc-taa-atgtaaa------------
------------------------------------------------------------
---------------------------------
>DIRS-4N1-LTR_DR|544632
------------------------------------------------------------
------gt-gaac-t-ttaaa-aaatga-a-ttt-c-aagag-aatctatga-aatgaca
gattgtggctgatctcttatcc-at-------------------------------aata
a-----t-ccaatcagatt-gagccaa---------------------------------
------------------------------------------------------------
------------------------------------------------------------
------------------------------------------------------------
------------------------------------------gt-ctg-ta-agaaatag
accaattctcattc----------------------------------------------
------------------------------------------------------------
---------------------------------
>DIRS-4N1-LTR_DR|544633
------------------------------------------------------------
------------------------------------------------------------
------------------------------------------------------------
------------------------------------------------------------
------------------------------------------------------------
-------------ct-tttcct-cctt-ta-c------------ca-aggggcgctctca
aaacc-----ttcctgatcacag-ac--accc-t-t--a-c-atgataa--t-tgatcag
gcgggagccaggggctcaat-tatctccgaactcagggttctct-cat------tagcat
gtcaaacctgcta-atag-cgtcaag-ca-a-ttac-taa-gtgtgaactcttgaaaaat
tattaaa--------------------aatgtcaataaaag-------------------
---------------------------------
>DIRS-4N1-LTR_DR|544634
------------------------------------------------------------
------------------------------------------------------------
------------------------------------------------------------
------------------------------------------------------------
------------------------------------------------------------
------------------------------------------------------------
-------------------taaa-ta--acaa-c-a--a-c-atgataa--t-tgttcag
acgggagccttgggctcaat-tatttccaagctcagggttttct-cct-gg-gacagcat
gtcaaaccttctaa-tac-cgtcaag-ca-a-tatc-taa-gtgtgaactcttgaaagta
aa---------------tttacaaactaattttgagagaagcatgttatgtgattgattg
atagcctagaataaaaactgattttgccctact
>DIRS-4N1-LTR_DR|544635
------------------------------------------------------------
--------------------------ta-a-ctt-a-aagaggagcgcgtga-tgagatt
gatcttggctggcatcacatc-aataatcattgctaggttaatcagatatca-tt-gcta
----------aatcagat-gaattctaccctt--ta-acaaaataa-acc--c--a--tt
catct---t-a-c-cttcc-ttatct-tt-a--t-ttt-tt----aagaa-c-cca-c-c
c-c-a-tatatccta-tctccc-cctt-t-c-ct-c-ct-tttcca-gggggagctctcg
agatc-----tacctgatcacaa-ac--cccc-tgt----c-aggctaa---atgacctt
tcgggagccctgagctcaa-gtatctccgagcttagggttctct-ccc-ag-gacagcat
gccaaatctgcaaattta-tatcaac-ca-a-taaa-taa-gagtgaactcttgaa----
------------------------------------------------------------
---------------------------------
>DIRS-4N1-LTR_DR|544636
----------------------------------------------aaatcaacagttga
aactaagt-gaac-t-ttcac-aaactt-g-ttt-c-aagaggagcacatga-gatgatt
gatcacagctggtctctcatct-gta----------------------ataa-tt-agta
a-ac----c-aatcggatc-attctaaactc-a-c-tat-aaat-a-gac--c--g-act
aacat---t-a-c-t-ccc-atatct-tc----g-ttt-tta---aagaa-t-ccc-c--
c-c-a-tccatccta-actcc--acct-ttc-ct-c-ct-tttcca-gggggagctctcg
agaac-----tacctaatcttgt-ac--cccc-t-t--a-c-agtctca-----------
------------------------------------------------------------
------------------------------------------------------------
------------------------------------------------------------
---------------------------------
>DIRS-4N1-LTR_DR|544637
------------------------------------------------------------
------------g-t-tttat-aaacta-a-ttt-c-gagagcatcacatgc-tttgatt
tatcacagctggtctctcatc-aata----------------------atca-tc-gata
a------accaatcagat-gaatccaagccta--ca-a-------a-gcc--t-gc--tt
tat---------------c-ttactt-cc-c--t-ttt-tg----aagaa-t-acc-c--
c-c----tccacccc-atcccc-cctt-ttc-ct-c-ct-ttaccttgggggaactctcg
agaac-----tgtctgatctcgg-ac--c--a-ctt----ttatgctaa---ttgaaaat
g------------------------------------gctctct-ccc-ag-gacagcat
accaaaactgc----taa-tatcaag-ct-g-tagatcaa-gtgtgaactcttgaa----
------------------------------------------------------------
---------------------------------
>DIRS-4N1-LTR_DR|544638
--------atgcaggaccagctgtggtcaatca---------------------------
-taagcac-atga-t-cctctaaacttc-a-ctt-c-aagaggaacatgtga-tatgatg
gatcttggctggtctctcatct-gta----------------------atcat-t-agta
at-c----c-aatcagatt-attccaaattc-a-c-aat-aaat-a-gc---c-tg-tct
agcct---t-a-c-tccc--ttatct-tt-g-tt-ttt-t--tg-aagaa-g-ccc----
c-c-a-tccacccca-tct--c-ccct-ttc-ct-c-ct-ttatca-aagggagctctcg
agaac-------tatgatctcgt-ac--cctc-t-t--a-c-aggctca--t-tgaccag
gcaagagtcct-gcctcaat------------------tttcat-ca------------t
gccgaacctcttac-tat-tataaat-ca-a-tatc-taa-gtgggaact----------
------------------------------------------------------------
---------------------------------
>DIRS-4N1-LTR_DR|544639
------------------------------------------------------------
----------aag-c-ttcac-aaacta-a-ttt-t-gagtggagcatgtga-aatgact
ggtca---------------------------------------------------tata
a-gc----t-aatcagatc-attccaaactt-a-c-tat-aaat-a-gcc--c--a-act
agcat---t-a-a-t-ccc-tcatct-tc-a--t-ttt-tt--g-aagaa-t-ccc-c--
c-c-a-tccacatca-----------t-ctc-ct-c-ct-ttacca-gggggagctctcg
aaaac-----ttcctgatcttgt-ac--cccc-t-c--a-c-atgctta--t-tgaccag
gcgggagccctgggcttaat-tatctcagagctcagggttctct-cct-ct-gacagcat
gccaaacctgcta-ttaa-tatcaaa-ca-t-tatc-taa-gtgtgaattcttaaa----
------------------------------------------------------------
---------------------------------
>DIRS-4N1-LTR_DR|544640
------------------------------------------------------------
------------g-t-tttat-taacta-a-ttt-c-aagaggagcccatg-ctatgact
gattgaggttggtcccatgtc-atca----------------------ttcat--cgatc
a------atcaatcagat-aattacaagctt-t-ca-at-aaat-a-gcc--c-ag--tt
tgtct---t-a-cct-cca-ttatct-tt-g--g-ctt-tg----aagaa-t--cc-cc-
c-t-cattcacccca-tcacc--ccct-ttc-ct-c-ct-ttacca-gcaggagctctcg
agaac-----aattttggtctg-----------c-t---tt-ctactat-ac--gactag
gtgggagccctgggctcaag-tatctttgagctcaggcttatat-ccc-ag-gacaggat
gccaaacctgcaa-ctag-tatcaaa-ca-a-tagc-taa-g----aactcctaaa----
------------------------------------------------------------
---------------------------------
>DIRS-4N1-LTR_DR|544641
------------------------------------------------------------
-----agt-gaag-t-tttat-aaacta-a-ctt-c-gagaggaccatgtga-tatgatt
gatcgcggctggtctctcatct-gta----------------------atcag-c-aata
ac-c----c-aatcagatt-gatacaagcct-t-ca-at-aaat-----t--c-ag-ctt
tcacc---c-a-c-tgcc--tcatct-tt-g----ttt-t--gg-aagaa-t--cc-c--
c-c--ttccaccata-tctcct-cctt-tgc-c----------acg-gagagct--ttcg
agact-----tacctgatatcgg-ac--tt---------------ctt------------
------------------------------------------------------------
----tacatgctaa----------------------------------------------
------------------------------------------------------------
---------------------------------
>DIRS-4N1-LTR_DR|544642
------------------------------------------------------------
-------------------at-----ta-a-ttt-c-gtaaggagcacgtga-aatgatt
gatcaaagctggtctctcatct-gca----------------------atca-tc-ggt-
--------t-aaacagatt-aatccaagcct-a-c-att-gaat-a-gcc--c--a-tat
tacct---t-a-c-ttcc--ttatct-tc-g--t-ttt-t---g-aagat-t-ccc-c--
t-t-g-tccacccca-tttcct-cctt-tgt-ct-c-ct-ttacca-gggggagctcttg
agaac-----tacctgatctcga-ac--tctt-c-t--a-a-atgctaa--t-tgaccag
acaggagccctgggctcaat-tatctccgaggtcaggcatctct-ccc-ag-gacagctt
gcccaaccggcta-ttag-tctcaag-ca-a-tatc-taa-gtgtgagctcttgaa----
------------------------------------------------------------
---------------------------------
>DIRS-4N1-LTR_DR|544643
------------------------------------------------------------
--------------------------ta-a-ttt-c-gagaggagcacgtga-tatgaat
aatcgcagctggtctcccatct-gca----------------------atct-tt-aata
a-gc----c-aatcagatt-aatccaaacta-a-c-tat-aagt-t-gcc--t--g-tct
aaaac---t-t-c-t----cttatcttcc-g--t-ttt-cc--g-aagaa-a-ccc-c--
t-t-a-tccacccca-tcttccctctt-ttc-ct-c-tt-ttacca-ggtggagctctcg
agagc-----tacctgatctctt-ac--cccc-t-t--a-c-atgcttt--t-cgaccag
gcgggagccctgagcttaat-tatctccgagctcagggttctct-ccc-ag-gccagcat
gccaaacaagcta-atat-tatcaag-aa-a-tatc-taa-gtgagaactcttgaa----
------------------------------------------------------------
---------------------------------
>DIRS-4N1-LTR_DR|544644
------------------------------------------------------------
------------------------------------------------------------
------------------------------------------------------------
------------------------------------------------------------
-----------------------tct-tc-a----ttt-t--tg-aagaa-t--cc-c--
c-c--atccactcca-tatccc-cttt-ttc-cttt-tt-t-accc-gagggagctcttg
agacc-----tacctcat----------ctcc-t-t--a-c-atgctca--t-ttgccag
gctggagccctgggctcaat-tatctctgagttcagggttctct-ccc-gg-aacagcat
gccaaacctgctat-tat-tatcaag-ca-a-tatc-taa-ggttgaacttttgaa----
------------------------------------------------------------
---------------------------------
>DIRS-4N1-LTR_DR|544645
------------------------------------------------------------
----------------------aaacaa-a-ttt-t-gagaggagcatgtga-tatgatt
gatcacagctggtctcccatcc-ata----------------------attag-c-gata
aa-c----c-aattagatt-gatccaagcct-----------------ac--c-ga-ttt
caccc---a-a-c-tgcc--ttatct-tc-a----ttt-t--gg-aagaa-t-ccc-c--
a-c--ttccacccca-tctcct-cctt-ttc-cttc--t-tcacca-gggagagctctcc
agacc-----tacctgacctcag-acc-cc------------------------------
------------------------------------------------------------
------------------------------------------------------------
------------------------------------------------------------
---------------------------------
>DIRS-4N1-LTR_DR|544646
------------------------------------------------------------
------------------------------------------------------------
------------------------------------------------------------
------------------------------------------------------------
------------------------------------------------------------
----------------------------------------------------agctcttg
agact-----tacctgatctcag-ac--cc-c-t-t--a-c-atgctaa--t-tgacctg
gcaggagccctgagctcaat-tatatataagctcaaggttctct-ccc-gg-gacagcat
gtcaaacctgcta-ataa-catcaag-ca-a-tatc-taa-gtgtgaactctt-------
------------------------------------------------------------
---------------------------------
>DIRS-4N1-LTR_DR|544647
------------------------------------------------------------
----ttgt-gaag-t-cttat-aaacta-a-ttt-c-gagaggagcatgtga-tctgatt
gatcatggctggtctcttatct-gta----------------------atcag-c-aata
at-c----c-aatcagact-gatccaagcct-a-ca-aa-aaat-a-aat--c-aa-ttt
ta--------------ac--ctatct-tc-g----ttt-t--gg-aacaa-t-ccc-c--
c-c--ttccacccca-tctcct-cct------------t-ttctca-gggggagctctaa
cgatc-----tacctgatcttgg-at--cccc-t-t-----------------acaccag
gcgggagccctgggctcaat-tatctctgagctccaggttctgt--cc-tg-gacagcat
gccagacctgctaa-tag-cgtcaag-aa-a-tatt-taa-gtgtgaactatttaaatat
c--------------------------gattaattttttgactaattt------------
---------------------------------
>DIRS-4N1-LTR_DR|631125
------------------------------------------------------------
----------aag-t-ttcac-aaacta-a-ttt-c-aagaggagcaggtgt-tatgatt
gatcgcggctggtctctcatct-gta----------------------atca-ta-agta
a-gc----c-aatcagatt-gttccaaacgt-a-c-tat-aaat-a---------g-aat
aacat---t-a-c-t-ccc-tcatct-tc-g--t-tct-tg--g-aagaa-a-ccc-g--
c-c-a-tccacccca-tctcca-cc-t-ttc-ct-c-ct-ttacca-gggggagctctcg
agaac-----tacctgatctcgt-ac--cccc-t-t--a-c-atgctca--t-tgaccag
gcgggagccctaagcttaat-tatatcagagctcagggttctct-cct-gg-gacagcat
gccaaacctgcaa-atag-tatcaat-ca-a-tatc-taa-gtgtcaa------------
------------------------------------------------------------
---------------------------------
>DIRS-4N1-LTR_DR|631126
------------------------------------------------------------
------------------------------------------------------------
------------------------------------------------------------
---------------------------------------------a-gcc--c--a-ttt
cacct---t-c-c-tttcc-ttatct-tcgt----ttt-t--ta-aagaa-t-tat-c--
c-a-g-tccccctca-tttctc-cctt-ttc-ct-t-at-ttacca-ga--------tgg
aagtt-----tacctgatctcag-ac--cccc-t-g--t-g-atgctaa--a-cgaccag
gagggagccctgggctcaat-tatctctgagctcagggttctct-ccg-gg-gacagcat
gccaaacctgcaat-tag-tatcaag-ca-a-tatc-taa-gtgtgagcgcttgaaataa
gatttaaatt-----------------agtttc---------------------------
---------------------------------
>DIRS-4N1-LTR_DR|631127
------------------------------------------------------------
--------------------------------------------------ga-tatgata
gatggcggctgatctctcatct-gta----------------------atcaa-c-aata
at-c----c-aatcagatt-gatcaaagcct-a-ca-at-aaat-a-gac--t-ga-ttt
caccc---t-a-c-tgcc--ttatgt-ta-g----ttt-t--gg-aaaaa-t-tcc-c--
c-c--ttccaccaca-tctcca-cctt-ttt-cttc-tt-ttacca-gagggaactctcg
agaac-----tacctgatcttgg-ac--cccc-t-t--a-t-ctgctta--t-tg-ccag
gctggagccttgggctcaat-tatctctgagctcagggttcact-ctc-gg-gacaacat
accaaacctgcgaa-tag-cgtcaag-ca-g-ta-----a-gtgtgaac-----------
------------------------------------------------------------
---------------------------------
>DIRS-4N1-LTR_DR|631128
------------------------------------------------------------
------------------------------------------------------------
------------------------------------------------------------
-----------------------------------------------------------t
aactt---t-a-c-c-ccc-tcatct-tc-g--t-ttt-ta--g-aagaa-t-ccc-c--
c-c-a-tccacccca-tctcct-cctt-ttt-ct-c-ct-ttaaaa-gggggagctctca
agaac-----ttcctgatctcgt-ac--cacc-t-t--a-c-atgctca--t-tgaccag
gccggagccctgggctcaat-tatctctgagctcagggttctct-cct-gg-aacagcat
gccaaacctgcta-ttat-tatcaag-ca-a-tatc-taa-gtgtaaactcttgaa----
------------------------------------------------------------
---------------------------------
>DIRS-4N1-LTR_DR|631129
------------------------------------------------------------
-----------aa-g-ttttt-taatta-g-ttc-t-aagaggagcatgtga-tatgatt
gatcgcagctggtttctcatcc-gta----------------------atcag-c-aata
at-c----c-aatcagatt-gatccaagcct-a-ca-at-aaac-a-aat--g-ga-ttt
aaccc---t-a-c-tgcc--taatct-tc-g----ttt-t--gg-aagaa-t-ccc-c--
c-t---ttcacccca-gctcct-cctt-ttc-ctcc-t--ttacca-gggggagctctcg
agact-----cgcctgatcttgg-ac--ccac-a-a--a-c-atgctta--t-tgtcctg
gcgggagccctgggctcaat-tatctccgagctcagggttttct-ccc-ag-gacagcat
gccaaacctgctga-tag-ggtcaag-ca-a-atat-ttaagtgtgaactcttgaa----
------------------------------------------------------------
---------------------------------
>DIRS-4N1-LTR_DR|631130
------------------------------------------------------------
------------------------------------------------------------
------------------------------------------------------------
------------tcagag-gaattctagcctc--ca-at-aaataa-acg--c--a--tt
catcc---t-a-c-cttcc-ttatct-tc-g--t-ttt-ga----agaat-c-ccc----
t-c-a-tccaccaca-tctccc-cctc-t-c-ct-c-ct-gtacca-ggggaagctctcg
agacc-----tacctgatctcgg-at--cccc-tgt----c-atgctac---attactag
gcgggaac----------------------------------------------------
------------------------------------------------------------
------------------------------------------------------------
---------------------------------
>DIRS-4N1-LTR_DR|631131
------------------------------------------------------------
----------aag-t-ttcac-aagcta-a-ttt-c-aagacgagcatgtgt-tatgatt
gatcgcggctggtctctcatct-gta----------------------atca-tt-agta
a-ac----c-aatcggatt-attccaaaatc-a-c-taa-aaat-a-gcc--a--g----
---------------------cattt-at-ctcg-ttt-ttt-g-aagaa-t-acc-c--
c-c-a-ttcacccca-tatccc-cctt-ttc-ct-c-ct-ttacca-gggtgagccctcg
cgaac-----tacctgatctcgg-acc-c-cc-t-t--agt-atgctca--t-tgaccag
gcgggagccctgggcttaat-tatctccaagctcaggattctct-ccc-gg---------
---------ccac-atga-cactaaa----------------------------------
------------------------------------------------------------
---------------------------------
>DIRS-4N1-LTR_DR|631132
------------------------------------------------------------
----------aag-t-tttat-aaacca-a-ttt-t-gaggggagcacgtga-tatgatt
gatcattgctggtctcacatc-aatcatcattgctcgtccaagcagatatct-tt-gcta
g------accaatcagat-gaattcaagcttc--ca-at-acatag-acc--c--a--tt
catcc---t-g-c-cttcc-ttatct-gc-t--t-ttt-ga----agaat-c-ccc----
c-a-t-cc-------------c-ccta-t-c-tt-c-ct-ttatca-gggggagctctcg
agacc-----tacctgatctcgg-at--cccc-tgt----c-atgctac---atgaccag
gcgggagccctgtgctcaa-gtatctctgagctaaaggttctct-ccc-aa-gacggcac
accaaatctgcaaa-ttg-tatcaag-ca-a-tagc-taa-gtgtgaacacttgaa----
------------------------------------------------------------
---------------------------------
>DIRS-4N1-LTR_DR|631133
------------------------------------------------------------
----aagt-aaaa-t-ttcac-aaactg-a-att-c-gagaggatca--tga-tatgatt
gattacagctggtctctcattt-gta----------------------atca-tt-agta
a-gc----c-aatcagatc-attccaaactc-a-c-tat-aaat-a-gcc--t--g-act
a-----------------------------------------------------------
------------------------------------------------------------
------------------------------------------------------------
------------------------------------------------------------
------------------------------------------------------------
------------------------------------------------------------
---------------------------------
>DIRS-4N1-LTR_DR|631134
------------------------------------------------------------
------------------------------------------------------------
------------------------------------------------------------
-------------------------------------------------c--t--g-act
agcat---t-a-c-t-ccc-tcatct-tc-a----ttt-tgt-g-aagaa-t-ccc-c--
c-c-t-ccaacccca-tctcca-cc--tttt-ct-c-ct-ttacca-ggaggagctctcg
aaaac-----tacctgatcccgt-acc-c-cc-t-t--a-c-atgctca--t-tgagcag
gtaggagccctgggctcatt-tatcgccgagctccagggtcct----------gcagcat
gccaaacctgcta-ttat-tatcaag-ca-a-catc-taa-gtgtgaactcttgaa----
------------------------------------------------------------
---------------------------------
>DIRS-4N1-LTR_DR|631135
------------------------------------------------------------
----------taa-t-ttca--agagaa-g-ctt-g-------------cga-tatgttt
gaccacagctggtatctcatct-gta----------------------atcag-t-aatt
at-c----a-tatcagatt-gatccatgcct-a-ct-at-aaat-a-gac--c-ag-ttt
cagcc---t-a-c-tgcc--atttct-tc-a----ttt-t--tg-aggaa-t-cac-c--
c-c--ttacacccca-tctcct-cctt-tt--tctt-ct-ctacta-gggggagctctcg
agacg-----tacctgatctcag-ac--cccc-t---ta-t-gtgctaa--a-agacctg
gtgtgagccctgagctcaat-tatctccaagctcagagttctct-cat-gg-gacagcag
gcaaaaccttctaa-tag-catcaag-ca-a-tatc-taa-gtgtgaactcttgaa----
------------------------------------------------------------
---------------------------------
>DIRS-4N1-LTR_DR|631136
------------------------------------------------------------
----------aag-t-tttac-attcta-a-ttt-t-gagaggagcacgtga-tatgact
gaccgtggctggtctctcatct-gta----------------------atcac-c-aata
at-c----c-aatcagatt-aaatcaagccc-a-ct-at-aagt-a-aac--c-ga-ttt
taccc---t-a-c-tacc--tactatata-a----ttt-t--ga-aagaa-t-gcc-c--
c-c--ttccacgcca-tctcct-cctt-ttc-ctcc-ct-ttacca-gggggagctctca
agacc-----tacctgatctagg-ac--cccc-t-t--g-t-atgttta--t-tgaacag
acagaagacttgggctcagt-catctccaagcttagggttcttt-cct-ag-gacagcat
gccaaaccggccat----------------------------------------------
------------------------------------------------------------
---------------------------------
>DIRS-4N1-LTR_DR|631137
------------------------------------------------------------
----------aag-t-tttac-aaactt-a-tgt-t-gaga------------tataatt
gaacacggctagtctcacatc-agcaa----------------------tca-tt-aata
a------atcaatcagac-gaattcatgcc----------------------c--a--tt
tttct---t-a-c-ctctc-ttataa-t--c--t-ttt-tg----aagaa-t-ccc-c--
t-c-a-tc----------cccc-cctt-t-t-cc-t-ctcataata-agg----------
--------------tgatctcag-ac--cccc-ttc----t-atgctaa---atggccag
gtgagagccctaagctcaa-gtatctccgagcttagggttctct-cca-gg-gacagcat
gccaaacctgtatt-cac-tatcaag-ca-t-tagg-gaa-gtgtgaactcttgaaaagc
tgattattacaatc----------agtaat------------------------------
---------------------------------
>DIRS-4N1-LTR_DR|631138
------------------------------------------------------------
----aagt-gaagat-ttttc-aaacta-a-ttt-c-aagaggagcacatga-tatgatt
gacgatggctggcctctcatcc-aca----------------------atcag-t-aaaa
ac-c----c-aatcagatt-gatctaaatct-a-ca-gt-aaac-a-gga--c-ga-ctt
caccc---c-a-c-tgcc--ttatct-tt-g----ttt-t--gt-aagaa-t-ctc-t--
c-c--ttccacccaa-tctctt-tctt-tt--cctc-tt-ttacaa-ggggaagctctcg
ggacc-----tacctgatctcgg-ac--actc-t-t--a-c-atactaa--t-tgacctg
gtgggagccctgggctcaat-tatctttgagctcagggttctct-tcc-gg-gacagcat
gccaaacctgctaa-tac-catcaag-ca-a-tatc-t---gtgtgaactcttgaa----
------------------------------------------------------------
---------------------------------
>DIRS-4N1-LTR_DR|631139
----------------------------------------------------------gt
ggatatgt-gaag-t-tttat-aaacta-a-ttt-c-gagaggagcatgtga-tatgatt
gatcgccccaggtctctcatct-gta----------------------atca-tc-gata
a-ac----c-aagcagatt-aatccaaaact-a-c-aat-aaat-a-gtc--c--a-ttt
catct---t-a-c-ttcct-ttatct-tc-a--t-ttt-t---g-aagaa-t-acc-c--
c-c-a-tccacccca-tctcct-cctt-ttt-ct-c-ct-ttacca-gggggagttcttg
agaac-----taactgatcacag-ac--cccc-t-t--a-c-ttgttaa--t-tgaccaa
gcgggagccctgggctcaat-tat------------------------------------
------------------------------------------------------------
------------------------------------------------------------
---------------------------------
>DIRS-4N1-LTR_DR|631140
------------------------------------------------------------
----------aag-t-ttcac-aaacta-a-ttt-c-aagaggagcacatga-tatgatt
gatcccgtctggtctctcatct-gca----------------------gtca-tt-agta
----------aatcggatt-attccaaactt-a-t-aat-aaat-a-gtc--c--g-tct
tgcct---t-a-c-a-gca-ttattt-tc-a--t-ttt-tt--g-tagaa-t-ccc-c--
--t-a-tccacacca-tctccc-cctt-ttc-ct-c-at-ttacca-gggggagctcttg
agaac-----tacctgattttgg-ac--cccc-t-t--a-c-atgttca--t-tgaccat
gcgggagccctgggctcaat-tatctccgagct----gtgctct-cct-ga-gacagcat
gccaaacctgcta-ttat-tattaag-ca-a-tagc-taa-gtgtgaactcttgaa----
------------------------------------------------------------
---------------------------------
>DIRS-4N1-LTR_DR|631141
------------------------------------------------------------
----------aag-t-tttac-aaacta-a-ttt-t-cagagaagcacatga-tatgatt
aatcgaggctggcc-----ttc-gta----------------------atcag-t-aata
at-c----c-a---agatt-gattcaagttt-a-ca-at-aaac-a-gac--t-aa-ttt
caccc---t-a-t-tacc--ttacct-tc-g----ttt-t--gg-aagaa-t-cca-c--
c-c--ttcca-ccca-tctcct-tctt-ttc-ctcc-cc-ttacca-gggggagctctcg
agaca-----tacctgatctcgt-ac--cccc-c-t--a-c-atgctta--t-tgaccag
gcgggagtcccgggctcaat-tatctccaagctcagagttctct-tct-gg-cacagcat
gccga-------------------------------------------------------
------------------------------------------------------------
---------------------------------
>DIRS-4N1-LTR_DR|631142
------------------------------------------------------------
----------aag-t-ttcac-aaagta-a-ttt-c-gagaggagcgcatga-tatgatt
gatcgcagctggtctctcatct-tt-----------------------------------
-------------cagatt-attccaaactc-a-c-tat-aaat-a-gcc--t--g-tct
ggcat---c-a-c-t-ccc-ttatat-ta-g--t-ttt-ttt-g-aagaa-t-tcc-c--
c---a-tccacccct-----------t-ttc-ct-c-ct-ttacca-gggggagctctca
agaac-----aacctgatctcgt-ac--cccc-t-t--a-c-atgctca--c-tgaccag
gcgggagccctgggctcaat-tatctccgagctcggggttctct-tct-gg-gacagcat
gccaaacctgtaa-ttat-tatcaag-ca-a-tatt-taa-gtgtaaactcttgaa----
------------------------------------------------------------
---------------------------------
>DIRS-4N1-LTR_DR|631143
------------------------------------------------------------
----------aag-t-ttcat-aaacta-a-ttt-c-gagaggagcaggtga-catgatt
gattgcagctggtccctcatcc-gta----------------------at----------
--------c-aatcagatt-gattcaagctt-a-ca-at-aaat-a-gac--c-ga-ttt
caccc---t-a-c-tgcc--ttagct-tc-a----ttt-t--gg-aagaa-t-cct-g--
c-c--ttccacccaa-tctcct-cctt-ttc-ctcc-ct-ttactg-gtgggagctcttg
agacc-----tacctgatctcgg-ac--cccc-t-t--a-t-atgctta--t-tgatcaa
gtgggagccttgggctcagt-tatctccgagctcagggttctct-ccc-gg-gacagcat
gccagaccagctat-ttg-cgtcaag-ca-a-tatc-taa-g------------------
------------------------------------------------------------
---------------------------------
>DIRS-4N1-LTR_DR|631144
------------taaacaa---------------------------------------at
aactttgt-gaag-t-tttac-aaacta-a-ttt-c-gagaagagcatgtga-tatgatt
gatcgtgactggtccctcatct-gta----------------------atcag-t-aata
at-c----c-aattagatt-gatcaaagcct-a-ca-at-aaat-a-gat--c-ga-ttt
caccc---t-a-c-tggc--ttgtct-tc-g----ttt-t--gg-aagaa-t-ccc-t--
t-t--tttcacccta-tctcct-cctt-tta-cttc--t-ttacta-gggggagctctcg
agacc-----tacctgatcttag-at--tcca-t-t--a-c-atgct-a--t-tgaccag
gcaggagccctgggttcaat-tatctctgagctaagggttctct-ccg-gg-gaaagcat
accaaacctgctaa-tag-catcaag-ca-a-tgtc-taa-gtgtaaa------------
------------------------------------------------------------
---------------------------------
>DIRS-4N1-LTR_DR|631145
------------------------------------------------------------
----------aag-t-ttgat-aaatt--a-ttt-t-aagaagagcacatga-tatgatt
gatagtggctggtttctcatcc-tca----------------------atcac--caata
a-----g-ccaatcagata-aatccaaacct-a-ca-at-gaat-a-gctagt-ta-ctt
cagct---a-c-g-ttcca-gaattc-cc-g--c-c---------------c-acc----
c-c-a-tc----------tcca-cctt-ttc-cttc--t-ttacca-ggggtagctttca
agaac-----tacctgatctcag-aa--gctc-t-t--a-t-gtgctta--t-tgaccag
gcggaggccctgggctcaat-taactccgaggtc-gagttctct-ctc-ag-gac-----
------------------------------------------------------------
------------------------------------------------------------
---------------------------------
>DIRS-4N1-LTR_DR|631146
------------------------------------------------------------
------------------------------------------------------------
------------------------------------------------------------
------------------------------------------------------------
--------t-a-c-tgcc--ttatct-tc-g----tgt-t--gg-aagaa---tcc-c--
c-c--ttccacccca-tctcct-cctt-tt-------------cca-gggggagcccttg
agac--------actgatcttgaccc--cctt-t-t--a-t-atgatca--t-tgaccag
gcaggagacttgggctcaat-tatctcccagctcagggttctct-ccc-tg-gacagcat
ggcaaacctgctat-taa-cctcaag-c--a-tatt-taa-gtgtgaactcttaaa----
------------------------------------------------------------
---------------------------------
>DIRS-4N1-LTR_DR|631147
------------------------------------------------------------
--ttaagt-gaag-t-tagat-aaacta-a-ttt-c-aataggagcacgtga-tatgatt
gatcgcagctggtctctcaccc-gca----------------------atcat--cgata
a-----a-ccaattagata-aatccaaacgt-a-ca-at-aaat-a-gc---c-ca-ttt
cacgt---g-a-c-ttccc-ttatgt-tc-t--g-t---------------t-ccc----
c-t-a-tc----------ctcc-ccat-gtc-cacc--t-ttacca-ggtggagctcttt
ggaac-----tacctgatattgg-aa--cctc-t-t--g-c-atgctta--t-tgaccag
gcgggtgccctgggctcaat-tat------------------------------------
------------------------------------------------------------
------------------------------------------------------------
---------------------------------
>DIRS-4N1-LTR_DR|631148
-----------ttaaa--------------------------------------------
-------t-gaca-t-tttat-atacta-a-aat-t-gagaggagcatgtga-tatgatt
gatcacagctagtcccacatc-aataatcattgctagtctaatccaaaatcg-tt-gctg
g------accaatcagat-gaattctagcctc--ca-at-aaatta-gcc--c--a--tt
catcc---t-a-c-ctttc-ttatct-t--c--a-ttt-ta----aagaa-a-ccc----
c-c-a-tccacccca-t-tacc-cttt-t-c-ct-c-ct-ttacca-gggagagatctcg
agatc-----tatttgagcttgg-ac--cgct-tgt----c-ttgctac---atgaccag
gtgggagccctgggcttaa-gtatctccgagctcagggttctct-cct-ga-ggcagcat
gccaaatctgctaa-tta-tttcaag-ca-a-tagc-taa-gtgtgaactttttaa----
------------------------------------------------------------
---------------------------------
>DIRS-4N1-LTR_DR|631149
------------------------------------------------------------
----------------tt--c----c---a-----c--a---------g--a-tatg---
-------------ct---------t-----------------------gt----------
---------------gatt---------ct-----------aa---------c--g----
--------t---c---------a----t--g-----tt-------aaaa-----------
------t--acc---------------------------------a------ag--ct-a
--a-------tgt-taatttc---a----------t--g---atg---------gac-a-
--aaaa----taag--caat--a---ccaaac--a----t---t-cc-------c--c-t
------c-------------att----ca-g-t----t----t-----------------
------------------------------------------------------------
---------------------------------
>DIRS-4N1-LTR_DR|631150
------------------------------------------------------------
----------aag-t-tttat-gaacta-a-ttt-c-gatagaagcatgtaa-tatgatt
ggtcaaagctggcttctcatcc-ata----------------------atc-----atta
at-c----c-aatcagatt-gatccaagctt-a-ta-at-aaat-a-gat--t-ga-ttt
cacgc---t-a-c-tggc--ctatgt-tc-g----tctat--ag-aagaa-t-ccc-c--
c-c--ttccacccca-tctcct-cttt-ttc-ctcc-ct-tttcca-ggggaagctcttg
agacc-----tgcttgatctcaa-ac--ccgc-t-t--a-t-atgctta--t-tgtccag
gtgggatcattgagcccaat-tatctccaagctcagggttctct-cct-gg-gacaacat
gccaaacctgctat-taa-cgccaag-c--a-tatc-taa-gtgtgaactcttgaa----
------------------------------------------------------------
---------------------------------
>DIRS-4N1-LTR_DR|631151
------------------------------------------------------------
----------aag-t-tttac-aaacta-a-ttt-t-gagagcagc-----a-tgtaatt
gatcgtggctggtccctcatcc-gta----------------------atcag-t-aata
at-c----c-aataagata-gatccaaattt-a-ca-at-aaat-g-gac--c-aa-ttt
caccc---t-a-c-tgcc--ttacct-tc-a----ttt-t--gg-aagca-t-cc-----
--------cacctta-tctctt-tcgt-ttc-ctcc--t-gtaaca-gggggagctctca
ggacc-----ttactgataatgg-ac--catc-t-t--a-a-atggtaa--t-tgaccag
gc-----------------------tctgagctcagggttc-------------------
------------------------------------------------------------
------------------------------------------------------------
---------------------------------
>DIRS-4N1-LTR_DR|631152
------------------------------------------------------------
------------g-t-tttac-aaacta-a-ttt-g-gcgagcagcatgtga-tatgatt
gatcgcggctggtctctcatct-gta----------------------atca-tt-agta
a-gt----t-aa-------------aagctc-a-c-tat-aaat-a-gcc--c--g-tct
agcat---t-a-c-t-cct-gtatct-tc-a--t-ttt-tt--g-aagaa-t-ccc-c--
t-c-t-tccacccca-tttctc-cctt-ttc-ct-c-ct-ttacca-gggggagctctcg
agaac-----tacctgatttcgt-ac--cccc-t-t--a-c-atgctca--t-tgcccag
gcgagagactttggctcaat-tatctccgagctcatggttctct-ccc-at-gacagcat
gccaaaactgcta-ttat-tatgaag-aa-a-tatc-taa-gagtaaacttttaaa----
------------------------------------------------------------
---------------------------------
>DIRS-4N1-LTR_DR|631153
------atctgttaaa-aataaatctgt---------------------tta--------
-----aat-gaag-t-tttat-aaacta-a-ttt-c-aaaaggagcacatga-tatgatt
gattgcaactggcatcacatc-aata----------------------atca-tt-gcta
g------gccaatcagat-gaattctagcctc--ct-at-aaataa-gcc--c--a--tt
catcc---t-a-c-cttcc-ttatct-tc-a--t-ttt-ta----aagga-a-ctg-c--
c-c-a-tccactcca-tctccc-cctt-t-c-ct-t-ct-ttacca-ggggaagctctca
agacc-----gacctgatctcaa-ac--tctc-tgt----c-agat--------------
--gggagccctgggttcaa-gtatctccaagctcagggttctct-ccc-ag-gaagtcat
gctaaatctgctaa-tta-tatcaag-ca-a-tagc-taa-atgtgaactcttcaa----
------------------------------------------------------------
---------------------------------
>DIRS-4N1-LTR_DR|631154
------------------------------------------------------------
------------------------------------------------------------
------------------------------------------------------------
------------------------------------------------------------
----------------------------------------------agat-t-tcg-c--
c-c--tactactctc-ttcctt-ttcc-t----c-t-ct-ttacca-gggggagtttttg
agacc-----tacctgatcttgc-ac--c-------------------------------
--------------ctcaat-tatcttcgagctcaaggtactct-gcc-ag-gacagca-
--------tgcaaa-tag-cgtcaag-ca-a-tatc-taa-gtgtgaactcttgaattac
aattaatt----------------------------------------------------
---------------------------------
>DIRS-4N1-LTR_DR|631155
------------------------------------------------------------
-----------------------------a-ctt-g-gggaggagcatgcga-tatgatt
gattgcagctggtctctcatct-gca----------------------atca-ta-gata
a-ac----c-aatcagatt-aatc------------------------------------
---------------------------------------------aagaa-t-ccc----
c-t-g-tccacccca-tctccc-cctt-ttt-ct-c-ct-ttacca-ggaggagctcttg
agaac-----tacctgatctt----------t-t-t--a-c-ttgctaa--a-tgaccag
g---------tgggcttaat-tatctccgagctcatgg-tttat-ccc-gg-gacagcat
ttcaaacctgcaa-ttag-tatcagg-ca-a-tctc-tat-gtgtgaactcttaaa----
------------------------------------------------------------
---------------------------------
>DIRS-4N1-LTR_DR|631156
------------------------------------------------------------
----------aag-t-tttaa-aaacta-a-ttt-c-gaaaggagcacatgc-tatgatt
gat--tgactgatctctcatct-gta----------------------attag-c-aata
at-c----c-aatcagatt-gatccaagcct-a-ca-gt-aaat-a-gat--a-ga-ttt
cacct---t-a-catccc--tcatct-tt-g----ttt-t--gg-cagaa-t---c-c--
ccc--ttccactcca-tctcct-tct-----------ct-atacca-ggagtagctctgg
agacc-----tacctgatctcag-a---cccc-t-t--a-a-a-gctaa--a-tgactag
gtgggagccctgggctcaat-tatgtctgagcttagggct--------------cagcat
gccaaacatgctaa-cag-cgtcaag-ca-a-tatc-gaa-atgtgaacttttgaa----
------------------------------------------------------------
---------------------------------
>DIRS-4N1-LTR_DR|631157
------------------------------------------------------------
----------aag-t-tttat-aaaata-a-ttt-t-gagaggatcacatgt-tatgatt
gatcgtggtttgtcccgcatca-aca----------------------atca-tc-aata
a-ac----c-aatcagatc-aatccaagcct-t-t-aat-aaat-g-gcc--c--a-gtt
tttct---t---t-ttgct-ttatct-tc-g--t-ttt-t---g-aagaa-t-ccc-c--
c-c-a-tcctcccca-tctct--ccct-ttc-ct-c-ct-ttatca-gggggagctttca
agacc-----tatctgatctctg-a---cccc-t-t--c-t-atgctat--a-caaccag
gcaggagccctggtatca-------------------------------------agtat
gccaaa-ttggaa-ctag-tatcaag-ta-a-tagt-aaa-gtgtgaacttttgaa----
------------------------------------------------------------
---------------------------------
>DIRS-4N1-LTR_DR|631158
------------------------------------------------------------
----aagt-gacg-t-tttac-aaacta-a-ttt-c-aagaggagc-tgtga-tatgatt
gattg-------------------------------------------------------
------------------------caagcct-a-ca-at-aaat-a-gaa--a-ga-ttt
caccc---t-t-c-tgcc--tattct-tc-a----ttt-t--ga-aagaa-a--tc-c--
c-t--ttctacccca-tctcct-cctt-ttc-ctcc-ca-ttacca-ggggaagctcttg
agacc-----tacctgatctcag-a---ctcc-t-tttg-t-atgttta--t-tgacttg
gtgggaatcctgggctcaat-tatctccaagctcagggttctct----------------
------cctgctaa-tag-cttcaag-ca--gtatc-gaa-gtgcgaactcttgaaataa
------------------------------------------------------------
---------------------------------
>DIRS-4N1-LTR_DR|631159
------------------------------------------------------------
------------g-t-tttt--aaacta-a-ttt---------------cga-gaggagt
ggc------tggtctctcatgc-----------------------------------gta
at-c----t-aatcaaatt-gatccaagccc-a-ct-at-aaat-c-gac--c-ga-ttt
caccc---t-a-c-tgcc--atgtct-tc-g----ttt-t--gg-aagaa-t-ccc-t--
c-t--ttccacttca-tctcct-tctt-tt--actt-ct-ttacca-gggggagctctcg
agacc-----tacctgatctcag-ac--c--c-t---aa-a-atgctaa--a-agacctg
ttgggagccctgagctcaaa-tatctctgagctcatggttctct-ctc-gg-agtag---
---cgacctgctac-tag-tgtcaag-ca-a-tatc-taa-gtgtgaactcttgaa----
------------------------------------------------------------
---------------------------------
>DIRS-4N1-LTR_DR|631160
-------------aaa--------------------------------------------
-------t-gaag-t-ttt----------a-ttt-t-aagaaaagcgtgtga-aatgata
gatcacggctggtccccaatc-aataatcattgctagtccaatcagatatca-tt-gcta
g------accaatcagat-gaattctagcctc--ca-gt-aaataa-acc--c--a--tt
cattc---t-a-c-cttcc-ttgtct-tc-g--t-ttt-ga----ggaat-t-ccc----
c-c-a-tccacccca-tcacct-t----------------ttatca-tgaagagttctca
agacc-----tacctgatctctg-ac--ccca-tgt----c-atgctac---atgaccat
gcaggggccctgggctcaa-gtatctctgagctcagggatctct-cct-gg-gacagcaa
gccaaatctgcaaa-ttg-tgtcaag-ca-a-tagc-taa-gtgtgaactttaaaagtgc
ttgtaa------------------------------------------------------
---------------------------------
>DIRS-4N1-LTR_DR|631161
------------------------------------------------------------
------------------------------------------------------------
------------------------------------------------------------
-----------------------------------------------------------t
tatcc---t-a-c-ttttc-ttatct-tc-g--t-ttt-tg----aagaa-a-c-c-t-c
c-c-a-tcc----------tcc-cttt-t-t-ct-c-ct-ttacca-agtggagctctca
agacc-----tacctgat-ctgg-aa--cccc-cgt----c-atgctac---atgaccag
gctagagccctgggctcaa-gtatctctgagctctgggttctct-ccc-ag-gacagcat
gccaaatctgcaaa-tta-tatcaag-ca-a-tagc-taa-gtgtgaactcttgaaatag
------------------------------------------------------------
---------------------------------
>DIRS-4N1-LTR_DR|631162
---------------------------------------------------------aaa
caacaagt-gaag-t-tttag-aaacta-t-ttt-c-gagaggatcacatgc-tatgatt
gatcacggctggtcctgt-tg-c-------------------------------------
------------------------acaatcct--tg-tt-aaac-c-aat--c-ag--gt
gaatc---c-a-a-gtcta-agcccc-cc---------------------cc-ccc-c--
c-c-------------------------cct-tt-c-ct-ctacca-aggtaagctctta
agacc-----ttcctgatctcgg-ac--cccc-ttc----t-atactac---atgaccag
gtgggagccctgggctcga-gta------------------tct-acc-gg-gacagcat
gccaaacctgcaa-tcag-tatcaag-ta-c-tagc-taa-gtgtgaactattcaa----
------------------------------------------------------------
---------------------------------
>DIRS-4N1-LTR_DR|631163
------------------------------------------------------------
------------------------------------------------------------
------------------------------------------------------------
--------------------------------------t-aaat-a-gac--c-ga--tt
caccc---t-a-c-tgcc--ctatct-tc-g----ttg-t--aa-aaaaa-t-ctc-c--
c-c--ttccacccca-tctcct-tc-------------t-ttacca-gagggagctctcg
agacc-----tacctgatcatgg-ac--cccc---t--a-c-ctactgc--t-tgaccaa
gaaggagccctgggctcatt-tatctctgagctcagggttctct-cct-gt-gacagcat
gccaaacctgctaa-tag-catcaag-ca-a-tatc-tg---tgtgaactcttgaa----
------------------------------------------------------------
---------------------------------
>DIRS-4N1-LTR_DR|631164
------------------------------------------------------------
------------------------------------------------------------
------------------------------------------------------------
-------------------------------------at-aaat-a-ggc----------
---at---t-a-c-t-tcc-ttattt-tc-a--t-ttt-tt--g-aagaa-t--cc-c--
c-c-a-tccacccca-tctccc-cctt-ttc-ct-c-cc-ttacca-gggggagctctcg
agaac-----tacctgatctcgt-ac--ccct-t-a--c---atgcttt--t-cgaccag
g-gggacccctgcggtcaat-tatatccgagctcagggt---------------------
----------------------------------tc-caa-gctcagcatg---------
------------------------------------------------------------
---------------------------------
>DIRS-4N1-LTR_DR|631165
------------------------------------------------------------
----------aag-g-tttat-aaatta-a-ttt-c-gagaggagcatgtga-tatgatt
gatcagggcttgtctactatgc-ata----------------------atcag-c-aata
ac-c----c-aatcagata-catccaagtct-a-ca-at-aatt-a-gac--t-ga-ttt
---------------------tatct-ct-g----ttt-t--gg-aagaa-t--cc-c--
c-c--ttccacccca-tctcct-cctt-ta--cctc-ct-ttacca-gagggagctctcg
agacc-----tacctgattccag-ac--cccc-t-t-----------------aca----
---------------------------------------------------------cat
gc----------------------------------------------------------
------------------------------------------------------------
---------------------------------
>DIRS-4N1-LTR_DR|631166
------------------------------------------------------------
-------------------at-aaacta-a-ttt-t-gggagtagcacatgc-tatgatt
gattgcggctggtctcacatct-gca----------------------atct-tt-----
-----------aataaaac-atgccaaacct-a-c-aat-aaat-a-gct--c--g-ttt
cacct---t-a-c-t-ccc-ttatct-ta-g--t-ttt-tg----acgag-t-ctc-c--
c-c-g-tc----------accc-ccat-ctc-ct-c-ct-ttacca-gggggagctcttg
agaac-----tacctgatctcgg-ac--cccc-t-t--a-c-atgctaa--t-taa---g
gtgggagccttgtgctcaat-tatcaccgagctcagggttctct-ccc-ag-gacagcat
gccaaacctgcta-ttag-tatcaag-ca-a-tatc-taa-gtttaaactcttaaa----
------------------------------------------------------------
---------------------------------
>DIRS-4N1-LTR_DR|631167
------------------------------------------------------------
----------aag-t-tttac-aaacta-g-tat-t-gagaggagcatgtga-tatgatt
gatcgcggctggcctcttatcc-ata----------------------ataag-c-aata
at-c----c-aatca--------------------g-atttaat-a-gac--a-ga-ttt
tgccc---t-a-c-tttc--ttatct-tg-g----ttt-t--gg-aaagg-t-ccc-t--
c-c--ttccacccca-actgct-actt-tt------------acca-gtgggagctctcg
agacc-----tacctgatctcgg-ac--cccc-t-g--a-t-atgctta--t-tgaccag
acgggagcactgggctcaat-tatctctgagctcagggttctct-cct-gg-ggcagcat
gccaaacctgctat-tag-cgtcaagc----atatc-taa-gtgggaacttctgaa----
------------------------------------------------------------
---------------------------------
>DIRS-4N1-LTR_DR|631168
------------------------------------------------------------
----aagt-gaag-t-tttat-acactt-a-ttt-c-gagaggagcacg-----------
tgatatggctgatctctcatcc-at-------------------------------aata
a-----t-ccaatcggatt-gagccaagcct-a-ca-at-aaat-a-aaccaa-tt-tcc
gatcc---t-a-c-tgcct-tt-----------t-ttt-t--gg-aagaa-t-cca----
c-a-g-tccaaacca-tcttct-tctt-ttt-tttc-ca-tgacca-gggggagctaa-a
gagaccacagt-acttatctcag-aa--cacc-c-tt---c-atgctaa--a-t------
------gccctgggctcaga-tatatccgggctcagtgttctct-cct-gg-gacagcac
gccaaacctgctaa-taagcgtcaag-ca-a-tatc-taa-gtgtcaactcatgaa----
------------------------------------------------------------
---------------------------------
>DIRS-4N1-LTR_DR|631169
------------------------------------------------------------
--ttaagt-gtag-t-tttat-aaacta-a-ttt-c-gagaggagtatgtga-tatgatt
aatcgcggctggtct--cttcc-aca----------------------atcat-t-gata
aa-c----c-tattagat----------------------------------------tc
ccccg---t-a-c-ctccc-ttatct-cc-a----ttg-t--tg-aagaa-t-ccc-t--
c-c-ccttcacccca-tctctc-catt-tt-act-c-ct-taacca-gggggagctctca
agacc-----taccagatctcgg-ac--ccct-t-t--t-c-atgctaa--a-tgaccag
gcaggagccatgtgctcaat-tatcttcgagctcagggttctct-ccc-gg-gacag---
-------ctgtta-ttag-tatcaag-ca-a-tatc-taa-gtgtgaactcaagaaatg-
------------------------------------------------------------
---------------------------------
>DIRS-4N1-LTR_DR|716243
------------------------------------------------------------
-----agt-gaag-c-tttac-aaaata-a-ttt---------ggcgtgtta-tatcatt
aagcacgactgtctgctcatct-gta----------------------atcag-t-aata
at-c----c-aatta--------------------------------------------t
cacct---t-a-c-ttcc--ttatcc-tc-a----ttt-t--gg-aagaa-t-gcc-c--
c-c--ttccacccca-tctcct-cctt-ttc-ctc------------------cctttca
agacg-----tacctgatctcgg-ac--cctc-t-t--a-t-atgctaa--a-tgaccag
gcgggagtt-------------atcaccgagttcagggttctct-ctc-gg-gacagcat
gcctaacctactat-tag-catcaag-ca---tatc-taa-tggtgaactcttgaa----
------------------------------------------------------------
---------------------------------
>DIRS-4N1-LTR_DR|716244
------------------------------------------------------------
----------aag-t-tttat-aaacta-t-ttt-c-aagaggagcatgtga-tatgatt
gatcgtggctggtctctcatct-gca----------------------atcat--cggta
a-----a-cccataggatc-aatccaagtct-a-tg-at-atat-a-gccca---t-ttt
cagct---t-a-c-ttccc-ttatct-ta-g--t-ttt-t--gc-agaat-c-tctccga
c-c-g-tccacccca-tctact-cctt-ttc-----------------------------
------------------------------------------------------------
------------------------------------ttccttta-cct-ag-agaagctc
tcaagactt---------------------------------------------------
------------------------------------------------------------
---------------------------------
>DIRS-4N1-LTR_DR|716245
------------------------------------------------------------
------------------------------------------------------------
--ttgtggctggtatctcatct-gta----------------------attat-t-agta
ag-c----c-aatcagatt-attccaaacct-a-ca-at-aaat-a-g-c--c-cg-tct
agcat---t-a-c-tctt--ttacct-tc-g----ttt-t--gg-aataa-t-ctc-c--
c-c--atccaccata-tctccc-cctt-tt--cctc-ct-ttacca-gggggagctcttg
agacc-----tacctgatgttgg-ac--cccc-t-t--a-c-atgctca--t-tgaccag
gcgggagccctgggctcaat-tatctccgagctcagggttctct----------cagcat
gccaaacctgctgt-tat-tatgaag-ca-------------tgtgaactcttgaa----
------------------------------------------------------------
---------------------------------
>DIRS-4N1-LTR_DR|716246
------------------------------------------actggacaaagttctttg
atttaagt-gaag-t-ttcac-aaacta-a-ttt-gtagatggagcatgtga-tctgact
gatcggggcttgtctctcatct-gta----------------------accat--tagta
a------gccaatc-gatc-attccaaattc-a-c-tat-aaat-a-gcc--c--a-cct
agcca---a-a-c---tct-ttatct-tc-g-gt-ttt-ta----aagaa-t--cc-t--
c-c---tccacccta-tc-ccc-cctt-t-c-ct-c-ct-ttaccg-gtggaagctctgg
agaac-----ta-ctgatctcgg-ac--cctc-t-t--a-c-atgctca-----gaccag
gtgagagccctgggctcaat------------t-a----tctc-----------------
------------------------------------------------------------
------------------------------------------------------------
---------------------------------
>DIRS-4N1-LTR_DR|716247
------------------------------------------------------------
------------------------------------------------------------
------------------------------------------------------------
------------------------------------------------------------
----------------------catt-tt-t----ttt-t--gg-aagaa-t--cc-c--
c-c--ttccacccca-tctcct-cctt-ttc-cttc-tt-t-acta-gggggagctcttg
agacc-----tacctaa------------tcc-t-t--a-c-atgctaa--a-agaccag
gcaggagccctgggctcact-tatctccgagaccagggttctct-ccc-gg-aacagcat
gccaaacctgctta-tag-cgccaag-ca-a-gatc-taa-g------------------
------------------------------------------------------------
---------------------------------
>DIRS-4N1-LTR_DR|716248
------------------------------------------------------------
----------aag-t-ttcac-aaacta-a-ttt-c-aaaataa-------------att
taattcggctgctctctcatca-gta----------------------atca-tc-cgca
a-gc----c-aatcagatt-attccaaactc-a-c-tat-aaat-a-tcc--c--g-tct
agcat---t-a-c-t-ccc-ttatct-tt-g----ttt-tt--g-aagaa-t-ccc-c--
--c-a-tcttaccta-tctcct-tctt-ttc-at-c-ct-ttacca-aggggatctcttg
agaac-----taccagatcttgtacc--cccc-t-t--a-t-atgctca--t-caaccag
gcgggaaccctgggctcaat-tatttctgagttcagggttctct-ctt-gg-gacagcat
gccaaacctgcta-tcat-tatcaag-ca-a-tacc-tga-gtgtagactcttgaa----
------------------------------------------------------------
---------------------------------
>DIRS-4N1-LTR_DR|716249
------------------------------------------------------------
-----------aa-g-gtttt-aaacta-a-ttt-c-aagagaagcacgtga-tatgatt
gatcgcgactggtctctcatcc-ata----------------------atcag-t-aata
at-c----c-aatcaaatt-gatccaagcct-a-ct-at-aaat-a-gac--a-ga-ttc
caccc-------------------------------------------------------
-------------ca-tctcct-cctt-ttt-ctcc-tt-t-acta-ggggtagctcttg
agacc-----tacctgatcttag-ac--cccc-t-t--a-c-atgctaa--a-agaccag
ttgggagccctgggctcaatgtatctctgagctcagggttctct-cct-ag-gacagcat
gccaaacctgctaa-aag-cgtcagg-aa-a-tatc-tat-gtgtgaactcttgaaatat
a--------------------------tatttatatcaaacaaat---------------
---------------------------------
>DIRS-4N1-LTR_DR|716250
------------------------------------------------------------
------------g-t-tttac-aaactt-a-ttt-t-aagagaagcacataa-t------
-----------------------atg----------------------attga-t-aata
at-c----c-aatcagatt-gatccaagcct-a-ca-at-aaat-a-gac--t-gt-ttt
cacct---t-a-c-tgcc--ttatct-tc-a----ttt-t--gg-aagaa-t-ccc----
c-a--ct---------tctcct-cctt-tt--cctc-ct-ttacca-gggggagctctcg
agacc-----gacctgatctcag-ac--tccc-t-t--a-c-atgctta--t-tgaccag
gcgggagcctt-------------------------------------------------
------------------------------------------------------------
------------------------------------------------------------
---------------------------------
>DIRS-4N1-LTR_DR|716251
------------------------------------------------------------
------------------------------------------------------------
----gtggatagcctctcattc-gta----------------------atcag--caata
a---ta--c-aatcagatt-gattcaagctt-a-ca-ac-aaat-a-gac--c-aa-cat
agacc---a-a-c-tacct-t-atct-tc-g----ttt-t--gg-aaaaa-t-ccc-c--
c-c--ttccacccta-tctcct-cctt-ttc-ctca-at-ttatca-ggtgg--------
agacc-----tacctgatctcag-ac--ccc---------c-ttgctta--t-tgaccag
gcaaaggt-ttgggctcaat-tatct-----ccaagatctcttt-ccc-ag-gacagcat
gtcaaacctgctta-cag-cgtcaag-ca---tatc-taa-gtgtgaacacttgaa----
------------------------------------------------------------
---------------------------------
>DIRS-4N1-LTR_DR|716252
------------------------------------------------------------
-----------ag-t-ttcac-aaacta-a-ttt-c-aagaggagcatgtga-tgtgatt
gatcacagctggtctcttatta-cta----------------------atca-tt-agta
a-gc----c-aatcagatc-attccaaactg-g-c-tat-aaat-a-gcc--c--g-act
agcat---t-a-c-t-ccc-tcatct-tc-g--t-ttt-tt--g-atgaa-t-ccc-c--
c---a-tccacccca-----------t-ctc-ct-c-ct-ttacca-gggggagctcttg
agaac-----ttcctgatct---------------c--a-c-atgctca--t-cgaccag
gcagagcccataggctcaat-tatctccgagctctgggttcttt-cct-ga-gacagcat
gcccaacctgcta-ttaa-tatcaag-ca-a-tatc-taa-gtgtgaacacttgaa----
------------------------gctatttctg--------------------------
---------------------------------
>DIRS-4N1-LTR_DR|716253
---------------------------------------------------ccattttga
aaacgagt-gagg-t-tttat-aaacta-a-ttt-c-gagaggagcatgtga-tttgatt
gatcgcagctggtctctcatct-gca----------------------atca-gc-aata
a-ac----c-aatcagatt-aatccaagcct-a-a-tat-aaat-a-gac--a--gattt
cactc---t-a-c-ttctc-ttatgt-tc-g--t-ttt-t---g-aagaa-t-ccc-c--
c-c-a-tcgacccca-tttcct-------------c-ta-gtacca-gggggagctcttg
agacc-----tacctaatcttgg-acaatccc-t-t--t-t-aagctaa--g-tgaccag
ac----------------------------------------------------------
------------------------------------------------------------
------------------------------------------------------------
---------------------------------
>DIRS-4N1-LTR_DR|716254
------------------------------------------------------------
----------aaa-t-ttgat-aaactc-a-ttt-c-gagaggag-atgtga-tgtgatt
gatcgtggctggtctctcatcc-gca----------------------atca-tt-ggcg
a-at----c-aatcagatt-aattcaaagct-a-c-aat-aaat-a-gcc--c--a-ctt
cacat---t-t-c-ttaca-ttatct-tt-g----ttt-t---g-tctga-ttccc-c--
a-c-a-tccattcca-tctccc-gccttttt-ct-a-ct-ttagca-gagggagctagtg
agaac-----tacctgatctcgg-ac--cgct-t-t--a-c-atgctaa--t-tgaccag
gtgggagccctgggctaaat-tatctctgagctcagggttctat-cct-gg-gacagcat
gccaaacctgcta-ttaagtatcaag-ca-a-tatc-taa-gtgtcagctataaaaaatt
tatataaaaaaat-----------------------------------------------
---------------------------------
>DIRS-4N1-LTR_DR|716255
------------------------------------------------------------
------------------------------------------------------------
----------------------------------------------------------ta
g------accaatcagat-gaattctagtctc--ca-at-aaataa-gcc--c--a--tt
catcc---a-a-c-cttcc-ttattt-ta-g--c-ttt-tg----aagaa-a-acc-c--
t-c-a-tccacccca-tctccc-cctt-c-c-ct-c-tt-ttacca-gggcgagctcttg
aggcc-----tacctactctcaa-ac--ctcc-tgt----c-atgctac---atgaccag
gtggaagccctgggccaaa-gtatctccgagctcagggacagct-cct-gg-gacagcat
gccaaatctgcaaa-tta-tatcaag-ca-a-tagc-taa-gtgtgaactcttaaacta-
---------g--------------aaaagtatcatgtact--------------------
---------------------------------
>DIRS-4N1-LTR_DR|716256
------------------------------------------------------------
----------aag-t-tttat-aaactg-a-ttt-c-gagaggagcatgtga-tatgatt
gattgtggctggccttggatc-agtaatcattgctaatttaatcagatatca-tt-gcta
g------accaatcagat-gaattctagcccc--ca-at-aaataa-gcc--c--a--tt
catcc---t-a-c-tttct-tcatct-tt-g--t-ttt-tg----aaaaa-a-aaa----
a-a-a-ctcacccca-tctccc-cctt-t-c-tt-c-ct-ttacta-gggaaagctctca
agacc-----tacctgatcttga-ac--cccc-tgt----t-gtgctac---atgcccag
gcggtagccctgggctcta-gtatctctgagctcaggattctct-ccc-gg-gacagcat
gccaaatctacaa--tta-tatcaag-ca-a-aatc-taa-gtgtgaattctcaaa----
------------------------------------------------------------
---------------------------------
>DIRS-4N1-LTR_DR|716257
------------------------------------------------------------
----------aag-t-ttcac-acacaa-a-ttt-t-aagagaattacgtga-tctgatt
gattgcagctggtctctcatct-gta----------------------atca-------a
ag-c----c-aatcatatc-attccaaactc-a-c-tat-aaat-a-gc---c-tg-act
tgcat---t-a-c-tctg--tcatct-tc-a--t-ttt-t--ta-aagaa-t-cc--tc-
c-c-a-tccacccaa-cctcct-cc-t-ttc-gt-c-ct-ttacca-gggggagctcttg
agaac-----ttcctgatctcgt-ac--cccc-t-c--a-c-atgctca--t-cgaccag
gcagtagccatgggctcaac-tatcagcaagcttagagttctct-ccc-gg-gacagcat
gccaaatctatta------ttttctg-ca-a-tatc-taa-ctgtaaactcttgaa----
------------------------------------------------------------
---------------------------------
>DIRS-4N1-LTR_DR|716258
------------------------------------------------------------
----------aag-t-tttac-aaacta-a-tttc--gagagcagcaca--a-----at-
---cacgactggc-tctcatct--ta----------------------atcag--ctata
a-----t-c-aattagatt-gattcaagcct-a-ca-at-aaat-a-gac----------
------catcg-c---gcc-ttatct-tt-a--t-ttt----gg-aagaa-t-ccc-c--
c-c--ttccacccca-tctcc-tcctt-ttt-ctcc-ct-ttacaa-gggggagctctcg
agacc-----taccttatctc---ac--cccc-t-t--a-t-atgct-ta---ttgacat
gca------------tcaat-tatccccgagctcagggttctct-ctct-----------
----------------agacatcaaggcacactgtcttgatgtgtggagtttgcatgttc
tccccgtttt-----------catgtgggtttcttcccagtgctctggttt---------
---tccaaagacatgtgattaaattggtaagct
>DIRS-4N1-LTR_DR|716259
------------------------------------------------------------
-----------ag-t-tgtac-aaacta-a-ttt-c-gagaggagcatgtga-tttgatt
gatcgcggtgggtctctcatct-gta----------------------atca-tt-agtt
a-gc----c-aatcagatt-attccaaactc-a-t-tat-aaat-a-gcc--c--a-tct
aacat---t-a-c-t-ccc-tcatct-tc-a--t-ttt-ttt-g-aagaa-t-cac-c--
--c-c-ctt---------------------------------------aggtacccctta
agacc-----tacctgatct--a--c--cccc-t-t--a-c-atgctca--t-tgaccag
gcgggagccctgggctcaat-tatctccaagctcagggttctct-cct-gg-gacagtat
gccaaaccagcta-ttat-tatcaag-aa-a-tatc-taa-gtgtgaactcttgaataga
tat------------------------atttta---------------------------
---------------------------------
>DIRS-4N1-LTR_DR|716260
------------------------------------------------------------
-----------ag-t-ttcac-aaacta-a-ttt-c-gagagaagcacatga-tatgatt
gatcacaactggcctctcatct-gta----------------------atca-tt-agta
a-ac----c-aatcggatc-attccagactc-a-c-tat-aaa-----------------
---at---t-a-c-t-ccc-tcatct-tt-g--t-ttt-tt--g-agga-----------
----a-tccacccca-tctctt-cc-t-ttc-ct-c-ca-ttatca-gggcgagctctcg
agaga-----tacctgatctcct-ac--cccc-t-t--a-c-atgctca--g-tgacctg
gcgggagccctgggctcaat-tatctccaagctcagggttctct-cct-gg-gacagcat
gcctaacctgcta-ttat-tattaag-ca-a-tatc-taa-gtgtgaactcttgaa----
------------------------------------------------------------
---------------------------------
>DIRS-4N1-LTR_DR|716261
------------------------------------------------------------
----------aag-t-ttcac-aatcta-a-ttt-t---gtggagcacgtga-tatgatt
aatcgcggttggtctcctatct-gta----------------------atcat-t-agca
aa-t----t-aaccggatt-aatctaaactc-a-t-tat-aaat-a-gc---c-tg-tct
agtat---t-a-c-tccc--ttaact-tt-g--t-ttt-t--tg-aagaa-t-ccc-cc-
c-c-t-tccacccca-tctccc-------------c-ct-ttacca-gggggagcgctca
agaaa-----tatctaatctcgt-ac--cccc-t-t--a-c-atgctca--c-tgacagg
gcgggagccatgggctcaat-tacctctgagctcagggttctct-ccc-gg-gatagca-
--------tgctaa-tat-tatcaaa-ca-a-tatc-taa-a------------------
------------------------------------------------------------
---------------------------------
>DIRS-4N1-LTR_DR|716262
------------------------------------------------------------
-----------------------gatta-a-att-a------------------------
-----cggctggtctctcatca-gta----------------------atcat-t-agta
gg-c----c-aattggatt-attcaaaactc-a-c-cat-aaat-a-gc---c-ca-act
agcat---t-a-c-tcac--tcatct-tc-a--t-ttt-t--tt-gaaga-a-tc--cc-
c-c-a-accacgcca-tctcca-cc-t-ttc-ct-c-ct-ttacca-gggggagctcttg
agaac-----tacccaatctcgt-ac--acccat-t--a-t-attttac--t-caattat
a-------ctcatgctcaat-tatattcgagctcaggattttct-ccc-gg-gacagcat
gcaaaacctgctat-tat-tatcaag-ca-a-tgtc-taa-gtgtgaactcttgaa----
------------------------------------------------------------
---------------------------------
>DIRS-4N1-LTR_DR|716263
--------tcatcagataaatgaatct---------------------------------
----aagt-gaag-t-ttcac-aatct----------cagaggagcacatga-tgtgatt
gatgattgctggtttttcatc-tgcaa----------------------tca-gt-aata
a------tctagtcagat-tattccaaattta--ct-at-aaatag-ctc--g--t--tt
cacct---c-a-c-----t-tcatct-tcgt--t-ttt-tg----aagaa-t-ccc-ca-
-------c----------tccc-cctt-ttc-ct-c-at-ttactt-aggggagctttcg
agaac-----tacctgatctcat-ac--cccc-ta--------tgctct---ttgaccag
gcaggagctctgggctcaa-ctatctctgagctcagggttctgt-cac-ag-gacagcat
gccaaacctgctaat-----atcaag-ca-a-tatc-taa-gtgcgaactcttgaaagat
tttttg------------------------------------------------------
---------------------------------
>DIRS-4N1-LTR_DR|716264
------------------------------------------------------------
------------------------------------------------------------
------------------------------------------------------------
ag-c----c-aatcgaatt-attcc-aactc-a-c-ttt-aaat-a-gcc--c--a-tct
agcat---t-a-c-tctc--ttatct-gt-g----ttt-t--tg-aacaa-t-ccc----
--c-a-tttatccca-tctaca--c------------ct-ttacca-gggggagttctct
agaac-----aacctgatctcat-ac--cccc-t-t--a-c-atgctca--t-t-accag
gcgggagccctgggctcaat-tattttcaagctcagggttctct-tcc-gg-gacaggat
gccatacctgc----tat-tatcaag-ca-a-taag-tga-tt-----ctcttgaa----
------------------------------------------------------------
---------------------------------
>DIRS-4N1-LTR_DR|716265
----------------------------------------cactgtgaaatgtgttatgg
cataaaat-gaag-t-tttac-aaactt-a-ttt-c-aagagaagcatgtga-tgtgatt
gatcatggctggtct--------ctc----------------------atca-tt-agta
a-ga----c-aaccagatt-attccaaactg-a-c-tat-aaat-a-gcc--c--a-tct
agcat---t-a-c-t-ccc-ttatgt-tc-a--t-ttt-tt--a-agaat-c-tcc-c--
c-a---tccacccca-tctccc-cctt-tcc--t-c-ct-ttacca-ggggaagctctca
aaaac-----tacctgatctcgg-ac--accc-t-t--a-c-ttgctt---t-tgaccag
gtggaagccctggactcaat-tatctccgagctaagggttctct-ccc-ga-gacagcat
gccaactctgcta-ttat-taacaag-ca-a-tatc-taa-gtgtgaactcttgaa----
------------------------------------------------------------
---------------------------------
>DIRS-4N1-LTR_DR|716266
------------------------------------------------------------
------------------------------------------------------------
------------------------------------------------------------
-----------------------------------------------------------t
tgcct---t-a-c-tgcc--ttattt-gc-a----ttt-t--gg-aagaa-t-ccc-t--
c-c--ttctacccca-tctcct-cctt-ttt-ct-c-ct-tgaata-gggggagctctcg
agacc-----tagatgatctcag-at--cccc-t-t--a-c-atgctat--t-tgaccag
gcgggagccctg------------------------------------------------
------------------------------------------------------------
------------------------------------------------------------
---------------------------------
>DIRS-4N1-LTR_DR|716267
------------------------------------------------------------
----------aag-t-tttgc-aaacta-a-ttt-t-gagaggaacacatga-tgtgatt
gattatggctagaccctcatct-gta----------------------atcag-t-aat-
----------aatcagatt-gattcaagtct-a-ca-at-aaat-a-gac--a-ga-ttt
tgcct---t-a-c-taca--ttacct-ac-g----ttt-t--ga-aagaa-t-cac-t--
c-c--ttccacccca-tcacct-cctt-ttc-ctca-ct-ttacca-gtaggagctctca
aatcc-----tacctgatctcag-ac--cccc-t-t--a-t-atgctta--t-tgaccag
gcagaagccctgggctcaat-tatctccaagctcagcgttttct-cct-gg-gacagcat
gctaaacctgcaaa-tag-cgtcaag-ca-a-tatc-tag-tagtaaac-----------
------------------------------------------------------------
---------------------------------
>DIRS-4N1-LTR_DR|716268
-------------------------------------------------------aatgt
gaacaagt-ggag-t-tttgt-aaacta-a-ttt-c-gagaggatc--------atgatt
gatcacggctggtcctgcatc-a-------------------------------------
------------------------atagcctt--ca-at-aaat-a-gcc--c-ag--tt
tattt---t-a-c-ttcta-gtattt-tc-a--t-ttt-tg----aaggatc-act-c--
g-c-------------------------ttc-ct-c-ct-ttacca-aggggaactctcg
agacc-----ttcctgatcttgg-ac--cccc-ttt----t-atgctat---acgaccag
gtgggagtcctgggctcta-gtatctccgagctcagagttctct-ccc-ag-gacagcat
gccaaacctgtat-tcag-tatcaag-ta-a-tagc-aaa-gtgtgaactcttaaa----
------------------------------------------------------------
---------------------------------
>DIRS-4N1-LTR_DR|716269
------------------------------------------------------------
--------------------------ta-a-ttc-a-gaaaggggcatgtga-tatgatt
gatcgcagctggtctctcatct-gta----------------------atca-tt-agta
a-gc----c-aatcagatc-attccatactt-a-c-tat-aaat-a-acc--t--g-act
agcat---t-a-c-t-tcc-tgatct-tt-g----ctt-ttt-g-aagaa-t-ccc-c--
c-c-a-tctacccca-tcctct-ctt--ttc-t----ct-ttacca-gggggagctcttg
agaac-----tacctgatctcat-ac--cccc-t-t--a-c-atgctga--t-tgaccag
gtgggagc----------------------------------------------------
------------------------------------------------------------
------------------------------------------------------------
---------------------------------
>DIRS-4N1-LTR_DR|716270
----------------------------------------------------------tt
aaataagt-gaag-t-aatga-aaacta-a-ttt-c-gagagaagcacgtga-tgtgatt
gatctcagctggtctctcatct-gca----------------------ttca-ta-gata
c-ac----c-aatcagatt-aatccaaacct-a-c-aat-aaat-a-tca--c--a-ttt
cacct---t-a-c-ttccc-ttttct-tc-g--t-ttt-t---g-aagaa-t--cc-c--
c-c-a-aatatccca-tctccc-cctt-ttc-ct-c-at-tttcca-ggggcaggtcaag
agaac-----tacctgatcttgg-ac--ccgc-a-t--a-a-atgctaa--t-tgttcag
gtggaagccct-cgcttaat-tatctccgagctcagggttctct-cct-gg-gatagcat
gccaaacctgcta-ttag-tatcaag-ca-a-tatc-taa-atgtgaactcttgaa----
------------------------------------------------------------
---------------------------------
>DIRS-4N1-LTR_DR|716271
------------------------------------------------------------
----------------tttac-aaacta-a-ttt-c-gggagaagctcgtga-tatgatt
gatcgctgctagtctcccatcc-gta----------------------atca-tt-actg
a-gc----c-aatcagatt-tatccaagctc-a-c-tat-aaat-a-tcc--c--a-tat
agtat---t-a-c-t-gcc-ttatct-tc-g--t-ttt-tct-g-aaaaa-t-ccc-a--
c-c-a-tccacccca-tctccc-cctt-ttc-ct-c-ct-ttatta-gagggagatctcg
agacc-----tacctgatttcgt-a-c-c-cc-t-t--a-c-atgctca--t-cgaccag
gtgggagccctgggctcaat-tatctgtgagcttagggttctct-ctc-gg-gacagcat
gccaaacctgcta-ctat-tatcaag-ca-a-tatc-taa-gtgtgaactcttgaa----
------------------------------------------------------------
---------------------------------
>DIRS-4N1-LTR_DR|716272
------------------------------------------------------------
----ttgt-gaag-t-tttac-aaacta-a-ttt-c-gagaggagcatgtga-tatgagt
gatcgtggctgacctctcattc-ata----------------------atcac--caata
g---tc--c-aatcaaatt-gattcaagttt-a-ca-ac-aaat-a-gac--c-ga-ttt
cgctc---t-a-t-tacat-t-atct-tt-g----ttt-t--gg-aagaa-t--ct-g--
c-c--ttccacccca-tcttcc-tctt-ttc-ctcc-cc-tttcca-gagggagcttttg
aaacc-----tacctgatctcgg-ac--cccc-t-t--a-t-ttgctta--t-tgagcag
gtaagagccctgggctcaat-tatctctgagctcagagtt--------------------
-ccaaacctgctta-cag-agtcaat-c--a-tatt-taa-gtgtgaactcttgaa----
------------------------------------------------------------
---------------------------------
>DIRS-4N1-LTR_DR|716273
-----------------------------------------------------------t
ttttaagt-gaagtt-tt--t-aaacta-a-ttt-c-gagaggagcacttga-tatgatt
gatcatggctggtttctcatct-gta----------------------atcag--caaga
a---tc--c-aaatagatt-gatataagct-------at-aaat-a--------gg-t--
--------t-----------tcatct----g-----tt-----------a----------
--c------acccta---t--tgcctt-tt--cttc-gt-ttg-catgggggaactctca
aaacc-----tacctgatctcag-ac--cccc-t-t--a-c-atgctaa----tgacc-g
g-aggagccctgtgctcaat-tatctatgagcacagggttctct-cct-gg-gacagcat
gccaaaccagctaa-tag-cgtgaag-ta-a-tatc--------tgaacacttgaa----
------------------------------------------------------------
---------------------------------
>DIRS-4N1-LTR_DR|716274
----------tatgaacacaa---------------------------------------
-----aat-taag-t-tttat-aaacta-a-ttt-c-gagagaaacatgtga-tatgatt
gatcgtggctggtcctgcatc-tataatcatttccagatgttttttaattta-tt-gaaa
a------accaatcagat-gagttctagcttc--ca-at-aaataa-acc--c--a--tt
tatcc---t-a-caccttc-ttatct-tc-g--t-ttt-ta----agaat-c-cct-c--
t-c-a-tccacccca-cc------------------------------------------
--ccc-----tacctgatctcgg-at--cccc-tgt----c-atgctac---atgacctg
gcgggagccctggccttaa-gtatcttcaagctcaggattctct-cct-gg-gacaccat
gccaaatctgcaaa-ttg-tatcaag-ca-a-tagcgtaa-gtgtgaactcttgaa----
------------------------------------------------------------
---------------------------------
>DIRS-4N1-LTR_DR|716275
------------------------------------------------------------
----------aag-t-tttac-caacta-a-ttt-t-gagagggtcacgtgc-tatgaat
gaatgcggttggtctcacatc-aaca----------------------atca-tt-gata
a------accaatcagac-aaatttaaatt----ca--t-aata-a-gcc--c-g-----
--------------ctctc-atatct-ta-a--t-ttt-tg----aagaa-t-ccc-c--
c-c-a-ttccccttt-tcatac-ctcc---------------------------------
--------------tgatcttgg-ac--cccc-ttc----t-atgctaa---atgaccag
gcggtagccctgggctcaa-gtatctccgagctcagggttctca-ccc-ag-gacagcac
gtcaaacctgcaa-tgag-tatcaag-ca-t-tacc-taa-gtgtgaactcttgaaagtg
gacattcaaaataat---------------------------------------------
---------------------------------
>DIRS-4N1-LTR_DR|716276
------------------------------------------------------------
----------aag-t-ttcac-aaacta-a-ttt-t-gagaggagcacttga-tctgatt
gatcgtggctggcctctcatct-gta----------------------atca-tt-agtt
t-gc----c-aatcggatt-attccaaactc-a-c-ttt-aaat-a-gcc--c--g-tct
agcat---t-a-c-t-ccc-ttatc--------a-ttt-ttt---aagaa-t-cca-c--
c----------------------------------c-ca-tctcca-gggagagctctcg
agaac-----t-----aactcat-at--cccc-g-t--a-c-atgttca--t-tgaccag
ac--------------------gtctcagagctcagggttctct-ccc-tt-gacagcat
gcaaaactctcta-ttat-taataag-ca-a-tatc-gaa-gtgtgaactcttga-----
------------------------------------------------------------
---------------------------------
>DIRS-4N1-LTR_DR|716277
---------------------------a---------------------tatttatgtga
tttaaagt-gaag-t-tttat-aaacta-a-ttt-c-gagaggatcacttgc-tatgatt
gatcttggctggtctcacttt-aaca----------------------gtca-tc-gata
a------accaatcagat-gaattcaagccta--ca-gt-aaat-a-gcc--c-at--tt
tgtct---t-------ccc-ttatct-tc-a--t--------------------------
------------------------------------------------------------
------------------------------------------------------------
------------------------------------------------------------
------------------------------------------------------------
------------------------------------------------------------
---------------------------------
>DIRS-4N1-LTR_DR|716278
------------------acaagtgtgaagcagatccaca--------------tgcaga
acaaaagt-caag-t-tttat-aaacta-a-gtt-t-gagaggagcatgtga-tatgatt
gattgcggctggtctc---------------------------------tcag-c-gata
at-c----c-aatcagatt-gatctaaacct-a-ca-at-aaat-a-gac--c-aa-ttt
caccc---t-a-c-tgcc--ttatct-tt-g----ttt-t--gg-aagaa-t-ctc-c--
t----------------------cctt-tt--cctt-ct-ttacca-ggggcagctctca
agacc-----tacctgatctcag-g---cctcgt-t--a-c-atgctaa--t-tgaccag
gccagagctctgggctcaat-tatctcaggcttctaatttccct-ccc-ag-gacagcat
gccaaacctgcaag-tgg-catcaag-ca-g-ta--------------------------
------------------------------------------------------------
---------------------------------
>DIRS-4N1-LTR_DR|716279
------------------------------------------------------------
------------------------------------------------------------
------------------------------------------------------------
------------------------------------------------------------
------------------------------------------------------cc-c--
c-g-c-gctccccta-ttttct-cctt-ttt-cttc-tt-ttacca-gggggagctctcg
agttc-----tacctattctca-gac--ccct-tat--a-c-aagctaa--c-tgaccag
gcgggagccctgggctcaat-tatctccaagttcaggattctct-acc-ag-gacagcat
gctaaacctgcta-atag-cgtcaag-ca-t-aatc-taa-gtgttaactcttgaa----
------------------------------------------------------------
---------------------------------
>DIRS-4N1-LTR_DR|716280
------------------------------------------------------------
----------aag-t-ttcac-aaagta-a-ttt-c-gaggggagcatgtga-tatcatt
gatcgcggctggtctctcatct-gta----------------------atca-tt-agta
a-gc----c-aatcagatc-aatccaaactc-a-c-tat-aaat-a-caa--c--a-ctt
cacat---t-a-c-t-tca-tcatct-tc-a--t-ttt-tt--a-aagaa-t-cat-g--
c---a-tccacccca-tctcct-cctt-ttc-ct-c-ct-ttacct-gggggagctctcg
agaac-----tacctgatcttgt-ac--cccc-t-t--a-c-atgctca--t-tgacgag
gcaggagccctgggctcaat-tatctccaagctcagggttctct-ccc-gg-gacagcat
gtcaaacctgata-ttat-tattaag-ca-a-tatc-taa-gtgtgaactcttgaaat-g
gggtttt-----------------------------------------------------
---------------------------------
>DIRS-4N1-LTR_DR|716281
------------------------------------------------------------
----------------ttcac-aaacta-a-ttt-c-gagaggagcacgtgt-tatgatt
gatccgggctggtctcccattt-gta----------------------atca-tt-agta
a-gc----c-aatcggatt-attccaaactc-a-c-tat-aaat-a-ggt--c--g-tct
agcat---t-a-c-t-ccc-ttatct-tc-a--t-ttt-tt--t-aagaa-t-ccc-c--
c-c-a-ttcacccca-tctccc-cctt-cac-ct-c-at-ttacca-aggggagctctcg
agaac-----tacctgatcttgt-ac--tccc-t-c--a-c-atgc--------------
------------------------------------------------------------
------------------------------------------------------------
------------------------------------------------------------
---------------------------------
>DIRS-4N1-LTR_DR|716282
------------------------------------------------------------
------------------------------------------------------------
------------------------------------------------------------
---------caatcagat-gaattctagtctc--ca-at-aaataa-gcc--c--a--tt
catcc---t-a-c-ctacc-ttatct-c--------------------------------
--------------------cc-cttt-t-t-ct-c-ct-ttacca-aggggagctctcg
ggacc-----tacctgatctcaa-a---accc-tgt----c-atgctac---atgaccgg
gtgggagccctgggctcaa-gtatctcctagctcagggttctct-ccc-ag-gacagcat
gccaaatctgcaaa-tta-tatcgag-ca-a-tagc-tga-gtgtgaacacttgaa----
------------------------------------------------------------
---------------------------------
>DIRS-4N1-LTR_DR|716283
------------------------------------------------------------
------------------------------------------------------------
-------ccagccctacagtac-gta----------------------atcag-t-aata
tt-g----c-aatcagagt-aatccaagcct-a-ca-at-aaat-a-gac--g-ga-ttt
caccc---t-g-t-----------ct-tc-a----ttt-t--ag-aagga-t-tcc-c--
c-c--taccacccta-tctctt-cctt-ttt-ct-c-ct-ttac----------------
---ag-----tgcttgatctcag-ac--ccc---------t-atgctaa--t-tgaccag
gcggcagccctgggctcaat-aatatttaggctcagggttctct-ccc-gg-gacagcat
gctaaacctggtaa-tag-cgtcaag-ca-a-tatt-gaa-atatgaacgcttgaa----
------------------------------------------------------------
---------------------------------
>DIRS-4N1-LTR_DR|716284
------------------------------------------------------------
----------aag-t-tttat-aaacta-t-ttt-c-gaaaggatc---tgc-tatgatt
aaacacggctggt-tcacatc-aaca----------------------atca-ct-gata
a------accaatcagat-gaa--------------------------------------
------------------------------------------------------------
------------------------------------------------------------
------------------------------------------------------------
------------------------------------------------------------
------------------------------------------tagaagcttata------
------------------------------------------------------------
---------------------------------
>DIRS-4N1-LTR_DR|716285
------------------------------------------------------------
----------aag-t-tttat-aaacta-a-ttt-c-gagagaagcaagtgg-tttgatt
gatcgcagctggtctctcatc-caca----------------------atca-tc-agta
a------accaatcagat-caatccaagccta--ca-at-aaat-a-gcc--c-at--tt
ttacc-------t-atgac-ttatct-tc-a--t-ttt-ta----aagga-t-ccc-c--
c---a-tccatccca-tctcct-ccat-ttc-gt-c-ct-ttacca-gagagacctctcg
agacc-----ca------------------------------------------------
------------------------------------------------------------
------------------------------------------------------------
------------------------------------------------------------
---------------------------------
>DIRS-4N1-LTR_DR|716286
------------------------------------------------------------
------------------------------------------------------------
------------------------------------------------------------
------------------------------------------------------------
------------------------------------------------------------
------------------------------------------------------------
---ac-----ttcctgatctgga-ac--ccct-t-tt---c-atgctaa-at--gaccag
gcgggagccttgggctcaac-tatctccaagttcatggttatct-acc-ag-gacagcat
gccaaacctgcaa-ttag-tatcaca-ca-a-tgtc-tac-gtgttaactcttaaaatgc
------------------atctaaacaaatt-----------------------------
---------------------------------
>DIRS-4N1-LTR_DR|716287
------------------------------------------------------------
----------aag-t-tttgt-aaacta-c-ttt-t-gagaggataacatg-ctttgatt
gaatatggctggtccgca-tc-aaca----------------------gtcat--tgata
a------accaatcatac-gaatctaaacct-c-ca-aa-aaat-a-gtc--c-ag--tt
tgtac---t-t-cct-ctt-ttatcc-tt-g--t-ttt-tt----aaaaa-atccc-ca-
t-c-atgtctccc-----------------------------------------------
--acc-----tatctgatctcgg-ac--cccc-t-c---at-atgcttt-ga--gaccag
gt----------ggttagag-tatctacaagctcagggtttttt-cct-gg-gacagcct
gccaaacctgcaa-ttaa-tatcaag-aa-a-tagc-tag-gtgtgaagtcttgaa----
------------------------------------------------------------
---------------------------------
>DIRS-4N1-LTR_DR|716288
------------------------------------------------------------
----------aag-t-tttat-aa-----g-ctt-c-aagataattacttga-tatgatt
gatcacggcta-------------------------------------------------
-----------atcagat-gaattttagcctt--ca-at-aaataa-gcc--t--a--tt
aatcc---t-a-t-ctccc-ttatct-tt-g--t-ttt-tg----aagaa-a-cct-c--
a-t-a-t-cacccca-tc-----------tc-ct-c-ct-ttacca-gggggag------
--ctc-----tacctaatctcga-a---tcct-cgt----c-atgctac---atgacgag
aaggga--------------------------------cccttt-ctt-gg-gacagcat
gccaaatctgtaaa-tta-tatcaag-ca-a-tagc-taa-gtgtgatctcttgaaatgt
tttttttttat-------------------------------------------------
---------------------------------
>DIRS-4N1-LTR_DR|716289
----------------------------------------------------------ta
agctaagt-gcag-t-ttcac-aaatta-a-ttt-a-gtgaggagaatatga-tttgatt
gattgcagctggtctctcatct-gta----------------------atca-t------
a-gc----c-aatgggata-attccaaactg-a-a-tat-aaat-a-gcc--a--g-gat
agctt---a-a-c-c-ccc-ttattt-tc-a--t-ttt-tt--a-aagaa-t-ccc-c--
c-c-a-tccacccca-tctctc-cc-t-ttc-ct-c-ct-ttacca-gggggaactctca
agaac-----tacctgatctcgt-ac--cccc-t-t--a-t-a-gctca--t-tgaccag
gcgggaggcctgggcttaat-tatctccgagctcagggttctct-ccc-gg-gacagcgt
gccaaacctacta-ttat-tattaag-ca-a-tatc-taa-gtgtaaactcctgaa----
------------------------------------------------------------
---------------------------------
>DIRS-4N1-LTR_DR|716290
------------------------------------------------------------
----------aag-t-tttac-aaacta-a-tat-a-aagaggagcacctg------att
gatcacagcccgtctctcatct-gta----------------------atcag-c-aata
at-c----c-aatcagatt-gatccaagcct-a-ca-ac-aaat-a-gac--t-ga-ttt
caccc---t-a-c-tact--ttgtct-tc-a----ttt-t--gg-aagaa-t-ccc-c--
t-c--ttccacccca-tctccc-ctta-ttc-ctct--t-ttacca-gggggagctcttg
agacc-----tatctga-------------------------------------------
------------------------------------------------------------
------------------------------------------------------------
------------------------------------------------------------
---------------------------------
>DIRS-4N1-LTR_DR|716291
------------------------------------------------------------
----------aag-t-tttat-aaagtg-a-ttt-c-gagaggagtatgtta-tatgaat
gatcacagctggtctcacatc-aataatcat----------------t---------cta
g------accaatcagaa-taattctaacatc--ca-at-aaataa-gcc--c--a--tt
catcc---t-a-c-tttcc-ttatct-tt-g--t-ttg-ga----tgaac-c-c------
------------------------------------------------------------
------------------------------------------------------------
-----------------------tccccgagcttagggttctct-ccc-ag-gacagtat
gccaaatctgcaaa-tta-tatcaag-ca-a-taac-taa-gtgggaactcttaa-----
------------------------------------------------------------
---------------------------------
>DIRS-4N1-LTR_DR|716292
------------------------------------------------------------
------------------------------------------------------------
------------------------------------------------------------
----------------------tccaacctt-a-ca-at-aaat-a-gac--t-ga-ttt
caccc---t-a-c-tgcc--ctatct-tc-g----tattt--gg-aagaa-t-ccc-c--
c-c--taccacccca-tctcct-cctt-ttc-ttcc-ct-tttcca-ggaggagctct--
------------cctgatcttgg-ac--cccc--------t-atgctta--t-tgaccag
gcggtagccttgggctcaat-caactctgagctcagggtttttt-ctc-ag-aac-----
gccaagc-----------------------a-tatc-taa-gtgtgagctcttgaa----
------------------------------------------------------------
---------------------------------
>DIRS-4N1-LTR_DR|716293
--aaagccaaaacaaac-------------------------------------------
-aataagt-gaag-t-tttat-aaacta-a-ttt-c-aagaggagcatgtga-tatgatt
gattgcgtctggtctctcatcc-gtt----------------------aacgg--cgata
a-----a-ccaatcggatg-aatccaaatct-a-ca-at-aaat-a-gacca---a-ttt
taccc---t-a-c-ttgtt-ttatct-tc-g--t-ttc-c--cc-----c-c-ccccccc
c-c-a-t---------tacccc-ccaa-ttt-----------------------------
------------------------------------------------------------
------------------------------------ctctttta-cca-ga-gggagcct
tcgagacctac------------------------c-aaa-tcatggactcc--------
-----------------------------ctttatgcta---------------------
---------------------------------
>DIRS-4N1-LTR_DR|716294
------------------------------------------------------------
------------------------------------------------------------
------------------------------------------------------------
------------------------------------------------------------
------------------------------------------------------------
------------------------------------------------------------
------------------------------------------------a--a-tgaccag
gtgggagccctaagctcaat-cgtctccaagctcatg-ttttta-ccc-ag-cacagcat
gccaaacctgcta-atag-cgtcaag-ct-a-----------------ctcttgaaat--
------------------------------------------------------------
---------------------------------
>DIRS-4N1-LTR_DR|716295
------------------------------------------------------------
------------------------------------------------------------
------------------------------------------------------------
-------------------------caaaccc--aa-ac-aaat-a-gcc--t-gt--tt
tactt-----a-c-ttccc-ttatct-tc-g--t-ttt-tt----aagaa---tcc-c--
t-cca-tccacccca-tctccc-ccta-att-cc-cccc-atact--agaggagctctcg
agacc-----cacctgatctcag-ac--ccca-ttc----t-gtactaa---ctaaccaa
gagggagccccaacctcaa-atatctccaagctcagggctctct-cct-gg-gatagcat
gccaaacctgcaa-tcag-tatcaag-ca-t-tagg-taa-gtgtgaacacttaaa----
------------------------------------------------------------
---------------------------------
>DIRS-4N1-LTR_DR|716296
------------------------------------------------------------
----------aag-t-tttac-aaacta-a-ttt-c-aagatgagcaagtga-tatgatt
aatcgcggctggcctctcatct-gta----------------------atcag-c-tata
at-t----t-aatcagatc-aatccaagcct-a-ca-at-aaat-a-gac--c-ga-ttt
caccc---t-a-c-tacc--ttatct-tc-g----ttt-t--gg-aagaa-t-gcc-c--
t-c--ttccacccaa-tctcct-cctt-ttc-cttc-ct-ttaaca-ggggg-gctctcg
agacc-----taccggatctcaa-ac--cccc-a-t--a-t-atgctta--t-tgaccag
gcagaagctctgggaataat-tatctctgagctcagggttttct-tct-gg-gacagcat
gccaaacctgcttg-ta-------------------------------------------
------------------------------------------------------------
---------------------------------
>DIRS-4N1-LTR_DR|716297
------------------------------------------------------------
-------------------------------------------------tga-tatgatt
gatcgcagctggtccctcatct-gta----------------------atcag-t-aata
ct-c----c-aatcagatt-gatccaagcct-a-ca-at-aaat-a-gac--c-ga-ttt
caccc---t-a-c-tgcc--ttatct-tc-g----ttt-t--gg-aagaa-t-ccc-c--
c-c--cccccccccc-cttcca-cccc---------------------------------
-----------aactgatctcgg-ac--cctc-t-t--t-c-atgctaa--a-tgaccag
gcgggagccctgggcttgat-tatcct-gggctcagggttctct-ccc-ag-gaaagcat
gccaaatctgcatt-cag-tatcaag-ca-a-tatt-tag-gtgtgaacttttgatgtgt
a--------------------------gttaattcat-----------------------
---------------------------------
>DIRS-4N1-LTR_DR|797950
------------------------------------------------------------
------------------------------------------------------------
---------------------------------------------------a-tt-ggta
a-gc----c-aatcagatc-attccaagctc-a-c-tat-aaat-a-gcc--c--a-act
agcat---t-a-t-t-acc-tcatct-tc-a--t-ttc-at--g-aagaa-t-acc-c--
g-c-a-tcaacccca-tctcca-cc-t-ttc-ct-c-cg-ttaaca-gggggagttctcg
agaac-----tacctgatcctgt-ac--cccc-t-t--a-c-atgctca--t-tgaccag
gcggaagcccttgggtcatc-tatctccgagctcagggttctct-ccc-ag-gacagcac
gccaaatctgcta-ttat-tatcaag-ca-g-taac-taa-gtgtgaactcttgaa----
------------------------------------------------------------
---------------------------------
>DIRS-4N1-LTR_DR|797951
------------------------------------------------------------
-----------ag------------c-----ctt-c--a---------------------
-----------------------gta----------------------a-----------
----------a--------gagccc-agctt------gt----t-------------t--
--------c-a-c-ttcca-gtatct-tt-a----ttt-t--tg-aagaa-t-acc-c--
c-c-a-tccacgccc-tttcat---------------cc-ttacca-gggagagctctcg
agacc-----ttcctgacctcgg-ac--cccc-t-t--c-t-atgcaat--a-caaccag
gctggagccctgggctcaag-tagctctgagctcagggttctct-cca-gg-gacagcat
gccaaacctgcaat-cag-tatcatg-ta-a-tag-------------------------
------------------------------------------------------------
---------------------------------
>DIRS-4N1-LTR_DR|797952
------------------------------------------------------------
------------------------------------------gagcatatgg-tatgatt
gatcgcagctgttttatcattt-gca----------------------atccc--tgata
a---ac--c-aatcggatt-aatttgaagcc-a-ca-tt-taat-a-gcc--c-at-ct-
--caca-tt-a-c-accct-t-acct-tt-g----ttt-t--aa-aagaa-t-ccc-c--
c-a---tacaccaca-tttcca-actt-ttc-ctcc--t-ttacca-gggggagctctct
agaac-----gttctgatcttgg-ac--cccc-t-t--t-a-atgctaa--t-tgaccag
gcggaagccctgggctcaat-tatctccgagctcagggttctct-ccc-aa-gacagcat
gccaagcttgatat-tag-catcaag-ca-a-tatcataa-gtgtgaa------------
------------------------------------------------------------
---------------------------------
>DIRS-4N1-LTR_DR|797953
------------------------------------------------------------
----------aag-t-tttat-aaacga-a-ttt-t-gagagaagcacgtgc-tatgatt
gatcatggctggtttcttatct-gta----------------------atcat--cgata
a------accaatcagtt-gaatttaagtct-a-ca-at-aaat-a-gcc--c--g-ttt
cgc---------c-ttcct-ttttct-tt-g--t-ttt-t---t-taaga-a-tcc-c--
c-t-g-tccacccca-gctccc-cctt-ttc-ca-c-ct-ttacca-ggggaagct----
----c-----tgtctgatctcag-ac--ccactt-t--t-c-atgctaa-at--ggctca
gttatt-------------------tccgagctcagggttctct-ctc------------
------------------------------------------------------------
------------------------------------------------------------
---------------------------------
>DIRS-4N1-LTR_DR|797954
------------------------------------------------------------
----aagt-gtag-t-tttat-aaacta-a-ttt-c-aagagaagcacaaga-tt-----
gatcacacttggtctctcatca-gta----------------------atctg-t-aata
at-c----c-aataagatt-gatccaagcct-a-aa-at-aaat-a-gac--c-gc-ttt
caccc---t-a-c-tgcc--ttatct-tc-a----ttt-t--gg-aagaa-t-ccc----
c-c--ttcaacctca-tctcct-cctt-tt--cctc-ct-ttacca-ggggcagctctcg
agaca-----cacctgatctcgg-ac--ctct-t-t--a-c-atgctaa--t-tgtccag
gcgggaggctcaat-------tatctctgaggtcagggttctc-------------gagt
gcca-----------------------ca-a-tagc-taa-gtgtaacctcttgaaaacc
a-----------------------------------------------------------
--------------------------actaaac
>DIRS-4N1-LTR_DR|797955
------------------------------------------------------------
----------aag-t-tttac-aaaatt-g-ttt-c-gagaggagcgtgtga-tataatt
gatcatggcaggtctctcatcc-atg----------------------ttcag-c-tata
at-c----c-aatcagctt-gatccaagcct-a-ta-ataaaat-a-gac--t-aa-ttt
caccc---t-a-c-tgcc--tcattt-tc-c----ttt-t--gg-aagaa-c-cac-c--
c-c--ttccacccca-cctcct-cctt-ttc-cttc-tt-ttacta-gggggagctctcg
agacc-----ttcctgatctctg-ac--tcag-t-t--a-t-atgctta--t-tgaccag
gcgggagccctgggctcaat-tatctccaagctcagggttctcc-cct-gg-gacagtgt
g------------------------------------taa-gtgtgaactcttgaaa---
----------------------------gtgttattaacaaacca---------------
---------------------------------
>DIRS-4N1-LTR_DR|797956
------------------------------------------------------------
------------------------------------------------------------
------------------------------------------------------------
--------------tgact-ta--------------------------------------
------------c-tttct-t-attt-ca-g----ctt-t--ta-aagaa-t-ccc-c--
c-c--gtccacccca-tctctc-cctt-ttc-cctc-ct-ttacc---ggtgcgctctcg
tgacc-----tgcattatctaat-------------------------------------
-------------------t-tatctccaagctcagggttctct-tcc-tg-gacagcat
gccaaacctgcaat-tag-tatcaat-ta-g-tagc-taa-gtgtgaactcttgaaatca
tattcgt-----------------------------------------------------
---------------------------------
>DIRS-4N1-LTR_DR|797957
------------------------------------------------------------
---gaagt-aaag-t-tttac-aaacta-a-ttt-c-gagaggagcatgtga-tatgatt
gattgcgtctggtttctcatct-gta----------------------attag--caata
a-----t-ctaatcaggtt-gatccaagcct-a-ca-at-aaat-a-cac--c-ga-ttt
gaccc---t-a-c-tggc--taattt-at----a-t------------aa-t-cctcc--
c-t---tccacccca-tatcct-cc------------tt-tcacca-ggtagagctcttg
acacc-----tacctgatatcgg-ac--cctc-t-t--a-c-atgctaa--t-agaccaa
a------------------------------c----------------------------
------------------------------------------------------------
------------------------------------------------------------
---------------------------------
>DIRS-4N1-LTR_DR|797958
------------------------------------------------------------
-ttcaagt-gaag-t-tttac-aaacta-a-ttt-c-aagaggagcgtgtta-tatgatc
aatcgccgctggtatttcatct-gta----------------------atcag-c-aata
at-c----c-aatcagatt-ggtccaagtct-a-ca-at-aaat-a-gac--c-ga-ttt
cgccc---t-a-c-tgca--ttattt-t--------------------------------
------------cta-ctgtct-tat------------t-ttacca-gggggagcccttg
agacc-----tacctgatctcag-ac--cacc-t-t--a-t-atgctta--t-tgaccag
gcgggacccctgg----aat-tatctcagtgctcagggttctct-c--------------
-ccaaacctgctaa-tag-catcaag-ca-a-tttc-taa-gtgtgaactcttgaa----
------------------------------------------------------------
---------------------------------
>DIRS-4N1-LTR_DR|797959
------------------------------------------------------------
ccttaaattcgagctgttcaccaaactaaaattt-c-aagaggagcacgtga-tatgatt
gatcacagctgacatcgcatc---------------------------at-----tggta
a-ac----c-aatcagatt-aatccaaacct-ag-a-at-gaat-a-gcc--c----ctt
ca------tta-t-ttccc-ttatct-tc-g--t-ttt-t--gg-aagaa-t--------
--c-a----acc-ca---t-------t-tt----------t--cca--------cttt--
----------ttcc-----t----a---c-t--t-t--a-------caa---------ag
g-gg-ag-------c--------t-------------g-t--------------ca--a-
---aaacctga----t----------------t---------t-----------------
------------------------------------------------------------
---------------------------------
>DIRS-4N1-LTR_DR|797960
------------------------------------------------------------
------------------------------------------------------------
------------------------------------------------------------
------------------------------------------------------------
----------c-c-t-ccc-ttattt-tc-a--t-ttt-ttg-g-aagat-t-ccc-c--
c-c-a-tcca-ccca-tctccc-ttat-ttt-ct-c-ct-ttacca-gaaggacctctcg
agaac-----tacctgatctcgt-acc-c-cc-t-t--a-t-atgctta--t-tgacctg
gaggcagccctgggctcaat-tatctccaagct--------------------acagcat
gccaaacctgcta-ttat-tatcaag-ca-a-tatc-taa-gtgtgaactcttgaa----
------------------------------------------------------------
---------------------------------
>DIRS-4N1-LTR_DR|797961
------------------------------------------------------------
----------aat-t-tttgc-aaatta-a-ttt-c-cagaggatcatgtgc-tatgatt
gatcacggctggtctctcatct-gta----------------------atcag-c-aata
at-c----c-aattagatt-gatccaagc--------ct-aaat-a-gac--a-ga-ttg
caccc---t-a-c-tgcc--atatct-tc-g----ttt-t--gg-aagaa-t-ccc-a--
c-c--ttccacccca-tctcct-cct------------t-ttacca-gggagacctctcg
agacc-----ta------------------------------------------------
--------------ttaaat-tatctccaagctcatggttctct-ccc-ag-gacagcat
accaaaactactac-tag-tgtgaag-ca-a-tatc-taa-ttgtgaaccctcgaa----
------------------------------------------------------------
---------------------------------
>DIRS-4N1-LTR_DR|797962
-----------------------------------------gcaatatatagtgtaaaaa
aactaagt-gaag-t-catag-aaataatt-ttt-c-gagaggagcacgtga-tatgatt
gatcgcggctggtctctcatct-gta----------------------atca-gc-aata
a-ta----c-aatcagatc-gatccaagcct-a-c-aat-aaat-a-gat--c--gattt
cactc---c-t-----------atct-tc-g--t-ttt-g---g-aagaa-t--cc-c--
c-c-c-tccacccaa-tctctt-cctt-ttc-ct-c-ct-ttttca-tggggagctctca
agacc-----cacttgatctcgg-ac--cccc---t--a-g-atgctaa--a-tgaccaa
ac--------------tagt-tatctccgagctcaggcttctct-ccc-tg-gacagcat
gccaaacctgcta-ctag-cgtcaag-ca-a-tatc-taa-gtgtgaactcttaaa----
------------------------------------------------------------
---------------------------------
>DIRS-4N1-LTR_DR|797963
------------------------------------------------------------
----aagt-gaag-----ttt-ataatg-----------tatgtgaaagtgg-tatgact
gatca------------tatcc-ata----------------------atcag-t-gata
aa-c----c-aatcagatt-gatccaagcct-a-ca-at-aaaa-a-gac--c-ta-ttt
caccc---t-c-c-agcc--ttatct-tc-g----ttt-t--gg-aagaa-t-ccc-c--
c-c--ttccacccca-tctcct-cctt-t---cctc-ct-ttacca-gggaaagctctcg
----------agtctgatctcga-at--tccc-t-t--a-c-atgctaa-----------
-------------gctcaat-tatctcagagctcagggttcact-ctc-gg-gacagcat
gccaaacctgctaa-tag-cgtcaag-ca-a-tttt-taa-gtgtgaactcttgaa----
------------------------------------------------------------
---------------------------------
>DIRS-4N1-LTR_DR|797964
------------------------------------------------------------
----------aag-t-ttgag-aaacta-a-ttt-t-aagtgaagcatgtga-tatgatt
gatcgcggctgctctctcatgt-gaa----------------------atcat--tagca
a------acaaatcagttt-aatccaaattt-a-c-aat-aaat-a-gct--c----ctt
ttctt---t-a-c-ttcta-ttatct-tc-g--t-ttt-tg----agaaa-a--aa-c--
c-t-a-tcaacccta-tctccc-tcct-ttt-tt-c-ctttcacaa-ggggcagatctta
agaac-----tacctgatctcgg-ac--tccctt--------------------------
------------------------------------------------------------
------------------------------------------------------------
------------------------------------------------------------
---------------------------------
>DIRS-4N1-LTR_DR|797965
------------------------------------------------------------
------------------------------------------------------------
------------------------------------------------------------
------------------------------------------------------------
----------------cc--ttaca-----------------------------------
------------------------------------------------------------
-------------------------------------------caatag--t-tgaccag
acaggagccctgggcttaat-tatcacagagctcaggattctct-ccc-gg-gacatgat
gccaaacctgctat-tag-tatcaag-ca-a-tatt-taa-gtgtaaacccttgaaatca
tgcac-------------------------ttaaacacaatttttag-------------
---------------------------------
>DIRS-4N1-LTR_DR|797966
---------tgtgaaa--------------------------------------------
-actaagc-aaag-t-ttcac-aaacta-a-tct-c-gagaggagcacatga-aatgatt
gatcgtggctggtctcctatca-gca----------------------atca-tt-aata
a-ac----caaatcagatt-attccaaactc-a-c------aat-a-gcc--c--g-tat
cacct---t-a-c-t-ccc-ttatct-tc-a--t-ttt-t---g-aagaa-t-ccc-c--
t-c-a-tccacccca-tctccc-cttt-tcc-ct-c-cg-ttagca-ggaggagctctcg
agacc-----tacctgatctcat-tt--cccc-t-t--a-c-atgctca--t-tgaccag
gcgggagccctgggctcaat-tatctccgagcttagggttctat-cat-gg-gacagaat
gcaaaacctgcta-ttat-tatcaag-ca-a-tatc-taa-gtgtgaactcttgaa----
------------------------------------------------------------
---------------------------------
>DIRS-4N1-LTR_DR|797967
------------------------------------------------------------
----------aag-t-tttac-aaacta-a-ttt-c-gagaggagcatgtga-tatgatt
gattgtggatggtctctcatct-gta----------------------atca-ct-agta
c-ac----c-agttggatt-atttcaaactc-a-c-tat-aaat-a-gcc--t--g-tct
agcat---t-a-c-t-ttc-ttatct-tc-a--t-ttt-tt--a-aagta-t-ccc-c--
c-c-t-tccacccca-tctcca----c-ctt-tt-t-ct-ttatca-gggggagttcttg
agaac-----tacatgatctcgt-------------------------------------
-----------------agt-tgtctccaagctcagggttcttt-cca-ag-gacagcat
gccaaatctgcta-ttaa-taataag-ta-a-tatt-taa-gtgtgaact----------
------------------------------------------------------------
---------------------------------
>DIRS-4N1-LTR_DR|797968
------------------------------------------------------------
----------aag-t-tttac-taacta-a-ttt-c-gagaggagcacataa-tataatt
gatcacggctggtctctcatct-gta----------------------atcag-c-aata
at-c----c-aatccaatt-aatccaagccc-a-ca-gt----------c--c-ga-gtt
cgc-c---t-a-c-tgcc--ttgtct-tc-a----ttt-t--gg-aagat-g-tc-----
c-c--ttttactcca-tctctt-tctt-ttc-ctcc-tt-ttacca-gagagagctctcg
agacc-----tacctgatattgg-ac--cccc-t-t--a-t-atgctta--c-tgagcag
gcgggagctctgggttcaat-tatctctgagctcagagttctct-ctc-ag-gacagcac
gccaaacttgctaa-------------------------------tagctcttgaaaca-
------------------------------------------------------------
---------------------------------
>DIRS-4N1-LTR_DR|797969
------------------------------------------------------------
----------aag-t-ttgac-agacta-a-ttt-c-gaaagaagcacatga-tatgatt
gatcgtggttggtctctcatcc-gca----------------------atcat--tgaca
a-----g-ccaatcggatt-aatcc---------------aaac-t-agc--c-ca-ctt
cacgt---t-a-c-tttcc-ttatct-tc-a--a-a---t--ga-attta-c-atg----
a-c-a-tgaa-------ttcac-ttat-ctt-ccac--t-ttacca-gggggagctttca
aaaac-----tacctgatctcag-ac--cccc-t--------------------------
------------------------------------------------------------
-----acatgctat-ta-gtatcaag-ta-a-tatc-tga-aagtgaattcttgaa----
------------------------------------------------------------
---------------------------------
>DIRS-4N1-LTR_DR|797970
------------------------------------------------------------
------------------------------------------------------------
------------------------------------------------------------
----------------------------ctt----------------gtt--------t-
-----------------------tct-t--a----ttg-------aagaa-t-ctc-a--
c-c-g-tccaccc-----------------------------------a-------c---
ag--------ca--tg---ccaa-a---c-t------------ttc--------aacta-
----ga-tc-tag---aaat--at--ctaag-t----gtgctct---------------t
---aaa----------at-aaaaa--------ta---c----------------------
------------------------------------------------------------
---------------------------------
>DIRS-4N1-LTR_DR|797971
------------------------------------------------------------
------------------------------------------------------------
------------------------------------------------------------
------------------------------------------------------------
------------------------------------------------------------
------------------------------------------------------------
------------------------------------------------a--a-tgaccag
gcaggagccctgggcttaat-tatctccgagctcagggttctct-cct-gg-gacagcat
gccaaacctgcta-ttag-cgtcatg-ca---tttc-taa-gtgtaaactcttgaa----
------------------------------------------------------------
---------------------------------
>DIRS-4N1-LTR_DR|797972
------------------------------------------------------------
----------aag-t-tttac-taacta-a-ttt-t-g--acagatacgtga-taagact
gatcaagggtggcctctcatct-gta----------------------atcag-t-aata
at-t----c-aatcagatt-gattcaagctt-g-ca-at-aaat-a-tac--t-ga-att
tgccc---t-a-t-tgcc--ttatct-tt-g----ttt-t--gg-aagaa-t-tcc-a--
c-c--ttccacccca-tctcct-actt-ttc-tacc-at-ttacca-gggggagctctcg
aaacc-----tacctgatctcag-ac--cccc-t-t--a-t-atgctta--t-ta-----
------------------------------------------------------------
------------------------------------------------------------
------------------------------------------------------------
---------------------------------
>DIRS-4N1-LTR_DR|797973
------------------------------------------------------------
------------g-t-tttac-caacta-a-ttt-t-aagaggagcatgtga-tatgatt
gatcacggctggcctctcatcc-gta----------------------atcag-c-aata
at-c----c-aattaaact-aattcaaacta-a-c-aat-attt-c-ga---a-gg-att
tcacc---c-t-tctacc--ttatct-t--c--g-ttt-a--gg-aagaa-t--cc-cc-
c-c-a-tccactcca-tcttct-cttt-tcc-tc-c-ct-ttacca-gggggaactctcg
agacc-----tacctgatcttgg-at--cctc-t-t--a-t-atgcgta--t-tgaccag
gcgggagccctgtgctcaat-tatctctgagctcagggttctct-cct-ga-gacagcat
gctaaaccagctaa-tag-cgccgaa-c--a-tatc-tga-acatgaactcttgaa----
------------------------------------------------------------
---------------------------------
>DIRS-4N1-LTR_DR|797974
-----------------------------------------------------------g
aactttgt-gaag-t-ttcac-aaacta-a-ttt-c-gagaggagcacatga-tatgatt
gatcgtggctggttgcccatct-gta----------------------atca-tt-agta
a-ac----c-aatcggatt-aatctaaactc-a-c-tat-aaat-a-gcc--t--g-tct
agtat---t-a-c-t-ccc-ttatct-tc-g--t-att-tt--g-aagaa-t--cc-c--
c-c-a-tccacccca-tctttg-cctt-ttc-ct-t-ct-ttacaa-gggggagctctca
agaac-----tacctgatctcgt-ac--ct------------------------------
------------------------------------------------------------
------------------------------------------------------------
------------------------------------------------------------
---------------------------------
>DIRS-4N1-LTR_DR|797975
------------------------------------------------------------
------------------------------------------------------------
------------------------------------------------------------
------------------------------------------------------------
------------------------------------------------------------
------------------------------------------------------------
----------------------------------------------taa--a-tgaccag
gcgggagccctgggatcaat-tatctctgagctcaaggttctct-cta-gg-gacagcat
gctaaacctgcaa-atag-cgtcaag-ca-a-tatc-tga-atgtgaactcttgaa----
------------------------------------------------------------
---------------------------------
>DIRS-4N1-LTR_DR|797976
------------------------------------------------------------
----------aag-t-ttcac-aaacta-a-ttt-t-gagaggagaacatga-tataat-
--ttgcagctggtctctcattt-gta----------------------atca-tt-agta
g-gc----t-aatcagatt-aatccaaactc-a-c-tag-aaga-a-gcc--t--g-tct
aaatc---t-a-c-t-ccc-ttatct-tg-g--t-ttc-c-----aaaga-a-acc-c--
t-c-a-tccacccca-tctcca-cctttttt-ct-t-ct-ttacca-gggggagctctcg
agaac-----tacctgatctcgt-acc-c-cc-t-t--a-c-atgctca--t-tgaccag
gcaggagccctgggctcaat-tatctccgagcttagggttctct-ccc-ag-gactgcat
gccaaacctttta-ttat-tatcaag-ca-a-tacc-taa-gtgtgaactcttaaa----
------------------------------------------------------------
---------------------------------
>DIRS-4N1-LTR_DR|797977
------------------------------------------------------------
----------aag-t-tttac-aaacta-a-ttt-c-gagaggagcacatgt-ggtgatt
g-----tggcggtctttagtcc-ata----------------------atcag-c-aata
at-a----t-aatcagatt-gatccaaacct-a-ca-at-aaat-a-gac--a-ga-ttt
catcc---t-a-c-tgcc--ttatct-tc-------------------------------
------------------------------------------------------------
------------------------------------------------------------
------------------------------------------------------------
------------------------------------------------------------
------------------------------------------------------------
---------------------------------
>DIRS-4N1-LTR_DR|797978
------------------------------------------------------------
------------------------------------------------------------
------------------------------------------------------------
------------------------------------------------------------
-----------------c--ttgtct-tt-g--t-ttt-c--tg-aagaa-a--tt-gc-
c-c-a-tccatccca-tcttcc-ccct-ttc-ct-c-tt-gtgtca-aggggagctctca
agagc-----tacctgttctcat-ac--cccc-t-t--a-c-atgcatt--t-cgatcaa
gtgggagctctgggcttaat-tatctcagagctcagggttctct-cct-gg-ggcagcat
accaaacaagctaa-tat-tatgaag-ca-a-tatc-taa-gtgtgaactcttgaa---a
---------------------------aattttgcaacaagtt-----------------
---------------------------------
>DIRS-4N1-LTR_DR|797979
------------------------------------------------------------
-----------------------------------------------cgtga-tataatt
gatcacggctgatctctcatct-gta----------------------ataa-tt-agta
a-gc----c-aatcagatc-attccaaactc-a-c-tat-aaat-a-gcc--g--g-tct
agcat---t-a-c--------tatct-tt-g--t-ttt-tt--g-aagaa-t-ccc-c--
c-c-a-tccacccta-tcagcc-cctt-ttc-ct-c-ct-ttacca-gggggagctctca
agaac-----tacc----------------------------------------------
------------------------------------------------------------
------------------------------------------------------------
------------------------------------------------------------
---------------------------------
>DIRS-4N1-LTR_DR|797980
------------------------------------------------------------
-----------aa-g-ttttt-aaagtt-a-tgt-c-cagaggagcaca----------t
gatcgcgggtgttctcttatcc-ata----------------------atcag-t-aata
at-c----c-aatcagatt-gatccaagcct-a-ct-at-aaat-a-gac--c-gc-ttt
caccc---t-a-c-tgcc--ttgtct-tc-g----ttt-t--gg-aaaaa-t-acc-c--
c-c--ttccacccca-tctact-cctt-ttc-cttt-tg-t-tcta-aggggagctctca
agacc-----tacctgatctcag-ac--cccc-t-t--a-c-ctgctaa--a-agacctg
gcaggggccctgagttcatt-tatctgcaagctcagggttctct-acc-ag-ggcaacat
gccaaacctgctaa-tag-agtccag-ca-a-tatc-t---gtgtgaactctt-------
------------------------------------------------------------
---------------------------------
>DIRS-4N1-LTR_DR|797981
------------------------------------------------------------
--------------------------ta-a-ttt-c-gagaggagcatgtaa-tatgatt
aattgtggctggtctcccatcc-ata----------------------atca-tt-agta
a-gc----c-agtcggatt-aatccaaactc-a-c-tct-aaat-a-gct--g--g-tct
agtat---t-a-c-t-ccc-ttattt-tt-a-tt-ttt-tt--g-aagaa-t-ctt-c--
c-c-a-tcctcccca-tct--c-ccct-ttc-ct-c-ct-ttacca-agggaagctctcg
agaac-----ttcctgatctcgt-ac--cccc-t----a-c-atgctca--t-cgaccag
gcgggagccctgggctcaat-tatctccgagctcagggtcttct-cct-gg-gaaaggat
gccaaacttgcta-atat-tatcaag-ca-a-tatc-gaa-gtgtgaactcttgaa----
------------------------------------------------------------
---------------------------------
>DIRS-4N1-LTR_DR|797982
------------------------------------------------------------
------gt-gaag-t-tttaa-aaacta-a-ttt-t-gagagaatgacatg-ctatgatt
gatcatagtta-------atc-aaca----------------------agcat--cgat-
a------accaatcggat-aaatccaagttt-a-ga-at-aaat-a-gca--t-at--tt
tatct---t-a-gct-tac-tttttt-ca-t--t-ttt-tg----aagaa-cacca-ct-
a-c-agaacaccat-----------------------------------gcgacttctat
agcac-----tactctatcatcg-ac--atat-t-ta-aca-gcaccaa-ca--actcta
gcaaaagccccac--------tctcttcgagactcagccacttc-tct------------
acca--------------------------------------------------------
------------------------------------------------------------
---------------------------------
>DIRS-4N1-LTR_DR|797983
------------------------------------------------------------
------------------------------------------------------------
---------tggtctctcatct-gta----------------------atcag-t-aata
at-c----t-aattagatt-gatttaagctt-a-ca-at-aaaa-a-gac--t-ga-ttt
caccc----------acc--ttatct-tt-g----ttt-t--ga-aatta-t-ccc-c--
c-t--ctccacccca-acaacg-cctt-tt--cctt-ct---------------------
----t-----taccaga-------------------aag-g-at-----------accag
gcagaagccct-gggtcaat-tttttcagagctcagtattctct-ccc-ag-gacagcat
gccaaacctgctaa-tag-tgtcaag-ca-a-tatc-taa-gtgtgaactcttgaa----
------------------------------------------------------------
---------------------------------
>DIRS-4N1-LTR_DR|797984
------------------------------------------------------------
------------------------------------------------------------
-----------------------------------------------------------a
a-gc----t-aattggatc-attccaaatat-c-c-ttc-caat-c--------------
--caa---t-c-c-t-tcc-tcatct-tc-g--a-att-tt--a-aagaa-t-cct-g--
c-c-a-tccacccca-tctccc-cctt-ttc-ct-c-tt-ttacca-aggggaactctcg
ggaac-tctctacctgatctgta-cc--ccac-t-t--a-t-atgctca--t-tgactag
gctggagccctgggctcaat-tatctccgagctcagggttctct-ccc-gg-gacagcat
gccaaacatgcta-ttat-tatcaag-ca-a-tatc-taa-gtgtgaactcttgaa----
------------------------------------------------------------
---------------------------------
>DIRS-4N1-LTR_DR|797985
------------------------------------------------------------
----aagt-gaag-t-ttcac-aaacta-a-ttt-c-gaatggagtatgtga-tatgatt
tatcatgactgctctcttatct-gca----------------------atca-tt-aata
a-ac----c-aattagatt-attccaaaatc-a-c-tat-aaat-a-gca--c--g-ttt
tg--------------------------------------------agaa-c-ccc-c--
c-ccc-----------atcccc-cctt-tcc-ct-c-ct-tcacca-gggggagctcttg
agaac-----tacctgatctcgt-ac--ctca-t-t--a-c-atgctaa--t-tgactag
gcgggagccctgggcttaat-tatctccgagctcagggttctct-cct-ga-gacaggat
gccaaacctgcta-ttgt-tatcaag-ca-a-tatc-taa-gtgttaagtcttgaa----
------------------------------------------------------------
---------------------------------
>DIRS-4N1-LTR_DR|797986
------------------------------------------------------------
----------aag-t-tttat-agacta-a-ttt-c-gagaggatcacgtgc-tatgatt
gaccacgactggtctcacatc-aaca----------------------atcatac-aata
a------acaaatcagac-gaatttaaaatt-----------------------------
----------------------------c-t--tgttt-tg----aggaa-t-ccc-c--
c-c-----cacccaa-acccca-catt-ttt-ca-c-tt-ccatacaagggaagctctcg
agaccca--------------------------tct----t-------------------
-----------------------------------------tct-acg-gg-gacaacat
gccaatcctgcaa-ttat-tattaag-ca-t-tagc-taa-gt-----------------
------------------------------------------------------------
---------------------------------
>DIRS-4N1-LTR_DR|797987
------------------------------------------------------------
--------------t-tttct-aaacta-a-ctt-g-aagaggagcatgtga-tatgatt
catcgtggctggtctctcatct-gca----------------------atca-tt-gata
a-ac----c-aatcagatt-aatcaaagact-a-c-aat-aaat-a-gtt--c--a-ttt
cagct---t-a--------------------ctt-ttt-t---g-aagaa-t-ccc-c--
t-c-g-tccacctaa-tcaacc-ccctt--------------------------------
---cc-----cacctgatcttga-ac--ccct-t-t--a-t-gc-taaa--a-tgacca-
------------------------------------ggttctct-cct-gg-gacagcat
gtcaaacctgcaa-ttaa-tatcaag-ca-a-tatc-caa-gtatgaactcttgaa----
------------------------------------------------------------
---------------------------------
>DIRS-4N1-LTR_DR|797988
------------------------------------------------------------
------------------------------------------------------------
------------------------------------------------------------
------------------------------------------------------------
------------------------------------------------aa-t-ccc----
c-t-a-tccag-c-----------ctt-ttc-ct-c-ct-tta------gggagctctca
agaac-----tacctgatcttgt-aa--cacc-t-t--a-c-atgc--------------
--gga-gccctaggctcgat-tatctcttagctcatggttccct-ctt-gg-gacagcat
accaaacctgctat-taa--atcacgc---------------------------------
------------------------------------------------------------
---------------------------------
>DIRS-4N1-LTR_DR|797989
------------------------------------------------------------
------------------------------------------------------------
------------------------------------------------------------
------------------------------------------------------------
--------t-a-c-tcctc-ttatct-ta-a--t-ttt-tttag-aagaa-t-ccc-t--
c-t-g-tccacccca-tctccc-cctt-ttc-ct-c-at-ttacca-aggggagctctcg
agatc-----tacctgatctcgg-ac--ccca-t-t--t-c-atgctaa--a-tgaccag
gcaggagccctgggcttaat-tatctctaagaccagggttctct-ctc-gg-gacaacaa
gccaaacctgcta-ttag-aatcaag-ca-a-tatc-taa-gtgtgaactcttgaa----
------------------------------------------------------------
---------------------------------
>DIRS-4N1-LTR_DR|797990
ccgactctcttttaagact-----------------------------------------
------at-taag-t-tccac-aaacta-c-ttc-t-gagaggagcatgtga-tatgatt
gatcgagactggtctttcatct-gta----------------------atca-tt-agta
a-ga----c-attcagatt-attccaaactc-a-c-tat-aaat-a-gcc--t--g-tct
agcat---t-a-t-t-ccc-tcatct-tt-g--t-ttt-tt--g-acaaa-t-ccc-a--
c-c-a-tccacacca-tctccc-cctt-tta-ct-c-ct-ttacta-gggggagcgctcg
aga--------acctgatctcct-ac--cccc-t-t--a-c-atgcaca--t-tgaccag
gcgggagcactgggttcaat-tatctccaagcttcgggatctct-tct-gg-gatagcat
gccaaacatgcta-atat-tatcaag-ca-a-tgtc-taa-gtgtgaactct--------
------------------------------------------------------------
---------------------------------
>DIRS-4N1-LTR_DR|797991
------------------------------------------------------------
----------aaa-t-tttat-aaacaa-a-ctt-c-aataggaactcatga-catgcat
g---gcggctggtctctcatct-gca----------------------atca-tt-aata
a-ac----c-aatcagatt-aatccaaaccc-a-c-aat-aaaa-a-gcc--c--a-tct
cacgt---t-a---ccccc-ttatct-ac-g--t-ttt-t---g-aagaa-t-ccc-c--
t-c-a-tccacccca-tctcct-cctt-ttc-ct-c-ct-ttatca-aggggagctctcg
agaac-----tacttgatcctat-ac--cccc-t-t--a-c-atgctaa--t-tgatca-
---ggagccctgggcacaat-tattttcaggctcagtgttctct-ccc-gg-gacagcat
gccaaccttgcta-ttag-tatcaag-ca-a-tatc-caa-atgtgaactcttgaa----
------------------------------------------------------------
---------------------------------
>DIRS-4N1-LTR_DR|797992
------------------------------------------------------------
----------aag-t-tttac-aaacta-a-ttt-a-gagaggagcatgcga-tatgatt
gatcacagctggtccctcatct-gta----------------------atcag-t-aata
at-c----c-aatcagact-gatccaagcct-t-t-------------------------
----------------------atct-tc-g----ttt-t--gg-aagaa-a-ctc-c--
a-c--tttcacccca-tctccc-cctt-ttc-ctcc--t-ttataa-aggggagctcttg
agaac-----tacctggtttcga-ac--actc-t-t--a-c-aagctaa--t-tgaccag
gcaggagccctcagctcaat-tatctctgagctcaggattgtct-ccc-ag-gaaagcat
gccaaacctgctaa-tag-catcaag-ca-a-tatc-taa-gtgtgaactcgtgaa----
------------------------------------------------------------
---------------------------------
>DIRS-4N1-LTR_DR|797993
------------------------------------------------------------
----------aag-t-tttac-aaaata-a-ttt-t-gaagggcgaacatga-cttgatt
gattgtggctggcttctcatac-ata----------------------atcag-c-agta
at-c----t-aatcagatt-gatccaagctt-a-ca-at-aaaa-a-gac--c-ga-ttt
caccc---t-a-c-tgca--ttatct-tc-g----ttttt--ag-aagaa-t-ccc-c--
c-c--atccacccca-tctcct-cctt-ttt-cc-----------a-gggggagctatcg
agacc-----tacctgatctctg-ac--cccctt-t--a-t-ttgctta--t-tgaccag
gt---------------------------------gg------------------a----
----agcc----------------------------------------------------
------------------------------------------------------------
---------------------------------
>DIRS-4N1-LTR_DR|797994
------------------------------------------------------------
----------aag-t-tttcc-aaacta-a-ttt-c-gagaggagcacatga-tatgatt
gatcgcggctggtctttcatct-gta----------------------atcag-c-aata
at-c----c-aatca-----gattcaagcct-a-ca-at-aaat-a-gac--t-ga-ttt
ccccc---t-a-c-ttct--ctatca-tc-g----ttt-t--gg-aaaaa-t-ccc-c--
c-c--ttccacccca-tctcct-cctt-ttc-ctcc-ct-ttacca-gggggagctctcg
ag---------acctgatctcgg-ac--cccc-a-t--a-t-atactta--t-tgaccaa
gcaggagcccagggctcaat-tatctccaagctcatggttctct-cct-gg-gacaacat
gccaaacctgctaa-tag-cgtcaaa-ca-a-tatc-taa-gtgtgaactctttaa----
------------------------------------------------------------
---------------------------------
>DIRS-4N1-LTR_DR|797995
------------------------------------------------aagtgctgatcc
tgacaaat-gatg-t-ttcac-aaacta-a-ttt-t-aagagaagcacatga-tctaatt
aatcgtgg---------catt---------------------------------------
-----------------------tcaaactc-a-c-aat-aaat-a-gcc--a--g-act
ggcct---t-a-c-t-ccc-tcatcc-tc-a--t---t-tt--g-aagaa-t-ccc-c--
c-c-a-tccacccca-tcgccc-cctt-ttc-ct-c-ct-ttacca-gg-ggagctctcg
agaac-----tacctgatctcag-ac--cccc-t-t--a-c-atgctca--t-tgaccag
acaggcgccctggcctcagc-tatctccaagctcagggttctct-tca-gg-gacagcat
gccaaacctgata-ttag-tatcaag-ca-a-tatc-aaa-gtgtaaactcttaaa----
------------------------------------------------------------
---------------------------------
>DIRS-4N1-LTR_DR|797996
------------------------------------------------------------
----------aag-t-tttac-aaactt-a-tgt-t-gaga------------tataatt
gaacacggctagtctcacatc-agcaa----------------------tca-tt-aata
a------atcaatcagac-gaattcatgcc----------------------c--a--tt
tttct---t-a-c-ctctc-ttataa-t--c--t-ttt-tg----aagaa-t-ccc-c--
t-c-a-tc----------cccc-cctt-t-t-cc-t-ctcataata-agg----------
--------------tgatctcag-ac--cccc-ttc----t-atgctaa---atggccag
gtgagagccctaagctcaa-gtatctccgagcttagggttctct-cca-gg-gacagcat
gccaaacctgtatt-cac-tatcaag-ca-t-tagg-gaa-gtgtgaactcttgaaaagc
tgattattacaatc----------agtaat------------------------------
---------------------------------
>DIRS-4N1-LTR_DR|874885
----------------------------------------------------------ta
aactcagt-gaag-t-tttac-aaacta-a-ttt-c-gagaggagcacgtga-tatgatc
agtcatggctggtctctcatct-gta----------------------atcag-t-agta
at-c----c-aatcggttg-gatctgagcct-a-ca-gc-aaat-a-gac--t-ga-ttt
caccc----ga-c-tgcc--tcatct-tt-g----ttt-t--gg-aataa-t-ccc-c--
c-c--ttccacccca-tctcct-catt-ttccct-------------------gctcttg
agaac-----tacctgatcacag-a---cccc------c-t-gatctca--t-tgaccgg
gcgggagccctgggctctgt-tatctctgagctctgggttccct-ccc-aa-gacagcat
gccaaacctgctaa-tac-ggtcaag-----atatg-caa-gcgtgaactcttgaa----
------------------------------------------------------------
---------------------------------
>DIRS-4N1-LTR_DR|874886
------------------------------------------------------------
------------------------------------------------------------
------------------------------------------------------------
-------------------------------------at-aagt-a-gcc--c--g-tct
aaaac---t-a-c-g-ccc-ttatct-tt-a--t-tta-c---g-aagaa-t-ccc-c--
c-c-a-tccacccca-tctcct-ccct-ttc-ct-c-ct-ttacca-gggggagctctcg
aaaac-----tacttaatctcgt-acc-cccc-t-t--a-c-atgctca--t-tgaccag
g---------tagtctcaat-tatcttcgagctcagggttctct-tcc-tg-gaaagcat
gccaaacctgcta-ttaa-tatcaag-ca-a-tagc-taa-gtgcgaactcttaaa----
------------------------------------------------------------
---------------------------------
>DIRS-4N1-LTR_DR|874887
------------------------------------------------------------
------------------------------------------------------------
-----------------caccc-ctg----------------------------------
------------------------------------------------------------
------------------------------------------------------tc-cc-
c-c-a-tccatcctt----------------------ct-ttacta-gggagagctatca
agaac-----tacctgatttcat-at--cccc-t-g--a-c-at----------------
-------------gcttaat-tatctcagatctcaaggttttct-cct-gg-gacagcat
gccaaacctactaa-tat-taccaag-ta-a-tatc-taa-gcgcgaactcttgaa----
------------------------------------------------------------
---------------------------------
>DIRS-4N1-LTR_DR|874888
------------------------------------------------------------
------------g-t-tttat-aaacta-a-ttt-c-gagaggagcatgtga-tatgact
gatcacagctggtgtcacata-aata----------------------atta-tt-gcta
g------tccaatcagat-gaattctagcctc--ca-at-aaataa-acc--c--a--tt
cctcc---t-a-c-cttcc-ttatct-tc-g--t-ttt-ga----agaat-c-cc-----
c-c-a-tccacccca-ttgcct-tctt-t-c-ct-c-ct-ttacca-atgggagctctcg
agact-----taccagattttgg-ac--gccc-ttt----t-atgctac---atggccag
gcgggagccctgggcccaa-gtatctccaagctcagggttctct-ctc-gg-gacagcat
gccaaacctgctaa-ttg-tatcaag-caa--------ta-gtgtgaactcttgaa----
------------------------------------------------------------
---------------------------------
>DIRS-4N1-LTR_DR|874889
------------------------------------------------------------
---gaagt-gaag-t-ttcac-aaacta-a-ttt-t-aagaggagcatgtga-tatgcat
gatcacggctggtctctcatct-gta----------------------atca-tt-agca
a-gc----c-aatcagatt-attccaaactc-a-c-tat-aatt-a-tcc--c--a-tct
agcgt---t-a-c-t-ccc-ttatat-tc-g----ttt-tt--g-aagaa-t-ccc-c--
t-c-g-tccacccca-tctccc-cc-t-tta-ct-c-ct-tcacaa-gggggagctctcg
agaac-----tacctgatctcgt-ac--cccc-t-t--a-c-atgctca--t-tgaccag
gcgggagccctgggcttaag-catcaccgagctcagggttctct-ccc-ag-gacagcat
gccaaacctgcta-atat-tatcgag-ca-a-tatc-taa-gtgtgaactcctgaa----
------------------------------------------------------------
---------------------------------
>DIRS-4N1-LTR_DR|874890
------------------------------------------------------------
----------aag-t-tttac-aaacta-a-ttt-a-aagaggagcgtgtga-tatgatt
gattgtgtctcgttcctcatct-gta----------------------attag-t-aata
at-c----c-agtcagatt-gatccaagtct-a-ca-at-aaac-t-gac--t-ga-ttt
caccc---t-a-t-agct--ttatct-tc-a----ttt-t--ag-aagaa-t-ccc-c--
c-c--ttccacccca-tctcct-t-----------c-t--ttacca-gggggagttctca
agacc-----tacctgaccttga-ac--cccc-t-t--a-c-atgctaa--t-tgaccag
gtgggaaacctgggctcaat-catatctaagcttagggttctct-ccc-tg-gacagcgt
gccaaacctgctaa-tag-cattaag-ca-a-tatc-tta-ttgtgaaatct--------
------------------------------------------------------------
---------------------------------
>DIRS-4N1-LTR_DR|874891
------------------------------------------------------------
------------------------------------------cattacatta-catcttc
g-----------------------------------------------------------
------------------------------------------------------------
-----------------------------------ttt-tg----aagaa-t-ctc-c--
c-c-a-tccacccca---ctcc-ccct-ttt-ct-c-ct--------gggggagctctca
agaac-----tatctgatctcgt-ac--accc-t-t--a-t-attctca--t-ggaccag
gtgggagccctgggctcaat-tatctccaagcttagggttctct-ccc-ag-gacagaac
gccaaacctgcta-ttaa-tatcaag-ca-a-tatc-taa-gtgtgaactcttgaaaagt
gaa----------------gtttcacaaact-------------------------atta
ttgactcactataaaaacc--------------
>DIRS-4N1-LTR_DR|874892
------------------------------------------------------------
--------------------------------tt-t-gagaggagcatgtca-ta--att
gatcgcagctggtctctcatct-gca----------------------atca-tc-gata
a-ac----c-aatcagatt-aatccaaagct-a-c-aat-aaat-a-gcc--a--g-ttt
catct---t-c---------cgatct-tc-a--t-ttt-t---a-aagaa-t-ccc-c--
c-c-a-ttcacccaa-tctccc-tttt-ctc-ct-c-ct-ttacca-gggggagctgtta
aaaac-----tacctaatcttgg-ac--cctc-t-a--a-t-atgctca--t-tgaccag
gcgggagccctgggctcagt-tatctccaagctcagggtca---------------gcat
gccaaacctgcta-atag-catcaag-ca-a-tatc-taa-gtttaaactcct-------
------------------------------------------------------------
---------------------------------
>DIRS-4N1-LTR_DR|874893
------------------------------------------------------------
-----------------ttat-aaatta-g-ttt-t-gagagaagaatctga-tatgatt
aatcacagctggtatcttatcc-gta----------------------atcag-c-agta
at-c----c-aatcagatt-gatccaagcct-a-ca-at--aat-a-gac--g-at-ttt
tacc---------------------t-tc-a----ttt-t--gg-aagaa-t-ccc-c--
c-c--ttccacctca-tctcca-cctt-ttc-ttcc-tt-ttacca--ggagagctcccg
agacc-----tacctgatctcgg-ac--cctc-t-t--a-c-atgctta--t-tgaccag
gcaggagccctgggctcaac------------------ttcgct-ccc-ga-gac-gcat
gccaaacctgctaa-tag-cgtcaag-ca-a-tatc-taa-gtgtgaactcttgaa----
------------------------------------------------------------
---------------------------------
>DIRS-4N1-LTR_DR|874894
------------------------------------------------------------
--------------------------ta-a-ttt-c-gagaagagcacgtga-tatgact
gattgcagctggtcccacatct-gta----------------------atca-at-aata
a-gc----c-aatcagatc-attccaaactc-a-t-tat-aaaa-a-gcc--a--g-aca
agcat---a-a-c-t-ctc-ttatct-tt-g--t-ttt-cg--g-aagaa-t-ccc-c--
c-c-a-tccacccca-tctcac-cc-t-ttc-ct-c-ct-ttacca-ggtggagttctca
agaat-----ttcctgatctcat-ac--cccc-t-c--a-c-atgctca--t-tgaccag
gcgggagtcctgggctcaat-tatctccgagctcagggttctct-ccc-ag-gacagcat
accaaacctgcta-ttat-tatcaag-ca-a-tacc-tat-gtgtgaactcttgaa----
------------------------------------------------------------
---------------------------------
>DIRS-4N1-LTR_DR|874895
------------------------------------------------------------
----------aag-t-tttac-aaacta-a-ttt-t-gaaaggagcacatga-tacgatt
gatcgtggctggcttctcatcc-gtt----------------------atcag-c-aata
at-c----c-aatcagatt-aattcaagcta-a-ca-at-aaac-a-gac--c-aa-ttt
tactc---t-a-c-tatc--ttatct-tt-g----ttt-t--gg-aagaa-t-ccc-c--
c-c--ttccaccc----catct------------cc-tc-ctacca---gggagctctcg
agacc-----tatctaatctcag-ac--tccc-t-t--a-t-atgacta--t-tgactac
acggaaaccctgggctcaat-tatttccaagctcagggttctct-cc-------------
-----------------------aag-ca-a-tatt-taa-gtgtgaactcttgagatgt
a--------------------------attt-----------------------------
---------------------------------
>DIRS-4N1-LTR_DR|874896
------------------------------------------------------------
-ttgaagt-taag-t-ttcac-aaacta-a-ttt-c-gagaggagcacgtga-tatgatt
gattgcggctggtctcacatct-gta----------------------atca-tt-agta
a-gg----c-aatcagatt-aatccaaact------------------------------
----------------ccc-ttatct-tc-a--c-att-tt--g-aaaaa-ttccc----
t-c-a-tccacccca-tctccg-cctt-ttt-tt-c-ct-tttcca-gggggacctctca
aacac-----tacctgatcttgt-ac--accc-t-t--a-c-atgccca--t-caaccag
gcaggagtccagggctcaat-tatctctgagctcagggttctct-ccc-gg-gacagcat
gccaaaccttcta-atat-tatcaag-ca-a-tatc-t-a-ttttaaactcttgaa----
------------------------------------------------------------
---------------------------------
>DIRS-4N1-LTR_DR|874897
----------------agagtcacacaagatgaagt------------------------
----------caa-g-ttttt-aaacta-a-ttt-c-aagaggggaatgtaa-tatgatt
gatctcaactggtctctcattc-gta----------------------gtccg-c-atta
tt-c----c-aatcagatt-gatcaaggccc-a-ca-at-aaat-a-gac--t-ga-ttt
taccc---t-a-c-ttcc--ttatct-tc-a----ttt-t--gg-aagaa-t-ccc-c--
c-t--ttccacccca-tctcct-cctg-ttc-ct-t-tt-ttacta-ggtggagctttcg
agacc-----tacctgatctcct-ac--cccc-t-t--a-t-atgctaa--c-acacctg
gcaggatccctgagctcact-tatttccaagctcaaggttcttt-ccc-gg-gacagcat
gccaaacctgcaaa-ttc-tctcca-----------------------------------
------------------------------------------------------------
---------------------------------
>DIRS-4N1-LTR_DR|874898
------------------------------------------------------------
----------aag-t-ttgac-aaaata-a-ttt-c-gagatgagcatgtga-tatgatt
gctcgcggctggtctctcatct-gta----------------------atca-tt-ggta
a-gc----c-aatcagatc-attccaaactc-a-t-cat-aaat-a-gct--t--a-aat
agcat---t-a-c-t-tcc-tcatca-tc-g--t-ttt-tt--t-aagaa-t-ccc-c--
c---a-tccacccca-actcca-tc-t-ttc-ct-c-ct-ttacca-gggggagctcttg
agaac-----tttccgatctctt-ac--cccc-t-c--a-c-atgcttt--t-tgaccag
gtgagagccctggtctacat-tatcttcaacctcagggttctct-tcc-aa-tacagcat
gcaaaacctgtta-ttat-tattaag-ca-a-tatc-taa-atgtgaactcttaaa----
------------------------------------------------------------
---------------------------------
>DIRS-4N1-LTR_DR|874899
------------------------------------------------------------
----------aaa-t-tttac-aaatta-a-ttt-t-gagaggagcacgtga-tataagt
aattgc-gctggcctctcatct-gta----------------------ataag-c-aata
gt-c----c-attcagat--------------g-ca-ac-aaac-a-gac--c-aa-att
catcc---t-a-c-cacc--ttatct-tc-a----ctt-t--gg-aagaa-t-ccc-t--
c-c--ttccacccta-tcacca------------cc-tt-ttcctc---cgttactctca
agacc-----tacctaatctcgg-ac--cccc-t-t--a-t-atgctta--t-tgactag
ggcgaaaccctggacacaat-tatttccgagctcagggttctct-c--------------
------------------------------------------------------------
------------------------------------------------------------
---------------------------------
>DIRS-4N1-LTR_DR|874900
------------------------------------------------------------
----------aag-a-tttac-aaaata-a-tta-a-tgaaaaaccatgtga-tatgatt
gattgcggctggacttgcgttc-tta----------------------atcat--taaga
a---tt--c-aatcatatt-gattcaagctt-a-ca-at-aaat-a-gac--c-aa-ttt
tacc--------g-tacct-t-atct-tt-c----ttt-t--ga-aagaa-t-ccc-c--
c-c--ttctacatca-tctcct-cctt-ttc-ctcc-cg-ctacca-ggggaagttcttg
agatc-----tacctgatctcgg-ac--cctc-t-t--a-t-gtactta--t-tgaccag
gtaggagccctgggctcaat-tatcttcaagcttagggttctat-tcc-gg-gacagcat
tccaaaccttctaa-tag-tgtcaag-ca-a-tatc-t----------------------
------------------------------------------------------------
---------------------------------
>DIRS-4N1-LTR_DR|874901
------------------------------------------------------------
----------aag-t-ttaac-aaacta-a-ttt-a-aagaggattac------------
-------------cccacatc-aact----------------------gtca-ta-aata
a------accaatcagat-gaattcaagccta--ta--t-aaat-a-gct--a-at--tt
ttt-a-----a-c-ctccc-ttatct-tt-g----ttt-tt----gaaga-a-tcc-c--
c-c-a-tgtctcttt-tcctta-c--------------t-atacca-ataggagctctca
agacc-----tacctgatctcag-ac--cccc-ttc----t-atgctaa---atgaccag
gcaggagacctgagctcaa-----------atccagggttctct-ctt-gg-gacagtat
gccaaacttgcca-tcag-tatcaat-ca-t-tagt-gaa-gtgtgaactctttaa----
------------------------------------------------------------
---------------------------------
>DIRS-4N1-LTR_DR|874902
--------------aactgcactgt-------------------------actagagctg
cattaagt-aaag-t-tttat-aaactc-a-ttt-t-aagagaagcatgtga-tatgatt
gatcgcagctggtctctcatcg-gta----------------------atca-gc-aata
a-tc----c-aatcagatt-aattcaagc---a-c-aat-aaat-a-gac--c--gccct
agtg-------------------cttatt-t-tt-gtt-tcg-t-aagaa-t-gcc-c--
c-c-t-tctacccct-tgtcct-cct------------t-ttgaca-ggtggagctctcg
agacc-----tatctgatctcgg-ac--tccc-t-t--a-t-atgctta--t-ta-----
-----agccctgggctcaat-tacctttgagcttagggttctct-ccc-ag-gacagcat
gccaaacctgtta-ttag-catcaag-ct-a-tatc-taa-gtgtgaactcttgaa----
------------------------------------------------------------
---------------------------------
>DIRS-4N1-LTR_DR|874903
------------------------------------------------------------
------------g-t-ttaac-aaacta-a-att-a-gagaggagtatgtga-tatgatt
gattgtggctggtctctcatcc-gca----------------------acca-tt-caca
a-ac----caaatcagaat-ttttcaaatct-a-a-aat-aaaa-a-gac--c--a-ctt
cacgt---t-a-c-ttccc-ttatct-tt-g----ttt-t---t-aataa-t--cc-c--
c-c-a-tccacccca-tttctt-cctttttt-ct-a-ct-taacca-gaggaagctcttg
agaac-----tacctgatcttgg-ac--cccc-t-t--a-c-atgttta--t-tgaccag
gcaggagccctgggcttaat-tatctctcagctcagggttctct-ctt-gg-gacagcaa
gtcaaagttgcta-t----tattaag-ca-a-tatc-taa-gtgtgaactcttgaa----
------------------------------------------------------------
---------------------------------
>DIRS-4N1-LTR_DR|874904
------------------------------------------------------------
----------aag-t-ttcac-acacta-a-ttt-t-cagaggagcatgtga-tataatt
gattgcggctggtctctcatct-tta----------------------atcag-c-agta
at-c----t-aatcagatt-gatccaagcct-a-ca-at-aaat-a-gac--c-aa-ttt
tgtcc---t-a-c-tgcc--atatct-tt-g----ttt-t--ga-aagaa-t-ccc-c--
c-c--ttccacccta-tctcct-cctt-ttc-ctcc-tt-ttacca-gagggagctctcg
agacc-----tatatgcttacag-cc--c-------------------------------
----------tgggctcaat-tatcttcgagctcagtgttctct-cct-gg-gacagcat
gccaaacctg------------caag-ca-a-tatc-tat-gtgtgaactcttgaagt--
-------------------------------gtattttcat-------------------
---------------------------------
>DIRS-4N1-LTR_DR|874905
------------------------------------------------------------
----------aag-t-tttat-aaacta-a-ttt-c-aagaggagcaaatga-tatgatt
gattatggctggtctctcatct-tca----------------------atca-tc-ggta
a-ac----c-agtcagatg-aatccaaacct-a-c-aat-aaat-a-gcc--a--a-ttt
cacct---t-a-c-ttctc-ttatct-tc-g--c-ttt-t---a-aggaa-t-ccc-c--
c-c-t-tccacccca-tctccc-cctt-ttc-ct-c-ct-ttacca-g-agaagctctcg
agaac-----tacctgatctcag-at--cccc-t-t--a-c-aagctaa--t-tgaccaa
gggggagccctgggctcaat-tatctcagagctcagggt--------------------t
gccaaacctgcta-ttag-tttcaag-ca-a-tatc-taa-gtgtgagctcttgaa----
------------------------------------------------------------
---------------------------------
>DIRS-4N1-LTR_DR|874906
------------------------------------------------------------
-----------------------------------------------------------t
catggcc-----tttctcatct-gta----------------------attag-c-aatt
at-t----t-agtcagact-aatccaagcct-a-ca-at-aaat-a-gac--c-ga-att
cacct---t-a-c-tgcc--ttatct-tc-a----ttt-t--gg-aagaa-t-ccc-c--
c-c--ttccacccca-tctcct-tctc-ttc-tttc-tt-t----a-gagggagctctca
aaacc-----tgtctgatctcgg-ac--cccc-t-t--a-c-attgtaa--t-tgacagg
gcgggagccctgggcttaat-tatctccaaattcagggttctct-cct-gg-gatagcat
gtcaaacctgccaa-tag-agtcaag-ca-a-tatc-taa-gtgtgaactcttgaa----
------------------------------------------------------------
---------------------------------
>DIRS-4N1-LTR_DR|874907
------------------------------------------------------------
-----------ag-t-tttat-aaacta---ttt-c-gagaggatcacgtgc-tatgaat
gatcgcggctggtcccgtatc-acaa----------------------aca--tc-gtaa
a------accaatcagg------taaatcctt--ca-at-aaaa-a-gcc--c-gg--tt
tgttt---t-a-c-ttcta-tcttcg-tt--------t-tg----aagaacc-ccc-c--
c-cca-accacccta-tctcca-ccct-ttc-ct-c-ct-ttacta-agggaagctctca
aaacc-----ttcctgatctctg-aa--ctct-ttc----t-atgctat---atgagcag
gtgagagctcttggctcaa-gtatctccgagctcagggttctct-ccc-ag-gacagcat
gcaaaaactgcta-tcag-tatcgag-ca-a-aagc-taa-gtgtgaactctt-------
------------------------------------------------------------
---------------------------------
>DIRS-4N1-LTR_DR|874908
------------------------------------------------------------
------------------------------------------------------------
------------------------------------------------------------
------------------------------------------------------------
-------------------------------------------------------c-c--
c-c---ttc--ccca-tctcct-tcgt-ttc-cttc--t-ttacat-gggtgagctcttg
agacg-----taactgatctcgg-ac--cccc-t------------taa-aa--gacctg
gcgggagccaaaggctcaat-tatctccgagctcagggttctct-ccc-ag-gacggcat
aataaacctgctaa-cag-catcatg-ta-a-tatc-tac-gtgtgaacatttgaaataa
atatcaacatcaaacta-------------------------------------------
---------------------------------
>DIRS-4N1-LTR_DR|874909
------------------------------------------------------------
----------aag-t-ttcac-aaaata-a-ttt-c-aagaggagcatgtga-tgtcatt
gatcacggctggcctcccattc-gta----------------------ttca-tt-agca
a-ac----c-aatctaatc-attctaaactc-a-c-tat-taat-a-tcc--c--g-tat
agcat---t-a-c-t-cca-ttatct-cc-g--t-ttt-g-----aagaa-t-ccc-c--
c-c-a-tccacctca-tctccc-cctt-tcc-tc---ct-ttacca-gggggagctatcg
agaac-----tacctgatctcgg-ac--ccct-g-t--a-c-atgctta--c-tgaccag
gcggaagccctggactcaat-tatttctgagcttaggattgtct-ccc-ag-gacagcat
gccaaacctgaca-atat-tatca------------------agcaatatccaagtgt-a
act---------------------------------------------------------
---------------------------------
>DIRS-4N1-LTR_DR|874910
------------------------------------------------------------
----------aag-t-ttcat-taacta-a-ttt-c-cagaggatcacattc-tatgatt
gattgcggctggtcctgcatca-aca----------------------atca-tc-gata
a-ac----c-aatcagata-aatccaagcct-c-c-aat-aaat-a-gct--c--a-att
tgtct---t-a-t-ctccc-ttatct-tc-a--t-ttt-t---g-aagaa-t-ccc-c--
c-a-a-tccatgtca-tctcc--ccct-tac-ct-c-ct-ttacca-gggggagctctcg
agacc-----tgcctgatctcag-ac--cccc-t-t--t-t-aagctat--a-tgaccag
gtggaagccttgagctcagg-tatctcaaagctcagggttctct-ccc-ag-gacaacag
gccaaacccgcaa-ttaa-tatcaag-ca-a-tagc-t---gtgtgaactcttgaa----
------------------------------------------------------------
---------------------------------
>DIRS-4N1-LTR_DR|874911
------------------------------------------------------------
----------aag-t-ttcac-aaacta-a-ttt-c-gagaggagcaggtga-tatgatt
gagcagagctggattctcatct-gta----------------------atccg-c-a---
--------------agatt-gatacaaacgt-a-ca-tt-aa---a-gac--a-gt-ttt
taccc---t-a-c-tgc-c-tcatct-t-tg----ttt-t--gg-aagaa-t-ccc-c--
c-c-g-tccacccca-tctcct-tctt-ttc-ttcc-ct-tttgta-agggaatctctgg
agacc-----tacttgatctcgg-ac--cccctt-t--a-t-atgctta--t-tgaccag
gtgagagccttgggctcaat-tatctccgagttcagggttctct-ccc-ag-gacagtat
tccaaatct---------------------------------------------------
------------------------------------------------------------
---------------------------------
>DIRS-4N1-LTR_DR|874912
------------------------------------------------------------
--------tgaag-t-tttac-aaacta-a-ttt-c-tagaggagcacacaa-tatgatt
gattgcggcttgcctcacatcc-ata----------------------atcag--caata
a-----t-ccaatcggata-aatc------a-c-ta-at-aaat-a-gac--c-ga-tct
catcc---t-a-c-tacc--tcatct-------------------------t--ct-t--
ccc--ttccaccaca-tcttgt-cctt-ttc-ct-c-ct-ttacca-gg-----------
------------------------------------------------------------
--gggag-------ct---------------ctcgaggctt-------------------
------------------------------------------------------------
------------------------------------------------------------
---------------------------------
>DIRS-4N1-LTR_DR|874913
------------taaataatgaa-----------------tagttttcaaatatgagcca
ttttaact-gaag-a-ttcac-aaacta-a-ttt-c-gagaggagcacgtga-tatgatt
gatcgtggctggtctctcatcc-gca----------------------atca-tt-aata
a-ac----c-aatctgaat-attccaaactc-a-t-aat-aaat-a-gcc--t--g-tcc
tg-ct---t-a-c-t-ccc-gtatct-tt-g-----tt-tt--g-aagag-t-ccc-c--
c-atc-cactccat--ctctcc-cttt-ttc-ct-c-ct-ttatca-gggggagctctca
aaaaa-----tacctgatctcgt-act-cccc-t-t--a-c-atgctca--t-tgaccag
gcgggagccctgggctcaat-tatctccaagctcagggatttct-cct-gg-gactgcat
gctaaacctgcta-ttga-tatccag-ca-a-tatc-taa-gtgtgaactcttgaaattg
taatttttt---------------------------------------------------
---------------------------------
>DIRS-4N1-LTR_DR|874914
------------------------------------------------------------
-----------------------------------------------------tatgact
gatcacagc---------------------------------------------------
--------c-catcggatc-attccaaactt-a-c-aat-aaac-a-gcc--c---ctct
agcat---t-a-c-t-ccc--tatct-ta-a--t-ttt-tt--g-cagaa-t-ccc-c--
c-c-t-tccacccca-tctcc--tcct-ttc-tt-c-ct-ttacca-gggggagctc--g
agaac-----tacctgatct--------c-------------------------------
---------------------------------------t------------gaca----
-cc---ctt---------------------------------------------------
------------------------------------------------------------
---------------------------------
>DIRS-4N1-LTR_DR|967758
------------------------------------------------------------
------------------------------------------------------------
------------------------------------------------------------
------------------------------------------------------------
-----------------------------------ttt-t--gg-aagaa-t-ccc-c--
c-c--ttccacccca-tctccc-cctt-tt--cctt-ct-ttatcaggggggagttctcg
agacc-----tacttgatctcgg-ac--cccc-g-t--a-c-atgctaa--t-tgactag
atgggagcactaagctaaat-tgtcttcaagctcagggttctct-ccc-ag-gacaacat
gccaaacctgctaa-tag-cgtcaag-ca-a-tatc-caa-gtgtgaactcttgaa----
------------------------------------------------------------
---------------------------------
>DIRS-4N1-LTR_DR|967759
------------------------------------------------------------
------------------------------------------------------------
------------------------------------------------------------
------------------------------------------------------------
------------------------------------------------------------
----------------------------------------------------agctctct
agaac-----tactcgatctcag-ac--cctc-t-t--t-c-atactaa--t-tgaccag
gtgggagccctggggtcaat-catctcctaactcagggtcctct-ccc-gg-gacagcat
gccaaacctagca-ctag-tatcaag-ca-a-tatc---------taactcttgaa----
------------------------------------------------------------
---------------------------------
>DIRS-4N1-LTR_DR|967760
------------------------------------------------------------
------------------------------------------------------------
------------------------------------------------------------
-------------------------------------------------c--c--g-tct
agtat---t-a-c-t-ctc-tcatct-tc-g--t-ttt-tt--t-aaaaa-t--cc-c--
c-c-a-tcca-------cccca-actt-ttc-tt-c-ct-ttatca-gggggagctcttg
agaac-----tacctggtctcgt-ac--cccg-t-t--a-c-atactca--c---accgg
gtggaagccctaggctcaat-tat------------------------------cagcat
tccaaacctgcta-ttat-tatgaag-ca-a-tatc-taa----tgaactcttgaa----
------------------------------------------------------------
---------------------------------
>DIRS-4N1-LTR_DR|967761
------------------------------------------------------------
------------------------a-ta-----------------------------atc
gat-a--------------------a----------------------a-c---------
--------c-agtc-gatt-aatcc-agcct-a-ca-at-aaa--a-gcc--c--a-tt-
--ttc-----a-----ccc-t-a-----c-------tt----------------cc----
--c-att-cactcca-ttt-------t-ttc-ct-c-ct-ttac-aagggggagctctc-
agacc-----tacctgatctc---acc-cccctttt---tc-atgttaaa---tgagcag
gcaggagccctgagcttaat----c-ccaagctc-gggttctct-cccagg-g-cag-at
accaaaccaacta-ttag-tattaag-ta-a-tatc--aa-gcgtgacatctt-------
------------------------------------------------------------
---------------------------------
>DIRS-4N1-LTR_DR|967762
------------------------------------------------------------
----------aag-t-tttac-aaacta-a-ttt-c-aagagcagcatgtga-tataatt
gatcacagctggtctctcatct-gta----------------------atcaa-c-aata
at-c----c-aatcagatt-agtctaagcct-a-ca-at-aaat-a-gag--c-ga-ttt
cgccc---t-g-c-tgac--ttagct-tt-g----ttt-t--gg-aagaa-t-ccc-c--
c-c--ttccacccaa-tcacct-cctt-------------ttacca-gggtgagctcttg
agacc-----tacctaatctctg-ac--ccca-t-t--a-t-atgctta--t-tgaacag
gcggaagccttgggctcaat-tatatcagagttcaaggttctct-cct-gg-gacagcat
gccaaacctgctaa-t-------aag-ca-t-tgtc-taa-gtgcatactcttgaa----
------------------------------------------------------------
---------------------------------
>DIRS-4N1-LTR_DR|967763
------------------------------------------------------------
----------aaa-t-tttac-aaacta-a-ttt-g-gtgaggagcacgtga-tatgatt
gattgtggctggtctctcatct-gta----------------------atca-tt-agaa
a-gc----c-aatcagatt-attccaaac----------------a-gcc--c--g-act
agcat---t-a-c-t-ccc-taatct-tc-a--t-ttt-tt--g-atgaa-t-gcc-c--
c-c-a-tccacccca-tctcca-cc-t-ttc-ct-c-tg-ttacca-gggggagctctca
agaca-----tacctgatctcgt-gc--cccg-t-c--a-g-atgctca--t-cgaccag
gcaggagccctgggctcaat-tatctctgagctcagggttttct-ctt-gg-gacagcat
gccaaacctgcta-ttat-tatcaag-ca-a-tatc-taa-gtgtaaactcttgaa----
------------------------------------------------------------
---------------------------------
>DIRS-4N1-LTR_DR|967764
------------------------------------------------------------
-----------------------------agttt-cgaagaggaccatgtga-tatgatt
gatcacagctggtctcttatgt-gta----------------------ataat-t-agta
ag-c----c-agtcggatc-ataccaaaagt-a-c-ttt-aaat-a-gcc--c--a-act
agggt---t-a-tttccc--tcatct-tc-g----ttt-t--aa-aagaa-t-ccc----
a-c-a-agaatccca-tatctt--c------------ct-ttacca-gggggagctctca
aggac-----taccc--tatcgt-aa--cccc-t-t--a-c-atgctca--t-t-accag
gtgggagccctgggctcaat-tatcttcaagctcagggttctct-ccc--t-gacggcat
-ccaaacctgc----tat-tatcaag-ca-a-tatc-taa-gtgtaaactcttgaa----
------------------------------------------------------------
---------------------------------
>DIRS-4N1-LTR_DR|967765
------------------------------------------------------------
------------------------------------------------------------
------------------------------------------------------------
------------------------------------------------------------
------------------------------------------------------------
----------------ttcccc-tttt-cta--------------a-aggggagctctca
aggcc-----taccggatctcag-at--cccc-t-t--a-t-atgctta--t-tgaccgg
gtgggagccttgagctcaat-tatctctgagctcagggtacttt-tct-gg-aacagcat
gccaaatttgcttt-taa-cgacaag-c--a-tatc-aaa-gtgtgaac-----------
------------------------------------------------------------
---------------------------------
>DIRS-4N1-LTR_DR|967766
----------ttgaaac-------------------------------------------
----taat-gaag-t-tttat-aaacta-a-ttt-a-aagagaagcacgtga-tatgatc
gattgcagctggcatcacatc-aataattat---tagtctgatcaaatatca-ct-gctt
g------accaatcagat-gaattctagtctc--ta-at-aaataa-gcg--a--a--tt
catcc---------cctcc-tgatct-tt-a--t-ttt-tg----aagaa-a-ctc-t--
c-c-a-tctacccca-tccacc-cctt-t-g-tt-c-ct-ttacta-gggggagct----
----------------------------------gc----t-atgctac---atgaccag
gcaggagccctgggctcaa-atatctctgagctcagggttctct-cct-gg-gacagcat
gctcaatctgcaaattta-tatcaag-cag------ctaa-gagtgacctcttga-----
------------------------------------------------------------
---------------------------------
>DIRS-4N1-LTR_DR|967767
------------------------------------------------------------
-----------------------------------------------------tatgatt
gaccacagctggtctcacatc-aata----------------------atca-at-gata
a------accaatctgac-gaattcaagta--------t-aaat-a-gc-----------
---------ag-c-ctttc-ttgcct-tc-a--t-ttc-ta----aagaa-t-tct-c--
c-c-a-tccaccaaa-tccccc-tgtt-ttc-tc---ct-ttaaaa-tggggagctctca
agacc-----tacctgaccttgg-ac--cccc-tat----t-gtgctaa---atgaccag
gcaggagccctgggctcaa-gtatctttgagctcagagttctct-cgt-gg-gatagcat
ctcaaaccttcaa-tcag-tatcaag-ca-t-tagc-taa-gtgtgaactcttgaaatat
acttaattcttcatttg-----ttgtgaactcagcattgtaat-----------------
---------------------------------
>DIRS-4N1-LTR_DR|967768
------------------------------------------------------------
----------aag-t-tttac-aaacta-g-ttt-c-gagatgagcactgga-tatgatt
aa----ggctggtctctcatct-gta----------------------atcag-t-aata
at-c----c-aattagatt-atttcaagctt-a-ca-at-aata-a-gag--c-ta-ttt
cgcgc---c-a-c-tgcc--ttatct-tc-a----ttt-c--ag-aagaa-t-ct--c--
c-a--ttccaccccg-tgtcct-actt-ttc-cttc-tt-ttacca-gggggagcccttg
agacc-----tacctgatctcgg-ac--cccc-t-t--a-t-atcctta--t-tgaccag
g--gggagccttggctcaat-tatcccagagctcagggttctct-tag-ga-gacagcat
gccaaatc-gctat-tag-cttcaag-ca---tatc-taa-gtgtgagctcttgaa----
------------------------------------------------------------
---------------------------------
>DIRS-4N1-LTR_DR|967769
------------------------------------------------------------
-----------ag-t-ttcac-aaacta-a-ttt-c-gagaggagcacatga-tatgatt
gatcgcggctggtctctcatct-gta----------------------atca-tt-ggta
a-gc----c-aattggatc-attccaaactc-a-c-tat-aaat-a-gcc--c--g-act
aaca------------------------t-t--t-ttt-tt--a-aagag-t-cgc-c--
c-aca-tccacctca-tcttcc-cc-t-ttc-ct-c-ct-tttcca-ggggaagctctcg
agaac-----tacctgatctcgt-ac--cccc-t-c--a-c-atgctca--t-tg-----
--------------cccaat-tgtctccgagctcagggttctct-ccc-ag-gaccgcat
gccaaacctgcag-ttat-tattaag-ca-a-tatc-caa-gtgtgaactcttgaa----
------------------------------------------------------------
---------------------------------
>DIRS-4N1-LTR_DR|967770
------------------------------------------------------------
---------------------------------------------------------at-
---c---------ct----------------------------------tc---------
--------t-agtc--------------ccc----------------gcc--------c-
-----------------------cag-g--g----ctt-------aggta-c-ctc-c--
g-a-g-ttcagtt---tct----c--t---c----c----t----a-gg-------c---
ag--------ca--tg---ccag-a---c-c------------tgc--------aacta-
----ga-tc-aag---cagt--aa--ctaaa-t----gttctct---------------t
---aaa----------ag-tgtca--------tt---ta---tg----------------
------------------------------------------------------------
---------------------------------
>DIRS-4N1-LTR_DR|967771
-----gtttttacaaatttaagtg-------------------------------gaatg
aacaaggt-aaag-t-ttcac-aaacta-a-ttt-c-gagaggagcatgtga-tatgatt
gatcatggttggtctcccattc-tta----------------------gtca-ta-agta
a-tc----c-aatcggatt-aatctaaactt-a-c-tat-aaac-a-gcc--c--g-tc-
--tat---t-a-c-t-ccc-ttatct-tc-a--t-ttt-tt--g-aagaa-tctcc-c--
c-c-a-tccacccct-tctcgc-cctt-ttc-ct-c-ct-ttacca-gggggagctctca
agaac-----tac-----cttgt-ac--cacc-t-t--a-c-atgctca--t-cagtta-
---------------------tatctttgagctcggggttcgct-ccc-ag-gacaatat
gccgaacctgcta-atag-cattaag-ca-a-tatc-taa-atgcgaactcttgaa----
------------------------------------------------------------
---------------------------------
>DIRS-4N1-LTR_DR|967772
------------------------------------------------------------
----------aag-t-ttaac-aaactt-a-ttt-c-aagaggcgcaagtga-tatgatt
gattgcggctggcctctcatct-ata----------------------atcat-t-agta
tg-c----c-aatcggaat-aatccaaactc-a-c-tat-aaat-a--------------
--------------gccc--ttatct-at-g--t-ttt-t--tg-aaaaa-t-cc---c-
c-c-c-ttcgcccaa-ctcccc-cttt-ttc-ct-c-ct-ttacct-aggggagctctcg
agaac-----tacctgatct-------------t-t--a-c-atgctta--t-cgtccat
a-----accctgggcttaat-tatctccaagctcaggcttctct-ccc-gg-gacagcat
ggcaaacctgctaa-tat-tatcaa----------c-caa-ttgtgaacacttga-----
------------------------------------------------------------
---------------------------------
>DIRS-4N1-LTR_DR|967773
------------------------------------------------------------
------------------------------------------------------------
------------------------------------------------------------
----------aattgggtt-attccaaactc-c-c-aat-aaac-a-gcc--c--a-tct
tgcct---t-t-c-t-ccc-ttatct-cc-a--t-ttt-tcc---aagac-t--ccac--
t-c-a-tccacctca-cctcac-cctt-ttc-ct-c-at-ttacca-gggggagctctcg
agaac-----tacctgatctctt-accaccccac-t--a-c-atgctca--t-tgaccag
gcgggagccctgggctgaat-tatctctgagctcagggtttgct-cc-------------
-ccaaacctgtca-ttaa-ta--aag-ca-a-tatt-caa-gtgtaaactcttgaa----
------------------------------------------------------------
---------------------------------
>DIRS-4N1-LTR_DR|967774
------------------------------------------------------------
----------aag-t-tccat-aaacta-a---t-c-aagaggagcacgtga-tatgatt
gatcgcaactggtcgttcattg-gta----------------------atcat-t-agta
ag-c----c-aatcggatc-attccaagctc-a-c-tat-aaat-a--tc--t-g--aca
aacat---t-a-t-tccc--tcatct-tt-gttt-ttt-t--tg-aagaa-t-ccc-c--
c-c--atccacctca-tct-----------c-ct-c-ct-ttacca-ggggaagctctcg
agaac-----ttccctatcttgt-ac--cccc-t-c--g-c-atgctca--t-tgaccag
g-tgggtcaattatttcaat-tatctccaagctcagggttctct-ccttg--gacagcat
gccaaacctgttat-tat-tatccag-ca-a-tatc-taa-gtgcgaactcttaaaacct
ttg------------------------agtttatt-------------------------
---------------------------------
>DIRS-4N1-LTR_DR|967775
------------------------------------------------------------
--ttaatt-gaag-t-tttac-aaacta-c-ttt-c-aagagaagcacgtga-tatgatt
gaccgcggctgttctttcatct-gta----------------------atcag-c-aata
at---------cttcgatt-tgtaataatct-t-cg-at-aa------------------
--------------------atatct-t-cg----att-t--gg-aggaa-t-ccc-t--
c-c-c-tccacccca-tctccc-cctt-ttc-ctcc-tt-ttacca-gggtgagatctcg
ag---------acctgatcttag-ac--cccc-t-t--a-t-atgctta--t-tgaccaa
gccagagccctgggctcact-tatctccgagcgtagggttctct-tgc-gg-gacagcat
gccaaacctgctaa-tag-cgccaag-ca-a-tatc-taa-gtgtgaactcttaaa----
------------------------------------------------------------
---------------------------------
>DIRS-4N1-LTR_DR|967776
------------------------------------------------------------
----------aag-t-tttat-aaacta-a-ttt-c-tagaggagcttgtta-tataatt
gatcatggctggtctctcaact-gca----------------------atcg-tt-gata
a-ac----c-aatcagatt-aatccaaacct-g-c-aat-aaat-a-gcc--a--a-ttt
cacc----t-a-c-ttccc-tcatct-tc-g--t-ttt-t---g-aagaa-t-ccc-c--
c-c-a-tccacccca-tctccc-cctt-ttc-ct-c-ct-ttacaa-gagggagctttcg
agaac-----tacctgatctcag-ac--cccc-t-------------------tgaccag
gcaggagccctgggctcaaa-tatctttgaactcagagttctcg-cct-ga-gacagc--
------------------------------------------------------------
------------------------------------------------------------
---------------------------------
>DIRS-4N1-LTR_DR|967777
------------------------------------------------------------
----------aaa-t-ttcac-aaatta-a-ttt-c-gagaggagcacatga-tatgatt
gatcgtggctggtttcccatcc-ata----------------------atcattt-agta
atgc----c-agtttgatt-aatccaaacga-a-c-tat-aaat-a-gcc--c--g-tct
aatat---t-a-c-t-ccc-ttatca-gt-g--a-ttt-tt--g-aagaa-t-ccc-c--
g-c-a-tccacccca-tctccc-cctt-tgc-ct-c-ct-tta---------c--ttttg
agaac-----tacctgatctcag-ac--cccc-t-t--a-c-atgctaa--c-tgaccag
gcggaagac--gggctcaat-tctctctgagctcagggttctct-cct-gg-gtcagtat
gccaagcctgcta-ttat-tatcaag-ca-a-tatc-tat-gtgtgaactcttaaaaatg
acattttaacaaatt---------------------------------------------
---------------------------------
>DIRS-4N1-LTR_DR|967778
------------------------------------------------------------
------gt-gaagtt-tttat-aaacta-a-ttt-c-gagaggagcacgtga-tatgact
gatcgcagct-gtcttccatcc-gta----------------------atcag-c-aata
at-c----c-attcagatt-gactcaagctt-a-ca-aa-aatt-a-gac--------tt
cgtcc---t-a-c-tgcc--ttatct-tc-a----ttt-t--gg-aagaa-t-ccc-c--
--c--ttacacccca-acttct-catt-tt--cccc-ct-ttacca-gggggaa--ctcg
agatc-----tacctgatctcag-ac--cccc-t-t--a-t-atgctta--t-tgaccag
gcaggagctcagggctcaat-tatctccaagctcagggttctct-ccg-gg-gaca----
-ccaaacctgttaa-tag-catctaa-ca-a-tatc-taa-gtgtgaactcttgaattgc
t--------------------------gttctatttttagacttaatt------------
---------------------------------
>DIRS-4N1-LTR_DR|967779
-----------------------------------------------------------c
gctgtagt-gaag-t-cttg--aaacta-a-ttt-c-aagaagatcacg----------t
gctc-tagctggtcctgcattt-aca----------------------atcat--caata
a-----t-ccaatcagat-gaatccaa-cctc--ca-at-aaat-a-gtt--t--a--tt
tgttt---t-a-c-ctctc-ttattt-tt-a--t-ttt-tg----aaga--t--cc----
c-c-a-tccacccca-tctct-gcctt-tt--ct-c-ct-ttacta-ggagaaactctcg
agacc-----tacctgatctc---a---cccc-t-t----ctatgc-----------c--
-t--------t---ct------at-------c-ca-ggctctct-ccc-gg-gacag-a-
gccaaacctgcaa--tag-tatcaag-ca-a-tagc-taa-atgtgaactcttgaatgta
atttta------------------------------------------------------
---------------------------------
>DIRS-4N1-LTR_DR|967780
------------------------------------------------------------
------------------------------------------------------------
------ggttggcctctc---t-gta----------------------attag-c-aacg
at-t----c-aatcagatt-gattcaagcta-g-ca-at-aaac-a-gac--t-ga-ttt
cgccc---t-t-c-tacc--ttattt-tc-g----ttt-t--gg-aagaa-t-cct-c--
c-c--ttccacccaa-cctcat-cctt-ttc-cttc-ct-ttacca-gggggagctctca
agacc-----tacctgatctcgg-ac--gccc-t-t--a-t-attctta--t-tgaccag
atgggagccctgggctcaat-tatctccaagctcagggttctct-tct-gg-gacagcat
gccaaacctgc----cag-tgtcaag-ca-a-tatc-taa-gagtaaactc---------
------------------------------------------------------------
---------------------------------
>DIRS-4N1-LTR_DR|967781
------------------------------------------------------------
------------------------------------------------------------
------------------------------------------------------------
-------------------------------------------t-a-acc--t-ac-ttt
taacc---t-a-c-tgtc--gtatct-tc-g----att-t--gg-aagaa-t-ctc-c--
c-c--ttccacccca-tctcct-cctt-ttc-cttc-tt-t-acta-gagggaattctcg
ccacc-----tacctgatctcaa-ac--cccc-t-t--a-t-atattaa--a-agaccag
gcggaagccctgggctcaat-tatctctgagct-------------ct-gg-gacaacat
gtcaaacctgctaa-gag-cgtcaag-ca-a-tatc-taa-gtgtgaactcttgaa----
------------------------------------------------------------
---------------------------------
>DIRS-4N1-LTR_DR|967782
------------------------------------------------------------
------------------------------------------------------------
-------------------------a----------------------atcag-c-aata
at-a----t-aatcagatt-gattcaagcct-a-ca-at-agat-a-gac--a-ga-ttt
caccc---t-a-c-tgcc--ttatat-tt-g----ttt-t--gg-aagaa-t-ctc-t--
c-c--ttccacccca-tctcct-cttt-tcc-cttc-tt-ttgcga-gggggagtttttg
agacg-----gatctaa-----g-ac--cccc-t-t--a-c-atgctaa--t-tgatcag
g-gggagccctgggctcagt-tatctcagagttcattgttttct-ccc-gg-gacagcat
gccaaaactgctaa-tag-cgtc-------------------tgtgaactcttgaa----
------------------------------------------------------------
---------------------------------
>DIRS-4N1-LTR_DR|967783
------------------------------------------------------------
------------------------------------------------------------
------------------------------------------------------------
------------------------------------------------------------
------------------------------------------------------------
--------------------------------------t-ttacca-gtagaagctccc-
agatc-----tacctaatctcaa-a--acccc-t-t--a-t-atgctaa--t-tgaccag
gtgggagtactgggctcaat-tatttccctgctcagggttcttt-cct-gg-gacagcac
gccaaacctgcta-atag-cgtcaag-ca-a-tagc-taa-gtgtgaagtcttggattta
tatttagt----------------------------------------------------
---------------------------------
>DIRS-4N1-LTR_DR|967784
------------------------------------------------------------
-----------------tcat----------------------------tgc--------
-------------ct-------aa------------------------a-----------
-----------attagac-aaaagtaaattca--c-----atataa-acc--t-ga--tt
catgc---t-a-c-cttcc-tcatct-tc-----gttt-tg----aagaa-a-tcc-t--
c-c-a-tccacccca-tc-----------tc-ct-t-----tacca-gggggagctctga
agacc-----tacctgattttgc-ac--tcac-tgt----c-atgctac---atgaccag
atgggagc------------gtatctccgagctcagggttctct-ccc-ag-gaaaacat
ggcaaatcagcaaa-tta-tatcaag-ca-a-taga-taa-gtctgaactct--------
------------------------------------------------------------
---------------------------------
>DIRS-4N1-LTR_DR|967785
------------------------------------------------------------
----------aag-t-tttac-aaacta-a-ttt-t-g---cgagcacagga-tatgatt
gatcgccgctggtctcccatct-gta----------------------atcag--caata
a-----t-ccaatcagatt-gatttaagcct-a-ca-at-aaat-a-gacag---a-gcc
ctttt---c---c-ttcct-ttaggg-ag-a--g-ctc-t--cg-agcat-a-ttgccag
g-g-a-gccttcctg-tatctc-cgaa-ctc-g---------------------------
------------------------------------------------------------
-----------------------------------gggttcttg-ccc-ag-gacagcat
gtcaaacctgcaaa-ta-atgtcaag-c--a------------atgaactccttaata--
-------------------------agagtgcaagaatatg-------------------
---------------------------------
>DIRS-4N1-LTR_DR|967786
------------------------------------------------------------
-------------------------------------------------tga-tatgatt
gatcgcggctggtctcgcatc-aataatcattgctagtccaatcagacatca-tt-gcta
g------accaatcaaat-gaattctagcctc--ca-gt-aaa-aa-act--c--a--tt
catcc---t-a-c-cttcc-ttatct-tt-g--t-ttt-ga----agaat-c-ccc-c--
c-c-a-tccacgcca-tctccc-cctt-t-c-ct-t-ct-ttacca-gggggagctctca
agacc-----tagctggtcc----aa--accc-cgt----c-atgctac---atgaccag
acgggagccctgggctcaa-gtatctccgagctcagggttcatt-cca-gg-gagagcat
gccaaatccacaaa-ttg-tatcatg-ca-a-tagc-gaa-gtgtgaactcttaaaatgc
ttctgatata--------------aagatttctaaaaactaat-----------------
---------------------------------
>DIRS-4N1-LTR_DR|967787
------------------------------------------------------------
----------aag-t-ttcac-aaacta-a-ttt-t-gagaggagcatgtga-tatggtt
gatcgcggctggtctcttacct-------------------------------gt-agaa
a-gc----c-aatcaaatt-attccaaactc-a-c-tat-aaat-a-gct--c--a-tct
ag----------c-atccc-ttttct-tt-g--t-ttt-ta--a-aagaa-g--cc-c--
c-t------------atctcc--acct-ttg-ct-c-ct-ttacca-gggggagctctca
agaac-----tacctgatctcgt-a---c-cc-t-t--a-c-atgctca--t-tgatcaa
gcgggagccctgggctcaat-tatctccgagctcaggattctct-tcc-ag-ggcagcat
g-----cctgtta-tgat-tatcaag-ta-a-tatt-taa-gtgtgaact----------
------------------------------------------------------------
---------------------------------
>DIRS-4N1-LTR_DR|967788
------------------------------------------------------------
------------------------------------------------------------
------------------------------------------------------------
------------------------------------------------------------
------------------------------------------------------------
--c-a-tccacccca-tcttac-c-ct-ttc-ct-t-ct-ttacca-aggggagctctcg
agaac-----tatctgatcttgt-ac--cccc-t-t--a-c-aagttta--t-tgaacag
gcggcagccctggactcaat-tatctccgagctcagtgtt---t-tca-ga-gacagcat
gccaaacctgctat-tat-aatcaag-ta-a-tatc-tac-atgtgaactcttgaaattg
-------------------ataagttgaagtaataaacaaat------------------
---------------------------------
>DIRS-4N1-LTR_DR|967789
------------------------------------------------------------
------------------------------------------------------------
------------------------------------------------------------
------------------------------------------------------------
--------------------ttatat-ta-g--t-ttt-t-g-a-agaaa-t-ctc-t--
--c-a-tccaaccca-tctccc-tc-t-ttc-ct-t-ct-ttaaca-gggggagctctca
aaaac-----tacctgatcttgt-a---cccc-t-t--a-c-atgctca--t-tgaccaa
gcaggagccctggactcaat-tacctccgagcacagggttctct-acc-gg-gacagcat
gccaaatctgcta-atat-tatcaag-ca-a-tatc-taa-gtgtgaactcttgaa----
------------------------------------------------------------
---------------------------------
>DIRS-4N1-LTR_DR|967790
--------------------------------------------------------tttc
agccaagt-gaag-t-tttat-aaagtc-a-ttt-c-cagaggagcatgtga-aatgatt
gattgcagct--------------------------------------------------
---------------ggtt-aatctaaagct-a-ac-at-aaat-a-gcc--c--a-ttt
agtct---t-a-c-ttccc-tcattt---cg----ttt-t--tt-aagaa-t-ccc-t--
c-c-a-tccaatccc-t------------------c-ct-ttacca-ggggaagctctcg
agaac-----tacctgatttctg-ac--ccccat-t--a-a-atgctaa--t-tg-ccag
gtgggagccctgggctcaat-tatctcagagctcagggttctct-ccc-ag-gacagcat
gccaaacctgaatt-tag-taacaag-ca-a-tatc-taa-gtgtgaactcctgaa----
------------------------------------------------------------
---------------------------------
>DIRS-4N1-LTR_DR|967791
---------------------------------------------------------tta
cactaagt-gaag-t-tttat-aaagtc-a-ttt-c-cagaggagcatgtga-aatgatt
gatcgcagct--------------------------------------------------
---------------ggtt-aatctaaagct-a-ac-ac-aaat-a-gcc--c--a-ttt
agtct---c-a-c-ttccc-ttattt---cg----ttt-t--tt-aagaa-t-ccc-t--
c-c-a-tccaatccc-t------------------c-ct-ttacca-gggggagctctcg
agaac-----tacctgatttctg-at--cccc-t-t--a-c-atgctaa--t-tg-ccag
gtgggagccctgggctcaat-tatctcagagct---------------------------
------------------------------------------------------------
------------------------------------------------------------
---------------------------------
>DIRS-4N1-LTR_DR|967792
------------------------------------------------------------
----------aag-t-tttac-aaacta-a-ttt-c-g-----agcatgaga-tatgatc
ggttgtggctggtctctcatct-gta----------------------atca-tt-agta
a-gc----c-aattgaatc-attccaaactc-a-c-tat-ttat-a-gcc--c--g-acg
tt---------------------------------ttt-tt--a-aagaa-t-cct-c--
c-cca-tccacccc--atctcc-ccct-tac-ct-c-ca-ttacca-gggtgagctctcg
agaac-----tacctgatcttgc-acc-ccct-t-a--a-c-atcctca--t-tgactag
gcgggagccctgggctcaat-tatctctgagatcaaggttctct-ccc-gg-tacagcat
gccgaacctgtta-ttat-tatcaag-ca-a-tatt-caa-gtgtgatctcttgaaatat
ggtgtttt----------------------------------------------------
---------------------------------
>DIRS-4N1-LTR_DR|967793
------------------------------------------------------------
------------------------------------------------------------
------------------------------------------------------------
---------------------------------------------a-gcc--c--a-ttt
cacct---t-c-c-tttcc-ttatct-tcgt----ttt-t--ta-aagaa-t-tat-c--
c-a-g-tccccctca-tttctc-cctt-ttc-ct-t-at-ttacca-ga--------tgg
aagtt-----tacctgatctcag-ac--cccc-t-g--t-g-atgctaa--a-cgaccag
gagggagccctgggctcaat-tatctctgagctcagggttctct-ccg-gg-gacagcat
gccaaacctgcaat-tag-tatcaag-ca-a-tatc-taa-gtgtgagcgcttgaaataa
gatttaaatt-----------------agtttc---------------------------
---------------------------------
>DIRS-4N1-LTR_DR|967794
------------------------------------------------------------
------------------------------------------------------------
------------------------------------------------------------
------------------------------------------------------------
------------------------------------------------------------
------------------------------------------------------------
-------------ctgatcttgg-ac--cccc---------------------tgaccat
acgaaagccttgggctcaat-tatctccgagctttgggttcccg-cct-gg-aacagcat
-----acctgctgt-taa-tgccaag-c--a-tatt-taa-gtgtgaactcttaaa----
------------------------------------------------------------
---------------------------------
>DIRS-4N1-LTR_DR|967795
------------------------------------------------------------
----------aag-t-tttat-aaacta-a-ttt-c-aagaggagcacctgc-tatgatt
gattgtggctggtctctcatct-aca----------------------atca-ct-gata
a-ac----c-aatcagatg-agcccaagcct-a-c-aat-aaag-a-ggc--c--a-ttt
cacct---t-a-c-ttccc-ttatct-tc-attt-ttt-t---a-aagaa-t-acc-c--
c-c-g-tccacccaa-tctccc-cctt-ttc-ct-c-ct-tcacca-g-gggatctctca
agacc-----tacctgatctcgg-ac--cccc-t-t--t-t-atgctaa--a-tgacaag
gtgggagccctagactcaac-tatcttcgagctcagggttctct-cct-gg-gacagcat
gtcaaacctgcaa-ttaa-tatcaag-ca-a-tatc-taa-gtgtaaactcttgaaatca
ctctattgaaacaaa---------------------------------------------
---------------------------------
>DIRS-4N1-LTR_DR|967796
------------------------------------------------------------
----------aag-t-tttat-aaacta-a-ttt---gagaggagcacgtta-tatgatt
gatcgcggctgggctctaatct-gaa----------------------atca-tc-gata
a-ac----c-aatcagatt-aatccaagcct-a-c-aat-aaat-a-gcc--c--a-ttt
cacct---t-a-c-ttcct-atatct-ta-a--t-ttt-t---g-aagaa-t-cca-c--
c-c-g-tccaaccaa-atccgc-cact-ttt-cc-t-ct-ac-caa-aatggagctctcg
aaaac-----t--tagattttgg-gc--cccc-t-t--a-c-atgctga--t-tta----
-------ccctgggctcaat-tatctccgagctcagggttcttt-ccc-gg-gacagcat
ttcaaacctgata-ttagctatcaag-ca-a-tatc-taa-gtg----------------
------------------------------------------------------------
---------------------------------
>DIRS-4N1-LTR_DR|967797
------------------------------------------------------------
------------------------acta-a-ttta--aagaggagcacgtgt-tttgatt
gatcgcgactcgtctcccttcc-att----------------------gtca-tt-agta
a-gc----c-tatcggatt-aatccaaactc-a-c-tat-aaat-a-gcc--c--g-tct
agtat---t-g-c-ttctt-ttatct-tc-g--t-ttt-ttt-a-aagaa-t-ccc-c--
c-c-a-tccaccccc-tt----------ttc-ct-c-ct-ttacct-ggaa----tcttg
agaac-----tacctcatctcgt-ac--cccc-t-c--a-c-atgctca--t-tgaccag
gcgtgagccctgggctcaat-tatctcagagctctgggttctct-cc-----cacaacat
gccaaacctgcta-ataa-tatcatg-ca-a-tatc-taa-gtgtgaact----------
------------------------------------------------------------
---------------------------------
>DIRS-4N1-LTR_DR|967798
------------------------------------------------------------
----------aag-t-ttca------ca-a-att-c-gagaagagcatgtta-tatgatt
tatcgcggctgacctctcatcc-gta----------------------atcag-a-aaaa
at-c----c-aatcagatt-gatttaagctc-a-ca-at-aaat-a--------------
----------a-c-tacc--ttatct-ta-a----ttt-t--gg-aaaaa-t-cac-c--
-----ttccaccgca-tctact-cctt-ttc-ctcc-ct-ttacca-gggggagctcgcc
agacc-----tgcctgatctctg-ac--cccc-t-t--a-t-atgctta--t-tgaccag
gcgggagtc-----------------ctgggctcagcgttctct-ccc-gg-gtcagcat
gccaaacctaataa-taa-tgtcaag-cagc-tatt-taa-a------------------
------------------------------------------------------------
---------------------------------
>DIRS-4N1-LTR_DR|967799
------------------------------------------------------------
-----------------------aaata-a-ctt-t-gagaggagcatgtga-tatgatt
gatcacgactggtctctcatcc-ata----------------------atcag--cgata
a---tc--c-aatcagatc-gatccaagcct-a-ca-at-aaac-a-aac--c-aa-ttt
caccc---t-a-c-ttgccgt-atct-tc-g----ttt-t--ga-agaat-c-cac-c--
c-c--atctcctcct-tttcct-cctt-tac-------------ta-gagggagctctcg
agacc-----tacctgatctcgg-ac--cccc-t-t----t-atgctaa--g-tgaccag
gcaggaaccctggctgcaat-tatctccgagctcagggttctct-cct-ag-gacagcat
gccaaccctgcgaa-tag-cgtcaag-ct-a-tatc-aaa-gtgtgaacttctgaaaata
aaataaaac-----------------tgatttc---------------------------
---------------------------------
>DIRS-4N1-LTR_DR|967800
------------------------------------------------------------
----------aag-t-tttat-aaacta-a-ttt-t-gagaggagcacttga-tatgatt
gatcacagctggtctcttatt-cgca----------------------atcg-tc-gata
a------accaatcagat-caatccaggcc--------t-aaat-a-gtc--a-at--tt
tcacc---tta-a-ttctc-ttatct-tc-g--t-ttt-tg----aagaa-t---c-c--
c------------ct-tccacc-ccat-ctc-ct-c-ct-ttatca-ggggaagctcgtc
agacc-----ta----atctcag-ac--ccct-ttt----t-atgctaa---atgaccgg
gcggaagccctgggctcaa-ttttctctgagctcagggttctct-cct-gg-aacagcat
gccaatcctgcaa-atag-tatcaag-ca-a-tatc-taa-ttgtgacttga--------
------------------------------------------------------------
---------------------------------
>DIRS-4N1-LTR_DR|967801
------------------------------------------------------------
------------------------------------------------------------
------------------------------------------------------------
------------------------------------------------------------
------------------------------------------------------------
------------------------------------------------------------
------------------------------------------acgctca--t-tgacccg
gctagggccctgggctcaat-tatctccaagctcagggtt--------------cagcat
gccaaaactgctc-ttat-tatcaac-ca-a-tatc-tga-gtgtaaactcttaaa----
------------------------------------------------------------
---------------------------------
>DIRS-4N1-LTR_DR|967802
------------------------------------------------------------
----------------------aaacta-a-ttt-c-gagagaagcatgtga-tatgatt
gatcccgactggtctctcatat-gta----------------------atca-tt-agca
a-gc----c-aatcggata-attccaaactt-a-c---t-aaat-a-gcc--c--g-act
agaat---t-a-c-t-ccc-ttat-t-ta-a-at-ttt-tt--g-aagaa-t-ccc-c--
c-c-a-tccacccca-tttccc-cc-t-ttc-ct-c-ct-ttacca-gggggagctcttg
agaac-----taccttatcct-t-ac--cacc-t-t--a-a-------------------
------------------------------------------------------------
------------------------------------------------------------
------------------------------------------------------------
---------------------------------
>DIRS-4N1-LTR_DR|967803
------------------------------------------------------------
----------aag-t-tttat-aaacta-a-ttt-t-gagtggagaa------tatgatt
gattgtggctggactctcatct-gca----------------------attat--tgata
a------ac-a----gatt-aatccaagcct-a-ca-ac-aaat-a-gcc----aa-ttt
catcc---t-a-c-ttccc-ttatct-tc-a--t-ttt-ttatgca-gaa-t--------
------t-c--cc------cc-------t--------------cca-gggggagctctca
agaac-----ttcctgatctt---acc-ccccct-t--a-c-acgctaga---tggccag
gtgggag-c-tgggctcaat--at-t-----ctcagggttctgtccc--ga--acagcat
gtcaaacctgcaa-ttag-tatcaag-ta-a-tatc--aa-gtgtgaactcttgaa----
------------------------------------------------------------
---------------------------------
>DIRS-4N1-LTR_DR|967804
------------------------------------------------------------
----------aag-t-tttat-aaacta-a-ttt-c-gaaaggatcatgtga-tatgatt
ggtcgcggttggcatcacatc-aataatcattgctagttcaaccagatttca-tt-gcta
g------accaatcagat-gaattctagcctc--ca-at-atataa-gcc--c--a--tt
catcc---t-a-c-ctttc-tgatct-tc-g--t-ttt-tg----aagaa-a-cca-c-c
c-c-a-tctacctcg-tccacc-ccac-c-c-ct-t-t----------------------
-----------------------------------c----c-atgctac---aggaccag
gcgggagccctgggctcaa-gtatctcccagctcaggggtctct-ctc-tg-aacagcat
gacaaatttat---------atcaag-ca-a-tagc-taa-gtgtgaactcttgaa----
------------------------------------------------------------
---------------------------------
>DIRS-4N1-LTR_DR|967805
------------------------------------------------------------
------------------------------------------------------------
-----------------------------------------------------------a
a------acctaataaaa-ataataaaaacct--at-gt-aaat-a-gcc--c-at--tt
ttctt---a-c-c-tccct-ttatct-tt-c--t-ttt-ta----aagaa-t-ccc-c--
c-c-a-tccacccca-tctcca-cctt-ttc-ct-t-ct-atacca-aggggagctctcg
agacc-----tacctgatctcag-aa--cccc-ttc----t-atgctca---a-------
--------------------gtatctctgagctcaggggtct-------gg-gacaacat
gccaaacctgcaatttag-tatgaag-ca-t-tagc-taa-gtgtcaactctggaaattg
tctcattatttaaattc-------------------------------------------
---------------------------------
>DIRS-4N1-LTR_DR|967806
------------------------------------------------------------
----------aag-t-ttgac-aaacta-a-ttt-c-gagaggatcacatgc-tatgatt
gaccgcggttggttccgcatca-caa----------------------acca-ac-gtta
a-ac----c-aatcaggta-aatcctagcct-t-t-aat-aaat-a-gcc--c--a-gtt
tgttt---t-a-c-tccca-gcatct-tc-g--a-ttt-----g-aagaa-a-ccc-c--
------------------------------------------------------------
------------------------------------------------------------
------------------------------------------------------------
------------------------------------------------------------
------------------------------------------------------------
---------------------------------
>DIRS-4N1-LTR_DR|967807
---atacattttcatacgactaaacttgtacgaatga---------------------gc
cagtaagt-gaag-t-tttgc-aaacta-c-ttt-c-gagaggagcatgtga-tatgatt
gatcgtggctggtccctcatct-gtg----------------------atcag-t-aaaa
at-c----c-aatcagagt-gatccaagctt-a-ca-at-aaat-a-gac--c-aa-ttt
cacct---t-------------atct-tt-g----ttt-t--gg-aggaa-t-ccc-c--
c-c--ttcaacccca-ggtcc-------------tt-ct-ttacca-gggggagatctcg
agacc-----ttcctgatctcag-ac--ccaa-c-t--a-c-atgctaa--t-tgaccag
gcaggaggcctgcgctcaat-tatctccaagctttgagttctct-ccc-gg-aacagcat
gccaaacctgctaa-tag-catcaag-aa-a-catc-tat-gtttgaactcttgaa----
------------------------------------------------------------
---------------------------------
>DIRS-4N1-LTR_DR|967808
------------------------------------------------------------
----------aag-t-ttcat-aaacta-a-ttt-c-gagaggatcacgttc-tgtgatt
gaccacaaatggcctcacatc-aaca----------------------ataaaat-gata
g------accaatcaggt-gaattcaagccta--ca--t-aaat-a-ggc----tt--tt
tccat-----a-t-cttcc-ttatct-ta-g--t-ttt-tg----aaaaa-t-ctc-c--
c-c-----------c-ttcttc-cctc----------ct-acactt-g-aggaactctca
atacc-----tacctgatctcag-ac--cctc-ttc----t-atactaa---ctatccag
gagggagccccaggttcaa-ggatcttcaagtacagggctctct-gcc-gg-gacaacat
gccaaacctgcaa-tcag-tatcaag-ca-t-tagc-taa-gtgtgaactcttgaa----
------------------------------------------------------------
---------------------------------
>DIRS-4N1-LTR_DR|967809
------------------------------------------------------------
---------tgaact-ttcac-aagcta-a-tct-t-gagaggagcatgtga-tatgatt
gatcgtggctggtctctcatct-gta----------------------atca-tt-agta
t------atggatta------ttccaaactc-a-c-taa-aaa----------------t
agcat---t-a-c-tccct-ttgttt-tt----t-ttt-t--aa-----------c-c--
c-c-a-ttcacccca-t-ctcc-cgct-ttc-tt-c-ct-ttaccg-gggg-agttctcg
agaac-----tacctgatctcgt-ac--cccc-t-t--a-c-atgctca--t-tgaccag
gcgggatctatgggcttaat-tatctctga-ctcagggttctct-ccc-gg-cacagcat
accaaacctgcta-atat--atcaag-ca-a-tt--ggaac-tgtgaactcttgaaattt
--------------taatataagttaaaattt----------------------------
---------------------------------
>DIRS-4N1-LTR_DR|967810
------------------------------------------------------------
------------g-t-tttat-aaacta-a-ttt-c-gagaggagtacgtga-tatgaat
gattttagatggtctctcatc-cgca----------------------atta-tc-gata
t------accaatcagat-taatccaagctta--ca-at-aaat-a-gcc--c-at--tt
cacct---t-a-t-ttccc-t---------------------------------------
c-c-a-tccacccta-tttccc-cctt-ttt-ct-c--c-ttcaga-gggggagctcttg
agacc-----tccttgatctcag-ac--ccca-ctt----tcatgctaa---gtgaccag
gcgggacccctgggctcaa-tta-------------------------------------
------------------------------------------------------------
------------------------------------------------------------
---------------------------------
>DIRS-4N1-LTR_DR|967811
------------------------------------------------------------
-----------------------------a-ttt-c-aagaggagc-tgtga-tatgatt
gattgcagctgatctcccattc-gta----------------------atcag-t-gata
aa-c----c-aatcagatt-catccaagcct-a-ca-at-aaat-a-gac--t-ga-ttg
taccc---taa-t-ttcc--ttatct-tc-a----ttt-t--gg-aagaa-t--cc-c--
c-c--gtccatccca-tcttct-cctt-ttt-gtcc-t--ttacca-ggggaagctctcg
agacc-----tagttgacctc---------cc-t-tata-a-acgacca--g-gggctgg
gctggagcactgggctcaat-tatctccaagctcagggttctct-ctc-tg-gacaacat
gccaaacttgctaa-tag-catcaag-ca-agtata-taa-ttgtaaacccttgaa----
------------------------------------------------------------
---------------------------------
>DIRS-4N1-LTR_DR|967812
-------------aaa--------------------------------------------
-------t-gaag-t-ttcg---aagta-g-ttt-c-gagaggagcacatga-tatgatt
gatcgcagctgctctcgcatc-agtaa----------------------tca-tt-gcta
g------tccaatcagat-gaaatctaccctc--ca-at-aaataa-cct--t--a--tt
catcc---t-a-c-ctttt-ttatcc-cc-------------------------------
-------c----------tccc-cctt-t---------------------------ctcg
agacc-------------------------------------------------------
------------------------------------------------------------
------------------------------------------------------------
------------------------------------------------------------
---------------------------------
>DIRS-4N1-LTR_DR|967813
------------------------------------------------------------
----------aag-c-tttac-aaataa-a-tt----gtgagaagcacgtga-tataatt
gatctcgactggtctctcatct-gta----------------------atca-tt-agta
a-gc----c-aatcagatc-attgcaaactc-a-c-tat-aaat-a-gcc--t--g-aat
agcaa---t-a-c-t-ccg-tcatct-tc-a----ttt-tt--g-aagaa-t-acc-a--
c-c-a-ctcacccga-catccc-cctt-t------c-tt-atacta-gggggagctctcg
agaac-----tacctgatattat-ac--cccc-t-t--a-c-atcctca--t-tgaccaa
gcgggagccctgggctcaat-tatctccgaactcagggttctct-ccc-ag-gacagcat
gccaaacttgcta-ttat-tatctag-ca-a-tatc-ta---------------------
------------------------------------------------------------
---------------------------------
>DIRS-4N1-LTR_DR|967814
------------------------------------------------------------
------------------------------------------------------------
------------------------------------------------------------
----------------------tctaaactc-a-c-aaa-aaat-a-gcc--t--g-tct
agcct---a-a-c-t-ccc-ttactt-tc-g----ttt-tt--g-aagaa-t--cc-c--
c-t-a-tccacccac--ctccc-cctt-ttc-ct-c-ct-taacca-gggggagcgctcg
agaat-----cacctgatctcat-ac--cccc-g-t--a-c-atgctta--t-cgaccag
gtgggagccctggcttcaat-tatctcagagctcagggttctat-ccc-ag-gacagcat
gccaaacttgcca-atat-t----------a-tatc-taa-gtgtgaactcttgaa----
------------------------------------------------------------
---------------------------------
>DIRS-4N1-LTR_DR|967815
------------------------------------------------------------
------------------------------------------------------------
------------------------------------------------------------
------------------------------------------------------------
------------------------------------------------------------
------------------------------------------------------------
-----------------------------------a--a-c-atgctaa--t-tgtccag
gcaggagccttgggctcaat-tatctccgtgctcagggttctct-ccc-ag-gacagcat
gccaaacatgctaa-tag-catcaag-ca-a-tatc-taatgtataaaatccaggagggc
t--------------------------aat------------------------------
---------------------------------
>DIRS-4N1-LTR_DR|967816
------------------------------------------------------------
----------aag-t-tttac-aaacta-a-ttt-c-aagaggagcacatga-tatgatt
gattg-ggctgaactctcatcc-gta----------------------atcag-c-aata
at-c----c-aatcagatc-gatccaagcct-a-ca-at-aaat-a-gac--c-ga-ttt
cacgc---t-a-t-tgcc--ttatct-tt-g----ttt-t--gg-aagaa-c-ccc-c--
c-t--gtccacctca-tctcct-tctt-ttt-ctcc-t--taacca-gagggagttctca
agaaa-----tacctgatctcgg-ac--ctcc-t-t--a---aggctga--t-t------
------------------------------------------------------------
------------------------------------------------------------
------------------------------------------------------------
---------------------------------
>DIRS-4N1-LTR_DR|967817
------------------------------------------------------------
----------aag-t-ttcac-aaaata-a-ttt-c-aagggaagcacatca-tatgatt
ga---------atctcccatct-gta----------------------atca-tt-agta
a-gc----c-aatcaaatc-attccaaatac-a-c-tat-aaat-a-tca--c--a-act
agcat---t-a-c-t-ccc-tcatct-tc-g--t-ttt-tt--g-aagaa-t-acc-c--
c-c-g-tccacccca-tctcct-cc-t-ttc-ct-a-ct-ttacca-gtggaagctcttg
agaac-----tacctgatctcgt-ac--ccct-t-c--a-c-atgctca--t-tgaccag
gcgggtgccctgggctcaat-tatctctaagctcagggttcgct-tcg-ag-gacagcat
gccaaacctgcta-ttat-tatcaag-ca-t-tatc-taa-gcgtgaattcttaaa----
------------------------------------------------------------
---------------------------------
>DIRS-4N1-LTR_DR|967818
---------------atagtaaagactacttcattta------------------gtaaa
ccctttgg-gaag-t-ttgat-aaacta-a-ttt-t-gagaggaacacatga-tattatt
gatgacagctggtctctcacct-gta----------------------atcat-c-aatg
aa-c----c-tatcagatt-aatccaagcct-a-ca-at-aaat-a-gac----ca-ttt
cacct---t-a-cttctc--ttacct-tc-g----ttt-t--gg-aaaaa-t-ccc-c--
ccc--ttccacccca-tctccc-cctt-tt--cctc-ct-ctacta-gagggagttcact
ggaac-----tacctgctcttgg-a---cccc-t-t--a-a-atgctaa--a-ttaccat
gtggtagccctgggctcaat-tatctcagacctcaggcttctct-cct-gg-gacagcat
gccaaacctgccat-tat-tatcaag-ca-a-tatc-taa-gtgtgaactcttaaa----
------------------------------------------------------------
---------------------------------
>DIRS-4N1-LTR_DR|967819
----------ccaaagcagcttaaaaatcatcagagaatt---------------tctgt
atataagt-gaag-t-ttcac-aaacta-a-ttt-c-gagaggagcatgtga-aataatt
gatcacggctggtctcatatcc-gta----------------------atcag-c-aata
at-c----c-aatcagatt-catccaagccc-a-ca-at-aaat-a-gac--t-ga-ttt
cgccc---t-g-c-tgct---tctct-tc-g----tgt-c--gg-aagaa-t-acc-c--
c-t---tccccccca-tctcct-actt-ttt-ctcc-tt-ttacca-gggggagctctcg
agacc-----tacctgatcttgg-at--ctcc-t-t--a-c-atgctaa--t-tgaccag
gcaggagccctaggctcgat-tatctctgagctcggggtactct-ctc-ag-gacagcat
gtcaaacctgctac-tgtgtgtcaag-ca-a-tacc-taa-atgtaaacttatgaa----
------------------------------------------------------------
---------------------------------
>DIRS-4N1-LTR_DR|967820
------------------------------------------------------------
--------------------------ta-a-ttt-t-gagaggagcacatga-tatgat-
---------tggtctctcatct-gta----------------------atca-tt-agta
a-gc----c-aatcggatc-attccaaactc-a-c-tat-aaat-a-gcc--c--g-aca
agcat---t-a-c-t-ccc-ccatgt-tc-a--t-ttt-ttt-t-aagaa-t-tcc-c--
t-------catcca----cccc-ct-t-ttc-ct-c-ct-ttatca-gggggaggtctcg
-----------acctgatctcat-ac--cccc-t-c--a-c-atgctta--a-tgaccag
gcgggagccctgggattaat-tatctccaagctcagggttctct-ctt-gg-gacagcgt
gtcaaacctgcta-ttat-tatcaag-ca-a-tatc-tta-gtgtgaaaacctgaa----
------------------------------------------------------------
---------------------------------
>DIRS-4N1-LTR_DR|967821
------------------------------------------------------------
------------------------------------------------------------
------------------------------------------------------------
------------------------caaattc-a-c-tat-aaat-a-gcc--c--g-tct
agcat---t-a-c-t-----------ctc-g--t-ttt-tt--g-aagaa-t-ccc-c--
t-c-a-tccacccta-tc-----------tc-ct-c-ct-ttacca-gggtgagctctca
agaac-----tacctgatctcgt-ac--ctct-t-t--a--------ca--t-tgaccag
gcggtagccctgggcttaat-tatctctgagctcagggttctct-ccc-gg-ggcatagt
gccaaa-ctgcta-atat-tatcaag-ca-a-tatc-taa-gtgtgaactcttgaatt--
---------------------catacaggtttagtcata---------------------
---------------------------------
>DIRS-4N1-LTR_DR|967822
------------------------------------------------------------
----------aag-t-tttac-aaacta-a-ctt-t-gagaagaacacat---catgatt
gatcgctgctggtctcatagcc-ata----------------------ataac-t-aata
aa-c----c-att-------aatctaaactc-a-c-tat-g-------------------
---------------------------ta-g--t-ttt-t--ta-aagaa-t-cc--cc-
t-c-a-tccacccca-tctccc-cttt-tcc-ct-c-at-ttacca-gggggagctctca
aaatc-----t-------------------------------------------------
------------------------------------------------------------
------------------------------------------------------------
------------------------------------------------------------
---------------------------------
>DIRS-4N1-LTR_DR|967823
------------------------------------------------------------
----------aag-t-ttcat-aaactc-a-ttt-c-gagaggatcacgtgt-tatgatt
gatcacggctggtcccacatc-a-ca----------------------atcaatg-ttaa
a------accaatcaggt-gaatcctagccct--ca-gt-aaat-a-ccc--c-at--tt
tgttt---g----------------------------t-ta----aagaa-c-ccc-c--
c-c-a-tcctc--------------------------ct-ttacca-aggggagctctcg
agacc----------------------------gtc----t-atgctat---atgaccag
gcg-----------------gtttctccgagcttagggttctct-ccc-gg-gacagcat
gtcaaacctgcaa-tcag----------gta-tagc-taa-gtgtgaactcttgaaacat
gtatttatgcacacac--------------------------------------------
---------------------------------
>DIRS-4N1-LTR_DR|967824
------------------------------------------------------------
----------aag-t-tttataaaacta-a-ttt-c-gagaggactatgtga-tatgatt
gattgcggttggtcctgtgtca-aca----------------------atta-tc-gata
a-ac----c-aatcagatg-aatccaagcct-t-c-aat-aaat-a-gcc--c--a-gtt
cgtct---t-g-c-ttcta-ttatcg-tt-g--t-ttt-ta-aa-aaaaa-t--------
---------ccccca-tcttc--ctct-ttc-ct-c-ct-tcacca--------------
------------------------------------------------------------
------------------------------------------------------------
------------------------------------------------------------
------------------------------------------------------------
---------------------------------
>DIRS-4N1-LTR_DR|967825
------------------------------------------------------------
----------aag-t-tttataaaacta-a-ttt-c-gagaggatcatgtgc-tatgatt
gattgcggttggtcccttgtca-aca----------------------atta-tc-gata
a-ac----c-aatcagatg-aatccaagcct-t-c-aat-aaat-a-gcc--c--a-gtt
cgtct---t-g-c-ttcta-ttatcg-tt-g--t-ttt-t---g-aataa-t--------
---------ccccca-tcttc--ctct-ttc-ct-c-ct-tcacccagagggagctctca
agacc-----tacctgatctcag-ac--ctcc-t-t--c-t-atgctat--a-cgaccag
gca-------------------------aatctccgggttctct-c--------cagcat
gccaaacctgaaa-ctag-tataaag-ta-a-tggc-taa-gtgtgaactatcgaa----
------------------------------------------------------------
---------------------------------
>DIRS-4N1-LTR_DR|967826
------------------------------------------------------------
------------------------------------------------gtga-tatgact
ga------------tctcatcc-gta----------------------aaca-tc-aatg
a-gc----c-aatcagatt-aatccaaacct-a-c-aat-aaat-a-gcc--c--a-ttt
cacca---t-a-c-tttcc-tcaact-tt-a--t-ttt-t---g-aagaa-t-ccc-c--
c-c-a-tccacccca-tctccc-cctt-ttc-at-c-ct-ttacca-gggggaggtctcg
agacc-----tacctgatcactt-gc--cccc-t-t------------------------
------------------------------------------------------------
------------------------------------------------------------
------------------------------------------------------------
---------------------------------
>DIRS-4N1-LTR_DR|967827
------------------------------------------------------aaatca
ctttaaga-gaag-t-tttat-aaacta-a-ttt-c-gagaggatcacagac-tatgatt
gatcacagctggtcctgca----aca----------------------atca-tc-gat-
----------------gtg-aatccaagcct-t-c-aat-aaat-a-gcc--c--a-gtt
tg-------------------tatct-tt-g--t-ttt-t---g-gagaa-t-ccc-c--
t-c-g-tccacccca-tctccc-cctt-ttc-ct-c-ct-gtacca-gggggagctctcg
agacc-----tacctgatctcgg-at--tcta-t-g--c-c-ctattat--a-cgaccag
gcgggagccctgggttcaag-tatctctgagctcagggttctct-ccc-ag-aacagcgt
gccaaacctgcaa-ctac-tatctag-ta-a-tagc-taa-gcgtgaaactattaaa---
------------------------------------------------------------
---------------------------------
>DIRS-4N1-LTR_DR|967828
------------------------------------------------------------
----------------------------------------aggagcatgtga-tatgatt
gatcgcggctggtctttcatct-gca----------------------atcat-t-agta
ag-c----c-aatcagatt-actcca---------a-at-aaat-a--------------
----t---c-a-c-tccc--ttttct-tc-a----tttgt--tg-aagaa-t-ccc-c--
c-c--ttccacccca-tctcca-cctt-ttc-ct-c-ct-ttacca-gcgaaagctcttg
agaac-----tacctgatcacag-ac--cccctt-t--a-c-atgctta--t-tgaccag
gtgggagccctgggctcaat-tatctcagagctcagggttctct-ctc-gg-gacagcat
gccaaacctgctat-ttt-tatcaag-ca-a-tatc-taa-gtgtgaactcttgaa----
------------------------------------------------------------
---------------------------------
>DIRS-4N1-LTR_DR|1056136
------------------------------------------------------------
--------------------------ta-a-ttt-c-gagaggagcaggtga-tatgatt
gatcatggctg----gtcatct-gca----------------------atca-tt-atta
a-at----c-agtcagatt-aatccaaacct-a-c-aat-agg-----------------
--------------------ttatct-tc-a--t-ttt-t---g-aagag-ccccc-c--
c-c-a-tgcacccca-tccacc-cctt-tac-c---------------------------
------------------------------------------------------------
------------------------------------------------------------
------------------------------------------------------------
------------------------------------------------------------
---------------------------------
>DIRS-4N1-LTR_DR|1056137
------------------------------------------------------------
----------aag-t-ttcac-aaacta-a-ttt-c-gagagaagcatgtga-tatgatt
gatcgctgttggtctctcatcc-gta----------------------atca-tt-ggta
a-gc----c-aatcagatt-tctgcaaactc-a-c-tat-aaat-a-gcc--t--a-tca
agcat---t-a-c-g-ccc-ttatct-ta-ggtt-ttt-ttt-g-aagat-t-ccc-c--
a-c-a-tccacccca-tctccc-cctt-ttc-at-c-ct-ttacca-agaggagctctcg
agaac-----tacttgattttgt-ac--ccct-t-t--a-c-at----------------
----------------caat-tatctctgatctcagggttctct-cct-gg-gacagcat
gcc-aacctgcca-ttat-tatcaaa-ca-a-tatc-aaa-gtgtgaactcttgaa----
------------------------------------------------------------
---------------------------------
>DIRS-4N1-LTR_DR|1056138
------------------------------------------------------------
------------------------------------------------------------
------------------------------------------------------------
------------------------------------------------------------
----t---t-a-c-tgtc--ttatca-tc-g----ttt-t--gg-aagaa-t-ccc-c--
c-c--ttccacccca-tctcct-cctt-ttc-ct-c-ca-ttgtca-gggggagctctcg
agacc-----tacctgatctcaa-aa--gcct-t--------------------------
------------------------------------------------------------
------------------------------------------------------------
------------------------------------------------------------
---------------------------------
>DIRS-4N1-LTR_DR|1056139
------------------------------------------------------------
-----agt-gaag-t-ttt-----acta-a-ctc-a-----------agcac-atgattt
gac------tgattacgcatgtaatt----------------------atcag-c-aata
at-a----c-aatgagatt-aatccaagcct-a-ta-at-aaat-a-gac--c-ga-ttt
tacac---t-a-c-tgcc--ttatct-tt-a----ttt-g--gg-aagaa-tcccc-c--
c-c--ttccacccca-tctcct-cctt-tt--catt-ct-ttctag-agaagaaagaatg
agaac-----tacctgatctctg-aa--cccc-t---ta-c-atcctaa--t-tgatcag
gtggaaaccctgggcttaat-tatctccgagctcagggttatct-cct-gg-gacagctt
gccaaacctgcaaa-aag-catcaag-ca-a-tatc-taa-gtgtgaactcttgaaag--
---------------------------gattttgtgt-----------------------
---------------------------------
>DIRS-4N1-LTR_DR|1056140
------------------------------------------------------------
--------------------------ta-a-ttt-t-gaaaggagcacgtca-tatgatt
gatcgcggctcatctctcatcc-ata----------------------atcat-t-agta
ag-c----c-aatatgatc-attccaaactc-a-c-tat-aaat-a-gc---c-cg-act
agcat---c-a-c-tccc--tcatct-tc-g--t-ttt-t--ga-aaaat-t-ccc----
-----------tcca-tctcct-cctt-ttt-ct-c-ct-ttatcg-gggggagccctcg
ataac-----tacctgatctcgg-ac--cctc-t-t--a-a-atgctca--t-tgaccag
gcgagagccctgtgcttaat----tcccgagcttaaggttctct-cct-ga-tatagcat
gccaaacctactat-tac-tatcaag-ca-a-tatc-taa-gtgtgaactcttgaa----
------------------------------------------------------------
---------------------------------
>DIRS-4N1-LTR_DR|1056141
------------------------------------------------------------
------------------------------------------------------------
-----cggctattctctcatct-gta----------------------atcag--cgata
a---tc--c-aattagatt-gatccaagcct-a-ca-at-aaat-a-gaa--t-ga-ttt
taccc---t-a-c-tgcct-t-gtct-tc-g----ttt-t--gg-aagaa-t--cc-c--
c-c--taccacccca-tcacct-cttt-tgc-ctcc-tt-ttacta-gggggagctctca
agacc-----tatctgctcttgg-ac--cccc-a-t--a-c-atgcttt--t-tgaccag
gcaggagtcctggcctcaat-catcttagagctcaggcttctct-ctc-gc-aatagcat
gccaaacccgctaa-tag-catcaag-ca----atc-taa-gtgtgaactttttaagcta
ttttgt------------------------------------------------------
---------------------------------
>DIRS-4N1-LTR_DR|1056142
------------------------------------------------------------
------------------------------------------------------------
------------------------------------------------------------
---------------------atccaagcct-a-t-gat-aaat-agacc--a--a-ttt
caccc---t-a-c--tacc-ata-tc-tt-c--a-att-ta--g-aagaa-t---c-c--
c-c-t-ttcacccca-tctcct-cctt-ttc-ctct-tt-ttacca-gagggagctctaa
agacc-----tacatgagctca-gac--cccc-t-t--t-c-atgctat--t-tgaccag
gcgggagccgtgggctcaat-catctgagagctcagggttctct-ccc-aa-aacagcat
gccaaacctgcta-atag-cgtcaag-ca-a-tatc-taa-ctatg--------------
------------------------------------------------------------
---------------------------------
>DIRS-4N1-LTR_DR|1056143
aggctcaatctacgagctcaggattctctactgggacaactgccaaacctgcaattag--
-----tat-caag-cttttat-aagcta-a-ttt-c-tagaggatcacg----gatgatt
gatcgttgctagtctctcatc-aacaa----------------------tca-tc-gaaa
a------accaatcagat-gaatacaagccta--ta-at-aaat-a-gat--c-at--tt
catct---t-a-c-ttctt-aaatct-tc-----attt-tg----aagaa-t-ttc-c--
t-t-g-tccacccca-tctccc-catt-ttc-ct-c-cttttacca-ggggaagctctca
agacc-----tacctgatgtcag-ac--ccct-ttt----a--tgctaa---ttgaccag
gcagta------------------------------g-----------------------
------------------------------------------------------------
------------------------------------------------------------
---------------------------------
>DIRS-4N1-LTR_DR|1056144
------------------------------------------------------------
------------------------------------------gatcacatgc-tatgatt
gattttggctggtggcgcata-aaca----------------------atca-tt-gata
a------accaattaaat-gaatccaatcctc--ca-at-aaat-a-g------------
---------------------------ac-c--a-gtt-tg----tttta-c-ctc-c--
c---a-ttcacccca-tg--cc-ccta-ttc-ct-t-ct-tttcca-ggggaagctctca
tgtcc-----tgcctgatctagg-ac--cccc-atc----t-atgctat---acgactag
tcaggagccctgggctcaa-gtatctccgagctcagggttcttt-gcc-ag-gacagcat
gtcaaaccttcta-ttag-catcaag-ca-a-tagc-taa-gtgtgaacccttga-----
------------------------------------------------------------
---------------------------------
>DIRS-4N1-LTR_DR|1056145
------------------------------------------------------------
----------aag-t-tttac-aaaata-a-ttt-t-gagtggagcatgtaa-taagatt
gatcacgatcggtcgctcaccc-gca----------------------atcat-t-gata
ac-c-------atcagat---atccaagcct-a-ca-at-aagt-a-gcc--c-at-ttc
cacct---t-agt-tccc--ttatct-tt-g----ttt-t--tg-aagaa-t-ccc-c--
c-c--aacccctcca--tctcc------------tc-ct-ttacca---gggaactccca
agacc-----tagctaatctcgg-ac--tccc-t-t--g-c-aaactca--a-tgactag
acaggagccctgggctcaaa-tatcaccgagctcagggttctct-cag-------a--ac
accaaacctgc--attag-tatcaag-ca-a-tatc-taa-ctgtgaactcttgaa----
------------------------------------------------------------
---------------------------------
>DIRS-4N1-LTR_DR|1056146
------------------------------------------------------------
-------------------------------ttcg--ggaag---cacaaga-tatgctt
gaccgcagccggtctctcaacc-gta----------------------atccg--tgata
a-----t-cctatcacatt-gagccaagtct-a-ca-at-aa---atgac--c-aa-tct
catcc---t-a-c-tgact-t-attt-tt-g--t-ttt----gg-aacaa-t-ccc-c--
cat---tccacccca-tctcct-catt-ttc-atcc-tt-t-ac-aagggggatctctc-
ag--------------atctcag-aa--ccct-tta--c-a-tgatt-------------
-------------g-ccagt-tatccctaagctcagggttctct-cct-gg-gacagcat
gccaaaccttcaaa-taa--gtcaag-ca-a-ta----a---cgtgacctcttgaaacaa
ttttaaatta--------------------------------------------------
---------------------------------
>DIRS-4N1-LTR_DR|1056147
------------------------------------------------------------
----------aag-t-tttac------a-a-ttt-c-gagtggatcatgtgc-tattatt
gaaaacggctggtctcgcatc-gaca----------------------atca-tt-ggta
a------accaatcagac-gacttcaagccta--ca--t-aaat-a-gac--a-aa--tt
ttctt-----a-c-ctctt-ttatct-tc-a--ttttt-tg----aagaa-t-cct-t--
t---a-tttacccta-tctccc-cttt-ttt-cc-tcct----------agtagctctcg
agacc------acctgatcccgg-aa--ctct------------------------ccag
gcgagagccatgggctcaa-gtacctccaagctcagggttctcc-ttc-gg-gtcagcat
gctaaacctgcaa-tcag-tatcaag-tg-t-tagc-taa--------------------
------------------------------------------------------------
---------------------------------
>DIRS-4N1-LTR_DR|1056148
----------------------------------------------------------cg
tgataagt-aaag-t-tttac-aaacta-a-ttt-c-gagaggagcatgtga-tatgact
gattgtggcctgcttctcatct-gta----------------------atctg--caata
a---tc--c-aatcagaat-gatttaagctt-a-ca-aa-aaat-a-gac--c-aa-ttt
tgtcc---t-a-c-catcc-t-atct-ta-g----ttt-t--aa-aagaa-t-ccc-c--
c-c--ttccacccca-tctctg-gtca-tga-ctct-cc-actctc-aag----------
-----------accagatttcgg-ac--ccac-t-t--a-t-atgctta--t-tgaccag
gctggagccctgggctcaat-tatctctgagcttagggttccct-ccc-ag-cacaacat
gccaaaccagctaa-tag-tgtcaag-ca-t-taca-tta-gtgcgaacgcttgaa----
------------------------------------------------------------
---------------------------------
>DIRS-4N1-LTR_DR|1056149
------------------------------------------------------------
----------aag-t-tttat-gaacta-g-ttt-c-gaga------cataa-tataatt
gattgtggctggtctctcgtcc-gta----------------------aacag--caata
a-----t-ccaatcagatt-gatccaaa--------------at-a-gac---tga-att
caccc---t-a-c-tgcct-t-atct-tt-g--t-ttt----gg-aagaa-t-ccc-a--
a-c---tcg---------------------------------------ggggagtgctcg
agtcc-----tacctgatcttgg-ac--cccc-t-t----t-atgttaa-ct--aatcag
gcagtag-----------aa-cattaccgagttcaaggctttgt-ccg-ag-gacaacat
gccaaacctcctga-tag-caacagg-ca-a-tatc-taa-gtgtgaactcttaaa----
------------------------------------------------------------
---------------------------------
>DIRS-4N1-LTR_DR|1056150
------------------------------------------------------------
----------aag-t-tttac-aaacta-a-ttt-t-g---------gtcaa-ttgatat
gattatggctagtctctcatct-gtg----------------------atgag-c-aata
at-c----g-aaacagatt-gatccaagctt-a-ca-at-aatt-a-gat--c-ga-ttt
caacc---t-a-c-tgcc--ttatct-tt-g----ttt-t--gg-aagaa-t-ccc-t--
c-c--atccacccca-tctcct-cctt-tt--cctt-ct-gct--------gagctctcg
agacc-----tacctgatctcgg-ac--cccc-t-tata-t-atactta--t-tgaccaa
gcggaaaccctggggccaat-tatatccgagctcaggtttctct-ccc-ag-aacagcat
gccaaacctgctaa-tag-agtcaag-ta-a-tatc-caa-gtgtgaactcttgaaa---
------------------------------tctatatacagtatagcgttttca--agca
tg-----------------------ggttgaa-
>DIRS-4N1-LTR_DR|1056151
------------------------------------------------------------
----------aaa-t-ttcac-aaacta-a-ttt-t-gaggggagcatgtga-tattatt
gatcgcagcgggtctcacatca-gta----------------------atcaa-t-tgta
ag-c----c-aatcggatc-atttcaaactc-a-c-aaa-aaat-a-ga---c-tg-aca
tgcat---t-a-c-tccc--tcatct-tt-a--t-ttt-t--tg-aagaa-t-cc---c-
c-c-a-tccacccca-tctcca-ct-t-ttc-ct-c-ct-atacta-gggggagctttcg
agaac-----tacctgatctcgt-ac--ccac-t-c--a-c-atgctca--t-tgaacag
gcgggagccctgggttcaat-tatttccacgctcagggtactct-ccc-gg-gacagcat
gccaaacctgctag-tat-tatcatc-ta-a-tatc-taa-gtgttaacacttgaaatca
tctttattt----------tgtgaagtatgccacaaaatatttcag--------------
---------------------------------
>DIRS-4N1-LTR_DR|1056152
----cgtcgccgtaaat-------------------------------------------
---caaat-aaag-t-tttat-aaacaa-a-ttt-t-aagaggagcacgtga-tatgatt
gatcacgaggggtctggcatc-aataa----------------------tca-tt-gcta
g------tccagtc----------------------------------------------
------------------------------------------------------------
------------------------------------------------------------
------------------------------------------------------------
------------------------------------------------------------
------------------------------------------------------------
------------------------------------------------------------
---------------------------------
>DIRS-4N1-LTR_DR|1056153
------------------------------------------------------------
------------------------------------------------------------
------------------------------------------------atta-tt-gcta
g------accaatcggat-gaattttagcctc--ca-aa-aaataa-atc--a--a--tt
catcc---t-a-c-cttcc-ttctt-----c--g-ttt-tg----aacaa-t-ccc-a--
c-c-a-tccacccca-tctacc-cctt-t-c-ct-c-ct-ttacca-gggggagctctca
agacc-----tacctgatcttgg-ag--cccc-tgt----c-atgctac---atgactag
gcgtgagctctgggctcaa-ggatcttcgagctcagggttcttt-ccc-ag-gacagcat
gtcaaatctgcaaa-ttg-tatcaaa-caa-------taa-gtgtgaacttatgtgaaat
gcatatttaaa-------------------------------------------------
---------------------------------
>DIRS-4N1-LTR_DR|1056154
------------------------------------------------------------
----aagt-gaag-t-tactc-aaacta-a-ttt-t-gagaggagcatgtca-tatgatt
aattgcggctggtctctcatat-ata----------------------atca-tt-agta
a-gc----c-actcggata-attccaaactt-a-c-tat-aaat-a-gcc--c--g-act
agcat---t-a-c-t-gtc-ttatct-tc-g-tt-ttt-tt--g-aagaa-t-cgc-c--
t-c-a-tccacccca-tttccc-cc-t-ttc-ct-c-ct-ttatta-gagggagctctcg
agaac-----tacctgatctcgt-ac--cccc-t-t------------------------
------------------------------------------------------------
------------------------------------------------------------
[truncated: 435,615 more chars]
