# Supplementary material for: Zebrafish transposable elements show extensive diversification in age, genomic distribution, and developmental expression
Source: Genome Res. 2022 Jul;32(7):1408–23. doi: 10.1101/gr.275655.121 (PMC9341512; doi:10.1101/gr.275655.121)
Supplement: Supplemental Material [file supp_gr.275655.121_Supplementary_data_2.tar.gz › supp-data-2/Gypsy-33.mafft.fa]

>Gypsy-33|89019
------------------------------------------------------------
------------------------------------------------------------
------------------------------------------------------------
------------------------------------------------------------
------------------------------------------------------------
------------------------------------------------------------
------------------------------------------------------------
------------------------------------------------------------
------------------------------------------------------------
------------------------------------------------------------
------------------------------------------------------------
------------------------------------------------------------
------------------------------------------------------------
------------------------------------------------------------
------------------------------------------------------------
------------------------------------------------------------
------------------------------------------------------------
------------------------------------------------------------
------------------------------------------------------------
------------------------------------------------------------
------------------------------------------------------------
------------------------------------------------------------
-----------------------------------------------catctctgggaaa
aacattattagtttt---------------------------------------------
------------------------------------------------------------
------------------------------------------------------------
------------------------------------------------------------
------------------------------------------------------------
------------------------------------------------------------
------------------------------------------------------------
------------------------------------------------------------
------------------------------------------------------------
------------------------------------------------------------
--------ccacacaaac-------------------------------------atat-
-----------------------------acacacac-a---------------------
------------------------------------------------------------
----------gacgtgcgtgcacacacaca------------------------------
------------------------------------------cacacacacacaatt---
------------------------------------------------------------
------------------------------------------------------------
------------------------------------------------------------
-acaca--------------tgcatacacacatact------------------------
------------------------------------------------------------
------------------------------------------------------------
---------------cacctacaaacagacct----------------------------
------------------------------------------------------------
------------------------------------------------------------
------------------------------------------------------------
------------------------------------------------------------
------------------------------------------------------------
------------------------------------------------------------
------------------------------------------------------------
------------------------------------------------------------
------------------------------------------------------------
------------------------------------------------------------
------------------------------------------------------------
------------------------------------------------------------
------------------------------------------------------------
------------------------------------------------------------
------------------------------------------------------------
------------------------------------------------------------
------------------------------------------------------------
------------------------------------------------------------
------------------------------------------------------------
------------------------------------------------------------
------------------------------------------------------------
------------------------------------------------------------
------------------------------------------------------------
------------------------------------------------------------
------------------------------------------------------------
------------------------------------------------------------
------------------------------------------------------------
------------------------------------------------------------
------------------------------------------------------------
------------------------------------------------------------
------------------------------------------------------------
------------------------------------------------------------
------------------------------------------------------------
------------------------------------------------------------
------------------------------------------------------------
------------------------------------------------------------
------------------------------------------------------------
------------------------------------------------------------
------------------------------------------------------------
------------------------------------------------------------
------------------------------------------------------------
------------------------------------------------------------
------------------------------------------------------------
------------------------------------------------------------
------------------------------------------------------------
------------------------------------------------------------
------------------------------------------------------------
------------------------------------------------------------
------------------------------------------------------------
------------------------------------------------------------
------------------------------------------------------------
------------------------------------------------------------
------------------------------------------------------------
------------------------------------------------------------
------------------------------------------------------------
------------------------------------------------------------
------------------------------------------------------------
------------------------------------------------------------
------------------------------------------------------------
------------------------------------------------------------
------------------------------------------------------------
------------------------------------------------------------
------------------------------------------------------------
------------------------------------------------------------
------------------------------------------------------------
------------------------------------------------------------
------------------------------------------------------------
------------------------------------------------------------
------------------------------------------------------------
------------------------------------------------------------
------------------------------------------------------------
------------------------------------------------------------
------------------------------------------------------------
------------------------------------------------------------
------------------------------------------------------------
------------------------------------------------------------
------------------------------------------------------------
------------------------------------------------------------
------------------------------------------------------------
------------------------------------------------------------
------------------------------------------------------------
------------------------------------------------------------
------------------------------------------------------------
------------------------------------------------------------
------------------------------------------------------------
------------------------------------------------------------
------------------------------------------------------------
------------------------------------------------------------
------------------------------------------------------------
------------------------------------------------------------
------------------------------------------------------------
------------------------------------------------------------
------------------------------------------------------------
------------caca--------------------------------------------
------------------------------------------------------------
------------------------------------------------------------
------------------------------------------------------------
------------------------------------------------------------
------------------------------------------------------------
-----------
>Gypsy-33|89020
------------------------------------------------------------
------------------------------------------------------------
------------------------------------------------------------
------------------------------------------------------------
------------------------------------------------------------
------------------------------------------------------------
------------------------------------------------------------
------------------------------------------------------------
------------------------------------------------------------
------------------------------------------------------------
------------------------------------------------------------
------------------------------------------------------------
------------------------------------------------------------
------------------------------------------------------------
------------------------------------------------------------
------------------------------------------------------------
------------------------------------------------------------
------------------------------------------------------------
------------------------------------------------------------
------------------------------------------------------------
------------------------------------------------------------
------------------------------------------------------------
-------------------------tgtgataaagtcactttaactgttaccgctgggaa
agcagccctggcagttacacacacaca----cacacacacacacacacattctcacacac
acatacttgcaaac------------acacacacacacacaaagatgcgctgacacgcag
acatacacacaggcccact----tcattcattcatcataatgttcctccctgctgttgcc
gctatcggaggagcgggtgcacacgcaatctcgatagcacatggacatatttccataaat
ccactctccgcaattcataagtcaatccataggcatttcatacacctccacttcacctgt
tgtgttgtcttttccgtttggtgtttgtctg-tgtgggcgtagtcaggcttccggtcgcg
atcggtcaaaccgagcacataggaagtgccggtttaagaatgaatgggattgtgtgc--g
catgcgcactgcgaccagaagctgacgaaaatattatgtctgttaaataggtgttttgtg
ttgatgaagtgtgtattatgtgtttatttatattaagaaaatgtattttttgtagttaat
tatatattaagga---ttttttttatgtgtttaatgtgaagtgtggcttgaatgttaggt
tatataatgtttgtgtatttgtacgatttaatacttacctt--ttgaatggtatggccca
caaacgggcaggagtttgggct-------atataagcaa------gagcccaactaccat
ttgaca-cttgttaaccaagtcgatgcaagagt---gctactgtggtacctcgagtaa--
-----------gtatat-tgtggatacctgt-----------------------------
--gattattgtta-----ttattatttt----------------tgtagatataattgaa
gtata----------------------------------tttttgcagatttta------
-----ttgtcctgtttgttgt-------------------------------ttctt---
----tggtactttttat-------------------------------attttttttgtt
agcact--------------ggtaaatatcttcact------------------------
------------------gtggatggac--------------tttttg----------gc
actgtaaa------taaacatc--------accttgcacgaca-----------------
gtgc-tt--------tgcgagtaagcca--------------------------------
--------t--cagtt--------------------------------------------
------------------------------------------------------------
------------------------------------------------------------
------------------------------------------------------------
------------------------------------------------------------
------------------------------------------------------------
------------------------------------------------------------
------------------------------------------------------------
------------------------------------------------------------
------------------------------------------------------------
------------------------------------------------------------
------------------------------------------------------------
------------------------------------------------------------
------------------------------------------------------------
------------------------------------------------------------
------------------------------------------------------------
------------------------------------------------------------
------------------------------------------------------------
------------------------------------------------------------
------------------------------------------------------------
------------------------------------------------------------
------------------------------------------------------------
------------------------------------------------------------
------------------------------------------------------------
------------------------------------------------------------
------------------------------------------------------------
------------------------------------------------------------
------------------------------------------------------------
------------------------------------------------------------
------------------------------------------------------------
------------------------------------------------------------
------------------------------------------------------------
------------------------------------------------------------
------------------------------------------------------------
------------------------------------------------------------
------------------------------------------------------------
------------------------------------------------------------
------------------------------------------------------------
------------------------------------------------------------
------------------------------------------------------------
------------------------------------------------------------
------------------------------------------------------------
------------------------------------------------------------
------------------------------------------------------------
------------------------------------------------------------
------------------------------------------------------------
------------------------------------------------------------
------------------------------------------------------------
------------------------------------------------------------
------------------------------------------------------------
------------------------------------------------------------
------------------------------------------------------------
------------------------------------------------------------
------------------------------------------------------------
------------------------------------------------------------
------------------------------------------------------------
------------------------------------------------------------
------------------------------------------------------------
------------------------------------------------------------
------------------------------------------------------------
------------------------------------------------------------
------------------------------------------------------------
------------------------------------------------------------
------------------------------------------------------------
------------------------------------------------------------
------------------------------------------------------------
------------------------------------------------------------
------------------------------------------------------------
------------------------------------------------------------
------------------------------------------------------------
------------------------------------------------------------
------------------------------------------------------------
------------------------------------------------------------
------------------------------------------------------------
------------------------------------------------------------
------------------------------------------------------------
------------------------------------------------------------
------------------------------------------------------------
------------------------------------------------------------
------------------------------------------------------------
------------------------------------------------------------
------------------------------------------------------------
------------------------------------------------------------
------------------------------------------------------------
------------------------------------------------------------
------------------------------------------------------------
------------------------------------------------------------
------------------------------------------------------------
------------------------------------------------------------
------------------------------------------------------------
------------------------------------------------------------
------------------------------------------------------------
------------------------------------------------------------
------tttccccttccgaactcacatttct----------------------------c
cccctgaagacgaactggtgggccc-----------------------------------
------------------------------------------------------------
------------------------------------------------------------
------------------------------------------------------------
------------------------------------------------------------
-----------
>Gypsy-33|89021
------------------------------------------------------------
------------------------------------------------------------
------------------------------------------------------------
------------------------------------------------------------
------------------------------------------------------------
------------------------------------------------------------
------------------------------------------------------------
------------------------------------------------------------
------------------------------------------------------------
------------------------------------------------------------
------------------------------------------------------------
------------------------------------------------------------
------------------------------------------------------------
------------------------------------------------------------
------------------------------------------------------------
------------------------------------------------------------
------------------------------------------------------------
------------------------------------------------------------
------------------------------------------------------------
------------------------------------------------------------
------------------------------------------------------------
------------------------------------------------------------
------------------------------------------------------------
------------------------------------------------------------
------------------------------------------------------------
------------------------------------------------------------
------------------------------------------------------------
------------------------------------------------------------
------------------------------------------------------------
------------------------------------------------------------
------------------------------------------------------------
------------------------------------------------------------
------------------------------------------------------------
----------------------------------------------------------tc
aatgctggg------------------aaacacactc-c---------------------
------------------------------------------------------------
----------cattcacacacacttttgctc---------------gttattt-----ga
------------------------------------gacattcacacacacatactc---
------------------------------------------------------------
------------------------------------------------------------
------------------------------------------------------------
-ataga--------------cacgcacttacacagg------------------------
------------------------------------------------------------
------------------------------------------------------------
---------------cacacacttataacaga----------------------------
------------------------------------------------------------
------------------------------------------------------------
------------------------------------------------------------
------------------------------------------------------------
------------------------------------------------------------
------------------------------------------------------------
------------------------------------------------------------
------------------------------------------------------------
------------------------------------------------------------
------------------------------------------------------------
------------------------------------------------------------
------------------------------------------------------------
------------------------------------------------------------
------------------------------------------------------------
------------------------------------------------------------
------------------------------------------------------------
------------------------------------------------------------
------------------------------------------------------------
------------------------------------------------------------
------------------------------------------------------------
------------------------------------------------------------
------------------------------------------------------------
------------------------------------------------------------
------------------------------------------------------------
------------------------------------------------------------
------------------------------------------------------------
------------------------------------------------------------
------------------------------------------------------------
------------------------------------------------------------
------------------------------------------------------------
------------------------------------------------------------
------------------------------------------------------------
------------------------------------------------------------
------------------------------------------------------------
------------------------------------------------------------
------------------------------------------------------------
------------------------------------------------------------
------------------------------------------------------------
------------------------------------------------------------
------------------------------------------------------------
------------------------------------------------------------
------------------------------------------------------------
------------------------------------------------------------
------------------------------------------------------------
------------------------------------------------------------
------------------------------------------------------------
------------------------------------------------------------
------------------------------------------------------------
------------------------------------------------------------
------------------------------------------------------------
------------------------------------------------------------
------------------------------------------------------------
------------------------------------------------------------
------------------------------------------------------------
------------------------------------------------------------
------------------------------------------------------------
------------------------------------------------------------
------------------------------------------------------------
------------------------------------------------------------
------------------------------------------------------------
------------------------------------------------------------
------------------------------------------------------------
------------------------------------------------------------
------------------------------------------------------------
------------------------------------------------------------
------------------------------------------------------------
------------------------------------------------------------
------------------------------------------------------------
------------------------------------------------------------
------------------------------------------------------------
------------------------------------------------------------
------------------------------------------------------------
------------------------------------------------------------
------------------------------------------------------------
------------------------------------------------------------
------------------------------------------------------------
------------------------------------------------------------
------------------------------------------------------------
------------------------------------------------------------
------------------------------------------------------------
------------------------------------------------------------
------------------------------------------------------------
------------------------------------------------------------
------------------------------------------------------------
------------------------------------------------------------
------------------------------------------------------------
------------------------------------------------------------
------------------------------------------------------------
------------------------------------------------------------
------------------------------------------------------------
------------------------------------------------------------
------------------------------------------------------------
------------------------------------------------------------
------------ca----------------------------------------------
------------------------------------------------------------
------------------------------------------------------------
------------------------------------------------------------
------------------------------------------------------------
------------------------------------------------------------
-----------
>Gypsy-33|89022
------------------------------------------------------------
------------------------------------------------------------
------------------------------------------------------------
------------------------------------------------------------
------------------------------------------------------------
------------------------------------------------------------
------------------------------------------------------------
------------------------------------------------------------
------------------------------------------------------------
------------------------------------------------------------
------------------------------------------------------------
------------------------------------------------------------
------------------------------------------------------------
------------------------------------------------------------
------------------------------------------------------------
------------------------------------------------------------
------------------------------------------------------------
------------------------------------------------------------
------------------------------------------------------------
------------------------------------------------------------
------------------------------------------------------------
------------------------------------------------------------
------------------------------------------------------------
------------------------------------------------------------
------------------------------------------------------------
------------------------------------------------------------
------------------------------------------------------------
------------------------------------------------------------
------------------------------------------------------------
------------------------------------------------------------
------------------------------------------------------------
------------------------------------------------------------
------------------------------------------------------------
---------cacaagcac-------------------------------------acaca
cacac------------------------acacaagc-a---------------------
------------------------------------------------------------
----------caagcacaagcacaagcaca------------------------------
------------------------------------------cgcacacgcgcacgc---
------------------------------------------------------------
------------------------------------------------------------
------------------------------------------------------------
-gcaaa--------------cacacacacacacaca------------------------
------------------------------------------------------------
------------------------------------------------------------
---------------cacacacacactacagc----------------------------
------------------------------------------------------------
------------------------------------------------------------
------------------------------------------------------------
------------------------------------------------------------
------------------------------------------------------------
------------------------------------------------------------
------------------------------------------------------------
------------------------------------------------------------
------------------------------------------------------------
------------------------------------------------------------
------------------------------------------------------------
------------------------------------------------------------
------------------------------------------------------------
------------------------------------------------------------
------------------------------------------------------------
------------------------------------------------------------
------------------------------------------------------------
------------------------------------------------------------
------------------------------------------------------------
------------------------------------------------------------
------------------------------------------------------------
------------------------------------------------------------
------------------------------------------------------------
------------------------------------------------------------
------------------------------------------------------------
------------------------------------------------------------
------------------------------------------------------------
------------------------------------------------------------
------------------------------------------------------------
------------------------------------------------------------
------------------------------------------------------------
------------------------------------------------------------
------------------------------------------------------------
------------------------------------------------------------
------------------------------------------------------------
------------------------------------------------------------
------------------------------------------------------------
------------------------------------------------------------
------------------------------------------------------------
------------------------------------------------------------
------------------------------------------------------------
------------------------------------------------------------
------------------------------------------------------------
------------------------------------------------------------
------------------------------------------------------------
------------------------------------------------------------
------------------------------------------------------------
------------------------------------------------------------
------------------------------------------------------------
------------------------------------------------------------
------------------------------------------------------------
------------------------------------------------------------
------------------------------------------------------------
------------------------------------------------------------
------------------------------------------------------------
------------------------------------------------------------
------------------------------------------------------------
------------------------------------------------------------
------------------------------------------------------------
------------------------------------------------------------
------------------------------------------------------------
------------------------------------------------------------
------------------------------------------------------------
------------------------------------------------------------
------------------------------------------------------------
------------------------------------------------------------
------------------------------------------------------------
------------------------------------------------------------
------------------------------------------------------------
------------------------------------------------------------
------------------------------------------------------------
------------------------------------------------------------
------------------------------------------------------------
------------------------------------------------------------
------------------------------------------------------------
------------------------------------------------------------
------------------------------------------------------------
------------------------------------------------------------
------------------------------------------------------------
------------------------------------------------------------
------------------------------------------------------------
------------------------------------------------------------
------------------------------------------------------------
------------------------------------------------------------
------------------------------------------------------------
------------------------------------------------------------
------------------------------------------------------------
------------------------------------------------------------
------------------------------------------------------------
------------------------------------------------------------
------------------------------------------------------------
------------------------------------------------------------
------------------------------------------------------------
------------caatttagtttattcaattcacctatagtg------------------
------------------------------------------------------------
------------------------------------------------------------
------------------------------------------------------------
------------------------------------------------------------
------------------------------------------------------------
-----------
>Gypsy-33|161114
------------------------------------------------------------
------------------------------------------------------------
------------------------------------------------------------
------------------------------------------------------------
------------------------------------------------------------
------------------------------------------------------------
------------------------------------------------------------
------------------------------------------------------------
------------------------------------------------------------
------------------------------------------------------------
------------------------------------------------------------
------------------------------------------------------------
------------------------------------------------------------
------------------------------------------------------------
------------------------------------------------------------
------------------------------------------------------------
------------------------------------------------------------
------------------------------------------------------------
------------------------------------------------------------
------------------------------------------------------------
------------------------------------------------------------
------------------------------------------------------------
------------------------------------------------------------
------------------------------------------------------------
------------------------------------------------------------
------------------------------------------------------------
------------------------------------------------------------
------------------------------------------------------------
------------------------------------------------------------
------------------------------------------------------------
------------------------------------------------------------
------------------------------------------------------------
------------------------------------------------------------
---------cacacacac-------------------------------------acaca
cacac------------------------acacacac-a---------------------
------------------------------------------------------------
----------cacacacacacacacacaca------------------------------
------------------------------------------cacacacacacacac---
------------------------------------------------------------
------------------------------------------------------------
------------------------------------------------------------
-acaca--------------cacacacacgtttgtt------------------------
------------------------------------------------------------
------------------------------------------------------------
---------------tgttgacataacatag-----------------------------
------------------------------------------------------------
------------------------------------------------------------
------------------------------------------------------------
------------------------------------------------------------
------------------------------------------------------------
------------------------------------------------------------
------------------------------------------------------------
------------------------------------------------------------
------------------------------------------------------------
------------------------------------------------------------
------------------------------------------------------------
------------------------------------------------------------
------------------------------------------------------------
------------------------------------------------------------
------------------------------------------------------------
------------------------------------------------------------
------------------------------------------------------------
------------------------------------------------------------
------------------------------------------------------------
------------------------------------------------------------
------------------------------------------------------------
------------------------------------------------------------
------------------------------------------------------------
------------------------------------------------------------
------------------------------------------------------------
------------------------------------------------------------
------------------------------------------------------------
------------------------------------------------------------
------------------------------------------------------------
------------------------------------------------------------
------------------------------------------------------------
------------------------------------------------------------
------------------------------------------------------------
------------------------------------------------------------
------------------------------------------------------------
------------------------------------------------------------
------------------------------------------------------------
------------------------------------------------------------
------------------------------------------------------------
------------------------------------------------------------
------------------------------------------------------------
------------------------------------------------------------
------------------------------------------------------------
------------------------------------------------------------
------------------------------------------------------------
------------------------------------------------------------
------------------------------------------------------------
------------------------------------------------------------
------------------------------------------------------------
------------------------------------------------------------
------------------------------------------------------------
------------------------------------------------------------
------------------------------------------------------------
------------------------------------------------------------
------------------------------------------------------------
------------------------------------------------------------
------------------------------------------------------------
------------------------------------------------------------
------------------------------------------------------------
------------------------------------------------------------
------------------------------------------------------------
------------------------------------------------------------
------------------------------------------------------------
------------------------------------------------------------
------------------------------------------------------------
------------------------------------------------------------
------------------------------------------------------------
------------------------------------------------------------
------------------------------------------------------------
------------------------------------------------------------
------------------------------------------------------------
------------------------------------------------------------
------------------------------------------------------------
------------------------------------------------------------
------------------------------------------------------------
------------------------------------------------------------
------------------------------------------------------------
------------------------------------------------------------
------------------------------------------------------------
------------------------------------------------------------
------------------------------------------------------------
------------------------------------------------------------
------------------------------------------------------------
------------------------------------------------------------
------------------------------------------------------------
------------------------------------------------------------
------------------------------------------------------------
------------------------------------------------------------
------------------------------------------------------------
------------------------------------------------------------
------------------------------------------------------------
------------------------------------------------------------
------------------------------------------------------------
-------------gtttccattcattttat------------------------------
------------------------------------------------------------
------------------------------------------------------------
------------------------------------------------------------
------------------------------------------------------------
------------------------------------------------------------
-----------
>Gypsy-33|161115
------------------------------------------------------------
------------------------------------------------------------
------------------------------------------------------------
------------------------------------------------------------
------------------------------------------------------------
------------------------------------------------------------
------------------------------------------------------------
------------------------------------------------------------
------------------------------------------------------------
------------------------------------------------------------
------------------------------------------------------------
------------------------------------------------------------
------------------------------------------------------------
------------------------------------------------------------
------------------------------------------------------------
------------------------------------------------------------
------------------------------------------------------------
------------------------------------------------------------
------------------------------------------------------------
------------------------------------------------------------
------------------------------------------------------------
------------------------------------------------------------
------------------------------------------------------------
------------------------------------------------------------
------------------------------------------------------------
------------------------------------------------------------
------------------------------------------------------------
-------------------------------------------------acttcacctgt
tgtgttgtcttttccgtttggtgtttgtctg-tgtgggcgtagtcaggcttccggttgca
atcggtcaaaccgagcacataggaagtgccggtataagaatgcatgggtttggaagcta-
----------acgatcggaagctaacgaagccattatgtctg-ttaataggtgttttgtg
ttcatgaagttcgtattatgtgtttatttatattaagaagatttatgttttgttgttaat
tatatattaagga-ttttttctt--tgtgtttaatgtgaagtgtggattgaatgttaagt
tttttaatgtttgtgtatttgtccaatttaatatgtatct---ttggatggtatagccca
caaacgggcgggagtttaggct-------atataagcca------gagcccaactaccat
acaaca-cttgtt-------------------t---gcaactgtggtgccttgagcaaat
tc---------ttatat-tgtggatacctgt-----------------------------
--tattatcgtta-----ttatttttttt--------------ttgtagatatatttgga
gtatat--------------------------------ttttttgcagatttta------
-----ttttcctgtttgttgt-------------------------------ttctt---
----tagtactttttattttta----------------------------ttcttttgtt
atcact--------------tgtatataccttcact------------------------
------------------gtggatggac--------------tttttg----------gc
actgtaaa------taaacatc--------accttgcacgacac---------------c
ttgc-tt--------tgtgattaagcca--------------------------------
--------t--aatttctc-----------------------------------------
------------------------------------------------------------
------------------------------------------------------------
------------------------------------------------------------
------------------------------------------------------------
------------------------------------------------------------
------------------------------------------------------------
------------------------------------------------------------
------------------------------------------------------------
------------------------------------------------------------
------------------------------------------------------------
------------------------------------------------------------
------------------------------------------------------------
------------------------------------------------------------
------------------------------------------------------------
------------------------------------------------------------
------------------------------------------------------------
------------------------------------------------------------
------------------------------------------------------------
------------------------------------------------------------
------------------------------------------------------------
------------------------------------------------------------
------------------------------------------------------------
------------------------------------------------------------
------------------------------------------------------------
------------------------------------------------------------
------------------------------------------------------------
------------------------------------------------------------
------------------------------------------------------------
------------------------------------------------------------
------------------------------------------------------------
------------------------------------------------------------
------------------------------------------------------------
------------------------------------------------------------
------------------------------------------------------------
------------------------------------------------------------
------------------------------------------------------------
------------------------------------------------------------
------------------------------------------------------------
------------------------------------------------------------
------------------------------------------------------------
------------------------------------------------------------
------------------------------------------------------------
------------------------------------------------------------
------------------------------------------------------------
------------------------------------------------------------
------------------------------------------------------------
------------------------------------------------------------
------------------------------------------------------------
------------------------------------------------------------
------------------------------------------------------------
------------------------------------------------------------
------------------------------------------------------------
------------------------------------------------------------
------------------------------------------------------------
------------------------------------------------------------
------------------------------------------------------------
------------------------------------------------------------
------------------------------------------------------------
------------------------------------------------------------
------------------------------------------------------------
------------------------------------------------------------
------------------------------------------------------------
------------------------------------------------------------
------------------------------------------------------------
------------------------------------------------------------
------------------------------------------------------------
------------------------------------------------------------
------------------------------------------------------------
------------------------------------------------------------
------------------------------------------------------------
------------------------------------------------------------
------------------------------------------------------------
------------------------------------------------------------
------------------------------------------------------------
------------------------------------------------------------
------------------------------------------------------------
------------------------------------------------------------
------------------------------------------------------------
------------------------------------------------------------
------------------------------------------------------------
------------------------------------------------------------
------------------------------------------------------------
------------------------------------------------------------
------------------------------------------------------------
------------------------------------------------------------
------------------------------------------------------------
------------------------------------------------------------
------------------------------------------------------------
------------------------------------------------------------
------------------------------------------------------------
------------------------------------------------------------
------------------------------------------------------------
-----------------------------------------------------------c
cccttgaagacgagctggtgggctcgttt----------------------------tca
tcaca-------------------------------------------------------
------------------------------------------------------------
------------------------------------------------------------
------------------------------------------------------------
-----------
>Gypsy-33|161116
t-----------------------------------------------------------
------------------------------------------------------------
------gaaagaggagataaagttgatgaaggagctaggagtgatcgaaccatcaacgag
tgagtggagcagcctaatggtgatcgttccccagaaagatggatccttgcgtgtctgcat
tgatttctgtaagctcaatacccagtccaagtcagatgcatacccgatgctaagagttga
tgatctgctggtcgagccaaatacattaccacgctagacttatgtaagggatactggcag
gtaccccttaacccggagtccagaccatacacagctttccgaacaccatttggattattt
cacttcacagcccttccttttggccttcatggggcaccagccaccttccaaaggctgatg
gatagagtacttcaaggttgtgaagactgggcagcagcatatttggatgacatggtaatt
cacagtaattcttggtcagaacatctacaacatcttcaacagacactaaagaagatagca
gaagcaggactggccttaaatgtgtctaaatgtgagtgggcaaggcaagagcccaaggat
accacctgggcaatggacagcttaaacctcagattgacaaggtagaagcgattcgcagga
gcccacagccaaagaccaagaaggaagtgagatcgttcctaggacttgtaggctggtaca
ggaaatttgtcccaaactttgcctctatcgctgctcctttaactaacttgttgtctaagt
cagtcacaaatcctgttccatggaccaatgactgtaaaaaagctttcaaaaccctgaaag
agaaaatgtgttccagtccagtcttacagagtcccgatttctcaaaaaggttcctggtgc
aagcagatgcttctgcaacaggaattggagctgtccttgcccaaggaaatgcagaggaac
aaaaacctattgttttcttcagccgcaagctactgccgaggaagacaagatattctgcaa
ttgagaaagaaggtcttgcaatcaattggtctctggacagtttac-----tacctcctag
gccgagagtttgatttggaaactgaccaccgggcccttacctggatccagtccatgagag
accacaatgccagagtcacctgatggtacctcgccctgcagtcataccactttataataa
gccatctaccgggtagactcaatgtggtagccgactacctgtccaggt-cccggccagta
ggtggctgggagaggtggaaggtgatgtgataaagtcacattaactgtcaccgctgggaa
atcagcactggcagttacacacacacattctcacacacacacaaacattctcacgcacac
acatacttgcaaacacacacacacacacacacacacacacacagacgcgctgacacacag
acatactcataggcctacttacctcattcattcatcataatgttcctccctgccgttact
gctatcggaggagcgggtgcacacgcgatattgatagcacatggacatatttccataaat
cctctctcctcaattcatagta--atccataagcatttcatacacctccacttcacctgt
tgtgttgtcttttccgtttgatgtttgtctg-tgtgggtgtagtcaggcttccggtcgcg
atcggtcaaaccaagcacatagaaa-----------------------------------
---------------------------------------------------tgttttgcg
ttcatgaagtgtgtattatgtgtttatttatattaagaaaatgtatgttttgttgttaag
tatataaaaagga-ttttttctttatgtgtttaaaatgaagtgtggattgaatgttaagt
tttttaatgtttgtttatttgtccaattt-atacttacct---ttgaattgtatagccca
caaacgggcgggagtttgggct-------atataagcca------gagcccaactaccat
agcata-cttgtttaccaagtcgatgcaagagt---gctactgtggtgcctcgagcga--
-----------atatat-tgggaatacctgt-----------------------------
--tattatcgttataa--taataatttt----------------tgtagatataattgga
gtata----------------------------------tttttgaagatttta------
-----ttttcctgtttgttgt-------------------------------ttctt---
----tggtactttttattttta----------------------------tttatttatt
ggcact--------------tgtatatgccttcact------------------------
------------------gtggatggac--------------tttttg----------gc
actgtaaa------taaacatc--------accttgcactaca-----------------
gtgc-tt--------tgcgagtaagcca--------------------------------
--------t--catatt-------------------------------------------
------------------------------------------------------------
------------------------------------------------------------
------------------------------------------------------------
------------------------------------------------------------
------------------------------------------------------------
------------------------------------------------------------
------------------------------------------------------------
------------------------------------------------------------
------------------------------------------------------------
------------------------------------------------------------
------------------------------------------------------------
------------------------------------------------------------
------------------------------------------------------------
------------------------------------------------------------
------------------------------------------------------------
------------------------------------------------------------
------------------------------------------------------------
------------------------------------------------------------
------------------------------------------------------------
------------------------------------------------------------
------------------------------------------------------------
------------------------------------------------------------
------------------------------------------------------------
------------------------------------------------------------
------------------------------------------------------------
------------------------------------------------------------
------------------------------------------------------------
------------------------------------------------------------
------------------------------------------------------------
------------------------------------------------------------
------------------------------------------------------------
------------------------------------------------------------
------------------------------------------------------------
------------------------------------------------------------
------------------------------------------------------------
------------------------------------------------------------
------------------------------------------------------------
------------------------------------------------------------
------------------------------------------------------------
------------------------------------------------------------
------------------------------------------------------------
------------------------------------------------------------
------------------------------------------------------------
------------------------------------------------------------
------------------------------------------------------------
------------------------------------------------------------
------------------------------------------------------------
------------------------------------------------------------
------------------------------------------------------------
------------------------------------------------------------
------------------------------------------------------------
------------------------------------------------------------
------------------------------------------------------------
------------------------------------------------------------
------------------------------------------------------------
------------------------------------------------------------
------------------------------------------------------------
------------------------------------------------------------
------------------------------------------------------------
------------------------------------------------------------
------------------------------------------------------------
------------------------------------------------------------
------------------------------------------------------------
------------------------------------------------------------
------------------------------------------------------------
------------------------------------------------------------
------------------------------------------------------------
------------------------------------------------------------
------------------------------------------------------------
------------------------------------------------------------
------------------------------------------------------------
------------------------------------------------------------
------------------------------------------------------------
------------------------------------------------------------
------------------------------------------------------------
------------------------------------------------------------
------------------------------------------------------------
------------------------------------------------------------
------------------------------------------------------------
------------------------------------------------------------
------------------------------------------------------------
------------------------------------------------------------
------------------------------------------------------------
------------------------------------------------------------
------------------------------------------------------------
------------------------------------------------------------
------------------------------------------------------------
------------------------------------------------------------
------------------------------------------------------------
------------------------------------------------------------
------------------------------------------------------------
------------------------------------------------------------
------tttccccttaagaactcgcatttct----------------------------c
cccctgaagatgagctggtgggctc-ttt----------------------------tca
taaca-------------------------------------------------------
------------------------------------------------------------
------------------------------------------------------------
------------------------------------------------------------
-----------
>Gypsy-33|233949
------------------------------------------------------------
------------------------------------------------------------
------------------------------------------------------------
------------------------------------------------------------
------------------------------------------------------------
------------------------------------------------------------
------------------------------------------------------------
------------------------------------------------------------
------------------------------------------------------------
------------------------------------------------------------
------------------------------------------------------------
------------------------------------------------------------
------------------------------------------------------------
------------------------------------------------------------
------------------------------------------------------------
------------------------------------------------------------
------------------------------------------------------------
------------------------------------------------------------
------------------------------------------------------------
------------------------------------------------------------
------------------------------------------------------------
------------------------------------------------------------
------------------------------------------------------------
------------------------------------------------------------
------------------------------------------------------------
------------------------------------------------------------
------------------------------------------------------------
------------------------------------------------------------
------------------------------------------------------------
------------------------------------------------------------
------------------------------------------------------------
------------------------------------------------------------
------------------------------------------------------------
----------------acttgt------------------------aatggtatagccca
caaacgagcaggagtttaggct-------acataagctag----agagcccaactctaga
aaatag-cttgtttaccaagtcaatgcaagagt---gctactgcagtgcctcaagcaaac
tc---------gtatat-tgtggataccggt---------------------------tg
-ttatta-----------ttattttttt----------------tgtagatatacttgaa
gtaagcccgcaaacgagcaggagactccaaaatatagctttattaccaagtcaatgcacc
tcaagcaaacatgtatattgtg--------------------------------------
-----gatacctgttgttataa--------------------------tttttttgaaga
tatacttggagtatgttttttgtatacaccttcact------------------------
------------------gtggatggac--------------tttctg----------gc
actttaa-----------------------------------------------------
------------------------------------------------------------
------------------------------------------------------------
------------------------------------------------------------
------------------------------------------------------------
------------------------------------------------------------
------------------------------------------------------------
------------------------------------------------------------
------------------------------------------------------------
------------------------------------------------------------
------------------------------------------------------------
------------------------------------------------------------
------------------------------------------------------------
------------------------------------------------------------
------------------------------------------------------------
------------------------------------------------------------
------------------------------------------------------------
------------------------------------------------------------
------------------------------------------------------------
------------------------------------------------------------
------------------------------------------------------------
------------------------------------------------------------
------------------------------------------------------------
------------------------------------------------------------
------------------------------------------------------------
------------------------------------------------------------
------------------------------------------------------------
------------------------------------------------------------
------------------------------------------------------------
------------------------------------------------------------
------------------------------------------------------------
------------------------------------------------------------
------------------------------------------------------------
------------------------------------------------------------
------------------------------------------------------------
------------------------------------------------------------
------------------------------------------------------------
------------------------------------------------------------
------------------------------------------------------------
------------------------------------------------------------
------------------------------------------------------------
------------------------------------------------------------
------------------------------------------------------------
------------------------------------------------------------
------------------------------------------------------------
------------------------------------------------------------
------------------------------------------------------------
------------------------------------------------------------
------------------------------------------------------------
------------------------------------------------------------
------------------------------------------------------------
------------------------------------------------------------
------------------------------------------------------------
------------------------------------------------------------
------------------------------------------------------------
------------------------------------------------------------
------------------------------------------------------------
------------------------------------------------------------
------------------------------------------------------------
------------------------------------------------------------
------------------------------------------------------------
------------------------------------------------------------
------------------------------------------------------------
------------------------------------------------------------
------------------------------------------------------------
------------------------------------------------------------
------------------------------------------------------------
------------------------------------------------------------
------------------------------------------------------------
------------------------------------------------------------
------------------------------------------------------------
------------------------------------------------------------
------------------------------------------------------------
------------------------------------------------------------
------------------------------------------------------------
------------------------------------------------------------
------------------------------------------------------------
------------------------------------------------------------
------------------------------------------------------------
------------------------------------------------------------
------------------------------------------------------------
------------------------------------------------------------
------------------------------------------------------------
------------------------------------------------------------
------------------------------------------------------------
------------------------------------------------------------
------------------------------------------------------------
------------------------------------------------------------
------------------------------------------------------------
------------------------------------------------------------
------------------------------------------------------------
------------------------------------------------------------
------------------------------------------------------------
------------------------------------------------------------
------------------------------------------------------------
------------------------------------------------------------
------------------------------------------------------------
------------------------------------------------------------
------------------------------------------------------------
------------------------------------------------------------
------------------------------------------------------------
-----------
>Gypsy-33|233950
------------------------------------------------------------
------------------------------------------------------------
------------------------------------------------------------
------------------------------------------------------------
------------------------------------------------------------
------------------------------------------------------------
------------------------------------------------------------
------------------------------------------------------------
------------------------------------------------------------
------------------------------------------------------------
------------------------------------------------------------
------------------------------------------------------------
------------------------------------------------------------
------------------------------------------------------------
------------------------------------------------------------
------------------------------------------------------------
------------------------------------------------------------
------------------------------------------------------------
------------------------------------------------------------
------------------------------------------------------------
------------------------------------------------------------
------------------------------------------------------------
------------------------------------------------------------
------------------------------------------------------------
------------------------------------------------------------
------------------------------------------------------------
------------------------------------------------------------
------------------------------------------------------------
------------------------------------------------------------
------------------------------------------------------------
------------------------------------------------------------
------------------------------------------------------------
------------------------------------------------------------
------------------------------------------------------------
------------------------------------------------------------
---------------------------aagatt---gctactgtggtgcctcaagcaaac
tc---------ttatgt-tgtggatacctgt---------------------------tg
------------------ttataattta----------------tgtagatttatatgga
gtata-----------------------------------ttttccagattta-------
-----tttatctgtttattgt-------------------------------ttgtt---
----tggtatgtttggatt------------------------------tttgcttgttt
tgcact--------------tgtatatatcttcact------------------------
------------------gtagatggac--------------tatttg----------gc
ac-----------------atc--------accttgcacgacg-----------------
gtgc-tt--------tgcaagcaagcca--------------------------------
--------t--ctttttt------------------------------------------
------------------------------------------------------------
------------------------------------------------------------
------------------------------------------------------------
------------------------------------------------------------
------------------------------------------------------------
------------------------------------------------------------
------------------------------------------------------------
------------------------------------------------------------
------------------------------------------------------------
------------------------------------------------------------
------------------------------------------------------------
------------------------------------------------------------
------------------------------------------------------------
------------------------------------------------------------
------------------------------------------------------------
------------------------------------------------------------
------------------------------------------------------------
------------------------------------------------------------
------------------------------------------------------------
------------------------------------------------------------
------------------------------------------------------------
------------------------------------------------------------
------------------------------------------------------------
------------------------------------------------------------
------------------------------------------------------------
------------------------------------------------------------
------------------------------------------------------------
------------------------------------------------------------
------------------------------------------------------------
------------------------------------------------------------
------------------------------------------------------------
------------------------------------------------------------
------------------------------------------------------------
------------------------------------------------------------
------------------------------------------------------------
------------------------------------------------------------
------------------------------------------------------------
------------------------------------------------------------
------------------------------------------------------------
------------------------------------------------------------
------------------------------------------------------------
------------------------------------------------------------
------------------------------------------------------------
------------------------------------------------------------
------------------------------------------------------------
------------------------------------------------------------
------------------------------------------------------------
------------------------------------------------------------
------------------------------------------------------------
------------------------------------------------------------
------------------------------------------------------------
------------------------------------------------------------
------------------------------------------------------------
------------------------------------------------------------
------------------------------------------------------------
------------------------------------------------------------
------------------------------------------------------------
------------------------------------------------------------
------------------------------------------------------------
------------------------------------------------------------
------------------------------------------------------------
------------------------------------------------------------
------------------------------------------------------------
------------------------------------------------------------
------------------------------------------------------------
------------------------------------------------------------
------------------------------------------------------------
------------------------------------------------------------
------------------------------------------------------------
------------------------------------------------------------
------------------------------------------------------------
------------------------------------------------------------
------------------------------------------------------------
------------------------------------------------------------
------------------------------------------------------------
------------------------------------------------------------
------------------------------------------------------------
------------------------------------------------------------
------------------------------------------------------------
------------------------------------------------------------
------------------------------------------------------------
------------------------------------------------------------
------------------------------------------------------------
------------------------------------------------------------
------------------------------------------------------------
------------------------------------------------------------
------------------------------------------------------------
------------------------------------------------------------
------------------------------------------------------------
------------------------------------------------------------
------------------------------------------------------------
------------------------------------------------------------
------ggatccctcgcaaactcacatttct----------------------------c
cacctgaagatgagctggtggac-------------------------------------
------------------------------------------------------------
------------------------------------------------------------
------------------------------------------------------------
------------------------------------------------------------
-----------
>Gypsy-33|233951
------------------------------------------------------------
------------------------------------------------------------
------------------------------------------------------------
------------------------------------------------------------
------------------------------------------------------------
------------------------------------------------------------
------------------------------------------------------------
------------------------------------------------------------
------------------------------------------------------------
------------------------------------------------------------
------------------------------------------------------------
------------------------------------------------------------
------------------------------------------------------------
------------------------------------------------------------
------------------------------------------------------------
------------------------------------------------------------
------------------------------------------------------------
------------------------------------------------------------
------------------------------------------------------------
------------------------------------------------------------
------------------------------------------------------------
------------------------------------------------------------
------------------------------------------------------------
------------------------------------------------------------
------------------------------------------------------------
------------------------------------------------------------
------------------------------------------------------------
------------------------------------------------------------
------------------------------------------------------------
------------------------------------------------------------
------------------------------------------------------------
------------------------------------------------------------
------------------------------------------------------------
------------------------------------------------------------
------------------------------------------------------------
------------------------------------------------------------
------------------------------t---------------------------tg
------------------ttattatttt----------------tgttgatat--ttgaa
atatata-------------------------------tatttttctgatttta------
-----ttttcctgtttattgt-------------------------------ttctt---
----tggtattgtttttctgtat-------------------------ttttgtttgttt
tgcact--------------tgtatatactttcact------------------------
------------------gtgaagggac--------------tatttg------------
------------------------------------------------------------
------------------------------------------------------------
------------------------------------------------------------
------------------------------------------------------------
------------------------------------------------------------
------------------------------------------------------------
------------------------------------------------------------
------------------------------------------------------------
------------------------------------------------------------
------------------------------------------------------------
------------------------------------------------------------
------------------------------------------------------------
------------------------------------------------------------
------------------------------------------------------------
------------------------------------------------------------
------------------------------------------------------------
------------------------------------------------------------
------------------------------------------------------------
------------------------------------------------------------
------------------------------------------------------------
------------------------------------------------------------
------------------------------------------------------------
------------------------------------------------------------
------------------------------------------------------------
------------------------------------------------------------
------------------------------------------------------------
------------------------------------------------------------
------------------------------------------------------------
------------------------------------------------------------
------------------------------------------------------------
------------------------------------------------------------
------------------------------------------------------------
------------------------------------------------------------
------------------------------------------------------------
------------------------------------------------------------
------------------------------------------------------------
------------------------------------------------------------
------------------------------------------------------------
------------------------------------------------------------
------------------------------------------------------------
------------------------------------------------------------
------------------------------------------------------------
------------------------------------------------------------
------------------------------------------------------------
------------------------------------------------------------
------------------------------------------------------------
------------------------------------------------------------
------------------------------------------------------------
------------------------------------------------------------
------------------------------------------------------------
------------------------------------------------------------
------------------------------------------------------------
------------------------------------------------------------
------------------------------------------------------------
------------------------------------------------------------
------------------------------------------------------------
------------------------------------------------------------
------------------------------------------------------------
------------------------------------------------------------
------------------------------------------------------------
------------------------------------------------------------
------------------------------------------------------------
------------------------------------------------------------
------------------------------------------------------------
------------------------------------------------------------
------------------------------------------------------------
------------------------------------------------------------
------------------------------------------------------------
------------------------------------------------------------
------------------------------------------------------------
------------------------------------------------------------
------------------------------------------------------------
------------------------------------------------------------
------------------------------------------------------------
------------------------------------------------------------
------------------------------------------------------------
------------------------------------------------------------
------------------------------------------------------------
------------------------------------------------------------
------------------------------------------------------------
------------------------------------------------------------
------------------------------------------------------------
------------------------------------------------------------
------------------------------------------------------------
------------------------------------------------------------
------------------------------------------------------------
------------------------------------------------------------
------------------------------------------------------------
------------------------------------------------------------
------------------------------------------------------------
------------------------------------------------------------
------------------------------------------------------------
------------------------------------------------------------
------------------------------------------------------------
------------------------------------------------------------
------------------------------------------------------------
------------------------------------------------------------
------------------------------------------------------------
------------------------------------------------------------
------------------------------------------------------------
------------------------------------------------------------
-----------
>Gypsy-33|233952
------------------------------------------------------------
------------------------------------------------------------
------------------------------------------------------------
------------------------------------------------------------
------------------------------------------------------------
------------------------------------------------------------
------------------------------------------------------------
------------------------------------------------------------
------------------------------------------------------------
------------------------------------------------------------
------------------------------------------------------------
------------------------------------------------------------
------------------------------------------------------------
------------------------------------------------------------
------------------------------------------------------------
------------------------------------------------------------
------------------------------------------------------------
------------------------------------------------------------
------------------------------------------------------------
------------------------------------------------------------
------------------------------------------------------------
------------------------------------------------------------
------------------------------------------------------------
------------------------------------------------------------
------------------------------------------------------------
------------------------------------------------------------
------------------------------------------------------------
------------------------------------------------------------
------------------------------------------------------------
------------------------------------------------------------
------------------------------------------------------------
------------------------------------------------------------
------------------------------------------------------------
--------gtacgca---------------------------------------------
-----------------------------acacacactg---------------------
------------------------------------------------------------
----------tgcatgcacacacaaatacaa-----------------------------
------------------------------------------cacacaaatacatgc---
------------------------------------------------------------
----------------------------------------ttg-----------------
------------------------------------------------------------
-gcaca--------------caaacatacctttact-----------------------g
tgtt--------------------------------------------------------
------------------------------------------------------------
---------------tatttatttatttattt----------------------------
-------at---------------------------------------------------
------------------------------------------------------------
------------------------------------------------------------
------------------------------------------------------------
------------------------------------------------------------
------------------------------------------------------------
------------------------------------------------------------
------------------------------------------------------------
------------------------------------------------------------
------------------------------------------------------------
------------------------------------------------------------
------------------------------------------------------------
------------------------------------------------------------
------------------------------------------------------------
------------------------------------------------------------
------------------------------------------------------------
------------------------------------------------------------
------------------------------------------------------------
------------------------------------------------------------
------------------------------------------------------------
------------------------------------------------------------
------------------------------------------------------------
------------------------------------------------------------
------------------------------------------------------------
------------------------------------------------------------
------------------------------------------------------------
------------------------------------------------------------
------------------------------------------------------------
------------------------------------------------------------
------------------------------------------------------------
------------------------------------------------------------
------------------------------------------------------------
------------------------------------------------------------
------------------------------------------------------------
------------------------------------------------------------
------------------------------------------------------------
------------------------------------------------------------
------------------------------------------------------------
------------------------------------------------------------
------------------------------------------------------------
------------------------------------------------------------
------------------------------------------------------------
------------------------------------------------------------
------------------------------------------------------------
------------------------------------------------------------
------------------------------------------------------------
------------------------------------------------------------
------------------------------------------------------------
------------------------------------------------------------
------------------------------------------------------------
------------------------------------------------------------
------------------------------------------------------------
------------------------------------------------------------
------------------------------------------------------------
------------------------------------------------------------
------------------------------------------------------------
------------------------------------------------------------
------------------------------------------------------------
------------------------------------------------------------
------------------------------------------------------------
------------------------------------------------------------
------------------------------------------------------------
------------------------------------------------------------
------------------------------------------------------------
------------------------------------------------------------
------------------------------------------------------------
------------------------------------------------------------
------------------------------------------------------------
------------------------------------------------------------
------------------------------------------------------------
------------------------------------------------------------
------------------------------------------------------------
------------------------------------------------------------
------------------------------------------------------------
------------------------------------------------------------
------------------------------------------------------------
------------------------------------------------------------
------------------------------------------------------------
------------------------------------------------------------
------------------------------------------------------------
------------------------------------------------------------
------------------------------------------------------------
------------------------------------------------------------
------------------------------------------------------------
------------------------------------------------------------
------------------------------------------------------------
------------------------------------------------------------
------------------------------------------------------------
------------------------------------------------------------
------------------------------------------------------------
------------------------------------------------------------
------------------------------------------------------------
------------------------------------------------------------
------------------------------------------------------------
------------------------------------------------------------
------------------------------------------------------------
------------------------------------------------------------
------------------------------------------------------------
------------------------------------------------------------
-----------
>Gypsy-33|311059
------------------------------------------------------------
------------------------------------------------------------
------------------------------------------------------------
------------------------------------------------------------
------------------------------------------------------------
------------------------------------------------------------
------------------------------------------------------------
------------------------------------------------------------
------------------------------------------------------------
------------------------------------------------------------
------------------------------------------------------------
------------------------------------------------------------
------------------------------------------------------------
------------------------------------------------------------
------------------------------------------------------------
------------------------------------------------------------
------------------------------------------------------------
------------------------------------------------------------
------------------------------------------------------------
------------------------------------------------------------
------------------------------------------------------------
------------------------------------------------------------
------------------------------------------------------gagaga
ccag------agcgtcac------------------------------------------
------------------------------------------------------------
------------------------------------------------------------
------------------------------------------------------------
------------------------------------------------------------
------------------------------------------------------------
------------------------------------------------------------
------------------------------------------------------------
------------------------------------------------------------
------------------------------------------------------------
--------tgacacacac-------------------------------------acaga
tgcag------------------------acgtgcgc-g---------------------
------------------------------------------------------------
----------cacacacacacacacacacac---------------tca-----------
------------------------------------------tacacacatgcatgc---
------------------------------------------------------------
------------------------------------------------------------
------------------------------------------------------------
-actga--------------tgcactcatgtacaca------------------------
------------------------------------------------------------
------------------------------------------------------------
---------------cacactcaca-----------------------------------
------------------------------------------------------------
------------------------------------------------------------
------------------------------------------------------------
------------------------------------------------------------
------------------------------------------------------------
------------------------------------------------------------
------------------------------------------------------------
------------------------------------------------------------
------------------------------------------------------------
------------------------------------------------------------
------------------------------------------------------------
------------------------------------------------------------
------------------------------------------------------------
------------------------------------------------------------
------------------------------------------------------------
------------------------------------------------------------
------------------------------------------------------------
------------------------------------------------------------
------------------------------------------------------------
------------------------------------------------------------
------------------------------------------------------------
------------------------------------------------------------
------------------------------------------------------------
------------------------------------------------------------
------------------------------------------------------------
------------------------------------------------------------
------------------------------------------------------------
------------------------------------------------------------
------------------------------------------------------------
------------------------------------------------------------
------------------------------------------------------------
------------------------------------------------------------
------------------------------------------------------------
------------------------------------------------------------
------------------------------------------------------------
------------------------------------------------------------
------------------------------------------------------------
------------------------------------------------------------
------------------------------------------------------------
------------------------------------------------------------
------------------------------------------------------------
------------------------------------------------------------
------------------------------------------------------------
------------------------------------------------------------
------------------------------------------------------------
------------------------------------------------------------
------------------------------------------------------------
------------------------------------------------------------
------------------------------------------------------------
------------------------------------------------------------
------------------------------------------------------------
------------------------------------------------------------
------------------------------------------------------------
------------------------------------------------------------
------------------------------------------------------------
------------------------------------------------------------
------------------------------------------------------------
------------------------------------------------------------
------------------------------------------------------------
------------------------------------------------------------
------------------------------------------------------------
------------------------------------------------------------
------------------------------------------------------------
------------------------------------------------------------
------------------------------------------------------------
------------------------------------------------------------
------------------------------------------------------------
------------------------------------------------------------
------------------------------------------------------------
------------------------------------------------------------
------------------------------------------------------------
------------------------------------------------------------
------------------------------------------------------------
------------------------------------------------------------
------------------------------------------------------------
------------------------------------------------------------
------------------------------------------------------------
------------------------------------------------------------
------------------------------------------------------------
------------------------------------------------------------
------------------------------------------------------------
------------------------------------------------------------
------------------------------------------------------------
------------------------------------------------------------
------------------------------------------------------------
------------------------------------------------------------
------------------------------------------------------------
------------------------------------------------------------
------------------------------------------------------------
------------------------------------------------------------
------------------------------------------------------------
------------------------------------------------------------
------------------------------------------------------------
------------------------------------------------------------
------------------------------------------------------------
------------------------------------------------------------
------------------------------------------------------------
------------------------------------------------------------
------------------------------------------------------------
-----------
>Gypsy-33|311060
------------------------------------------------------------
------------------------------------------------------------
------------------------------------------------------------
------------------------------------------------------------
------------------------------------------------------------
------------------------------------------------------------
------------------------------------------------------------
------------------------------------------------------------
------------------------------------------------------------
------------------------------------------------------------
------------------------------------------------------------
------------------------------------------------------------
------------------------------------------------------------
------------------------------------------------------------
------------------------------------------------------------
------------------------------------------------------------
------------------------------------------------------------
------------------------------------------------------------
------------------------------------------------------------
------------------------------------------------------------
------------------------------------------------------------
------------------------------------------------------------
------------------------------------------------------------
------------------------------------------------------------
------------------------------------------------------------
------------------------------------------------------------
------------------------------------------------------------
------------------------------------------------------------
------------------------------------------------------------
------------------------------------------------------------
------------------------------------------------------------
------------------------------------------------------------
------------------------------------------------------------
------------------------------------------------------------
-----------------------------acacacac-a---------------------
------------------------------------------------------------
----------catagtcatacacacacaca------------------------------
------------------------------------------cacacacagacatac---
------------------------------------------------------------
------------------------------------------------------------
------------------------------------------------------------
-acata--------------cacacacacaaacagt------------------------
------------------------------------------------------------
------------------------------------------------------------
---------------gctgaacacttcaggtt----------------------------
------------------------------------------------------------
------------------------------------------------------------
------------------------------------------------------------
------------------------------------------------------------
------------------------------------------------------------
------------------------------------------------------------
------------------------------------------------------------
------------------------------------------------------------
------------------------------------------------------------
------------------------------------------------------------
------------------------------------------------------------
------------------------------------------------------------
------------------------------------------------------------
------------------------------------------------------------
------------------------------------------------------------
------------------------------------------------------------
------------------------------------------------------------
------------------------------------------------------------
------------------------------------------------------------
------------------------------------------------------------
------------------------------------------------------------
------------------------------------------------------------
------------------------------------------------------------
------------------------------------------------------------
------------------------------------------------------------
------------------------------------------------------------
------------------------------------------------------------
------------------------------------------------------------
------------------------------------------------------------
------------------------------------------------------------
------------------------------------------------------------
------------------------------------------------------------
------------------------------------------------------------
------------------------------------------------------------
------------------------------------------------------------
------------------------------------------------------------
------------------------------------------------------------
------------------------------------------------------------
------------------------------------------------------------
------------------------------------------------------------
------------------------------------------------------------
------------------------------------------------------------
------------------------------------------------------------
------------------------------------------------------------
------------------------------------------------------------
------------------------------------------------------------
------------------------------------------------------------
------------------------------------------------------------
------------------------------------------------------------
------------------------------------------------------------
------------------------------------------------------------
------------------------------------------------------------
------------------------------------------------------------
------------------------------------------------------------
------------------------------------------------------------
------------------------------------------------------------
------------------------------------------------------------
------------------------------------------------------------
------------------------------------------------------------
------------------------------------------------------------
------------------------------------------------------------
------------------------------------------------------------
------------------------------------------------------------
------------------------------------------------------------
------------------------------------------------------------
------------------------------------------------------------
------------------------------------------------------------
------------------------------------------------------------
------------------------------------------------------------
------------------------------------------------------------
------------------------------------------------------------
------------------------------------------------------------
------------------------------------------------------------
------------------------------------------------------------
------------------------------------------------------------
------------------------------------------------------------
------------------------------------------------------------
------------------------------------------------------------
------------------------------------------------------------
------------------------------------------------------------
------------------------------------------------------------
------------------------------------------------------------
------------------------------------------------------------
------------------------------------------------------------
------------------------------------------------------------
------------------------------------------------------------
------------------------------------------------------------
------------------------------------------------------------
------------------------------------------------------------
------------------------------------------------------------
------------------------------------------------------------
------------------------------------------------------------
------------------------------------------------------------
------------taggagaccacaggccacttgctgcat---------------------
------------------------------------------------------------
------------------------------------------------------------
------------------------------------------------------------
------------------------------------------------------------
------------------------------------------------------------
-----------
>Gypsy-33|311061
------------------------------------------------------------
------------------------------------------------------------
------------------------------------------------------------
------------------------------------------------------------
------------------------------------------------------------
------------------------------------------------------------
------------------------------------------------------------
------------------------------------------------------------
------------------------------------------------------------
------------------------------------------------------------
------------------------------------------------------------
------------------------------------------------------------
------------------------------------------------------------
------------------------------------------------------------
------------------------------------------------------------
------------------------------------------------------------
------------------------------------------------------------
------------------------------------------------------------
------------------------------------------------------------
------------------------------------------------------------
------------------------------------------------------------
------------------------------------------------------------
------------------------------------------------------------
------------------------------------------------------------
------------------------------------------------------------
------------------------------------------------------------
------------------------------------------------------------
------------------------------------------------------------
------------------------------------------------------------
------------------------------------------------------------
------------------------------------------------------------
------------------------------------------------------------
------------------------------------------------------------
------------------------------------------------------------
------------------------------------------------------------
------------------------------------------------------------
------------------------------------------------------------
------------------------------------------------------------
---------------------------------------------atatttttgtg----
-----ggctattttttgtcat--------------ta---------------ttcttt--
---ttggtactttgtaatat----------------------------taact---attt
cccacttg------------taaatatactctcact------------------------
------------------tcctgtggat--------------tatacg----------ac
actgtaga------taaacatc--------act-tgcac---------------------
------------------------------------------------------------
------------------------------------------------------------
------------------------------------------------------------
------------------------------------------------------------
------------------------------------------------------------
------------------------------------------------------------
------------------------------------------------------------
------------------------------------------------------------
------------------------------------------------------------
------------------------------------------------------------
------------------------------------------------------------
------------------------------------------------------------
------------------------------------------------------------
------------------------------------------------------------
------------------------------------------------------------
------------------------------------------------------------
------------------------------------------------------------
------------------------------------------------------------
------------------------------------------------------------
------------------------------------------------------------
------------------------------------------------------------
------------------------------------------------------------
------------------------------------------------------------
------------------------------------------------------------
------------------------------------------------------------
------------------------------------------------------------
------------------------------------------------------------
------------------------------------------------------------
------------------------------------------------------------
------------------------------------------------------------
------------------------------------------------------------
------------------------------------------------------------
------------------------------------------------------------
------------------------------------------------------------
------------------------------------------------------------
------------------------------------------------------------
------------------------------------------------------------
------------------------------------------------------------
------------------------------------------------------------
------------------------------------------------------------
------------------------------------------------------------
------------------------------------------------------------
------------------------------------------------------------
------------------------------------------------------------
------------------------------------------------------------
------------------------------------------------------------
------------------------------------------------------------
------------------------------------------------------------
------------------------------------------------------------
------------------------------------------------------------
------------------------------------------------------------
------------------------------------------------------------
------------------------------------------------------------
------------------------------------------------------------
------------------------------------------------------------
------------------------------------------------------------
------------------------------------------------------------
------------------------------------------------------------
------------------------------------------------------------
------------------------------------------------------------
------------------------------------------------------------
------------------------------------------------------------
------------------------------------------------------------
------------------------------------------------------------
------------------------------------------------------------
------------------------------------------------------------
------------------------------------------------------------
------------------------------------------------------------
------------------------------------------------------------
------------------------------------------------------------
------------------------------------------------------------
------------------------------------------------------------
------------------------------------------------------------
------------------------------------------------------------
------------------------------------------------------------
------------------------------------------------------------
------------------------------------------------------------
------------------------------------------------------------
------------------------------------------------------------
------------------------------------------------------------
------------------------------------------------------------
------------------------------------------------------------
------------------------------------------------------------
------------------------------------------------------------
------------------------------------------------------------
------------------------------------------------------------
------------------------------------------------------------
------------------------------------------------------------
------------------------------------------------------------
------------------------------------------------------------
------------------------------------------------------------
------------------------------------------------------------
------------------------------------------------------------
------------------------------------------------------------
------------------------------------------------------------
------------------------------------------------------------
------------------------------------------------------------
------------------------------------------------------------
------------------------------------------------------------
------------------------------------------------------------
-----------
>Gypsy-33|311062
------------------------------------------------------------
------------------------------------------------------------
------------------------------------------------------------
------------------------------------------------------------
------------------------------------------------------------
------------------------------------------------------------
------------------------------------------------------------
------------------------------------------------------------
------------------------------------------------------------
------------------------------------------------------------
------------------------------------------------------------
------------------------------------------------------------
------------------------------------------------------------
------------------------------------------------------------
------------------------------------------------------------
------------------------------------------------------------
------------------------------------------------------------
------------------------------------------------------------
------------------------------------------------------------
------------------------------------------------------------
------------------------------------------------------------
------------------------------------------------------------
------------------------------------------------------------
------------------------------------------------------------
------------------------------------------------------------
------------------------------------------------------------
------------------------------------------------------------
------------------------------------------------------------
------------------------------------------------------------
------------------------------------------------------------
------------------------------------------------------------
------------------------------------------------------------
------------------------------------------------------------
------------------------------------------------------------
------------------------------------------------------------
------------------------------------------------------------
------------------------------------------------------------
------------------------------------------------------------
------------------------------------------------------------
-----------tgattgttgt-------------------------------ttctt---
----tgatgctatgaaatgtatt-------------------tatcactttttatttgaa
tgcact--------------tgaatatacctttatt------------------------
------------------gtggactgac--------------tttctg----------gc
tctattaa------ttaattgc--------act---------------------------
gtgcttt--------t----gtgagcca--------------------------------
--------t--gattt--------------------------------------------
------------------------------------------------------------
------------------------------------------------------------
------------------------------------------------------------
------------------------------------------------------------
------------------------------------------------------------
------------------------------------------------------------
------------------------------------------------------------
------------------------------------------------------------
------------------------------------------------------------
------------------------------------------------------------
------------------------------------------------------------
------------------------------------------------------------
------------------------------------------------------------
------------------------------------------------------------
------------------------------------------------------------
------------------------------------------------------------
------------------------------------------------------------
------------------------------------------------------------
------------------------------------------------------------
------------------------------------------------------------
------------------------------------------------------------
------------------------------------------------------------
------------------------------------------------------------
------------------------------------------------------------
------------------------------------------------------------
------------------------------------------------------------
------------------------------------------------------------
------------------------------------------------------------
------------------------------------------------------------
------------------------------------------------------------
------------------------------------------------------------
------------------------------------------------------------
------------------------------------------------------------
------------------------------------------------------------
------------------------------------------------------------
------------------------------------------------------------
------------------------------------------------------------
------------------------------------------------------------
------------------------------------------------------------
------------------------------------------------------------
------------------------------------------------------------
------------------------------------------------------------
------------------------------------------------------------
------------------------------------------------------------
------------------------------------------------------------
------------------------------------------------------------
------------------------------------------------------------
------------------------------------------------------------
------------------------------------------------------------
------------------------------------------------------------
------------------------------------------------------------
------------------------------------------------------------
------------------------------------------------------------
------------------------------------------------------------
------------------------------------------------------------
------------------------------------------------------------
------------------------------------------------------------
------------------------------------------------------------
------------------------------------------------------------
------------------------------------------------------------
------------------------------------------------------------
------------------------------------------------------------
------------------------------------------------------------
------------------------------------------------------------
------------------------------------------------------------
------------------------------------------------------------
------------------------------------------------------------
------------------------------------------------------------
------------------------------------------------------------
------------------------------------------------------------
------------------------------------------------------------
------------------------------------------------------------
------------------------------------------------------------
------------------------------------------------------------
------------------------------------------------------------
------------------------------------------------------------
------------------------------------------------------------
------------------------------------------------------------
------------------------------------------------------------
------------------------------------------------------------
------------------------------------------------------------
------------------------------------------------------------
------------------------------------------------------------
------------------------------------------------------------
------------------------------------------------------------
------------------------------------------------------------
------------------------------------------------------------
------------------------------------------------------------
------------------------------------------------------------
------------------------------------------------------------
------------------------------------------------------------
------------------------------------------------------------
------ttttttttttcaaa----------------------------------------
------------------------------------------------------------
------------------------------------------------------------
------------------------------------------------------------
------------------------------------------------------------
------------------------------------------------------------
-----------
>Gypsy-33|393661
------------------------------------------------------------
------------------------------------------------------------
------------------------------------------------------------
------------------------------------------------------------
------------------------------------------------------------
------------------------------------------------------------
------------------------------------------------------------
------------------------------------------------------------
------------------------------------------------------------
------------------------------------------------------------
------------------------------------------------------------
------------------------------------------------------------
------------------------------------------------------------
------------------------------------------------------------
------------------------------------------------------------
------------------------------------------------------------
------------------------------------------------------------
------------------------------------------------------------
------------------------------------------------------------
------------------------------------------------------------
------------------------------------------------------------
------------------------------------------------------------
------------------------------------------------------------
------------------------------------------------------------
------------------------------------------------------------
------------------------------------------------------------
------------------------------------------------------------
------------------------------------------------------------
------------------------------------------------------------
------------------------------------------------------------
------------------------------------------------------------
------------------------------------------------------------
------------------------------------------------------------
------------gcagaccc----------------------------------------
-----------------------------gcgctatt-a---------------------
------------------------------------------------------------
----------cacagtcatatacagtaaca------------------------------
------------------------------------------cacacacacacacaca--
------------------------------------------------------------
------------------------------------------------------------
-----------------------------------------------gtaagcgcgcagt
aacaca--------------cacacactctcttatttccctcttgttc------------
------------------------------------------------------------
------------------------------------------------------------
---------------tgcactcatgttaagggtt--------------------------
c-------t-gcatgctgcctt--------------------------------------
------------------------------------------------------------
------------------------------------------------------------
------------------------------------------------------------
------------------------------------------------------------
------------------------------------------------------------
------------------------------------------------------------
------------------------------------------------------------
------------------------------------------------------------
------------------------------------------------------------
------------------------------------------------------------
------------------------------------------------------------
------------------------------------------------------------
------------------------------------------------------------
------------------------------------------------------------
------------------------------------------------------------
------------------------------------------------------------
------------------------------------------------------------
------------------------------------------------------------
------------------------------------------------------------
------------------------------------------------------------
------------------------------------------------------------
------------------------------------------------------------
------------------------------------------------------------
------------------------------------------------------------
------------------------------------------------------------
------------------------------------------------------------
------------------------------------------------------------
------------------------------------------------------------
------------------------------------------------------------
------------------------------------------------------------
------------------------------------------------------------
------------------------------------------------------------
------------------------------------------------------------
------------------------------------------------------------
------------------------------------------------------------
------------------------------------------------------------
------------------------------------------------------------
------------------------------------------------------------
------------------------------------------------------------
------------------------------------------------------------
------------------------------------------------------------
------------------------------------------------------------
------------------------------------------------------------
------------------------------------------------------------
------------------------------------------------------------
------------------------------------------------------------
------------------------------------------------------------
------------------------------------------------------------
------------------------------------------------------------
------------------------------------------------------------
------------------------------------------------------------
------------------------------------------------------------
------------------------------------------------------------
------------------------------------------------------------
------------------------------------------------------------
------------------------------------------------------------
------------------------------------------------------------
------------------------------------------------------------
------------------------------------------------------------
------------------------------------------------------------
------------------------------------------------------------
------------------------------------------------------------
------------------------------------------------------------
------------------------------------------------------------
------------------------------------------------------------
------------------------------------------------------------
------------------------------------------------------------
------------------------------------------------------------
------------------------------------------------------------
------------------------------------------------------------
------------------------------------------------------------
------------------------------------------------------------
------------------------------------------------------------
------------------------------------------------------------
------------------------------------------------------------
-----------------------------------------------c------------
------------------------------------------------------------
------------------------------------------------------------
------------------------------------------------------------
------------------------------------------------------------
------------------------------------------------------------
------------------------------------------------------------
------------------------------------------------------------
------------------------------------------------------------
------------------------------------------------------------
------------------------------------------------------------
------------------------------------------------------------
------------------------------------------------------------
-------------------------------c----------------------------
------------------------------------------------------------
------------------------------------------------------------
------------------------------------------------------------
---taggggtagtgtgtgaacacgc-----------------------------------
------------------------------------------------------------
------------------------------------------------------------
------------------------------------------------------------
------------------------------------------------------------
------------------------------------------------------------
-----------
>Gypsy-33|393662
------------------------------------------------------------
------------------------------------------------------------
------------------------------------------------------------
------------------------------------------------------------
------------------------------------------------------------
------------------------------------------------------------
------------------------------------------------------------
------------------------------------------------------------
------------------------------------------------------------
------------------------------------------------------------
------------------------------------------------------------
------------------------------------------------------------
------------------------------------------------------------
------------------------------------------------------------
------------------------------------------------------------
------------------------------------------------------------
------------------------------------------------------------
------------------------------------------------------------
------------------------------------------------------------
------------------------------------------------------------
------------------------------------------------------------
------------------------------------------------------------
------------------------------------------------------------
------------------------------------------------------------
------------------------------------------------------------
------------------------------------------------------------
------------------------------------------------------------
------------------------------------------------------------
------------------------------------------------------------
------------------------------------------------------------
------------------------------------------------------------
------------------------------------------------------------
------------------------------------------------------------
------------------------------------------------------------
------------------------------------------------------------
------------------------------------------------------------
----------cacacattcgtacacacacaaaaa--------------------------
------------------------------------------------------------
------------------------------------------------------------
------------------------------------------------------------
------------------------------------------------------------
--------------------tgcgcatacacttact------------------------
----gcaaccat-----------------------gatgcattttcct------------
----------------------------------------------------------ct
ctgcttt--------ggctagcagattagcag----------------------------
-gtgcacacgacatcttgcc----------------------------------------
------------------------------------------------------------
------------------------------------------------------------
------------------------------------------------------------
------------------------------------------------------------
------------------------------------------------------------
------------------------------------------------------------
------------------------------------------------------------
------------------------------------------------------------
------------------------------------------------------------
------------------------------------------------------------
------------------------------------------------------------
------------------------------------------------------------
------------------------------------------------------------
------------------------------------------------------------
------------------------------------------------------------
------------------------------------------------------------
------------------------------------------------------------
------------------------------------------------------------
------------------------------------------------------------
------------------------------------------------------------
------------------------------------------------------------
------------------------------------------------------------
------------------------------------------------------------
------------------------------------------------------------
------------------------------------------------------------
------------------------------------------------------------
------------------------------------------------------------
------------------------------------------------------------
------------------------------------------------------------
------------------------------------------------------------
------------------------------------------------------------
------------------------------------------------------------
------------------------------------------------------------
------------------------------------------------------------
------------------------------------------------------------
------------------------------------------------------------
------------------------------------------------------------
------------------------------------------------------------
------------------------------------------------------------
------------------------------------------------------------
------------------------------------------------------------
------------------------------------------------------------
------------------------------------------------------------
------------------------------------------------------------
------------------------------------------------------------
------------------------------------------------------------
------------------------------------------------------------
------------------------------------------------------------
------------------------------------------------------------
------------------------------------------------------------
------------------------------------------------------------
------------------------------------------------------------
------------------------------------------------------------
------------------------------------------------------------
------------------------------------------------------------
------------------------------------------------------------
------------------------------------------------------------
------------------------------------------------------------
------------------------------------------------------------
------------------------------------------------------------
------------------------------------------------------------
------------------------------------------------------------
------------------------------------------------------------
------------------------------------------------------------
------------------------------------------------------------
------------------------------------------------------------
------------------------------------------------------------
------------------------------------------------------------
------------------------------------------------------------
------------------------------------------------------------
------------------------------------------------------------
------------------------------------------------------------
------------------------------------------------------------
------------------------------------------------------------
------------------------------------------------------------
-------------------------------------------agc--------------
------------------------------------------------------------
------------------------------------------------------------
------------------------------------------------------------
------------------------------------------------------------
------------------------------------------------------------
------------------------------------------------------------
------------------------------------------------------------
------------------------------------------------------------
------------------------------------------------------------
------------------------------------------------------------
------------------------------------------------------------
------------------------------------------------------------
------------------------------------------------------------
------------------------------------------------------------
------------------------------------------------------------
------------------------------------------------------------
------------------------------------------------------------
------------------------------------------------------------
------------------------------------------------------------
------------------------------------------------------------
------------------------------------------------------------
------------------------------------------------------------
-----------
>Gypsy-33|393663
------------------------------------------------------------
------------------------------------------------------------
------------------------------------------------------------
------------------------------------------------------------
------------------------------------------------------------
------------------------------------------------------------
------------------------------------------------------------
------------------------------------------------------------
------------------------------------------------------------
------------------------------------------------------------
------------------------------------------------------------
------------------------------------------------------------
------------------------------------------------------------
------------------------------------------------------------
------------------------------------------------------------
------------------------------------------------------------
------------------------------------------------------------
------------------------------------------------------------
------------------------------------------------------------
------------------------------------------------------------
------------------------------------------------------------
------------------------------------------------------------
------------------------------------------------------------
------------------------------------------------------------
------------------------------------------------------------
------------------------------------------------------------
------------------------------------------------------------
------------------------------------------------------------
------------------------------------------------------------
------------------------------------------------------------
------------------------------------------------------------
------------------------------------------------------------
------------------------------------------------------------
------------------------------------------------------------
------------------------------------------------------------
------------------------------------------------------------
------------------taaacacattgtc-----------------------------
------------------------------------------------------------
------------------------------------------------------------
-----ttgtcttgtttattgt----------aatgtgt--------------tttgtcta
------------------------------------------------tttgtttgtttt
tgcact--------------tgtaaataccttcact------------------------
------------------gtggatggac--------------attttg----------at
gctgtaaa------taaacacg-----------------------------------aca
gtga-tt--------tactggtgagcca--------------------------------
--------t--tgtttt-------------------------------------------
------------------------------------------------------------
------------------------------------------------------------
------------------------------------------------------------
------------------------------------------------------------
------------------------------------------------------------
------------------------------------------------------------
------------------------------------------------------------
------------------------------------------------------------
------------------------------------------------------------
------------------------------------------------------------
------------------------------------------------------------
------------------------------------------------------------
------------------------------------------------------------
------------------------------------------------------------
------------------------------------------------------------
------------------------------------------------------------
------------------------------------------------------------
------------------------------------------------------------
------------------------------------------------------------
------------------------------------------------------------
------------------------------------------------------------
------------------------------------------------------------
------------------------------------------------------------
------------------------------------------------------------
------------------------------------------------------------
------------------------------------------------------------
------------------------------------------------------------
------------------------------------------------------------
------------------------------------------------------------
------------------------------------------------------------
------------------------------------------------------------
------------------------------------------------------------
------------------------------------------------------------
------------------------------------------------------------
------------------------------------------------------------
------------------------------------------------------------
------------------------------------------------------------
------------------------------------------------------------
------------------------------------------------------------
------------------------------------------------------------
------------------------------------------------------------
------------------------------------------------------------
------------------------------------------------------------
------------------------------------------------------------
------------------------------------------------------------
------------------------------------------------------------
------------------------------------------------------------
------------------------------------------------------------
------------------------------------------------------------
------------------------------------------------------------
------------------------------------------------------------
------------------------------------------------------------
------------------------------------------------------------
------------------------------------------------------------
------------------------------------------------------------
------------------------------------------------------------
------------------------------------------------------------
------------------------------------------------------------
------------------------------------------------------------
------------------------------------------------------------
------------------------------------------------------------
------------------------------------------------------------
------------------------------------------------------------
------------------------------------------------------------
------------------------------------------------------------
------------------------------------------------------------
------------------------------------------------------------
------------------------------------------------------------
------------------------------------------------------------
------------------------------------------------------------
------------------------------------------------------------
------------------------------------------------------------
------------------------------------------------------------
------------------------------------------------------------
------------------------------------------------------------
------------------------------------------------------------
------------------------------------------------------------
------------------------------------------------------------
------------------------------------------------------------
------------------------------------------------------------
------------------------------------------------------------
------------------------------------------------------------
------------------------------------------------------------
------------------------------------------------------------
------------------------------------------------------------
------------------------------------------------------------
------------------------------------------------------------
------------------------------------------------------------
------------------------------------------------------------
------------------------------------------------------------
------------------------------------------------------------
------------------------------------------------------------
------agacccatcggaaactaacatttct----------------------------c
cccctgaggatgagctggtgggttcttttcgacagagttgaatttagtgagcagcactca
gcacac--------acagtatacataac--------------------------------
----cacacttgtacactcccatccagttatcgtgaag----------------------
------------------------------------------------------------
-------------------tacctgttgtcctgtcgttgacaatgtgggtgcataca---
-----------
>Gypsy-33|476707
------------------------------------------------------------
------------------------------------------------------------
------------------------------------------------------------
------------------------------------------------------------
------------------------------------------------------------
------------------------------------------------------------
------------------------------------------------------------
------------------------------------------------------------
------------------------------------------------------------
------------------------------------------------------------
------------------------------------------------------------
------------------------------------------------------------
------------------------------------------------------------
------------------------------------------------------------
------------------------------------------------------------
------------------------------------------------------------
------------------------------------------------------------
------------------------------------------------------------
------------------------------------------------------------
------------------------------------------------------------
------------------------------------------------------------
------------------------------------------------------------
-------------------------tgtgataaagtcacattaactgtcaccgctgggaa
agcagcactggcattcacacacacacattctcgtacgcacacgcacattctcacgcacac
acatacttgcaaa--------------cacacacacacacacagacgcgctgacacgcag
acatactcacaggcacacttacctcattcattcatcataatgttcctccctgccgttgcc
gttatcggaggagcgggtgcacacgcgatctcgatagcaaatggtcatatttccataaat
ccactccccgcaattcataagtc-atccataggcatttcatacacctccacttcacctgt
tgtgttgtcttctctgtttggtgtttgtctg-tgtgggcgtagtcaggcttccggtcgcg
atcggtcaaaccgagcacataggaagtgctggtttaagaatgattgggattgtgtgc--g
catgcgcactgcgatcggaagctgacgaaaccattatgtttgttaaataggtgttttgtg
tttatgaagtgtgtattatgtgtttatttatattaagaaaatgtatgttttgttgttaat
tatatattaagga-ttttttctttatgtgtttaatgtgaagggtggcttgaatgtcaagt
tatttaatgtttgtgtatttgtacattttaatacttacctg--ttgaatggtttagccca
caaacgggcgggagtttgggct-------atataagcca------gagcccaacttcatt
acaata-cttgttaaccaagtcgatgcaagagt---gctactgtggtgcctcaagcaa--
-----------gtatat-tgtggatacctgt---------------------------ta
t-tatcgttattatta--ttattattat----------------tgtagatataattgga
gtata----------------------------------tttttgcagatttta------
-----ttttcctgtttgttgt-------------------------------ttctt---
----tggtactttttattacta---------------------------ttttttttgtt
agcact--------------tgtaaatatcttcact------------------------
------------------gtggatggac--------------tttttg----------gc
actgtaaa------taaatatc--------accttgcacgaca-----------------
gtgc-tt--------tgcgagtaagcca--------------------------------
--------t--cattttttt---ttacgaactcacatttcttcccccttgaagacgagtt
ggtgggctcgttttcatcacatctggtggcagcggtgggatggctactcgcaagacagcg
ccaaaaggccgaaaaccgaagacgggtttacggtcccaagtgaaggcagcatcagaggaa
ggggctgattggaattcggtggtgacaacggaggatgaggaggaagccacaagtcgtccc
agagtctcctcaaagtccagctcaaccccatccaagccagttacttctgatgctacagct
ggtgagggaatgtattccctgatgcggagatttctggactctcaagaggagagggaggac
cgatatatgcaggagctccgaggtcttcgtgattccattctgcagtcaatacgtcctgcg
gagacttccattgatgcagagagtgcacgaatggagctaccgacacccgcaacaaaggta
tccacaaaacacagaacagcctatatccatgactctccaaatgtcacagagccaagagtg
ccgatgcagtggactgagccaaagatgccaagcttccagcagggggaagatattgagaat
tatcttcggcggttcgagcgtctggccagaacatggaggtggcctaaggaggagtggagc
taccgtctggttccgttgctgacaggacaagcactggaggcatacctggcaatggacgag
gaagaggctgaggtctatgcggatctgaaagaagcactgctggagaagttcaacatctct
ccagagacataccgccagcgcttcaggtcatctacagttccagtgggagaatcgccgaca
gagacctaccaccgactaaagaacctgtacaagcgatgggtccaaccggaggagcactcc
aaagaggagattggcgaggtcatcatcctggagcagctgcttcgggtactaccctacgac
gcacgcacctgggtaaaggagcacgagccaaagtcaggacaggcagcagcacggttggct
cagcagtacctgaacgcacatcgtggcgggctccgtactcaaccacataaaggtactgta
cgtcacacattacataacactggttctgagaggggtcgtactgaactgtcggacaatgca
caaacccaaaaacctgcaaccaaagacttgatttgcttttactgccagcagctgggtcat
aaagcatcggtatgtcctgctcgtaaagctaaacttacgggtttttgttatgtgccaaga
gaaggggactgtgattttgactctgtgggggagggtcataatgtatataatgttactgtg
aacggacataaactaaaagcactcttagatactggaagctctttgtcaatgatgaaatca
cgttttgtacataatgtcagttatgaaaacaccacctctgttcaatgtgtacatggggac
ataaagcagtatccccgagccgaggttatggttgaggtacaagaacaaatgtacttgctt
aatgttgcagtagttgacaatttacccgctgatatgattctaggaagagactttccagta
ctgtatgaacttttgcaacccaccatcaaagactctgaacgttctattgctactgttaat
gtgtcatgtccagctcttacaagagcacaagccagggcaggtctacagcccttgccagac
ttggatagtagtctgttgcagggcgggaccaagggccctaggaagtcaagacgccagcgg
cgtcttgaaaagtacctgggaactccagcctctgagtctttaggagagggtctcaaagtt
gatggctggaaggtcccagggaatataacacaacttcaaagggaagataaaaccttgaaa
cccttatttgttaaagccgagtctgaacaaacatcaattttgtgcaatgaggtatatgta
gtagagaatggtgtgttatatgtgagaacaaatgatgtgttgcgtttagttgtgccatct
tgttgtcgtcctcttgttcttcaccttgcacacactgttccatgggctggtcacctaggc
caacagaaaacatatgcacgcattagctcacgattttactggcccacactttatactgat
gtacaaacacactgcaaaacatgtgccgtctgccaaaagacaagtgctctgtcccagcgg
ggcagagcacccctgcaacctctccctgttatctctgcaccttttaggcggattgccatg
gacattgtggggccattggaaaagagcagtgctggacatcgttacatcctggtggtcagt
gactacgccacaaggtatcctgaggcctacccactccgttctattacaacacctaagatc
atccatgccttgattcagttgttctccagagttggcatacctgaggagatacttactgac
caaggaacaaacttcacatcacgtctgatggggcagctacacaagcagatgggcatcacc
gccataagaacaacgccatatcacccacagacagatggacttgtcgagcggttcaatcaa
actctcaagaacatgctgcggaagttcgttgcagacacgggccgagactgggataagtgg
ttaccgtttgttctctttgcttacagagaagtgccccaggcatcgacgggcttctcacca
tttgagctcctttatggatggcaggtacaaggacccctagacttgctgaagaaggactgg
gaaggagaacctgcatcgaagaaggaggagagcggcattgtgcactatgtgctagagatg
cgagaccgtttggagaagtacagagaacaagccaaagaaaatctgctagagaaacagcaa
gcacagaagagatggtacgaccaacatgccagactgagacaattccaagagggacaaaag
gtgcttctacttttaccaacttcaactaacaagttactggctaaatggcaggggccatac
actttgatccgcaagatggggccggtaacgtatgaaattcatcatccagacaaggggaag
accaggcagacctaccatgtcaacctattaaaggagtggaaggagccacccggtaaggga
ccagaaacagccctcctggtgaggaaggtggaggtagaagaggatgtggaagaagaggat
atggaggatgtaaagagacagccgtctgtggtgaatctcactcacctagaagactccaaa
agggaagagctgcagaacctcctaaatctgtttcctgctttgttctgtcagaggcctgga
cggactgagctaacccaacacaccatccacctttctgatccaacaccaacacgtcaacgt
ccctaccgggtgcctgagaggctggtggaacccttgaaagaggagataaagttgatgaag
gagctaggagtgatcgaaccatcaacgagtgaatggagcagcccaatggtgattgttccc
aagaaagatggatccttgcgtgtctgcatcgatttccgcaagctcaatgcccagtccaag
tttgatgcatacccgatgccaagaattgatgatctgctggagaagattggtcaggccaaa
tacattaccacgctagacttatgtaagggatactggcaggtagccctcaatccggagtcc
agaccatacactgctttccgaacaccatttggattatttcacttcacagcccttcccttt
ggccttcatggggcaccagccacattccaaaggctaatggatagagtccttcagggttgt
gaagactgggcggctgcatatttggatgacgtggtaattcacagtaattcgtggactgaa
catctacaacatcttcaacagacactcaagaagatagcagaagccggactgaccttaaat
gtgtctaaatgtgagtgggcaaagcaagaggccaattacctcggataccacctgggcaat
ggacagcttaaacctcagatcgacaaggtagaggcgatttgcaggagcccacagccaaag
accaagaaggaagtgagatcgttcctaggacttgtaggctggtacaggagattcgtccca
aactttgcctctatcgctgctcctttaacaaacttgttgtctaagtcagtcacaaatcct
gttccatggactaatgactgtgaaaaagctttcaaaaccctgaaa-agaagatgtgttcc
agtccagtcttacagagtcctgacttctcaaaaaggttcctggtacaagtggatgcttct
gcaacaggaataggagctgtccttgcccaaggaaatgcagaagaacaaaaacccgttgtt
ttcctcagccgcaagctactgccaagggagacaagatattctgcaattgaaaaagaaggt
cttgcaatcaagtggtctctggacagtctaggttattacctcctaggccgtgagtttgat
ctggaaactgaccaccgggcccttacctggatccagtccatgaaagaccacaatgccaga
gtcacccgatggtacctcgccctgcagccataccactttaaaatacgccaccgaccgggt
agactcaatgtggtagccgactacctgtccaggttcccggccagtatgcggctgggagag
ggggaaggtgatgtgataaagtcacattaactgtcaccgctgggaaagcagcactggcat
tcacacacacacattctcgtacgcacacgcacattctcacgcacacacatacttgcaaac
acacacacacacagacgcgctgacacgcagacatactcacaggcacacttacctcattca
ttcatcataatgttcctccctgccgttgccgttatcggaggagcgggtgcacacgcgatc
tcgatagcaaatggtcatatttccataaatccactccccgcaattcataagtcatccata
ggcatttcatacacctccacttcacctgttgtgttgtcttctctgtttggtgtttgtctg
tgtgggcgtagtcaggcttccggtcgcgatcggtcaaaccgagcacataggaagtgctgg
tttaagaatgattgggattgtgtgcgcatgcgcactgcgatcggaagctgacgaaaccat
tatgtttgttaaataggtgttttgtgtttatgaagtgtgtattatgtgtttatttatatt
aagaaaatgtatgttttgttgttaattatatattaaggattttttctttatgtgtttaat
gtgaagggtggcttgaatgtcaagttatttaatgtttgtgtatttgtacattttaatact
tacctgttgaatggtttagcccacaaacgggcgggagtttgggctatataagccagagcc
caacttcattacaatacttgttaaccaagtcgatgcaagagtgctactgtggtgcctcaa
gcaa-------gtatattgtggatacctgt---------tattatcgttattattattat
tattattgtagatataattggagtatatttttgcagattttattttcctgtttgttgttt
ctttggtactttttattactattttttttgttagcacttgtaaatatcttcactgtggat
ggactttttggcactgtaaataaatatcaccttgcacgacagtgctttgcgagtaagcca
tc---atttttttttacgaactcacatttctt--------------------------cc
cccttgaagacgagttggtgggctcgttt----------------------------tca
tcaca-------------------------------------------------------
------------------------------------------------------------
------------------------------------------------------------
------------------------------------------------------------
-----------
>Gypsy-33|476708
------------------------------------------------------------
------------------------------------------------------------
------------------------------------------------------------
------------------------------------------------------------
------------------------------------------------------------
------------------------------------------------------------
------------------------------------------------------------
------------------------------------------------------------
------------------------------------------------------------
------------------------------------------------------------
------------------------------------------------------------
------------------------------------------------------------
------------------------------------------------------------
------------------------------------------------------------
------------------------------------------------------------
------------------------------------------------------------
------------------------------------------------------------
------------------------------------------------------------
------------------------------------------------------------
------------------------------------------------------------
------------------------------------------------------------
------------------------------------------------------------
------------------------------------------------------------
------------------------------------------------------------
------------------------------------------------------------
------------------------------------------------------------
------------------------------------------------------------
------------------------------------------------------------
------------------------------------------------------------
------------------------------------------------------------
------------------------------------------------------------
------------------------------------------------------------
------------------------------------------------------------
------------------------------------------------------------
------------------------------------------------------------
------------------------------------------------------------
------------------------------------------------------------
---------------------ttatttt----------------tctagatatatttgga
gtata-----------------------------------tttttcagattt--------
-----acttcctgtttgttgt-------------------------------ttctt---
----tggtacttttagaatt----------------------------tttgttttattt
tgcatt--------------tgtatataccttca--------------------------
-------------------------gag--------------tttttg----------gc
agtgtaaa------taaac--t--------cttttgcacgaca-----------------
------c--------tgcgagtaaacca--------------------------------
--------t--catttt-------------------------------------------
------------------------------------------------------------
------------------------------------------------------------
------------------------------------------------------------
------------------------------------------------------------
------------------------------------------------------------
------------------------------------------------------------
------------------------------------------------------------
------------------------------------------------------------
------------------------------------------------------------
------------------------------------------------------------
------------------------------------------------------------
------------------------------------------------------------
------------------------------------------------------------
------------------------------------------------------------
------------------------------------------------------------
------------------------------------------------------------
------------------------------------------------------------
------------------------------------------------------------
------------------------------------------------------------
------------------------------------------------------------
------------------------------------------------------------
------------------------------------------------------------
------------------------------------------------------------
------------------------------------------------------------
------------------------------------------------------------
------------------------------------------------------------
------------------------------------------------------------
------------------------------------------------------------
------------------------------------------------------------
------------------------------------------------------------
------------------------------------------------------------
------------------------------------------------------------
------------------------------------------------------------
------------------------------------------------------------
------------------------------------------------------------
------------------------------------------------------------
------------------------------------------------------------
------------------------------------------------------------
------------------------------------------------------------
------------------------------------------------------------
------------------------------------------------------------
------------------------------------------------------------
------------------------------------------------------------
------------------------------------------------------------
------------------------------------------------------------
------------------------------------------------------------
------------------------------------------------------------
------------------------------------------------------------
------------------------------------------------------------
------------------------------------------------------------
------------------------------------------------------------
------------------------------------------------------------
------------------------------------------------------------
------------------------------------------------------------
------------------------------------------------------------
------------------------------------------------------------
------------------------------------------------------------
------------------------------------------------------------
------------------------------------------------------------
------------------------------------------------------------
------------------------------------------------------------
------------------------------------------------------------
------------------------------------------------------------
------------------------------------------------------------
------------------------------------------------------------
------------------------------------------------------------
------------------------------------------------------------
------------------------------------------------------------
------------------------------------------------------------
------------------------------------------------------------
------------------------------------------------------------
------------------------------------------------------------
------------------------------------------------------------
------------------------------------------------------------
------------------------------------------------------------
------------------------------------------------------------
------------------------------------------------------------
------------------------------------------------------------
------------------------------------------------------------
------------------------------------------------------------
------------------------------------------------------------
------------------------------------------------------------
------------------------------------------------------------
------------------------------------------------------------
------------------------------------------------------------
------------------------------------------------------------
------------------------------------------------------------
------------------------------------------------------------
------------------------------------------------------------
------------------------------------------------------------
------------------------------------------------------------
------------------------------------------------------------
------tgatcccgctcaaactctcatttct----------------------------c
accctgaagatgagctggtgggcacattt----------------------------tca
tcgca-------------------------------------------------------
------------------------------------------------------------
------------------------------------------------------------
------------------------------------------------------------
-----------
>Gypsy-33|476709
------------------------------------------------------------
------------------------------------------------------------
------------------------------------------------------------
------------------------------------------------------------
------------------------------------------------------------
------------------------------------------------------------
------------------------------------------------------------
------------------------------------------------------------
------------------------------------------------------------
------------------------------------------------------------
------------------------------------------------------------
------------------------------------------------------------
------------------------------------------------------------
------------------------------------------------------------
------------------------------------------------------------
------------------------------------------------------------
------------------------------------------------------------
------------------------------------------------------------
------------------------------------------------------------
------------------------------------------------------------
------------------------------------------------------------
------------------------------------------------------------
------------------------------------------------------------
------------------------------------------------------------
------------------------------------------------------------
------------------------------------------------------------
------------------------------------------------------------
------------------------------------------------------------
------------------------------------------------------------
------------------------------------------------------------
------------------------------------------------------------
------------------------------------------------------------
------------------------------------------------------------
------------------------------------------------------------
------------------------------------------------------------
-------cttttttacgaagtcgatgcaagtgt---gctactgcagagccacaaccagac
tc---------atatat-tgtggatacttgt---------------------------tg
------------------ttattatttt----------------tgtagatatatttaga
gtata-----------------------------------ttttcctgattta-------
-----ttttcctgtttattgt-------------------------------ttctt---
----tggtacttttttgatttt--------------------------tgtttgtttttt
tgcatt--------------tgtttataccttcact------------------------
------------------gaggatagac--------------tttttg----------gc
actataaa------taaacaac--------accttgcacaaaa-----------------
gcgc-tt--------tgcgaataaacca--------------------------------
-----------tattttttc----------------------------------------
------------------------------------------------------------
------------------------------------------------------------
------------------------------------------------------------
------------------------------------------------------------
------------------------------------------------------------
------------------------------------------------------------
------------------------------------------------------------
------------------------------------------------------------
------------------------------------------------------------
------------------------------------------------------------
------------------------------------------------------------
------------------------------------------------------------
------------------------------------------------------------
------------------------------------------------------------
------------------------------------------------------------
------------------------------------------------------------
------------------------------------------------------------
------------------------------------------------------------
------------------------------------------------------------
------------------------------------------------------------
------------------------------------------------------------
------------------------------------------------------------
------------------------------------------------------------
------------------------------------------------------------
------------------------------------------------------------
------------------------------------------------------------
------------------------------------------------------------
------------------------------------------------------------
------------------------------------------------------------
------------------------------------------------------------
------------------------------------------------------------
------------------------------------------------------------
------------------------------------------------------------
------------------------------------------------------------
------------------------------------------------------------
------------------------------------------------------------
------------------------------------------------------------
------------------------------------------------------------
------------------------------------------------------------
------------------------------------------------------------
------------------------------------------------------------
------------------------------------------------------------
------------------------------------------------------------
------------------------------------------------------------
------------------------------------------------------------
------------------------------------------------------------
------------------------------------------------------------
------------------------------------------------------------
------------------------------------------------------------
------------------------------------------------------------
------------------------------------------------------------
------------------------------------------------------------
------------------------------------------------------------
------------------------------------------------------------
------------------------------------------------------------
------------------------------------------------------------
------------------------------------------------------------
------------------------------------------------------------
------------------------------------------------------------
------------------------------------------------------------
------------------------------------------------------------
------------------------------------------------------------
------------------------------------------------------------
------------------------------------------------------------
------------------------------------------------------------
------------------------------------------------------------
------------------------------------------------------------
------------------------------------------------------------
------------------------------------------------------------
------------------------------------------------------------
------------------------------------------------------------
------------------------------------------------------------
------------------------------------------------------------
------------------------------------------------------------
------------------------------------------------------------
------------------------------------------------------------
------------------------------------------------------------
------------------------------------------------------------
------------------------------------------------------------
------------------------------------------------------------
------------------------------------------------------------
------------------------------------------------------------
------------------------------------------------------------
------------------------------------------------------------
------------------------------------------------------------
------------------------------------------------------------
------------------------------------------------------------
------------------------------------------------------------
------------------------------------------------------------
------------------------------------------------------------
------------------------------------------------------------
------------------------------------------------------------
------taatccctcacaaactcgcat--------------------------------a
cccctgaagatgagctggtgagctcgttt----------------------------cca
tcata-------------------------------------------------------
------------------------------------------------------------
------------------------------------------------------------
------------------------------------------------------------
-----------
>Gypsy-33|552050
------------------------------------------------------------
------------------------------------------------------------
------------------------------------------------------------
------------------------------------------------------------
------------------------------------------------------------
------------------------------------------------------------
------------------------------------------------------------
------------------------------------------------------------
------------------------------------------------------------
------------------------------------------------------------
------------------------------------------------------------
------------------------------------------------------------
------------------------------------------------------------
------------------------------------------------------------
------------------------------------------------------------
------------------------------------------------------------
------------------------------------------------------------
------------------------------------------------------------
------------------------------------------------------------
------------------------------------------------------------
------------------------------------------------------------
------------------------------------------------------------
------------------------------------------------------------
------------------------------------------------------------
------------------------------------------------------------
------------------------------------------------------------
------------------------------------------------------------
------------------------------------------------------------
------------------------------------------------------------
------------------------------------------------------------
--------------------gctgacgaaaccattatgtttg-tgaataggtgttttgtg
ttcatggagtgtgtattatgtttttatttatattaagaaaatttaagttttgttgctatt
tatatattaaggatttttttctttatgtgtttaatgtgaagtgttgattgaatgttaagt
tttttaatgtttgtgtatttgtccgatttaatacttacct---ttgaatggtatagcc--
----------agagtttcagct-------atataagcca------gagcccaactaccat
acagca-cttgttcaccaagcctatgcaaga-----gctactgtggtgcctcgagcaaat
tc---------ttatat-tgtggattcctgt---------------------------ta
------------------ttattatttt----------------tttagatataatttga
gtata---------------------------------ttttttgcagatttta------
-----ttttcctggttgctgt-------------------------------ttctt---
----tggtcctttttt--------------------------------attttctttgtt
agcact--------------tgtatataccctcact------------------------
------------------gtggatggac--------------tttttg----------gc
actgtaaa------taaacatc--------accttgcg----------------------
-------------------aataagcca--------------------------------
--------g--catttt-------------------------------------------
------------------------------------------------------------
------------------------------------------------------------
------------------------------------------------------------
------------------------------------------------------------
------------------------------------------------------------
------------------------------------------------------------
------------------------------------------------------------
------------------------------------------------------------
------------------------------------------------------------
------------------------------------------------------------
------------------------------------------------------------
------------------------------------------------------------
------------------------------------------------------------
------------------------------------------------------------
------------------------------------------------------------
------------------------------------------------------------
------------------------------------------------------------
------------------------------------------------------------
------------------------------------------------------------
------------------------------------------------------------
------------------------------------------------------------
------------------------------------------------------------
------------------------------------------------------------
------------------------------------------------------------
------------------------------------------------------------
------------------------------------------------------------
------------------------------------------------------------
------------------------------------------------------------
------------------------------------------------------------
------------------------------------------------------------
------------------------------------------------------------
------------------------------------------------------------
------------------------------------------------------------
------------------------------------------------------------
------------------------------------------------------------
------------------------------------------------------------
------------------------------------------------------------
------------------------------------------------------------
------------------------------------------------------------
------------------------------------------------------------
------------------------------------------------------------
------------------------------------------------------------
------------------------------------------------------------
------------------------------------------------------------
------------------------------------------------------------
------------------------------------------------------------
------------------------------------------------------------
------------------------------------------------------------
------------------------------------------------------------
------------------------------------------------------------
------------------------------------------------------------
------------------------------------------------------------
------------------------------------------------------------
------------------------------------------------------------
------------------------------------------------------------
------------------------------------------------------------
------------------------------------------------------------
------------------------------------------------------------
------------------------------------------------------------
------------------------------------------------------------
------------------------------------------------------------
------------------------------------------------------------
------------------------------------------------------------
------------------------------------------------------------
------------------------------------------------------------
------------------------------------------------------------
------------------------------------------------------------
------------------------------------------------------------
------------------------------------------------------------
------------------------------------------------------------
------------------------------------------------------------
------------------------------------------------------------
------------------------------------------------------------
------------------------------------------------------------
------------------------------------------------------------
------------------------------------------------------------
------------------------------------------------------------
------------------------------------------------------------
------------------------------------------------------------
------------------------------------------------------------
------------------------------------------------------------
------------------------------------------------------------
------------------------------------------------------------
------------------------------------------------------------
------------------------------------------------------------
------------------------------------------------------------
------------------------------------------------------------
------------------------------------------------------------
------------------------------------------------------------
------------------------------------------------------------
------------------------------------------------------------
------------------------------------------------------------
------ttcgcctttacaaactcaaatttct----------------------------c
cccctgaagaccagctggtgggctcgttt----------------------------tca
tcaca-------------------------------------------------------
------------------------------------------------------------
------------------------------------------------------------
------------------------------------------------------------
-----------
>Gypsy-33|552051
------------------------------------------------------------
------------------------------------------------------------
------------------------------------------------------------
------------------------------------------------------------
------------------------------------------------------------
------------------------------------------------------------
------------------------------------------------------------
------------------------------------------------------------
------------------------------------------------------------
------------------------------------------------------------
------------------------------------------------------------
------------------------------------------------------------
------------------------------------------------------------
------------------------------------------------------------
------------------------------------------------------------
------------------------------------------------------------
------------------------------------------------------------
------------------------------------------------------------
------------------------------------------------------------
------------------------------------------------------------
------------------------------------------------------------
------------------------------------------------------------
-------------------------tgtgataaagttacattaactgttaccactgggaa
agcagctctggcag--atacacacacattct----cacacacgcacattctcacgcacac
acatacttgcaaacacacacacacacacacacacacacagagagacgcgctgacacgcag
acattctcacaggcccacttacctcattcattcatcataatgttcctccctgccgttgcc
gctatcggaggagcgggtgcacacgcaatctcgatagcacatggacatatttccataaat
ccactctccgcaattcataagtcaatcc--aggtatttcatacacctccacttctcctgt
tgtgttgtcttttccgtttggtgtttgtctgttatgatgtttgtctgttgtctgattaag
atttgttcaataaagaaataaaaaaagaaaagaaaaagaatgaatgggattgtgtgc--g
catgcgcactgcgataggaagctgacgaaaccattaataatggttaa-------------
-acaccaagtgtgtattatgtgtttatttatattaagaaaatgtatgttttgttgttaat
tacatattaagga-ttttttctttatgtttttaatgtgaagtgtggcttgaatgttaagt
tatttaatgtttgtgtatttgaacgatttaatacttacctt--ttgaatggtatagccca
caaacgggcgggagtttgggcc-------atataagcca------gag-ccaactaccat
acaaca-cttgttaaccaagtcgatgcaagagt---gtgactgtggtgccttgagcaa--
-----------gtatat-tgtggatacctcg-----------------------------
------------------ttattattatt-------------tttgtagatataattgga
gtatt----------------------------------tttttgcagatttta------
-----ttttcctgtttgttgt-------------------------------tactt---
----tggtactttgtatta------------------------------ttttttttgtt
agcact--------------tgtaagtatcatcact------------------------
------------------gtggatggac--------------tttttg----------gc
actgtaaa------taaacatc--------accttgcatgaca-----------------
gtgc-tt--------tgtgagtaagcca--------------------------------
--------t--cagtt--------------------------------------------
------------------------------------------------------------
------------------------------------------------------------
------------------------------------------------------------
------------------------------------------------------------
------------------------------------------------------------
------------------------------------------------------------
------------------------------------------------------------
------------------------------------------------------------
------------------------------------------------------------
------------------------------------------------------------
------------------------------------------------------------
------------------------------------------------------------
------------------------------------------------------------
------------------------------------------------------------
------------------------------------------------------------
------------------------------------------------------------
------------------------------------------------------------
------------------------------------------------------------
------------------------------------------------------------
------------------------------------------------------------
------------------------------------------------------------
------------------------------------------------------------
------------------------------------------------------------
------------------------------------------------------------
------------------------------------------------------------
------------------------------------------------------------
------------------------------------------------------------
------------------------------------------------------------
------------------------------------------------------------
------------------------------------------------------------
------------------------------------------------------------
------------------------------------------------------------
------------------------------------------------------------
------------------------------------------------------------
------------------------------------------------------------
------------------------------------------------------------
------------------------------------------------------------
------------------------------------------------------------
------------------------------------------------------------
------------------------------------------------------------
------------------------------------------------------------
------------------------------------------------------------
------------------------------------------------------------
------------------------------------------------------------
------------------------------------------------------------
------------------------------------------------------------
------------------------------------------------------------
------------------------------------------------------------
------------------------------------------------------------
------------------------------------------------------------
------------------------------------------------------------
------------------------------------------------------------
------------------------------------------------------------
------------------------------------------------------------
------------------------------------------------------------
------------------------------------------------------------
------------------------------------------------------------
------------------------------------------------------------
------------------------------------------------------------
------------------------------------------------------------
------------------------------------------------------------
------------------------------------------------------------
------------------------------------------------------------
------------------------------------------------------------
------------------------------------------------------------
------------------------------------------------------------
------------------------------------------------------------
------------------------------------------------------------
------------------------------------------------------------
------------------------------------------------------------
------------------------------------------------------------
------------------------------------------------------------
------------------------------------------------------------
------------------------------------------------------------
------------------------------------------------------------
------------------------------------------------------------
------------------------------------------------------------
------------------------------------------------------------
------------------------------------------------------------
------------------------------------------------------------
------------------------------------------------------------
------------------------------------------------------------
------------------------------------------------------------
------------------------------------------------------------
------------------------------------------------------------
------------------------------------------------------------
------------------------------------------------------------
------------------------------------------------------------
------------------------------------------------------------
------------------------------------------------------------
------------------------------------------------------------
------------------------------------------------------------
------tttccccttacaaactcacatttct----------------------------c
cccctgaagacgagctggtgggctcgttt----------------------------tca
tcaca-------------------------------------------------------
------------------------------------------------------------
------------------------------------------------------------
------------------------------------------------------------
-----------
>Gypsy-33|552052
------------------------------------------------------------
------------------------------------------------------------
------------------------------------------------------------
------------------------------------------------------------
------------------------------------------------------------
------------------------------------------------------------
------------------------------------------------------------
------------------------------------------------------------
------------------------------------------------------------
------------------------------------------------------------
------------------------------------------------------------
------------------------------------------------------------
------------------------------------------------------------
------------------------------------------------------------
------------------------------------------------------------
------------------------------------------------------------
------------------------------------------------------------
------------------------------------------------------------
------------------------------------------------------------
------------------------------------------------------------
------------------------------------------------------------
------------------------------------------------------------
------------------------------------------------------------
------------------------------------------------------------
------------------------------------------------------------
------------------------------------------------------------
------------------------------------------------------------
------------------------------------------------------------
------------------------------------------------------------
------------------------------------------------------------
------------------------------------------------------------
------------------------------------------------------------
------------------------------------------------------------
---------cacacacac-------------------------------------acact
tttat------------------------aagcacga-t---------------------
------------------------------------------------------------
----------gacactcttaaacacacatat---------------taacttc-----ta
------------------------------------------aaaacacacacacac---
------------------------------------------------------------
------------ttttat------------------------------------------
---------------------------------------------------aaacacgat
gacact--------------cttaaacacattcatttttaaa------------------
------------------------------------------------------------
-----------------------------------------------------------a
acaca----------cacacacacacttttataa--------------------------
g-------c-ac------------------------------------------------
------------------------------------------------------------
------------------------------------------------------------
------------------------------------------------------------
------------------------------------------------------------
------------------------------------------------------------
------------------------------------------------------------
------------------------------------------------------------
------------------------------------------------------------
------------------------------------------------------------
------------------------------------------------------------
------------------------------------------------------------
------------------------------------------------------------
------------------------------------------------------------
------------------------------------------------------------
------------------------------------------------------------
------------------------------------------------------------
------------------------------------------------------------
------------------------------------------------------------
------------------------------------------------------------
------------------------------------------------------------
------------------------------------------------------------
------------------------------------------------------------
------------------------------------------------------------
------------------------------------------------------------
------------------------------------------------------------
------------------------------------------------------------
------------------------------------------------------------
------------------------------------------------------------
------------------------------------------------------------
------------------------------------------------------------
------------------------------------------------------------
------------------------------------------------------------
------------------------------------------------------------
------------------------------------------------------------
------------------------------------------------------------
------------------------------------------------------------
------------------------------------------------------------
------------------------------------------------------------
------------------------------------------------------------
------------------------------------------------------------
------------------------------------------------------------
------------------------------------------------------------
------------------------------------------------------------
------------------------------------------------------------
------------------------------------------------------------
------------------------------------------------------------
------------------------------------------------------------
------------------------------------------------------------
------------------------------------------------------------
------------------------------------------------------------
------------------------------------------------------------
------------------------------------------------------------
------------------------------------------------------------
------------------------------------------------------------
------------------------------------------------------------
------------------------------------------------------------
------------------------------------------------------------
------------------------------------------------------------
------------------------------------------------------------
------------------------------------------------------------
------------------------------------------------------------
------------------------------------------------------------
------------------------------------------------------------
------------------------------------------------------------
------------------------------------------------------------
------------------------------------------------------------
------------------------------------------------------------
------------------------------------------------------------
------------------------------------------------------------
------------------------------------------------------------
------------------------------------------------------------
------------------------------------------------------------
------------------------------------------------------------
------------------------------------------------------------
------------------------------------------------------------
------------------------------------------------------------
------------------------------------------------------------
------------------------------------------------------------
------------------------------------------------------------
------------------------------------------------------------
------------------------------------------------------------
------------------------------------------------------------
------------------------------------------------------------
------------------------------------------------------------
------------------------------------------------------------
------------------------------------------------------------
------------------------------------------------------------
------------------------------------------------------------
------------------------------------------------------------
------------------------------------------------------------
------------------------------------------------------------
------------------------------------------------------------
-------gatgacacttaaacacattca--------------------------------
------------------------------------------------------------
------------------------------------------------------------
------------------------------------------------------------
------------------------------------------------------------
------------------------------------------------------------
-----------
>Gypsy-33|552053
------------------------------------------------------------
------------------------------------------------------------
------------------------------------------------------------
------------------------------------------------------------
------------------------------------------------------------
------------------------------------------------------------
------------------------------------------------------------
------------------------------------------------------------
------------------------------------------------------------
------------------------------------------------------------
------------------------------------------------------------
------------------------------------------------------------
------------------------------------------------------------
------------------------------------------------------------
------------------------------------------------------------
------------------------------------------------------------
------------------------------------------------------------
------------------------------------------------------------
------------------------------------------------------------
------------------------------------------------------------
------------------------------------------------------------
------------------------------------------------------------
------------------------------------------------------------
------------------------------------------------------------
------------------------------------------------------------
------------------------------------------------------------
------------------------------------------------------------
------------------------------------------------------------
------------------------------------------------------------
------------------------------------------------------------
------------------------------------------------------------
------------------------------------------------------------
------------------------------------------------------------
---------cacacacac-------------------------------------acact
tttat------------------------aagcacga-t---------------------
------------------------------------------------------------
----------gacactcttaaacacac--at---------------ccacttc-----ta
------------------------------------------aaaacacacacacac---
------------------------------------------------------------
------------ttttat------------------------------------------
---------------------------------------------------aaacacgat
gacact--------------cttaaacacacatattcac---------------------
------------------------------------------------------------
------------------------------------------------------------
------------------------------------------------------------
------------------------------------------------------------
------------------------------------------------------------
------------------------------------------------------------
------------------------------------------------------------
------------------------------------------------------------
------------------------------------------------------------
------------------------------------------------------------
------------------------------------------------------------
------------------------------------------------------------
------------------------------------------------------------
------------------------------------------------------------
------------------------------------------------------------
------------------------------------------------------------
------------------------------------------------------------
------------------------------------------------------------
------------------------------------------------------------
------------------------------------------------------------
------------------------------------------------------------
------------------------------------------------------------
------------------------------------------------------------
------------------------------------------------------------
------------------------------------------------------------
------------------------------------------------------------
------------------------------------------------------------
------------------------------------------------------------
------------------------------------------------------------
------------------------------------------------------------
------------------------------------------------------------
------------------------------------------------------------
------------------------------------------------------------
------------------------------------------------------------
------------------------------------------------------------
------------------------------------------------------------
------------------------------------------------------------
------------------------------------------------------------
------------------------------------------------------------
------------------------------------------------------------
------------------------------------------------------------
------------------------------------------------------------
------------------------------------------------------------
------------------------------------------------------------
------------------------------------------------------------
------------------------------------------------------------
------------------------------------------------------------
------------------------------------------------------------
------------------------------------------------------------
------------------------------------------------------------
------------------------------------------------------------
------------------------------------------------------------
------------------------------------------------------------
------------------------------------------------------------
------------------------------------------------------------
------------------------------------------------------------
------------------------------------------------------------
------------------------------------------------------------
------------------------------------------------------------
------------------------------------------------------------
------------------------------------------------------------
------------------------------------------------------------
------------------------------------------------------------
------------------------------------------------------------
------------------------------------------------------------
------------------------------------------------------------
------------------------------------------------------------
------------------------------------------------------------
------------------------------------------------------------
------------------------------------------------------------
------------------------------------------------------------
------------------------------------------------------------
------------------------------------------------------------
------------------------------------------------------------
------------------------------------------------------------
------------------------------------------------------------
------------------------------------------------------------
------------------------------------------------------------
------------------------------------------------------------
------------------------------------------------------------
------------------------------------------------------------
------------------------------------------------------------
------------------------------------------------------------
------------------------------------------------------------
------------------------------------------------------------
------------------------------------------------------------
------------------------------------------------------------
------------------------------------------------------------
------------------------------------------------------------
------------------------------------------------------------
------------------------------------------------------------
------------------------------------------------------------
------------------------------------------------------------
------------------------------------------------------------
------------------------------------------------------------
------------------------------------------------------------
------------------------------------------------------------
------------------------------------------------------------
------------------------------------------------------------
------------------------------------------------------------
------------------------------------------------------------
------------------------------------------------------------
-----------
>Gypsy-33|552054
------------------------------------------------------------
------------------------------------------------------------
------------------------------------------------------------
------------------------------------------------------------
------------------------------------------------------------
------------------------------------------------------------
------------------------------------------------------------
------------------------------------------------------------
------------------------------------------------------------
------------------------------------------------------------
------------------------------------------------------------
------------------------------------------------------------
------------------------------------------------------------
------------------------------------------------------------
------------------------------------------------------------
------------------------------------------------------------
------------------------------------------------------------
------------------------------------------------------------
------------------------------------------------------------
------------------------------------------------------------
------------------------------------------------------------
------------------------------------------------------------
------------------------------------------------------------
tgtgaaatcagcctgaca------------------------------------------
------------------------------------------------------------
------------------------------------------------------------
------------------------------------------------------------
------------------------------------------------------------
------------------------------------------------------------
------------------------------------------------------------
------------------------------------------------------------
------------------------------------------------------------
------------------------------------------------------------
--------gcagattaac-------------------------------------acac-
-----------------------------atacacac-a---------------------
------------------------------------------------------------
----------cacaaacacatatgtgtacg------------------------------
------------------------------------------cacacacat-ttcac---
------------------------------------------------------------
------------------------------------------------------------
------------------------------------------------------------
-tcaca--------------tgcacacacacacaca------------------------
------------------------------------------------------------
------------------------------------------------------------
---------------cacatacacaata--------------------------------
------------------------------------------------------------
------------------------------------------------------------
------------------------------------------------------------
------------------------------------------------------------
------------------------------------------------------------
------------------------------------------------------------
------------------------------------------------------------
------------------------------------------------------------
------------------------------------------------------------
------------------------------------------------------------
------------------------------------------------------------
------------------------------------------------------------
------------------------------------------------------------
------------------------------------------------------------
------------------------------------------------------------
------------------------------------------------------------
------------------------------------------------------------
------------------------------------------------------------
------------------------------------------------------------
------------------------------------------------------------
------------------------------------------------------------
------------------------------------------------------------
------------------------------------------------------------
------------------------------------------------------------
------------------------------------------------------------
------------------------------------------------------------
------------------------------------------------------------
------------------------------------------------------------
------------------------------------------------------------
------------------------------------------------------------
------------------------------------------------------------
------------------------------------------------------------
------------------------------------------------------------
------------------------------------------------------------
------------------------------------------------------------
------------------------------------------------------------
------------------------------------------------------------
------------------------------------------------------------
------------------------------------------------------------
------------------------------------------------------------
------------------------------------------------------------
------------------------------------------------------------
------------------------------------------------------------
------------------------------------------------------------
------------------------------------------------------------
------------------------------------------------------------
------------------------------------------------------------
------------------------------------------------------------
------------------------------------------------------------
------------------------------------------------------------
------------------------------------------------------------
------------------------------------------------------------
------------------------------------------------------------
------------------------------------------------------------
------------------------------------------------------------
------------------------------------------------------------
------------------------------------------------------------
------------------------------------------------------------
------------------------------------------------------------
------------------------------------------------------------
------------------------------------------------------------
------------------------------------------------------------
------------------------------------------------------------
------------------------------------------------------------
------------------------------------------------------------
------------------------------------------------------------
------------------------------------------------------------
------------------------------------------------------------
------------------------------------------------------------
------------------------------------------------------------
------------------------------------------------------------
------------------------------------------------------------
------------------------------------------------------------
------------------------------------------------------------
------------------------------------------------------------
------------------------------------------------------------
------------------------------------------------------------
------------------------------------------------------------
------------------------------------------------------------
------------------------------------------------------------
------------------------------------------------------------
------------------------------------------------------------
------------------------------------------------------------
------------------------------------------------------------
------------------------------------------------------------
------------------------------------------------------------
------------------------------------------------------------
------------------------------------------------------------
------------------------------------------------------------
------------------------------------------------------------
------------------------------------------------------------
------------------------------------------------------------
------------------------------------------------------------
-------------------acacaca----------------------------------
------------------------------------------------------------
------------------------------------------------------------
------------------------------------------------------------
------------------------------------------------------------
------------------------------------------------------------
-----------
>Gypsy-33|639753
------------------------------------------------------------
------------------------------------------------------------
------------------------------------------------------------
------------------------------------------------------------
------------------------------------------------------------
------------------------------------------------------------
------------------------------------------------------------
------------------------------------------------------------
------------------------------------------------------------
------------------------------------------------------------
------------------------------------------------------------
------------------------------------------------------------
------------------------------------------------------------
------------------------------------------------------------
------------------------------------------------------------
------------------------------------------------------------
------------------------------------------------------------
------------------------------------------------------------
------------------------------------------------------------
------------------------------------------------------------
------------------------------------------------------------
------------------------------------------------------------
----------------------------------------ctgcagagaaagacagcaaa
ct--------ctggttac------------------------------------------
------------------------------------------------------------
------------------------------------------------------------
------------------------------------------------------------
------------------------------------------------------------
------------------------------------------------------------
------------------------------------------------------------
------------------------------------------------------------
------------------------------------------------------------
------------------------------------------------------------
--------acacacacatctttttaggcatgt---------ga---------caaactct
ctctc------------------------ttacacac-a---------------------
------------------------------------------------------------
----------cacacacacacacacacaca------------------------------
------------------------------------------cacacacacacacac---
------------------------------------------------------------
------------------------------------------------------------
------------------------------------------------------------
-acaca--------------cacacacacatttatg------------------------
------------------------------------------------------------
------------------------------------------------------------
---------------aactcatacaataatgt----------------------------
------------------------------------------------------------
------------------------------------------------------------
------------------------------------------------------------
------------------------------------------------------------
------------------------------------------------------------
------------------------------------------------------------
------------------------------------------------------------
------------------------------------------------------------
------------------------------------------------------------
------------------------------------------------------------
------------------------------------------------------------
------------------------------------------------------------
------------------------------------------------------------
------------------------------------------------------------
------------------------------------------------------------
------------------------------------------------------------
------------------------------------------------------------
------------------------------------------------------------
------------------------------------------------------------
------------------------------------------------------------
------------------------------------------------------------
------------------------------------------------------------
------------------------------------------------------------
------------------------------------------------------------
------------------------------------------------------------
------------------------------------------------------------
------------------------------------------------------------
------------------------------------------------------------
------------------------------------------------------------
------------------------------------------------------------
------------------------------------------------------------
------------------------------------------------------------
------------------------------------------------------------
------------------------------------------------------------
------------------------------------------------------------
------------------------------------------------------------
------------------------------------------------------------
------------------------------------------------------------
------------------------------------------------------------
------------------------------------------------------------
------------------------------------------------------------
------------------------------------------------------------
------------------------------------------------------------
------------------------------------------------------------
------------------------------------------------------------
------------------------------------------------------------
------------------------------------------------------------
------------------------------------------------------------
------------------------------------------------------------
------------------------------------------------------------
------------------------------------------------------------
------------------------------------------------------------
------------------------------------------------------------
------------------------------------------------------------
------------------------------------------------------------
------------------------------------------------------------
------------------------------------------------------------
------------------------------------------------------------
------------------------------------------------------------
------------------------------------------------------------
------------------------------------------------------------
------------------------------------------------------------
------------------------------------------------------------
------------------------------------------------------------
------------------------------------------------------------
------------------------------------------------------------
------------------------------------------------------------
------------------------------------------------------------
------------------------------------------------------------
------------------------------------------------------------
------------------------------------------------------------
------------------------------------------------------------
------------------------------------------------------------
------------------------------------------------------------
------------------------------------------------------------
------------------------------------------------------------
------------------------------------------------------------
------------------------------------------------------------
------------------------------------------------------------
------------------------------------------------------------
------------------------------------------------------------
------------------------------------------------------------
------------------------------------------------------------
------------------------------------------------------------
------------------------------------------------------------
------------------------------------------------------------
------------------------------------------------------------
------------------------------------------------------------
------------------------------------------------------------
------------------------------------------------------------
------------------------------------------------------------
------------------------------------------------------------
------------------------------------------------------------
------------ccc---------------------------------------------
------------------------------------------------------------
------------------------------------------------------------
------------------------------------------------------------
------------------------------------------------------------
------------------------------------------------------------
-----------
>Gypsy-33|724768
------------------------------------------------------------
------------------------------------------------------------
------------------------------------------------------------
------------------------------------------------------------
------------------------------------------------------------
------------------------------------------------------------
------------------------------------------------------------
------------------------------------------------------------
------------------------------------------------------------
------------------------------------------------------------
------------------------------------------------------------
------------------------------------------------------------
------------------------------------------------------------
------------------------------------------------------------
------------------------------------------------------------
------------------------------------------------------------
------------------------------------------------------------
------------------------------------------------------------
------------------------------------------------------------
------------------------------------------------------------
------------------------------------------------------------
------------------------------------------------------------
------------------------------------------------------------
------------------------------------------------------------
------------------------------------------------------------
------------------------------------------------------------
------------------------------------------------------------
------------------------------------------------------------
------------------------------------------------------------
------------------------------------------------------------
------------------------------------------------------------
------------------------------------------------------------
------------------------------------------------------------
--------gcacatacat-------------------------------------acac-
-----------------------------acacacac-a---------------------
------------------------------------------------------------
----------caaacacacaagaatacaca------------------------------
------------------------------------------tgcatgcatatacgc---
------------------------------------------------------------
------------------------------------------------------------
------------------------------------------------------------
-aaaca--------------tgcatatacacataca------------------------
------------------------------------------------------------
------------------------------------------------------------
---------------cacatgcataaaacaca----------------------------
------------------------------------------------------------
------------------------------------------------------------
------------------------------------------------------------
------------------------------------------------------------
------------------------------------------------------------
------------------------------------------------------------
------------------------------------------------------------
------------------------------------------------------------
------------------------------------------------------------
------------------------------------------------------------
------------------------------------------------------------
------------------------------------------------------------
------------------------------------------------------------
------------------------------------------------------------
------------------------------------------------------------
------------------------------------------------------------
------------------------------------------------------------
------------------------------------------------------------
------------------------------------------------------------
------------------------------------------------------------
------------------------------------------------------------
------------------------------------------------------------
------------------------------------------------------------
------------------------------------------------------------
------------------------------------------------------------
------------------------------------------------------------
------------------------------------------------------------
------------------------------------------------------------
------------------------------------------------------------
------------------------------------------------------------
------------------------------------------------------------
------------------------------------------------------------
------------------------------------------------------------
------------------------------------------------------------
------------------------------------------------------------
------------------------------------------------------------
------------------------------------------------------------
------------------------------------------------------------
------------------------------------------------------------
------------------------------------------------------------
------------------------------------------------------------
------------------------------------------------------------
------------------------------------------------------------
------------------------------------------------------------
------------------------------------------------------------
------------------------------------------------------------
------------------------------------------------------------
------------------------------------------------------------
------------------------------------------------------------
------------------------------------------------------------
------------------------------------------------------------
------------------------------------------------------------
------------------------------------------------------------
------------------------------------------------------------
------------------------------------------------------------
------------------------------------------------------------
------------------------------------------------------------
------------------------------------------------------------
------------------------------------------------------------
------------------------------------------------------------
------------------------------------------------------------
------------------------------------------------------------
------------------------------------------------------------
------------------------------------------------------------
------------------------------------------------------------
------------------------------------------------------------
------------------------------------------------------------
------------------------------------------------------------
------------------------------------------------------------
------------------------------------------------------------
------------------------------------------------------------
------------------------------------------------------------
------------------------------------------------------------
------------------------------------------------------------
------------------------------------------------------------
------------------------------------------------------------
------------------------------------------------------------
------------------------------------------------------------
------------------------------------------------------------
------------------------------------------------------------
------------------------------------------------------------
------------------------------------------------------------
------------------------------------------------------------
------------------------------------------------------------
------------------------------------------------------------
------------------------------------------------------------
------------------------------------------------------------
------------------------------------------------------------
------------------------------------------------------------
------------------------------------------------------------
------------------------------------------------------------
------------------------------------------------------------
------------------------------------------------------------
------------cacacacacacacacacgtttatttatatagtttt---------ttca
ctacaatg----------------------------------------------------
------------------------------------------------------------
------------------------------------------------------------
------------------------------------------------------------
------------------------------------------------------------
-----------
>Gypsy-33|724769
------------------------------------------------------------
------------------------------------------------------------
------------------------------------------------------------
------------------------------------------------------------
------------------------------------------------------------
------------------------------------------------------------
------------------------------------------------------------
------------------------------------------------------------
------------------------------------------------------------
------------------------------------------------------------
------------------------------------------------------------
------------------------------------------------------------
------------------------------------------------------------
------------------------------------------------------------
------------------------------------------------------------
------------------------------------------------------------
------------------------------------------------------------
------------------------------------------------------------
------------------------------------------------------------
------------------------------------------------------------
------------------------------------------------------------
------------------------------------------------------------
------------------------------------------------------------
------------------------------------------------------------
------------------------------------------------------------
------------------------------------------------------------
------------------------------------------------------------
------------------------------------------------------------
------------------------------------------------------------
------------------------------------------------------------
------------------------------------------------------------
------------------------------------------------------------
------------------------------------------------------------
------------------------------------------------------------
------------------------------------------------------------
--------------actaagtcgatgcaagagt---gctactgcactgcctcaagcaagc
ta---------gtatat-tgtggatacctgt---------------------------tg
------------------gaattatttt----------------tgtagatatatctagc
gtata--------------------------------tatttttgctgatttg-------
-----ttttcctatttgttgt-------------------------------ttctt---
----tggtacttcttggct-----------------------------ttttcttagttt
tacact--------------tgtatatatcttcact------------------------
------------------gtggatggac--------------tttttg----------gg
actgtaat------taaacacc--------accttgcacgaca-----------------
gtgc-tt--------tttgagtaagcta--------------------------------
--------t--caattt-------------------------------------------
------------------------------------------------------------
------------------------------------------------------------
------------------------------------------------------------
------------------------------------------------------------
------------------------------------------------------------
------------------------------------------------------------
------------------------------------------------------------
------------------------------------------------------------
------------------------------------------------------------
------------------------------------------------------------
------------------------------------------------------------
------------------------------------------------------------
------------------------------------------------------------
------------------------------------------------------------
------------------------------------------------------------
------------------------------------------------------------
------------------------------------------------------------
------------------------------------------------------------
------------------------------------------------------------
------------------------------------------------------------
------------------------------------------------------------
------------------------------------------------------------
------------------------------------------------------------
------------------------------------------------------------
------------------------------------------------------------
------------------------------------------------------------
------------------------------------------------------------
------------------------------------------------------------
------------------------------------------------------------
------------------------------------------------------------
------------------------------------------------------------
------------------------------------------------------------
------------------------------------------------------------
------------------------------------------------------------
------------------------------------------------------------
------------------------------------------------------------
------------------------------------------------------------
------------------------------------------------------------
------------------------------------------------------------
------------------------------------------------------------
------------------------------------------------------------
------------------------------------------------------------
------------------------------------------------------------
------------------------------------------------------------
------------------------------------------------------------
------------------------------------------------------------
------------------------------------------------------------
------------------------------------------------------------
------------------------------------------------------------
------------------------------------------------------------
------------------------------------------------------------
------------------------------------------------------------
------------------------------------------------------------
------------------------------------------------------------
------------------------------------------------------------
------------------------------------------------------------
------------------------------------------------------------
------------------------------------------------------------
------------------------------------------------------------
------------------------------------------------------------
------------------------------------------------------------
------------------------------------------------------------
------------------------------------------------------------
------------------------------------------------------------
------------------------------------------------------------
------------------------------------------------------------
------------------------------------------------------------
------------------------------------------------------------
------------------------------------------------------------
------------------------------------------------------------
------------------------------------------------------------
------------------------------------------------------------
------------------------------------------------------------
------------------------------------------------------------
------------------------------------------------------------
------------------------------------------------------------
------------------------------------------------------------
------------------------------------------------------------
------------------------------------------------------------
------------------------------------------------------------
------------------------------------------------------------
------------------------------------------------------------
------------------------------------------------------------
------------------------------------------------------------
------------------------------------------------------------
------------------------------------------------------------
------------------------------------------------------------
------------------------------------------------------------
------------------------------------------------------------
------------------------------------------------------------
------------------------------------------------------------
------------------------------------------------------------
------atattccacacaaacttgcatttct----------------------------c
cccctgaagtcgagccggtgggctcgttt----------------------------tca
tca---------------------------------------------------------
------------------------------------------------------------
------------------------------------------------------------
------------------------------------------------------------
-----------
>Gypsy-33|806503
------------------------------------------------------------
------------------------------------------------------------
------------------------------------------------------------
------------------------------------------------------------
------------------------------------------------------------
------------------------------------------------------------
------------------------------------------------------------
------------------------------------------------------------
------------------------------------------------------------
------------------------------------------------------------
------------------------------------------------------------
------------------------------------------------------------
------------------------------------------------------------
------------------------------------------------------------
------------------------------------------------------------
------------------------------------------------------------
------------------------------------------------------------
------------------------------------------------------------
------------------------------------------------------------
------------------------------------------------------------
------------------------------------------------------------
------------------------------------------------------------
-------------------------tgtgataaagtcacattaactgtcaccgctgggaa
agcagcactggcattcacacacacacattctcgtacgcacacgcatattctcacgcacac
acatactggcaa------------------acacacacacacagacgcgctgacacgcag
acatactcacagacccacttacctcattcattcatcataatgttcctccctgaggttgcc
gttatcggaggagcgggtgcacacgcgatctcgatagcaaatggtcatatttccataaat
ccactccccgcttttcataagtc-atccataggcatttcatacacctccacttcacctgt
tgtgttgtcttctctgtttggtgtttgtctg-tgtgggcgtagtcaggcttccggtcgcg
atcggtcaaaccgagcacataggaagtgccggtttaagaatgaatgggattgtgtgc--g
catgcgcactgcgatcggaagctgacgaaaccattatgtctgttaaataggtgttttgtg
ttcatgaagtggctattatgtgtttatttatattaagaaaatgtatgttttgttgttaat
tatatattaagga-atttttctttatgtgtttaatgtgaagtgtgacttgaatgtcaagt
tatttaatgtttgtgtatttgtacattttaatacttacctg--ttgaatggtttagccca
caaacgggcgggagtttgggtt-------atataagcca------gagcccaactttctt
acaaca-cttgttaaccaagtcgatgcaagagt---gctactgtggtgcctcaagcaagt
ata------ttgtatat-tgtggatacctga-----------------------------
--tattatcgt--ata--ttattattat----------------tgtagatataattgga
gtata----------------------------------tttttgcagatttta------
-----ttttcctgtttgttgt-------------------------------ttctt---
----tggtactttttattactat-------------------------tttttttttgtt
agcact--------------tgtaaatatcttcact------------------------
------------------gtggatggac--------------tttttg----------gc
actgtaaa------taaatatc--------accttgcacgaca-----------------
gtgc-tt--------tgcgagtaagcca--------------------------------
--------t--cattttttt---ttatgatctcacatttcttcccccttgaagacgagtt
ggtgggctcgttttcatcacatctggtggcagcggtgggatggctactcgcaagacagcg
ccaaaaggccgaaaaccgaagacgggtttacggtcccaagtgaaggcagcatcagaggaa
ggggctgattggaattcggtggtgacaacggaggatgaggagggagccacaagtcgtccc
agagtctcctcaaagtccagctcaaccccatccaagccagttacttctgatgctacagct
ggtgagggaatgtattccctgatgcggagatttctggactctcaagaggagagagaggac
cgatatatgcaggagctccgaggtcttcgtgattccattctgcagtcaatacgtcctgcg
gagactttcattgatgcagagagtgcacgaatggagctaccgacacccgcaacaaaggta
tccacaaaacacagaacagcctatatccatgactctccaaatgtcacagagccaagagtg
ccgatgcagtggactgagccaaagatgccaagcttccagcagggggaagatattgagaat
tatcttcagcggttcgagcgtctggccagaacatggaggtggcctaaggaggagtggagc
taccgtctggttccgttgctgacaggacaagcactggaggcatacctggcaatggacgag
gaagaggctgaggtctatgctgatctgaaagaagcactgctggagaagttcaacatctct
ccagagacataccgccagcgcttcaggtcatctacagttccagtgggagaatcgccgaca
gagacctaccaccgactaaagaacctgtacaagcgatgggcccaaccggaggagcactcc
aaagaggagattggcgaggtcatcatcctggagcagctgcttcgggtgctaccctacgac
gcacgcacctgggtaaaggagcacgagccaaagtcaggacaggcagcagcacggttggct
cagcagtacctgaacgcacatcgtggcgggctccgtactcaaccacataaaggtactgta
cgtcacacgttacataacactggttctgagaggggtcgtactgaactgtcggacaatgca
caaacccaaaaacctgcaaccaaagacttgatttgcttttactgccagcagctgggtcat
aaagcatcggtatgtcctgctcgtaaagctaaacttacgggtttttgttatgtgccaaga
gaaggggactgtgattttgactctgtgggggagggtcataatgtatataatgttactg--
------------------------------------------------------------
------------------------------------------------------------
------------------------------------------------------------
------------------------------------------------------------
------------------------------------------------------------
------------------------------------------------------------
------------------------------------------------------------
------------------------------------------------------------
------------------------------------------------------------
------------------------------------------------------------
------------------------------------------------------------
------------------------------------------------------------
------------------------------------------------------------
------------------------------------------------------------
------------------------------------------------------------
------------------------------------------------------------
------------------------------------------------------------
------------------------------------------------------------
------------------------------------------------------------
------------------------------------------------------------
------------------------------------------------------------
------------------------------------------------------------
------------------------------------------------------------
------------------------------------------------------------
------------------------------------------------------------
------------------------------------------------------------
------------------------------------------------------------
----tgatccgcaagatggggccggtaacgtatgaaattcatcatccagacaaggggaag
accaggcagacctaccatgtcaacctattaaaggagtggaaggagccacacggtaaggga
ccagaaacagccctcctggtgaggaaggtggaggtagaagaggatgtggaagaagaggat
atggaggatgtaaagagacagccgtctgtggtgaatctcactcacctagaagactccaaa
agggaagagctgcagaacctcctaaatctgtttcctgctttgttctgtcagaggcctgga
cggactgagctaacccaacacaccatccacctttctgatccaacaccaacacgtcaacgt
ccctaccgggtgcctgagaggctggtggaacccttgaaagaggagataaagttgatgaag
gagctaggagtgatcgaaccatcaacgagtgaatggagcagcccaatggtgattgttccc
aagaaagatggatccttgcgtgtctgcatcgatttccgcaagctcaatgcccagtccaag
tttgatgcatacccgatgccaagaattgatgatctgctggagaagattggtcaagccaaa
tacataaccacgctagacttatgtaagggatactggcaggtagccctcaatccggagtcc
agaccatacactgctttccgaacaccatttggattatttcacttcacagcccttcctttt
ggccttcatggggcaccagccaccttccaaaggttaatggatagagtccttcagggttgt
gaagactgggcggctgcatatttggatgacgtggtaattcacagtaattcttggactgaa
catctacaacatcttcaacagacactcaagaagatagcagaagcaggactcaccttaaat
gtgtctaaatgtgagtgggcaaagcaagaggccagttacctcggataccacctgggcaat
ggacagcttaaacctcagatcgacaaggtagaggcgatttgcaggagcccacagccaaag
accaagaagaaagtgagatcgttcctaggacttgtaggctggtacaggagatttgtccca
aactttgcctctatcgctgctcctttaacaaacttgttgtctaagtcagtcacaaatcct
gttccatgatccaatgactgcgaaaaagctttcaaaaccctgaaagagaagatctgttcc
agtccagtcttacagagtccggacttcacaaaaaggttcctagtacaagtggatgcttct
gcaacaggaataggagctgtccttgcccaaggaaatgcagaagaacaaaaacccgttgtt
ttcctcagccgcaagctactgccaagggagacaagatattctgcaattgaaaaagaaggt
cttgcaatcaagtggtctctggacagtctacgttattacctcctaggccgagagtttgat
ctggaaactgaccaccgggcccttacctggatccagtccatgaaagaccacaatgccaga
gtcacccgatggtacctcgccctgcagccataccactttaaaatacgccatcgaccgggt
agactcaatgtggtagccgactacttgtccaggttcccggccagtacgcagctgggagag
ggggaaggtgatgtgataaagtcacattaactgtcaccgctgggaaagcagcactggcat
tcacacacacacattctcgtacgcacacgcatattctcacgcacacacatactggcaa--
acacacacacacagacgcgctgacacgcagacatactcacagacccacttacctcattca
ttcatcataatgttcctccctgccgttgccgttatcggaggagcgggtgcacacgcgatc
tcgatagcaaatggtcatatttccataaatccactccccgcaattcataagtcatccata
ggcatttcatacacctccacttcacctgttgtgttgtcttctctgtttggtgtttgtctg
tgtgggcgtagtcagggttccggtcgcgatcggtcaaaccgagcacataggaagtgccgg
tttaagaatgaatgggattgtgtgcgcatgcgcactgcgatcggaagctgacgaaaccat
tatgtctgttaaataggtgttttgtgttcatggggtgggtattatgtgtttatttatatt
aagaaaatgtatgttttgttgttaattatatattaaggattttttctttatgtgtttaat
gtgaagtgtggcttgaatgtcaagttatttaatgtttgtgtatttgtacgttttaatact
tacctgttgaatggtttagcccacaaacgggcgggagtttgggctatataagccagagcc
aaactttcttacaacacttgttaaccaagtcgatgcaagagtgctactgtggtgcctcaa
gcaagtatattgtatattgtgaatacctga------------tattatcgt--atattat
tattattgtagatataattggagtatatttttgcagattttattttcctgtttgttgttt
ctttggtactttttattactattttttttgttagcacttgtaaatatcttcagt------
-gactttttggcactgtaaataaatatcaccttgcacgacagtgctttgcgagtaagcca
tc---atttttttttatgatctcacatttctt--------------------------cc
cccttgaagacgagttggtgggctcgttt----------------------------tca
tcaca-------------------------------------------------------
------------------------------------------------------------
------------------------------------------------------------
------------------------------------------------------------
-----------
>Gypsy-33|806504
------------------------------------------------------------
------------------------------------------------------------
------------------------------------------------------------
------------------------------------------------------------
------------------------------------------------------------
------------------------------------------------------------
------------------------------------------------------------
------------------------------------------------------------
------------------------------------------------------------
------------------------------------------------------------
------------------------------------------------------------
------------------------------------------------------------
------------------------------------------------------------
------------------------------------------------------------
------------------------------------------------------------
------------------------------------------------------------
------------------------------------------------------------
------------------------------------------------------------
------------------------------------------------------------
------------------------------------------------------------
------------------------------------------------------------
------------------------------------------------------------
------------------------------------------------------------
------------------------------------------------------------
------------------------------------------------------------
------------------------------------------------------------
------------------------------------------------------------
------------------------------------------------------------
------------------------------------------------------------
------------------------------------------------------------
------------------------------------------------------------
------------------------------------------------------------
------------------------------------------------------------
---------cacacatac-------------------------------------acatt
tacatgaat------------------gtacacacac-a---------------------
------------------------------------------------------------
----------cacacacatgcaaatgctca------------------------------
------------------------------------------cacaaacacatacaa---
------------------------------------------------------------
------------------------------------------------------------
------------------------------------------------------------
-atata--------------tgcacacaatcacttg------------------------
------------------------------------------------------------
------------------------------------------------------------
---------------catgtacacactatgct----------------------------
------------------------------------------------------------
------------------------------------------------------------
------------------------------------------------------------
------------------------------------------------------------
------------------------------------------------------------
------------------------------------------------------------
------------------------------------------------------------
------------------------------------------------------------
------------------------------------------------------------
------------------------------------------------------------
------------------------------------------------------------
------------------------------------------------------------
------------------------------------------------------------
------------------------------------------------------------
------------------------------------------------------------
------------------------------------------------------------
------------------------------------------------------------
------------------------------------------------------------
------------------------------------------------------------
------------------------------------------------------------
------------------------------------------------------------
------------------------------------------------------------
------------------------------------------------------------
------------------------------------------------------------
------------------------------------------------------------
------------------------------------------------------------
------------------------------------------------------------
------------------------------------------------------------
------------------------------------------------------------
------------------------------------------------------------
------------------------------------------------------------
------------------------------------------------------------
------------------------------------------------------------
------------------------------------------------------------
------------------------------------------------------------
------------------------------------------------------------
------------------------------------------------------------
------------------------------------------------------------
------------------------------------------------------------
------------------------------------------------------------
------------------------------------------------------------
------------------------------------------------------------
------------------------------------------------------------
------------------------------------------------------------
------------------------------------------------------------
------------------------------------------------------------
------------------------------------------------------------
------------------------------------------------------------
------------------------------------------------------------
------------------------------------------------------------
------------------------------------------------------------
------------------------------------------------------------
------------------------------------------------------------
------------------------------------------------------------
------------------------------------------------------------
------------------------------------------------------------
------------------------------------------------------------
------------------------------------------------------------
------------------------------------------------------------
------------------------------------------------------------
------------------------------------------------------------
------------------------------------------------------------
------------------------------------------------------------
------------------------------------------------------------
------------------------------------------------------------
------------------------------------------------------------
------------------------------------------------------------
------------------------------------------------------------
------------------------------------------------------------
------------------------------------------------------------
------------------------------------------------------------
------------------------------------------------------------
------------------------------------------------------------
------------------------------------------------------------
------------------------------------------------------------
------------------------------------------------------------
------------------------------------------------------------
------------------------------------------------------------
------------------------------------------------------------
------------------------------------------------------------
------------------------------------------------------------
------------------------------------------------------------
------------------------------------------------------------
------------------------------------------------------------
------------------------------------------------------------
------------------------------------------------------------
------------------------------------------------------------
------------------------------------------------------------
------------------------------------------------------------
------------------------------------------------------------
------------------------------------------------------------
------------------------------------------------------------
------------------------------------------------------------
------------catttacacacacacaattatacgcatacatatac---------ctcc
ctgggtaggcgtccaggaggagtagg----------------------------------
------------------------------------------------------------
------------------------------------------------------------
------------------------------------------------------------
------------------------------------------------------------
-----------
>Gypsy-33|882465
------------------------------------------------------------
------------------------------------------------------------
------------------------------------------------------------
------------------------------------------------------------
------------------------------------------------------------
------------------------------------------------------------
------------------------------------------------------------
------------------------------------------------------------
------------------------------------------------------------
------------------------------------------------------------
------------------------------------------------------------
------------------------------------------------------------
------------------------------------------------------------
------------------------------------------------------------
------------------------------------------------------------
------------------------------------------------------------
------------------------------------------------------------
------------------------------------------------------------
------------------------------------------------------------
------------------------------------------------------------
------------------------------------------------------------
------------------------------------------------------------
-------------------------tgtgataaagtcacattaactgtcaccgctgggaa
agcagcactggcattcacacacacacattctcgtacgcacacgcacattctcacgcacac
acatacttgcaa------------------acacacacacacagacgcgctgacacgcag
acatactcacagacccacttacctcattcattcatcataatgttcctttctgccgttgcc
gctatctgaggagcgggtgcacacgcgatctcgatagcaaatggtcatatttccataaat
ccactccccgcaattcataagtc-atccataggcatttcatacacctccacttcacctgt
tgtgttgtcttctctgtttggtgtttgtctg-tgtgggcgtagtcaggcttccggtcgcg
atcggtcaaaccgagcacataggaagtgctggtttaagaatgattgggattgtgtgc--g
catgcgcactgcgatcggaagctgacgaaaccattatgtctgttaaataggtgttttgtg
tttatgaagtgtgtattatgtgtttatttatattaagcaaatgtatgttttgttgttaat
tatatattaagga-ttttttctttatgtgtttaatgtgaagtgtggcttgaatgtcaagt
tatttaatgtttgtgtatttgtacgttttaatacttacctg--ttgaatggtttagccca
caaacgggcgggagtttgggct-------atataagcca------gagcccaactttatt
acaaca-cttgttaaccaagtcgatgcaagagt---gctactgtggtgcctcaagcaagt
ata------ttgtatat-tgtggatacctga-----------------------------
--------tattatcg--ttattattat----------------tgtagatataattgga
gtata----------------------------------tttttgcagatttta------
-----ttttcctgtttgttgt-------------------------------ttctt---
----tggtactttttattacta---------------------------ttttttttgtt
agcact--------------tgtatatatcttcact------------------------
------------------gtggatggac--------------tttttg----------gc
actgtaaa------taaatatc--------accttgcacgaca-----------------
g-----------------------------------------------------------
-------------------------------tcacatttcttcccccttgaagacgagtt
ggtgggctcgttttcatcacatctggtggcagcggtgggatggctactcgcaagacagcg
ccaaaaggccgaaaaccgaagacgggtttacggtcacaagtgaaggcagcatcagaggaa
ggggctgattggaattcggtggtgacaacggaggatgaggagggagccacaagtcgtccc
agagtctcctcaaagtccagctcaaccccatccaagccagttacttctgatgctacagct
ggtgagggaatgtattccctgatgcggagatttctggactctcaagaggagagagaggac
cgatatatgcaggagctccgaggtcttcgtgattccattctgcagtcaatacgtcctgcg
gagacttccattgatgcagagagtgcacgaatggagctaccgacacccgcaacaaaggta
tccacaaaacacagaacagcctatatccatgactctccaaatgtcacagagccaagagtg
ccgatgcagtggactgagccaaagatgccaagcttccagcagggggaagatattgagaat
tatcttcggcggttcgagcgtctggccagaacatggaggtggcctaaggaggagtggagc
taccgtctggttccgttgctgacaggacaagcactggaggcatacctggcaatggacgag
gaagaggctgaggtctatgcggatctgaaagaagcactgctggagaagttcaacatctct
ccagagacataccgccagcgcttcaggtcatctacagttccagtgggagaatcgccgaca
gagacctaccaccgactaaagaacctgtacaagcgatgggtccaacc-gaagagcactcc
aaagaggagattggcgaggtcatcatcctggagcagctgcttcgggtgctaccctacgac
gcacgcacctgggtaaaggagcacgagccaaagtcaggacaggcagcagcacggttggct
cagcagtacctgaacgcacatcgtggcgggctccgtactcaaccacataaaggtactgta
cgtcacacattacataacactggttctgagaggggtcgtactgaactgtcggacaatgca
caaacccaaaaacctgcaaccaaagacttgatttgcttttactgccagcagctgggtcat
aaagcatcggtatgtcctgctcgtaaagctaaacttacaggtttttgttatgtgccaaga
gaaggggactgtgattttgactctgcgggggagggtcataatatatataatgttactgtg
aacggacatgaactaaaagcactcttagatactggaagctctttgtcaatgatgaaatca
cgttttgtacataatgtcagttatgaaaacaccacctctgttcaatgtgtacatggggac
ataaagcagtatccccgagctgaggtcatggttgaggtacaagaacaaatgtacttgctt
aatgttgccgtagttgacaatttacccgctgatatgattctaggaagagactttccagta
ctgtatgaacttttgcaacccaccatcaaagactctgaacgttctattgctactgttaat
gtgtcatgtccagctcttacaagagcacaagccagggcaggtctacagcccttgccagac
ttggatagtagtctgttgcagggcgggaccaagggccctaggaagtcaagacgccagcgg
cgtcttgaaaagtacctgggaactccagcctctgagtcctcaggagagggtctcaaagtt
gatggctggaaggtcccagggaatataacacaacttcaaagggaagataaaaccttgaaa
cccttatttgttaaagccgagtctgaacaaacatcaattttgtgcaatgaggtatatgta
gtagagaatggtgtgttatatgtgagaacaaatgatgtgttgcgtttagttgtgccatct
tgttgtcgtcctcttgttcttcaccttgcacacactgttccatgggctggtcacctagac
caacagaaaacatatgcacgcattagctcacgattttactggcccacactttatactgat
gtacaaacacactgcaaaacatgtgccgtctgccaaaagacaagtgctctgtcccagcgg
ggcagagcacccctgcaacctctccctgttatctctgcaccttttaggcggattgccatg
gacattgtggggccattggaaaagagcagtgctggacatcgttacatcctggtggtcagt
gactacgccacaaggtatcctgaggcctacccactccgttctattacaacacctaagatc
atccatgccttgattcagttgttctccagagttggcatacctgaggagatacttactgac
caaggaacaaacttcacatcacgtctgatggggcagctacacaagcagatgggcatcacc
gccataagaacaacgccatatcacccacagacagatggacttgtcgagcggttcaatcaa
actctcaagaaaatgctgcggaagttcgttgcagacacgggccgagactgggataagtgg
ttaccgtttgttctctttgcttacagagaagtgccccaggcatcgacgggcttctcaccc
tttgagctcctttatggatggcaggtacaaggacccctagacttgccgaagaaggactgg
gaaggagaacctgcatcgaagaaggaggagagcggcattgtgcactatgtgctagagatg
cgagaccgtttggagaagtacagagaacaagccaaagaaaatctgctagagaaacagcaa
gcacagaagagatggtacgaccaacatgccagactgagacaattccaagagggacaaaag
gtgcttctacttttaccaacttcaactaacaagttactggctaaatggcaagggccatac
actgtgatccgcaagatggggctggtaacgtatgaaattcatcatccagacaaggggaag
accaggcagacctaccatgtcaacctattaaaggagtggaaggagccacccggtaaggga
ccagaaacagccctcctggtgaggaaggtggaggtagaagaggatgtggaagaagaggat
atggaggatgtaaagagacagccgtctgtggtgaatctcactcacctagaagactccaaa
agggaagagctgcagaacctcctaaatctgtttcctgctttgttctgtcagaggcctgga
cggactgagctaacccaacacaccatccacctttctgatccaacaccaacacgtcaacgt
ccctaccgggtgcctgagaggctggtggaacccttgaaagaggagataaagttgatgaag
gagctaggagtgatcgaaccatcaacgagtgaatggagcagcccaatggtgattgttccc
aagaaagatggatccttgcgtgtctgcatcgatttccgcaagctcaatgcccagtccaag
tttgatgcatacccgatgccaagaattgatgatctgctggagaagattggtcaagccaaa
tacattaccacgctagacttatgtaagggatactggcaggtagccctcaatccggagtcc
agaccatacactgctttctgaacaccatttggattatttcacttcacagcccttcccttt
ggccttcatggggcaccagccaccttccaaaggctaatggatagagtccttcagggttgt
gaagactgggcggctgcatatttggatgacgtggtaattcacagtaattcttggactgaa
catctacaacatcttcaacagacactcaagaagatagcagaagcaggactcaccttaaat
gtgtctaaatgtgagtgggcaaagcaagaggccaattacctcagataccacctgggcaat
ggacagcttaaacctcagatcgacaaggtagaggcgatttgcaggagcccacagccaaag
accaagaaggaagtgagatcgttcctaggacttgtaggctggtacaggagattcatccca
aactttgcctctatcgctgctcctttaacaaacttgttgtctaagtcagtcacaaatcct
gttccatggactaatgactgtgaaaaagctttcaaaaccctgaaagagaagatgtgttcc
agtccagtcttacagagtcctgacttctcaaaaaggttcctggtacaagtggatgcttct
gcaacaggaataggagctgtccttgcccaaggaaatgcagaagaacaaaaacccgttgtt
ttcctcagccgcaagctactgccgagggagacaagatattcagcaattgaaaaagaaggt
cttgcaatcaagtggtctctcgacagtttacgttattacctcctaggccgtgagtttgat
ctggaaactgaccaccgggcccttacctggatccagtccatgaaagaccacaatgccaga
gtcacccgatggtacctcgccctgcagccataccactttaaaatacgccaccgaccgggt
agactcaatgtggtagccgactacctgtccaggttcccggccagtacgcggctgggagag
ggggaaggtgatgtgataaagtcacattaactgtcaccgctgggaaagcagcactggcat
tcacacacacacattctcgtacgcacacgcacattctcacgcacacacatacttgcaa--
acacacacacacagacgcgctgacacgcagacatactcacagacccacttacctcattca
ttcatcataatgttcctttctgccgttgccgctatctgaggagcgggtgcacacgcgatc
ttgatagcaaatggtcatatttccataaatccacttcccgcaattcataagtcatccata
ggcatttcatacacctccacttcacctgttgtgttgtcttctctgtttggtgtttgtctg
tgtgggcgtagtcaggcttccggtcgcgatcggtcaaaccgagcacataggaagtgctgg
tttaagaatgattgggattgtgtgcgcatgcgcactgcgatcggaagctgacgaaaccat
tatgtctgttaaataggtgttttgtgtttatgaagtgtgtattatgtgtttatttatatt
aagaaaatgtatgttttgttgttaattatatattaaggattttttctttatgtgtttaat
gtgaagtgtggcttgaatgtcaagttatttaatgtttgtgtatttgtacgttttaatact
tacctgttgaatggtttagcccacaaacgagcgggagtttgggctatataagccagagcc
caactttattacaacacttgttaaccaagtcgatgcaagagtgctactgtggtgcctcaa
gcaagtatattgtatattgtggatacctga------------------tattatcgttat
tattattgtagatataattggagtatatttttgcagattttattttcctgtttgttgttt
ctttggtactttttattactattttttttgttagcacttgtatatatcttcactgtggat
ggactttttggcactgtaaataaatatcaccttgcacgacagtgctttgcgagtaagcca
tc---atttttttttacgaactcacatttctt--------------------------cc
cccttgaagacgagttggtgggctcgttt----------------------------tca
tcaca-------------------------------------------------------
------------------------------------------------------------
------------------------------------------------------------
------------------------------------------------------------
-----------
>Gypsy-33|882466
------------------------------------------------------------
------------------------------------------------------------
------------------------------------------------------------
------------------------------------------------------------
------------------------------------------------------------
------------------------------------------------------------
------------------------------------------------------------
------------------------------------------------------------
------------------------------------------------------------
------------------------------------------------------------
------------------------------------------------------------
------------------------------------------------------------
------------------------------------------------------------
------------------------------------------------------------
------------------------------------------------------------
------------------------------------------------------------
------------------------------------------------------------
------------------------------------------------------------
------------------------------------------------------------
------------------------------------------------------------
------------------------------------------------------------
------------------------------------------------------------
------------------------------------------------------------
------------------------------------------------------------
------------------------------------------------------------
------------------------------------------------------------
------------------------------------------------------------
------------------------------------------------------------
------------------------------------------------------------
------------------------------------------------------------
------------------------------------------------------------
------------------------------------------------------------
------------------------------------------------------------
------------------------------------------------------------
------------------------------cacacac-a---------------------
------------------------------------------------------------
----------cacacacacacagacacaca------------------------------
------------------------------------------cacacacacacacac---
------------------------------------------------------------
------------------------------------------------------------
------------------------------------------------------------
-acaca--------------cacacacacacacaca------------------------
------------------------------------------------------------
------------------------------------------------------------
---------------tacacacatgattcagg----------------------------
------------------------------------------------------------
------------------------------------------------------------
------------------------------------------------------------
------------------------------------------------------------
------------------------------------------------------------
------------------------------------------------------------
------------------------------------------------------------
------------------------------------------------------------
------------------------------------------------------------
------------------------------------------------------------
------------------------------------------------------------
------------------------------------------------------------
------------------------------------------------------------
------------------------------------------------------------
------------------------------------------------------------
------------------------------------------------------------
------------------------------------------------------------
------------------------------------------------------------
------------------------------------------------------------
------------------------------------------------------------
------------------------------------------------------------
------------------------------------------------------------
------------------------------------------------------------
------------------------------------------------------------
------------------------------------------------------------
------------------------------------------------------------
------------------------------------------------------------
------------------------------------------------------------
------------------------------------------------------------
------------------------------------------------------------
------------------------------------------------------------
------------------------------------------------------------
------------------------------------------------------------
------------------------------------------------------------
------------------------------------------------------------
------------------------------------------------------------
------------------------------------------------------------
------------------------------------------------------------
------------------------------------------------------------
------------------------------------------------------------
------------------------------------------------------------
------------------------------------------------------------
------------------------------------------------------------
------------------------------------------------------------
------------------------------------------------------------
------------------------------------------------------------
------------------------------------------------------------
------------------------------------------------------------
------------------------------------------------------------
------------------------------------------------------------
------------------------------------------------------------
------------------------------------------------------------
------------------------------------------------------------
------------------------------------------------------------
------------------------------------------------------------
------------------------------------------------------------
------------------------------------------------------------
------------------------------------------------------------
------------------------------------------------------------
------------------------------------------------------------
------------------------------------------------------------
------------------------------------------------------------
------------------------------------------------------------
------------------------------------------------------------
------------------------------------------------------------
------------------------------------------------------------
------------------------------------------------------------
------------------------------------------------------------
------------------------------------------------------------
------------------------------------------------------------
------------------------------------------------------------
------------------------------------------------------------
------------------------------------------------------------
------------------------------------------------------------
------------------------------------------------------------
------------------------------------------------------------
------------------------------------------------------------
------------------------------------------------------------
------------------------------------------------------------
------------------------------------------------------------
------------------------------------------------------------
------------------------------------------------------------
------------------------------------------------------------
------------------------------------------------------------
------------------------------------------------------------
------------------------------------------------------------
------------------------------------------------------------
------------------------------------------------------------
------------------------------------------------------------
------------------------------------------------------------
------------------------------------------------------------
------------------------------------------------------------
------------------------------------------------------------
------------cccatgttcgcaccttgcacgttttcattatgtga-------------
--------ggctaagtgggcggcacgc---------------------------------
------------------------------------------------------------
------------------------------------------------------------
------------------------------------------------------------
------------------------------------------------------------
-----------
>Gypsy-33|882467
------------------------------------------------------------
------------------------------------------------------------
------------------------------------------------------------
------------------------------------------------------------
------------------------------------------------------------
------------------------------------------------------------
------------------------------------------------------------
------------------------------------------------------------
------------------------------------------------------------
------------------------------------------------------------
------------------------------------------------------------
------------------------------------------------------------
------------------------------------------------------------
------------------------------------------------------------
------------------------------------------------------------
------------------------------------------------------------
------------------------------------------------------------
------------------------------------------------------------
------------------------------------------------------------
------------------------------------------------------------
------------------------------------------------------------
------------------------------------------------------------
------------------------------------------------------------
------------------------------------------------------------
------------------------------------------------------------
------------------------------------------------------------
------------------------------------------------------------
------------------------------------------------------------
------------------------------------------------------------
------------------------------------------------------------
------------------------------------------------------------
------------------------------------------------------------
------------------------------------------------------------
----------agtcagacttccggttgcga-------------------------acggt
caaacggagc------------acattggaagtgctg-g---------------------
------------------------------------------------------------
----------tataagaatgcatgggattg------------------------------
------------------------------------------tgtgtgcatgcgcac---
------------------------------------------------------------
--------------------------------------------------------t---
---gcga-----------------------------------------------------
-tcaga--------------agctgacaaaa-----------------------------
------------------------------------------------------------
------------------------------------------------------------
------------------------------------------------------------
------------------------------------------------------------
------------------------------------------------------------
------------------------------------------------------------
------------------------------------------------------------
------------------------------------------------------------
------------------------------------------------------------
------------------------------------------------------------
------------------------------------------------------------
------------------------------------------------------------
------------------------------------------------------------
------------------------------------------------------------
------------------------------------------------------------
------------------------------------------------------------
------------------------------------------------------------
------------------------------------------------------------
------------------------------------------------------------
------------------------------------------------------------
------------------------------------------------------------
------------------------------------------------------------
------------------------------------------------------------
------------------------------------------------------------
------------------------------------------------------------
------------------------------------------------------------
------------------------------------------------------------
------------------------------------------------------------
------------------------------------------------------------
------------------------------------------------------------
------------------------------------------------------------
------------------------------------------------------------
------------------------------------------------------------
------------------------------------------------------------
------------------------------------------------------------
------------------------------------------------------------
------------------------------------------------------------
------------------------------------------------------------
------------------------------------------------------------
------------------------------------------------------------
------------------------------------------------------------
------------------------------------------------------------
------------------------------------------------------------
------------------------------------------------------------
------------------------------------------------------------
------------------------------------------------------------
------------------------------------------------------------
------------------------------------------------------------
------------------------------------------------------------
------------------------------------------------------------
------------------------------------------------------------
------------------------------------------------------------
------------------------------------------------------------
------------------------------------------------------------
------------------------------------------------------------
------------------------------------------------------------
------------------------------------------------------------
------------------------------------------------------------
------------------------------------------------------------
------------------------------------------------------------
------------------------------------------------------------
------------------------------------------------------------
------------------------------------------------------------
------------------------------------------------------------
------------------------------------------------------------
------------------------------------------------------------
------------------------------------------------------------
------------------------------------------------------------
------------------------------------------------------------
------------------------------------------------------------
------------------------------------------------------------
------------------------------------------------------------
------------------------------------------------------------
------------------------------------------------------------
------------------------------------------------------------
------------------------------------------------------------
------------------------------------------------------------
------------------------------------------------------------
------------------------------------------------------------
------------------------------------------------------------
------------------------------------------------------------
------------------------------------------------------------
------------------------------------------------------------
------------------------------------------------------------
------------------------------------------------------------
------------------------------------------------------------
------------------------------------------------------------
------------------------------------------------------------
------------------------------------------------------------
------------------------------------------------------------
------------------------------------------------------------
------------------------------------------------------------
------------------------------------------------------------
------------------------------------------------------------
------------------------------------------------------------
------------------------------------------------------------
------------------------------------------------------------
------------------------------------------------------------
------------------------------------------------------------
------------------------------------------------------------
------------------------------------------------------------
------------------------------------------------------------
-----------
>Gypsy-33|882468
------------------------------------------------------------
------------------------------------------------------------
------------------------------------------------------------
------------------------------------------------------------
------------------------------------------------------------
------------------------------------------------------------
------------------------------------------------------------
------------------------------------------------------------
------------------------------------------------------------
------------------------------------------------------------
------------------------------------------------------------
------------------------------------------------------------
------------------------------------------------------------
------------------------------------------------------------
------------------------------------------------------------
------------------------------------------------------------
------------------------------------------------------------
------------------------------------------------------------
------------------------------------------------------------
------------------------------------------------------------
------------------------------------------------------------
------------------------------------------------------------
------------------------------------------------------------
--tattggaggaacgggt------------------------------------------
------------------------------------------------------------
------------------------------------------------------------
------------------------------------------------------------
------------------------------------------------------------
------------------------------------------------------------
------------------------------------------------------------
------------------------------------------------------------
------------------------------------------------------------
------------------------------------------------------------
--------gcacatgcgatctggatagc---------------------------acatg
gacatatgtcca---------taatccaatctccgtc-a---------------------
------------------------------------------------------------
----------ttcatattcatccacaagca------------------------------
---------------------------------------tttcacacacctccactt---
------------------------------------------tacctggtttgtc-----
-----gtttcctttttgtttg-------------------------------tctgt---
---gtggatgtagtcagacttccagtcacgac------tggtcaaaccgagcacattgga
agtgca--------------ggtatatgaatacatg------------------------
------------------------------------------------------------
---------------gaat-----------------------------------------
---------------tgtgtgcgcat----------------------------------
------------------------------------------------------------
------------------------------------------------------------
------------------------------------------------------------
------------------------------------------------------------
------------------------------------------------------------
------------------------------------------------------------
------------------------------------------------------------
------------------------------------------------------------
------------------------------------------------------------
------------------------------------------------------------
------------------------------------------------------------
------------------------------------------------------------
------------------------------------------------------------
------------------------------------------------------------
------------------------------------------------------------
------------------------------------------------------------
------------------------------------------------------------
------------------------------------------------------------
------------------------------------------------------------
------------------------------------------------------------
------------------------------------------------------------
------------------------------------------------------------
------------------------------------------------------------
------------------------------------------------------------
------------------------------------------------------------
------------------------------------------------------------
------------------------------------------------------------
------------------------------------------------------------
------------------------------------------------------------
------------------------------------------------------------
------------------------------------------------------------
------------------------------------------------------------
------------------------------------------------------------
------------------------------------------------------------
------------------------------------------------------------
------------------------------------------------------------
------------------------------------------------------------
------------------------------------------------------------
------------------------------------------------------------
------------------------------------------------------------
------------------------------------------------------------
------------------------------------------------------------
------------------------------------------------------------
------------------------------------------------------------
------------------------------------------------------------
------------------------------------------------------------
------------------------------------------------------------
------------------------------------------------------------
------------------------------------------------------------
------------------------------------------------------------
------------------------------------------------------------
------------------------------------------------------------
------------------------------------------------------------
------------------------------------------------------------
------------------------------------------------------------
------------------------------------------------------------
------------------------------------------------------------
------------------------------------------------------------
------------------------------------------------------------
------------------------------------------------------------
------------------------------------------------------------
------------------------------------------------------------
------------------------------------------------------------
------------------------------------------------------------
------------------------------------------------------------
------------------------------------------------------------
------------------------------------------------------------
------------------------------------------------------------
------------------------------------------------------------
------------------------------------------------------------
------------------------------------------------------------
------------------------------------------------------------
------------------------------------------------------------
------------------------------------------------------------
------------------------------------------------------------
------------------------------------------------------------
------------------------------------------------------------
------------------------------------------------------------
------------------------------------------------------------
------------------------------------------------------------
------------------------------------------------------------
------------------------------------------------------------
------------------------------------------------------------
------------------------------------------------------------
------------------------------------------------------------
------------------------------------------------------------
------------------------------------------------------------
------------------------------------------------------------
------------------------------------------------------------
------------------------------------------------------------
------------------------------------------------------------
------------------------------------------------------------
------------------------------------------------------------
------------------------------------------------------------
------------------------------------------------------------
------------------------------------------------------------
------------------------------------------------------------
------------------------------------------------------------
------------------------------------------------------------
-----------
>Gypsy-33|882469
tatatacctacactgtggaatcgtggatggactttttggcactgtaaataaacatcacct
tgcacgacagtgctttgtgagtaagccatcattttattccggatacaaactcacatttct
ccccctgaagacg-----------------------------------------------
------------------------------------------------------------
------------------------------------------------------------
------------------------------------------------------------
------------------------------------------------------------
------------------------------------------------------------
------------------------------------------------------------
------------------------------------------------------------
------------------------------------------------------------
------------------------------------------------------------
------------------------------------------------------------
------------------------------------------------------------
------------------------------------------------------------
------------------------------------------------------------
------------------------------------------------------------
------------------------------------------------------------
------------------------------------------------------------
------------------------------------------------------------
------------------------------------------------------------
------------------------------------------------------------
------------------------------------------------------------
------------------------------------------------------------
------------------------------------------------------------
------------------------------------------------------------
-----------------------------------agctggttaacttgttttcatca--
------------------------------------------------------------
------------------------------------------------------------
------------------------------------------------------------
------------------------------------------------------------
------------------------------------------------tttgctgttaat
taaatattaagga-ttttttctttatgtgtttaatatgaggtgtggattgaatgttaagt
tttttaatgtttgtgtatttgttaaatttaattcttacct---gtaaatggtttagccca
caaatgggcgggagtttgggct-------ataaaagcca------gagtccaactaccaa
acaaca-cttgtttaccaagtcggtgcaaaagt---tctactgtggtgcctggagcga--
-----------atatat-tgtggatacctgt-----------------------------
--tattgttgttacca--ttatttttatt--------------tttaggatataattgga
gtata----------------------------------tttttgcagatttag------
-----ttttcctgtttgttg----------------------------------------
------------------------------------------------------------
------------------------------------------------------------
------------------------------------------------------------
------------------------------------------------------------
------------------------------------------------------------
------------------------------------------------------------
------------------------------------------------------------
------------------------------------------------------------
------------------------------------------------------------
------------------------------------------------------------
------------------------------------------------------------
------------------------------------------------------------
------------------------------------------------------------
------------------------------------------------------------
------------------------------------------------------------
------------------------------------------------------------
------------------------------------------------------------
------------------------------------------------------------
------------------------------------------------------------
------------------------------------------------------------
------------------------------------------------------------
------------------------------------------------------------
------------------------------------------------------------
------------------------------------------------------------
------------------------------------------------------------
------------------------------------------------------------
------------------------------------------------------------
------------------------------------------------------------
------------------------------------------------------------
------------------------------------------------------------
------------------------------------------------------------
------------------------------------------------------------
------------------------------------------------------------
------------------------------------------------------------
------------------------------------------------------------
------------------------------------------------------------
------------------------------------------------------------
------------------------------------------------------------
------------------------------------------------------------
------------------------------------------------------------
------------------------------------------------------------
------------------------------------------------------------
------------------------------------------------------------
------------------------------------------------------------
------------------------------------------------------------
------------------------------------------------------------
------------------------------------------------------------
------------------------------------------------------------
------------------------------------------------------------
------------------------------------------------------------
------------------------------------------------------------
------------------------------------------------------------
------------------------------------------------------------
------------------------------------------------------------
------------------------------------------------------------
------------------------------------------------------------
------------------------------------------------------------
------------------------------------------------------------
------------------------------------------------------------
------------------------------------------------------------
------------------------------------------------------------
------------------------------------------------------------
------------------------------------------------------------
------------------------------------------------------------
------------------------------------------------------------
------------------------------------------------------------
------------------------------------------------------------
------------------------------------------------------------
------------------------------------------------------------
------------------------------------------------------------
------------------------------------------------------------
------------------------------------------------------------
------------------------------------------------------------
------------------------------------------------------------
------------------------------------------------------------
------------------------------------------------------------
------------------------------------------------------------
------------------------------------------------------------
------------------------------------------------------------
------------------------------------------------------------
------------------------------------------------------------
------------------------------------------------------------
------------------------------------------------------------
------------------------------------------------------------
------------------------------------------------------------
------------------------------------------------------------
------------------------------------------------------------
------------------------------------------------------------
------------------------------------------------------------
------------------------------------------------------------
------------------------------------------------------------
------------------------------------------------------------
------------------------------------------------------------
------------------------------------------------------------
------------------------------------------------------------
------------------------------------------------------------
------------------------------------------------------------
------------------------------------------------------------
------------------------------------------------------------
------------------------------------------------------------
------------------------------------------------------------
------------------------------------------------------------
------------------------------------------------------------
------------------------------------------------------------
-----------
>Gypsy-33|882470
----taccttcactgtggaatcgtggatggactttttggcactgtaaataaacatcacct
tgcacgacaatgctttgtgagtaagccatcattttattccggatacaaactcacatttct
ccccctgaagacg-----------------------------------------------
------------------------------------------------------------
------------------------------------------------------------
------------------------------------------------------------
------------------------------------------------------------
------------------------------------------------------------
------------------------------------------------------------
------------------------------------------------------------
------------------------------------------------------------
------------------------------------------------------------
------------------------------------------------------------
------------------------------------------------------------
------------------------------------------------------------
------------------------------------------------------------
------------------------------------------------------------
------------------------------------------------------------
------------------------------------------------------------
------------------------------------------------------------
------------------------------------------------------------
------------------------------------------------------------
------------------------------------------------------------
------------------------------------------------------------
------------------------------------------------------------
------------------------------------------------------------
-----------------------------------agctggtgagcttgttttcatca--
------------------------------------------------------------
------------------------------------------------------------
------------------------------------------------------------
------------------------------------------------------------
------------------------------------------------------------
-----------------------------------------------ttgaatgttaagt
tttttaatgtttgtgtatttgttaaatttaattcttacct---gtaaatggtttagccca
caaatgggcgggagtttgggct-------ataaaagcca------gagtccaactaccaa
acaaca-cttgtttaccaagtcggtacaaaagt---tctactgtggtgcctggagcga--
-----------atatat-tgtggatacctgt-----------------------------
--tattgttgttacca--ttattcttatt--------------tttaggatataattgga
gtata----------------------------------tttttgcagatttag------
-----ttttcctgtttgttgt-------------------------------ttctt---
----tggtacttttttgga-----------------------------tttttctttgtt
tgcaca--------------tgta------------------------------------
------------------------------------------------------------
------------------------------------------------------------
------------------------------------------------------------
------------------------------------------------------------
------------------------------------------------------------
------------------------------------------------------------
------------------------------------------------------------
------------------------------------------------------------
------------------------------------------------------------
------------------------------------------------------------
------------------------------------------------------------
------------------------------------------------------------
------------------------------------------------------------
------------------------------------------------------------
------------------------------------------------------------
------------------------------------------------------------
------------------------------------------------------------
------------------------------------------------------------
------------------------------------------------------------
------------------------------------------------------------
------------------------------------------------------------
------------------------------------------------------------
------------------------------------------------------------
------------------------------------------------------------
------------------------------------------------------------
------------------------------------------------------------
------------------------------------------------------------
------------------------------------------------------------
------------------------------------------------------------
------------------------------------------------------------
------------------------------------------------------------
------------------------------------------------------------
------------------------------------------------------------
------------------------------------------------------------
------------------------------------------------------------
------------------------------------------------------------
------------------------------------------------------------
------------------------------------------------------------
------------------------------------------------------------
------------------------------------------------------------
------------------------------------------------------------
------------------------------------------------------------
------------------------------------------------------------
------------------------------------------------------------
------------------------------------------------------------
------------------------------------------------------------
------------------------------------------------------------
------------------------------------------------------------
------------------------------------------------------------
------------------------------------------------------------
------------------------------------------------------------
------------------------------------------------------------
------------------------------------------------------------
------------------------------------------------------------
------------------------------------------------------------
------------------------------------------------------------
------------------------------------------------------------
------------------------------------------------------------
------------------------------------------------------------
------------------------------------------------------------
------------------------------------------------------------
------------------------------------------------------------
------------------------------------------------------------
------------------------------------------------------------
------------------------------------------------------------
------------------------------------------------------------
------------------------------------------------------------
------------------------------------------------------------
------------------------------------------------------------
------------------------------------------------------------
------------------------------------------------------------
------------------------------------------------------------
------------------------------------------------------------
------------------------------------------------------------
------------------------------------------------------------
------------------------------------------------------------
------------------------------------------------------------
------------------------------------------------------------
------------------------------------------------------------
------------------------------------------------------------
------------------------------------------------------------
------------------------------------------------------------
------------------------------------------------------------
------------------------------------------------------------
------------------------------------------------------------
------------------------------------------------------------
------------------------------------------------------------
------------------------------------------------------------
------------------------------------------------------------
------------------------------------------------------------
------------------------------------------------------------
------------------------------------------------------------
------------------------------------------------------------
------------------------------------------------------------
------------------------------------------------------------
------------------------------------------------------------
------------------------------------------------------------
------------------------------------------------------------
------------------------------------------------------------
------------------------------------------------------------
------------------------------------------------------------
------------------------------------------------------------
-----------
>Gypsy-33|882471
------------------------------------------------------------
------------------------------------------------------------
------------------------------------------------------------
------------------------------------------------------------
------------------------------------------------------------
------------------------------------------------------------
------------------------------------------------------------
------------------------------------------------------------
------------------------------------------------------------
------------------------------------------------------------
------------------------------------------------------------
------------------------------------------------------------
------------------------------------------------------------
------------------------------------------------------------
------------------------------------------------------------
------------------------------------------------------------
------------------------------------------------------------
------------------------------------------------------------
------------------------------------------------------------
------------------------------------------------------------
------------------------------------------------------------
------------------------------------------------------------
------------------------------------------------------------
------------------------------------------------------------
------------------------------------------------------------
------------------------------------------------------------
------------------------------------------------------------
------------------------------------------------------------
------------------------------------------------------------
------------------------------------------------------------
------------------------------------------------------------
------------------------------------------------tttgctgttaat
taaatattaagga-ttttttctttatgtgtttaatatgaggtgtggattgaatgttaagt
tttttaatgtttgtgtatttgttaaatttaattcttacct---gtaaatggtttagccca
caaatgggcgggagtttgggct-------ataaaagcca------gagtccaactaccaa
acaaca-cttgtttaccaagtcggtgcaaaagt---tctactgtggtgcctggagcga--
-----------atatat-tgtggatacctgt-----------------------------
--tattgttgttacca--ttatttttatt--------------tttaggatataattgga
gtata----------------------------------tttttgcagatttag------
-----ttttcctgtttgttg----------------------------------------
------------------------------------------------------------
------------------------------------------------------------
------------------------------------------------------------
------------------------------------------------------------
------------------------------------------------------------
------------------------------------------------------------
------------------------------------------------------------
------------------------------------------------------------
------------------------------------------------------------
------------------------------------------------------------
------------------------------------------------------------
------------------------------------------------------------
------------------------------------------------------------
------------------------------------------------------------
------------------------------------------------------------
------------------------------------------------------------
------------------------------------------------------------
------------------------------------------------------------
------------------------------------------------------------
------------------------------------------------------------
------------------------------------------------------------
------------------------------------------------------------
------------------------------------------------------------
------------------------------------------------------------
------------------------------------------------------------
------------------------------------------------------------
------------------------------------------------------------
------------------------------------------------------------
------------------------------------------------------------
------------------------------------------------------------
------------------------------------------------------------
------------------------------------------------------------
------------------------------------------------------------
------------------------------------------------------------
------------------------------------------------------------
------------------------------------------------------------
------------------------------------------------------------
------------------------------------------------------------
------------------------------------------------------------
------------------------------------------------------------
------------------------------------------------------------
------------------------------------------------------------
------------------------------------------------------------
------------------------------------------------------------
------------------------------------------------------------
------------------------------------------------------------
------------------------------------------------------------
------------------------------------------------------------
------------------------------------------------------------
------------------------------------------------------------
------------------------------------------------------------
------------------------------------------------------------
------------------------------------------------------------
------------------------------------------------------------
------------------------------------------------------------
------------------------------------------------------------
------------------------------------------------------------
------------------------------------------------------------
------------------------------------------------------------
------------------------------------------------------------
------------------------------------------------------------
------------------------------------------------------------
------------------------------------------------------------
------------------------------------------------------------
------------------------------------------------------------
------------------------------------------------------------
------------------------------------------------------------
------------------------------------------------------------
------------------------------------------------------------
------------------------------------------------------------
------------------------------------------------------------
------------------------------------------------------------
------------------------------------------------------------
------------------------------------------------------------
------------------------------------------------------------
------------------------------------------------------------
------------------------------------------------------------
------------------------------------------------------------
------------------------------------------------------------
------------------------------------------------------------
------------------------------------------------------------
------------------------------------------------------------
------------------------------------------------------------
------------------------------------------------------------
------------------------------------------------------------
------------------------------------------------------------
------------------------------------------------------------
------------------------------------------------------------
------------------------------------------------------------
------------------------------------------------------------
------------------------------------------------------------
------------------------------------------------------------
------------------------------------------------------------
------------------------------------------------------------
------------------------------------------------------------
------------------------------------------------------------
------------------------------------------------------------
------------------------------------------------------------
------------------------------------------------------------
------------------------------------------------------------
------------------------------------------------------------
------------------------------------------------------------
------------------------------------------------------------
------------------------------------------------------------
-----------
>Gypsy-33|882472
------------------------------------------------------------
------------------------------------------------------------
------------------------------------------------------------
------------------------------------------------------------
------------------------------------------------------------
------------------------------------------------------------
------------------------------------------------------------
------------------------------------------------------------
------------------------------------------------------------
------------------------------------------------------------
------------------------------------------------------------
------------------------------------------------------------
------------------------------------------------------------
------------------------------------------------------------
------------------------------------------------------------
------------------------------------------------------------
------------------------------------------------------------
------------------------------------------------------------
------------------------------------------------------------
------------------------------------------------------------
------------------------------------------------------------
------------------------------------------------------------
------------------------------------------------------------
----------------ca------------------------------------------
------------------------------------------------------------
------------------------------------------------------------
------------------------------------------------------------
------------------------------------------------------------
------------------------------------------------------------
------------------------------------------------------------
------------------------------------------------------------
------------------------------------------------------------
------------------------------------------------------------
--------gcacacactctc-----------------------------------acaca
cacactc----------------------tcttgcgc-a---------------------
------------------------------------------------------------
----------cattctccagcacacactct------------------------------
------------------------------------------cgcacacacactctc---
------------------------------------------------------------
--------------ttgt------------------------------------------
------------------------------------------------------------
-gcaca--------------ctctcacacacacaca------------------------
------------------------------------------------------------
------------------------------ctctcaagcggacattct------------
---------------ccagcacacact---------------------------------
------------------------------------------------------------
------------------------------------------------------------
------------------------------------------------------------
------------------------------------------------------------
------------------------------------------------------------
------------------------------------------------------------
------------------------------------------------------------
------------------------------------------------------------
------------------------------------------------------------
------------------------------------------------------------
------------------------------------------------------------
------------------------------------------------------------
------------------------------------------------------------
------------------------------------------------------------
------------------------------------------------------------
------------------------------------------------------------
------------------------------------------------------------
------------------------------------------------------------
------------------------------------------------------------
------------------------------------------------------------
------------------------------------------------------------
------------------------------------------------------------
------------------------------------------------------------
------------------------------------------------------------
------------------------------------------------------------
------------------------------------------------------------
------------------------------------------------------------
------------------------------------------------------------
------------------------------------------------------------
------------------------------------------------------------
------------------------------------------------------------
------------------------------------------------------------
------------------------------------------------------------
------------------------------------------------------------
------------------------------------------------------------
------------------------------------------------------------
------------------------------------------------------------
------------------------------------------------------------
------------------------------------------------------------
------------------------------------------------------------
------------------------------------------------------------
------------------------------------------------------------
------------------------------------------------------------
------------------------------------------------------------
------------------------------------------------------------
------------------------------------------------------------
------------------------------------------------------------
------------------------------------------------------------
------------------------------------------------------------
------------------------------------------------------------
------------------------------------------------------------
------------------------------------------------------------
------------------------------------------------------------
------------------------------------------------------------
------------------------------------------------------------
------------------------------------------------------------
------------------------------------------------------------
------------------------------------------------------------
------------------------------------------------------------
------------------------------------------------------------
------------------------------------------------------------
------------------------------------------------------------
------------------------------------------------------------
------------------------------------------------------------
------------------------------------------------------------
------------------------------------------------------------
------------------------------------------------------------
------------------------------------------------------------
------------------------------------------------------------
------------------------------------------------------------
------------------------------------------------------------
------------------------------------------------------------
------------------------------------------------------------
------------------------------------------------------------
------------------------------------------------------------
------------------------------------------------------------
------------------------------------------------------------
------------------------------------------------------------
------------------------------------------------------------
------------------------------------------------------------
------------------------------------------------------------
------------------------------------------------------------
------------------------------------------------------------
------------------------------------------------------------
------------------------------------------------------------
------------------------------------------------------------
------------------------------------------------------------
------------------------------------------------------------
------------------------------------------------------------
------------------------------------------------------------
------------------------------------------------------------
------------------------------------------------------------
------------------------------------------------------------
------------------------------------------------------------
------------------------------------------------------------
------------------------------------------------------------
------------------------------------------------------------
------------------------------------------------------------
------------------------------------------------------------
-----------
>Gypsy-33|882473
------------------------------------------------------------
------------------------------------------------------------
------------------------------------------------------------
------------------------------------------------------------
------------------------------------------------------------
------------------------------------------------------------
------------------------------------------------------------
------------------------------------------------------------
------------------------------------------------------------
------------------------------------------------------------
------------------------------------------------------------
------------------------------------------------------------
------------------------------------------------------------
------------------------------------------------------------
------------------------------------------------------------
------------------------------------------------------------
------------------------------------------------------------
------------------------------------------------------------
------------------------------------------------------------
------------------------------------------------------------
------------------------------------------------------------
------------------------------------------------------------
---------------------------------------------tgtttctgctgtgga
tccagtactgctttcggc------------------------------------------
------------------------------------------------------------
------------------------------------------------------------
------------------------------------------------------------
------------------------------------------------------------
------------------------------------------------------------
------------------------------------------------------------
------------------------------------------------------------
------------------------------------------------------------
------------------------------------------------------------
--------acacacggac-------------------------------------gcaca
cacag------------------------acgcacac-a---------------------
------------------------------------------------------------
----------cagacgcacacacagacgca------------------------------
------------------------------------------cacacagatgcacac---
------------------------------------------------------------
------------------------------------------------------------
------------------------------------------------------------
-acaga--------------tgcacacacagatgcaca----------------------
------------------------------------------------------------
------------------------------------------------------------
---------------cacggacgcac----------------------------------
------------------------------------------------------------
------------------------------------------------------------
------------------------------------------------------------
------------------------------------------------------------
------------------------------------------------------------
------------------------------------------------------------
------------------------------------------------------------
------------------------------------------------------------
------------------------------------------------------------
------------------------------------------------------------
------------------------------------------------------------
------------------------------------------------------------
------------------------------------------------------------
------------------------------------------------------------
------------------------------------------------------------
------------------------------------------------------------
------------------------------------------------------------
------------------------------------------------------------
------------------------------------------------------------
------------------------------------------------------------
------------------------------------------------------------
------------------------------------------------------------
------------------------------------------------------------
------------------------------------------------------------
------------------------------------------------------------
------------------------------------------------------------
------------------------------------------------------------
------------------------------------------------------------
------------------------------------------------------------
------------------------------------------------------------
------------------------------------------------------------
------------------------------------------------------------
------------------------------------------------------------
------------------------------------------------------------
------------------------------------------------------------
------------------------------------------------------------
------------------------------------------------------------
------------------------------------------------------------
------------------------------------------------------------
------------------------------------------------------------
------------------------------------------------------------
------------------------------------------------------------
------------------------------------------------------------
------------------------------------------------------------
------------------------------------------------------------
------------------------------------------------------------
------------------------------------------------------------
------------------------------------------------------------
------------------------------------------------------------
------------------------------------------------------------
------------------------------------------------------------
------------------------------------------------------------
------------------------------------------------------------
------------------------------------------------------------
------------------------------------------------------------
------------------------------------------------------------
------------------------------------------------------------
------------------------------------------------------------
------------------------------------------------------------
------------------------------------------------------------
------------------------------------------------------------
------------------------------------------------------------
------------------------------------------------------------
------------------------------------------------------------
------------------------------------------------------------
------------------------------------------------------------
------------------------------------------------------------
------------------------------------------------------------
------------------------------------------------------------
------------------------------------------------------------
------------------------------------------------------------
------------------------------------------------------------
------------------------------------------------------------
------------------------------------------------------------
------------------------------------------------------------
------------------------------------------------------------
------------------------------------------------------------
------------------------------------------------------------
------------------------------------------------------------
------------------------------------------------------------
------------------------------------------------------------
------------------------------------------------------------
------------------------------------------------------------
------------------------------------------------------------
------------------------------------------------------------
------------------------------------------------------------
------------------------------------------------------------
------------------------------------------------------------
------------------------------------------------------------
------------------------------------------------------------
------------------------------------------------------------
------------------------------------------------------------
------------------------------------------------------------
------------------------------------------------------------
------------------------------------------------------------
------------------------------------------------------------
------------------------------------------------------------
------------------------------------------------------------
------------------------------------------------------------
-----------
>Gypsy-33|976863
------------------------------------------------------------
------------------------------------------------------------
------------------------------------------------------------
------------------------------------------------------------
------------------------------------------------------------
------------------------------------------------------------
------------------------------------------------------------
------------------------------------------------------------
------------------------------------------------------------
------------------------------------------------------------
------------------------------------------------------------
------------------------------------------------------------
------------------------------------------------------------
------------------------------------------------------------
------------------------------------------------------------
------------------------------------------------------------
------------------------------------------------------------
------------------------------------------------------------
------------------------------------------------------------
------------------------------------------------------------
------------------------------------------------------------
------------------------------------------------------------
-------------------------tgtgataaagtcacattaactgtcaccgctgggaa
agcagcactggcattcacacacacacattctcgtacgcacacgcacattctcacgcacac
acatacttgcaaa--------------cacacacacacacacagacgcgctgacacgcag
acatactcacagacccacttacctcattcattcatcataatgttcctccctgccgttgcc
gctatctgaggagcgggtgcacacgcgatctcgatagcaaatggtcatatttccataaat
ccactccccgcaattcataagtc-atccataggcatttcatacacctccacttcacctgt
tgtgttgtcttctctgtttggtgtttgtctg-tgtgggcgtagtcaggcttccggtcgcg
atcggtcaaaccgagcacataggaagtgctggtttaagaatgattgggattgtgtgc--g
catgcgcaatgcgatcggaagctgacgaaaccattatgtttgttaaataggtgttttgtg
tttatgaagtgtgtattatgtgtttatttatattaagaaaatgtatgttttgttgttaat
tatatattaagga-ttttttctttatgtgtttaatgtgaagggtggcttgaatgtcaagt
tatataatgtttgtgtatttgtacattttaatacttacctg--ttgaatggtttagccca
caaacgggcgggagtttgggct-------atataagcca------gagcccaacttcatt
acaaga-cttgttaaccaagtcgatgcaagagt---gctactgtggtgcctcaagcaa--
-----------gtatat-tgtggatacctgatattattgttattattattattattatta
t-tattattattatta--ttattattat----------------tgtagatataattgga
gtata---------------------------------ttttttgcagatttta------
-----ttttcctgtttgttgt-------------------------------ttctt---
----tggtactttttattacta---------------------------ttttttttgtt
agcact--------------tgtaaatatcttcact------------------------
------------------gtggatggac--------------tttttg----------gc
actgtaaa------taaatatc--------accttgcacgaca-----------------
gtgc-tt--------tgcgagtaagcca--------------------------------
--------t--cattttttt---ttacgaactcacatttcttcccccttgaagacgagtt
ggtgggctcgttttcatcacatctggtgtcagaagtgggatggctactcgcaagacagcg
ccaaaaggccgaaaaccgaagacgggtttacggtcccaagtgaaggcagcatcagaggaa
ggggctgattggaattcggtggtgacaacggaggatgaggagggagccacaagtcgtcca
agagtcttctcaaagtccagctcaaccccatctaagccagttacttctgatgctacagct
ggtgagggaatgtattccctgatgcggagatttctggactctcaagaggagagagaggac
cgatatatgcaggagctccgaggtcttcgtgattccattctgcagtcaatacgtcctgcg
gagacttccattgatgcagagagtgcacgaatggagctaccgacacccgcaacaaaggta
tccacaaaacacagaacagcctatatccatgactctccaaatgtcacagagccaagagtg
ccgatgcagtggactgagccaaagatgccaagcttccagcagggggaagatattgagaat
tatcttcagcggttcgagcgtctggccagaacatggaggtggcctaaggaggagtggagc
taccgtctggttccgttgctgacaggacaagcactggaggcatacctggcaatggacgag
gaagaggctgaggtctatgcggatctgaaagaagcactgctggagaagttcaacatctct
ccagagacataccgccagcgcttcaggtcatctacagttccagtgggagaatcgccgaca
gagacctaccaccgactaaagaacctgtacaagcgatgggtccaaccggaggagcactcc
aaagaggagattggcgaggtcatcatcctggagcagctgcttcgggtgctaccctacgac
gcacgcacctgggtaaaggagcacgagccaaagtcaggacaggcagcagcacggttggct
cagcagtacctgaacgcacatcgtggcgggctccgtactcaaccacataaaggtactgta
cgtcacacattacataacactggttctgagaggggtcgtactgaactgtcggacaatgca
caaacccaaaaacctgcaaccaaagacttgatttgcttttactgccagcagctgggtcat
aaagcatcggtatgtcctgctcgtaaagctaaacttacaggtttttgttatgtgccaaga
gaaggggactgtgattttgactctgcgggggagggtcataatatatataatgttactgtg
aacggacatgaactaaaagcactcttagatactggaagctctttgtcaatgatgaaatca
cgttttgtacataatgtcagttatgaaaacaccacctctgttcaatgtgtacatggggac
ataaagcagtatccccgagctgaggttatggttgaggtacaagaacaaatgtacttgctt
aatgttgccgtagttgacaatttacccgctgatatgattctaggaagagactttccagta
ctgtatgaacttttgcaacccaccatcaaagactctgaacgttctattgctactgttaat
gtgtcatgtccagctcttacaagagcacaagccagggcaggtctacagcccttgccagac
ttggatagtagtctgttgcagggcgggaccaagggccctaggaagtcaagacgccagcgg
cgtcttgaaaagtacctgggaactccagcctctgagtctttaggagagggtctcaaagtt
gatggctggaaggtcccagggaatataacacaacttcaaagggaagataaaaccttgaaa
cccttatttgttaaagccgagtctgaacaaacatcaattttgtgcaatgaggtatatgta
gtagagaatggtgtgttatatgtgagaacaaatgatgtgttgcgtttagttgtgccatct
tgttgtcgtcctcttgttcttcaccttgcacacactgttccatgggctggtcacctaggc
caacagaaaacatatgcacgcattagctcacgattttactggcccacactttatactgat
gtacaaacacactgcaaaacatgtgctgtctgccaaaagacaagtgctgtgtcccagcgg
ggcagagcacccttgcaacctctccctgttatctctgcaccttttaggcggattgccatg
gacattgtggggccattggaaaagagcagtgctggacatcgttacatcctggtggtcagt
gactacgccacaaggtatcctgaggcctacccactccgttctattacaacacccaagatc
atccatgccttgattcagttgttctccagagttggcatacctgaggagatacttaccgac
cagggaacaaacttcacatcacgtctgatggggcagctacacaagcagatgggcatcacc
gccataagaacaacgccatatcacccacagacagatggacttgtcgagcggttcaatcaa
actctcaagaacatgctgcggaagtttgttgcagacacaggccgagattgggataagtgg
ttaccgtttgttctctttgcttacagagaagtgccccaggcatcgacgggcttctcacca
tttgagctcctttatggatggcaggtacaaggacccctagacttgctgaagaaggactgg
gaaggagaacctgcatcgaagaaggaggagagcggcattgtgcactatgtgctagagatg
cgagaccgtttggagaagtacagagaacaagccaaagaaaatctgctagagaaacagcaa
gcacagaagagatggtacgaccaacatgccagactaagacaattccaagagggacaaaag
gtgcttctacttttaccaacttcaactaacaagttactggctaaatggcaggggccatac
actgtgatccgcaagatggggccggtaacgtatgaaattcatcatccagacaaggggaag
accaggcagacctaccatgtcaacctattaaaggagtggaaggagccacccggtaaggga
ccagaaacagccctcctggtgaggaaggtggaggtagaagaggatgtggaagaagaggat
atggaggatgtaaagagacagccgtctgtggtgaatctcactcacctagaagactccaaa
agggaagagctgcagaacctcctaaatctgtttcctgctttgttctgtcagaggcctgga
cggactgagctaacccaacacaccatccacctttctgatccaacaccaacacgtcaacgt
ccctaccgggtgcctgagaggctggtggaacccttgaaagaggagataaagttgatgaag
gagctaggagtgatcgaaccatcaacgagtgaatggagcagcccaatggtgattgttccc
aagaaagatggatccttgcgtgtctgcatcgatttccgcaagctcaatgcccagtccaag
tttgatgcataccctatgccaagaattgatgatctgctggagaagattggtcaggccaaa
tacattaccacgctagacttatgtaagggatactggcaggtagccctcaatccggagtcc
agaccatacactgctttccgaacaccatttggattatttcacttcacagcccttcccttt
ggccttcatggggcaccagccaccttccaaaggctaatggatagagtccttcagggttgt
gaagactgggcggctgcatatttggatgacgtggtaattcacagtaattcgtggactgaa
catctacaacatcttcaacagacactcaagaagatagcagaagcaggactgaccttaaat
gtgtctaaatgtgagtgggcaaagcaagaggccaattacctcggataccacctgggcaat
ggacagcttaaacctcagatcgacaaggtagaggcgatttgcaggagcccacagccaaag
accaagaaggaagtgagatcgttcctaggacttgtaggctggtacaggagattcgtccca
aactttgcctctatcgctgctcctttaacaaacttgttgtctaagtcagtcacaaatcct
gttccatggactaatgactgtgaaaaagctttcaaaaccctgaaagagaagatgtgttcc
agtccagtcttacagagtcctgacttctcaaaaaggttcctggtacaagtggatgcttct
gcaacaggaataggagctgtccttgcccaaggaaatgcagaagaacaaaaacccgttgtt
ttcctcagccgcaagctactgccgagggagacaagatattcagcaattgaaaaagaaggt
cttgcaatcaagtggtctctcgacagtttacgttattacctcctaggccgtgagtttgat
ttggaaactgaccaccgggcccttacctggatccagtccatgaaagaccacaatgccaga
gtcacccgatggtacctcgccctgcagccataccactttaaaatacgccaccgaccgggt
agactcaatgtggtagccgactacctgtccaggttcccggccagtacgcggctgggagag
ggggaaggtgatgtgataaagtcacattaactgtcaccgctgggaaagcagcactggcat
tcacacacacacattctcgtacgcacacgcacattctcacgcacacacatacttgcaaac
acacacacacacagacgcgctgacacgcagacatactcacagacccacttacctcattca
ttcatcataatgttcctccctgccgttgccgctatctgaggagcgggtgcacacgcgatc
tcgatagcaaatggtcatatttccataaatccactccccgcaattcataagtcatccata
ggcatttcatacacctccacttcacctgttgtgttgtcttctctgtttggtgtttgtctg
tgtgggcgtagtcaggcttccggtcgcgatcggtcaaaccgagcacataggaagtgctgg
tttaagaatgattgggattgtgtgcgcatgcgcaatgcgatcggaagctgacgaaaccat
tatgtttgttaaataggtgttttgtgtttatgaagtgtgtattatgtgtttatttatatt
aagaaaatgtatgttttgttgttaattatatattaaggattttttctttatgtgtttaat
gtgaagggtggcttgaatgtcaagttatataatgtttgtgtatttgtacattttaatact
tacctgttgaatggtttagcccacaaacgggcgggagtttgggctatataagccagagcc
caacttcattacaagacttgttaaccaagtcgatgcaagagtgctactgtggtgcctcaa
gcaa-------gtatattgtggatacctgattttattattattattattattattattat
tattattgtagatataattggagtatatttttgcagattttattttcctgtttgttgttt
ctttggtactttttattactattttttttgttagcacttgtaaatatcttcactgtggat
ggactttttggcactgtaaataaatatcaccttgcacgacagtgctttgcgagtaagcca
tc---atttttttttacgaactcacatttctt--------------------------cc
cccttgaagacgagttggtgggctcgttt----------------------------tca
tcaca-------------------------------------------------------
------------------------------------------------------------
------------------------------------------------------------
------------------------------------------------------------
-----------
>Gypsy-33|976864
------------------------------------------------------------
------------------------------------------------------------
------------------------------------------------------------
------------------------------------------------------------
------------------------------------------------------------
------------------------------------------------------------
------------------------------------------------------------
------------------------------------------------------------
------------------------------------------------------------
------------------------------------------------------------
------------------------------------------------------------
------------------------------------------------------------
------------------------------------------------------------
------------------------------------------------------------
------------------------------------------------------------
------------------------------------------------------------
------------------------------------------------------------
------------------------------------------------------------
------------------------------------------------------------
------------------------------------------------------------
------------------------------------------------------------
------------------------------------------------------------
-------------------------tgtgataaagtcacattacctgtcacgtcaggaca
agcagcaggacggttggc------------------------------------------
------------------------------------------------------------
------------------------------------------------------------
------------------------------------------------------------
------------------------------------------------------------
-------------------------------t-----------------------tagca
g-----------------------------------------------------------
------------------------------------------------------------
------------------------------------------------------------
----tatc----------------------------------------------------
-------tgagcgcacattgtggtgggc---tctgtactt-------------aaccgca
taaaggtactgtacatcgcact-------ttacataacatgagaggggtcatagtgatgt
acaatg------------cacaaagccaaaaacctacttgatttgctatcttttgccagc
agccggctataaagcatttgtgtgtaccgcttgtaaaaacttacaggtttttgttatgtg
-ccaacagaattg---aactgtgattttgactttatgtactgtgaacggacatgacctga
aagcactaacactagaca-----------------------------------------c
tggaacctctttgtcaatggtaaaatcacgctttgtaaa----taatgtcagttatttga
acctcagtacatagggacataaagcagta---ttatggtggaagctgaggttatggtgga
agcacaaaaaaaa-------tgtacttgcttacagt---------------tgccatag-
----ctgaccatttaccagttgataaagttttagagagagactttcca--------gtgc
tttataaa----ccttaacaacccaccaaaacctctaattattccattgccaatttaaat
gtgtcatgtccagctcttacgagagctcaagccagggaaggattaatacagccactgcca
gacttgaatggtagtctgttagagggcgg-------------------------------
------------------------------------------------------------
------------------------------------------------------------
------------------------------------------------------------
------------------------------------------------------------
------------------------------------------------------------
------------------------------------------------------------
------------------------------------------------------------
------------------------------------------------------------
------------------------------------------------------------
------------------------------------------------------------
------------------------------------------------------------
------------------------------------------------------------
------------------------------------------------------------
------------------------------------------------------------
------------------------------------------------------------
------------------------------------------------------------
------------------------------------------------------------
------------------------------------------------------------
------------------------------------------------------------
----------------------------------------------------taccaagg
------------------------------------------------------------
------------------------------------------------------------
------------------------------------------------------------
------------------------------------------------------------
------------------------------------------------------------
------------------------------------------------------------
------------------------------------------------------------
------------------------------------------------------------
------------------------------------------------------------
------------------------------------------------------------
------------------------------------------------------------
------------------------------------------------------------
------------------------------------------------------------
------------------------------------------------------------
------------------------------------------------------------
------------------------------------------------------------
------------------------------------------------------------
------------------------------------------------------------
------------------------------------------------------------
------------------------------------------------------------
------------------------------------------------------------
------------------------------------------------------------
------------------------------------------------------------
------------------------------------------------------------
------------------------------------------------------------
------------------------------------------------------------
------------------------------------------------------------
------------------------------------------------------------
------------------------------------------------------------
------------------------------------------------------------
------------------------------------------------------------
------------------------------------------------------------
------------------------------------------------------------
------------------------------------------------------------
------------------------------------------------------------
------------------------------------------------------------
------------------------------------------------------------
------------------------------------------------------------
------------------------------------------------------------
------------------------------------------------------------
------------------------------------------------------------
------------------------------------------------------------
------------------------------------------------------------
------------------------------------------------------------
------------------------------------------------------------
------------------------------------------------------------
------------------------------------------------------------
------------------------------------------------------------
------------------------------------------------------------
------------------------------------------------------------
------------------------------------------------------------
------------------------------------------------------------
------------------------------------------------------------
------------------------------------------------------------
------------------------------------------------------------
--------------------------------------gccctagaaa------------
------------------------------------------------------------
------------------------------------------------------------
------------------------------------------------------------
------------------------------------------------------------
------------------------------------------------------------
----------------------gtcaagat------------------------------
------------------------------------------------------------
------------------------------------------------------------
------------------------------------------------------------
------------------------------------------------------------
------------------------------------------------------------
------------------------------------------------------------
------------------------------gccagctg----------------------
------------------------------------------------------------
------------------------------------------------------------
----------------------------------------------------------cg
ttttgaaaagtacatggggaccttaacctctgagtcttcagggaagggcctcatatcaca
acttcaaaggggagatgaaacacttattt-gttaaagcaaagcctgaaaaaaaacaacta
ttctgt------------------------------------------------------
--------------------------------gcaaggaag-------------------
------------------------------------------------------------
------------------------------------------------------------
-----------
>Gypsy-33|976865
------------------------------------------------------------
------------------------------------------------------------
------------------------------------------------------------
------------------------------------------------------------
------------------------------------------------------------
------------------------------------------------------------
------------------------------------------------------------
------------------------------------------------------------
------------------------------------------------------------
------------------------------------------------------------
------------------------------------------------------------
------------------------------------------------------------
------------------------------------------------------------
------------------------------------------------------------
------------------------------------------------------------
------------------------------------------------------------
------------------------------------------------------------
------------------------------------------------------------
------------------------------------------------------------
------------------------------------------------------------
------------------------------------------------------------
------------------------------------------------------------
------------------------------------------------------------
------------------------------------------------------------
------------------------------------------------------------
------------------------------------------------------------
------------------------------------------------------------
------------------------------------------------------------
------------------------------------------------------------
------------------------------------------------------------
------------------------------------------------------------
------------------------------------------------------------
------------------------------------------------------------
------------------------------------------------------------
------------------------------------------------------------
------------------------------------------------------------
------------------------------------------------------------
------------------------------------------------------------
-tata----------------------------------tattttcagttttat------
-----tttccctttttgttgt-------------------------------ttctt---
----tggtactttggacttttttgttgt---------atttatgtatttttttttttttg
tgcact-------------ttgtttgtgccttcact------------------------
------------------atggatgtac--------------tttctg----------gc
gccgtaaa------taaatttc--------acctcgtacaaaa-----------------
gtgcttt--------ttcaagtgaaaca--------------------------------
--------t----tttt-------------------------------------------
------------------------------------------------------------
------------------------------------------------------------
------------------------------------------------------------
------------------------------------------------------------
------------------------------------------------------------
------------------------------------------------------------
------------------------------------------------------------
------------------------------------------------------------
------------------------------------------------------------
------------------------------------------------------------
------------------------------------------------------------
------------------------------------------------------------
------------------------------------------------------------
------------------------------------------------------------
------------------------------------------------------------
------------------------------------------------------------
------------------------------------------------------------
------------------------------------------------------------
------------------------------------------------------------
------------------------------------------------------------
------------------------------------------------------------
------------------------------------------------------------
------------------------------------------------------------
------------------------------------------------------------
------------------------------------------------------------
------------------------------------------------------------
------------------------------------------------------------
------------------------------------------------------------
------------------------------------------------------------
------------------------------------------------------------
------------------------------------------------------------
------------------------------------------------------------
------------------------------------------------------------
------------------------------------------------------------
------------------------------------------------------------
------------------------------------------------------------
------------------------------------------------------------
------------------------------------------------------------
------------------------------------------------------------
------------------------------------------------------------
------------------------------------------------------------
------------------------------------------------------------
------------------------------------------------------------
------------------------------------------------------------
------------------------------------------------------------
------------------------------------------------------------
------------------------------------------------------------
------------------------------------------------------------
------------------------------------------------------------
------------------------------------------------------------
------------------------------------------------------------
------------------------------------------------------------
------------------------------------------------------------
------------------------------------------------------------
------------------------------------------------------------
------------------------------------------------------------
------------------------------------------------------------
------------------------------------------------------------
------------------------------------------------------------
------------------------------------------------------------
------------------------------------------------------------
------------------------------------------------------------
------------------------------------------------------------
------------------------------------------------------------
------------------------------------------------------------
------------------------------------------------------------
------------------------------------------------------------
------------------------------------------------------------
------------------------------------------------------------
------------------------------------------------------------
------------------------------------------------------------
------------------------------------------------------------
------------------------------------------------------------
------------------------------------------------------------
------------------------------------------------------------
------------------------------------------------------------
------------------------------------------------------------
------------------------------------------------------------
------------------------------------------------------------
------------------------------------------------------------
------------------------------------------------------------
------------------------------------------------------------
------------------------------------------------------------
------------------------------------------------------------
------------------------------------------------------------
------------------------------------------------------------
------------------------------------------------------------
------------------------------------------------------------
------------------------------------------------------------
------------------------------------------------------------
------------------------------------------------------------
------------------------------------------------------------
-----atatcctgttacaaactcacattt-----------------------------aa
cctctgaaggcaagctggtgggcttgtct----------------------------tta
tcaca-------------------------------------------------------
------------------------------------------------------------
------------------------------------------------------------
------------------------------------------------------------
-----------
>Gypsy-33|976866
------------------------------------------------------------
------------------------------------------------------------
------------------------------------------------------------
------------------------------------------------------------
------------------------------------------------------------
------------------------------------------------------------
------------------------------------------------------------
------------------------------------------------------------
------------------------------------------------------------
------------------------------------------------------------
------------------------------------------------------------
------------------------------------------------------------
------------------------------------------------------------
------------------------------------------------------------
------------------------------------------------------------
------------------------------------------------------------
------------------------------------------------------------
------------------------------------------------------------
------------------------------------------------------------
------------------------------------------------------------
------------------------------------------------------------
------------------------------------------------------------
------------------------------------------------------------
------------------------------------------------------------
------------------------------------acgcgctgacacgctgacacgcag
acatactcacaggcccacttacctcattcattcatcataatgttcctccctgccgttgcc
gttatcggaggagcgggtgcacacgcgatctcgatagcaaatggtcatatttccataaat
ccactccccgcaattcataagtc-atccataggcatttcatacacctccacttcacctgt
tgtgttgtcttctctgtttggtgtttgtctg-tgtgggcgtagtcaggcttccgatcgcg
atcggtcaaaccgagcacataggaagtgccggtttaagaatgaatgggattgtgtgc--g
catgcgcactgcaatcggaagctgacgaaaccattatgtttgttaaataggtgttttgtg
tttatgaagtgtgtattatgtgtttatttatattaagaaaatgtatgttttgttgttaat
tatatattaaggatttttttctttatgtgtttaatgtgaagtgtggcttgaatgtcaag-
tatttaatgtttgtgtatttgtacgttttaatacttacctg--ttgaatggtttagccca
caaacgggcgggagtttgggct-------atataagcca------gagcccaactttctt
acaaca-cttgttaaccaagtcgatgcaagagt---gctactgtggtgcctcaagcaa--
-----------gtatat-tgtggatacctga-----------------------------
--tattatcgttatta--ttattattat----------------tgtagatataattgga
gtata----------------------------------tttttgcagattttat-----
-----ttttcctgtttgttgt-------------------------------ttctt---
----tggtactttttattacta---------------------------ttttttttgtt
agcact--------------tgtaaatatcttcact------------------------
------------------gtggatggac--------------tttttg----------gc
actgtaaa------taaatatc--------accttgcacgaca-----------------
gtgc-tt--------tgcgagtaagcca--------------------------------
--------t--ca-----------------------------------------------
------------------------------------------------------------
------------------------------------------------------------
------------------------------------------------------------
------------------------------------------------------------
------------------------------------------------------------
------------------------------------------------------------
------------------------------------------------------------
------------------------------------------------------------
------------------------------------------------------------
------------------------------------------------------------
------------------------------------------------------------
------------------------------------------------------------
------------------------------------------------------------
------------------------------------------------------------
------------------------------------------------------------
------------------------------------------------------------
------------------------------------------------------------
------------------------------------------------------------
------------------------------------------------------------
------------------------------------------------------------
------------------------------------------------------------
------------------------------------------------------------
------------------------------------------------------------
------------------------------------------------------------
------------------------------------------------------------
------------------------------------------------------------
------------------------------------------------------------
------------------------------------------------------------
------------------------------------------------------------
------------------------------------------------------------
------------------------------------------------------------
------------------------------------------------------------
------------------------------------------------------------
------------------------------------------------------------
------------------------------------------------------------
------------------------------------------------------------
------------------------------------------------------------
------------------------------------------------------------
------------------------------------------------------------
------------------------------------------------------------
------------------------------------------------------------
------------------------------------------------------------
------------------------------------------------------------
------------------------------------------------------------
------------------------------------------------------------
------------------------------------------------------------
------------------------------------------------------------
------------------------------------------------------------
------------------------------------------------------------
------------------------------------------------------------
------------------------------------------------------------
------------------------------------------------------------
------------------------------------------------------------
------------------------------------------------------------
------------------------------------------------------------
------------------------------------------------------------
------------------------------------------------------------
------------------------------------------------------------
------------------------------------------------------------
------------------------------------------------------------
------------------------------------------------------------
------------------------------------------------------------
------------------------------------------------------------
------------------------------------------------------------
------------------------------------------------------------
------------------------------------------------------------
------------------------------------------------------------
------------------------------------------------------------
------------------------------------------------------------
------------------------------------------------------------
------------------------------------------------------------
------------------------------------------------------------
------------------------------------------------------------
------------------------------------------------------------
------------------------------------------------------------
------------------------------------------------------------
------------------------------------------------------------
------------------------------------------------------------
------------------------------------------------------------
------------------------------------------------------------
------------------------------------------------------------
------------------------------------------------------------
------------------------------------------------------------
------------------------------------------------------------
------------------------------------------------------------
------------------------------------------------------------
------------------------------------------------------------
------------------------------------------------------------
------------------------------------------------------------
------------------------------------------------------------
------------------------------------------------------------
------------------------------------------------------------
------tttttttttacgtactcacatttctt--------------------------cc
cccttgaagacgagttggtgggctcgttt----------------------------tca
tca---------------------------------------------------------
------------------------------------------------------------
------------------------------------------------------------
------------------------------------------------------------
-----------
>Gypsy-33|1064542
------------------------------------------------------------
------------------------------------------------------------
------------------------------------------------------------
------------------------------------------------------------
------------------------------------------------------------
------------------------------------------------------------
------------------------------------------------------------
------------------------------------------------------------
------------------------------------------------------------
------------------------------------------------------------
------------------------------------------------------------
------------------------------------------------------------
------------------------------------------------------------
------------------------------------------------------------
------------------------------------------------------------
------------------------------------------------------------
------------------------------------------------------------
------------------------------------------------------------
------------------------------------------------------------
------------------------------------------------------------
------------------------------------------------------------
------------------------------------------------------------
------------------------------------------------------------
------------------------------------------------------------
------------------------------------------------------------
------------------------------------------------------------
------------------------------------------------------------
------------------------------------------------------------
------------------------------------------------------------
------------------------------------------------------------
------------------------------------------------------------
------------------------------------------------------------
------------------------------------------------------------
------------------------------------------------------------
------------------------------------------------------------
------------------------------------------------------------
----------caaaggctgatggataaagtc---------------ct------------
------------------tcaaggttgtga------------agattaggcatatttgga
tgacgtggta--------------------------------------------------
------------attcacagtaa-----------------------------ttcttgg-
------------------------------------------------------------
--------------------tcagaacatctacaac------------------------
---------c--------------------------------tcttca--------aaag
acactaaa-----gaagatagcag------aatcaggactgac-----------------
---------------cttaaacgtgt----------------------------------
------------------------------------------------------------
------------------------------------------------------------
------------------------------------------------------------
------------------------------------------------------------
------------------------------------------------------------
------------------------------------------------------------
------------------------------------------------------------
------------------------------------------------------------
------------------------------------------------------------
------------------------------------------------------------
------------------------------------------------------------
------------------------------------------------------------
------------------------------------------------------------
------------------------------------------------------------
------------------------------------------------------------
------------------------------------------------------------
------------------------------------------------------------
------------------------------------------------------------
------------------------------------------------------------
------------------------------------------------------------
------------------------------------------------------------
------------------------------------------------------------
------------------------------------------------------------
------------------------------------------------------------
------------------------------------------------------------
------------------------------------------------------------
------------------------------------------------------------
------------------------------------------------------------
------------------------------------------------------------
------------------------------------------------------------
------------------------------------------------------------
------------------------------------------------------------
------------------------------------------------------------
------------------------------------------------------------
------------------------------------------------------------
------------------------------------------------------------
------------------------------------------------------------
------------------------------------------------------------
------------------------------------------------------------
------------------------------------------------------------
------------------------------------------------------------
------------------------------------------------------------
------------------------------------------------------------
------------------------------------------------------------
------------------------------------------------------------
------------------------------------------------------------
------------------------------------------------------------
------------------------------------------------------------
------------------------------------------------------------
------------------------------------------------------------
------------------------------------------------------------
------------------------------------------------------------
------------------------------------------------------------
------------------------------------------------------------
------------------------------------------------------------
------------------------------------------------------------
------------------------------------------------------------
------------------------------------------------------------
------------------------------------------------------------
------------------------------------------------------------
------------------------------------------------------------
------------------------------------------------------------
------------------------------------------------------------
------------------------------------------------------------
------------------------------------------------------------
------------------------------------------------------------
------------------------------------------------------------
------------------------------------------------------------
------------------------------------------------------------
------------------------------------------------------------
------------------------------------------------------------
------------------------------------------------------------
------------------------------------------------------------
------------------------------------------------------------
------------------------------------------------------------
------------------------------------------------------------
------------------------------------------------------------
------------------------------------------------------------
------------------------------------------------------------
------------------------------------------------------------
------------------------------------------------------------
------------------------------------------------------------
------------------------------------------------------------
------------------------------------------------------------
------------------------------------------------------------
------------------------------------------------------------
------------------------------------------------------------
------------------------------------------------------------
------------------------------------------------------------
------------------------------------------------------------
------------------------------------------------------------
------------------------------------------------------------
------------------------------------------------------------
------------------------------------------------------------
------------------------------------------------------------
------------------------------------------------------------
------------------------------------------------------------
------------------------------------------------------------
------------------------------------------------------------
-----------
>Gypsy-33|1064543
------------------------------------------------------------
------------------------------------------------------------
------------------------------------------------------------
------------------------------------------------------------
------------------------------------------------------------
------------------------------------------------------------
------------------------------------------------------------
------------------------------------------------------------
------------------------------------------------------------
------------------------------------------------------------
------------------------------------------------------------
------------------------------------------------------------
------------------------------------------------------------
------------------------------------------------------------
------------------------------------------------------------
------------------------------------------------------------
------------------------------------------------------------
------------------------------------------------------------
------------------------------------------------------------
------------------------------------------------------------
------------------------------------------------------------
------------------------------------------------------------
------------------------------------------------------------
------------------------------------------------------------
------------------------------------------------------------
------------------------------------------------------------
------------------------------------------------------------
------------------------------------------------------------
------------------------------------------------------------
------------------------------------------------------------
------------------------------------------------------------
------------------------------------------------------------
------------------------------------------------------------
------------------------------------------------------------
-----------gagttt---tc-------atataagcca------gagcccaactatcat
acaaca-cttatttacaaagtcgatgcaagagt---ggtactgtggtgcctcgcgcga--
-----------atatat-tgtggatacctgt---------------------------ta
------------------ttattattttt--------------ctgcagatataatagga
gtata----------------------------------tttttgcagatttta------
-----ttttcctgtttgttgt-------------------------------ttctt---
----tggtactcccccc---------------------------------cccccttgtt
agcact--------------tgtatatactttcact------------------------
------------------gtggattaac--------------tttttg----------gc
actgtaaa------taaacatc--------accttgcacgata-----------------
atgc-tt--------tgcgagtaagcca--------------------------------
--------t--catatt-------------------------------------------
------------------------------------------------------------
------------------------------------------------------------
------------------------------------------------------------
------------------------------------------------------------
------------------------------------------------------------
------------------------------------------------------------
------------------------------------------------------------
------------------------------------------------------------
------------------------------------------------------------
[truncated: 499,026 more chars]
