# Supplementary material for: Zebrafish transposable elements show extensive diversification in age, genomic distribution, and developmental expression
Source: Genome Res. 2022 Jul;32(7):1408–23. doi: 10.1101/gr.275655.121 (PMC9341512; doi:10.1101/gr.275655.121)
Supplement: Supplemental Material [file supp_gr.275655.121_Supplementary_data_2.tar.gz › supp-data-2/hAT-N181_DR.mafft.fa]

>hAT-N181_DR|71718
------------------------------------------------------------
------------------------------------------------------------
------------------------------------------------------------
------------------------------------------------------------
------------------------------------------------------------
------------------------------------------------------------
------------------------------------------------------------
------------------------------------------------------------
------------------------------------------------------------
------------------------------------------------------------
------------------------------------------------------------
------------------------------------------------------------
------------------------------------------------------------
------------------------------------------------------------
------------------------------------------------------------
------------------------------------------------------------
------------------------------------------------------------
------------------------------------------------------------
---gg-tgctcc---taaa-attttt-------ttggtgc-tccta------------a-
---atatt-tga-a-----------------gttgggagcac--cggtgctaccaag---
---t-aaaa---aag------tt--------a-----a-tttcgagccc-------tgt-
------------------------------------------------------------
------------------------------------------------------------
------------------------------------------------------------
------------------------------------------------------------
------------------------------------------------------------
------------------------------------------------------------
------------------------------atatag------------ttatgtta----
------------------------------------------------------------
------------------------------------------------------------
------------------------------------------------------------
------------------------------------------------------------
----------------------------------------------------------
>hAT-N181_DR|71719
------------------------------------------------------------
------------------------------------------------------------
------------------------------------------------------------
------------------------------------------------------------
------------------------------------------------------------
------------------------------------------------------------
------------------------------------------------------------
------------------------------------------------------------
------------------------------------------------------------
------------------------------------------------------------
------------------------------------------------------------
------------------------------------------------------------
------------------------------------------------------------
------------------------------------------------------------
------------------------------------------------------------
--------------------------------------------acagcctgcgtct---
------------------------------------------------------------
-----------------------------------------------------------t
atggg-tgctcc---taaa-tttttt-------ctggtgc-tccta------------a-
---atatt-tga-a-----------------gttgggagcac--cggtgctaccaag---
---t-aaaa---aag------tt--------a-----a-tttctagccc-------t---
------------------------------------------------------------
------------------------------------------------------------
------------------------------------------------------------
------------------------------------------------------------
------------------------------------------------------------
------------------------------------------------------------
---------------------------ttcttatat------------atat--------
------------------------------------------------------------
------------------------------------------------------------
------------------------------------------------------------
------------------------------------------------------------
----------------------------------------------------------
>hAT-N181_DR|71720
------------------------------------------------------------
------------------------------------------------------------
------------------------------------------------------------
------------------------------------------------------------
------------------------------------------------------------
------------------------------------------------------------
------------------------------------------------------------
------------------------------------------------------------
------------------------------------------------------------
------------------------------------------------------------
------------------------------------------------------------
------------------------------------------------------------
------------------------------------------------------------
------------------------------------------------------------
------------------------------------------------------------
------------------------------------------------------------
------------------------------------------------------------
------------------------------------------------------------
------------------------------------------------------------
------------------------------------------------------------
-----------------t--gtc--caataga--tgtt-ttgcaga----------tgac
-------c-----------agatgctctaa------------------------------
-------------------------taaat------------------------------
------------------------------------------------------------
------------------------------------------------------------
-----------------------acgcctt------------------------ccagat
gta--------------------------------------------------aaca---
----caaacatcaaa------------tagacatct-------ctgcaatgttt------
------------------------gtgtacta----------------------------
------------------------------------------------------------
------------------------------------------------------------
------------------------------------------------------------
----------------------------------------------------------
>hAT-N181_DR|71721
------------------------------------------------------------
------------------------------------------------------------
------------------------------------------------------------
------------------------------------------------------------
------------------------------------------------------------
------------------------------------------------------------
------------------------------------------------------------
------------------------------------------------------------
-------------tt-ggtc----------------------------------------
------------------------------------------------------------
-----------t------------------------------------------------
-------ggaca------------------------------------------------
------------------------------------------------------------
------------------------------------------------------------
-acatttgttgtg-----------------ta----------------------------
-----------------caaagat------------------------------------
------------------------------------------------------------
---------------------------------------------------------ttg
ctaaa-cgtat-tt-aaaagctctgt---ttta---------------------------
-------t-tc--------taa---------attttatacat-------ctgtttaaca-
--tctgaaa---agagat--gtc--taataga--cgta-ttgcagg----------tg--
------------------------------------------------------------
------------------------------------------------------------
------------------------------------------------------------
------------------------------------------------------------
------------------------------------------------------------
------------------------------------------------------------
------------------------------------------------------------
------------------------------------------------------------
------------------------------------------------------------
------------------------------------------------------------
------------------------------------------------------------
----------------------------------------------------------
>hAT-N181_DR|71722
------------------------------------------------------------
------------------------------------------------------------
------------------------------------------------------------
------------------------------------------------------------
------------------------------------------------------------
------------------------------------------------------------
------------------------------------------------------------
------------------------------------------------------------
------------------------------------------------------------
------------------------------------------------------------
------------------------------------------------------------
------------------------------------------------------------
------------------------------------------------------------
------------------------------------------------------------
------------------------------------------------------------
------------------------------------------------------------
------------------------------------------------------------
------------------------------------------------------------
---gg-tgctcc---taaa-aaaatt-------tttgtgc-tccta------------a-
---atatt-tga-a-----------------gttgggagcac--cggtgctaccaag---
---t-aaaa---aag------tt--------a-----a-tttcgagccc-------tgc-
a-----------------------------------------------------------
------------------------------------------------------------
------------------------------------------------------------
------------------------------------------------------------
------------------------------------------------------------
------------------------------------------------------------
------------------------------ctatat------------atgta-------
------------------------------------------------------------
------------------------------------------------------------
------------------------------------------------------------
------------------------------------------------------------
----------------------------------------------------------
>hAT-N181_DR|71723
------------------------------------------------------------
------------------------------------------------------------
------------------------------------------------------------
------------------------------------------------------------
------------------------------------------------------------
------------------------------------------------------------
------------------------------------------------------------
------------------------------------------------------------
------------------------------------------------------------
------------------------------------------------------------
------------------------------------------------------------
------------------------------------------------------------
------------------------------------------------------------
------------------------------------------------------------
------------------------------------------------------------
------------------------------------------------------------
------------------------------------------------------------
------------------------------------------------------------
-tggg-tgctcc---gaat-tatttt-------ctggtgc-tccta------------a-
---acttt-tta-a-----------------gttaggagcac--tggtgctgccaag---
---t-aaaa---aag------tt--------a-----a-tttcgaacct-------tgat
aagtt-------------------------------------------------------
------------------------------------------------------------
------------------------------------------------------------
------------------------------------------------------------
------------------------------------------------------------
------------------------------------------------------------
------------------------------atatat------------gtataaccaatg
t-----------------------------------------------------------
------------------------------------------------------------
------------------------------------------------------------
------------------------------------------------------------
----------------------------------------------------------
>hAT-N181_DR|71724
------------------------------------------------------------
------------------------------------------------------------
------------------------------------------------------------
------------------------------------------------------------
------------------------------------------------------------
------------------------------------------------------------
------------------------------------------------------------
------------------------------------------------------------
------------------------------------------------------------
------------------------------------------------------------
------------------------------------------------------------
------------------------------------------------------------
------------------------------------------------------------
------------------------------------------------------------
------------------------------------------------------------
------------------------------------------------------------
------------------------------------------------------------
------------------------------------------------------------
-tggg-tgcgac---taaa-ttttgt-------ctgttgt-gccta------------a-
---atttt-tga-a-----------------gttatgagcac--cagtgctaccaat---
---a-aaaa---aaa------ta--------attaaaa-attcgagccc-------tgt-
------------------------------------------------------------
------------------------------------------------------------
------------------------------------------------------------
------------------------------------------------------------
------------------------------------------------------------
------------------------------------------------------------
------------------------------------------------------------
------------------------------------------------------------
------------------------------------------------------------
------------------------------------------------------------
------------------------------------------------------------
----------------------------------------------------------
>hAT-N181_DR|71725
------------------------------------------------------------
----------------gcctgcaag-----------------------------------
-----------------------------------------------------------a
tgt---------------------------------------------------------
------------------------------------------------------------
------------------------------------------------------------
------------------------------------------------------------
-------------------------------------------------------atttt
aag-----attgctt-gttc----------------------------------------
------------------------------------------------------------
-----------t------------------------------------------------
-------gga--------------------------------------------------
------------------------------------------------------------
------------------------------------------------------------
-acatctgctgct-----------------ct----------------------------
-----------------caaatat------------------------------------
------------------------------------------------------------
---------------------------------------------------------ctg
ataag-tgttt-ta-aaaaggtcttt---------------tttaa--aaaat---tca-
aacaac-t-taa-a---gatat---------attctaaatat-------ctatttaatg-
--tctgaaa---ttggaa--att--------a--tgtt-ttgcaag----------tgag
ctca--------------------------------------------------------
----------------------tggtaacag-----------------------------
------------------------------------------------------------
------------------------------------------------------------
-----------------------atctctt------------------------ccagat
gta--------------------------------------------------aaca---
----caaacatcaaata--------ggtagatgtgt-------tcatgacgtac------
------------------------gt----------------------------------
------------------------------------------------------------
------------------------------------------------------------
------------------------------------------------------------
----------------------------------------------------------
>hAT-N181_DR|71726
------------------------------------------------------------
------------------------------------------------------------
------------------------------------------------------------
------------------------------------------------------------
------------------------------------------------------------
------------------------------------------------------------
------------------------------------------------------------
------------------------------------------------------------
------------------------------------------------------------
------------------------------------------------------------
------------------------------------------------------------
------------------------------------------------------------
------------------------------------------------------------
------------------------------------------------------------
------------------------------------------------------------
------------------------------------------------------------
------------------------------------------------------------
------------------------------------------------------------
------tgttct---taaa-tttttgac---------tgc-tccta------------a-
---atctt-ttt-g-----------------attaggactgc--aagtgctcctaat---
-----aaaa---ataatg---tt--------a----c--cgtagaaccc-------taaa
acct--------------------------------------------------------
------------------------------------------------------------
------------------------------------------------------------
------------------------------------------------------------
------------------------------------------------------------
------------------------------------------------------------
---------------------------caaacgtat-----------gctaa--------
------------------------------------------------------------
------------------------------------------------------------
------------------------------------------------------------
------------------------------------------------------------
----------------------------------------------------------
>hAT-N181_DR|71727
------------------------------------------------------------
------------------------------------------------------------
------------------------------------------------------------
------------------------------------------------------------
------------------------------------------------------------
------------------------------------------------------------
------------------------------------------------------------
-----------------------------------------------------------a
aaa-----aacgttt-ggtc----------------------------------------
------------------------------------------------------------
-----------t------------------------------------------------
-------ggaaa------------------------------------------------
------------------------------------------------------------
------------------------------------------------------------
-acatctgcggtg-----------------------------------------------
-------------------aaggt------------------------------------
------------------------------------------------------------
---------------------------------------------------------cta
attaa-tgtct-tt-aaaaagtctgt---tgtatgagca--ttctg---aatt---taa-
aacatc-t-tca-a---gactt---------aatctaaatgt-------taatttaatg-
--tccaaac---ggagat--gtc--t----------------------------------
------------------------------------------------------------
------------------------------------------------------------
------------------------------------------------------------
------------------------------------------------------------
-----------------------atgtttt------------------------tcagat
gtg--------------------------------------------------aaga---
----caaacatcaaa------------taaatgtct-------ctgtgatgtaag-----
-------------------gttatgtgtgttatattagtatcg-----------------
------------------------------------------------------------
------------------------------------------------------------
------------------------------------------------------------
----------------------------------------------------------
>hAT-N181_DR|71728
------------------------------------------------------------
------------------------------------------------------------
------------------------------------------------------------
------------------------------------------------------------
------------------------------------------------------------
------------------------------------------------------------
------------------------------------------------------------
------------------------------------------------------------
------------------------------------------------------------
------------------------------------------------------------
------------------------------------------------------------
------------------------------------------------------------
------------------------------------------------------------
------------------------------------------------------------
------------------------------------------------------------
------------------------------------------------------------
------------------------------------------------------------
------------------------------------------------------------
ataag-tgtgac---taaa-ttttgg-------ctgatgc-gccta------------a-
---atttc-tta-a-----------------gttaggaggac--cggtgataccaag---
---c-aaaa---agg------tt--------a-----a-tttcgagccc-------tgta
t-----------------------------------------------------------
------------------------------------------------------------
------------------------------------------------------------
------------------------------------------------------------
------------------------------------------------------------
------------------------------------------------------------
-------------------------------aatgt------------ataggctaatct
ta----------------------------------------------------------
------------------------------------------------------------
------------------------------------------------------------
------------------------------------------------------------
----------------------------------------------------------
>hAT-N181_DR|71729
------------------------------------------------------------
------------------------------------------------------------
------------------------------------------------------------
------------------------------------------------------------
------------------------------------------------------------
------------------------------------------------------------
------------------------------------------------------------
------------------------------------------------------------
------------------------------------------------------------
------------------------------------------------------------
------------------------------------------------------------
------------------------------------------------------------
------------------------------------------------------------
------------------------------------------------------------
------------------------------------------------------------
------------------------------------------------------------
------------------------------------------------------------
------------------------------------------------------------
----g-cgctcc---taaaagtcttt-------gatgtgc-tcctaa-----------a-
---tttttttta-a-----------------cttaggagcaca-tgctcctgctaaa---
-----aaaa---aaaaaaaaatc--------a-----agcgtcaagccc-------tgt-
------------------------------------------------------------
------------------------------------------------------------
------------------------------------------------------------
------------------------------------------------------------
------------------------------------------------------------
------------------------------------------------------------
------------------------------------------------------------
------------------------------------------------------------
------------------------------------------------------------
------------------------------------------------------------
------------------------------------------------------------
----------------------------------------------------------
>hAT-N181_DR|71730
------------------------------------------------------------
------------------------------------------------------------
------------------------------------------------------------
------------------------------------------------------------
------------------------------------------------------------
------------------------------------------------------------
------------------------------------------------------------
------------------------------------------------------------
------------------------------------------------------------
------------------------------------------------------------
------------------------------------------------------------
------------------------------------------------------------
------------------------------------------------------------
------------------------------------------------------------
------------------------------------------------------------
------------------------------------------------------------
------------------------------------------------------------
------------------------------------------------------------
---gg-tgctcc---taaa-tttatt-------ttggtgc-tccta------------a-
---atatt-tga-a-----------------gttgggagcac--cggtgctaccaag---
---t-aaaa---aag------tt--------a-----a-tttctagccc-------t---
------------------------------------------------------------
------------------------------------------------------------
------------------------------------------------------------
------------------------------------------------------------
------------------------------------------------------------
------------------------------------------------------------
---------------------------ttcttatat------------atat--------
------------------------------------------------------------
------------------------------------------------------------
------------------------------------------------------------
------------------------------------------------------------
----------------------------------------------------------
>hAT-N181_DR|147782
------------------------------------------------------------
------------------------------------------------------------
------------------------------------------------------------
------------------------------------------------------------
------------------------------------------------------------
------------------------------------------------------------
------------------------------------------------------------
------------------------------------------------------------
------------------------------------------------------------
------------------------------------------------------------
------------------------------------------------------------
------------------------------------------------------------
------------------------------------------------------------
------------------------------------------------------------
------------------------------------------------------------
------------------------------------------------------------
------------------------------------------------------------
------------------------------------------------------------
-tagg-tgttcc---taaa-actttt-------ctggtgc-tcctt------------a-
---agttt-tga-a-----------------gttgggagcat--caattctactaag---
---t-aaaa---cgg------tt--------a-----a-tttcaagccc-------tgca
t-----------------------------------------------------------
------------------------------------------------------------
------------------------------------------------------------
------------------------------------------------------------
------------------------------------------------------------
------------------------------------------------------------
---------------------------tagacaaat-----------gctatttttttat
tct---------------------------------------------------------
------------------------------------------------------------
------------------------------------------------------------
-----------------------------------------------------------t
atttttatttatc---------------------------------------------
>hAT-N181_DR|147783
-catgggtgtggtagt--ggggggaaaagtggacctgactacccagggccccgtctaggg
agagggccctttgaaatcccaccaa--ttttttt---attatta-tttttttttttgtag
cctacttaaaattaattgacccctccaattgatgccaatgtcattatttatttcaaaata
tattgataac-a------------------------------------------------
------------------------------------------------------------
------------------------------------------------------------
------------------------------------------------------------
------------------------------------------------------------
------------------------------------------------------------
------------------------------------------------------------
------------------------------------------------------------
taaatgtgaaagaagttaatgtgccttttaaaaatctaaacaattaagtaatactaatat
aagaaattatatacttgatttatcccttttaatggtataaaggttgaaatgccattgtat
tagatattttgtgtctgtatacgtctgcaagatgtctgttaaagatctcttgatctggaa
agcacctgctgtatacaaacatctgacagacgtctgtacgatgtcagttttacccacatt
ctgtatcacaaaaatcttaaagatgtctaatagaagtctatttcac---atctgatagga
aacgtcttgtagatgtcttgcagatgttaatgcagacgtcaaatagacatctccgagatg
tacgtgtgctaatcaaaatcggccattaagaatcatgatcggcgcataactaaaaagaaa
atggg-tgctcc---taaa-tttttt-------gggatgc-tccta------------a-
---ctttt-tga-a-----------------gttgggagcac--cagtgctaccaag---
---t-aaaa---aag------tt--------a-----a-tttcgagccc-------tgta
atgta--tgtatgc-----taatgttaaatctttagc-ttagtttgtcaaccaggctgct
t-----------------attgctgtaagtaaattatgggcaaggccagctaacgtc---
------------------------------------------------------------
---------------------aggttgccaacattaaccagtttca--------------
-------------gaaacaaccagtggttccgacacaccag--------------cagaa
gcagcactcaatggtggtgaatgaaagaaccagtcattattataatctgatttgat----
----tatagattaaaacactatttg--tgcatgttt------------atattcaaataa
tt--------------aaaaaaaa-tgttaagggggcccactgacattgaga---gggta
cagggcccagaatttggtgctacgcccctg------------------------------
------------------------------------------------------------
------------------------------------------------------------
----------------------------------------------------------
>hAT-N181_DR|147784
------------------------------------------------------------
------------------------------------------------------------
------------------------------------------------------------
------------------------------------------------------------
------------------------------------------------------------
------------------------------------------------------------
------------------------------------------------------------
------------------------------------------------------------
------------------------------------------------------------
------------------------------------------------------------
------------------------------------------------------------
------------------------------------------------------------
------------------------------------------------------------
------------------------------------------------------------
------------------------------------------------------------
------------------------------------------------------------
------------------------------------------------------------
------------------------------------------------------------
---gg-tgctcc---taaa-tttatt-------ttggtgc-tccta------------a-
---atatt-tga-a-----------------gttgggagcac--cggtgctaccaag---
---t-aaaa---aag------tt--------a-----a-tttcgagccc-------tgt-
c-----------------------------------------------------------
------------------------------------------------------------
------------------------------------------------------------
------------------------------------------------------------
------------------------------------------------------------
------------------------------------------------------------
------------------------------ttatat------------atat--------
------------------------------------------------------------
------------------------------------------------------------
------------------------------------------------------------
------------------------------------------------------------
----------------------------------------------------------
>hAT-N181_DR|147785
------------------------------------------------------------
------------------------------------------------------------
------------------------------------------------------------
------------------------------------------------------------
------------------------------------------------------------
------------------------------------------------------------
------------------------------------------------------------
------------------------------------------------------------
------------------------------------------------------------
------------------------------------------------------------
------------------------------------------------------------
------------------------------------------------------------
------------------------------------------------------------
------------------------------------------------------------
------------------------------------------------------------
------------------------------------------------------------
------------------------------------------------------------
------------------------------------------------------------
-tggg-tgctcc---taaa-tttttt-------ctggtgc-tccta------------a-
---atgtt-tca-g-----------------gttgggagcac--cagtgctaccaag---
---t-aaga---aag------tt--------a-----a-tttcgagccc-------tgat
t-----------------------------------------------------------
------------------------------------------------------------
------------------------------------------------------------
------------------------------------------------------------
------------------------------------------------------------
------------------------------------------------------------
------------------------------atgtta------------atgt--------
------------------------------------------------------------
------------------------------------------------------------
------------------------------------------------------------
------------------------------------------------------------
----------------------------------------------------------
>hAT-N181_DR|147786
------------------------------------------------------------
------------------------------------------------------------
------------------------------------------------------------
------------------------------------------------------------
------------------------------------------------------------
------------------------------------------------------------
------------------------------------------------------------
------------------------------------------------------------
------------------------------------------------------------
------------------------------------------------------------
------------------------------------------------------------
------------------------------------------------------------
------------------------------------------------------------
------------------------------------------------------------
------------------------------------------------------------
------------------------------------------------------------
------------------------------------------------------------
------------------------------------------------------------
-tggg-tgctcc---tatt-tttttt-------ctggtgc-tccta------------a-
---ctttt-tga-a-----------------gtcgaaagcac--tggtgctaccacg---
---t-ataa---agg------tt--------c-----a-tttcgagccc-------tgca
t-----------------------------------------------------------
------------------------------------------------------------
------------------------------------------------------------
------------------------------------------------------------
------------------------------------------------------------
------------------------------------------------------------
---------------------------tgaacaaat-----------acta---------
------------------------------------------------------------
------------------------------------------------------------
------------------------------------------------------------
------------------------------------------------------------
----------------------------------------------------------
>hAT-N181_DR|147787
-catgggcgtggtagt--ggggggaaaagtggacctgactacccagggccccgtctaggg
agagggccctttgaaatcccaccaa--ttttttatt-attatta-tt-atttttttgtag
cctacttcgaattaattggcccctccaactgatgtcaatgtcattatatatttcaaaata
tattaataac-accccctcccccccacagcacccgaaatggtttagtccgcccatagacg
gcagccggcggcaaacaagtaacgcagtgagtctagagcctgattatgctgcgcaaaaag
cccaaatcgggatttcaaaaaaagaaagacaggaaggaaaaagaaaggaggcagaatgag
gggaagcagctgataactgctttcttttaaaaaggtgaactgagtttgcttgttatgaaa
ctacatctaattaaagttaacatggtcaactccagacagctgctgctaatacagggctcg
aaattgcgaccattttggtcgca-----tataatactgatttgtgtacagtcattactag
ggaaaccgtaatatttcagcgctcctaaagcgcccccttgtgac--agaatgaattttta
tttccaataatt-tttttcagctgtttatggtcaaattattgcaattatcgatccatgtg
taaatgtgaaagaagttaatgtgccttttaaaaatctaaacaattaagtaatactaatat
aagaaatcatatacttgatttatcccttttaatggtataaaggttgaaattcc-ttgtat
tagatattttgtgtctgtatacgtctgcaagatgtctgttaaagatctcttgatctggaa
agcacctgctgtatacaaacgtctggcagacgtctgtatgatgtcagttttacacacatt
ctgaatcgcaaacatcttaaagatgtctaatagaagtctatttcac---atctgctagga
aacgtcttgtagatgtcttgcagatgtgaatgcagacgtcaaatagacatctccgagatg
tacgtgtgctaatcaaaatcggccattaaggatcaagattggcgcataactaaaaagaaa
atggg-tgctcc---taaa-tttttt-------gggatgc-tccta------------a-
---ctttt-tga-a-----------------gttgggagcac--cagtgctaccaag---
---taaaaa---aag------tt--------a-----a-tttcgagccc-------tgta
atgta--tgtatgc-----taatgttaaatctttagc-ttagtttgtcaaccaggctgct
t-----------------gttgctgtaagtaaattatgggccaggccagctaacgtc---
------------------------------------------------------------
---------------------aggttgccaacattaaccagtttca--------------
-------------gaaacaaccagtggttctgacacgctag--------------cagta
gcagcactcaatggtggtgaaagaaagaaccagccattattataatctgatttgat----
----tatagattaaaacactatttg--tgcattttt------------atattcaaataa
tt--------------aaaaaaaa-tgtgtagggggcccactgacattgaga---gggta
cagggcccagaatttgctgctacgcccct-------------------------------
------------------------------------------------------------
------------------------------------------------------------
----------------------------------------------------------
>hAT-N181_DR|147788
------------------------------------------------------------
-------------------------t----------------------------------
----------------------------------------------------------t-
------------------------------------------------------------
------------------------------------------------------------
------------------------------------------------------------
------------------------------------------------------------
------------------------------------------------------------
----------------ggtc----------------------------------------
------------------------------------------------------------
-----------t------------------------------------------------
-------ggaaa------------------------------------------------
------------------------------------------------------------
------------------------------------------------------------
-acatctgctgtg-----------------ta----------------------------
-----------------caaagat------------------------------------
------------------------------------------------------------
---------------------------------------------------------ctg
ataaa-cagct-tt-aaatggcctgt---tatttgtaca--tttta---aatt---ata-
aacatctt-tat-a-----------------attataaacgc------------------
--cccaaag---------------------------------------------------
------------------------------------------------------------
------------------------------------------------------------
------------------------------------------------------------
------------------------------------------------------------
------------------------------------------------------agagat
gta--------------------------------------------------aaca---
----gaaacatcaaa------------cagacgtcc-------atgcggtgtac------
------------------------atgtataatcaaaat---------------------
------------------------------------------------------------
------------------------------------------------------------
------------------------------------------------------------
----------------------------------------------------------
>hAT-N181_DR|147789
------------------------------------------------------------
------------------------------------------------------------
------------------------------------------------------------
------------------------------------------------------------
------------------------------------------------------------
------------------------------------------------------------
------------------------------------------------------------
------------------------------------------------------------
------------------------------------------------------------
------------------------------------------------------------
------------------------------------------------------------
------------------------------------------------------------
------------------------------------------------------------
------------------------------------------------------------
------------------------------------------------------------
------------------------------------------------------------
------------------------------------------------------------
------------------------------------------------------------
-tggg-tgcgac---taaa-ttttgg-------ctgatac-gccta------------a-
---atttt-taa-a-----------------gttaggagcac--cggtgctaccaag---
---c-aaaa---atg------tt--------a-----a-tttcgagccc-------tga-
------------------------------------------------------------
------------------------------------------------------------
------------------------------------------------------------
------------------------------------------------------------
------------------------------------------------------------
------------------------------------------------------------
-------------------------------tatat------------atatatc---ct
------------------------------------------------------------
------------------------------------------------------------
------------------------------------------------------------
------------------------------------------------------------
----------------------------------------------------------
>hAT-N181_DR|147790
------------------------------------------------------------
------------------------------------------------------------
------------------------------------------------------------
------------------------------------------------------------
------------------------------------------------------------
------------------------------------------------------------
------------------------------------------------------------
------------------------------------------------------------
------------------------------------------------------------
------------------------------------------------------------
------------------------------------------------------------
------------------------------------------------------------
------------------------------------------------------------
------------------------------------------------------------
------------------------------------------------------------
--------------------------------------------acagcctgca------
------------------------------------------------------------
------------------------------------------------------------
-ttgg-tgctcc---taaa-tttatt-------ttggtgc-tccta------------a-
---atatt-tga-a-----------------gttgggagcac--cggtgctaccaag---
---t-aaaa---aag------tt--------a-----a-tttctagccc-------t---
------------------------------------------------------------
------------------------------------------------------------
------------------------------------------------------------
------------------------------------------------------------
------------------------------------------------------------
------------------------------------------------------------
---------------------------ttcttatat------------atat--------
------------------------------------------------------------
------------------------------------------------------------
------------------------------------------------------------
------------------------------------------------------------
----------------------------------------------------------
>hAT-N181_DR|220556
------------------------------------------------------------
-----------tattcgtctgcaag-----------------------------------
-----------------------------------------------------------t
cat---------------------------------------------------------
------------------------------------------------------------
------------------------------------------------------------
------------------------------------------------------------
------------------------------------------------------atttta
aag-----attgttt-agtctg--------------------------------------
------------------------------------------------------------
-----------t------------------------------------------------
-------gtgga------------------------------------------------
------------------------------------------------------------
------------------------------------------------------------
-tcatctgatgtg-----------------ta----------------------------
-----------------caaacat------------------------------------
------------------------------------------------------------
---------------------------------------------------------ctg
gtaaa-ggtca-tt-aaaaggtctat---ttaacaaaca--ttatg---aatc---atc-
gacatc-t-taa-a---gacat---------tctctacacat-------ctacttaacg-
--tct--------------------------a--ca--------------------tgag
------------------------------------------------------------
------------------------------------------------------------
------------------------------------------------------------
------------------------------------------------------------
-----------------------acgtctt------------------------ccagat
gta--------------------------------------------------aaca---
----cacacaacaag------------tagacgtct-------ctgtgaattac------
------------------------acgtgctgaaacaa----------------------
------------------------------------------------------------
------------------------------------------------------------
------------------------------------------------------------
---------------------------------------------------------a
>hAT-N181_DR|220557
------------------------------------------------------------
-------------tacatctgcaag-----------------------------------
-----------------------------------------------------------a
tgt---------------------------------------------------------
------------------------------------------------------------
------------------------------------------------------------
------------------------------------------------------------
------------------------------------------------------atctta
aag-----ttcgctt-ggtc----------------------------------------
------------------------------------------------------------
-----------t------------------------------------------------
-------gaaaa------------------------------------------------
------------------------------------------------------------
------------------------------------------------------------
-acatctgctgtg-----------------tt----------------------------
-----------------caaaggt------------------------------------
------------------------------------------------------------
---------------------------------------------------------ctg
attaa-catct-at-aaaaggtctgctt-agtataaggtt-ttcta---aatt---tta-
aacatc-t-taa-a---gacat---------ttcctaaacaa-------ctatttaaca-
--tccg-------------------------a----------------------------
------------------------------------------------------------
------------------------------------------------------------
------------------------------------------------------------
------------------------------------------------------------
------------------------------------------------------------
------------------------------------------------------------
------------------------------------------------------------
------------------------------------------------------------
------------------------------------------------------------
------------------------------------------------------------
------------------------------------------------------------
----------------------------------------------------------
>hAT-N181_DR|220558
------------------------------------------------------------
------------------------------------------------------------
------------------------------------------------------------
------------------------------------------------------------
------------------------------------------------------------
------------------------------------------------------------
------------------------------------------------------------
------------------------------------------------------------
------------------------------------------------------------
------------------------------------------------------------
------------------------------------------------------------
------------------------------------------------------------
------------------------------------------------------------
------------------------------------------------------------
------------------------------------------------------------
------------------------------------------------------------
------------------------------------------------------------
------------------------------------------------------------
---gg-tgctcc---taaa-attttt-------ttggtgc-gccta------------a-
---atatt-tga-a-----------------gttgggagcac--cggtgctaccaag---
---t-aaaa---aag------tt--------a-----a-tttcaagccc-------tgta
tg----------------------------------------------------------
------------------------------------------------------------
------------------------------------------------------------
------------------------------------------------------------
------------------------------------------------------------
------------------------------------------------------------
------------------------------atgtca------------ccatgtaggcca
at----------------------------------------------------------
------------------------------------------------------------
------------------------------------------------------------
------------------------------------------------------------
----------------------------------------------------------
>hAT-N181_DR|220559
------------------------------------------------------------
------------------------------------------------------------
------------------------------------------------------------
------------------------------------------------------------
------------------------------------------------------------
------------------------------------------------------------
------------------------------------------------------------
------------------------------------------------------------
------------------------------------------------------------
------------------------------------------------------------
------------------------------------------------------------
------------------------------------------------------------
------------------------------------------------------------
------------------------------------------------------------
------------------------------------------------------------
------------------------------------------------------------
------------------------------------------------------------
------------------------------------------------------------
-tggg-tccttc---aaaa-aatttt-------atggtgc-tccta------------at
---atttt-tga-a-----------------gtggggagcat--cggtgctactaag---
---t-aaaa---aag------ta--------a-----a-tttcaagcct-------tgca
t-----------------------------------------------------------
------------------------------------------------------------
------------------------------------------------------------
------------------------------------------------------------
------------------------------------------------------------
------------------------------------------------------------
---------------------------tagacaaat-----------gctatttttaa--
------------------------------------------------------------
------------------------------------------------------------
------------------------------------------------------------
------------------------------------------------------------
----------------------------------------------------------
>hAT-N181_DR|220560
------------------------------------------------------------
------------------------------------------------------------
------------------------------------------------------------
------------------------------------------------------------
------------------------------------------------------------
------------------------------------------------------------
------------------------------------------------------------
------------------------------------------------------------
------------------------------------------------------------
------------------------------------------------------------
------------------------------------------------------------
------------------------------------------------------------
------------------------------------------------------------
------------------------------------------------------------
------------------------------------------------------------
--------------------------------------------acagcctgcatct---
----------------------------tacaggg-------------------------
-----------ctcgacatcgaccattttg----------------------------ac
atagg-tgctcc---taaa-tttatt-------ttggtgc-tccta------------a-
---atatt-tga-a-----------------gtttggagcac--cggtgctaccatg---
---t-aaaa---aag------tt--------a-----a-tttcgagccc-------tgt-
c-----------------------------------------------------------
------------------------------------------------------------
------------------------------------------------------------
------------------------------------------------------------
------------------------------------------------------------
------------------------------------------------------------
------------------------------ttatat------------atat--------
------------------------------------------------------------
------------------------------------------------------------
------------------------------------------------------------
------------------------------------------------------------
----------------------------------------------------------
>hAT-N181_DR|220561
------------------------------------------------------------
------------------------------------------------------------
------------------------------------------------------------
------------------------------------------------------------
------------------------------------------------------------
------------------------------------------------------------
------------------------------------------------------------
------------------------------------------------------------
------------------------------------------------------------
------------------------------------------------------------
------------------------------------------------------------
------------------------------------------------------------
------------------------------------------------------------
------------------------------------------------------------
------------------------------------------------------------
------------------------------------------------------------
------------------------------------------------------------
------------------------------------------------------------
---gg-tgctcc---taaa-tttttt-------ctggtgc-tccta------------a-
---atttt-tga-a-----------------gttgggagcac--cggtgctaccaag---
---t-aaaa---aag------tt--------a-----a-tttcgagccc-------tgta
------------------------------------------------------------
------------------------------------------------------------
------------------------------------------------------------
------------------------------------------------------------
------------------------------------------------------------
------------------------------------------------------------
------------------------------ttatat-----------tgtgtta------
------------------------------------------------------------
------------------------------------------------------------
------------------------------------------------------------
------------------------------------------------------------
----------------------------------------------------------
>hAT-N181_DR|220562
------------------------------------------------------------
------------------------------------------------------------
------------------------------------------------------------
------------------------------------------------------------
------------------------------------------------------------
------------------------------------------------------------
------------------------------------------------------------
------------------------------------------------------------
------------------------------------------------------------
------------------------------------------------------------
------------------------------------------------------------
------------------------------------------------------------
------------------------------------------------------------
------------------------------------------------------------
------------------------------------------------------------
------------------------------------------------------------
------------------------------------------------------------
------------------------------------------------------------
---gg-tgctca---ttca-tttttt-----ggttggtac-tacta------------a-
---atttt-----------------------------------gaagtgctaccaag---
---t-aaga---gag------tt--------a-----a-cttcaagaca-------tgac
aactg--catg-------------------------------------------------
------------------------------------------------------------
------------------------------------------------------------
------------------------------------------------------------
------------------------------------------------------------
------------------------------------------------------------
----aagagcttaaaac--------tgcgaccattt------------------------
------------------------------------------------------tggcc-
------------------------------------------------------------
------------------------------------------------------------
------------------------------------------------------------
----------------------------------------------------------
>hAT-N181_DR|220563
gcatgggcgtggtagt--ggggggaaaagtggacctgactacccagggccccgtctaggg
agagggccctttgaaatcccaccat--ttt--------ttattt-tt-tattttttgcag
cctactacgaattaactggtccctccaattgatgtcaatgtcattatttatttcaaaata
tattgataac-accccccccccc---------cggaaatggattagtccgccaatagacg
gcagccggcggcaaacaagtaacgcagtgag--cagagcctgatcatgctgcgcaaaaat
cccaaatcgggctttcaaaaaaagaaagacaagaaggaaaaagaa---aggcagaatgag
gggaagcagctgatgactgctttcttt-------tcaaagagagtttgcttgttatgaaa
ctacatctaattaaagttaacatagtaaactccagacagctgctgctaatgcagggctcg
aaattgcgaccattttggtcgca-----tataatgctgatttgtgtacagtcattacaag
ggaaagtgtaatatttcaccgctcctaaagcgcccccttgtgacagagaatgatttttta
tttccaacaaat-tttttcagctgtttatggtcaaattattgcaattatcgatccatgtg
taaatgtgaaagaagttaatgtgccttttaaaaatctaaacaattaagtaatactaatat
aaggaattatatacttcatttatcctttttaatggtataaaggtcgaaatgccattgtat
tagatattttgtgtctgtatacgtctgcaagatgtctgttaaagatctcttgatctggaa
agcacctgctgtatacaaacgtctggcagacgtctgtatgatgtcagttttacacacatt
ctgaatcgcaaacatcttaaagatgtctaatagaagtctatttcac---atctgatagga
aacgtcttgtagatgtcttgcagatgtgaatgcagacgtcaaa-agac------------
------------------------------------------------------------
------------------------------------------------------------
------------------------------------------------------------
------------------------------------------------------------
------------------------------------------------------------
------------------------------------------------------------
------------------------------------------------------------
------------------------------------------------------------
------------------------------------------------------------
------------------------------------------------------------
------------------------------------------------------------
------------------------------------------------------------
------------------------------------------------------------
------------------------------------------------------------
------------------------------------------------------------
----------------------------------------------------------
>hAT-N181_DR|220564
------------------------------------------------------------
---------tatgtacgtctgcaag-----------------------------------
-----------------------------------------------------------a
tgt---------------------------------------------------------
------------------------------------------------------------
------------------------------------------------------------
------------------------------------------------------------
------------------------------------------------------atttta
aaa-----ataattc-agtc----------------------------------------
------------------------------------------------------------
-----------t------------------------------------------------
-------tggaa------------------------------------------------
------------------------------------------------------------
------------------------------------------------------------
-aaatctgctatg-----------------tt----------------------------
-----------------caaaggt------------------------------------
------------------------------------------------------------
---------------------------------------------------------gtg
ataaa-catct-ta-aaaaggtctgc---tgagggaaca--tgcta---aatt---taa-
aacatc-t-aga-a---aacgtttta---cagaaattaacat-------ctaatagaca-
--tttgcagataggaaat--gct---------------------------------tgaa
t-----------------------------------------------------------
------------------------------------------------------------
------------------------------------------------------------
------------------------------------------------------------
-----------------------gca----------------------------------
------------------------------------------------------------
------------------------------------------------------------
------------------------------------------------------------
------------------------------------------------------------
------------------------------------------------------------
------------------------------------------------------------
----------------------------------------------------------
>hAT-N181_DR|220565
------------------------------------------------------------
------------------------------------------------------------
------------------------------------------------------------
------------------------------------------------------------
------------------------------------------------------------
------------------------------------------------------------
------------------------------------------------------------
------------------------------------------------------------
------------------------------------------------------------
------------------------------------------------------------
------------------------------------------------------------
------------------------------------------------------------
------------------------------------------------------------
------------------------------------------------------------
------------------------------------------------------------
------------------------------------------------------------
------------------------------------------------------------
------------------------------------------------------------
---gg-tgctcc---taaa-attttt-------ttggtgc-tccta------------a-
---atatt-tga-a-----------------gttgggagcac--cggtgctaccaag---
---t-aaaa---aag------tt--------a-----a-tttcgagccc-------tgt-
------------------------------------------------------------
------------------------------------------------------------
------------------------------------------------------------
------------------------------------------------------------
------------------------------------------------------------
------------------------------------------------------------
------------------------------aaaata------------ttatg-------
------------------------------------------------------------
------------------------------------------------------------
------------------------------------------------------------
------------------------------------------------------------
----------------------------------------------------------
>hAT-N181_DR|220566
------------------------------------------------------------
------------------------------------------------------------
------------------------------------------------------------
------------------------------------------------------------
------------------------------------------------------------
------------------------------------------------------------
------------------------------------------------------------
---------------------------------------------------cagggctcg
aaattgcgaccattttggtctca-----tttaatgctgatttgtgtacagccattactag
ggaaaccgtaatatttcagcgctcctaaagcgcccccttgtgacagagaatgaattttta
tttccaataaat-tttttcagctgtttatggtcaaattattgcaattatcgatccatgtg
taaatgtgaaagaagttaatgtgccttttaaaaatcttaccaattaagtaatactaatat
aagaaattatatacttgatttatcccttttaatggtataaaggttgaaatgccattgtat
tagatattttgtgtctgtatacgtctgcaagatgtctgttaaagacttcttgatctggaa
agcacctgctgtatacaaacgtctggcagacgtctgtatgatgtcagttttacacacatt
ctgaattgcaaacatcttaaagatgtctaatagaagtctatttcac---atctgatagga
aacgtcttttagatgttttgcagatgtgaatgcagatgtcaaatagacatctccgagatg
ttcgtgtgctaatcaaaatcggccattaagaatcaagatcggctcataactaagaagaaa
atggg-tgctcc---taaa-tttttt-------gggatgc-tcc-a------------a-
---tatct-tga-a-----------------gttaggagcac--cagtgctaccaag---
---t-aaaa---aag------tt--------a-----a-tttcgagccc-------tgca
------------------------------------------------------------
------------------------------------------------------------
------------------------------------------------------------
------------------------------------------------------------
------------------------------------------------------------
------------------------------------------------------------
------------------------------------------------------------
------------------------------------------------------------
------------------------------------------------------------
------------------------------------------------------------
------------------------------------------------------------
----------------------------------------------------------
>hAT-N181_DR|220567
------------------------------------------------------------
------------------------------------------------------------
------------------------------------------------------------
------------------------------------------------------------
------------------------------------------------------------
------------------------------------------------------------
------------------------------------------------------------
------------------------------------------------------------
------------------------------------------------------------
------------------------------------------------------------
------------------------------------------------------------
------------------------------------------------------------
------------------------------------------------------------
------------------------------------------------------------
------------------------------------------------------------
------------------------------------------------------------
------------------------------------------------------------
------------------------------------------------------------
------------------------------------------------------------
------------------------------------------------------------
-----------------------------------------ttgagccc-------tgta
atgta--tgtatgc-----taatgtttaatctttagc-ttagtttgtcaaccaggctgct
t-----------------gttgctgtaagtaaattatgggccaggccagctaacgtc---
-aggttgccaacattaaccagtttcagaaacaaccagtggttcccactggctgctcttct
ggagaaaaaataaatgtttttaaatc-aaaacttgcatcagtatcatggatcaaaatgtc
agtacacaaacccaatgtagcctacggtttaaaggtatttgagcacaagtagg-ccaaat
gcatcaatt--tggtggtgaatgaaagaaccattcattattataatctgatttgat----
----tatagattaaaaccctatttg--tgcatgttt------------atattcaaataa
t--------------aaaaaaaaa-tgtgtagggggcccactgacattgaga---gggta
cagggcccagaatttggtgctacgcccctg------------------gggaaaagtgga
cctgactacccagggccccgtctagggagagggccctttgaaatcccaccaatttattat
tattatt--ttttttttgtagcctacttcgaattaattggcccctcctattgatgtcaat
gtcgttatttatttcaaaatatattaataata--------------------------
>hAT-N181_DR|296503
-catgggcgtggtagt--ggggggaaaagtggacctgactacccagggccccgtctaggg
agagggccctttgaaatcccaccaa--ttt-------tttatta-t--ttttttttgtag
cctacttagatataattgggccctccaattgatgtcaatgtcattatttatttcaaaata
tattgataac-acccccccccccccc-acccccccaaatggtttagtccgcccatagacg
gcagccggcggcaaacaagtaacgcagtgagtctagagcctgatcatgctgcgcaaaaag
cccaaatcgggctttcaaaaaaagaaagacaggaaggaaaaagaaaggaggcagaatgag
gggaagcagctgatgactgctttcttttcaaaaggtgaactgagtttgcttgttatgaaa
ctacatctaattaaagttaacatagtcaactccagacagctgctgctaatgcagggctcg
aaattgcgaccatttgggtcgcatacagtataatgctgatttgtgtacagtcattactag
ggaaaccgtaatatttcagcgctcctaaagcgcccccttgtgacagagaattaattttta
tttccaataaat-tttttcagctgtttatggtcaaattattgcaattatcgatccatgtg
taaatgtgaaagaagttaatgtgccttttaaaaatctaaacaattaagtaatactaatat
aagaaattatatacttgatttatcccttttaatggtataaaggttaaaatgcaattgtat
taaatattttgtgtctgtatatgtctgcaagatgtctgttaaagatctcttgatctggaa
agcacctgctgtatacaaacgtctggcagacgtctgtatgatgtcagttttacacacatt
ctgaatcgcaaacatcttaaagatgtctaatagaagtctatttcac---atctgatagga
aacgtcttgtagatgtcttgcagatgtgaatgcagacgtcaaatagacatctccgagatg
tacgtgtgctaatcaaaatcggccattaagaatcatgatcggcgcataactaaaaagaaa
atggc-tgctcc---taaa-tttttt-------gggatgc-tccta------------a-
---ctttt-tga-a-----------------gttgggagcac--cagtgctaccaag---
---taaaaa---aag------tt--------a-----a-tttcgagccc-------tgta
atgta--tgtatgc-----taatcttaaatctttagc-ttagtttgtcaaccaggctgct
t-----------------gttgctgtaagtaaattatgggccaggccagctaacgtc---
------------------------------------------------------------
---------------------aggttgccaacattaaccagtttca--------------
-------------gaaacaaccagtggttccgacacaccag--------------cagaa
gcagcactcaatggtggtgaatgaaagaaccagtcattattataatctgatttgat----
----tatagattaaaacactatttg--tgcatgttt------------atattcaaacaa
tta------------aaaaaaaaa-tgtgtagggggcccactgacattgaga---gggta
cagggcccagaatttggtgctacgcccctg------------------------------
------------------------------------------------------------
------------------------------------------------------------
----------------------------------------------------------
>hAT-N181_DR|296504
------------------------------------------------------------
------------------------------------------------------------
------------------------------------------------------------
------------------------------------------------------------
------------------------------------------------------------
------------------------------------------------------------
------------------------------------------------------------
------------------------------------------------------------
------------------------------------------------------------
------------------------------------------------------------
------------------------------------------------------------
------------------------------------------------------------
------------------------------------------------------------
------------------------------------------------------------
------------------------------------------------------------
--------------------------------------------acagcctgca------
------------------------------------------------------------
------------------------------------------------------------
--tgg-tgctcc---taaa-tttatt-------ttggtgc-tccta------------a-
---atatt-tga-a-----------------gttgggagcac--cggtgctaccaag---
---t-aaaa---aag------tt--------a-----a-tttctagccc-------t---
------------------------------------------------------------
------------------------------------------------------------
------------------------------------------------------------
------------------------------------------------------------
------------------------------------------------------------
------------------------------------------------------------
---------------------------ttcttatat------------atat--------
------------------------------------------------------------
------------------------------------------------------------
------------------------------------------------------------
------------------------------------------------------------
----------------------------------------------------------
>hAT-N181_DR|296505
------------------------------------------------------------
------------------------------------------------------------
------------------------------------------------------------
------------------------------------------------------------
------------------------------------------------------------
------------------------------------------------------------
------------------------------------------------------------
------------------------------------------------------------
------------------------------------------------------------
------------------------------------------------------------
------------------------------------------------------------
------------------------------------------------------------
------------------------------------------------------------
------------------------------------------------------------
------------------------------------------------------------
------------------------------------------------------------
------------------------------------------------------------
------------------------------------------------------------
--------------------gtctgt---tttacaaaca--ttctt---aatt---gta-
aacagc-c-taa-a---gac-----------attgtaaatgt-------ctatttaacc-
--tcagttg---agagac--atg--ttttgaa--gata-atgtaaa----------caaa
c-----------------------------------------------------------
-------------------------aaaatca----------------------------
------------------------------------------------------------
------------------------------------------------------------
-----------------------acatctc------------------------tggtat
gtg--------------------------------------------------cat----
------------------------------------------------------------
------------------------------------------------------------
------------------------------------------------------------
------------------------------------------------------------
------------------------------------------------------------
----------------------------------------------------------
>hAT-N181_DR|296506
------------------------------------------------------------
----------------gtctgcaaa-----------------------------------
------------------------------------------------------------
------------------------------------------------------------
------------------------------------------------------------
------------------------------------------------------------
------------------------------------------------------------
------------------------------------------------------------
--------atggctt-ggtc----------------------------------------
------------------------------------------------------------
-----------t------------------------------------------------
-------ggaaa------------------------------------------------
------------------------------------------------------------
------------------------------------------------------------
-atatctgctgtg-----------------tt----------------------------
-----------------caaaagc------------------------------------
------------------------------------------------------------
---------------------------------------------------------ctg
ataaa-catct-tt-aaaaggtctgct-ctgtatgaata--tttca---aatt---tta-
aacatc-t-taa-t---gacat---------actctaaacat-------ctgtttaaca-
--tccaaaac-atttgac--gtc--tggtaga--tgtt-ttgcaga----------tcag
-------c-----------acatgctctaa------------------------------
-------------------------tacac------------------------------
------------------------------------------------------------
------------------------------------------------------------
-----------------------acaccct------------------------ccagat
gta---------------------------------------------------------
------------------------------------------------------------
------------------------------------------------------------
------------------------------------------------------------
------------------------------------------------------------
------------------------------------------------------------
----------------------------------------------------------
>hAT-N181_DR|296507
------------------------------------------------------------
------------------------------------------------------------
------------------------------------------------------------
------------------------------------------------------------
------------------------------------------------------------
------------------------------------------------------------
------------------------------------------------------------
------------------------------------------------------------
------------------------------------------------------------
------------------------------------------------------------
------------------------------------------------------------
------------------------------------------------------------
------------------------------------------------------------
------------------------------------------------------------
------------------------------------------------------------
------------------------------------------------------------
------------------------------------------------------------
------------------------------------------------------------
-tggg-tgcttt---tata-tttttt-------atggtgc-tccta------------aa
---atttc-tga-a-----------------gttgggagcaa--cggtgctaccatg---
---t-aaaa---aag------tt--------c-----a-tttcaagccc-------tgca
t-----------------------------------------------------------
------------------------------------------------------------
------------------------------------------------------------
------------------------------------------------------------
------------------------------------------------------------
------------------------------------------------------------
---------------------------tagacaaat-----------actatttttaaat
tttt--------------------------------------------------------
------------------------------------------------------------
------------------------------------------------------------
------------------------------------------------------------
----------------------------------------------------------
>hAT-N181_DR|296508
------------------------------------------------------------
------------------------------------------------------------
------------------------------------------------------------
------------------------------------------------------------
------------------------------------------------------------
------------------------------------------------------------
------------------------------------------------------------
------------------------------------------------------------
------------------------------------------------------------
------------------------------------------------------------
------------------------------------------------------------
------------------------------------------------------------
------------------------------------------------------------
------------------------------------------------------------
------------------------------------------------------------
------------------------------------------------------------
------------------------------------------------------------
------------------------------------------------------------
ataag-tgcgac---taaa-ttttgg-------ctgatgc-gccta------------a-
---atttt-taa-a-----------------gttaagagcac---ggtactacctag---
g----aaaa---agg------tt--------------a-tttcgagcat-------tgta
at----------------------------------------------------------
------------------------------------------------------------
------------------------------------------------------------
------------------------------------------------------------
------------------------------------------------------------
------------------------------------------------------------
---------------------------tatatttat------------acatgccaa---
------a-----------------------------------------------------
------------------------------------------------------------
------------------------------------------------------------
------------------------------------------------------------
----------------------------------------------------------
>hAT-N181_DR|296509
------------------------------------------------------------
-----------tgtacatctgcaag-----------------------------------
-----------------------------------------------------------a
tgt---------------------------------------------------------
------------------------------------------------------------
------------------------------------------------------------
------------------------------------------------------------
------------------------------------------------------atttta
aag-----atcgttt-ggtc----------------------------------------
------------------------------------------------------------
-----------t------------------------------------------------
-------ggaaa------------------------------------------------
------------------------------------------------------------
------------------------------------------------------------
-acatctgctgta-----------------------------------------------
-----------------caaacatt-----------------------------------
------------------------------------------------------------
--------------------------------------------------------cgac
attaa-catct----aaaaaatgtatgg-cgaatgaaca--tttga--------------
aacatt-tctaa-a-----------------tttgtaaatgt-------ctaattaaca-
--tctagga---attgaa--gtt--taattga--tgtt-ttgcaga----------tgag
-------c-----------aaacattttaa------------------------------
-------------------------cgaat------------------------------
------------------------------------------------------------
------------------------------------------------------------
-----------------------acatctt------------------------ccagat
gta--------------------------------------------------aaca---
----caaacattaaa------------taggcgtct-------ctgcgatgt--------
------------------------------------------------------------
------------------------------------------------------------
------------------------------------------------------------
------------------------------------------------------------
----------------------------------------------------------
>hAT-N181_DR|296510
-catgggcgtggtagt--ggggggaaaagtggacctgactacccagggccccgtctagga
agagggccctttgaaatcccaccaa--ttttttatt-attattattt-ttttttttgtag
cctacttcgaattaattggcccctccaattgatgtcaatgtcattatatatttcaaaata
tattgataac-acccccccccccccccaccacccgaaatggtttagtccgcccatagacg
gcagtcggcggcaaacaagtaacgcagtgagtctagagcctgatcatgctgcgcaaaaag
cccaaatcgggatttc-aaaaaagaaagacaggaaggaaaaagaaaggaggaagaatgag
gggaagcagctgatgactgctttcttttcaaaaggtgaactgagtttgcttgttatgcaa
ctacatctaattaaagttaaca--gtcaactccagacagctgctgctaatgcagggctca
aaattacgaccattttggtcgca-----tataatactgatttgtgtacagtcattactag
ggaaaccgtaatatttcagcgatcctaaagcgcccccttgtgac--agaatgaaatttta
tttccaataaat-tttttcagctgtttatggtcaaattattgcaattatcgatccatgtg
taaatgtgaaagaagttaatgtgccttttaaaaatctaaacaattaagtaatactaatat
aagaaattatatacttgatttatcccttttaatggtataaaggttgaaatgccattgtat
tagatattttgtgtctgtatacgtctgcaagatgtctgttaaagatctcttgatctggaa
agaacctgctgtatacaattgtctggcagacgtctgcatgatgtcagttttacacacatt
ctgaatcgcaaatatcttaaagatgtctaatagaagtctatttcac---atctgatagga
aacgtcttgtagatgttttgcagatgtgaatgcagacgtcaaatagacatctccgagatg
tacgtgtgctaatcaaaatcggccattaagaatcaagattggcgcataactaaaaagaaa
atggg-tgctcc---taaa-tttttt-------gggatgc-tccta------------a-
---ctttt-tga-a-----------------gttgggagcac--cagtgctaccaag---
---t--aaa---aag------tt--------a-----a-ttttgagccc-------tgta
atgca--tgtatgc-----taatgttaaatctttagc-ttagtttgtcaaccaggttgct
t-----------------gttgctgtaagtaaattatgggccaggccagctaacgtc---
------------------------------------------------------------
---------------------aggttgccaac----------------------------
---------------aacaaccagtggttctgacacaccag--------------cagta
gcagcactcaatggtggtgaatgaaagaaccagtcattattataatctgatttaat----
----tatagattaaaacactatttg--tgcatgttt------------atattcaaataa
ttt------------aaaaagaaa-tgtgtagggggcccactgacattgaga---gggta
cagggcccagaatttggtgctacgcccctg------------------------------
------------------------------------------------------------
------------------------------------------------------------
----------------------------------------------------------
>hAT-N181_DR|296511
------------------------------------------------------------
------------------------------------------------------------
------------------------------------------------------------
------------------------------------------------------------
------------------------------------------------------------
------------------------------------------------------------
------------------------------------------------------------
------------------------------------------------------------
------------------------------------------------------------
------------------------------------------------------------
------------------------------------------------------------
------------------------------------------------------------
------------------------------------------------------------
------------------------------------------------------------
------------------------------------------------------------
------------------------------------------------------------
------------------------------------------------------------
------------------------------------------------------------
---gg-tgctcc---taaa-tttatt-------ttggtgc-tccta------------a-
---atatt-tga-a-----------------gttgggagcac--cggtgctaccaag---
---t-aaaa---aag------tt--------a-----a-tttctagccc-------tgag
catgt--a----------------------------------------------------
------------------------------------------------------------
------------------------------------------------------------
------------------------------------------------------------
------------------------------------------------------------
------------------------------------------------------------
---------------------------catttacta------------atgttaaa----
------------------------------------------------------------
------------------------------------------------------------
------------------------------------------------------------
------------------------------------------------------------
----------------------------------------------------------
>hAT-N181_DR|296512
------------------------------------------------------------
------------------------------------------------------------
------------------------------------------------------------
------------------------------------------------------------
------------------------------------------------------------
------------------------------------------------------------
------------------------------------------------------------
------------------------------------------------------------
------------------------------------------------------------
------------------------------------------------------------
------------------------------------------------------------
------------------------------------------------------------
------------------------------------------------------------
------------------------------------------------------------
------------------------------------------------------------
------------------------------------------------------------
------------------------------------------------------------
------------------------------------------------------------
------------------a-tttttt-------ctggtgc-tccta------------a-
---attttttaa-a-----------------gttttgagcacaccggtgttagcaag---
---t-gaaa---agg------tt--------a-----a-tttcgagccc-------tgta
tttca--tgcaaaa-tcc-tagcgt-----------------------------------
------------------------------------------------------------
------------------------------------------------------------
------------------------------------------------------------
------------------------------------------------------------
------------------------------------------------------------
---------------------------taactgtat-----------gttatagcaagga
t-------------gtaaacaaggctg---------------------------------
------------------------------------------------------------
------------------------------------------------------------
------------------------------------------------------------
----------------------------------------------------------
>hAT-N181_DR|296513
------------------------------------------------------------
------------------ctgcaat-----------------------------------
-----------------------------------------------------------g
tgta--------------------------------------------------------
------------------------------------------------------------
------------------------------------------------------------
------------------------------------------------------------
-------------------------------------------------------gttta
aag-----attgtta-gctc----------------------------------------
------------------------------------------------------------
-----------t------------------------------------------------
-------agaga------------------------------------------------
------------------------------------------------------------
------------------------------------------------------------
-gcatttgctgtg-----------------tt----------------------------
-----------------taaagtt------------------------------------
------------------------------------------------------------
---------------------------------------------------------ctg
atgaa-tgtctt---aaaatgtttgc---tatacaaaca--tctga---aatt---taa-
aacata-t-taa-------------------------aagtc-------atattttaca-
--tc---aa----------------------a--tctc-taacaaat-------------
------------------------------------------------------------
------------------------------------------------------------
------------------------------------------------------------
------------------------------------------------------------
-----------------------acgtctt------------------------ccagtt
aaa--------------------------------------------------aaaaaaa
aaat----catcaaa------------tagacgtct-------tcacaatttac------
------------------------gcatgtta----------------------------
------------------------------------------------------------
------------------------------------------------------------
------------------------------------------------------------
----------------------------------------------------------
>hAT-N181_DR|296514
------------------------------------------------------------
------------------------------------------------------------
--------------------------------------tatcattatttatttcaaaata
tattgataac-accccccccaacccc-----cccgaaatggtttagtccgcccatagacg
gc-------ggcaaacaagtaatgcagtgagtctaaagcctcatcatca-----------
-----------------------------------ggaaaaagaaaggaggcagattgag
gggaagcagctgatgactgctttcttttcaaaaggtgaactgagtttgcttgttatgaaa
ctacatctaattaaggttaacatagtcaactccagacagctgctgctaatgcagggctcg
aaattgcgaccatttgggtcgcatacagtataatgctgatttgtgtacagtcattactag
ggaaagcgtaatatttcagcgctcctaaagcgcccccttgtgacacagaattaattttta
ttttcaatacatttttttcagctgtttatggtcaaattattgcaattatcgatccatgtg
taaatgtgaaagaagttaatgtgccttttaaaattctaaacaattaagtaatactaatat
aagaaattatatacttgatttatcccttttaattgtataaaggttgaaatgccattgtat
tagatattttgtgtctgtatacgtctgcaagatgtctgttaaagatctcttgatctggaa
agcacctgctgtatacaaacgtctggcagacgtctgtatgatgtcagttttacacacatt
ctgaatcgcaaacatcttaaagatgtctaatagaagtctatttcag---atctgattgga
aacgtcttgtagatgtcttgcagatgtgaatgcagacgtcaaatagacatctccgagatg
ttagtgtgctaatcaaaatcgtccattaagaatcatgatcggcgtataactaaaaagaaa
atggg-tgctcc---taat-tttttt-------gggatgc-tccta------------a-
---ctttt-taa-a-----------------gttgggagcac--cagtgctaccaag---
---t-aaaa---aag------tt--------a-----a-tttcgagccc-------tgta
atgta--tgtatgc-----taatgttaaatctttagc-ttagtttgtcaaccaggctgct
t-----------------gttgctgtaagtaaattatgggccaggccagctaacgtc---
------------------------------------------------------------
---------------------aggttgccaacattaaccagtttca--------------
-------------gaaacaaccagtggttccgacacaccag--------------cagaa
gcagcactcaatggtggtgaatgaaagaaccagtcattattataatctgatttgat----
----tatagattaaaacaatatctg--tgcatgttt------------atattcaaataa
tt---------------aaaaaaa-tgtgtagggggcccactgacattgaga---gggta
cagggcccagaatttggtgctacacccctg------------------------------
------------------------------------------------------------
------------------------------------------------------------
----------------------------------------------------------
>hAT-N181_DR|296515
------------------------------------------------------------
------------------------------------------------------------
------------------------------------------------------------
------------------------------------------------------------
------------------------------------------------------------
------------------------------------------------------------
------------------------------------------------------------
------------------------------------------------------------
------------------------------------------------------------
------------------------------------------------------------
------------------------------------------------------------
------------------------------------------------------------
------------------------------------------------------------
------------------------------------------------------------
------------------------------------------------------------
------------------------------------------------------------
------------------------------------------------------------
------------------------------------------------------------
---gg-tgctcc---taaa-tttttt-------ctggtgc-tccta------------a-
---atttt-tga-a-----------------gttgggagcac--cggtgctaccaaa---
---t-aaaa---aag------tt--------a-----a-tttcgagccc-------tgta
t-----------------------------------------------------------
------------------------------------------------------------
------------------------------------------------------------
------------------------------------------------------------
------------------------------------------------------------
------------------------------------------------------------
------------------------------atatat------------atat--------
------------------------------------------------------------
------------------------------------------------------------
------------------------------------------------------------
------------------------------------------------------------
----------------------------------------------------------
>hAT-N181_DR|378192
------------------------------------------------------------
------------------------------------------------------------
------------------------------------------------------------
------------------------------------------------------------
------------------------------------------------------------
------------------------------------------------------------
------------------------------------------------------------
---------------------------------------------------cagggctcg
aaattgcgaccatt---gcggca-----tataatgctgatttgtgtacagtcattactag
ggaaaccgtaatatttcagcgctcctaaagcgcccccttgtgacagagaattaattttta
tttccaataaat-tttttcagctgtttatggacaaattattgcaattatcgatccacatg
taaatgtgaaagaaggtaaagtgccttttaaaaatctaaacaattaagtaatactaatat
aagaaattatatacttgatttatcccttttaatggtataaaggttgaaatgccattgtat
tagatattttgtgtctgtatacgtctgcaagatgtctgttaaagatctcttgatctggaa
agcacctgctgtatacaaacgtctggcagacgtctgtatgatgtcagttttacacacatt
ctgaatcgcaaacatcttaaagatgtctaatagaagtctatttcac---atctgatagga
aacgtcttgtagatgtcttgcagatgtgaatgcagacgtcaaatagacatctctgagatg
tacgtgtgctaatcaaaatcggccattaagaatcaagatcggcgcataactaaaaagaaa
atggg-tgctcc---taaa-tttttt-------gggatgc-tccta------------a-
---ctttt-tga-a-----------------gttggaagcac--cagtgctacc------
------------aag------tt--------a-----a-tttcgagccc-------tg--
------------------------------------------------------------
------------------------------------------------------------
------------------------------------------------------------
------------------------------------------------------------
------------------------------------------------------------
------------------------------------------------------------
------------------------------------------------------------
------------------------------------------------------------
------------------------------------------------------------
------------------------------------------------------------
------------------------------------------------------------
----------------------------------------------------------
>hAT-N181_DR|378193
------------------------------------------------------------
------------------------------------------------------------
------------------------------------------------------------
------------------------------------------------------------
------------------------------------------------------------
------------------------------------------------------------
------------------------------------------------------------
-------------------------------------------------------gctcg
aaattgcgaccattttggtcgca-----tataatgctgatttgtgtacagtcattactag
ggaaaccgtaatatttcagcgctcctaaagcgcccccttgtgac--agaatgaattttta
tttccaataaat-tttttcagctgtttatggtcaaattattgcaattatcgatccacgtg
taaatgtgaaagaagttaatgtgccttttaaaaatctaaacaattaagtaatactaatat
aagaaattatatactcgatttatcccttttaatggtataatggttgaaatgccattgtat
tagatgttttgtgtctgtatacgtctgcaagttgtctgttaaagatctcttgatctggat
agcacctgctgtatacaaacgtctggcagacgtctgtatgatgtcagttttacacacatt
ctgaatcgcaaacatcttaaagatgtctaatagaagtctatttcac---atctgatagga
aac-----------gtcttgcagatgtgaatgccgacgtcaaa-agactcgtc-------
------------------------------agtgggaat-------ttactgggatgtag
attac-atctca---tttg-actttt-------a--------ttta--------------
---ttttt-tgata-----------------gttgacgattt--gtattatggcagg---
---c--------------------------------------------------------
--------------------------------ttagc-ttatttgat------------t
t-----------------gtttctgagggta-----------------------------
----------------------------------cagttgtctcg------tgttctcct
-gtttaaaaataaatgttgttaaatc-aaaacttgcatcagtatcatggatcaaaatgtc
agtacacaaacccgatgtagcctacggtttaaaggtatttgagcacaagtagg-ccaaat
gcatcaatt--tggtggtgaatgaaagaaccagtcattattataatctgatttgat----
----tatagattaaaacactatttg--tgcatgttt------------atattcaaataa
tt--------------gaaaaaaa-tgtgtagggggcccactgacattgaga---gggta
cagggcccagaatttggtgctacgcccctgcatgggcgtggaagtggggggaaaagtgga
cctgactacccagggccccgtctagggagagggccctttgaaatcccaccaatttttt--
-attatta-ttttttttgtagcctacttcgaattagttggcccctccaattgatgtcaat
gtcattatttattt--------------------------------------------
>hAT-N181_DR|378194
------------------------------------------------------------
------------------------------------------------------------
------------------------------------------------------------
------------------------------------------------------------
------------------------------------------------------------
------------------------------------------------------------
------------------------------------------------------------
------------------------------------------------------------
------------------------------------------------------------
------------------------------------------------------------
------------------------------------------------------------
------------------------------------------------------------
------------------------------------------------------------
------------------------------------------------------------
------------------------------------------------------------
------------------------------------------------------------
------------------------------------------------------------
-----------------------------------------------------------g
ataga-tgttt----gaaagatgtct-----------------------------gaaa-
gatgtc-t-aat-a---gatgtc---------------ttgt-------ctgatagatg-
--tttgata---gat-----gtc--tgataga--tgtc----------------------
------------------------------------------------------------
------------------------------------------------------------
------------------------------------------------------------
------------------------------------------------------------
------------------------------------------------------------
------------------------------------------------------a-----
----aagatgtctga------------tagatgtctgtt---------------------
------------------------------------------------------------
------------------------------------------------------------
------------------------------------------------------------
------------------------------------------------------------
----------------------------------------------------------
>hAT-N181_DR|378195
------------------------------------------------------------
------------------------------------------------------------
------------------------------------------------------------
------------------------------------------------------------
------------------------------------------------------------
------------------------------------------------------------
------------------------------------------------------------
------------------------------------------------aaagatgtccaa
aag-----a-------tgtc----------------------------------------
------------------------------------------------------------
-----------t------------------------------------------------
-------aatag------------------------------------------------
------------------------------------------------------------
------------------------------------------------------------
-atgtctaataga-----------------tgtca---------a---------------
------------------agatgt------------------------------------
------------------------------------------------------------
---------------------------------------------------------ctg
ataga-tgtct----gatagatgtct-----------------------------gata-
gatgtc-t-gat-a---gatgtcaaagatgtctgatagatgt-------ctgttagatg-
--tctgata---gat-----gtc--tgataga--tgtt------------------tgat
ag----------------------------------------------------------
------------------------------------------------------------
------------------------------------------------------------
------------------------------------------------------------
-----------------------atgtctg------------------------ttagat
gtt-------------------------------------------------tga-----
----tagatgtctga------------tagatgtcaaatagatgtctgttagatg-----
tctgttagatgtct-----gatagatgtctgatagatgtttgatagatg----tctgata
gatgtcaa----------------------------------------------------
------------------------------------------------------------
------------------------------------------------------------
---------------------------------------------------------t
>hAT-N181_DR|378196
------------------------------------------------------------
------------------------------------------------------------
------------------------------------------------------------
------------------------------------------------------------
------------------------------------------------------------
------------------------------------------------------------
------------------------------------------------------------
------------------------------------------------------------
------------------------------------------------------------
------------------------------------------------------------
------------------------------------------------------------
------------------------------------------------------------
------------------------------------------------------------
------------------------------------------------------------
------------------------------------------------------------
------------------------------------------------------------
------------------------------------------------------------
------------------------------------------------------------
---gg-tgctcc---taaa-aatttt-------ttggtgc-tccta------------a-
---atatt-tga-a-----------------gttgggagcac--cggtgctaccaag---
---t-aaaa---aag------tt--------a-----a-tttcgagccc-------tgta
c-----------------------------------------------------------
------------------------------------------------------------
------------------------------------------------------------
------------------------------------------------------------
------------------------------------------------------------
------------------------------------------------------------
------------------------------atatat------------atat--------
------------------------------------------------------------
------------------------------------------------------------
------------------------------------------------------------
------------------------------------------------------------
----------------------------------------------------------
>hAT-N181_DR|378197
-catgggcgtggtag---tggggggaaagtggacctgactacccagggccccgtctaggg
agagggccctttgaaatcccaccag--ttttttt-------ttt-tt-ttttttttgtag
cctacttcgaattagttagcccctccaattgatgtcaatgtcattatttatgtcaaaata
tattgataac-ccccccccccct---cccccgacgaaatggtttagtccgcccatagacg
gcagccggcggcaaacaaataacgcagtgag--tagagcctgatcatgctgcgcaaaaag
cccaaatcgagctttcaaaaaaagaaagacaggaaggaaaataa-aggaggcagaatgag
gggaa---------------tttcttttcaaaaggtgaactgagtttgcttgttatgaaa
ctacatctaattaaagttaacatagtcaactccagacagctgctgctaatgcagggctcg
aaattgcgaccattttggtcgca-----tataatgctgatttgtgtacagtcctaactag
ggaaaccataatatttcagcgctcctaaagcacccccttgtgacagaaaatgaattttta
tttccaataatt-tttttcagctgtttatggtcaaatcattgcaattatcgattcatgtg
taaatgtgaaagaagttaatgtgccttttaaaaatctaaacaattaagtaatactaatat
aagaaattatatacttgatttatcccttttaatggtataaaggttgaaatgctattgtat
tagatattttgtgtctgtatacgtctgcaagatgtctgttaaagatctcttgatctggaa
agcacctgctgtatacaaacgtctggcagacgtctgtatgatgtcagttttacacacatt
ctgaatcgcaaacatcttaaagatgtctaatagaagtctttttcac---atctgatagga
aacgtcttgaagatgtcttgcagatgtgaatgcagaggtcaaa-agactcgtc-------
------------------------------agtggggat-------ttactgggatgtag
attac-atctca---tttg-actttt-------a--------ttta--------------
---ttttt-tgata-----------------gttgacgattt--gtattatggcagg---
---t--------------------------------------------------------
--------------------------------ttagc-ttatttgat------------t
t-----------------gtttctgagggta-----------------------------
----------------------------------cagttgtctcg------tgttctcct
-gttcaaaaataaatgttttaaaatc-aaaacttgcattagtatcatggatcaaaatgtc
agtacacaaacccgatgcagcctacggtttaaaagtatttgagcacaagtagg-ccaaat
gcatcaatt--tggtggtgaatgaaagaacaagtcattattataatctgatttgat----
----tatagattaaaacactatttg--tgcatgttt------------atattcaaataa
ttaa----------aaaaaaaaaa-tgtgtagggggcccattgacattgaga---gggta
cagggcccagaatttggtgctacgcccctg------------------------------
------------------------------------------------------------
------------------------------------------------------------
----------------------------------------------------------
>hAT-N181_DR|378198
------------------------------------------------------------
------------------------------------------------------------
------------------------------------------------------------
------------------------------------------------------------
------------------------------------------------------------
------------------------------------------------------------
------------------------------------------------------------
------------------------------------------------------------
------------------------------------------------------------
------------------------------------------------------------
------------------------------------------------------------
------------------------------------------------------------
------------------------------------------------------------
------------------------------------------------------------
------------------------------------------------------------
------------------------------------------------------------
------------------------------------------------------------
------------------------------------------------------------
-tggg-tgcgac---taaa-ttttga-------ctgatgc-gacta------------c-
---atttt-taa-a-----------------gttaggagcac--cggtgctaccaat---
---c-aaaa---ggg------tt--------a-----a-tttcgagccc-------tgat
t-----------------------------------------------------------
------------------------------------------------------------
------------------------------------------------------------
------------------------------------------------------------
------------------------------------------------------------
------------------------------------------------------------
------------------------------atggat------------ggat--------
------------------------------------------------------------
------------------------------------------------------------
------------------------------------------------------------
------------------------------------------------------------
----------------------------------------------------------
>hAT-N181_DR|378199
-catgggcgtggtagt--ggggggaaaagtggacctgactacccagggccccgtctaggg
agagggccctttgaaatcccaccaa--tatttta----ttattaa---ttttttttgtag
cctacttcgaattaactggcccctccaattgatgtcaatgtcattatttatttcaaaata
tattgataaa-acccccccaccctc------cacgaaatggtttagtccgcccatagacg
gcagccggcggcaaacaagtaacgcagtgagtctagagcctgatcatgctgcgcaaaaag
cccaaatcgggctttcaaaaaaaaaaagacaggaaggaaaaagaaaggaggcagaatgag
gggaagcagctgatgactgctttcttttcaaaaggtgaactgagtttgcttgttatgaaa
ctacatctaattaaagttaaca--gtcaactccagacagctgctgctaatgcagggctcg
aaattgcgaccattttggtcgca-----tataatgctgatttgtgtacagtcattactag
ggaaaccgtaatatttcagcgctcctaaagcgcccccttgtgacagagaatgaattttta
tttccaataaat-tttttcagctgtttatggtcaaattattgcaattatcgatccatgtg
taaatgtgaaagaagttaatgtgccttttaaaaatctaaacaattaagtaattctaatat
aagaaattatatacttgatttatcccttttaatggtttaaaggttgaaatgccattgtat
tagatattttgtgtctgtatacgtctgcaagatgtctgttaaagatctcttgatctggaa
agcacctgctgtatacaatcgtctggcagacgtctgtttgatgtcagttttacacacatt
ctgaatcgcaaacatcttaaagatgtctaatagaagtctatttcac---atctgatagga
aacgtcttgtagatgtcttgcagatgtgaatgcagacgtcaaatagacatctctgagaag
tacgtgtgctaatcaaaatcggccattaagaatcaagatcggcacataactataaagaaa
atgga-tgctcc---taaa-tttttt-------gggatac-tacta------------a-
---ctttt-tga-a-----------------gttgggagcac--cagtgctaccaag---
---t-aaaa---aag------tt--------a-----a-tttcgagccc-------tgta
atgta--tgtatgc-----taatgtcaaatctttagc-ttagtttgtcaaccaggctgct
t-----------------gttgctgtaagtaaattatgggccaggccagctaacgtttct
gagggta---------------------------cagttgtctcg------tgttctcct
-gttcaaaaataaatgtttttaaattaaaaacttgcatcagtatcatgaatcaaaatgac
agtacacaaacccgatgtagcctacggtttaaaggtatttgagcacaagtagg-ccaaat
gcatcaatt--tggtggtgaatgaaagaaccagtcattattataatctgatttgat----
----tatagattaaaacactatttg--tgcatgttt------------atattcaaataa
tt---------------aaaaaaa-tgtgtagggggcccactgacattgaga---gggta
cagggcccagaatttggtgctacgcccctg------------------------------
------------------------------------------------------------
------------------------------------------------------------
----------------------------------------------------------
>hAT-N181_DR|378200
------------------------------------------------------------
------------------------------------------------------------
------------------------------------------------------------
------------------------------------------------------------
------------------------------------------------------------
------------------------------------------------------------
------------------------------------------------------------
------------------------------------------------------------
------------------------------------------------------------
------------------------------------------------------------
------------------------------------------------------------
------------------------------------------------------------
------------------------------------------------------------
------------------------------------------------------------
------------------------------------------------------------
------------------------------------------------------------
------------------------------------------------------------
------------------------------------------------------------
--ggg-tgcaac---taaa-ttttgg-------ctgatgc-accta------------a-
---atttt-taa-a-----------------gctaggagcac--cggtgctaccaag---
---c-aaaa---agg------tt--------c-----a-tttcgagccc-------tgtg
at----------------------------------------------------------
------------------------------------------------------------
------------------------------------------------------------
------------------------------------------------------------
------------------------------------------------------------
------------------------------------------------------------
-------------------------------tagat------------tgctgttgttaa
at----------------------------------------------------------
------------------------------------------------------------
------------------------------------------------------------
------------------------------------------------------------
----------------------------------------------------------
>hAT-N181_DR|378201
------------------------------------------------------------
------------------------------------------------------------
------------------------------------------------------------
------------------------------------------------------------
------------------------------------------------------------
------------------------------------------------------------
------------------------------------------------------------
------------------------------------------------------------
------------------------------------------------------------
------------------------------------------------------------
------------------------------------------------------------
------------------------------------------------------------
------------------------------------------------------------
------------------------------------------------------------
------------------------------------------------------------
------------------------------------------------------------
------------------------------------------------------------
------------------------------------------------------------
atagg-tccgac---taaa-ttttgg-------ctgatgc-accta------------cg
tacatttt-taa-a-----------------gttaagaacac--cggtgctaccaag---
---c-aaaa---agg------ct--------a-----a-ttttgagccc-------tgtt
at----------------------------------------------------------
------------------------------------------------------------
------------------------------------------------------------
------------------------------------------------------------
------------------------------------------------------------
------------------------------------------------------------
---------------------------ctgatgtat------------------------
------------------------------------------------------------
------------------------------------------------------------
------------------------------------------------------------
------------------------------------------------------------
----------------------------------------------------------
>hAT-N181_DR|378202
------------------------------------------------------------
------------------------------------------------------------
------------------------------------------------------------
------------------------------------------------------------
------------------------------------------------------------
------------------------------------------------------------
------------------------------------------------------------
-----------------------------------------------------tgtctga
tat-----a-------tgtc----------------------------------------
------------------------------------------------------------
-----------t------------------------------------------------
-------gatag------------------------------------------------
------------------------------------------------------------
------------------------------------------------------------
-atgtctaataga-----------------tgttt---------gatagacat-------
--------------ctgctaaatt------------------------------------
------------------------------------------------------------
---------------------------------------------------------cta
ataga-tgtct----gatagatgttt-----------------------------aata-
gatgcc-t-gat-a---gatatc---------tgatagacgt-------ttaataggtg-
--tctaata---gat-----gtc--tgataga--tatc-tgatagaag------tttaat
gg----------------------------------------------------------
------------------------------------------------------------
------------------------------------------------------------
------------------------------------------------------------
-----------------------gtgtcta------------------------ctagat
gtc-------------------------------------------------tga-----
----tagatatctga------------tagatgtttaataggtgtctaatagatg-----
tctgatagatatct-----gataaatgtctaataggtgtctactagatg----tctgata
gatatct-----------------------------------------------------
------------------------------------------------------------
------------------------------------------------------------
----------------------------------------------------------
>hAT-N181_DR|378203
------------------------------------------------------------
------------------------------------------------------------
------------------------------------------------------------
------------------------------------------------------------
------------------------------------------------------------
------------------------------------------------------------
------------------------------------------------------------
------------------------------------------------------------
--------a-------tgtc----------------------------------------
------------------------------------------------------------
-----------t------------------------------------------------
-------aatag------------------------------------------------
------------------------------------------------------------
------------------------------------------------------------
-atgcctgataga-----------------tg----------------------------
-----------------------t------------------------------------
------------------------------------------------------------
---------------------------------------------------------ctg
ataga-tatct----gatagatgttt-----------------------------aata-
gatgcc-c-aat-a---gatgtc---------tgatagacgt-------ctgctaaa-g-
--tctaata---gat-----gtc--tgataga--tgta-taa------------------
------------------------------------------------------------
------------------------------------------------------------
------------------------------------------------------------
------------------------------------------------------------
--------------------------------------------------------actt
gtc-------------------------------------------------tga-----
----tagatgtctaa------------tagatgtttaatagttgtctgatagatg-----
tttaatcgattgct-----aatagatatctgatagatgtttaataaatg-----------
------------------------------------------------------------
------------------------------------------------------------
------------------------------------------------------------
----------------------------------------------------------
>hAT-N181_DR|461063
------------------------------------------------------------
------------------------------------------------------------
------------------------------------------------------------
------------------------------------------------------------
------------------------------------------------------------
------------------------------------------------------------
------------------------------------------------------------
------------------------------------------------------------
------------------------------------------------------------
------------------------------------------------------------
------------------------------------------------------------
------------------------------------------------------------
------------------------------------------------------------
------------------------------------------------------------
------------------------------------------------------------
------------------------------------------------------------
------------------------------------------------------------
------------------------------------------------------------
-tggg-tgctcc---taaa-tttttt-------ctggtgc-tccta------------a-
---atttt-tga-a-----------------gttgggagcac--cggtgctaccaag---
---t-aaaa---aat------tt--------a-----a-tttcgagccc-------tga-
t-----------------------------------------------------------
------------------------------------------------------------
------------------------------------------------------------
------------------------------------------------------------
------------------------------------------------------------
------------------------------------------------------------
------------------------------atatat------------atat--------
------------------------------------------------------------
------------------------------------------------------------
------------------------------------------------------------
------------------------------------------------------------
----------------------------------------------------------
>hAT-N181_DR|461064
-catgggcgtggtagt--ggggggaaaagtggacctgactacccagggccccgtctaggg
agagggccctttgaaaccccaccaa--tttttta----ttattt-ttaatttttttgtag
cctacttcgaattaattggcccatccaattgatgtcaatgtcattatatatttcaaaata
tattgataac-accccccccccc-------cccctaaatggtttagtccgcccatagacg
gcagccggcggcaaacaagtaatgcagtgagtctagagcctgatcatgctgcgcaaaaag
cccaaatcgggattttaaaaacaga-----------------------------------
------------------------------------------------------------
------------------------------------------------------------
------------------------------------------------------------
------------------------------------------------------------
------------------------------------------------------------
------------------------------------------------------------
------------------------------------------------------------
------------------------------------------------------------
----------------aaacgtctggcagacgtctgtatgatgtccgttttacacacatt
ctgaatcgcaaacatcttaaagatgtctaatagaagtctatttcac---atctgatagga
aacgtcttgtagatgtattgcagatgtgaatgcagacgtcaaatagacatctccgagatg
tacatgtgctaatcaaaatcgtccattaggaatcaacattggcgcataactaaaaagaaa
atggg-tgctcc---taaa-tttttt-------gggatgc-tccta------------a-
---ctttt-tga-a-----------------gttgggagcac--cagtgctaccaag---
---t-aaaa---aag------tt--------a-----a-attcgagccc-------tgta
atgta--tgtatgc-----taatgttaaatctttagc-ttagtttgtcaaccaggctgct
t-----------------gttgctgtaagtaaattatgggccaggccagctaacgtc---
------------------------------------------------------------
---------------------aggttgccaacattaaccagtttca--------------
-------------gaaacaaccagtggttccgacacaccag--------------cagaa
gcagcactcaatggtggtgaatgaaagaaccagtcattattataattttatttgat----
----tatagattaaaacactatttg--tgcatgttt------------atatttaaataa
tt-------------tttaaaaaa-tgtgtagggggcccactgacattgaga---gggta
cagggcccagaatttcgtgctacgcccctg------------------------------
------------------------------------------------------------
------------------------------------------------------------
----------------------------------------------------------
>hAT-N181_DR|461065
-catgggcgtggtagt--ggggggaaaagtggacctgactacccagggccccgtctaggg
agagggccctttgaaatcccaccaa--tttttta----ttatta----ttttttttgtag
cctacctcgaattaattggcctctccaattgatgtcaatgtcattatttatttcaaaata
tattgataac-cccct--------------------------------------------
-----------------------------agtctagagcctgatcattctgcgcaaaaag
cccaaatcgggctttcaaaaaaaggaagacaggaaggaaaaagaaaggaggcagaatgag
gggatgcaactgatgactgctttcttttcaaaaggtgaactgagtttgcttgttatgaaa
ctacatctaattaaagttaacatagtcaactccagacagctgctgctaatgcagggctcg
aaattgcgacca----------------tataatgctgatttgtgtacagtcattactag
ggaaaccataatatttcagcgctcctaaagtgcccccttgtgacagagaatgaattttta
tttccaataaa--attttcagctttttatggtcaaattattgcaattattgatccatgtg
taaatgtgaaagaagttaatgtgccttttaaaaatctaaacaattaagtaatactaatat
aagaaattatatacttgatttatcccttttaatagtataaatgttgaaatgcagttgtat
tagatattttgtgtctgtatacgtctgcaagatgtctgttaaagatctcttgatctggaa
agcacctgctgtatacaaacgtctggcagacgtctgtatgatgtcagttttacacacatt
ctgaatcgcaaacatcttaaagatgtctaatagaagtgtatttcac---atctgataaga
aacgtctttcagatgtcttgcagatgtgaatgcagacgtcaaatagacatctccgagatg
taaatgtgctaatcaaaatcggccattaagaatcaagatcggcgcataactaaaaagaaa
atggg-tgctcc---taaa-tttttt-------gggatgc-tccta------------a-
---ctttt-tga-a-----------------gttgggagcac--cagtgctaccaag---
---t-aaaa---aag------tt--------a-----a-tttcgagccc-------tgta
atgta--tgtatgc-----taatgttaaatctttagc-ttagtttgtcaaccaggctgct
t-----------------gttgctgtaagtaaattatgggccaggccagctaacgtttct
gagggta---------------------------cagttgtctcg------tgttctcct
-gttcaaaaataaatgtttttaaatc-aaaacttacatcagtttcatggatcaaaatgta
agtacacaaacccgatgtagcctacggtttaaagg-------------------------
------------------------------------------------------------
-----------------------tg--tgcatgttt------------atattcaaataa
ttt------------tttaaaaaa-tgtgtagggggtccact-------------gggta
cagggcccagaatttggtgctacgcccctg------------------------------
------------------------------------------------------------
------------------------------------------------------------
----------------------------------------------------------
>hAT-N181_DR|461066
------------------------------------------------------------
------------------------------------------------------------
------------------------------------------------------------
------------------------------------------------------------
------------------------------------------------------------
------------------------------------------------------------
------------------------------------------------------------
------------------------------------------------------------
------------------------------------------------------------
------------------------------------------------------------
------------------------------------------------------------
------------------------------------------------------------
------------------------------------------------------------
------------------------------------------------------------
------------------------------------------------------------
--------------------------------------------acagcctgcatct---
------------------------------------------------------------
------------------------------------------------------------
-tagg-tgcacc---taaa-tttatt-------ttggtgc-tccta------------a-
---atatt-tga-a-----------------gttgggagcac--cggtgctaccaag---
---t-aaaa---aag------tt--------a-----a-tttcgagccc-------tgt-
c-----------------------------------------------------------
------------------------------------------------------------
------------------------------------------------------------
------------------------------------------------------------
------------------------------------------------------------
------------------------------------------------------------
------------------------------ttatat------------atat--------
------------------------------------------------------------
------------------------------------------------------------
------------------------------------------------------------
------------------------------------------------------------
----------------------------------------------------------
>hAT-N181_DR|461067
-------------------------------------------------------ttgta
---------gttgtatttctgcaaa-----------------------------------
-----------------------------------------------------------g
tac---------------------------------------------------------
------------------------------------------------------------
------------------------------------------------------------
------------------------------------------------------------
-------------------------------------------------------gttta
aagg------tgttt-catc----------------------------------------
------------------------------------------------------------
-----------t------------------------------------------------
-------ggaaa------------------------------------------------
------------------------------------------------------------
------------------------------------------------------------
-acacctgctttg-----------------ta----------------------------
-----------------cattgac------------------------------------
------------------------------------------------------------
---------------------------------------------------------ctg
atgga-----------------ctgt---tttacataca--ttaca-cacatcag---a-
aacatc-t-taa-a---gacat---------tttctaaatgt-------ctttttaactc
tacataaaa----------catca-------a--tgta-ttgcaga----------tg--
------------------------------------------------------------
------------------------------------------------------------
------------------------------------------------------------
------------------------------------------------------------
------------------------------------------------------------
------------------------------------------------------------
------------------------------------------------------------
------------------------------------------------------------
------------------------------------------------------------
------------------------------------------------------------
------------------------------------------------------------
----------------------------------------------------------
>hAT-N181_DR|461068
------------------------------------------------------------
------------------------------------------------------------
------------------------------------------------------------
------------------------------------------------------------
------------------------------------------------------------
------------------------------------------------------------
------------------------------------------------------------
------------------------------------------------------------
------------------------------------------------------------
------------------------------------------------------------
------------------------------------------------------------
------------------------------------------------------------
------------------------------------------------------------
------------------------------------------------------------
-------------------------------c----------------------------
-----------------aaacggt------------------------------------
------------------------------------------------------------
---------------------------------------------------------ctg
attaa-tgtct-tt-aaaatgtctgc---t-ttttaata--ttttt---aatt---taa-
aacatc-t-taa-a---g--gc---------attctaaacat--------ctattaaat-
--gtcaaaa---ggagac--atc--taactga--cg------------------------
------------------------------------------------------------
------------------------------------------------------------
------------------------------------------------------------
------------------------------------------------------------
------------------------taacat------------------------ccaaat
gta--------------------------------------------------agtt---
----caaacatcaaa------------taaaagtgt-------ccgtggtgtac------
------------------------ttctgct-----------------------------
------------------------------------------------------------
------------------------------------------------------------
------------------------------------------------------------
----------------------------------------------------------
>hAT-N181_DR|461069
------------------------------------------------------------
------------------------------------------------------------
------------------------------------------------------------
------------------------------------------------------------
------------------------------------------------------------
------------------------------------------------------------
------------------------------------------------------------
------------------------------------------------------------
------------------------------------------------------------
------------------------------------------------------------
------------------------------------------------------------
------------------------------------------------------------
------------------------------------------------------------
------------------------------------------------------------
------------------------------------------------------------
------------------------------------------------------------
------------------------------------------------------------
------------------------------------------------------------
-tggg-tgcgac---taaa-ttttgg-------ctgatgc-gccta------------c-
---atttt-taa-a-----------------gttaggagcac--cggtgctaccaag---
---c-aaaa---agg------tt--------a-----a-tttcgagccc-------tg--
------------------------------------------------------------
------------------------------------------------------------
------------------------------------------------------------
------------------------------------------------------------
------------------------------------------------------------
------------------------------------------------------------
-------------------------------tatat------------atatatg-----
------------------------------------------------------------
------------------------------------------------------------
------------------------------------------------------------
------------------------------------------------------------
----------------------------------------------------------
>hAT-N181_DR|461070
------------------------------------------------------------
------------------------------------------------------------
------------------------------------------------------------
------------------------------------------------------------
------------------------------------------------------------
------------------------------------------------------------
------------------------------------------------------------
------------------------------------------------------------
------------------------------------------------------------
------------------------------------------------------------
------------------------------------------------------------
------------------------------------------------------------
------------------------------------------------------------
------------------------------------------------------------
------------------------------------------------------------
------------------------------------------------------------
------------------------------------------------------------
------------------------------------------------------------
---gg-tgctcc---taaa-tttatt-------ttggtgc-tccta------------a-
---atatt-tga-a-----------------gttgggagcac--cggtgctaccaag---
---t-aaaa---aag------tt--------a-----a-tttcgagccc-------tgt-
c-----------------------------------------------------------
------------------------------------------------------------
------------------------------------------------------------
------------------------------------------------------------
------------------------------------------------------------
------------------------------------------------------------
------------------------------ttatat------------atat--------
------------------------------------------------------------
------------------------------------------------------------
------------------------------------------------------------
------------------------------------------------------------
----------------------------------------------------------
>hAT-N181_DR|461071
------------------------------------------------------------
------------------------------------------------------------
------------------------------------------------------------
------------------------------------------------------------
------------------------------------------------------------
------------------------------------------------------------
------------------------------------------------------------
------------------------------------------------------------
------------------------------------------------------------
------------------------------------------------------------
------------------------------------------------------------
------------------------------------------------------------
------------------------------------------------------------
------------------------------------------------------------
------------------------------------------------------------
------------------------------------------------------------
------------------------------------------------------------
-------------------------------------atcggcgcataactaaaaagaaa
atggg-tgctcc---taaa-tttttt-------gggatgc-tccta------------a-
---ctcct----------------------------------------------------
--------a---aag------tt--------a-----a-tttcgagccc-------tgta
atgta--tgtatgc-----taatgttaaatctttagc-ttagtttgtcaaccaggctgct
t-----------------gttgctgtaagtaaattacgggccaggccagctaacgtttct
gagggta---------------------------catttgtctcg------tgttctcct
-gttcaaaaataaatgtttttatatc-aaaacttgcatcagtatcatggatcaaaatgtc
aatacacaaacccgatgtagactacggtttaaaggtatttgagcacaagtagg-ccaaat
gcatcaatt--tggtggtgaatgaaagaaccagtcactattataatctgatttgat----
----tatagattaaaacactatttg--agcatgttt------------atattcaaataa
tt--------------aaaaaaaa-tgtgtagggggcccgctgacattgaga---ggata
caaggccccgaatttggtgctacgcccctg------------------------------
------------------------------------------------------------
------------------------------------------------------------
----------------------------------------------------------
>hAT-N181_DR|461072
-catgggcgtggtagt--ggggggaaaagtggacctgactacccagggcctcgtctaggg
agagggccctttgaaatcccaccaa--ttttttat-tattatta-tt-atttttttttag
cctacttcgaattaattggcccctccaattgatgtcaatgtcattatttatttcaaaata
tattgataac-acccccccac-------------gaaatggtttagtccgcccatagacg
gcagccagcggcaaacaagtaacgcagagagtctagagcctgatcatgctgcgcaaaaag
cccaaatcgggctttcaataaaagaaagacaggaaggaaaaagaaaggaggcagaatgag
gggaagcagctgatgactgctttctttttaaaagttgaactgagtttgcttgttatgaaa
ctacatctaattaaagttaacatagtcaactccagacagctgctgctaatgcagggcttg
aaattgcgaccattttggtcgca-----tataatgctgatttgtgtacagtcattactaa
ggaaaccgtaatatttcagcgctcttaaagcgcccccttgtgacagagaatgaattttta
tttccaataaat-tttttcagctgtttatggtcaaattattgcaattatcgatccatgtg
taaatgtgaaagaagttaatgtgccttttaaaaatctaaacaattaagtaatactaatat
aagaaattacatacttgatttatcccttttaatggtataaaggttgaaatgccattgtat
tagatattttgtgtctgtatacatctgcaagatgtctgtaaaagatcttttgatctggaa
agcacctgctgtatgcaaacgtctggcagacatctttatgatgtcagttttacacacatt
ctgaatcgcaaacatcttaaagatgtctaatagaagtctgtttcac---atctgatagga
aacgtcttgtagatgtcttgcagatgtgaatgcagacgtcaaatagacat----------
------------------------------------------------------------
------------------------------------------------------------
------------------------------------------------------------
------------------------------------------------------------
------------------------------------------------------------
------------------------------------------------------------
------------------------------------------------------------
--ctccgagatgtacgtgtgctaatc-aaaatcggc-----cattaagaatcatgat---
------------------------------------------------------------
------------------------------------------------------------
------------------------------------------------------------
-------------------------------------------------------cggcg
c-----------------------------------------------------------
------------------------------------------------------------
------------------------------------------------------------
----------------------------------------------------------
>hAT-N181_DR|537879
------------------------------------------------------------
------------------------------------------------------------
------------------------------------------------------------
------------------------------------------------------------
------------------------------------------------------------
------------------------------------------------------------
------------------------------------------------------------
------------------------------------------------------------
--g-----a---------------------------------------------------
------------------------------------------------------------
------------------------------------------------------------
------------------------------------------------------------
------------------------------------------------------------
------------------------------------------------------------
------------------------------------------------------------
-----------------------c------------------------------------
------------------------------------------------------------
---------------------------------------------------------cta
gtaga-catca----aatagat-cca-----------------------------aata-
tatgtc-t-aat-a---gacatct--------------acac-------ctaatatatg-
--tctaata---gac-----atc--taataga--tcta----------------------
------------------------------------------------------------
------------------------------------------------------------
------------------------------------------------------------
------------------------------------------------------------
------------------------------------------------------------
------------------------------------------------------a-----
----tagatgtctaa------------tagatctt-------------------------
------------------------------------------------------------
------------------------------------------------------------
------------------------------------------------------------
------------------------------------------------------------
----------------------------------------------------------
>hAT-N181_DR|537880
------------------------------------------------------------
-----------------tctgcaag-----------------------------------
-----------------------------------------------------------a
tgc---------------------------------------------------------
------------------------------------------------------------
------------------------------------------------------------
------------------------------------------------------------
------------------------------------------------------atttta
aag-----agcatct-ggtc----------------------------------------
------------------------------------------------------------
-----------t------------------------------------------------
-------ggaaa------------------------------------------------
------------------------------------------------------------
------------------------------------------------------------
-gcatctgctgtg-----------------tg----------------------------
-----------------caaacat------------------------------------
------------------------------------------------------------
---------------------------------------------------------ctt
agaaa-tgtct-ta-taatggtctgt---ttaatgaac----tcct---aatt---aca-
aatatc-t-taa-a---gacat---------tttctaaaagt-------cta--------
------------------------------------------------------------
------------------------------------------------------------
------------------------------------------------------------
------------------------------------------------------------
------------------------------------------------------------
------------------------------------------------------------
------------------------------------------------------------
------------------------------------------------------------
------------------------------------------------------------
------------------------------------------------------------
------------------------------------------------------------
------------------------------------------------------------
----------------------------------------------------------
>hAT-N181_DR|537881
------------------------------------------------------------
------------------ctgcaag-----------------------------------
-----------------------------------------------------------a
tgt---------------------------------------------------------
------------------------------------------------------------
------------------------------------------------------------
------------------------------------------------------------
------------------------------------------------------attttt
aag-----attgttt-ggtc----------------------------------------
------------------------------------------------------------
-----------t------------------------------------------------
-------taaaa------------------------------------------------
------------------------------------------------------------
------------------------------------------------------------
-gcatccgatgtg-----------------ct----------------------------
-----------------cagaggt------------------------------------
------------------------------------------------------------
---------------------------------------------------------ctg
ataaa-tgtcc-at-aaaaggtctgc---ggtgtgatag--ttctg---cgtt---tta-
aacatc-t-caa-a---gacat---------attcttaatat-------atatttgttg-
--tctagaa---gtagac--gta-------------------------------------
------------------------------------------------------------
--------------------------aaag------------------------------
------------------------------------------------------------
------------------------------------------------------------
-----------------------acatctt------------------------tcaggt
gta--------------------------------------------------aac----
---------atccaa------------tagaggtct-------ctgcgatgtaa------
------------------------gtgtgctatcaa------------------------
------------------------------------------------------------
------------------------------------------------------------
------------------------------------------------------------
----------------------------------------------------------
>hAT-N181_DR|537882
------------------------------------------------------------
----------------gtctccaag-----------------------------------
-----------------------------------------------------------g
tgtc--------------------------------------------------------
------------------------------------------------------------
------------------------------------------------------------
------------------------------------------------------------
-------------------------------------------------------agtta
aag-----agcactt-tatc----------------------------------------
------------------------------------------------------------
-----------t------------------------------------------------
-------ggaaa------------------------------------------------
------------------------------------------------------------
------------------------------------------------------------
-tcatctaataaa-----------------------------------------------
-----------------ca-----------------------------------------
------------------------------------------------------------
----------------------------------------------------------tg
caata-catct-tttaaatagctttt---taaaaaagtttattcta---aatc---ata-
aacatc-t-tat-t------------gac--tttcttaacat-------ctgtcaggaa-
-------------------------acacca-------------------------tgag
ct----------------------------------------------------------
------------------------------------------------------------
------------------------------------------------------------
------------------------------------------------------------
-----------------------ggagctc------------------------ataaaa
tta--------------------------------------------------atcaa--
----tatacatcaaa------------tagatttct-------gcatgatgtgc------
------------------------ttgtgcttataaaa----------------------
------------------------------------------------------------
------------------------------------------------------------
------------------------------------------------------------
----------------------------------------------------------
>hAT-N181_DR|537883
-catgggcgtggtagt--gggtggaaaagtggacctgactacccagggccccgtctaggg
agagggccctttgaaatccaaccaa--tttttaa----ttattatt--attattttgtag
ccttctttgaattaattggcccctccaattgatgtcaatgtcattatttatttcaaaata
tattgataac-accccccccacc--------cccggaatggtttagtccgcccatagacg
gcagccggcagcaaacaagtaacgcagtgagtctagagcctgatcatgctgcgcaaaaag
cccaaatcaggctttcaaaaaaagaaagacaggaaggaaaaagaaaggaggcagaatgag
gggaagcagcaaatgtctgctttcttttcaaaaggtgaactgagtttgcttgttatgaaa
ctacatctaattaaagttaacatagtcaactccagacagctgctgctaatgcagggctcg
aaattgcgaccatttgggtcgcatacagtataatgctgatttgtgtacagtcattactag
ggaaaccctaatatttcagcgctcctaaagcgcccccttgtgacagagaatgcattttta
tttccaataaat-tttttcagctgtttatggtcaaattattgcaattat-----------
------------------------------------------------------------
------------------------------------------------------------
------------------------------------------------------------
------------------------------------------------------------
------------------------------------------------------------
------------------------------------------------------------
------------------------------------------------------------
------------------------------------------------------------
------------------------------------------------------------
------------------------------------------------------------
------------------------------------------------------------
------------------------------------------------------------
------------------------------------------------------------
------------------------------------------------------------
------------------------------------------------------------
------------------------------------------------------------
------------------------------------------------------------
------------------------------------------------------------
------------------------------------------------------------
------------------------------------------------------------
------------------------------------------------------------
----------------------------------------------------------
>hAT-N181_DR|537884
------------------------------------------------------------
---------cacataatcatactcat----------------------------------
--------------------------------------------------t---------
------------------------------------------------------------
------------------------------------------------------------
------------------------------------------------------------
------------------------------------------------------------
----------------------------------------------------agggctgt
aacatgc-----------------------------------------------------
------------------------------------------------------------
------------------------------------------------------------
------------------------------------------------------------
------------------------------------------------------------
------------------------------------------------------------
------------------------------------------------------------
------------------------------------------------------------
------------------------------------------------------------
--------------------------------------------------------caat
gtgga-tgcgac---taaa-ttttgg-------ctgatgc-gccta------------a-
---ctttt-taa-a-----------------gttaggagcat--cggtgctaccaag---
---a-aaaa---agg------tt--------a-----a-tttcgagccc-------tgca
a-----------------------------------------------------------
------------------------------------------------------------
------------------------------------------------------------
------------------------------------------------------------
------------------------------------------------------------
------------------------------------------------------------
-------------------------------tgcat------------acat--------
------------------------------------------------------------
------------------------------------------------------------
------------------------------------------------------------
------------------------------------------------------------
----------------------------------------------------------
>hAT-N181_DR|537885
-catgggcgtggtagt--ggggggaaaagtggacctgactacccagggccccgtctaggg
agagggccctttgaaatcccaccaa--tttttta----ttatta----ttttttttgtag
cctacttcgaattaattggcccctccaattgatgtcaatgtcattatttatttcaaaata
tattgataac-ccctgacccccc-cc----------------------------------
-cagccggcggcaaacaagtaacgcagtgagtctagagcctgatcatactgcgcaaaaag
cccaaatcgggctttcaaaaaaagaaagacaggaagggaaaaggaaggaggcagaatgag
gggaagcagctgatgactgttttcttttcaaaaggtgtactgagtgtgcttgatatgaaa
ctacgtctaattaaagttaaaatagtcaactccagacagctgctgctaatgcagggctcg
aaattgcgaccattttggtcgca-----tataatgctgatttgtgtacagtcattactag
ggaaaccgtaatatttcagcgctcctaaagcgcccccttgtgacagagaatgaattttta
ttactcatttttctttttcagctgtttatggtcaaaatattgcaattatcgatccatgtg
taaatgtgaaagaagttaatgtgccttttaaaaatctaaacaattaagtaatactaattt
aagaaattatatacttattttatcccttttaatggtataaaggttgaaatgccattgtat
tagatattttgtgtctgtatacgtctgcaagatgtctgttaaagatctgttgatctggaa
agcacctgctgtatacaaacgtctggcaaatgtctgtatgatgtcagttttacacacatt
ctgaatcgcaaacatcttaaagatgtctaatcgaagtctatttcac---atctgatagga
aacgtcttgt-----------agatgtgaatacagacgtcaaatagacatctccgagatg
tacgtgtgctaatcaaaatcggccattaagaatcaagatcggcgcataactaaaaagaaa
atggg-tgctcc---taaa-tttttt-------gggatgc-ttcta------------a-
---ctttt-tga-a-----------------gttggaagcac--cagtgctaccaag---
---t-aaaa---aag------tt--------a-----a-tttcgagccc-------tgta
atgta--tgtatgc-----taatgttaaatctttagc-ttagtttgtcaaccaggctgct
t-----------------gttgctgtaagtaaattatgggccaggccagctaacttttct
gagggta---------------------------cagttgtctcg------aa-------
----aaaaaataaatgtttttaaatc-aaaacttgcatcagtatcatggatcaaaatgtc
agtaaacaaacccgatgtagcctacggtttaaaggtatttgagtacaagtagg-ccaaat
gcatcaatt--tggtggtgaatgaaagaaccagtcattattataatctgatttgat----
----tatagattaaaacactatttg--tgcatgttt------------atattcaaataa
tt------------aaaaaaaaaa-tgtgtagggggcccgctgacattgaga---gggta
cagggcccataatttggtgctacgcccctg------------------------------
------------------------------------------------------------
------------------------------------------------------------
----------------------------------------------------------
>hAT-N181_DR|537886
------------------------------------------------------------
------------------------------------------------------------
------------------------------------------------------------
------------------------------------------------------------
------------------------------------------------------------
------------------------------------------------------------
------------------------------------------------------------
------------------------------------------------------------
------------------------------------------------------------
------------------------------------------------------------
------------------------------------------------------------
------------------------------------------------------------
------------------------------------------------------------
------------------------------------------------------------
------------------------------------------------------------
------------------------------------------------------------
------------------------------------------------------------
------------------------------------------------------------
-tggg-tgctcc---taaa-tttttt-------ctgttgc-tccta------------a-
---atatt-tca-g-----------------gttgggagcac--cggtgctaccaag---
---t-aagg---aag------tt--------a-----a-tttcgagccc-------tgaa
attt--------------------------------------------------------
------------------------------------------------------------
------------------------------------------------------------
------------------------------------------------------------
------------------------------------------------------------
------------------------------------------------------------
------------------------------atattg------------ttatcgtt-caa
t-----------------------------------------------------------
------------------------------------------------------------
------------------------------------------------------------
------------------------------------------------------------
----------------------------------------------------------
>hAT-N181_DR|623392
------------------------------------------------------------
------------------------------------------------------------
------------------------------------------------------------
------------------------------------------------------------
------------------------------------------------------------
------------------------------------------------------------
------------------------------------------------------------
------------------------------------------------------------
--------a-------cgtc----------------------------------------
------------------------------------------------------------
-----------t------------------------------------------------
-------aatag------------------------------------------------
------------------------------------------------------------
------------------------------------------------------------
-acatctaatata-----------------ta----------------------------
-----------------------t------------------------------------
------------------------------------------------------------
---------------------------------------------------------cta
atata-tgtct----aaaaggcattt-----------------------------aaca-
tacgtc-t-aat-a---gacatc---------taatatacat-------ctaatatacg-
--tctaata---gac-----atc--taatata--tgtc----------------------
------------------------------------------------------------
------------------------------------------------------------
------------------------------------------------------------
------------------------------------------------------------
------------------------------------------------------------
----------------------------------------------------taa-----
----tagatgtctaa------------tagacatct------------------------
------------------------------------------------------------
------------------------------------------------------------
------------------------------------------------------------
------------------------------------------------------------
----------------------------------------------------------
>hAT-N181_DR|623393
------------------------------------------------------------
------------------------------------------------------------
------------------------------------------------------------
------------------------------------------------------------
------------------------------------------------------------
------------------------------------------------------------
------------------------------------------------------------
------------------------------------------------------------
------------------------------------------------------------
------------------------------------------------------------
------------------------------------------------------------
------------------------------------------------------------
------------------------------------------------------------
------------------------------------------------------------
------------------------------------------------------------
------------------------------------------------------------
------------------------------------------------------------
------------------------------------------------------------
-------gaat----aatagagatct-----------------------------aata-
tacatc-t-aat-a---gacatc---------taatatacat-------ctaatagacg-
--tctaata---gac-----atc--ttatata--cagt----------------------
------------------------------------------------------------
------------------------------------------------------------
------------------------------------------------------------
------------------------------------------------------------
------------------------------------------------------------
----------------------------------------------------taa-----
----tagacatctag------------tatacatct------------------------
------------------------------------------------------------
------------------------------------------------------------
------------------------------------------------------------
------------------------------------------------------------
----------------------------------------------------------
>hAT-N181_DR|623394
------------------------------------------------------------
------------------------------------------------------------
------------------------------------------------------------
------------------------------------------------------------
------------------------------------------------------------
------------------------------------------------------------
------------------------------------------------------------
------------------------------------------------------------
------------------------------------------------------------
------------------------------------------------------------
------------------------------------------------------------
------------------------------------------------------------
------------------------------------------------------------
------------------------------------------------------------
------------------------------------------------------------
------------------------------------------------------------
------------------------------------------------------------
------------------------------------------------------------
-tggg-tgcgac---taaa-ttttgt-------ctgatgc-gccta------------a-
---atgtt-taa-a-----------------gttaggagcac--cggtgctaccaag---
---c-aaaa---agg------tt--------a-----a-tttcgagccc-------tgt-
------------------------------------------------------------
------------------------------------------------------------
------------------------------------------------------------
------------------------------------------------------------
------------------------------------------------------------
------------------------------------------------------------
-------------------------------aaagg------------ttatgt------
------------------------------------------------------------
------------------------------------------------------------
------------------------------------------------------------
------------------------------------------------------------
----------------------------------------------------------
>hAT-N181_DR|623395
------------------------------------------------------------
------------------------------------------------------------
------------------------------------------------------------
------------------------------------------------------------
------------------------------------------------------------
------------------------------------------------------------
------------------------------------------------------------
------------------------------------------------------------
------------------------------------------------------------
------------------------------------------------------------
------------------------------------------------------------
------------------------------------------------------------
------------------------------------------------------------
------------------------------------------------------------
------------------------------------------------------------
------------------------------------------------------------
------------------------------------------------------------
------------------------------------------------------------
---gg-tgctcc---taaa-tttatt-------ttggtgc-tccta------------a-
---atatt-tga-a-----------------gttgggagcac--cggagctaccaag---
---t-aaaa---aag------tt--------a-----a-tttcgagccc-------tga-
t-----------------------------------------------------------
------------------------------------------------------------
------------------------------------------------------------
------------------------------------------------------------
------------------------------------------------------------
------------------------------------------------------------
------------------------------atatat------------atat--------
------------------------------------------------------------
------------------------------------------------------------
------------------------------------------------------------
------------------------------------------------------------
----------------------------------------------------------
>hAT-N181_DR|623396
------------------------------------------------------------
------------------------------------------------------------
------------------------------------------------------------
------------------------------------------------------------
------------------------------------------------------------
------------------------------------------------------------
------------------------------------------------------------
------------------------------------------------------------
------------------------------------------------------------
------------------------------------------------------------
------------------------------------------------------------
------------------------------------------------------------
------------------------------------------------------------
------------------------------------------------------------
------------------------------------------------------------
------------------------------------------------------------
------------------------------------------------------------
------------------------------------------------------------
ataag-tgcgac---taaa-ttttgg-------ctgattc-gccta------------a-
---atttt-taa-a-----------------gtcaggagcac--cggtgctaccaag---
---c-aaaa---agg------tt--------a-----a-tttccagccc-------tgtt
t-----------------------------------------------------------
------------------------------------------------------------
------------------------------------------------------------
------------------------------------------------------------
------------------------------------------------------------
------------------------------------------------------------
-------------------------------atggt------------atgct-------
------------------------------------------------------------
------------------------------------------------------------
------------------------------------------------------------
------------------------------------------------------------
----------------------------------------------------------
>hAT-N181_DR|623397
---tgag----------------------------------------------ttta---
------------------------------------------------------------
------------------------------------------------------------
------------------------------------------------------------
------------------------------------------------------------
------------------------------------------------------------
-----------------------------------------------gcttgttatgaaa
ctacatctaattaaagttaacacagtcaactccagacagctgctgctaatgcagggctcg
aaattgcgaccattttggtcgca-----tataatgctgatttgtgtacagtcattactag
ggaaaccgtaatacttcagcgcacctaaagcgcccccttgtgacagagaatgaattttta
tttccaataaat-tttttcaactgtttatggtcaaattattgcaattatcgatccatgtg
taaatgtgaaagaagttaatgtgccttttaaaaatctaaacaattaagtaatactaatat
aagaaattatatacttgatttatcccttttattggtataaaggttgaaatgtcattgtat
tagat-------------------------------------------------------
------------------------------------------------------------
------------------------------------------------------------
------------------------------------------------------------
------------------------------------------------------------
------------------------------------------------------------
---------tga------------------------------------------------
-----gcaa---aag--------------------------t------------------
------------------------------------------------------------
------------------------------------------------------------
------------------------------------------------------------
------------------------------------------------------------
--------------------------------------------------agg-ccaaat
gcatcaatt--tggtggtgaatgaaagaaccagtcattattataatctgatttgat----
----tatagattaaaacactatttg--tgcatgttt------------atattcaaataa
tta------------aaaaaaaaa-tgtgtagggggcccactgacattgaga---gggta
cagggcccagaatttggtgctacgcccctgcatgggcgtggtagtggggggaaaagtgga
cctgactacccagggccccgtctagggagagggccctttgaaatcccaccaatttttttt
ttt------ttttttttgtagcctacttcgaattaattggcccctccaattgatgtcaat
gtcattatttatttcaaaatatattgataacacctccacccgaaaccgcagagagtc-
>hAT-N181_DR|623398
------------------------------------------------------------
------------------------------------------------------------
------------------------------------------------------------
------------------------------------------------------------
------------------------------------------------------------
------------------------------------------------------------
------------------------------------------------------------
------------------------------------------------------------
----------------ggtc----------------------------------------
------------------------------------------------------------
-----------t------------------------------------------------
-------gaaaa------------------------------------------------
------------------------------------------------------------
------------------------------------------------------------
-acatctgctgtaat-------------gtta----------------------------
-----------------caaagat------------------------------------
------------------------------------------------------------
---------------------------------------------------------ctg
ataaa-cgtat-tt-gactttttcgc---------aaca--gtcta---aatt---aca-
aacatc-t-taa-a---gacat-----------cttagacat-------ctatttaaca-
--tc--------------------------------------------------------
------------------------------------------------------------
------------------------------------------------------------
------------------------------------------------------------
------------------------------------------------------------
------------------------------------------------------------
------------------------------------------------------------
------------------------------------------------------------
------------------------------------------------------------
------------------------------------------------------------
------------------------------------------------------------
------------------------------------------------------------
----------------------------------------------------------
>hAT-N181_DR|623399
-catgggcgtggtagt--ggggggaaaagtggacctgactacccagggccccgtctaggg
agagggccctttgaaatcccaccaa--tttt---tt-attatta-tt-ttttttttgtag
cctacttcgaattaattggcccctccaattgatgtcaatgtcattatatatttcaaaata
tattgataac-accccccccc-----caccacccgaaatggtttagtccgcccatagacg
gcagccggtggcaaacaagtaacgcagtgagtctagagcctgatcatgctgcgcaaaaag
cccaaatcgggatttcaaaaaaagaaagacaggaaggaaaaagaaaggaggcagaatgag
gggaagcagctgatgactgctttcttttcaaaaggtaaactgagtttgcttgttatgaaa
ctacatctaattaaagttaacatagtcaactccagacagctgctgct-------------
------------------------------------------------------------
------------------------------------------------------------
------------------------------------------------------------
------------------------------------------------------------
------------------------------------------------------------
------------------------------------------------------------
------------------------------------------------------------
------------------------------------------------------------
------------------------------------------------------------
------------------------------------------------------------
------------------------------------------------------------
------------------------------------------------------------
------------------------------------------------------------
------------------------------------------------------------
------------------------------------------------------------
------------------------------------------------------------
------------------------------------------------------------
------------------------------------------------------------
------------------------------------------------------------
------------------------------------------------------------
------------------------------------------------------------
------------------------------------------------------------
------------------------------------------------------------
------------------------------------------------------------
----------------------------------------------------------
>hAT-N181_DR|623400
-catgggcgtggtagtgggggggggggagtggacctgactacccaagtccccgtctaggg
agagggccctttgaaatcccaccaa--tttttta----ttattattttttttttttgtag
cctacttcgaattaattggcccctctaattgatgtcaatgtcatca--tatttcaaaata
tattgataac-accccccc-----------accggaaatggtttagtccgcccatagacg
gcagccggcggcaa--aagttacgcagtgagtctagagcctgatcatgctgcgcaaaaag
cccaaatcgggatttcaaaaaaagaaagacaggaaggaaaaagaaaggaggcagaatgag
gggaagcagctgatgactgctttcttttcaaaaggtgaactgagtttgcttgttatgaaa
ctacatctaattaaagttaacatagtcaactccagacagctgctgctaatgcagggctcg
aaattacgaccattttggtcgca-----tataatactgatttgtgtacagtcattactag
ggaaaccgtaatatttcagcgctcctaaagcgcccccttgtgac--agaatgaattttta
tttccaataaat-tttttcagctgtttatggtcaaattattgcaattatcgatccatgtg
taaatgtgaaagaagttaatgtgccttttaaaaatctaaacaattaagtaatactaatat
aagaaattatatacttgatttatccattttaatggtataaaggttgaaatgccattgtat
tagatattttgtgtctgtatacgtctgcaagatgtctgttaaagatctcttgatctggaa
agcacctgctgtatacaaacgtctggcagacgtctgtatgatgtcagttttacacacatt
ctgaatcacaaacatcttaaaaatgtctaatagaagtctatttcac---atctgatagga
aacgtcttgtagatgtcttgcagatgtgaatgcagacgtcaaatagacatctccgagata
tacgtgtgctaatcaaaatgggccattaagaatcaagattggcgcataactaaaaagaaa
atggg-tgctcc---taaa-tttttt-------gggatgc-tccta------------a-
---ctttt-tga-a-----------------gttgggagcac---agtgctaccaag---
---t-aaaa---aag------tt--------a-----a-tttcgagccc-------tgta
atgta--tgtatgtgttaataatgttaaatttttagc-ttagtttgtcaaccaggctgct
t-----------------gttgctgtaagtaaattatgggccaggccagctaacgtc---
------------------------------------------------------------
---------------------aggttgccaacattaaccagtttca--------------
-------------gaaacaaccagtggttctgacacaccag--------------cagta
gcagcactcaatggtggtgaatgaaagaaccagtcattattataatctgatttgat----
----taaaaattaaaacactttttg--tgcatgttt------------atattcaaataa
ta-------------aaaaaaaaa-tgtgtagggggcccactgacattgaga---gggta
caa-acccagaatttggtgctacgcccttg------------------------------
------------------------------------------------------------
------------------------------------------------------------
----------------------------------------------------------
>hAT-N181_DR|623401
------------------------------------------------------------
------------------------------------------------------------
------------------------------------------------------------
------------------------------------------------------------
------------------------------------------------------------
------------------------------------------------------------
------------------------------------------------------------
------------------------------------------------------------
------------------------------------------------------------
------------------------------------------------------------
------------------------------------------------------------
------------------------------------------------------------
-----------------atttatccattttaatggtataaaggttgaaatgccattgtat
tagatattttgtgtctgtatacgtctgcaagatgtctgttaaagatctcttgatctggaa
agcacctgctgtatacaaacgtctggcagacgtctgtatgatgtcagttttacacacatt
ctgaatcacaaacatcttaaaaatgtctaatagaagtctatttcac---atctgatagga
aacgtcttgtaaatgtcttgcagatgtgaatgcagacgtcaaatagacatctccgagata
tacgtgtgctaatcaaaatgggccattaagaatcaagattggcgcataactaaaaagaaa
atggg-tgctcc---taaa-tttttt-------gggatgc-tccta------------a-
---ctttt-tga-a-----------------gttgggagcac---agtgctaccaag---
---t-aaaa---aag------tt--------a-----a-tttcgagccc-------tgta
atgta--tgtatgtgttaataatgttaaatttttagc-ttagtttgtcaaccaggctgct
t-----------------gttgctgtaagtaaattatgggccaggccagctaacgtc---
------------------------------------------------------------
---------------------aggttgccaacattaaccagtttca--------------
-------------gaaacaaccagtggttctgacacaccag--------------cagta
gcagcactcaatggtggtgaatgaaagaaccagtcattattataatctgatttgat----
----taaaaattaaaacactttttg--tgcatgttt------------atattcaaataa
ta-------------aaaaaaaaa-tgtgtagggggcccactgacattgaga---gggta
caa-acccagaatttggtgctacgcccttg------------------------------
------------------------------------------------------------
------------------------------------------------------------
----------------------------------------------------------
>hAT-N181_DR|623402
-catgggcgtggtagt--ggggggaaaagtggacctgactacccagggccccgtctaggg
agagggccctttgaaatcccaccaa--ttttttt--------------ttttttttgtag
cctacttcgaattaattggcccctccaattgatgtcaatgtcattatttatttcaaaata
tattgataac-accccccccctaacccaacccccgaaatggtttagtccgcccatagacg
gcagccggcggcaaacaagtatcgcagtgag--tagagcctgatcatgctgcgcaaaaag
gccaaatcgggctttcaaaaaaa------------gaaaggaggaaggaggaagaatgag
gggaagcaactgatgactgctttcttttcaaaaggtgaactgagtttgcttgttatgaaa
ctacatctaattaaagttaacatagtcaactccagacagctgctgctaaggcagggctca
aaattgcgaccattttggtcgca-----tataatgctgatttgtgtacagtcgttactag
ggaaaccgtaatatttcagcgctcttaaagcgcccccttgtgac--agaatgaattttta
tttccaataaatttttttcagctgtttatggtcaaattattgcaattatcgatccatgtg
taaatgtgaaagaagttaatgtgccttttaaaaatctaaacaattaagtaatactaatat
aagaaatgatatacttgatttatcccttttaatggtataaaggttgaaatgccattgtat
tagatattttttgtctgtatacgtctgcaagatgtctgttaaagatctcttgatctggaa
agcacctgctgcatacaaacgtctggcagacgtctcc-----------------------
------------------------------------------------------------
---------------------------------------------gacatctccgagatg
tacgtgtgctaagcaaaatcagccattaagaattaagattggcgcataactaaaaagaaa
atggg-tgctcc---taaa-tttttt-------gggatgc-tccta------------a-
---ctttt-tga-a-----------------gttgggagcac--cagtgctactaag---
---t-aaaa---aag------tt--------a-----a-tttcgagccc-------ttta
atgta--tgtatgc-----taatgttaaatcgttagc-ttagtttgtcaaccagggtgct
t-----------------gttgctgtaagtaaattatgggccaagccagctaatgattct
gagggta---------------------------cagttgtctca------tgttctcct
-gttcaaaaataaatgtttttaaatc-aaaacttgcatcagtatcatggatcaaaatgtc
agtacacaaaaccgatgtagcctacggtttaaaggtatttgagcacaagtagg-ccaaat
gcatcaatt--tggtggtaaatgaaagaaccagtcattattataatctgatttgat----
----catagattaaaacactatttg--tgcatgttt------------atatttaaataa
tt-------------tttaaaaaa-tgtgtagggggcccactgacattgaga---gggta
cagggcccagaatttggtgctacgcccctg------------------------------
------------------------------------------------------------
------------------------------------------------------------
----------------------------------------------------------
>hAT-N181_DR|623403
------------------------------------------------------------
------------------------------------------------------------
------------------------------------------------------------
------------------------------------------------------------
------------------------------------------------------------
------------------------------------------------------------
------------------------------------------------------------
------------------------------------------------------------
------------------------------------------------------------
------------------------------------------------------------
------------------------------------------------------------
------------------------------------------------------------
------------------------------------------------------------
------------------------------------------------------------
------------------------------------------------------------
------------------------------------------------------------
------------------------------------------------------------
------------------------------------------------------------
-tggg-tgctcc---taaa-tttttt-------ctggtgc-tccta------------a-
---atact-taa-a-----------------gttgaaagcac--gggtgttaccaag---
---taaaaa---aag------tt--------a-----a-tttcgagccc-------tggt
ttata--tg---------------------------------------------------
------------------------------------------------------------
------------------------------------------------------------
------------------------------------------------------------
------------------------------------------------------------
------------------------------------------------------------
------------------------------atatgc------------------------
------------------------------------------------------------
------------------------------------------------------------
------------------------------------------------------------
------------------------------------------------------------
----------------------------------------------------------
>hAT-N181_DR|623404
------------------------------------------------------------
----------cgttaagtctgcaag-----------------------------------
-----------------------------------------------------------a
tgc---------------------------------------------------------
------------------------------------------------------------
------------------------------------------------------------
------------------------------------------------------------
------------------------------------------------------atttta
aag-----atcagtt-gatc----------------------------------------
------------------------------------------------------------
-----------t------------------------------------------------
-------gaaaa------------------------------------------------
------------------------------------------------------------
------------------------------------------------------------
--catctg-tgtg-----------------ca----------------------------
-----------------caaagat------------------------------------
------------------------------------------------------------
---------------------------------------------------------ctg
aaaaaacgccc-tt-aaaagatctct---ttcacaaaca--ttcaa---agtc---at--
----------------aaccat---------attctagatgt-------c----------
--------------------------------------------------------taaa
ta----------------------------------------------------------
------------------------------------------------------------
------------------------------------------------------------
------------------------------------------------------------
------------------------------------------------------------
------------------------------------------------------------
----caggcataaaa------------tagacctct-------cagagatgtac------
------------------------ttgtgcta----------------------------
------------------------------------------------------------
------------------------------------------------------------
------------------------------------------------------------
----------------------------------------------------------
>hAT-N181_DR|623405
------------------------------------------------------------
------------------------------------------------------------
------------------------------------------------------------
------------------------------------------------------------
------------------------------------------------------------
------------------------------------------------------------
------------------------------------------------------------
------------------------------------------------------------
------------------------------------------------------------
------------------------------------------------------------
------------------------------------------------------------
------------------------------------------------------------
------------------------------------------------------------
------------------------------------------------------------
------------------------------------------------------------
------------------------------------------------------------
------------------------------------------------------------
------------------------------------------------------------
-tggg-tgcgac---taaa-ttttgg-------ctgatgc-gccta------------a-
---atttt-taa-a-----------------gttaggagcac--cggtgctaccaag---
---c-aaaa---agg------tt--------a-----a-tttcgagccc-------tgc-
------------------------------------------------------------
------------------------------------------------------------
------------------------------------------------------------
------------------------------------------------------------
------------------------------------------------------------
------------------------------------------------------------
-------------------------------tagat------------gtaagcta----
------------------------------------------------------------
------------------------------------------------------------
------------------------------------------------------------
------------------------------------------------------------
----------------------------------------------------------
>hAT-N181_DR|623406
-catgggcgtggtagt--ggggggaaaagtggacctgactacccagggccccgtcgaggg
agagggccctttgaaatcccactaa--tttttta----ttatta--t-tattttttgtag
cctactttgaattaattggcccctcaaattgatgtcaatgtcattatttattttaaaata
tattgataa---------------------------------------------------
------------------------------------------------------------
------------------------------------------------------------
------------------------------------------------------------
------------------------------------------------------------
------------------------------------------------------------
------------------------------------------------------------
------------------------------------------------------------
------------------------------------------------------------
------------------------------------------------------------
------------------------------------------------------------
------------------------------------------------------------
------------------------------------------------------------
------------------------------------------------------------
------------------------------------------------------------
------------------------------------------------------------
------------------------------------------------------------
------------------------------------------------------------
------------------------------------------------------------
------------------------------------------------------------
------------------------------------------------------------
------------------------------------------------------------
------------------------------------------------------------
------------------------------------------------------------
------------------------------------------------------------
------------------------------------------------------------
------------------------------------------------------------
------------------------------------------------------------
------------------------------------------------------------
----------------------------------------------------------
>hAT-N181_DR|623407
------------------------------------------------------------
------------------------------------------------------------
------------------------------------------------------------
------------------------------------------------------------
------------------------------------------------------------
------------------------------------------------------------
------------------------------------------------------------
------------------------------------------------------------
------------------------------------------------------------
------------------------------------------------------------
------------------------------------------------------------
------------------------------------------------------------
------------------------------------------------------------
------------------------------------------------------------
------------------------------------------------------------
------------------------------------------------------------
------------------------------------------------------------
------------------------------------------------------------
-tggg-tgcgac---taaa-ttttgg-------ctgatgc-gccta------------a-
---atttt-taa-a-----------------gttaggagaac--cggtgctaccaaa---
---c-aaaa---agg------tt--------c-----a-tttcgagccc-------tg--
------------------------------------------------------------
------------------------------------------------------------
------------------------------------------------------------
------------------------------------------------------------
------------------------------------------------------------
------------------------------------------------------------
---------------------------------tgt------------acatatttatgt
tta---atc---------------------------------------------------
------------------------------------------------------------
------------------------------------------------------------
------------------------------------------------------------
----------------------------------------------------------
>hAT-N181_DR|623408
------------------------------------------------------------
------------------------------------------------------------
------------------------------------------------------------
------------------------------------------------------------
------------------------------------------------------------
------------------------------------------------------------
------------------------------------------------------------
------------------------------------------------------------
------------------------------------------------------------
------------------------------------------------------------
------------------------------------------------------------
------------------------------------------------------------
------------------------------------------------------------
------------------------------------------------------------
------------------------------------------------------------
------------------------------------------------------------
------------------------------------------------------------
------------------------------------------------------------
---gg-tgctcc---taaa-tttttt-------ctggtgc-tccta------------a-
---atatt-tca-g-----------------gttgggagcac--cggtgctaccaag---
---t-aaga---aag------tt--------a-----a-tttcgagccc-------tgta
t-----------------------------------------------------------
------------------------------------------------------------
------------------------------------------------------------
------------------------------------------------------------
------------------------------------------------------------
------------------------------------------------------------
------------------------------atatat------------atat--------
------------------------------------------------------------
------------------------------------------------------------
------------------------------------------------------------
------------------------------------------------------------
----------------------------------------------------------
>hAT-N181_DR|623409
------------------------------------------------------------
------------------------------------------------------------
------------------------------------------------------------
------------------------------------------------------------
------------------------------------------------------------
------------------------------------------------------------
------------------------------------------------------------
------------------------------------------------------------
------------------------------------------------------------
------------------------------------------------------------
------------------------------------------------------------
------------------------------------------------------------
------------------------------------------------------------
------------------------------------------------------------
------------------------------------------------------------
------------------------------------------------------------
------------------------------------------------------------
------------------------------------------------------------
-tggg-tgcgac---taaa-ttttgg-------ctgatgt-gccta------------c-
---atttt-taa-a-----------------gttaggagcac--cggtgctaccaag---
---c-aaaa---agg------tt--------a-----a-tttcgagccc-------tga-
------------------------------------------------------------
------------------------------------------------------------
------------------------------------------------------------
------------------------------------------------------------
------------------------------------------------------------
------------------------------------------------------------
-------------------------------taatt------------ataaatg---at
ttt---aaat--------------------------------------------------
------------------------------------------------------------
------------------------------------------------------------
------------------------------------------------------------
----------------------------------------------------------
>hAT-N181_DR|623410
------------------------------------------------------------
------------------------------------------------------------
------------------------------------------------------------
------------------------------------------------------------
------------------------------------------------------------
------------------------------------------------------------
------------------------------------------------------------
-------------------------------------------------tgcagggctcg
aaattgcgaccattttggtcgca-----tataatgctgatttgtgtacagtcattactag
ggaaaccgtaatatttcagcgctcctaaagcgcccccttgtgacagataatgatttttta
tttccaataaat-tttttcagctgtttatggtcaaattattgcaattatcgatccatgtg
taaatgtgaaacaagttaatgtgccttttaaaaatctaaacaattaagtaatactaatat
aagaaattatatacttgatttatcccttttaatggtataaaggttgaaatgccattgtat
tagatattttatgtctgtatacgtctgcaagatgtctgttaaagatctcttgatctggaa
agcacctgctgtatacaaacgtctggcagacgtctgtatgatgtcagttttacac--att
ctgaatctcaaacatcttaaagatgtcta-----agtctgtttcac---atctgatagga
aacgtcttgtagatgtcttgcagatgtgaatgcagacgtcaaatagacatctccgagatg
tacgtgtgctaatcaaaatcaaccattaagaatcaagatcggcgcataactaaaaagaaa
atggg-tgttcc---taaa-tttttt-------aggatgc-tccta------------a-
---ctttt-tga-a-----------------gttgggagcac--cagtgctaccaag---
---t-aaaa---aag------tt--------a-----a-ttttgagccc-------tgt-
------------------------------------------------------------
------------------------------------------------------------
------------------------------------------------------------
------------------------------------------------------------
------------------------------------------------------------
------------------------------------------------------------
------------------------------------------------------------
------------------------------------------------------------
------------------------------------------------------------
------------------------------------------------------------
------------------------------------------------------------
----------------------------------------------------------
>hAT-N181_DR|708714
------------------------------------------------------------
------------------------------------------------------------
------------------------------------------------------------
------------------------------------------------------------
------------------------------------------------------------
------------------------------------------------------------
------------------------------------------------------------
------------------------------------------------------------
------------------------------------------------------------
------------------------------------------------aatgattttttt
tttccaataaat-tttttcagctgtttatggtcaaattattgcaattatcgatccatgtg
taaatgtgaaagaagttaatgtgccttttaaaaatctaaacaattaagtaatactaatat
aagaaattatatacttgatttatcccttttaatggtataaaggttgaaatgccattgtat
tagatattttgtgtctgtatatgtctgcaagatgtctgttaaagatctcttgatctggaa
agcacctgctgtatacaagcgtctggcagacgtctgtatgatgtcagttttacacacatt
ctgaatcgcaaacatcttaaagatgtctaatagaagtctatttcac---atctgataggt
aacgtcttgtagatgtcttgcagatgtgaatgcagacgtcaaa-agactcgtc-------
------------------------------agtggggat-------ttactgggatgtag
attac-atctca---tttg-actttt-------a--------ttta--------------
---ttttt-tgata-----------------gttgacgattt--gtattatggcagg---
---c--------------------------------------------------------
--------------------------------ttagc-ttatttgat------------t
t-----------------gtttctgtgggta-----------------------------
----------------------------------cagttgtctcg------tgttctcct
-gttcaaaaataaatgtttttaaatc-aaaacttgcatcagtatcatggatcaaaatgtc
agtacacaaacccgatgtagcctacggtttaaaggtatttgagcacaagtagg-ccaaat
gcatcaatt--tggtggtgaatgaaagaaccagtcactattataatctgatttgat----
----tatagattagaacactatttg--tgcatgttt------------atattcaaataa
ta--------------aaaaaaaa---------------aatgacattgaga---gggta
cagggcccagaatttggtgctacgcccctgcatgggcgtggtagtggggggaaaagtgga
c-----------------------------------------------------------
------------------------------------------------------------
----------------------------------------------------------
>hAT-N181_DR|708715
--atgggcgtggtatt--ggggggaatagtggacctgactacccagggccccgtctagag
agagggccctttgaaatcccacaaa-ttttttta----ttttta----ttttttttgtag
cctacttcgaattaattggcccctccaattgatgtcaatgtcattatttatttcaaaata
tattgataat-acccccccccc---------cccgaaatggtttagtccgcccatagacg
gcagccggcagcaaacaagtaacgcagtgagtccagagcctgatcatgctgcgcaaaaag
gcc--atcgggcttttaaaaaaagaaagacaggaaggaaaaaaaaaggaggcagaatgag
gggaagcagctgatgactgctttcttttcaaaaggtgaactgagtttgcttgttatgaaa
ctacatctaatcaaagttaacatagtcaactccagacagctgctgctaatgca-------
-------ggccattttggtcgca-----tataatgctaatttgtgtacagtcattactag
ggaaaccgtaatatttcagcgctcctaaagcgcccccttgtgacagagaatacattttta
tttccaataaat-tttttcagctttttatggtcaaattattgcaattatcgatccatgtg
taaatgtgaaagaagttaatgtgccttttaaaaatctaaacaattaagtaatactaatat
aagaaatgatatacttgatttatcccttttaatggtataaaggttgaaatgccattgtgt
tagatattttgtgtctgtattcgtctgcaagatgtctgttaaagatctcttgatctggaa
agcacctgctgtatacaaacgtctggcagacgtctgtatgatgtcagttttacacacatt
ctgaattgcaaacatcttaaagatgtctaatagaagtctatttcac---atctgatagga
aacgtcttgtagatgtcttgcagatgtgaatgcagacgtcaaatagacatctccgagatg
tacgtgtgctaatcaaaatcggccattaagaatcaagatcggcgcataactaaaaagaaa
atggg-tgctcc---taca-tttttt-------gggatgc-tccta------------a-
---ctttt-tga-a-----------------gttgggagcac--cagtgctaccaag---
---t-aaaa---aag------tt--------a-----a-tttcgagccc-------tgta
atgta--tgtatgc-----taatgttaaatctttagc-ttagtttgtcaaccaggctgct
t-----------------gttgctgtaagtaaattatgggccaggccagctaacgtttct
gagggta---------------------------cagttgtctcg------tgttctcct
-gttcaaaaataaatgtttttaaatc-aaaacttgcatcagtatcatggatcaaaatgtc
agtccacaaacccgatgtagcctacggtttaaaggtatttgagcacaagtagg-ccaaat
gcatcaatt--tggtggtgaatgaaagaaccagtcattattataatctgatttgat----
----tatagattaaaacactatttg--tgcatgttt------------atattcaaataa
tt-------------aaaaaaaaa-tgtgtagggggcccactgacattgaga---gggta
cagggcccagaatttggtgctacgcgcctg------------------------------
------------------------------------------------------------
------------------------------------------------------------
----------------------------------------------------------
>hAT-N181_DR|708716
------------------------------------------------------------
------------------------------------------------------------
------------------------------------------------------------
------------------------------------------------------------
------------------------------------------------------------
------------------------------------------------------------
-----------------------------------------------gtttgttctcaaa
ctatatctagttaaagttaacatagtcaactccagacagctgctgctaatgcagggctcg
aaattgcgaccattttggtcgca-----tataatgctgatttgtgtacagtcattaccag
ggaaaccgtaatatttcagcgctcctaaagcgcccccttgtgacagaaaatgaattttta
tttccaataaat-ttttttagctgtttatggtcaaattattgcaattatcgatccatgtg
taaatgtgaaagaagttaatgtgccttttaaaaatctaaacaattaagtaatactactat
aagaaattatatacttgatttatcccttttaatggtataaaggttgaaatgccattgtat
tagatattt--tgtctgtatacgtctgcaagatgtctgttaaagatct------------
-------------------cgtctggcagacgtctgtatgatgtcagttttacacacatt
ctgaatcgcaaacatcttaaagatgtctaatagaagtctctttcac---atctgatagga
------------------------------------------------------------
------------------------------------------------------------
------------------------------------------------------------
------------------------------------------------------------
------------------------------------------------------------
------------------------------------------------------------
------------------------------------------------------------
------------------------------------------------------------
------------------------------------------------------------
------------------------------------------------------------
------------------------------------------------------------
------------------------------------------------------------
------------------------------------------------------------
------------------------------------------------------------
------------------------------------------------------------
------------------------------------------------------------
----------------------------------------------------------
>hAT-N181_DR|708717
-catgggcgtggtagt--ggggggaaaagtggacctgactacccagggccccgtctaggg
agagggccccttgaaatcccaccaa--tttttta----ttattttttattttttttgtag
cctacttcgaattaattggccccttcaattgatgtcaatgtcattatttatttcaaaata
tattgataac-cccccccc------------ccataaatggtttagtccgcccatagacg
gcagccggcggcaaacatgtaacgcagtgagtctagagcctgatcatgctgcgtaaaaag
cccaaatcgggctttcaaaaaaagaaagacaggaaggaaaaagaaaggaggcagaatgag
gggaagcagctgatgactg-tttcttttcaaaaggtgaactgagtttgcttgttatgaaa
ctacatctaatta-----------------------------------------------
------------------------------------------------------------
------------------------------------------------------------
------------------------------------------------------------
------------------------------------------------------------
------------------------------------------------------------
------------------------------------------------------------
------------------------------------------------------------
------------------------------------------------------------
------------------------------------------------------------
------------------------------------------------------------
------------------------------------------------------------
------------------------------------------------------------
------------------------------------------------------------
------------------------------------------------------------
------------------------------------------------------------
------------------------------------------------------------
------------------------------------------------------------
------------------------------------------------------------
------------------------------------------------------------
------------------------------------------------------------
------------------------------------------------------------
------------------------------------------------------------
------------------------------------------------------------
------------------------------------------------------------
----------------------------------------------------------
>hAT-N181_DR|708718
------------------------------------------------------------
------------------------------------------------------------
------------------------------------------------------------
------------------------------------------------------------
------------------------------------------------------------
------------------------------------------------------------
------------------------------------------------------------
------------------------------------------------------------
------------------------------------------------------------
------------------------------------------------------------
------------------------------------------------------------
------------------------------------------------------------
------------------------------------------------------------
------------------------------------------------------------
------------------------------------------------------------
------------------------------------------------------------
------------------------------------------------------------
------------------------------------------------------------
-tggg-tgctcc---taat-tttttt------tctggtgc-tccta------------a-
---atatt-tca-g-----------------gttaggagcac--cggtgctaccaag---
---t-aaga---aag------tt--------a-----a-cttcgagccc-------tga-
------------------------------------------------------------
------------------------------------------------------------
------------------------------------------------------------
------------------------------------------------------------
------------------------------------------------------------
------------------------------------------------------------
------------------------------atatat------------gtatg-------
------------------------------------------------------------
------------------------------------------------------------
------------------------------------------------------------
------------------------------------------------------------
----------------------------------------------------------
>hAT-N181_DR|708719
------------------------------------------------------------
------------------------------------------------------------
------------------------------------------------------------
------------------------------------------------------------
------------------------------------------------------------
------------------------------------------------------------
------------------------------------------------------------
------------------------------------------------------------
------------------------------------------------------------
------------------------------------------------------------
------------------------------------------------------------
------------------------------------------------------------
------------------------------------------------------------
------------------------------------------------------------
------------------------------------------------------------
------------------------------------------------------------
------------------------------------------------------------
------------------------------------------------------------
---gg-tgctcc---taaa-tttttt-------ctggtgc-tccta------------a-
---atatt-tga-a-----------------gttgggagcac--cggtgctaccaag---
---t-aaaa---aag------tt--------a-----a-tttcgagccc-------tgct
ttacg-------------------------------------------------------
------------------------------------------------------------
------------------------------------------------------------
------------------------------------------------------------
------------------------------------------------------------
------------------------------------------------------------
------------------------------ttaaat------------ctctaactta--
------------------------------------------------------------
------------------------------------------------------------
------------------------------------------------------------
------------------------------------------------------------
----------------------------------------------------------
>hAT-N181_DR|708720
------------------------------------------------------------
------------------------------------------------------------
------------------------------------------------------------
------------------------------------------------------------
------------------------------------------------------------
------------------------------------------------------------
------------------------------------------------------------
------------------------------------------------------------
------------------------------------------------------------
------------------------------------------------------------
------------------------------------------------------------
------------------------------------------------------------
------------------------------------------------------------
------------------------------------------------------------
------------------------------------------------------------
--------------------------------------------acagcctgcgtct---
------------------------------------------------------------
-----------------------------------------------------------t
atggg-tgctcc---taaa-tttttt-------ctggtgc-tccta------------a-
---atatt-tga-a-----------------gttgggagcac--cggtgctaccaag---
---t-aaaa---aag------tt--------a-----a-tttctagccc-------t---
------------------------------------------------------------
------------------------------------------------------------
------------------------------------------------------------
------------------------------------------------------------
------------------------------------------------------------
------------------------------------------------------------
---------------------------ttcttatat------------atat--------
------------------------------------------------------------
------------------------------------------------------------
------------------------------------------------------------
------------------------------------------------------------
----------------------------------------------------------
>hAT-N181_DR|708721
------------------------------------------------------------
------------------------------------------------------------
------------------------------------------------------------
------------------------------------------------------------
------------------------------------------------------------
------------------------------------------------------------
------------------------------------------------------------
------------------------------------------------------------
------------------------------------------------------------
------------------------------------------------------------
------------------------------------------------------------
------------------------------------------------------------
------------------------------------------------------------
------------------------------------------------------------
------------------------------------------------------------
------------------------------------------------------------
------------------------------------------------------------
------------------------------------------------------------
-tggg-tggtcc---taaa-tttttt------tttggtgc-tccta------------a-
---atatt-tga-a-----------------gttgggagcac--cggtgctaccaag---
---t-aaaa---acg------tt--------a-----a-tttcgagccc-------tgta
a-----------------------------------------------------------
------------------------------------------------------------
------------------------------------------------------------
------------------------------------------------------------
------------------------------------------------------------
------------------------------------------------------------
-------------------------------taaat------------atat--------
------------------------------------------------------------
------------------------------------------------------------
------------------------------------------------------------
------------------------------------------------------------
----------------------------------------------------------
>hAT-N181_DR|708722
------------------------------------------------------------
------------------------------------------------------------
------------------------------------------------------------
------------------------------------------------------------
------------------------------------------------------------
------------------------------------------------------------
------------------------------------------------------------
------------------------------------------------------------
------------------------------------------------------------
------------------------------------------------------------
------------------------------------------------------------
------------------------------------------------------------
------------------------------------------------------------
------------------------------------------------------------
------------------------------------------------------------
------------------------------------------------------------
------------------------------------------------------------
------------------------------------------------------------
---gg-tgctca---taat-----------tggtgtgtgc-gacta------------a-
---atttt-taa-a-----------------gttaggagcac--cggtgctaccaag---
---c-aaaa---tta----gatt--------a-----g-tttcgagccc-------tgtc
a-----------------------------------------------------------
------------------------------------------------------------
------------------------------------------------------------
------------------------------------------------------------
------------------------------------------------------------
------------------------------------------------------------
------------------------------gtgtat------------gtgt--------
------------------------------------------------------------
------------------------------------------------------------
------------------------------------------------------------
------------------------------------------------------------
----------------------------------------------------------
>hAT-N181_DR|708723
------------------------------------------------------------
------------------------------------------------------------
------------------------------------------------------------
------------------------------------------------------------
------------------------------------------------------------
------------------------------------------------------------
------------------------------------------------------------
------------------------------------------------------------
------------------------------------------------------------
------------------------------------------------------------
------------------------------------------------------------
------------------------------------------------------------
------------------------------------------------------------
------------------------------------------------------------
--catctgctttg-----------------tt----------------------------
-----------------caaaggt------------------------------------
------------------------------------------------------------
---------------------------------------------------------ctg
acaaa-catct-ttaaaaaagactac---tgaaagaaca--ttata---aatt---tta-
aacatc-t-taa-a---gacgt---------attctaaacat--------ctattaaca-
--tctgaaa---atgaaa--atc--aaataga--tgag------------------taaa
taaa---c----------------------------------------------------
------------------------------------------------------------
------------------------------------------------------------
------------------------------------------------------------
-----------------------ctgtctt------------------------ccagat
gta--------------------------------------------------aacg---
----caaacataaat------------gagacatct-------atgtgatgtac------
------------------------acatgct-----------------------------
------------------------------------------------------------
------------------------------------------------------------
------------------------------------------------------------
----------------------------------------------------------
>hAT-N181_DR|708724
------------------------------------------------------------
------------------------------------------------------------
------------------------------------------------------------
------------------------------------------------------------
------------------------------------------------------------
------------------------------------------------------------
------------------------------------------------------------
------------------------------------------------------------
------------------------------------------------------------
------------------------------------------------------------
------------------------------------------------------------
------------------------------------------------------------
------------------------------------------------------------
------------------------------------------------------------
------------------------------------------------------------
------------------------------------------------------------
------------------------------------------------------------
------------------------------------------------------------
-tggg-tgctcc---taaa-ttttttt---tgtttggtgc-tccta------------a-
---atatt-tga-a-----------------gttgggagcac--cggtgctaccaag---
---t-aaaa---aag------tt--------a-----a-tttcgagccc-------tgta
a-----------------------------------------------------------
------------------------------------------------------------
------------------------------------------------------------
------------------------------------------------------------
------------------------------------------------------------
------------------------------------------------------------
-------------------------------taaat------------atat--------
------------------------------------------------------------
------------------------------------------------------------
------------------------------------------------------------
------------------------------------------------------------
----------------------------------------------------------
>hAT-N181_DR|708725
------------------------------------------------------------
------------------------------------------------------------
------------------------------------------------------------
------------------------------------------------------------
------------------------------------------------------------
------------------------------------------------------------
------------------------------------------------------------
------------------------------------------------------------
------------------------------------------------------------
------------------------------------------------------------
------------------------------------------------------------
------------------------------------------------------------
------------------------------------------------------------
------------------------------------------------------------
------------------------------------------------------------
------------------aaagat------------------------------------
------------------------------------------------------------
---------------------------------------------------------ctg
ataaa-tatct-tt-aaaatatttga---ttcgtaaaca--tttta---aatg---ata-
aacttc-t-taa-aga-aatat---------tcactgtagat-------ccatttgacac
tatttgaca---ggagac--atc--tcataga--cata-ttgcagt----------tgag
------------------------------------------------------------
------------------------------------------------------------
------------------------------------------------------------
------------------------------------------------------------
------------------------------------------------------------
------------------------------------------------------------
----caaatgc-------------------------------------------------
------------------------------------------------------------
------------------------------------------------------------
------------------------------------------------------------
------------------------------------------------------------
----------------------------------------------------------
>hAT-N181_DR|708726
------------------------------------------------------------
------------------------------------------------------------
------------------------------------------------------------
------------------------------------------------------------
------------------------------------------------------------
------------------------------------------------------------
------------------------------------------------------------
------------------------------------------------------------
------------------------------------------------------------
------------------------------------------------------------
------------------------------------------------------------
------------------------------------------------------------
------------------------------------------------------------
------------------------------------------------------------
------------------------------------------------------------
------------------------------------------------------------
------------------------------------------------------------
------------------------------------------------------------
-----------c---taaa-ttttgg-------ctggtgc-tccta------------a-
---ctttt-taa-a-----------------gttggaagcac--gagtgctaccaag---
---c-aaaa---agg------gt--------a-----a-tttcgagccc-------tg--
----a--ta---------------------------------------------------
------------------------------------------------------------
------------------------------------------------------------
------------------------------------------------------------
------------------------------------------------------------
------------------------------------------------------------
--------------------------atccatatatac--------ctgtgtt-------
------------------------------------------------------------
------------------------------------------------------------
------------------------------------------------------------
------------------------------------------------------------
----------------------------------------------------------
>hAT-N181_DR|708727
------------------------------------------------------------
------------------------------------------------------------
------------------------------------------------------------
------------------------------------------------------------
------------------------------------------------------------
------------------------------------------------------------
------------------------------------------------------------
------------------------------------------------------------
------------------------------------------------------------
------------------------------------------------------------
------------------------------------------------------------
------------------------------------------------------------
------------------------------------------------------------
------------------------------------------------------------
------------------------------------------------------------
------------------------------------------------------------
------------------------------------------------------------
------------------------------------------------------------
---gg-tgctcc---taaa-tttatt-------ttggtgc-tccta------------a-
---atatt-tga-a-----------------gttgggagcac--cggtgctaccaag---
---t-aaaa---aag------tt--------a-----a-tttctagccc-------t---
------------------------------------------------------------
------------------------------------------------------------
------------------------------------------------------------
------------------------------------------------------------
------------------------------------------------------------
------------------------------------------------------------
---------------------------ttcttatat------------atat--------
------------------------------------------------------------
------------------------------------------------------------
------------------------------------------------------------
------------------------------------------------------------
----------------------------------------------------------
>hAT-N181_DR|708728
-catgggcatggtagt--ggggggaaaagtggacctgactacccagggccccgtctaggg
agagggccctttgaaatcccaccca--tttttta----ttattt----ttttttttgtag
cctacttcgaattaattggcccctccaattgatgtcaatgtcattatttatttcaaaata
tattgataac-acccc---------------cccgaaatggtttagtccacccatagacg
gcagccggcggcaaacaagtaacgcagtgagtctagagcctgatcatgctgcgcaaaaag
cccaaatcgggctttcaaaaaaagaaagacaggaaggaaaaagaaaggaggcagaatgag
gggaagcagctgatgactgctttcttttcaaaaggtgaactgagtttgcttgttatgaaa
ctacatctaaataaagttaacatagtcaactccagacagctgctgctaatgcagggctcg
aaattgcgaccatcttggtcgca-----tataatgctgatttgtgtacagtcattactag
ggaaaccgttatatttcagcgctcctaaagcgcccccttgtgacagagaatgaattttta
tttccaataaat-tttttcagctgtttatgttcaaattattgcaattatcgatccatgtg
taaatgtgaaagaagttaatgtgccttttaaaaatctaaacaattaagtaatactaatat
aagaaattatgtacttgatttatcctttttaatggtataaaggttgaaatgccattgtat
tagat-------------------------------------------------------
------------------------------------------------------------
------------------------------------------------------------
------------------------------------------------------------
------------------------------------------------------------
------------------------------------------------------------
---------tga------------------------------------------------
------------------------------------------------------------
------------------------------------------------------------
------------------------------------------------------------
------------------------------------------------------------
------------------------------------------------------------
------------------------------------------gcacaagtagg-ccaaat
gcatcaatt--tggtggtgaatgaaagaaccagtcattattataatctgatttgat----
----tatagattaaaacactatttg--tgcatgttt------------atattcaaataa
tt-------------aaaaaaaaa-tgtgtagggggcccactgacattgaga---gggta
cagggcccagaatttggtgctacgcccctg------------------------------
------------------------------------------------------------
------------------------------------------------------------
----------------------------------------------------------
>hAT-N181_DR|791168
------------------------------------------------------------
------------------------------------------------------------
------------------------------------------------------------
------------------------------------------------------------
------------------------------------------------------------
------------------------------------------------------------
------------------------------------------------------------
------------------------------------------------------------
------------------------------------------------------------
------------------------------------------------------------
------------------------------------------------------------
------------------------------------------------------------
------------------------------------------------------------
------------------------------------------------------------
------------a-----------------tg----------------------------
-----------------------t------------------------------------
------------------------------------------------------------
---------------------------------------------------------cta
aaaga-tgtct----aa-aaatgtct-----------------------------aata-
gatgtc-t-aaa-t---gatgtc---------taaaa-atgt-------ctaatagatg-
--tctaata---gat-----gtc--taaaaga--cgta-taa-acatg------tctaat
ag----------------------------------------------------------
------------------------------------------------------------
------------------------------------------------------------
------------------------------------------------------------
-----------------------atgtcta------------------------a-aaat
gtc-------------------------------------------------taa-----
----tagatgtctaa------------tagatgtctaaaagacgtataa-acatg-----
tcttatagatgtct-----aa-aaatgtctaatagatgtct-------------------
------------------------------------------------------------
------------------------------------------------------------
------------------------------------------------------------
----------------------------------------------------------
>hAT-N181_DR|791169
------------------------------------------------------------
------------------------------------------------------------
------------------------------------------------------------
------------------------------------------------------------
------------------------------------------------------------
------------------------------------------------------------
------------------------------------------------------------
------------------------------------------------------------
------------------------------------------------------------
------------------------------------------------------------
------------------------------------------------------------
------------------------------------------------------------
------------------------------------------------------------
------------------------------------------------------------
------------------------------------------------------------
------------------------------------------------------------
------------------------------------------------------------
------------------------------------------------------------
--------------------------------------------------------gta-
aacaca-a-taa-t---gatgt---------c---taaacgt-------ctatttaaca-
--tgcaaaa---attaac--ttc--taataga--tgtt-ttggaga----------taag
-------c-----------aaatgcggaaa------------------------------
------------------------------------------------------------
------------------------------------------------------------
------------------------------------------------------------
-----------------------atgtatt------------------------ttaaaa
attgt---------ttgcaattgaaag-----------------catctgttatgtc---
----caaaggtctga------------tacatgtct-------ttaaaatgtct------
------------------------gctggatgaaaattcgaat------------tttta
aacatct-----------------------------------------------------
------------------------------------------------------------
------------------------------------------------------------
----------------------------------------------------------
>hAT-N181_DR|791170
------------------------------------------------------------
------------------------------------------------------------
------------------------------------------------------------
------------------------------------------------------------
------------------------------------------------------------
------------------------------------------------------------
------------------------------------------------------------
------------------------------------------------------------
------------------------------------------------------------
------------------------------------------------------------
------------------------------------------------------------
------------------------------------------------------------
------------------------------------------------------------
------------------------------------------------------------
------------------------------------------------------------
------------------------------------------------------------
------------------------------------------------------------
------------------------------------------------------------
--------------------------------------------------------gta-
aacaca-a-taa-t---gatgt---------c---taaacgt-------ctatttaaca-
--tgcaaaa---atttac--ttc--taataga--tgtt-ttgcaga----------taag
-------c-----------aaatgc-----------------------------------
------------------------------------------------------------
------------------------------------------------------------
------------------------------------------------------------
------------------------------------------------------------
------------------------------------------------------------
----------tctaa------------ta----tct-------tcaagaggta-------
------------------------------------------------------------
------------------------------------------------------------
------------------------------------------------------------
------------------------------------------------------------
----------------------------------------------------------
>hAT-N181_DR|791171
------------------------------------------------------------
------------------------------------------------------------
------------------------------------------------------------
------------------------------------------------------------
------------------------------------------------------------
------------------------------------------------------------
------------------------------------------------------------
------------------------------------------------------------
------------------------------------------------------------
------------------------------------------------------------
------------------------------------------------------------
---------------------------ttaaagatct-----------------------
-------------cttgatt----------------------------------------
--------------------------------tgatttttaaagatctctt---------
----------------------------gacgtctgtatgatgtcagttttacacacatt
ctgaatcgcaaacatcttaaagatgtttaatagaagtctatttcac---atctgatagga
aacgtcttgtagatgtcttgcagatgtgaatgcagacgtcaaatagacatctccgagatg
tacgtgtgctaatcaaaatcggccattaagaatcatgatcggcgcataactaaaaagaaa
atggg-tgctcc---taaa-tttttt-------gggatgc-tccta------------a-
---ctttt-tga-a-----------------gttgggagcac--cagtgctaccaag---
---t-aaat---aag------tt--------a-----a-tttcgagccc-------tgta
atgta--tgtatgc-----taatgttaaatctttagc-ttagtttgtcaaccaggctgct
t-----------------gttgctgtaagtaaattatgggccaggccagctaacgtc---
------------------------------------------------------------
---------------------aggttgccaacattaaccagtttca--------------
-------------gaaacaaccagtggttccgacacaccag--------------cagaa
gcagcactcaatggtggtgaatgaaagaaccagtcattattataatctgatttgat----
----tatagattaaaacactatttg--tgcatgttt------------atattcaaataa
ttt------------taaaaaaaa-tgtgtagggggcccactgacattgaga---gggta
cagggcccagaatttggtgctacgcccctg------------------------------
------------------------------------------------------------
------------------------------------------------------------
----------------------------------------------------------
>hAT-N181_DR|791172
------------------------------------------------------------
------------atacgtccacagg-----------------------------------
-----------------------------------------------------------a
tgt---------------------------------------------------------
------------------------------------------------------------
------------------------------------------------------------
------------------------------------------------------------
------------------------------------------------------atttta
aag-----actgttt-ggtt----------------------------------------
------------------------------------------------------------
-----------t------------------------------------------------
--------aaaa------------------------------------------------
------------------------------------------------------------
------------------------------------------------------------
-acatctgatgtg-----------------tt----------------------------
-----------------cataggt------------------------------------
------------------------------------------------------------
---------------------------------------------------------ctg
ataaa-catct-tt-caaa-----------------------------------------
--catc-t-taa-a---tacat---------attctaaatgt-------ctatttaacc-
--tcacaaa---aaagac--atc--taatata--tgtt-tcagga-----------tgag
-------c-----------aaacactataa------------------------------
----------------------aaaaaaac------------------------------
------------------------------------------------------------
------------------------------------------------------------
-----------------------atgtgtt------------------------ccagat
gta--------------------------------------------------aaca---
----caaacatcaaa------------tagacgttt-------ctgaggtgtatatacga
tttttaagatgtctgtaaaagtagatgtctaataaacgtgttccagtttagcatctaata
aatatgtc----------------------------------------------------
------------------------------------------------------------
------------------------------------------------------------
----------------------------------------------------------
>hAT-N181_DR|791173
------------------------------------------------------------
-------------tatatcagcaag-----------------------------------
-----------------------------------------------------------a
tgt---------------------------------------------------------
------------------------------------------------------------
------------------------------------------------------------
------------------------------------------------------------
------------------------------------------------------atttta
aag-----attgttt-ggtc----------------------------------------
------------------------------------------------------------
-----------t------------------------------------------------
-------ggaaa------------------------------------------------
------------------------------------------------------------
------------------------------------------------------------
-acatctgttgtg-----------------gt----------------------------
-----------------taaattt------------------------------------
------------------------------------------------------------
---------------------------------------------------------cag
ataaa-cacct-tg-aaaa-----------------------------------------
--catc-t-taa-a---tacat---------attcctaacat-------ctattgaaca-
--actaaaa---ctagac--gtctataacaga--tgtt-ttggagt----------taag
-------c-----------aaagtctttaa------------------------------
----------------------taatcaat------------------------------
------------------------------------------------------------
------------------------------------------------------------
-----------------------gtgtcct------------------------tcatat
gta--------------------------------------------------aaca---
----caaacatcaac------------cagacatc-------------------------
------------------------------------------------------------
------------------------------------------------------------
------------------------------------------------------------
------------------------------------------------------------
----------------------------------------------------------
>hAT-N181_DR|791174
------------------------------------------------------------
------------atacatctgaaag-----------------------------------
-----------------------------------------------------------a
tgt---------------------------------------------------------
------------------------------------------------------------
------------------------------------------------------------
------------------------------------------------------------
------------------------------------------------------atttta
aag-----attgttt-ggtt----------------------------------------
------------------------------------------------------------
-----------t------------------------------------------------
-------gggaa------------------------------------------------
------------------------------------------------------------
------------------------------------------------------------
-aaatctgctgtg-----------------tt----------------------------
-----------------taaattt------------------------------------
------------------------------------------------------------
---------------------------------------------------------ctt
ataaa-cgtct-tt-aaaa-----------------------------------------
--catc-t-taa-a---tacat---------attctaaccat-------ctattaaaca-
--tctgaaa---ctagat--gtc--taacata--cgtt-ttggagt----------tgag
-------c-----------aaactctccaa------------------------------
----------------------tattaaat------------------------------
------------------------------------------------------------
------------------------------------------------------------
-----------------------atgtctt------------------------ccatat
gta--------------------------------------------------aaca---
----caaacctcaaa------------tagacatct-------c----------------
------------------------------------------------------------
------------------------------------------------------------
------------------------------------------------------------
------------------------------------------------------------
----------------------------------------------------------
>hAT-N181_DR|791175
------------------------------------------------------------
-------------tacatttgcagg-----------------------------------
-----------------------------------------------------------a
tgt---------------------------------------------------------
------------------------------------------------------------
------------------------------------------------------------
------------------------------------------------------------
------------------------------------------------------attttg
aag-----attgtct-ggtc----------------------------------------
------------------------------------------------------------
-----------t------------------------------------------------
-------ggaaa------------------------------------------------
------------------------------------------------------------
------------------------------------------------------------
-acaactgatgtg-----------------tt----------------------------
-----------------cacaggt------------------------------------
------------------------------------------------------------
---------------------------------------------------------ctg
a-aaa-ggtct-tt-aaaaggtctgt---tgtac--------------------------
-taatt-t-taa-a---catatt------aaacactaaatgt-------ctatttaacg-
--tctcaaa---ctagat--atc--taataga--tgtt-ttgcagt----------tgag
-------c-----------aaagtctatat------------------------------
----------------------taataatt------------------------------
------------------------------------------------------------
------------------------------------------------------------
-----------------------gtgtctt------------------------ccatat
gta--------------------------------------------------aaca---
----caaacatcaaa------------taggcatct-------caggga-----------
------------------------------------------------------------
------------------------------------------------------------
------------------------------------------------------------
------------------------------------------------------------
----------------------------------------------------------
>hAT-N181_DR|791176
------------------------------------------------------------
------------------------------------------------------------
------------------------------------------------------------
------------------------------------------------------------
------------------------------------------------------------
------------------------------------------------------------
------------------------------------------------------------
------------------------------------------------------------
-------------tt-ggtc----------------------------------------
------------------------------------------------------------
-----------t------------------------------------------------
-------ggaaa------------------------------------------------
------------------------------------------------------------
------------------------------------------------------------
-acatctgctgtg-----------------tt----------------------------
-----------------caaatgt------------------------------------
------------------------------------------------------------
---------------------------------------------------------cag
ataaaccgtct-tt-aaaa-----------------------------------------
--cacc-t-taa-a---tacat---------attgtaaacac-------ctactgaaca-
--tctgaaa---ctagat--gtc--taataga--tatt-ttggagt----------tgag
-------c-----------aatgtctctaa------------------------------
----------------------taataaat------------------------------
------------------------------------------------------------
------------------------------------------------------------
-----------------------gtctctt------------------------ccatat
ata--------------------------------------------------aaca---
----caaacatcaaa------------tagacatct-------c------------acga
tttaaaagatgtctgtgaaactagatgtctaatagacattttgcagttg-----------
------------------------------------------------------------
------------------------------------------------------------
------------------------------------------------------------
----------------------------------------------------------
>hAT-N181_DR|791177
------------------------------------------------------------
----------------------aag-----------------------------------
-----------------------------------------------------------a
tgt---------------------------------------------------------
------------------------------------------------------------
------------------------------------------------------------
------------------------------------------------------------
------------------------------------------------------atttaa
aagt---tttttttt-ggtc----------------------------------------
------------------------------------------------------------
-----------t------------------------------------------------
-------ggaaa------------------------------------------------
------------------------------------------------------------
------------------------------------------------------------
-g-agctgctgtt-----------------tt----------------------------
-----------------tacaggt------------------------------------
------------------------------------------------------------
---------------------------------------------------------ctg
ataaa-ggtct-tt-aaaaggtctgc---c------------------------------
----tt-t-aaa-a---gacct---------attttaaatgt-------ctttttaatg-
--tctgaaa---ttaaat--atc--taataga--tgtt-ttgcagt----------tgag
-------c-----------aaatgctctaa------------------------------
----------------------taataaat------------------------------
------------------------------------------------------------
------------------------------------------------------------
-----------------------ggctctt------------------------tcatat
gta--------------------------------------------------aaca---
----caaacgtcaaa------------tagacatct-------caggga-----------
------------------------------------------------------------
------------------------------------------------------------
------------------------------------------------------------
------------------------------------------------------------
----------------------------------------------------------
>hAT-N181_DR|791178
------------------------------------------------------------
------------------------------------------------------------
------------------------------------------------------------
------------------------------------------------------------
------------------------------------------------------------
------------------------------------------------------------
------------------------------------------------------------
------------------------------------------------------------
------------ctt-agtc----------------------------------------
------------------------------------------------------------
-----------t------------------------------------------------
-------ggaaa------------------------------------------------
------------------------------------------------------------
------------------------------------------------------------
-atatctgctgtg-----------------tt----------------------------
-----------------caaatgt------------------------------------
------------------------------------------------------------
---------------------------------------------------------ctg
atgaa-cgtct-tt-taag-----------------------------------------
--gatc-t-taa-a---tacat---------atcctaaatgt-------ttatttaaag-
--tctgaaa---atagat--ttc--taataga--catt-ttgcgtta----tctaatagg
-------c-----------agatg-tctaa------------------------------
----------------------tagacatt------------------------------
------------------------------------------------------------
------------------------------------------------------------
-----------------------atgtctt------------------------ccatat
ata--------------------------------------------------aaca---
----caaacatcaaa------------aagacatct-------caggga-----------
------------------------------------------------------------
------------------------------------------------------------
------------------------------------------------------------
------------------------------------------------------------
----------------------------------------------------------
>hAT-N181_DR|791179
------------------------------------------------------------
------------------------------------------------------------
------------------------------------------------------------
------------------------------------------------------------
------------------------------------------------------------
------------------------------------------------------------
------------------------------------------------------------
------------------------------------------------------------
------------------------------------------------------------
------------------------------------------------------------
------------------------------------------------------------
------------------------------------------------------------
------------------------------------------------------------
------------------------------------------------------------
------------------------------------------------------------
------------------------------------------------------------
------------------------------------------------------------
------------------------------------------------------------
------------------------------------------------------------
----------------------------------------------attatggcagg---
---c--------------------------------------------------------
--------------------------------ttagc-ttatttgat------------g
t-----------------gtttctgagggta-----------------------------
----------------------------------cagttgtctcg------tgttctcct
-gttcaaaaataaatgtttttaaatc-aaaacttgcatcagtatcatggatcaaaatgtc
agtacacaaacccgatgtagcctacggtttaaaggtatttgagcacaagtagg-ccaaat
gcatcaatt--tggtggtgaatgaaagaaccagtcattattataatctgatttgat----
----tatagattaaaacactttttg--tgcatgttt------------atattcaaataa
tt--------------aaaaaaaa-tgtgtaggaggcccactgacattgaga---gggta
cagggcccagaattcggtgctacacccctgcatgggcgtggtaatggggggaaaagtgga
cctgactacccagggccccgtctagggagagggccctttgaaatcccaccaattttttat
aattatta-ttttttttgtagcctacttcgaattaattggccccttcaattgatgtcaat
gtc-------------------------------------------------------
>hAT-N181_DR|791180
------------------------------------------------------------
------------------------------------------------------------
------------------------------------------------------------
------------------------------------------------------------
------------------------------------------------------------
------------------------------------------------------------
------------------------------------------------------------
------------------------------------------------------------
------------------------------------------------------------
------------------------------------------------------------
------------------------------------------------------------
------------------------------------------------------------
------------------------------------------------------------
------------------------------------------------------------
------------------------------------------------------------
------------------------------------------------------------
------------------------------------------------------------
------------------------------------------------------------
-------gcgct---cataattattt-------attgtgc-tccta------------a-
---atatt-tga-a-----------------gttggaagcac--cagtgctacgaag---
-----taac---atg------ct--------a-------attcgagccc-------tgta
gagta--ca----------gaatat-----------------------------------
-------------------------taag-------------------------------
------------------------------------------------------------
------------------------------------------------------------
------------------------------------------------------------
------------------------------------------------------------
--------------------------ctgaatcttt------------a-----------
------------------------------------------------------------
------------------------------------------------------------
------------------------------------------------------------
------------------------------------------------------------
----------------------------------------------------------
>hAT-N181_DR|791181
-catgggcgtggtagt--ggggggaaaagtggacctgactacccagggccccgtcaaggg
agagggccctttgaaatcccaccaa--ttttt------ttttt--tt-ttttttttgtag
cctacttcgaattaattggcccctccaattgatgtcaatgtcattatttatttcaaaata
tattaataac-aacccccccccc------cacccgggattgtttagtccgcccatagacg
gcagtcagcggcaaacaagtaaggcagtgagtctagagcctgatcatgctgcgcaaaaag
cccaaatcgagctttcaaaaaaagaaagacaggaaggaaaaagaaaggaggcagaatgag
gggaagcaactgatgactgctttcttttcaaaaggtgaactgagtttgcttgttatgaaa
ctacatctaattaaagttaatatagtcaactccagacagctgctgctattgcagggctcg
aaattgcgaccattttggtcgca-----tataatgctgatttgtgtacagtcattactag
ggaaaccgtaatatttcagcgctcctaaagcgcccccttgtgacagagaattaattttta
tttccaataaat-tttttcagctgtttatggtcaaattattgcaattattgatccatgtg
taaatgtgaaagaagttaatgtgccttttaaaaatctaaacaattaagtaatactaatat
aagaaattatatacttgatttatcccttttaatggtataaaggttgaaatgccattgtat
tagatattttgggtctgtatacgtctgcaagatgtctgttaaagatctcttgatctggaa
agcacctgctgtatacaaacgtctggcagacgtctgtatgatgtcagttttacacacatt
ctgaatcgcaaacatcttaaagatgtctaatagaagtctatttcac---atctgatagga
aacgttttgtagatgtcttgcagatgtgaatgcagacgtcaaatagacatctccgagatg
tatgtgtgctaatcaaaatcagccattaagaatcaagatcggcgcataactaaaaagaaa
atggg-tgctcc---taaa-tttttt-------gggatgc-tctta------------a-
---ctttt-taa-a-----------------gttgggagcac--cagtgctacaaag---
---t-aaaa---aag------tt--------a-----a-tttcgagccc-------tgta
atgta--tgtatgc-----taatgttaaatctttagc-ttagtttgtcaaccaggctgct
t-----------------gttgctgtaagtaaattatgggccaggccagctaacgtttct
gagggta---------------------------cagttgtctcg------tgttctcct
-gttcaaaaataaatgtttttaaatc-aaaacttgcatcagtatcatggatcaaaatgtc
agtaaacaaacccgatgtagcctacggttttaaggtatttgagcacaagtagg-ccaaat
gcatcaatt--tggtgttgaatgaaagaaccagtcattattataatctgatttgat----
----tatagattaaaacactatttg--tgcatgttt------------atattcaaataa
t--------------ttaaaaaaa-tgtgtagggggcccactgacattgaga---gggta
cagggcccagaatttggtgctacgcccctg------------------------------
------------------------------------------------------------
------------------------------------------------------------
----------------------------------------------------------
>hAT-N181_DR|791182
------------------------------------------------------------
------------------------------------------------------------
------------------------------------------------------------
------------------------------------------------------------
------------------------------------------------------------
------------------------------------------------------------
------------------------------------------------------------
------------------------------------------------------------
------------------------------------------------------------
------------------------------------------------------------
------------------------------------------------------------
------------------------------------------------------------
------------------------------------------------------------
------------------------------------------------------------
------------------------------------------------------------
------------------------------------------------------------
------------------------------------------------------------
------------------------------------------------------------
-tggg-tgctcc---taaa-tttttt-------ctggtgc-tccta------------a-
---atttt-tga-a-----------------gttgggagcac--cggtgctaccaag---
---t-aaaa---aag------tt--------a-----a-tttcgagccc-------tgta
t-----------------------------------------------------------
------------------------------------------------------------
------------------------------------------------------------
------------------------------------------------------------
------------------------------------------------------------
------------------------------------------------------------
------------------------------atacat------------atat--------
------------------------------------------------------------
------------------------------------------------------------
------------------------------------------------------------
------------------------------------------------------------
----------------------------------------------------------
>hAT-N181_DR|791183
-catgggcgtggtagt--gggaggaaaagtggacctgactacccagggccatgtctaggg
agagggccctttgaaatcccaccaa--ttttttat---ttatttaaagttttttttgtag
cctacttcgaattaattgacccgtccaattgatgtcaatgtcattatttatttcaaaata
tattgataaca-------------------------------------------------
------------------------------------------------------------
------------------------------------------------------------
------------------------------------------------------------
------------------------------------------------------------
------------------------------------------------------------
--------------------------------cccccccgt-------------------
------------------------------------------------------------
------------------------------------------------------------
--------------------------ttctgagggta-----------------------
------------------------------------------------------------
------------------------------------------------------------
------------------------------------------------------------
------------------------------------------------------------
------------------------------------------------------------
------------------------------------------------------------
------------------------------------------------------------
------------------------------------------------------------
------------------------------------------------------------
------------------------------------------------------------
----------------------------------cagttgtctcg------tgttctcct
-gttcaaaaataaatgtttttaaatc-aaaacttgcatcagtatcatggatcaaaatgtc
agcacacaaaccctatgtagcctacggtttaaaggtatttgagcacaagtagg-ccaaat
gcatcaatt--tggtggtgaatgaaagaaccagtcattattataatctgatttgat----
----tataaattaaaacactatttg--tgcatgttt------------atattcaaataa
tt-------------tttaaaaat-tgtgcagggggcccactgagattgaga---gggta
cagggcccagaatttggtgctacgcacctg------------------------------
------------------------------------------------------------
------------------------------------------------------------
----------------------------------------------------------
>hAT-N181_DR|791184
------------------------------------------------------------
------------------------------------------------------------
------------------------------------------------------------
------------------------------------------------------------
------------------------------------------------------------
------------------------------------------------------------
------------------------------------------------------------
------------------------------------------------------------
------------------------------------------------------------
------------------------------------------------------------
------------------------------------------------------------
------------------------------------------------------------
------------------------------------------------------------
------------------------------------------------------------
------------------------------------------------------------
------------------------------------------------------------
------------------------------------------------------------
------------------------------------------------------------
-tgtg-tgcgac---taaa-ttttgg-------ctgatgc-gccta------------a-
---gtttt-taa-a-----------------gttaggagaac--cggtgctaccaag---
---c-aaaa---aggtagcaatt--------a-----a-ctcagggctcaa--t--tgcg
accat--tt---------------------------------------------------
------------------------------------------------------------
------------------------------------------------------------
------------------------------------------------------------
------------------------------------------------------------
------------------------------------------------------------
---------------------------tggtcgcat------------------------
------a-----------------------------------------------------
------------------------------------------------------------
------------------------------------------------------------
------------------------------------------------------------
----------------------------------------------------------
>hAT-N181_DR|791185
------------------------------------------------------------
------------------------a-----------------------------------
-----------------------------------------------------------a
tat---------------------------------------------------------
------------------------------------------------------------
------------------------------------------------------------
------------------------------------------------------------
------------------------------------------------------atttgt
a-a-----agcattt-agtc----------------------------------------
------------------------------------------------------------
-----------t------------------------------------------------
-------ggaaa------------------------------------------------
------------------------------------------------------------
------------------------------------------------------------
-acatctgtgta------------------------------------------------
-----------------------t------------------------------------
------------------------------------------------------------
---------------------------------------------------------aaa
atagg-cgttt-tt-aaaaggtctgt---ttta------------------at---taa-
aacatc-c-taa-a---tac----------------aaatgt-------ctatttaaca-
--tctgata---ggagac--gtc--caataga--tgtg-tcgcaga----------tgag
-------c-----------a----------------------------------------
------------------------------------------------------------
------------------------------------------------------------
------------------------------------------------------------
--------------------------tctt------------------------ctagat
gta--------------------------------------------------aaca---
----caaacatcaaa------------tagaagtct-------tcacggtgttc------
------------------------atgtgct-----------------------------
------------------------------------------------------------
------------------------------------------------------------
------------------------------------------------------------
----------------------------------------------------------
>hAT-N181_DR|791186
------------------------------------------------------------
------------------------------------------------------------
------------------------------------------------------------
------------------------------------------------------------
------------------------------------------------------------
------------------------------------------------------------
------------------------------------------------------------
------------------------------------------------------------
------------------------------------------------------------
------------------------------------------------------------
------------------------------------------------------------
------------------------------------------------------------
------------------------------------------------------------
------------------------------------------------------------
------------------------------------------------------------
------------------------------------------------------------
------------------------------------------------------------
------------------------------------------------------------
-tggg-tgcaac---taaa-ttttgg-------ctgatgc-gccta------------c-
---atttt-tta-a-----------------gttaagagcac--cggtgctaccaag---
---c-aaaa---agg------tt--------a-----a-tttcgagccc-------tg--
------------------------------------------------------------
------------------------------------------------------------
------------------------------------------------------------
------------------------------------------------------------
------------------------------------------------------------
------------------------------------------------------------
-------------------------------tgtat------------ggatgc------
------------------------------------------------------------
------------------------------------------------------------
------------------------------------------------------------
------------------------------------------------------------
----------------------------------------------------------
>hAT-N181_DR|791187
------------------------------------------------------------
------------------------------------------------------------
------------------------------------------------------------
------------------------------------------------------------
------------------------------------------------------------
------------------------------------------------------------
------------------------------------------------------------
------------------------------------------------------------
------------------------------------------------------------
------------------------------------------------------------
------------------------------------------------------------
------------------------------------------------------------
------------------------------------------------------------
------------------------------------------------------------
------------------------------------------------------------
------------------------------------------------------------
------------------------------------------------------------
------------------------------------------------------------
-tggg-tgctcc---taaa-tttttt-------ctggtac-tctta------------c-
---atttt-tga-a-----------------gttgggagcac--tggtgctaccaag---
---t-aaaa---aag------gt--------a-----a-tttcgagccc-------tgcc
tg----------------------------------------------------------
------------------------------------------------------------
------------------------------------------------------------
------------------------------------------------------------
------------------------------------------------------------
------------------------------------------------------------
---------------------------agaatatat------------gta---------
------------------------------------------------------------
------------------------------------------------------------
------------------------------------------------------------
------------------------------------------------------------
----------------------------------------------------------
>hAT-N181_DR|791188
------------------------------------------------------------
------------------------------------------------------------
------------------------------------------------------------
------------------------------------------------------------
------------------------------------------------------------
------------------------------------------------------------
------------------------------------------------------------
------------------------------------------------------------
------------------------------------------------------------
------------------------------------------------------------
------------------------------------------------------------
------------------------------------------------------------
------------------------------------------------------------
------------------------------------------------------------
------------------------------------------------------------
------------------------------------------------------------
------------------------------------------------------------
------------------------------------------------------------
-tggg-tgcgac---taaa-ttttgg-------ctgatgc-gccta------------a-
---atttt-taa-a-----------------gttaggagcac--cggtgctaccaag---
---c-aaaa---agg------tt--------a-----a-tttcgagccc-------tgc-
------------------------------------------------------------
------------------------------------------------------------
------------------------------------------------------------
------------------------------------------------------------
------------------------------------------------------------
------------------------------------------------------------
-------------------------------atacg------------tcatgttaat--
------------------------------------------------------------
------------------------------------------------------------
------------------------------------------------------------
------------------------------------------------------------
----------------------------------------------------------
>hAT-N181_DR|868568
------------------------------------------------------------
------------------------------------------------------------
------------------------------------------------------------
------------------------------------------------------------
------------------------------------------------------------
------------------------------------------------------------
------------------------------------------------------------
------------------------------------------------------------
------------------------------------------------------------
------------------------------------------------------------
------------------------------------------------------------
------------------------------------------------------------
------------------------------------------------------------
------------------------------------------------------------
------------------------------------------------------------
------------------------------------------------------------
------------------------------------------------------------
------------------------------------------------------------
-tgtg-tgcgat---taca-ttttag-------atgatgt-acctac-----------a-
---ttttt-tta-a-----------------gttaggagcac--cggtgctaccaat---
---c-aaaa---att------tt--------a-----a-tttccagccc-------tg-g
ttaat--aa---------------------------------------------------
------------------------------------------------------------
------------------------------------------------------------
------------------------------------------------------------
------------------------------------------------------------
------------------------------------------------------------
--------------------------atgtataataa-----------------------
------------------------------------------------------------
------------------------------------------------------------
------------------------------------------------------------
------------------------------------------------------------
----------------------------------------------------------
>hAT-N181_DR|868569
------------------------------------------------------------
------------------------------------------------------------
------------------------------------------------------------
------------------------------------------------------------
------------------------------------------------------------
------------------------------------------------------------
------------------------------------------------------------
------------------------------------------------------------
------------------------------------------------------------
------------------------------------------------------------
------------------------------------------------------------
------------------------------------------------------------
------------------------------------------------------------
------------------------------------------------------------
------------------------------------------------------------
------------------------------------------------------------
------------------------------------------------------------
------------------------------------------------------------
-tggg-tgcgac---taaa-------------cttgatgc-gccta------------a-
---attat-taa-a-----------------gttaggagcac--tggtgctgccaag---
---c-aaag---agg------tt--------a-----a-tttcgagccc-------tgat
ata---------------------------------------------------------
------------------------------------------------------------
------------------------------------------------------------
------------------------------------------------------------
------------------------------------------------------------
------------------------------------------------------------
------------------------------gtactc------------ttgttaaa----
------------------------------------------------------------
------------------------------------------------------------
------------------------------------------------------------
------------------------------------------------------------
----------------------------------------------------------
>hAT-N181_DR|868570
------------------------------------------------------------
------------------------------------------------------------
------------------------------------------------------------
------------------------------------------------------------
------------------------------------------------------------
------------------------------------------------------------
------------------------------------------------------------
------------------------------------------------------------
------------------------------------------------------------
------------------------------------------------------------
------------------------------------------------------------
------------------------------------------------------------
------------------------------------------------------------
------------------------------------------------------------
------------------------------------------------------------
------------------------------------------------------------
------------------------------------------------------------
------------------------------------------------------------
-tggc-tgcgac---taaa-ttttgg-------ctgatgc-gccta------------c-
---atttt-taa-a-----------------gttaggagcac--cggtgctaccaat---
---c-aaaa---agg------tt--------a-----a-tttcgagccc-------tga-
------------------------------------------------------------
------------------------------------------------------------
------------------------------------------------------------
------------------------------------------------------------
------------------------------------------------------------
------------------------------------------------------------
-------------------------------tgtgt------------atgta-------
------------------------------------------------------------
------------------------------------------------------------
------------------------------------------------------------
------------------------------------------------------------
----------------------------------------------------------
>hAT-N181_DR|868571
-catgggcgtggtagt--ggggggaaaagtggacctgactacccagggccccgtctagag
agagggccctttgaaatcccaccaa--tttttta----ttatta----ttttttttgtag
cctacttcgaattaattggcccctccaattgatgtcaatgtcattatttatttcaaaata
tattgataac--------------------------------------------------
------------------------------------------------------------
------------------------------------------------------------
------------------------------------------------------------
------------------------------------------------------------
--------accattttggtcgca-----tataatgctgatttgtgtacagtcattactag
ggaaaccgtaatatttcagcgctcctaaagcgcccccttgtgacagagaatgaattttta
tttccaataaat-tttttcagctgtttatagtcaaattattgcaattatcgatccatgtg
taaatgtgaaagaagttaatgtgccttttaaaaatctaaacaattaagtaatactaatat
aagaaattatatacttgatttatcccttttaatggtataaaggttgaaatgccattgtat
tagatattttgtgtctgtatacgtctgccagatgtctgttaaagatctcttgatctggaa
agcacctgctgtatacaaacgtctggcagacgtctgtatgatgtcagttttacacacatt
ctgaatcgcaaacatcttaaagatgtctaatagaagtctatttcac---atctgatagga
aacgtcttgtagatgtcttgcagatgtgaatgcagatgtcaaatagacatctccgagatg
tacgtgtgctaatcaaaatcggccattaagaatcaagatcggcgcataactaaaaagaaa
atggg-tgctcc---taaa-tttttt-------gggatgc-tccta------------a-
---ctttt-tga-a-----------------gttgggagcac--cagtgctaccaag---
---t-aaaa---aag------tt--------a-----a-tttcgagccc-------tgta
atgta--tgtatac-----taatgttaaatctttagc-ttagtttgtcaaccaggctgct
t-----------------tttgctgtaagtaaattatgggccaggccagctaacgcc---
-aggttgccaacattaaccagtttcagaaacaaccagtggttccgactggctgctcttct
ggagaaaaaataaatgttttttaatc-aaaacttgcatcagtttcatggatcaaaatgtc
agtacacaaacccgatgtagcctacgatttaaaggtatttgagcacaagtagg-ccaaat
gcatcaatt--tggtggtgaatgaaagaaccattcagtattataatctgctttgat----
----tatagattaaaacactatttg--tgcatgttt------------atattcaaataa
ttt------------aaaaataaa-tgtgtagggggcccactgacattgaga---gggta
cagggcccagaatttgctgctacgcccctg------------------------------
------------------------------------------------------------
------------------------------------------------------------
----------------------------------------------------------
>hAT-N181_DR|868572
------------------------------------------------------------
------------------------------------------------------------
------------------------------------------------------------
------------------------------------------------------------
------------------------------------------------------------
------------------------------------------------------------
------------------------------------------------------------
------------------------------------------------------------
------------------------------------------------------------
------------------------------------------------------------
------------------------------------------------------------
------------------------------------------------------------
------------------------------------------------------------
------------------------------------------------------------
------------------------------------------------------------
------------------------------------------------------------
------------------------------------------------------------
------------------------------------------------------------
-tggg-tgctcc---taaa-tttttt-------ctggtgc-tccta------------a-
---atatt-tca-g-----------------gttgggagtac--cggtgctac-aag---
---t-aaga---aag------tt--------aat-tta-tttcgagccc-------tgtg
tta---------------------------------------------------------
------------------------------------------------------------
------------------------------------------------------------
------------------------------------------------------------
------------------------------------------------------------
------------------------------------------------------------
------------------------------atatat-------------tgttaacaggg
ctc---------------------------------------gaaattgtgacc------
----------attttgatcgcata------------------------------------
------------------------------------------------------------
------------------------------------------------------------
----------------------------------------------------------
>hAT-N181_DR|959196
------------------------------------------------------------
------------------------------------------------------------
------------------------------------------------------------
------------------------------------------------------------
------------------------------------------------------------
------------------------------------------------------------
------------------------------------------------------------
------------------------------------------------------------
------------------------------------------------------------
------------------------------------------------------------
------------------------------------------------------------
------------------------------------------------------------
------------------------------------------------------------
------------------------------------------------------------
------------------------------------------------------------
------------------------------------------------------------
------------------------------------------------------------
------------------------------------------------------------
-tggg-tgctcc---taaa-tttttt-------ctggtgc-tccta------------a-
---atttt-tga-a-----------------gttgggagcac--cggtgctaccaag---
---t-aaaa---aag------tt--------a-----a-tttcgagccc-------tga-
t-----------------------------------------------------------
------------------------------------------------------------
------------------------------------------------------------
------------------------------------------------------------
------------------------------------------------------------
------------------------------------------------------------
------------------------------atatat------------atat--------
------------------------------------------------------------
------------------------------------------------------------
------------------------------------------------------------
------------------------------------------------------------
----------------------------------------------------------
>hAT-N181_DR|959197
------------------------------------------------------------
------------------------------------------------------------
------------------------------------------------------------
------------------------------------------------------------
------------------------------------------------------------
------------------------------------------------------------
------------------------------------------------------------
------------------------------------------------------------
------------------------------------------------------------
------------------------------------------------------------
------------------------------------------------------------
------------------------------------------------------------
------------------------------------------------------------
------------------------------------------------------------
------------------------------------------------------------
------------------------------------------------------------
------------------------------------------------------------
------------------------------------------------------------
------------------------------------------------------------
------------------------------------------------------------
------------------------------------------------------------
---------tatgc-----taatgttaaatctttagc-ttagtttgtcaaccaggctgct
t-----------------gttgctgtaagtaaattatgagccaggccagctaatgtc---
------------------------------------------------------------
---------------------aggttgccaacattaaccagtttca--------------
-------------gaaacaaccagtggttccgacac-----------------accagcc
gcatcactcaatggtggtgaatgaaagaaccagtcattattataatctgatttgat----
----tatagattaaaacactatttg--tgcatgttt------------atattcaaatga
tt--------------aaaaaaaa-tgtgtagggggcccactgacattgaga---gggta
cagggcccagaatttggtgctacgcccctgcatgggcgtggtagtggggggaaaagtgga
cctgactacccagggccccatctagggagagggccctttgaaatcccaccaattttttta
tttatt---ttttttttgtagcctacttcgaattaattggcccctccaatttatgtcaat
gtcattatttatttcaaaatatattgataa----------------------------
>hAT-N181_DR|959198
------------------------------------------------------------
------------------------------------------------------------
------------------------------------------------------------
------------------------------------------------------------
------------------------------------------------------------
------------------------------------------------------------
------------------------------------------------------------
------------------------------------------------------------
--------acaatct-gacct---------------------------------------
------------------------------------------------------------
------------------------------------------------------------
------------------------------------------------------------
------------------------------------------------------------
------------------------------------------------------------
------------------------------------------------------------
------------------------------------------------------------
------------------------------------------------------------
------------------------------------------------------------
----------------------------------------------------------a-
accatg-t-taa-acac--------------attctaaacat-------ctatttaacat
cttctgaca---ggaaat--gtc--tcagaga--caca-ttgcagat--ta-----taaa
ccct--------------------------------------------------------
------------------------------------------------------------
------------------------------------------------------------
------------------------------------------------------------
-----------------------atgtata------------------------ccagat
gaa--------------------------------------------------aaca---
----tacacatcaat------------tagacgtct-------ctgtaatttac------
------------------------atgtgc------------------------------
------------------------------------------------------------
------------------------------------------------------------
------------------------------------------------------------
----------------------------------------------------------
>hAT-N181_DR|959199
------------------------------------------------------------
------------------------------------------------------------
------------------------------------------------------------
------------------------------------------------------------
------------------------------------------------------------
------------------------------------------------------------
------------------------------------------------------------
------------------------------------------------------------
------------------------------------------------------------
------------------------------------------------------------
------------------------------------------------------------
------------------------------------------------------------
------------------------------------------------------------
------------------------------------------------------------
------------------------------------------------------------
--------------------------------------------acagcctgcatct---
------------------------------------------------------------
------------------------------------------------------------
-tagg-tgctcc---taaa-tttatt-------ttggtgc-tccaa------------a-
---atatt-tga-a-----------------gttgggagcac--cggtgctaccaag---
---t-aaaa---aag------tt--------a-----a-tttcgagccc-------tgt-
c-----------------------------------------------------------
------------------------------------------------------------
------------------------------------------------------------
------------------------------------------------------------
------------------------------------------------------------
------------------------------------------------------------
------------------------------ttatat------------atat--------
------------------------------------------------------------
------------------------------------------------------------
------------------------------------------------------------
------------------------------------------------------------
----------------------------------------------------------
>hAT-N181_DR|959200
------------------------------------------------------------
------------------------------------------------------------
------------------------------------------------------------
------------------------------------------------------------
------------------------------------------------------------
------------------------------------------------------------
------------------------------------------------------------
------------------------------------------------------------
------------------------------------------------------------
------------------------------------------------------------
------------------------------------------------------------
------------------------------------------------------------
------------------------------------------------------------
------------------------------------------------------------
------------------------------------------------------------
------------------------------------------------------------
------------------------------------------------------------
------------------------------------------------------------
------------------------------------------------------------
---------------------------------------------------accaag---
---t-aaaa---aag------tt--------a-----a-tttcgagcca-------tgta
ttgta--tgtatgc-----taatgttaaatctttagc-ttagcttgtcaaccaggctgct
t-----------------gttgctgtaagtaaattatgggccaggccagctaatgtttct
gagggta---------------------------gagttgtctcc------tgttctcct
-gttcaaaaataaatgtttttaaatc-aaaacttgcatcagtatcatggatcaaaatgtc
agtacacaaacccgatgtagcctacggtttaaaggtatttgtgcacaagtagg-ccaaat
gcatcaact--tggtggtgaatgaaagaaccagtcattattataatctgatttgat----
----tatagattaaaacactatttg--tgcatgttt------------atattcaaataa
ttt------------aaaaaaaaa-tgtgtagggggcccactgacattgaga---gggta
cagggcccagaatttggtgctacgcttctgcatgggcgcggtagcgggggaaaaagtgga
cttgactacccagggccccgtctagggagagggccctttgaaatcccaccatttttttta
ttattttttttttttttgtagcctacttcgaattaattggcccctccaattgatgtcaat
gtcattatttatttcaaaatatattgataac---------------------------
>hAT-N181_DR|959201
------------------------------------------------------------
------------------------------------------------------------
------------------------------------------------------------
------------------------------------------------------------
------------------------------------------------------------
------------------------------------------------------------
------------------------------------------------------------
------------------------------------------------------------
------------------------------------------------------------
------------------------------------------------------------
------------------------------------------------------------
------------------------------------------------------------
------------------------------------------------------------
------------------------------------------------------------
------------------------------------------------------------
------------------------------------------------------------
------------------------------------------------------------
------------------------------------------------------------
---gg-tgctcc---taaa-tttatt-------ttggtgc-tccta------------a-
---atatt-tga-a-----------------gttgggagcac--cggtgctaccaag---
---t-aaaa---aag------tt--------a-----a-tttcgagccc-------tgta
t-----------------------------------------------------------
------------------------------------------------------------
------------------------------------------------------------
------------------------------------------------------------
------------------------------------------------------------
------------------------------------------------------------
------------------------------atatat------------atat--------
------------------------------------------------------------
------------------------------------------------------------
------------------------------------------------------------
------------------------------------------------------------
----------------------------------------------------------
>hAT-N181_DR|959202
------------------------------------------------------------
------------------------------------------------------------
------------------------------------------------------------
------------------------------------------------------------
------------------------------------------------------------
------------------------------------------------------------
------------------------------------------------------------
------------------------------------------------------------
------------------------------------------------------------
------------------------------------------------------------
------------------------------------------------------------
------------------------------------------------------------
------------------------------------------------------------
------------------------------------------------------------
------------------------------------------------------------
------------------------------------------------------------
------------------------------------------------------------
------------------------------------------------------------
---gg-tgcgac---taaa-tttt-------ggcttatgt-gccta------------a-
---attct-taa-g-----------------gttcggagcac--tggtgctaccaag---
-----aaaa---aag-----gtt--------a-----a-tttcgagccc-------tgat
gtgtg--tgtgtgt-----gtgtgt-----------------------------------
------------------------------------------------------------
------------------------------------------------------------
------------------------------------------------------------
------------------------------------------------------------
------------------------------------------------------------
--------------------------gtgtgtgtgt------------gtgtgcgtgcgt
g------------------------tgtgcg-----------------------tgcgtg
cg------------------tgcgtgcctgcctgcgtgcgtg------------------
------------------------------------------------------------
------------------------------------------------------------
----------------------------------------------------------
>hAT-N181_DR|959203
------------------------------------------------------------
------------------------------------------------------------
------------------------------------------------------------
------------------------------------------------------------
------------------------------------------------------------
------------------------------------------------------------
------------------------------------------------------------
------------------------------------------------------------
------------------------------------------------------------
------------------------------------------------------------
------------------------------------------------------------
------------------------------------------------------------
------------------------------------------------------------
------------------------------------------------------------
------------------------------------------------------------
------------------------------------------------------------
------------------------------------------------------------
------------------------------------------------------------
---gg-tgctct---taaa-tttatt-------ttggtgc-tccta------------a-
---atatt-tga-a-----------------gttgggagcac--cggtgctaccaag---
---t-aaaa---aag------tt--------a-----a-tttcgagccc-------tgt-
c-----------------------------------------------------------
------------------------------------------------------------
------------------------------------------------------------
------------------------------------------------------------
------------------------------------------------------------
------------------------------------------------------------
------------------------------ttatat------------atat--------
------------------------------------------------------------
------------------------------------------------------------
------------------------------------------------------------
------------------------------------------------------------
----------------------------------------------------------
>hAT-N181_DR|959204
------------------------------------------------------------
------------------------------------------------------------
------------------------------------------------------------
------------------------------------------------------------
------------------------------------------------------------
------------------------------------------------------------
------------------------------------------------------------
------------------------------------------------------------
------------------------------------------------------------
------------------------------------------------------------
------------------------------------------------------------
------------------------------------------------------------
------------------------------------------------------------
------------------------------------------------------------
------------------------------------------------------------
------------------------------------------------------------
------------------------------------------------------------
------------------------------------------------------------
---gg-tgctcc---taaa-attttg-------ttggtgc-tccta------------a-
---atatt-tga-a-----------------gttgggagcac--cggtgctaccaag---
---t-aaaa---aag------tt--------a-----a-tttcgagccc-------tg-a
t-----------------------------------------------------------
------------------------------------------------------------
------------------------------------------------------------
------------------------------------------------------------
------------------------------------------------------------
------------------------------------------------------------
------------------------------atatat------------atat--------
------------------------------------------------------------
------------------------------------------------------------
------------------------------------------------------------
------------------------------------------------------------
----------------------------------------------------------
>hAT-N181_DR|959205
------------------------------------------------------------
------------------------------------------------------------
------------------------------------------------------------
------------------------------------------------------------
------------------------------------------------------------
------------------------------------------------------------
------------------------------------------------------------
----------------------------------------------------------ta
aatg----tctattt-tgtccac-------------------------------------
------------------------------------------------------------
---------aat------------------------------------------------
-------agatgt---c------ta-----------------------------------
------------------------------------------------------------
------------------------------------------------------------
-atagatgttttg-------------cagatg-------------ag-------------
-----------------caaacgt------------------------------------
------------------------------------------------------------
---------------------------------------------------------cta
ataaa-tgtcaccttgatgtgtctgt---------------------gatatt--tatg-
tacgtc-t-gga-a---gatgt---------attttaaagat-------ctggaaaacag
tgttcgaag-----------gtc--tcataaa--cata-ttaaagtct------gctgaa
------------------------------------------------------------
------------------------------------------------------------
------------------------------------------------------------
------------------------------------------------------------
------------------------------------------------------------
------------------------------------------------------------
----cagacaccctaaa--------tttaaatat--------------------------
------------------------------------------------------------
------------------------------------------------------------
------------------------------------------------------------
------------------------------------------------------------
----------------------------------------------------------
>hAT-N181_DR|959206
------------------------------------------------------------
------------------------------------------------------------
------------------------------------------------------------
------------------------------------------------------------
------------------------------------------------------------
------------------------------------------------------------
------------------------------------------------------------
------------------------------------------------------------
------------------------------------------------------------
------------------------------------------------------------
------------------------------------------------------------
------------------------------------------------------------
------------------------------------------------------------
------------------------------------------------------------
------------------------------------------------------------
------------------------------------------------------------
------------------------------------------------------------
------------------------------------------------------------
---gg-tgctcc---taaa-tttatt-------ttggtgc-tccta------------a-
---atatt-tga-a-----------------gttgggagcac--cggtgctaccaag---
---t-aaaa---aag------tt--------a-----a-tttcgagccc-------tgtt
a-----------------------------------------------------------
------------------------------------------------------------
------------------------------------------------------------
------------------------------------------------------------
------------------------------------------------------------
------------------------------------------------------------
------------------------------gtacat------------gcat--------
------------------------------------------------------------
------------------------------------------------------------
------------------------------------------------------------
------------------------------------------------------------
----------------------------------------------------------
>hAT-N181_DR|959207
------------------------------------------------------------
------------------------------------------------------------
------------------------------------------------------------
------------------------------------------------------------
------------------------------------------------------------
------------------------------------------------------------
------------------------------------------------------------
------------------------------------------------------------
------------------------------------------------------------
------------------------------------------------------------
------------------------------------------------------------
------------------------------------------------------------
------------------------------------------------------------
------------------------------------------------------------
------------------------------------------------------------
------------------------------------------------------------
------------------------------------------------------------
------------------------------------------------------------
-tggg-tgcggc---aaaa-ttttgg-------ctgatgc-gcatt------------c-
---atttt-tta-a-----------------gttaggagcac--cggtgctactaag---
---c-aaaa---agg------ta--------a-----attttcgagccc-------tgt-
------------------------------------------------------------
------------------------------------------------------------
------------------------------------------------------------
------------------------------------------------------------
------------------------------------------------------------
------------------------------------------------------------
------------------------------gtgtgt------------gtgtg-------
------------------------------------------------------------
------------------------------------------------------------
------------------------------------------------------------
------------------------------------------------------------
----------------------------------------------------------
>hAT-N181_DR|959208
---tgggcgtggtagt--ggggggaaaagtggacctgactacccagggccctgtctagag
agagggccctttgaaatcccaccaa-----------------------------------
------------------------------------------------------------
------------------------------------------------------------
------------------------------------------------------------
------------------------------------------------------------
------------------------------------------------------------
------------------------------------------------------------
------------------------------------------------------------
------------------------------------------------------------
------------------------------------------------------------
------------------------------------------------------------
------------------------------------------------------------
------------------------------------------------------------
------------------------------------------------------------
------------------------------------------------------------
------------------------------------------------------------
------------------------------------------------------------
--------------------ttttttat-attattatttt-ttttgt-----------a-
-acctacctcga-a-----------------ttaattggcccctcaatgtcattattta-
-tttcaaaa---tat----------------------a-ttgataaccc-------ccca
tcccc--cccccca-----aaatgt-----------------------------------
------------------------------------------------------------
------------------------------------------------------------
-----------------------------------------------------------c
agtacacaaacccgatgtagcctacggtttaaaggtatttgagcacaagtagg-ccaaat
gcatcaatt--tggtggtgaatgaaagaaccagtcattattataatctgatttgat----
----tatagattaaaacactatttg--tgcatgttt------------atattcaaataa
tta------------aaaaaaaaaatgtgtagggggcccactgacattgata---gggta
caggggccagaatttggtgctacgccc---------------------------------
------------------------------------------------------------
------------------------------------------------------------
----------------------------------------------------------
>hAT-N181_DR|1048197
---------------------------------tacagaag------------tctaata
gatg---tctatagatgtataatag-----------------------------------
-----------------------------------------------------------a
tgtc--------------------------------------------------------
------------------------------------------------------------
------------------------------------------------------------
------------------------------------------------------------
----------------------------------------------ttacagaagtctag
tag-----atgtcttatgtc----------------------------------------
------------------------------------------------------------
-----------t------------------------------------------------
-------aatag------------------------------------------------
------------------------------------------------------------
------------------------------------------------------------
-atgtctaataga-----------------tg----------------------------
-----------------------g------------------------------------
------------------------------------------------------------
---------------------------------------------------------cta
ataga-tggct----aatagatgtct-----------------------------tata-
gatgtc-t-aat-g---gatgtc---------taatagatgt-------cttatagatg-
--tctaata---aat-----gtc--ttataga--tgtc-taatagatg------tcttat
ag----------------------------------------------------------
------------------------------------------------------------
------------------------------------------------------------
------------------------------------------------------------
-----------------------atgtcta------------------------atagat
gtc-------------------------------------------------tta-----
----tagatgtctaa------------taaatgtcttatagatgtctaatagatg-----
tctaatagatgtct-----tatagatgtctaatagatgtcgtatagatg----tctaata
gatgtctaataaatgtcttatagatgtcta-atagatgtcttataga-------------
--tgtctaataaatgtcttgt------agatgtctaatagatgtctaatagatgtcttat
agatgtcttatagatgtctaatagatgtcgtatagat------gtctaatagatgtcaag
tctaataaatgtcttaagatgtcttatagatgtcta------taatcttatagatgtt
>hAT-N181_DR|1048198
------------------------------------------------------------
------------------------------------------------------------
------------------------------------------------------------
------------------------------------------------------------
------------------------------------------------------------
------------------------------------------------------------
------------------------------------------------------------
------------------------------------------------------------
------------------------------------------------------------
------------------------------------------------------------
------------------------------------------------------------
------------------------------------------------------------
------------------------------------------------------------
------------------------------------------------------------
------------------------------------------------------------
------------------------------------------------------------
------------------------------------------------------------
------------------------------------------------------------
-tggg-tgctcc---taaa-tttttt-------ctggtgc-tccta------------a-
---atatt-tga-a-----------------gttgggagcac--cggtgctaccaag---
---t-aaaa---aag------tt--------a-----a-tttctagccc-------t---
------------------------------------------------------------
------------------------------------------------------------
------------------------------------------------------------
------------------------------------------------------------
------------------------------------------------------------
------------------------------------------------------------
---------------------------ttcttatat------------atat--------
------------------------------------------------------------
------------------------------------------------------------
------------------------------------------------------------
------------------------------------------------------------
----------------------------------------------------------
>hAT-N181_DR|1048199
-catgggcgtggtagt--ggggggaaaagtggacctgactacccagggccccgtctaggg
agagggccctttgaaatcccaccaa--tttttta----ttatta-tt--tttttttgtag
cctacttcaaattaattggcccctccaattgatgtcaatgtcattatttatttcaaaata
tattgatac---------------------------------------------------
------------------------------------------------------------
------------------------------------------------------------
------------------------------------------------------------
------------------------------------------------------------
------------------------------------------------------------
------------------------------------------------------------
------------------------------------------------------------
------------------------------------------------------------
------------------------------------------------------------
------------------------------------------------------------
------------------------------------------------------------
------------------------------------------------------------
------------------------------------------------------------
------------------------------------------------------------
------------------------------------------------------------
------------------------------------------------------------
------------------------------------------------------------
------------------------------------------------------------
------------------------------------------------------------
-----------------------------------agttgtctcg------tgttctcct
-gttcaaaaataaatgtttttaaatc-aaaacttgcatcagtatcatggatcaaaatgtc
agtacacaaacgcgatgtagcctactgtttaaaggtatttgagcacaagtagg-ccaaat
gcatcaatt--tggtggtgaatgaaagaaccagtcattattataatctgatttgat----
----tatagattaaaacactatttg--tgcattttt------------atattcaaataa
tt-------------aaaaaaaaa-tgtgtagggggcccactgacattgaga---gggta
cagggcccagaatttggtgctacgcccctg------------------------------
------------------------------------------------------------
------------------------------------------------------------
----------------------------------------------------------
>hAT-N181_DR|1048200
------------------------------------------------------------
------------------------------------------------------------
------------------------------------------------------------
------------------------------------------------------------
------------------------------------------------------------
------------------------------------------------------------
------------------------------------------------------------
------------------------------------------------------------
------------------------------------------------------------
------------------------------------------------------------
------------------------------------------------------------
------------------------------------------------------------
------------------------------------------------------------
------------------------------------------------------------
------------------------------------------------------------
------------------------------------------------------------
------------------------------------------------------------
------------------------------------------------------------
-tggg-tgctcc---taat-tttttt-------ctggtgc-tccta------------a-
---atatt-tca-g-----------------gttggcagcac--cggtgctaccaag---
---t-aaga---aag------tt--------a-----a-tttcgagccc-------tgca
t-----------------------------------------------------------
------------------------------------------------------------
------------------------------------------------------------
------------------------------------------------------------
------------------------------------------------------------
------------------------------------------------------------
------------------------------atatat------------atat--------
------------------------------------------------------------
------------------------------------------------------------
------------------------------------------------------------
------------------------------------------------------------
----------------------------------------------------------
>hAT-N181_DR|1048201
------------------------------------------------------------
------------------ctttaag-----------------------------------
-----------------------------------------------------------a
tgt---------------------------------------------------------
------------------------------------------------------------
------------------------------------------------------------
------------------------------------------------------------
-----------------------------------------------------attttta
aaa-----attgttt-aatc----------------------------------------
------------------------------------------------------------
-----------t------------------------------------------------
-------ggaaa------------------------------------------------
------------------------------------------------------------
------------------------------------------------------------
-atatctg----------------------tt----------------------------
-----------------caaaggt------------------------------------
------------------------------------------------------------
---------------------------------------------------------gtg
atgaa-catct-tt-aaaagctcagc---tgaatggaca--ttcta---aatt---tta-
aacatc-t-taa-a---gacac---------atttcaaacgt-------ttatttaatg-
--tctgaaa---attgat--gtg--taataga--catt-ttgcacaa-------------
------------------------------------------------------------
------------------------------------------------------------
------------------------------------------------------------
------------------------------------------------------------
-----------------------acatctt------------------------ttagat
gta--------------------------------------------------aaca---
----caaagatcaaa------------gagacatct-------ctgtgatgtat------
------------------------gtgtg-------------------------------
------------------------------------------------------------
------------------------------------------------------------
------------------------------------------------------------
----------------------------------------------------------
>hAT-N181_DR|1048202
------------------------------------------------------------
------------------------------------------------------------
------------------------------------------------------------
------------------------------------------------------------
------------------------------------------------------------
------------------------------------------------------------
------------------------------------------------------------
-------------------------------------------------------tgtta
aac----------tt-catc----------------------------------------
------------------------------------------------------------
-----------t------------------------------------------------
-------ggaaa------------------------------------------------
------------------------------------------------------------
------------------------------------------------------------
-gcatcagttttg-----------------ta----------------------------
-----------------caaaagt------------------------------------
------------------------------------------------------------
---------------------------------------------------------ctg
ataag-tgtct-tt-aaaatgtctgt---tttacaaaca--ttcta---tata---ata-
aacatc-t-taa-a---gacat---------attctgaacat-------ttgttttaca-
--tcaaaca---agagac--atg--atttaga--cata-ttgtagg----------tg--
------------------------------------------------------------
------------------------------------------------------------
------------------------------------------------------------
------------------------------------------------------------
------------------------------------------------------------
------------------------------------------------------------
------------------------------------------------------------
------------------------------------------------------------
------------------------------------------------------------
------------------------------------------------------------
------------------------------------------------------------
----------------------------------------------------------
>hAT-N181_DR|1048203
-t----------------gagaggg----------------tacagggcccagtttggtg
ctaagcccc---------------------------------------------------
------------tgatt-------------------------------------------
------------------------------------------------------------
------------------------------------------------------------
------------------------------------------------------------
------------------------------------------------------------
--acatctaattaaagttaacatagtcaactccagacagctgctgctaatgcagggctcg
aaattgcgaccattttggtcgcat------taatgctgatttgtgtacagtcattactag
ggaaaccgtaatatttcagcgcacctaaagcgcccccttgtgacagagaatgaattttta
tttccaataaat-tttttcagctgtttatggtcaaattattgcaattatcgatccatgtg
taaatgtgaaagaagttaatgtgccttttaaaaatctaaac----aagtaatactaatat
aagaaattatatacttgatttatcccttttaatggtataaaggttgaaatgccattgtat
tagatattttgtgtctgtatacgtctgcaagatgtctgtcaaagatctcttgatctggaa
agcacctgctgtatacaaacgtctggcagacgtctgtatgatgtcagttttacacacatt
ctgaatcgcaaacatcttaaagatgtctaataaaagtctatttcac---atctgatagga
aacgtcttgtagatgtcttgcagatgtgaatgcagacgtcaaatagacatctccgagatg
tacgtgtgctaatcaaaatcggccattaacaatcaagatcagcacttaactacaaaaaaa
atggg-tgctcc---taaa-tttttt-------gggatgc-tatta------------a-
---ctttt-tga-a-----------------gttgggagcac--cagtgctacccag---
---t-aaaa---aag------tt--------a-----a-tttcgagccc-------tgta
atgta--tgtatgc-----taatcttaaatctttagc-ttagtttgtcaaccaggctgct
t-----------------gttgctgtaagtaaattatgggccaggccagctaacgtttct
gagggta---------------------------cagttgtcttg------tgttctcct
-gttcaaaaataaatgtttt-aaatc-aaaacttgcatcagtatcatggatcaaaatgtc
agtacacaaacccgatgtagcctacggtttaaaggtatttaagcacaagtaga-ccaaat
gcatcaatt--tggtggtgaatgaaagaaccagtcattattataatctgatttgat----
----tatagattaaaacactatttg--tgcatgttt------------atattcaaataa
ttt--------------aaaaaaa-tgtgtagggggccgactgacattca----------
--------------------------------tgggcgtggtagtgggggaaaaagtgga
cctgactacccagggccccgtgtagggagagggccctttgaaatcccaccaattttttat
tatt-----atttttttgtagcctactccgatttaattggcccctccaattgatgtcaat
gtccttatttatttcaatatttattgataacccccc----------------------
>hAT-N181_DR|1048204
------------------------------------------------------------
-------------tacttctgcaag-----------------------------------
-----------------------------------------------------------a
tgt---------------------------------------------------------
------------------------------------------------------------
------------------------------------------------------------
------------------------------------------------------------
------------------------------------------------------atttta
aag-----accattt-ggtc----------------------------------------
------------------------------------------------------------
-----------t------------------------------------------------
-------ggaaa------------------------------------------------
------------------------------------------------------------
------------------------------------------------------------
-acttctgatgtg-----------------ta----------------------------
-----------------caaagta------------------------------------
------------------------------------------------------------
---------------------------------------------------------ctg
ataaa-cttct-tt-aaaa----------------------ttttacttagac-----at
aatatt-t------------------------------------------tacttggca-
--tacaaaa--taatagt-ggtc--taataga----------------------------
------------------------------------------------------------
------------------------------------------------------------
------------------------------------------------------------
------------------------------------------------------------
------------------------------------------------------------
------------------------------------------------------------
------------------------------------------------------------
------------------------------------------------------------
------------------------------------------------------------
------------------------------------------------------------
------------------------------------------------------------
----------------------------------------------------------
>hAT-N181_DR|1048205
------------------------------------------------------------
------------------------------------------------------------
------------------------------------------------------------
------------------------------------------------------------
------------------------------------------------------------
------------------------------------------------------------
------------------------------------------------------------
------------------------------------------------------------
------------------------------------------------------------
------------------------------------------------------------
------------------------------------------------------------
------------------------------------------------------------
------------------------------------------------------------
------------------------------------------------------------
------------------------------------------------------------
------------------------------------------------------------
------------------------------------------------------------
------------------------------------------------------------
-tggg-tgctcc---taaa-tttttt-------ctggtgc-tccta------------a-
---atgtt-tca-g-----------------gttgggagcac--cagtgctaccaag---
---t-aaga---aag------tt--------a-----a-tttcgagccc-------tgt-
a-----------------------------------------------------------
------------------------------------------------------------
------------------------------------------------------------
------------------------------------------------------------
------------------------------------------------------------
------------------------------------------------------------
------------------------------atatat------------atat--------
------------------------------------------------------------
------------------------------------------------------------
------------------------------------------------------------
------------------------------------------------------------
----------------------------------------------------------
>hAT-N181_DR|1048206
-catgggcgtggtagt---ggggaaaaagtggacctgactacccagggcgccgtctaggg
agagggccctttgaaatcccaccaa--ttttttttttttttttt-at-ttttttttgtag
cctacttcgaatcaa------cctccaattgatgtcaatgtcattatttatttcaaaata
tattaataac-ccccccccc------------cagaaatggtttagtccgcccatagacg
gcagccagcggcaaacaagtaacgcagtgag--tagagcctgatcatgctgcgcaaaaag
cccaaatcgggctttaaaaaaaagaaagacagaaaggaaaaagaaaggaggcagaatgag
gggaagcagctaatgactgctttcttttcaaaaggcgaactgagtttgct--ttatgaaa
ctacatctaattaaagttaacatagtcaactctagacagctgctgctaatgcagggctc-
-aattgcgaccattttggtcgca-----tataatgctaatttgtgtacagtcattactag
ggaaaccataatatttcagcactcctaaagcgcccccttgtgacagagaatgaattttta
tttccaatacat-tttttcagctgtttatggtcaaattgttgcaattatcgatccatgtg
taaatgtgaaagaagttaatgtgccttttaaaaatccaaacaattaggtaatactaatat
aagaaattatattcttgatttatgccttttagtggtataaaggttgaaatacgattgtat
tagatattttgtgtctgtatacgtctgtaagatgtctgttaaagatctcttgatctggaa
agcacttgctgtatacaaacgtctggcagacgtctgtatgatgtcagttttacacacatt
ctgaatcgcaaacatcttaaaaatgtctaatagaagtctatttcat---atctgattgga
aacgtcttgtagatgtcttgcagatgtgaatgcagacgtcaaa-agactcgtc-------
------------------------------agtggggat-------ttactgggatgtag
attac-atctca---tttg-actttt-------a--------ttta--------------
---ttttt-tgatt-----------------gttgacgattt--gtattatggcagg---
---c--------------------------------------------------------
--------------------------------ttagc-ttatttgat------------t
t-----------------gtttctgagggta-----------------------------
----------------------------------cagttgtcttg------tgttctcct
-gttcaaaaataaatgtttttaaatc-aaaacttgcatcagtatcatggatcaaaatgtc
agtacacaaacccgatgtagcctatggtttaaaggtatttgagcacaagtagg-ccaaat
tcatcaatt--tggtggtgaatgaaagaaccattcattattataatctgatttgat----
----taaagattaaaacactatttg--tgcatgttt------------atattcaaataa
ataa----------ataaaaataa-tgtgtagggggcccattgacattgaga---gggta
cagggcccagaatttggtgctacgcccctg------------------------------
------------------------------------------------------------
------------------------------------------------------------
----------------------------------------------------------
>hAT-N181_DR|1048207
-------tctttcagatg-----------taaaatcaaatg------------tcaaat-
----------agacgtttctgctat-----------------------------------
-----------------------------------------------------------g
tac---------------------------------------------------------
------------------------------------------------------------
------------------------------------------------------------
------------------------------------------------------------
------------------------------------------------------a-----
-------------aa-ggtc----------------------------------------
------------------------------------------------------------
-----------t------------------------------------------------
-------aataa------------------------------------------------
------------------------------------------------------------
------------------------------------------------------------
-acatct-----------------------ta----------------------------
-----------------aaaatgt------------------------------------
------------------------------------------------------------
---------------------------------------------------------ctg
ttgaa-t---------------------------aaaca--ttcta---aatt---gta-
aacatt-t-taa-a---gat----------------------------------------
------------------------------------------------------------
------------------------------------------------------------
------------------------------------------------------------
------------------------------------------------------------
------------------------------------------------------------
------------------------------------------------------------
------------------------------------------------------------
------------------------------------------------------------
------------------------------------------------------------
------------------------------------------------------------
------------------------------------------------------------
------------------------------------------------------------
----------------------------------------------------------
>hAT-N181_DR|1048208
------------------------------------------------------------
------------------------------------------------------------
------------------------------------------------------------
------------------------------------------------------------
------------------------------------------------------------
------------------------------------------------------------
------------------------------------------------------------
------------------------------------------------------------
------------------------------------------------------------
------------------------------------------------------------
------------------------------------------------------------
------------------------------------------------------------
------------------------------------------------------------
------------------------------------------------------------
------------------------------------------------------------
------------------------------------------------------------
------------------------------------------------------------
------------------------------------------------------------
-tggg-tgctcc---taaa-tttttt-------ctggtgc-tccta------------a-
---atatt-tga-a-----------------gttgggagcac--cggtgctaccaag---
---t-aaaa---aag------tt--------a-----a-tttcgagccc-------tga-
t-----------------------------------------------------------
------------------------------------------------------------
------------------------------------------------------------
------------------------------------------------------------
------------------------------------------------------------
------------------------------------------------------------
------------------------------atatat------------atat--------
------------------------------------------------------------
------------------------------------------------------------
------------------------------------------------------------
------------------------------------------------------------
----------------------------------------------------------
>hAT-N181_DR|1048209
------------------------------------------------------------
------------------------------------------------------------
------------------------------------------------------------
------------------------------------------------------------
------------------------------------------------------------
------------------------------------------------------------
------------------------------------------------------------
------------------------------------------------------------
------------------------------------------------------------
------------------------------------------------------------
------------------------------------------------------------
------------------------------------------------------------
------------------------------------------------------------
------------------------------------------------------------
------------------------------------------------------------
------------------------------------------------------------
------------------------------------------------------------
------------------------------------------------------------
----------------------------------------attcta---aatt---gta-
aacatctt-----a---aatac---------attctaaatgt-------atatttaaca-
--tctgaca---gaagac--atc--tcattaa--tgca-atgcaaa-----tgctttaaa
at----------------------------------------------------------
------------------------------------------------------------
------------------------------------------------------------
------------------------------------------------------------
-----------------------acccctt------------------------tcagat
ata--------------------------------------------------aacagt-
---tcacacataaaa------------tagatgtct-------ctgcactgtgt------
------------------------gtgtgcaatc--------------------------
------------------------------------------------------------
------------------------------------------------------------
------------------------------------------------------------
----------------------------------------------------------
>hAT-N181_DR|1048210
-cataggtgtggtagt--ggggggaaaagtggacctgactacccagggccccgtctaggg
agagagccctttgaaatcccaccaa--tttttta----ttatta----ttttttttgtag
cctacttcgaattaattggcccctccaattgttgtcaatgtcattttttatttcaaaata
tattgataac-a------------------------------------------------
------------------------------------------------------------
------------------------------------------------------------
------------------------------------------------------------
------------------------------------------------------------
------------------------------------------------------------
------------------------------------------------------------
------------------------------------------------------------
------------------------------------------------------------
------------------------------------------------------------
------------------------------------------------------------
------------------------------------------------------------
------------------------------------------------------------
------------------------------------------------------------
------------------------------------------------------------
------------------------------------------------------------
------------------------------------------------------------
------------------------------------------------------------
------------------------------------------------------------
------------------------------------------------------------
------------------------------------------------------------
------------------------------------------------------------
------------------------------------------------------------
------------------------------------------------------------
------------------------------------------------------------
------------------------------------------------------------
------------------------------------------------------------
------------------------------------------------------------
------------------------------------------------------------
----------------------------------------------------------
>hAT-N181_DR|1048211
------------------------------------------------------------
------------------------------------------------------------
------------------------------------------------------------
------------------------------------------------------------
------------------------------------------------------------
------------------------------------------------------------
------------------------------------------------------------
------------------------------------------------------------
------------------------------------------------------------
------------------------------------------------------------
------------------------------------------------------------
------------------------------------------------------------
------------------------------------------------------------
------------------------------------------------------------
------------------------------------------------------------
------------------------------------------------------------
------------------------------------------------------------
------------------------------------------------------------
---gg-tgctcc---taaa-tttatt-------ttggtgc-tccta------------a-
---atatt-tga-a-----------------gttgggagcac--cggtgctaccaag---
---t-aaaa---aag------tt--------c-----a-tttcgagccc-------tgac
at----------------------------------------------------------
------------------------------------------------------------
------------------------------------------------------------
------------------------------------------------------------
------------------------------------------------------------
------------------------------------------------------------
------------------------------gtcatg-----------tctg---------
------------------------------------------------------------
------------------------------------------------------------
------------------------------------------------------------
------------------------------------------------------------
----------------------------------------------------------
>hAT-N181_DR|1048212
------------------------------------------------------------
------------------------------------------------------------
------------------------------------------------------------
------------------------------------------------------------
------------------------------------------------------------
------------------------------------------------------------
------------------------------------------------------------
------------------------------------------------------------
------------------------------------------------------------
------------------------------------------------------------
------------------------------------------------------------
------------------------------------------------------------
------------------------------------------------------------
------------------------------------------------------------
------------------------------------------------------------
--------------------------------------------acagcctgcgtct---
------------------------------------------------------------
-----------------------------------------------------------t
atggg-tgctcc---taaa-tttttt-------ctggtgc-tccta------------a-
---atatt-tga-a-----------------gttgggagcac--cggtgctaccaag---
---t-aaaa---aag------tt--------a-----a-tttctagccc-------t---
------------------------------------------------------------
------------------------------------------------------------
------------------------------------------------------------
------------------------------------------------------------
------------------------------------------------------------
------------------------------------------------------------
---------------------------ttcttatat------------atat--------
------------------------------------------------------------
------------------------------------------------------------
------------------------------------------------------------
------------------------------------------------------------
----------------------------------------------------------
>hAT-N181_DR|1048213
------------------------------------------------------------
-------------------taccaa-----------------------------------
------------------------------------------------------------
------------------------------------------------------------
------------------------------------------------------------
------------------------------------------------------------
------------------------------------------------------------
------------------------------------------------------------
------------------------------------------------------------
------------------------------------------------------------
------------------------------------------------------------
-------gaaaaaagtt------taatttcgaaacc------------------------
------------------------------------------------------------
------------------------------------------------------------
----tgtgatgt------------------------------------------------
------------------------------------------------------------
------------------------------------------------------------
------------------------------------------------------------
-tggg-tgcgac---taaa-ttttgt-------ctggtgc-accta--------------
--catttt-tga-a-----------------gtta-------------gctaccaag---
-----aaaa---aag------gt--------acc-t---actccagccc-------gcaa
ctg---------------------------------------------------------
------------------------------------------------------------
------------------------------------------------------------
------------------------------------------------------------
------------------------------------------------------------
------------------------------------------------------at----
---gcaggactcaaaattgcgaccg-ttggacgcat------------a-----------
------------------------------------------------------------
------------------------------------------------------------
------------------------------------------------------------
------------------------------------------------------------
----------------------------------------------------------
>hAT-N181_DR|1048214
------------------------------------------------------------
------------------------------------------------------------
------------------------------------------------------------
------------------------------------------------------------
------------------------------------------------------------
------------------------------------------------------------
------------------------------------------------------------
------------------------------------------------------------
------------------------------------------------------------
------------------------------------------------------------
------------------------------------------------------------
------------------------------------------------------------
------------------------------------------------------------
------------------------------------------------------------
------------------------------------------------------------
------------------------------------------------------------
------------------------------------------------------------
------------------------------------------------------------
---gg-tgctcc---taaa-tttatt-------ttggtgc-tccta------------a-
---atatt-tga-a-----------------gttgggagcac--cggtgctaccaag---
---t-aaaa---aag------tt--------a-----a-tttcgagccc-------tgt-
c-----------------------------------------------------------
------------------------------------------------------------
------------------------------------------------------------
------------------------------------------------------------
------------------------------------------------------------
------------------------------------------------------------
------------------------------ttatat------------atat--------
------------------------------------------------------------
------------------------------------------------------------
------------------------------------------------------------
------------------------------------------------------------
----------------------------------------------------------
>hAT-N181_DR|1048215
-catgggcgtggtagt--ggggggaaaagtggacctgactacccagggccccgtctaggt
agagggccctgtgaaatcccaccaa--tttttta---tttattt-t--atttttttgtag
cctactacaaattaattggcccctccaattgatgtcaatgtcattatttatttcaaaata
tattgataac-acccc------------ctctccgaaatggttaagtccgcccatagacg
gcagccggcggcaaacaagtaacgcagtgagtctagaacctgatcatgctgcgcaaaaag
cccaaatcgggctttcaaaaaaagaaagacaggaaggaaaaagaaaggaggcagaatgag
gggaagcagctgatgactgctttcttttcaaaaggtgaactgagtttgcttgttatgaaa
ctacatctaattaaagttaacatagtcaactccagacagctgctgctaatgcagggctcg
aaattgcgaccatttgcgtcgcatacagtataatgctaatttgtgtacagtcattactag
ggaaaccataatatttcagcgctcctaaagcgcccccttgtgacagagaatgaattttta
tttccaataaat-tttttcagctgtttatggacaaattattgcaattatcgatccatgtg
taaatgtgaaagaagttaatgtgccttttaaaaatctaaacaattaagtaatactaatat
aagaaattatatacttgatttatcccttttaatggtataaaggttgaaatgcgattgtat
tagatattttgtgtctgtatacgtctgcaagatgtctgttaaagatctcttgatctggaa
agcacctgctgtatacaaacgtctggcagacgtctgtatgatgtcagttttacacacatt
ctgaatcgcaaacatcttaaagatgtctaatagaagtctatttcac---atctgatagga
aacgtcttgtagatgtcttgcagatgtgaatgcagacgtcaaatagacatctccgagatg
tacgtgtgctaatcaaaatcggccattaggaatcatgatcggcgcataactaaaaagaaa
atagg-tgctcc---taaa-tttttt-------gggatgc-tccca------------a-
---ctttt-tga-a-----------------gttaggagcac--cagtgctaccaag---
---t-aaaa---aag------tt--------a-----a-ttttgagccc-------tgta
atgta--tgtatgc-----taatgttaaatctttagc-ttagtttgtcaaccaggctgct
t-----------------gttgctgtaagtaaattatgggccaggccagctaacgtc---
------------------------------------------------------------
---------------------aggttgccaacattaaccagtttca--------------
-------------gaaacaaccagtggttccgacacaccag--------------cagta
gcagcactcaatggtggtgaatgaaagaaccagtcattattataatctgatttgat----
----tatagattaaaacactatttg--tgcatgttt------------atattcaaataa
tt-------------ttaaaaaaa-tgtgtagggggcccactgacattgaga---gggta
cagggcccagaatttggtgctacgcccctg------------------------------
------------------------------------------------------------
------------------------------------------------------------
----------------------------------------------------------
>hAT-N181_DR|1048216
ccacagatgctctaaata--------atgtaagcgcaaaca------------tcaaatc
---------aagacgtctccgcgat-----------------------------------
-----------------------------------------------------------g
tac---------------------------------------------------------
------------------------------------------------------------
------------------------------------------------------------
------------------------------------------------------------
------------------------------------------------------gtgttc
t------------tt-ggtc----------------------------------------
------------------------------------------------------------
-----------t------------------------------------------------
-------ggaaa------------------------------------------------
------------------------------------------------------------
------------------------------------------------------------
-acatctgctgtg-----------------tt----------------------------
-----------------aagaggt------------------------------------
------------------------------------------------------------
---------------------------------------------------------ctg
a--------------------------------------------------------ta-
aacgtc------------------------------------------------------
------------------------------------------------------------
------------------------------------------------------------
------------------------------------------------------------
------------------------------------------------------------
------------------------------------------------------------
------------------------------------------------------------
------------------------------------------------------------
------------------------------------------------------------
------------------------------------------------------------
------------------------------------------------------------
------------------------------------------------------------
------------------------------------------------------------
----------------------------------------------------------
>hAT-N181_DR|1048217
-catgggcgtggtagt--ggggggaaaagtggacctgactacccagggccccgtctaggg
agagggccctttgaaatcccaccaa--tttttta---tttattt-ttattttttttgtag
cctatttcgaattaattggcccctccaattgatgtcaatgtcattatttatttcaaaata
tattgataac-ccctccc-------------ccggaaatggtttagtccacccatagacg
gcagccggcggcaaacaagtaacgcagtgagtccagagcctgatcatgctgcgcaaaaag
cccaaatcgggctttcaaaaaaagaaagacaggaaggaaaaagaaaggaggcagaatgag
gggaagcagctgatgactgctttcttttcaaaaggtgaactgagtttgcttgttatgaaa
ctacatctgattaaagttaacatagtcaactccagacagctgctgctaatgcagggctcg
aaattgcgaccatttgggtcgcatacagtataatgctgatttgtgtacagtcattactag
ggaaaccgtaatatttcagcgctcctaaagcgcccccttgtgacagagaatgaattttta
tttccaataaat-tttttcagctgtttatggtcaaattattgcaattatcgatccatgtg
tacatgtgaaagaagttaatgtgccttttaaaaatctaaacaattaagtaatactaatat
aagaaattatatacttgatttatcccttttaatggtttaaaggttgaaatgccattgtat
tagatattttgtgtctgtatatgtctgcaagatgtctgttaaagatctcttgatctggaa
agcacctgctgtatacaaacgtctggcagacgtctgtatgatgtcagttttacacacatt
ctgaatcgcaaacatcttaaaggtgtctaatagaagtctatttcac---atctgatagga
aacgtctcgtaga-----------tgtgaatgcagacgtcaaatagacatctccgagatg
tacgtgtgctaatcaaaatcggccattaagaatcatgatcggcgcataactgaaaagaaa
atggg-tgctcc---taaa-tttttt-------gggatgc-tccta------------a-
---ctttt-tga-a-----------------gttgggagcac--cagtgctaacaag---
---t-aaaa---aag------tt--------a-----a-tttcgagccc-------tgta
atgta--tgtatgc-----taatgttaaatctttagc-ttagtttgtcaaccaggctgct
t-----------------gtttatataagtaaattatgagccaggccagctagcgtc---
------------------------------------------------------------
---------------------aggttgccaacattaaccagtttca--------------
-------------gaaacaaccagtggttccgacacaccag--------------cagaa
gcagcactcaatggtggtgaatgaaagaaccagtcattattataatctgatttgat----
----tatagattaaaacactatttg--tgcatgttt------------atattcaaataa
ttt-----------aaaaaaaaaa-tgtgtagggggcccactgacattgaga---gggta
cagggcccagaatttggtgctacgcccctg------------------------------
------------------------------------------------------------
------------------------------------------------------------
----------------------------------------------------------
>hAT-N181_DR|1048218
------------------------------------------------------------
-------------------aactaa-----------------------------------
---------------------------------------------------tgcataat-
------------------------------------------------------------
------------------------------------------------------------
------------------------------------------------------------
------------------------------------------------------------
---------------------------------------------------cagggctcg
aaattgccaccggtttggtcgcat------------------------------------
------------------------------------------------------------
------------------------------------------------------------
------------------------------------------------------------
------------------------------------------------------------
------------------------------------------------------------
------------------------------------------------------------
------------------------------------------------------------
------------------------------------------------------------
----------------------------------------------------------ag
gtggg-tggatc---taaa-tttttt--------------------------------a-
-acatttc-tga-a-----------------gttagaagcgc--caatgctaccaag---
-----aaag---aatta----tt--------a-----a-tttcaagccc-------tgca
ttg---------------------------------------------------------
------------------------------------------------------------
------------------------------------------------------------
------------------------------------------------------------
------------------------------------------------------------
------------------------------------------------------------
---------------------------tttaaatct-----------aaagtt-------
------------------------------------------------------------
------------------------------------------------------------
------------------------------------------------------------
------------------------------------------------------------
----------------------------------------------------------
>hAT-N181_DR|1048219
------------------------------------------------------------
------------------------------------------------------------
------------------------------------------------------------
------------------------------------------------------------
------------------------------------------------------------
------------------------------------------------------------
------------------------------------------------------------
------------------------------------------------------------
------------------------------------------------------------
------------------------------------------------------------
------------------------------------------------------------
------------------------------------------------------------
------------------------------------------------------------
------------------------------------------------------------
------------------------------------------------------------
------------------------------------------------------------
------------------------------------------------------------
------------------------------------------------------------
-tggg-tgcgac---taaa-ttttgg-------ctgatgc-gccta------------a-
---atttt-taa-a-----------------gttaggagcac--cggtgctaccaag---
---c-aaaa---agg------tt--------a-----a-tttcgagccc-------tgc-
------------------------------------------------------------
------------------------------------------------------------
------------------------------------------------------------
------------------------------------------------------------
------------------------------------------------------------
------------------------------------------------------------
-------------------------------tttat------------atgta-------
------------------------------------------------------------
------------------------------------------------------------
------------------------------------------------------------
------------------------------------------------------------
----------------------------------------------------------
>hAT-N181_DR|1048220
-catgggtgtggtagt--ggggggaaacgtggacctgactacccagggccccatctaggg
agagggccctttgaaatcccaccaattttttttt-----------tt-ttttctccgtag
cctacttcgaattaattggcccctccaattgatgtcaatgtcattatttatttcaaaata
tatt--------------------------------------------------------
------------------------------------------------------------
------------------------------------------------------------
------------------------------------------------------------
------------------------------------------------------------
------------------------------------------------------------
------------------------------------------------------------
------------------------------------------------------------
------------------------------------------------------------
------------------------------------------------------------
------------------------------------------------------------
------------------------------------------------------------
------------------------------------------------------------
------------------------------------------------------------
------------------------------------------------------------
------------------------------------------------------------
------------------------------------------------------------
------------------------------------------------------------
------------------------------------------------------------
------------------------------------------------------------
------------------------------------------------------------
------------------------------------------------------------
------------------------------------------------------------
------------------------------------------------------------
------------------------------------------------------------
------------------------------------------------------------
------------------------------------------------------------
------------------------------------------------------------
------------------------------------------------------------
----------------------------------------------------------
>hAT-N181_DR|1048221
------------------------------------------------------------
------------------------------------------------------------
------------------------------------------------------------
------------------------------------------------------------
------------------------------------------------------------
------------------------------------------------------------
------------------------------------------------------------
------------------------------------------------------------
------------------------------------------------------------
------------------------------------------------------------
------------------------------------------------------------
------------------------------------------------------------
------------------------------------------------------------
------------------------------------------------------------
------------------------------------------------------------
------------------------------------------------------------
------------------------------------------------------------
------------------------------------------------------------
---gg-tgctcc---taaa-tttatt-------ttggtgc-tctta------------a-
---atatt-tga-a-----------------gttgggagcac--cggtgctaccaag---
---t-aaaa---aag------tt--------a-----a-tttcgagccc-------tgt-
c-----------------------------------------------------------
------------------------------------------------------------
------------------------------------------------------------
------------------------------------------------------------
------------------------------------------------------------
------------------------------------------------------------
------------------------------ttatat------------atat--------
------------------------------------------------------------
------------------------------------------------------------
------------------------------------------------------------
------------------------------------------------------------
----------------------------------------------------------
>hAT-N181_DR|1048222
------------------------------------------------------------
------------------------------------------------------------
------------------------------------------------------------
------------------------------------------------------------
------------------------------------------------------------
------------------------------------------------------------
------------------------------------------------------------
------------------------------------------------------------
------------------------------------------------------------
------------------------------------------------------------
------------------------------------------------------------
------------------------------------------------------------
------------------------------------------------------------
------------------------------------------------------------
------------------------------------------------------------
--------------------agatgtctaatagaagtctatttcac---atctgatagga
aacgtcttgtagatgtcttgcagatgtgaatgcagacgtcaaatagacatctccgagatg
tacatgtgctaatcaaaatcggccattaagaatcaagatcggcgcataactaaaaagaaa
atggg-tgctcc-tctaag-tttttt-------gggatgc-tccta------------a-
---ctttt-tga-a-----------------gttgggagcac--cagtgctaccaag---
---t-aaaa---aag------tt--------a-----a-tttcgagccc-------tgta
atgta--tgtattc-----taatgttaaatctttagc-ttagtttgtcaaccaggctgct
t-----------------gtttctgtaagtaaattatgggccaggccagctaacgtc---
-aggttgctaacattaaccagtttcagaaacaaaaagtggacctgactacccagggcccc
gtctagggagagggccctttgaaatcccaattttttattattattattatt--atttttt
tgtagcctacttcgaattaattggcccctccaattgatgtcaatgtcattatatcaaaat
atattgata-atattgataat--aagaaattatatacttgatttatcccttttaatgg--
---ataaaggttgaaataccattgtattagatattt-----------tgtgtctgtatag
tctgc--------------aagatgtctgttaaagatctcttgatctgaaaag--acctg
ctgtatacaaacgtttggcagacgtctgta------------------------------
------------------------------------------------------------
--------------------------------------------------tgatgtc-ag
ttttacacacattctgaaacatcttaa-------------------------------
>hAT-N181_DR|1123878
------------------------------------------------------------
------------------------------------------------------------
------------------------------------------------------------
------------------------------------------------------------
------------------------------------------------------------
------------------------------------------------------------
------------------------------------------------------------
------------------------------------------------------------
------------------------------------------------------------
------------------------------------------------------------
------------------------------------------------------------
------------------------------------------------------------
------------------------------------------------------------
------------------------------------------------------------
------------------------------------------------------------
--------------------------------------------acagcctgcgtct---
------------------------------------------------------------
------------------------------------------------------------
-tagg-tgctcc---taaa-tttatt-------ttgatgc-tccta------------a-
---atatt-tga-a-----------------gttgggagcac--cggtgctaccaag---
---t-aaaa---aag------tt--------a-----a-tttcgagccc-------tgt-
------------------------------------------------------------
------------------------------------------------------------
------------------------------------------------------------
------------------------------------------------------------
------------------------------------------------------------
------------------------------------------------------------
------------------------------atatat------------atat--------
------------------------------------------------------------
------------------------------------------------------------
------------------------------------------------------------
------------------------------------------------------------
----------------------------------------------------------
>hAT-N181_DR|1123879
------------------------------------------------------------
------------------------------------------------------------
------------------------------------------------------------
------------------------------------------------------------
------------------------------------------------------------
------------------------------------------------------------
------------------------------------------------------------
------------------------------------------------------------
------------------------------------------------------------
------------------------------------------------------------
------------------------------------------------------------
------------------------------------------------------------
------------------------------------------------------------
------------------------------------------------------------
------------------------------------------------------------
------------------------------------------------------------
------------------------------------------------------------
------------------------------------------------------------
-tggg-tgcgac---taaa-ttttgg-------ttgatgc-gccta------------a-
---atttt-taa-a-----------------gttaggagcac--cggtgctaccaag---
---c-aaaa---agg------tt--------a-----a-tttcgagccc-------tga-
------------------------------------------------------------
------------------------------------------------------------
------------------------------------------------------------
------------------------------------------------------------
------------------------------------------------------------
------------------------------------------------------------
-------------------------------tatat------------atatat------
------------------------------------------------------------
------------------------------------------------------------
------------------------------------------------------------
------------------------------------------------------------
----------------------------------------------------------
>hAT-N181_DR|1123880
------------tagt--ggggggaaaagtggacctgactacccagggccccgtctaggg
agagggccctttgaaattccaccaa--ttttttattaattattt-tt-tttc--------
----------------------------------------------aattattcaaaata
tattgataac-aacc-------------------gaaatggtttagtccgcccatagacg
gcagccgtcggcaaacaggtaacgcagtgagtctagagcctgataatgctgcgcaaaaag
cccaaatcgggctttc-aaaaaagaaagacaagaaggaaaaagaaaggaggcagaatgag
gggaagcagctgatgactg----cttttcaaaaggtgaactgagttttcttgttatgaaa
ttacatctaattgaagttaacatagtcaactccagacagctgctgctaatgcagggctcg
aaattgcgaccatttgggtcgcatacagtataatgctgatttgtgtacagtcattactag
ggaaaccgtaatatttcagcgcttctaaagcgcccccttgtgacagagaatgaattttta
tttccaataatt-tttttcagctgtttatggtcaaattattgcaattatcgatctatgtg
taaatgtgaaagaagttaatgtgccttttaaaaatctaaacaattaagtaatactaatat
aagaaattatataattcatttatcccttttaatggtataaagtttgaaatgctattgtat
tagatatt---tgtctgtatacgtctgcaagatgtctgttaaagatctcttgatctggaa
agcacctgctgtatacaaacgtctggcagacgtctgtgtgatgtcagttttacacacatt
ctgaatcgcaaacatcttaaagatgtctaatagtagtctatttcac---atctgatagga
aacgtcttgtagatgtcttgcagatgtgaatgcagacgtcaaatagacatctccgagatg
tacgtgtgccaatcaaaatcggccattaagaatcatgatcggcgcataactaaaaagaaa
atggg-tgctcc---taaa-tttttt-------gggatgc-tccta------------a-
---ctttt-tga-a-----------------gttgggagcac--cagtgctaccaag---
---t--aaa---aag------tt--------a-----a-tttcaagccc-------tgta
atgta--tgtatgc-----taatgttaaaactttagc-ttagtttgtcaactaggcagct
t-----------------gttgctgtaagtaaattatgggccaggccagctaacatc---
------------------------------------------------------------
---------------------agggtgccaacattaaccagtttca--------------
-------------gaagcaatcagtggttctgacacaccag--------------cagaa
gcagcactcaatggtggtgaatgaaagaaccagtcattattataatctgatttgat----
----tatagattaaaacactatttgaatatatgttt------------atattcaaataa
tt-------------ttaaaaaaa-tgtgtagggggcccactgacattgaga---gggta
cagggccaagaatttggtgctacgcccctg------------------------------
------------------------------------------------------------
------------------------------------------------------------
----------------------------------------------------------
>hAT-N181_DR|1123881
------------------------------------------------------------
------------------------------------------------------------
------------------------------------------------------------
------------------------------------------------------------
------------------------------------------------------------
------------------------------------------------------------
------------------------------------------------------------
------------------------------------------------------------
------------------------------------------------------------
------------------------------------------------------------
------------------------------------------------------------
------------------------------------------------------------
------------------------------------------------------------
------------------------------------------------------------
------------------------------------------------------------
------------------------------------------------------------
------------------------------------------------------------
------------------------------------------------------------
-tggg-tgctcc---taaa-tttttt-------ctggtgc-tgcta------------a-
---atttt-tga-a-----------------gttgggagcac--cggtggtaccaag---
---taaaaa---aag------tt--------a-----a-tttcgagccc-------tgta
t-----------------------------------------------------------
------------------------------------------------------------
------------------------------------------------------------
------------------------------------------------------------
------------------------------------------------------------
------------------------------------------------------------
------------------------------atatat------------atat--------
------------------------------------------------------------
------------------------------------------------------------
------------------------------------------------------------
------------------------------------------------------------
----------------------------------------------------------
>hAT-N181_DR|1123882
-catgggcgtggtagt--ggggggaaaagtggacctgactacccagggtcccgtctaggg
agagggccctttgaaatcccaccaa--ttttttt----tttttt----ttttttttgtag
cctacttcgaattaattggcccctccagttgatgtcaatgtcattatttatttcaaaata
tattgataacaacccccccacc---------cccgaaatggtttagtccgcccatagacg
gc-------agcaaacaagtaacgcagtgagtctagagcctgatcatgctgcgcaaaaag
cccaaatcgggctttcaaaaaaagaaagacaggaaggaaaaagaaaggaagcagaatgag
gggaagcagctgatgactgctttcttttcaaaaggtgaactgagtttgcttgttatgaaa
ctacatctaattaaagttaacatagtcaactccagacagctgatgctaatgcagggctcg
aaattgtgaccattttggtcgca-----tataatgctgatttgtgtacagtaattactag
ggaaaccgtaatatttcagcgctcctaaagcgcccccttgtgacaaagaatgaattttta
tttccaatatat-tttttcagctgtttatggttaaattattgcaattatcgatccatgtg
taaatgtgaaagaagttaatgtgccttttaaaaatctaaacaattaggtaatactaatat
aagaaattatatacttgatttatcccttttaatggtataaaggttgaaatgccattgtat
tagatattttgtgtctgtatacgtctgcaagatgtctgttaaagatctcttgatctggaa
agcacctgctgtatacaaacgtctgg------------------cagttttacacagatt
ctgaatagcaaacatcttaaaggtgtctaatagaagtctatttcac---atctgatagga
aacgtcttgtagatgtcttgcagatgtgaatgcagacgtcaaatagacatcttcgagatg
tacgtgtgctaatcaaaatcggccattaagaatcaagatcagcgcataactaaaaagaaa
atggg-tgctcc---taaa-tttttt-------aggatgc-tccta------------a-
---ctttt-tga-a-----------------attgggagcac--cagtgctaccaag---
---t-aaaa---aag------tt--------a-----a-cttcgagccc-------tgta
atgta--tgtatgc-----taatgttaaatctttagc-ttagtttgtcaaccaggctgct
c-----------------gttgctgtaagtaaattatgggccaggccagctaacgtc---
-aggttgccaacattaaccagtttcagaaacaaccagtggttccgactggctgctcttct
ggagaaaaaataaatgtttttaaatc-aaaacttgcatcagtatcatggatcaaaatgtc
agtactcaaacccgatgtagcctacggtttaaaggtatttgagcacaagtagg-ccaaat
gcatcaatt--tggtggtgaatgaaagaaccattcattattataatctgatttaat----
----tatagataaaaac-------------------------------------------
tga------------aacaaaaca-tgtgtagggggcccactgacattgata---gggta
cagggcccagaatttggtgctacgcccctg------------------------------
------------------------------------------------------------
------------------------------------------------------------
----------------------------------------------------------
>hAT-N181_DR|1123883
------------------------------------------------------------
------------------------------------------------------------
------------------------------------------------------------
------------------------------------------------------------
------------------------------------------------------------
------------------------------------------------------------
------------------------------------------------------------
------------------------------------------------------------
------------------------------------------------------------
------------------------------------------------------------
------------------------------------------------------------
------------------------------------------------------------
------------------------------------------------------------
------------------------------------------------------------
------------------------------------------------------------
------------------------------------------------------------
------------------------------------------------------------
------------------------------------------------------------
-tggg-tgctcc---taaa-tttttt-------ctggtgc-tccta------------a-
---atttt-ttc--------------------------------tgatgctcctaaata-
-tttcaggt---taggag---tt--------a-----a-cttcgagccc-------tgca
t-----------------------------------------------------------
------------------------------------------------------------
------------------------------------------------------------
------------------------------------------------------------
------------------------------------------------------------
------------------------------------------------------------
---------------------------tctgtatgt-----------gccattgcagtgc
t----------------------------------------cgaaattgcaa---ccatt
taggtcgcata-------------------------------------------------
------------------------------------------------------------
------------------------------------------------------------
----------------------------------------------------------
>hAT-N181_DR|1123884
-catgggcgtggtagt--gggggggaaagtggacctgactacccagggccccgtctaggg
agagggccctttgaaatcccaccaatttttatta----ttattat---tattttttgtag
cctacttcgaattaattggcccctccaattgatgtcgatgtcataatttatttcaaaata
tattgataac-----------------accc-----------------------------
------------------------------------------------------------
------------------------------------------------------------
------------------------------------------------------------
------------------------------------------------------------
------------------------------------------------------------
------------------------------------------------------------
------------------------------------------------------------
------------------------------------------------------------
------------------------------------------------------------
------------------------------------------------------------
------------------------------------------------------------
------------------------------------------------------------
------------------------------------------------------------
------------------------------------------------------------
------------------------------------------------------------
------------------------------------------------------------
------------------------------------------------------------
------------------------------------------------------------
------------------------------------------------------------
------------------------------------------------------------
---------------------------------------------------caaaatgtc
agtacacaaacccgatgtagcctacggtttaaaggtatttgagcacaagtagg-ccaaat
gcatcaatt--tggtggtgaatgaaagaaccagtcattattataatctgattagat----
----tatagattaaaacactatttg--tgcatgttt------------atattcaaataa
t--------------aaaaaaaaa-tgtggagggggcccactgacattgaga---gggta
cagggcccagaatttggtgctacgcctctg------------------------------
------------------------------------------------------------
------------------------------------------------------------
----------------------------------------------------------
>hAT-N181_DR|1123885
------------------------------------------------------------
------------------------------------------------------------
------------------------------------------------------------
------------------------------------------------------------
------------------------------------------------------------
------------------------------------------------------------
------------------------------------------------------------
------------------------------------------------------------
------------------------------------------------------------
------------------------------------------------------------
------------------------------------------------------------
------------------------------------------------------------
------------------------------------------------------------
------------------------------------------------------------
------------------------------------------------------------
------------------------------------------------------------
------------------------------------------------------------
------------------------------------------------------------
---gg-tgctcc---taaa-attgtt-------ttggtgc-tccta------------a-
---atatt-tga-a-----------------gttgagagcac--cggtgctaccaag---
---t-aaaa---aag------tt--------a-----a-tttcgagccc-------tgag
ct----------------------------------------------------------
------------------------------------------------------------
------------------------------------------------------------
------------------------------------------------------------
------------------------------------------------------------
------------------------------------------------------------
------------------------------atatag-----------catgcta------
------------------------------------------------------------
------------------------------------------------------------
------------------------------------------------------------
------------------------------------------------------------
----------------------------------------------------------
>hAT-N181_DR|1185395
------------------------------------------------------------
------------------------------------------------------------
------------------------------------------------------------
------------------------------------------------------------
------------------------------------------------------------
------------------------------------------------------------
------------------------------------------------------------
------------------------------------------------------------
------------------------------------------------------------
------------------------------------------------------------
------------------------------------------------------------
------------------------------------------------------------
------------------------------------------------------------
------------------------------------------------------------
------------------------------------------------------------
------------------------------------------------------------
------------------------------------------------------------
------------------------------------------------------------
-tggg-tgcgac---taaa-ttttgg-------ctgatgc-gccta------------a-
---atttt-taa-a-----------------gttaggagcac--cggtgctaccaag---
---c-aaaa---agg------tt--------a-----a-tttcgagccc-------tgc-
------------------------------------------------------------
------------------------------------------------------------
------------------------------------------------------------
------------------------------------------------------------
------------------------------------------------------------
------------------------------------------------------------
-------------------------------agtgt------------gtatgcaaatat
------------------------------------------------------------
------------------------------------------------------------
------------------------------------------------------------
------------------------------------------------------------
----------------------------------------------------------
>hAT-N181_DR|1185396
------------------------------------------------------------
------------------------------------------------------------
------------------------------------------------------------
------------------------------------------------------------
------------------------------------------------------------
------------------------------------------------------------
------------------------------------------------------------
------------------------------------------------------------
------------------------------------------------------------
------------------------------------------------------------
------------------------------------------------------------
------------------------------------------------------------
------------------------------------------------------------
------------------------------------------------------------
------------------------------------------------------------
------------------------------------------------------------
------------------------------------------------------------
------------------------------------------------------------
-tggg-tgctcc---taaa-tttttt-------ctggtgc-tccta------------a-
---atttt-tga-a-----------------gttgggagcac--cggtgctaccaag---
---t-aaaa---aag------tt--------a-----a-tttcgagccc-------tgta
t-----------------------------------------------------------
------------------------------------------------------------
------------------------------------------------------------
------------------------------------------------------------
------------------------------------------------------------
------------------------------------------------------------
------------------------------atatat------------atat--------
------------------------------------------------------------
------------------------------------------------------------
------------------------------------------------------------
------------------------------------------------------------
----------------------------------------------------------
>hAT-N181_DR|1185397
------------------------------------------------------------
-----------tgtacgccagcaaa-----------------------------------
-----------------------------------------------------------a
tgt---------------------------------------------------------
------------------------------------------------------------
------------------------------------------------------------
------------------------------------------------------------
------------------------------------------------------attata
atg-----ataattt-gata----------------------------------------
------------------------------------------------------------
-----------t------------------------------------------------
-------gtaca------------------------------------------------
------------------------------------------------------------
------------------------------------------------------------
-acacctg----------------------tt----------------------------
-----------------caatggt------------------------------------
------------------------------------------------------------
---------------------------------------------------------ctg
acaga-cgtct-ta-aaaaggtctga------atgaaca--ttcta---aatt---tta-
aacatc-t-taa-a---gatgt----------tcctaaactt-------caacttaact-
--tctaaaa------agt--gtc--taataga--tg------------------------
------------------------------------------------------------
------------------------------------------------------------
------------------------------------------------------------
------------------------------------------------------------
------------------------------------------------------------
------------------------------------------------------------
------------------------------------------------------------
------------------------------------------------------------
------------------------------------------------------------
------------------------------------------------------------
------------------------------------------------------------
----------------------------------------------------------
>hAT-N181_DR|1185398
------------------------------------------------------------
--------------acatctataag-----------------------------------
-----------------------------------------------------------a
tgtcaatttt--------------------------------------------------
------------------------------------------------------------
------------------------------------------------------------
------------------------------------------------------------
---------------------------------------------------tagatgtta
aag-----atg--tt-gatc----------------------------------------
------------------------------------------------------------
-----------t------------------------------------------------
-------agata------------------------------------------------
------------------------------------------------------------
------------------------------------------------------------
-acatctgctgtg-----------------tt----------------------------
-----------------caaaagt------------------------------------
------------------------------------------------------------
---------------------------------------------------------ctg
gtaaa-catct-aa-aacatgtctgc---taaattatca--ttcta---aatt---tta-
accatc-t---------------------------------------------tagaca-
--t---------------------------------------------------------
------------------------------------------------------------
------------------------------------------------------------
------------------------------------------------------------
------------------------------------------------------------
------------------------------------------------------------
------------------------------------------------------------
------------------------------------------------------------
------------------------------------------------------------
------------------------------------------------------------
------------------------------------------------------------
------------------------------------------------------------
----------------------------------------------------------
>hAT-N181_DR|1185399
------------------------------------------------------------
------------------------------------------------------------
------------------------------------------------------------
------------------------------------------------------------
------------------------------------------------------------
------------------------------------------------------------
------------------------------------------------------------
------------------------------------------------------------
------------------------------------------------------------
------------------------------------------------------------
------------------------------------------------------------
------------------------------------------------------------
------------------------------------------------------------
------------------------------------------------------------
------------------------------------------------------------
------------------------------------------------------------
------------------------------------------------------------
------------------------------------------------------------
-tggg-tgagcc---taca-tttt-------ggctggtgt-gacta--------------
---cattt-tta-a-----------------gttaagaacac--cagtgctaccaaa---
---c-aaaa---agt------tt--------att---attattaagccc-------ggta
t-----------------------------------------------------------
------------------------------------------------------------
------------------------------------------------------------
------------------------------------------------------------
------------------------------------------------------------
------------------------------------------------------------
------------------------------atattt------------atatgct-----
------------------------------------------------------------
------------------------------------------------------------
------------------------------------------------------------
------------------------------------------------------------
----------------------------------------------------------
>hAT-N181_DR|1185400
------------------------------------------------------------
------------acatgtctgcact-----------------------------------
-----------------------------------------------------------g
tgt---------------------------------------------------------
------------------------------------------------------------
------------------------------------------------------------
------------------------------------------------------------
------------------------------------------------------atttta
aag-----agcattt-gatc----------------------------------------
------------------------------------------------------------
-----------t------------------------------------------------
-------gtaaa------------------------------------------------
------------------------------------------------------------
------------------------------------------------------------
-acatctgctgcg-----------------ca----------------------------
-----------------caaagat------------------------------------
------------------------------------------------------------
---------------------------------------------------------ctg
ttaca-catt--tt-gaaaggtttgt---------------ttcta---aatc---ata-
cgcatc-t-taa-a---gacac---------attctaaaagt-------ctatttgaca-
--tctgataaaataaaac--atctctaaaaaa--cgtc-tttgaaaggttgtaaactaaa
-----gtc-----------aaaatctaaac-------gtttatttaacatccgaatt---
-tagacatctaataga------cagcaaacgctat-------------------------
------------------------------------------------------------
------------------------------------------------------------
-----------------taaaataaatctg------------------------ttcaat
gga--------------------------------------------------aa-----
----caaacatcaaa------------tagacgttt-------ctgtgatgcac------
------------------------atgtggta----------------------------
------------------------------------------------------------
------------------------------------------------------------
------------------------------------------------------------
----------------------------------------------------------
>hAT-N181_DR|1185401
------------------------------------------------------------
------------------------------------------------------------
------------------------------------------------------------
------------------------------------------------------------
------------------------------------------------------------
------------------------------------------------------------
------------------------------------------------------------
----------------------------------------------------------ta
aag-----agcattt-gatc----------------------------------------
------------------------------------------------------------
-----------t------------------------------------------------
-------ctaat------------------------------------------------
------------------------------------------------------------
------------------------------------------------------------
-acatctgctgtg-----------------ta----------------------------
-----------------taatgat------------------------------------
------------------------------------------------------------
---------------------------------------------------------cta
ataag-cgtct-tt-gcagg---tgt---tttgtgatta--ttcttcaaattc---tta-
aacatt-t-tag-a---gacac---------attctaaacat-------ctattcaaca-
--tctgact---gtagac--atc--aaataga--cgta-ttacaga----------tgag
-------c-----------aaacact-taa------------------------------
------------------------acaaacatta--------------------------
------------------------------------------------------------
------------------------------------------------------------
------------------aaaagacatctc------------------------tatgat
gta--------------------------------------------------catt---
----tac-----------------------------------------------------
------------------------------------------------------------
------------------------------------------------------------
------------------------------------------------------------
------------------------------------------------------------
----------------------------------------------------------
>hAT-N181_DR|1185402
--atgggcgtggtagt--ggggggaaaagtggacctgactacccagggccccgtctaggg
agagggccctttgaaatcccaccaa--tttttt---------tt-tt-ttttttttgtag
cctacttcgaattagttgccccctccaattgatgtcaatgtcattatttatttcaaaata
tattgataac--------------------------------------------------
------------------------------------------------------------
------------------------------------------------------------
------------------------------------------------------------
------------------------------------------------------------
------------------------------------------------------------
---aaccgtaatattttagcgctcctaaagcgcccccttgtgacagagaatgaattttta
tttccaataa-t-tttttcagctgtttatggtcaaattattgcaattatcgatccatgtg
taaatgtgaaagaagttaatgtgccttttaaaaatctaaacaattaagtaatactaatat
aagaaattatatacttgatttatcccttttaatggtataaaggttgaaatgccattgtat
tcgatattttgtgtctgtatacgtctgcaagatgtctgttaaagatttcttgatctggaa
agcacctgctgtatacaaacgtctggcagacgtctgtatgatgtcagttttacacacatt
ctgaatcgcaaacatcttaaagatgtctaatagaagtctatttcac---atctgatagga
aacgtcttgtagatgtcttgcagatgtgaatgcagacgtcaaa-agactcatc-------
------------------------------agtggggat-------tcactgggatgtag
attac-atctca---tttg-actttt-------a--------ttta--------------
---ttttt-tgata-----------------gttgacgattt--gtattatggcagg---
---c--------------------------------------------------------
--------------------------------ttagt-ttatttgat------------t
t-----------------gtttctgagatta-----------------------------
----------------------------------cagttgtctcg------tgttctcct
-gttcaaaaataaatgtttt-aaatc-aaaacttgtatcagtatcatggatcaaaatgtc
agt--acaaacccgatgtagcctacggtttaaaggtatttgagcacaagtagg-ccaaat
gcatcaatt--tggtggtgaatgaaagaaccagtcattattataatctgatttgat----
----tatagattaaaacactatttg--tgcatgttt------------atattcaaataa
tt-------------tttaaaaaa-tgtgtagggggcccactgacattgagag--gggga
cagggcccagaatttggtgctacgcccc--------------------------------
------------------------------------------------------------
------------------------------------------------------------
----------------------------------------------------------
>hAT-N181_DR|1185403
------------------------------------------------------------
------------------------------------------------------------
------------------------------------------------------------
------------------------------------------------------------
------------------------------------------------------------
------------------------------------------------------------
------------------------------------------------------------
------------------------------------------------------------
------------------tt----------------------------------------
------------------------------------------------------------
-----------t------------------------------------------------
-------gaaag------------------------------------------------
------------------------------------------------------------
------------------------------------------------------------
-acatctgctgtt-----------------ta----------------------------
-----------------caatgat------------------------------------
------------------------------------------------------------
---------------------------------------------------------cta
ataaa-cattt-gt-aaaagatttgt---tgtatgaaca--atc---gaaatt---tca-
accatc-t-tag-------cat---------attttaaacat-------ctatttaatt-
--tccgaaa---agagat--gtc--ttacaga--cgta-atgtaga----------tgag
-------c-----------aaatcct-caa------------------------------
------------------------ataaat------------------------------
------------------------------------------------------------
------------------------------------------------------------
-----------------------acatctt------------------------ccagat
gta---------------------------------------------------------
------------------------------------------------------------
------------------------------------------------------------
------------------------------------------------------------
------------------------------------------------------------
------------------------------------------------------------
----------------------------------------------------------
>hAT-N181_DR|1185404
------------------------------------------------------------
------------------------------------------------------------
-----------------------------------------------------------t
tgt---------------------------------------------------------
------------------------------------------------------------
------------------------------------------------------------
------------------------------------------------------------
------------------------------------------------------------
----------------agcc----------------------------------------
------------------------------------------------------------
-----------t------------------------------------------------
------------------------------------------------------------
------------------------------------------------------------
------------------------------------------------------------
------------------------------------------------------------
------------------------------------------------------------
------------------------------------------------------------
--------------------------------------------------t---------
------tgacttccatagtattttat---------------ccctac--aatgga-----
aacattgt-----g---------------atgtaaaaaatac--------taactgggg-
------------gataacccctcc------------------------------------
------------------------------------------------------------
------------------------------------------------------------
------------------------------------------------------------
------------------------------------------------------------
------------------------------------------------------------
------------------------------------------------------------
----cccaccccaaa---------------------------------------------
------------------------------------------------------------
------------------------------------------------------------
------------------------------------------------------------
------------------------------------------------------------
----------------------------------------------------------
>hAT-N181_DR|1185405
-tatacgtgctgcagata-----------taaacaaaaaaa------------tcaaat-
----------agacatctctgcaat-----------------------------------
-----------------------------------------------------------a
tat---------------------------------------------------------
------------------------------------------------------------
------------------------------------------------------------
------------------------------------------------------------
------------------------------------------------------gtgcta
tacatcttaaagact-ggtc----------------------------------------
------------------------------------------------------------
-----------t------------------------------------------------
-------ggaaa------------------------------------------------
------------------------------------------------------------
------------------------------------------------------------
-acatctgctgtt-----------------tt----------------------------
-----------------taaaggt------------------------------------
------------------------------------------------------------
---------------------------------------------------------ctg
at------------------------------------------------------gta-
aacg--------------------------------------------------------
------------------------------------------------------------
------------------------------------------------------------
------------------------------------------------------------
------------------------------------------------------------
------------------------------------------------------------
------------------------------------------------------------
------------------------------------------------------------
------------------------------------------------------------
------------------------------------------------------------
------------------------------------------------------------
------------------------------------------------------------
------------------------------------------------------------
----------------------------------------------------------
>hAT-N181_DR|1185406
------------------------------------------------------------
------------------------------------------------------------
------------------------------------------------------------
------------------------------------------------------------
------------------------------------------------------------
------------------------------------------------------------
------------------------------------------------------------
------------------------------------------------------------
------------------------------------------------------------
------------------------------------------------------------
------------------------------------------------------------
------------------------------------------------------------
------------------------------------------------------------
------------------------------------------------------------
------------------------------------------------------------
------------------------------------------------------------
------------------------------------------------------------
------------------------------------------------------------
---gg-tgctcc---taaa-aatttt-------ttggtgc-tccta------------a-
---atatt-tga-a-----------------gttgggagcac--cggtgctaccaag---
---t-aaaa---aag------tt--------a-----a-tttcgagccc-------tg-a
t-----------------------------------------------------------
------------------------------------------------------------
------------------------------------------------------------
------------------------------------------------------------
------------------------------------------------------------
------------------------------------------------------------
------------------------------atatat------------atat--------
------------------------------------------------------------
------------------------------------------------------------
------------------------------------------------------------
------------------------------------------------------------
----------------------------------------------------------
>hAT-N181_DR|1255826
------------------------------------------------------------
-----------------------ag-----------------------------------
-----------------------------------------------------------a
tgcc--------------------------------------------------------
------------------------------------------------------------
------------------------------------------------------------
------------------------------------------------------------
----------------------------------------------tgatagatgtctag
cag-----a---------tc----------------------------------------
------------------------------------------------------------
-----------t------------------------------------------------
-------agcag------------------------------------------------
------------------------------------------------------------
------------------------------------------------------------
-atgtctagaaga-----------------tg----------------------------
-----------------------t------------------------------------
------------------------------------------------------------
---------------------------------------------------------cta
ataga-tgtct----aatagatgttt-----------------------------aata-
gatgtc-t-aat-a---gatatc---------taaaagatgc-------ctgatagatg-
--tctagca---gat-----gtc--tagtaga--tgtc-taatagatg------tctaat
ag----------------------------------------------------------
------------------------------------------------------------
------------------------------------------------------------
------------------------------------------------------------
-----------------------atgttta------------------------atagat
gtc-------------------------------------------------tag-----
----tagatgtttag------------taaacgtttaatagatgtctaatagatg-----
tttaatagatgtct-----agtagatgtttaatagatgtctaaaagatg----cctgatg
gatgtctagc--------------------------------------------------
[truncated: 325,302 more chars]
