# Supplementary material for: Zebrafish transposable elements show extensive diversification in age, genomic distribution, and developmental expression
Source: Genome Res. 2022 Jul;32(7):1408–23. doi: 10.1101/gr.275655.121 (PMC9341512; doi:10.1101/gr.275655.121)
Supplement: Supplemental Material [file supp_gr.275655.121_Supplementary_data_2.tar.gz › supp-data-2/BEL27.mafft.fa]

>BEL27|162203
------------------------------------------------------------
------------------------------------------------------------
------------------------------------------------------------
------------------------------------------------------------
------------------------------------------------------------
------------------------------------------------------------
------------------------------------------------------------
------------------------------------------------------------
------------------------------------------------------------
------------------------------------------------------------
------------------------------------------------------------
------------------------------------------------------------
------------------------------------------------------------
------------------------------------------------------------
------------------------------------------------------------
------------------------------------------------------------
------------------------------------------------------------
------------------------------------------------------------
------------------------------------------------------------
------------------------------------------------------------
------------------------------------------------------------
------------------------------------------------------------
------------------------------------------------------------
------------------------------------------------------------
------------------------------------------------------------
------------------------------------------------------------
------------------------------------------------------------
------------------------------------------------------------
------------------------------------------------------------
------------------------------------------------------------
------------------------------------------------------------
------------------------------------------------------------
------------------------------------------------------------
------------------------------------------------------------
------------------------------------------------------------
------------------------------------------------------------
------------------------------------------------------------
------------------------------------------------------------
------------------------------------------------------------
------------------------------------------------------------
------------------------------------------------------------
------------------------------------------------------------
------------------------------------------------------------
------------------------------------------------------------
------------------------------------------------------------
------------------------------------------------------------
------------------------------------------------------------
------------------------------------------------------------
------------------------------------------------------------
------------------------------------------------------------
------------------------------------------------------------
------------------------------------------------------------
------------------------------------------------------------
------------------------------------------------------------
------------------------------------------------------------
------------------------------------------------------------
------------------------------------------------------------
------------------------------------------------------------
------------------------------------------------------------
------------------------------------------------------------
------------------------------------------------------------
------------------------------------------------------------
------------------------------------------------------------
------------------------------------------------------------
------------------------------------------------------------
------------------------------------------------------------
------------------------------------------------------------
------------------------------------------------------------
------------------------------------------------------------
------------------------------------------------------------
------------------------------------------------------------
------------------------------------------------------------
------------------------------------------------------------
------------------------------------------------------------
------------------------------------------------------------
------------------------------------------------------------
------------------------------------------------------------
------------------------------------------------------------
------------------------------------------------------------
------------------------------------------------------------
------------------------------------------------------------
------------------------------------------------------------
------------------------------------------------------------
------------------------------------------------------------
------------------------------------------------------------
------------------------------------------------------------
------------------------------------------------------------
------------------------------------------------------------
------------------------------------------------------------
------------------------------------------------------------
------------------------------------------------------------
------------------------------------------------------------
------------------------------------------------------------
------------------------------------------------------------
------------------------------------------------------------
------------------------------------------------------------
------------------------------------------------------------
------------------------------------------------------------
------------------------------------------------------------
------------------------------------------------------------
------------------------------------------------------------
------------------------------------------------------------
------------------------------------------------------------
------------------------------------------------------------
------------------------------------------------------------
------------------------------------------------------------
------------------------------------------------------------
------------------------------------------------------------
------------------------------------------------------------
------------------------------------------------------------
------------------------------------------------------------
---------aagtttcagtattaataatttatcctgcttttaattacttctctatttctt
taaagattgttgtgtttttgttatttatttgaactccgttataggcactaagttatttag
cccat--agaggcccttattttgacgtgc-ggcttgccggaagtggtcaggtgtgcgaga
gcgcgcagatcacagaagcacggagatcggagaagcgcgcatagcacgagggaga-----
-------gagcgatcgcttgcacgg-----agaaattcacggagctaaagata--aattt
aaggactgatttaagagt-atttaatgc--atatttgagttttttttttttttctgttca
gcttcattgttt------------------------------------------------
------------------------------------------------------------
------------------------------------------------------------
------------------------------------------------------------
------------------------------------------------------------
------------------------------------------------------------
------------------------------------------------------------
----------
>BEL27|235031
ag----------------------------------------------------------
---------------------------------------------------------ctc
ttacggtgttgtacagtctttaaggac---------------------------------
------------------------------------------------------------
---------ggcaaatgcaacaataaaggcacaaaggaggacagtgcaaca---------
---------------tcagtgca----tgagtttaatccttttatttctccaaccgggct
gtt-------------------------acaagctcttacggtgttgtacagtctttaag
gacggcaaatgcaacaataaaggcacaaaggaggacagtgcaacatcagtgcatgagttt
aatccttttatttctccaaccgggctgttacagtaagagcttgcacccactgacattatt
tgctgatgtaaatgatgacggatcacggttccaatttgtgcactcctgcaaaagtaaacg
aacaaattgataatgttcaaaacaaagaagttgatgaagaagtagaagctcaatctgaag
aattagacacaaatgtacgtcgctctacccgtgaacgaactcagacagacaggatgcttg
catatcaaagggaggagtctcataaagcagaaagaaagcttatgcatgcatatgaaaaat
ggaaggctgaggctcggaaagcaagaagtcagttgaaattagacatttctgagagtgaat
tagcatcactcatagactcattggaaaaggaaaaggacagtgtgatgaatgcatacataa
aggttagaagtaatgtaactccacccactgatatgagacggaaaattgatgcttgtgatg
ctgttacaaaggatatagtaaaaattgcatacgagaggatctcaggggtagatggaggct
ttgacaatgaaaccgtaaaggggcatttacgtgagctgcttgaacgagactacgctcgct
ctctttatggttctactgtttcacgcatcagctccaaatccagtacacctataagtcaac
cctctctgaattctatactaatggctaaacgcatagaggcagcagcagagctagcagcta
aggaagcagaatatgctactgtaatagaagaaagggagcaaagagaaaaattacgacttc
tagaagagaagcaaagaaaagaacttgaggctcaaaaaggcgagtttgaaaggctccaag
cgatgaaggaggtaagagcagctagagcaagactggaggtgtatgacaaggaagaaactg
ttgacactgttaatcaagatgaagggctgcagcagcctgtaagccctcccacgcataaac
cagtatacttatcctccgttaatccaacgcctaacatttcatcacagagtcccaatgctg
atgtgtctcaattagcgcaggctgtccaagatagcataacactaaacagacttcctatgc
cagagcccacagttttcagtggtgaccccattcacttcatagagtggaaggcttcatttc
aatcactcattgataaaaggcatatctcttcaggagacaagttatactacctgaagaagt
acgttactgggcctgctctaaaagtgctagatggtatcttttacagaaatgatgaggagg
cttacaaggacgcgtggaagaggcttctagatcgctacggacagccattcatcatacaac
gagcattcagagagaaactcgcatgctggcccaaaattcaatccaaggactcggtaggac
ttcgaaatttctctgatttcttgaactcatgtaaggatgcaatgccacatgtaaagggac
tagaaatattgaatgattgcgaagagaataggaagcttgtaagcaaactccctgattggg
cggctgcccgctggaatcgtcaaaccacacaaacgctgagtgaaacacaagattttccaa
cttttagagaattcgcccatttcatgtctgttgaagctgaagttgcctgtaatccagtca
catcctttcatgcccttcatgtttcagaacctaacaaagagaaaatttatttcaaggtca
gtaaacctaaagctaatgtcttccatacaaagactgtcacacagcatgataatttaaagc
ccactggaaaggtcaataagccatgtctgttctgtcaaaatggtgaacatcaaattcatg
agtgttctaaattctctgcaaggtctcttgaagaacgtagacagttcgtaaaggatacaa
gattgtgctatggatgtttgaggctgggtcacagtgccaaggactgccgctcccgacatt
gctgcaacacctgtaagggaagacaccctacctgcctacatgacgacagcttcaatagaa
aggtgaggtcttcttctgctcagagcccagaaaatgcccatgaaggagttgcgaccatgt
cattgagtgtagaatctggatgcacgcctgttaacacctctatgattgtgccagtgtggt
tgtccacacataaagacccagtttctgagaagctcgtctatgctctgttagacacacaaa
gcgattcagtctttattgaatgtgcagtatgcaaaagtcttaaagttgactcctgttccg
tgacgcttaaactcactactttggttggaaaggactccttgatgtcaagtgaaaggattt
ctggtcttcgagttagaggtttcaattcctcactgattatagatctaccccttgcataca
ccaaagaatgcattcctgtggatcacgcacacatccctacaatggagactgcaagtcatt
ggaaacatctagccactctagcagacaaaattcccccacttcaaaattgtgaggttggac
tattgataggatacaattgttccagagcgctagcgccccgagaagtaattcttggaacgg
agaatgaaccatatgctgttcgcacggacctcggatggagcattataggtccttccttta
cacattttgagccccaaagcagtgctgccatgtgtcatagagtgtctatcaaggaaatac
ctgcagtaactcccacagatgtgataaaagtgctggaatctgatttcaaggacacagaag
ggcacactaaagtgacgtctcaggaggacatcatgtttctgagaaagttggaagagaata
tcagattgaacaaggatagtcatctggaaatgcccctgccattcaggaaaagaccatatc
ttccagataacaaacctctagctgtcataagacttcaacatttgaagaggagattaatga
gagatcaggagtacagagagcattatgtaacattcatggaggaagtaatagagaagggta
atgcagaacaggtatttgaggaaggacgagaaggagaaagatggtacataccacatcacg
gagtgtaccactcgaaaaagccagggaaattgcgtatagtttttgactgttcagccagat
acaagggaactagcttgaacgaccatcttctaactggcccagatctgatgaacagcttaa
ctggcatccttttgaggttcagacagtaccctgtagccctaatgtgtgacgtggagaaaa
tgttccaccaatttcatgtagaccatgcggatcgtgattatttacgatttctatggtgga
gaaatggagatttcaattcacagcctcaaaccttccgcatgacagtgcatttgtttggag
cctcatcgtcccctggatacgctaactatgggctgaagcatcttgcaagagaaggtgaac
gtctgtatcctctgggctcgcaatttattatgcaagatttctacatggatgatggagttt
ccagcattgaaagcacagagaaggccatcaaattggctgaagaagctcgtcagctttgtg
cactgggaagcttaaggcttcacaagtttgtgtctaatgacaaggaagtcttgaagacaa
taccaccctcagagtgtgcggttgatgttacagctgtcgatcttgctctcactgatcagc
ctttggaaagagctttgggcatatactggagtctggaacaagacaatttcaaattccgta
tcactgttaaggaccaaccagcaacccgtagagggatactgtctatagtggcctcattgt
ttgatcccttaggctttcttgccccctttgtactcaaaggaaagaccattctgcaagata
tgtgccgaagtggtatgggttgggatgataacttacccgctgatctacaatcagcatggg
aacactggaaggcagatctagttaacctagaaaagattgaagtgcctcgttgtattatgc
cttctggctttgggagaatcataaggagagagattcaccacttctcagacgccagcatga
gtggatatggtcagtgttcatatctcagactcgagaacgagcaaggtgacatcagttgtt
cgttgctcatggcaaaatctagagtggccccactcaagatcacaacaattcctcggctag
aattggctgccgcagtggtgtcagttgcagtgaatgacatgttgaaggaggaaatgaacc
tggcagatgcagaagcgtttttctggactgactcacaagtggtgttaggctacataaaca
atgaagcccgccgtttccacacgtttgtggcaaatagagtacaaaggattcaccgcacca
caactcctcaacagtggcggtacatttgctcagatgaaaatccagccgattacgcatcgc
gtggtctaagtgttaacaatcttgtcacttccaactggtttagaggacctaaagttttat
gggaaaagcaaataccaccacctatggaaatcagcaagcagcttccaattggcgaccctg
aagtcaagaaggttcagtcactcaacacgcaaaatgtacagtattcatgtttgtcagacc
gtctcaccaagttgtcctcatggtccaaagctatccaagctgttgcacgtttaatacgtc
gtgtcaggaacgacaagtcacataatcacagtacattggcggaacggaacgatgcacaat
gtatcataatcaaggacttacagaagcagacatatgcagaggagataactttactctgta
agggcaaacaactacctcgcagcaacagactatacaatcttgacacctttgtcgaccaag
atggattgctgaaggtgggagggagactttgtgaggcatctatccctaatgctgtcaagt
atccagtgatacttccgaaggagcaccaacttacaaaactcctgattgctgattgtcatg
agaagatggctcatcaaggaaagggaatgactataaatgaaatcagatcaagaggattct
ggattacgggagttaacaggactgtagcttcctttgtacgacaatgtgtgagatgtcgca
agttacgtggacctacggaagagcaaaaaatggctaacttaccctcagagcgcatagagc
catcccctccattcacatacagcgggatggatgttttcggtccattcatcaccagcaaag
gtcgcaagtcaaacaagaggtatggacttctctttacctgtttctgttgcagagccatcc
atattgagatgctggatgacatgtccacagatgcctttatcaatggcctgcgttgtttca
tcgctatcagaggagcagtccatcaaataaggtgtgatcaaggcagtaatttcattggag
ccaggaatgagctcaccaaagctatgggggagattgacaccaaccgtctggtaacattct
tagcggaaaaacagtgtgactttgtttttaatgcacctcattcaagccacactggcggag
tttgggaaagacagattagaactgtcagaagtgttcttcgctccaccctgtcacagtcat
ctggaaggctcgatgactcttctctgcgaacgttcttttacgaggccatgtccattgtaa
acagtcgtccgctcacggttgatagtctaactgacccaagtagtcctgaacctctaaccc
ctaatcacctcctcactctaaaacctactcaagccctaccacctcctggcaaatttgtca
gggaagatgtgtatgcccgtaagagatggcggcatgtccaatacttagcggaacaattct
ggggacgttggcataaggagtatgtgtctaacatcacaacaagacagtgctggcatacac
caagaaggaacatgcaagtaggagatattgtcttggagaaggcagtggatctgcccagga
atgagtggcgcttggcaaggattattgaggcagtcactgacaaggacggattggtgagaa
gagtgaaaatacagttcggagacagaaatctggggaaggatggtaaacgtccacataaac
catctgtggtggaacgtccagtacagaagttggtcctgctgatggaggcagcctgaacat
actgacatatcctttgagtaaacagttcatagtaatatatgttttagtgttgtttacatc
tagtcttaaatggtta------tagtagtagtaattataattcatttaaaatcattcgtg
attaaaaggttaaaattcataatcactcatgattggtgggagtgtaaataaccccaagtt
atttaagtttggtttcagtgttaattatttatgctgcttttaattacttctctatttctt
taaaagttgttgtgtttttgttatttatttgaactccgctttgcac--taagttatttag
cctat--agagacccttattttgacgcgc-ggcttgccggaagtggtcaggtgcgcgagc
gcgcgcagatcacggaagcagggagattggagaagcgcgcctagcacgagggaga-----
-------gagcgatcgcttgcacag-----agaaatgcacggagctaatgtta--cattt
aaggactgatttaatagagatttaatgc--atatttggg-tttgttttttgttctgttca
tcttcattgtttgaacacctggttggaagggagaacaagtgtaaataaccccaagttatt
taagtttggtttcagtgttaattatttatgctgcttttaattacttctctatttcttt-a
aaagttgttgtgtttttgttatttatttgaactccgctttgcactaagttatttagccta
tagagacccttattttgacgcgcggcttgccggaagtggtcaggtgcgcgagcgcgcgca
gatcacggaagcagggagattggagaagcgcgcctagcacgagggagagagcgatcgctt
gcacagagaaatgcacggagctaatgttacatttaaggactgatttaatagagatttaat
gcatatttgggtttgttttttgttctgttcatcttcattgtttgaacacctggttggaag
ggagaacaag
>BEL27|478186
ag----------------------------------------------------------
---------------------------------------------------------ctc
ttacggtgttgtacagtctttaaggac---------------------------------
------------------------------------------------------------
---------ggcaaatgcaacaataaaggcacaaaggaggacagtgcaaca---------
---------------tcagtgca----tgagtttaatccttt-atttctccaaccgggct
gtt-------------------------acaagctcttacggtgttgtacagtctttaag
gacggcaaatgcaacaataaaggcacaaaggaggacagtgcaacatcagtgcatgagttt
aatcc-tttatttctccaaccgggctgttacagtaagagcttgcacccactgacattatt
tgctgatgtaaatgatgacggatcacggttccaatttgtgcactcctgcaaaagtaaacg
aacaaattgataatgttcaaaacaaagaagttgatgaagaagtagaagctcaatctgaag
aattagacacaaatgtacgtcgctctacccgtgaacgaactcagacagacaggatgcttg
catatcaaagggaggagtctcataaagcagaaagaaagcttatgcatgcatatgaaaaat
ggaaggcggaggctcggaaagcaagaagtcagttgaaattagacatttctgagagtgaat
tagcaacactcatagactcattggaaaaggaaaaggacagtgtgatgaatgcatacataa
aggttagaagtaatgtaactccacccactgatatgagaaggaaaattgatgcttgtgatg
ctgttacaaaggatatcgtaaaaattgcatatgagaggatctcaggggtagatggaggct
ttgacaatgaaaccgtaaaggggcatttacgtgagctgcttgaacgagactacgctcgct
ctgtttatggttctactgtttcacgcatcagctccaaatccagtacacctataagtcaac
cctctctgaattctatactaatggctaaacgcatagaggcagcagcagagctagcagcta
aggaagcagaatatgctactgtaatagaagaaagggagcaaagagaaaaattacgacttc
tagaagagaagcaaagaaaagaacttgaggctcaaaaaggcgagtttgaaaggctccaag
cgatgaaggaggtaagagcagctagagcaagactggaggtgtatgacaaggaagaaactg
ttgacactgttaatcaagatgaagggctgcagcaacctgtaagccctcccacgcataaac
cagtatacttatcctccgttaatccaacgcctaacatttcatcacagagtcccaacgctg
atgtgtctcaattagcgcaggctgtccaagatagcataacactaaacagacttcctatgc
cagagcccacagttttcagtggtgaccccattcacttcatagagtggaaggcttcatttc
aatcactcattgataaaaggcatatctcttcaggagacaagttatactacctgaagaagt
acgttactgggcctgctctgaaagtgctagatggtatcttttacagaaatgatgaggagg
cttacaaggacgcgtggaagaggcttctagatcgctacggacagccattcatcatacaac
gagcattcagagagaaacttgcatgctggcctaaaattcaatccaaggactcggtaggac
ttcgaaatttctctgatttcttgaactcatgtaaggatgcaatgccacatgtaaagggac
tagaaatattgaatgattgcgaagagaataggaaacttgtaagcaaactccctgattggg
cggctgcccgctggaatcgtcaaaccacacaaacgttgagtgaaactcaagattttccaa
cttttcaagaattcgcccatttcatgtctgttgaagctgaagttgcctgtaatccagtca
catcctttcatgcccttcatgtttcagaacctaacaaagagaaaatttatttcaaggtca
gtaaacctaaagctaatgtcttccatacaaagactgtcacacagcatgataattctaagc
ccactggaaaggtcaataagccatgtctgttctgtcaaaatggtgaacatcaaattcatg
aatgttctaaattctctgcaaggtctcttgaagaacgtagacagttcgtaaaggatacaa
gattgtgctatggatgtttgaggctgggtcacagtgccaaggactgccgctcccgacatt
gctgcaacacctgtaagggaagacaccctacctgcctacatgacgacagctgcaatagaa
aggtgaggtctttttctgctcagagcccagaaaatgcccatgaaggagttgcgaccatgt
cattgagtgtagaatctggatgcacgcctgttaacacctctatgattgtgccagtgtggt
tgtccacacataaagacccagtttctgagaagctcgtctatgctctgttagacacacaaa
gcgattcagtctttattgaatgtgcagtatgcaaaagtcttaaagttgactcctgtcccg
tgacgcttaaactcactactttggttggaaaggactccttgatgtcaagtgaaaggattt
ctggtcttcgagttagaggtttcaattcctcactgattatagatctaccccctgcataca
ccaaagaatgcattcctgtggatcacgcacacatccctacaatggagactgcaagtcatt
ggaaacatctagccactctagcagacaaaattcccccacttcaaaattgtgaggttggac
tattgataggatacaattgttccagagcgctagcgccccgagaagtaattcttggaacgg
agaatgaaccatatgctgttcgcacggacctcgggtggagcattataggtccttacttta
cacattttgagccccaaagcagtgctgccatgtgtcatagagtgtctatcaaggaaatac
ctgcagtaactcccacagatgtgataaaagtgctggaatctgatttcaaggacacagaag
ggcacacaaaagtgacgtctcaggaggacatcatgtttctgagaaagctggaagagaata
tcagattgaacaaggatagtcatctggaaatgcccctgccattcaggaaaagaccatatc
ttccagataacaaacctctagctgtcataagacttcaacatttgaagaggagattaatga
gagatcaggagtacagagagcattatgtaacattcatggaggaagtaatagagaagggta
atgcagaacaggtgtttgaggaaggacgagaaggagaaaggtggtacataccacatcacg
gagtgtaccactcgaaaaagccagggaaattgcgtatagtttttgactgttcagccagat
acaagggaactagcttgaacgaccatcttctaactggcccagatctgatgaacagcttaa
ctggcatccttttgaggttcagacagtaccctgtagccctaatgtgtgacgtggagaaaa
tgttccaccaatttcatgtagaccatgcggatcgtgattatttacgatttctatggtgga
gaaatggagatttcaattcacagcctcaaaccttccgcatgacagtgcatttgtttggag
cctcatcgtcccctggatgcgctaactatgggctgaagcatcttgcaagagaaggtgaac
gtctgtatcctctgggctcgcaatttattatgcaagatttctacatggatgatggagttt
ccagcattgaaagcacagagaaggccatcaaattggctgaagaagctcgtcagctttgtg
cactgggaagcttaaggcttcacaagtttgtgtctaatgacaaggaagtcttgaagacaa
taccaccctcagagtgtgcggtagatgttacagctgtcgatcttgctctcactgatcagc
ctttggaaagagctttgggcatttactggagtctggaacaagacaatttcaaattccgta
tcactgttaaggaccaaccagcaacccgtagagggatactgtctatagtggcctcattgt
ttgatcccttaggctttcttgccccctttgtactcaaaggaaagaccattctgcaagaaa
tgtgccgaagtggtatgggttgggatgataacttacccgctgatctacaatcagcatggg
aacactggaaggcagatctagttaacctagaaaagattgaagtgcctcgttgtattgtgc
cttctggctttgggagaatcataaggagagagattcaccacttctcagacgccagcatga
gtggatatggtcagtgttcatatctcagactcgagaacgagcaaggtgacatcagttgtt
cgttgctcatggcaaaatctagagtggccccactcaagatcacaacaattcctcggctag
aattggctgccgcagtggtgtcagttgcagtgaatgacatgttgaaggaggaaatgaacc
tggcagatgcagaagcgtttttctggactgactcacaagtggtgttaggctacataaaca
atgaagcccgccgtttccacacgtttgtggcaaatagagtacaaaggattcaccgcacca
caactcctcaacagtggcggtacatttgctcagatgaaaatccagccgattacgcatcgc
gtggtctaagtgtcaacaatcttgtcacttccaactggtttagaggacctaaagttttat
gggaaaagcaaatacctgcacctatggaaatcagcaagcagcttccaattggcgaccctg
aagtcaagaaggttcagtcactcaacacgcaaactgtacagtattcatgtttgtcagacc
gtctcaccaagttgtcctcatggtccaaagctatccaagctgttgcacgtttaatacgtc
gtgtcaggaaagacaagtcacataatcacagtacattggcggaacggaacgatgcacagt
gtatcataatcaaggacttacagaagcagacatatgcagaggagataactttactccgta
agggcaaacgactacctcgcagcaacagactatacaatcttgacacctttgtcgaccaag
atggattgctgaaggtgggagggagactttgtgaggcatctatccctaatgctgtcaagt
atccagtgatacttccgaaggagcaccaacttacaaaactcctgattgctgattgtcatg
agaagatggctcatcaaggaaagggaatgactataaatgaaatcagatcaagaggattct
ggattacgggagttaacaggactgtagcttcctttgtacgacaatgtgtgagatgtcgca
aattacgtggacctacggaagagcaaaaaatggctaacttaccctcagagcgcatagagc
catcccctccattcacatacagcgggatggatgttttcggtccattcatcaccagcaaag
gtcgcaagtcaaacaagaggtatggacttctctttacctgtttctgttgcagagccatcc
atattgagatgctggatgacatgtccacagatgcctttatcaatggcctgcgttgtttca
tcgctatcagaggagcagtccatcatataaggtgtgatcaaggcagtaatttcattggag
ccaggaatgagctcaccaaagctatggaggagattgacaccaaccgtctggtaacattct
tagcggaaaaacagtgtgactttgtttttaatgcacctcattcaagccacactggcagag
tttgggaaagacagattagaactgtcagaagtgttcttcgctccaccctgtcacagtcat
ctggaaggctcgatgactcttctctgcgaacgttcttttacgaggccatgtccattgtaa
acagtcgtccgctcacggttgatagtctaactgacccaagtagccctgaacctctaaccc
ctaatcacctcctcactctaaaacctactcaagccctaccacctcctggcaaatttgtca
gggaagatgtgtatgcccgtaagagatggcggcatgtccaatacttagcggaacaattct
ggggacgttggcataaggagtatgtgtctaacatcacaacaagacagtgctggcatacac
caagaaggaacatgcaagtaggagatattgtcttggagagggcagtggatctgcctagga
atgagtggcgcttggcaaggattattgaggcagtcactgacaaggacggattggtgagaa
gagtgaaaatacagttcggagacagaaatctggggaaggatggtaaacgtccacataaac
catctgtggtggaacgtccagtgcagaagttggtcctgctgatggaggcagcctgaacat
actgacatatcctttgagtaaacagttcatagtaatatatgttttagtgttgtttaca--
tagtcttaaatggtta------tagtagtagtaattataattcatttaaaatcattcgtg
attaaaaggttaaaattcataatcactcatgattggtgggagtgtaaataaccccaagtt
atttaagttaggtttcagtgttaattatttatgctgcttttaattacttctctatttctt
taaaagttgttgtgtttttgttatttatttgaactccgctttgcac--taagttatttag
cctat--agaggcccttattttgacgcgc-ggcttgccggaagtggtcaggtgcgcgagc
gcgcgcagatcacggaagcagggagatcggagaagcgcgcctagcacgagggaga-----
-------gagcgatcgcttgcacag-----agaaa-gcacggagctaatgtta--cattt
aaggactgatttaagagagatttaatgc--atatttgag-tttgttttttgttctgttca
tctttattgtttgaacacctggttggaagggagaacaagtgtaaataaccccaagttatt
taagttaggtttcagtgttaattatttatgctgcttttaattacttctctatttcttt-a
aaagttgttgtgtttttgttatttatttgaactccgctttgcactaagttatttagccta
tagaggcccttattttgacgcgcggcttgccggaagtggtcaggtgcgcgagcgcgcgca
gatcacggaagcagggagatcggagaagcgcgcctagcacgagggagagagcgatcgctt
gcacagagaaa-gcacggagctaatgttacatttaaggactgatttaagagagatttaat
gcatatttgagtttgttttttgttctgttcatctttattgtttgaacacctggttggaag
ggagaacaag
>BEL27|478187
------------------------------------------------------------
------------------------------------------------------------
------------------------------------------------------------
------------------------------------------------------------
------------------------------------------------------------
------------------------------------------------------------
------------------------------------------------------------
------------------------------------------------------------
------------------------------------------------------------
------------------------------------------------------------
------------------------------------------------------------
------------------------------------------------------------
------------------------------------------------------------
------------------------------------------------------------
------------------------------------------------------------
------------------------------------------------------------
------------------------------------------------------------
------------------------------------------------------------
------------------------------------------------------------
------------------------------------------------------------
------------------------------------------------------------
------------------------------------------------------------
------------------------------------------------------------
------------------------------------------------------------
------------------------------------------------------------
------------------------------------------------------------
------------------------------------------------------------
------------------------------------------------------------
------------------------------------------------------------
------------------------------------------------------------
------------------------------------------------------------
------------------------------------------------------------
------------------------------------------------------------
------------------------------------------------------------
------------------------------------------------------------
------------------------------------------------------------
------------------------------------------------------------
------------------------------------------------------------
------------------------------------------------------------
------------------------------------------------------------
------------------------------------------------------------
------------------------------------------------------------
------------------------------------------------------------
------------------------------------------------------------
------------------------------------------------------------
------------------------------------------------------------
------------------------------------------------------------
------------------------------------------------------------
------------------------------------------------------------
------------------------------------------------------------
------------------------------------------------------------
------------------------------------------------------------
------------------------------------------------------------
------------------------------------------------------------
------------------------------------------------------------
------------------------------------------------------------
------------------------------------------------------------
------------------------------------------------------------
------------------------------------------------------------
------------------------------------------------------------
------------------------------------------------------------
------------------------------------------------------------
------------------------------------------------------------
------------------------------------------------------------
------------------------------------------------------------
------------------------------------------------------------
------------------------------------------------------------
------------------------------------------------------------
------------------------------------------------------------
------------------------------------------------------------
------------------------------------------------------------
------------------------------------------------------------
------------------------------------------------------------
------------------------------------------------------------
------------------------------------------------------------
------------------------------------------------------------
------------------------------------------------------------
------------------------------------------------------------
------------------------------------------------------------
------------------------------------------------------------
------------------------------------------------------------
------------------------------------------------------------
------------------------------------------------------------
------------------------------------------------------------
------------------------------------------------------------
------------------------------------------------------------
------------------------------------------------------------
------------------------------------------------------------
------------------------------------------------------------
------------------------------------------------------------
------------------------------------------------------------
------------------------------------------------------------
------------------------------------------------------------
------------------------------------------------------------
------------------------------------------------------------
------------------------------------------------------------
------------------------------------------------------------
------------------------------------------------------------
------------------------------------------------------------
------------------------------------------------------------
------------------------------------------------------------
------------------------------------------------------------
------------------------------------------------------------
------------------------------------------------------------
------------------------------------------------------------
------------------------------------------------------------
------------------------------------------------------------
------------------------------------------------------------
------------------------------------------------------------
------------------------------------------------------------
------------------------------------------tgtaaataaccccaagtt
atttaagttaggtttcagtattaattatttatcctgcctttaattacttctctatttctt
taaaaatgtttgcgtttttgtt----ttttgaactccactttgcac--taagttatttag
cctat--agaggcccttattttgacgcac-aagttgctggaagcggtcaggtgcacgagc
gtgcgcagatcacggaagcacggagatcggagaagcgtgcatagcacgagggaga-----
-------gagcgatcgcttgcactg-----agaaattcatggagctaaagtta--aattt
aaggactgatttaagagt-atttaatgc--atatttgagttagtttttttgttgtgttcg
tctttattgtttgaacacctggttggaagggagaacaag---------------------
------------------------------------------------------------
--agctcttacgat---------------------------------gttgtacagtcta
tatggat-----------------------------------------------------
-------------------------------------------------ggcaatcgcaa
caataaaggcacaaaggatgac-----------------tttatttaataaa--------
----------------tcctttatttctccaaccgggctgttaca---------------
----------
>BEL27|553401
------------------------------------------------------------
------------------------------------------------------------
------------------------------------------------------------
------------------------------------------------------------
------------------------------------------------------------
------------------------------------------------------------
------------------------------------------------------------
------------------------------------------------------------
------------------------------------------------------------
------------------------------------------------------------
------------------------------------------------------------
------------------------------------------------------------
------------------------------------------------------------
------------------------------------------------------------
------------------------------------------------------------
------------------------------------------------------------
------------------------------------------------------------
------------------------------------------------------------
------------------------------------------------------------
------------------------------------------------------------
------------------------------------------------------------
------------------------------------------------------------
------------------------------------------------------------
------------------------------------------------------------
------------------------------------------------------------
------------------------------------------------------------
------------------------------------------------------------
------------------------------------------------------------
------------------------------------------------------------
------------------------------------------------------------
------------------------------------------------------------
------------------------------------------------------------
------------------------------------------------------------
------------------------------------------------------------
------------------------------------------------------------
------------------------------------------------------------
------------------------------------------------------------
------------------------------------------------------------
------------------------------------------------------------
------------------------------------------------------------
------------------------------------------------------------
------------------------------------------------------------
------------------------------------------------------------
------------------------------------------------------------
------------------------------------------------------------
------------------------------------------------------------
------------------------------------------------------------
------------------------------------------------------------
------------------------------------------------------------
------------------------------------------------------------
------------------------------------------------------------
------------------------------------------------------------
------------------------------------------------------------
------------------------------------------------------------
------------------------------------------------------------
------------------------------------------------------------
------------------------------------------------------------
------------------------------------------------------------
------------------------------------------------------------
------------------------------------------------------------
------------------------------------------------------------
------------------------------------------------------------
------------------------------------------------------------
------------------------------------------------------------
------------------------------------------------------------
------------------------------------------------------------
------------------------------------------------------------
------------------------------------------------------------
------------------------------------------------------------
------------------------------------------------------------
------------------------------------------------------------
------------------------------------------------------------
------------------------------------------------------------
------------------------------------------------------------
------------------------------------------------------------
------------------------------------------------------------
------------------------------------------------------------
------------------------------------------------------------
------------------------------------------------------------
------------------------------------------------------------
------------------------------------------------------------
------------------------------------------------------------
------------------------------------------------------------
------------------------------------------------------------
------------------------------------------------------------
------------------------------------------------------------
------------------------------------------------------------
------------------------------------------------------------
------------------------------------------------------------
------------------------------------------------------------
------------------------------------------------------------
------------------------------------------------------------
------------------------------------------------------------
------------------------------------------------------------
------------------------------------------------------------
------------------------------------------------------------
------------------------------------------------------------
------------------------------------------------------------
------------------------------------------------------------
------------------------------------------------------------
------------------------------------------------------------
------------------------------------------------------------
------------------------------------------------------------
------------------------------------------------------------
------------------------------------------------------------
------------------------------------------------------------
------------------------------------------------------------
------------------------------------------------------------
------------------------------------------------------------
------------------------------------------------------------
------------------------------------------tgtaaataaccccaagtt
atttaagttaggtttcagtattaataatttgtcctgcttttaattacttctctatttctt
taaagatagttgtgtttttgttatttctttaaactccgatttgtta-tttagttatttag
cctat--agaggcccttattttgacgcc--ggcttgccggaagtggtcaggtgcgcaagc
acg--cagatcacggaagcacagagatcggagaagcgcgcctagcacgagggaga-----
-------gagcgattgcttgcaggg-----agaaattcacggagctaaagcta--aattt
aaggacttatttaagagt-agttaatgc--ttatttaaa-cttgttttttgttgtgttcg
tcttcattgtttgaacacctggttggaaggaagaacaag---------------------
------------------------------------------------------------
--agctcttacggt---------------------------------gttttacagtcta
taaggat-----------------------------------------------------
-------------------------------------------------ggcaatttcaa
caataaagtcacaaaggaggacagtgcaacatcagtgcatgagtttaa------------
----------------tcctttatttctccaacctggctgttaca---------------
----------
>BEL27|726034
ag----------------------------------------------------------
---------------------------------------------------------ctc
ttacggtgttgtacagtctttaaggac---------------------------------
------------------------------------------------------------
---------ggctatcacaacaataaaggcacaaaggaggacagtgcaaca---------
---------------tcagtgca----tgagtttattccttttatttctccaaccgggct
gtt-------------------------acaagctcttacggtgttgtacagtctttaag
gacggctatcacaacaataaaggcacaaaggaggacagtgcaacatcagtgcatgagttt
attccttttatttctccaaccgggctgttacagtaagagcttacacccactgacattatt
tgctgatgtaaatgatgacggatcacggttccaatttgtgcactcctgcaaaagtaaacg
aacaaattgataatgttcaaaacaaagaagttgatgaagaaatagaagttcaatctgaag
aattagacacaaatgtacgtcgctctacccgtgaacaaactcagacagacaggatgcttg
catatcaaagggaggagtctcataaagcagaaagaaagcttatgcatgcatatgaaaaat
ggaaggctgaggctcggaaagcaagaagtcagttgaaattagacatttctgagagtgaat
tagcatcactcatagactcattggaaaaggaaaaggacagtgtgatgaatgcatacataa
gggttagaagttatgtaactccacccactgatatgagaaggaaaattgatgcttgtgatg
ctgttacaaaggatatagtaaaaattgcatacgagaggatctcaggggtagatggaggct
ttgacaatgaaaccgtaaaggggcatttacgtgagctgcttgaacgagactacgctcgct
ctgtttatggttctactgtttca------------------------------agtcaac
cctctctgaattctatactaatggctaaacgcatagaggcagcagcagagctagcagcta
aggaagcagaatatgctactgtaatagaagaaagggagcaaagaggaaaattacgacttc
tagaagagaagcaaagaaaagaacttgaggctcaaaaaggcgagtttgaaaggctccaag
cgatgaaggaggtaagagcagctagagcaagactggaggtgtatgacaaggaagaaactg
ttgacactgttaatcaagatgaagggctgcagcaacctgtaagccctcccacgcataaac
cagtatacttatcctccgttaatccaacgcctaacattttatcacagagtcccaacgctg
atgtgtctcaattagcgcaggctgtccaagatagcataacactaaacagacttcctatgc
cagagcccacagttttcagtggtgaccccattcacttcatagagtggaaggcttcatttc
aatcactcattgataaaagacatatctcttcaggagacaagttatactacctgaagaagt
acgttactgggcctgctctgaaagtgctagatggtatcttttacagaaatgatgaggagg
cttacaaggacgcgtggaagaggcttctagatcgctacggacagccattcatcatacaac
gagcattcagagagaaactcgcatactggcctaaaattcaatccaaggactcggtaggac
ttcgaaatttctctgatttcttgaactcatgtaaggatgcaatgccacatgtaaagggac
tggaaatattgaatgattgcgaagagaataggaagcttgtaagcaaactccctgattggg
cggctgcccgctggaatcgtcaaaccacacaaacgctgagtgaaacacaagattttccaa
cttttcgagaatttgcccatttcatgtctgttgaagctgaagttgcctgtaatccagtca
catcctttcatgcccttcatgtttcagaacctaacaaagagaaaaattatttcaaggtca
gtaaacctaaagctaatgtcttccatacaaagactgtcacacagcatgataattcaaagc
ccactggaaaggtcaataagccatgtctgttctgtcaaaatggtgaacatcaaattcatg
aatgttctaaattctctgcaaggtctcttgaagaacgtagacagttcgtaaaggatacaa
gattgtgctatggatgtttgaggctgggtcacagtgccaaggactgccgctcccgacatt
gctgcaacacctgtaagggaagacaccctacctgcctacatgatgacagcttcaatagaa
aggtgaggtcttcttctgctcagagcccagaaaatgtccatgaaggagttgcgaccatgt
cattgagagtagaatctggatgcacgcctgttaacacctctatgattgtgccagtgtggt
tgtccacacataaagacccagtttctgagaagctcgtctatgctctgttagacacacaaa
gcgattcagtctttattgaat-tgcagtatgcaaaagtcttaaagtcgactcctgtcccg
tgacgcttaaactcactactttagttggaaaggactccttgatgtcaagtgaaaggattt
ctggtcttcgagttagaggtttcaattcctcactgattatagatctaccccctgcataca
ccaaagaatgcattcctgtggatcacgcacacatccctacaatggagactgcaagtcatt
ggaaacatctagccattctagcagacaaaattcccccacttcaaaattgtgaggttggac
tattgataggatacaattgttccagagcgctagcgccccgagaagtaattcttggaacgg
agaatgaaccatatgctgttcgcacggacctcagatggagcattataggtccttccttaa
cacattttgagtcccaaagcagtgctgccatgtgtcatagagtgtctatcaaggaaatac
ctgcagtaactcccacagatgtgataaaagtgctggaatctgatttcaaggatacagaag
ggcacactaaagtgacgtctcaggaggacatcatgtttctgagaaagctggaaaagaata
tcagattgaacaaggatagtcatctggaaatgcccctgccattcaggaaaagaccatatc
ttccagataacaaacctcttgctgtcataagacttcaacatttgaagaggagattaatga
gggatcaggagtacagagagcattatgtaacattcatggaggaagtaatagagaagggta
atgcagaacaggtgtttgaggaaggacgagaaggagaaagatggtacataccacatcacg
gagtgtaccactcgaaaaagccagggaaattgcgtatagtttttgactgttcagccagat
acaagggaactagcttgaacgaccatcttctaactggcccagatctgatgaacagcttaa
ctggcatccttttgaggttcagacagtaccctgtagtcctaatgtgtgacgtggagaaaa
tgtttcaccaatttcatgtagaccatgcggatcgtgattatttacgatttctatggtgga
gaaatggagatttcaattcacagcctcaaaccttccgcatgacagtgcatttgtttggag
cctcatcgtcccctggatgcgctaactatgggctgaagcatcttgcaagagaaggtgaac
gtctgtatcctctgggctcgcaatttaatatgcaagatttctacatggatgatggagttt
ccagcattgaaagcacagagaaggccatcaaattggctgaagaagctcgtcagctttgtg
cactgggaagcttaagggttcacaagtttgtgtctaatgacaaggaagtcttgaagacaa
taccaccctcagagtgtgcggtagatgttacagctgtcgatcttgctctcactgatcagc
ctttggaaagagctttgggcatatactggagtctggaacaagacaatttcaaattccgta
tcactgttaaggaccaaccagcaactcgtagagggatactgtccatagtggcctcattgt
ttgatcccttaggctttcttgccccctttgtactcaaaggaaagaccattctgcaagaaa
tgtgccgaagtggtatgggttgggatgataacttacccgctgatctacaatcagcatggg
aacactggaaggcagatctagttaatctagaaaagattgaagtgcctcgttgtattgtgc
cttctggctttgggagaatcataaggagagagattcaccacttctcagacgccagcatga
gtggatatggtcagtgttcatatctcggactcgagaacgagcaaggtgacatcagttgtt
cgttgctcatggcaaaatctagagtggccccactcaagatcacaacaattcctcggctag
aattggctgccgcagtggtgtcagttgcagtgaatgacatgttgaaggaggaaatgaacc
tggcagatgcagaagcgtttttctggactgactcacaagtggtgttaggctacataaaca
atgaagcccgccgtttccacacgtttgtggcaaatagagtacaaaggattcaccgcacca
caactcctcaacagtggcggtacatttgctcagatgaaaatccagccgattacgcatcgc
gtggtctaagtgttaacaatcttgtcacttccaactggtttagaggacctaaagttttat
gggaaaagcaaatacctccacctatggaaatcagcaagcagcttccaattggcgaccctg
aagtcaagaaggttcagtcactcaacacgcaaactgtacagtattcatgtttgtcagacc
gtctcaccaagttgtcctcatggtccaaagctatccaagctgttgcacgtttaatacgtc
gtgtcaggaaagacaagtcacataatcacagtacattggcggaacggaatgatgcactat
gtatcataatcaaggacttacagaagcagacatatgcagaggagataactttactccgta
agggcaaacaactacctcgcagcaacagactatacaatcttgacacctttgtcgaccaag
atggattgctg-atgtgggagggagactttgtgaggcatctatccctaatgctgttaagt
atccagtgatacttccgaaggagcaccaacttacaaaactcttgattgctgattgtcatg
agaagatggctcatcaaggaaagggaatgactataaatgaaatcagatcaagaggattct
ggattacgggagttaacaggactgtagcttcctttgtacgacaatgtgtgagatgtcgca
agttacgtggacctacagaagagcaaaaaatggctaacttaccctcagagcgcatagagc
catcccctccattcacatacagcgggatggatgttttcggtccattcatcaccagcaaag
gtcgcaagtcaaacaagaggtatggacttctctttacctgtttctgttgcagagccatcc
atattgagatgctggatgacatgtccaccgatgcctttatcaatggcctgcgttgtttca
ttgctatcagaggagcagtccatcaaataaggtgtgatcaaggcagtaatttcattggag
ccaagaatgagctcaccaaagctatggaggagattgacaccaaccgtctggtaacattct
tagcggaaaaacagtgtgactttgtttttaatgcacctcattcaagccacactggcggag
tttgggaaagacagattagaactgtcagaagtgttcttcgctccaccctgtcacagtcat
ctggaaggctcgatgactcttctctgcgaacattcttttacgaggccatgtccattgtaa
acagtcgtccgctcacggttgatagtctaactgacccaagtagccctgaacctctaaccc
ctaatcacctcctcaccctaaaacctactcaagccctaccacctcctggcaaatttgtca
gggaagatgtgtatgcccgtaagagatggcggcatgtccaatacttagcggaacaattct
ggggacgttggcataaggagtatgtgtctaacatcacaacaagacagtgctggcatacac
caagaaggaacatgcaagtaggagatattgtcttggagaaggcagtggatctgcccagga
atgagtggcgcttggcaaggattattgaggcagtcactgacaaggacggattggtgagaa
gagtgaaaatacagttcggagacagaaatctggggaaggatggtaaaagtccacataaac
catctgtggtggaacgtccagtacagaagttggtcctgctgatggaggcagcctgaacat
actgacatatcctttgagtaaacagttcatagtaatatatgttttagtgttgtttacatc
tagtcttaaatggtta------tagtagtagtaattataattcatttaaaatcattcgtg
attaaaaggttaaaattcataatcactcatgattggtgggagtgtaaataaccccaagtt
atttaagttaggtttcagtcttaattatttatgctgcttttaattacttctctatttctt
taaaaattgttgtgtttttgttatttatttgaactccgctttgcac--taagttatttag
cctat--agagacccttattttgacgcgc-ggcttgccggaagtggtcaggtgcgcgagc
gcgcgcagatcacggaagcagggagatcggagaagcgcgcctagcacgagggaga-----
-------gagcgatcgcttgcacag-----agaaatgcacggagctaatgtta--cattt
aaggactgatttaggagagatttaatgc--atatttgag-tttgttttttgttctgttca
tcttcattgtttgaacacctggttggaagggagaacaagtgtaaataaccccaagttatt
taagttaggtttcagtcttaattatttatgctgcttttaattacttctctatttctttaa
aaaattgttgtgtttttgttatttatttgaactccgctttgcactaagttatttagccta
tagagacccttattttgacgcgcggcttgccggaagtggtcaggtgcgcgagcgcgcgca
gatcacggaagcagggagatcggagaagcgcgcctagcacgagggagagagcgatcgctt
gcacagagaaatgcacggagctaatgttacatttaaggactgatttaggagagatttaat
gcatatttgagtttgttttttgttctgttcatcttcattgtttgaacacctggttggaag
ggagaacaag
>BEL27|978486
tgtaaataaccccaagttatttaagttaggtttcagtgttaattatttatgctgctttta
attacttctctatttctttaaaaattgttgtgtttttgttatttatttgaactccgcttt
gcactaagttatttagcctatagagacccttattttgacgcgcggcttgccggaagtggt
caggtgcgcgagagcgcgcagatcacggaagcagggagatcggagaagcgcgcctagcac
gagggagagagcgatcgcttgtacagagaaatgcacggagctaaagttacatttaaggac
tgatttaagagagatttaatgcatatttgag-tttgttttttgttccgttcatcttcatt
gtttgaacacctggttggaagggagaacaagagctcttacggtgttgtacagtctttaag
gacggcaaatgcaacaataaaggcacaaaggaggacagtgcaacatcagtgcatgagttt
aatccttttatttttccaaccgggctgttacagtaagagcttgcacccactgacattatt
tgctgatgtaaatgatgacggatcacggttccaatttgtgcactcctgcaaaagtaaaca
aacaaattgataatgttcaaaacaaagaagttgatgaagaaatagaagttcaatctgaag
aattagacacaaatgtacgtcgctctacccgtgaacgaactcagacagacaggatgcttg
catatcaaagggaggagtctcataaagcagaaagtaagcttatgcatgcatatgaaaaat
ggaaggctgaggctcggaaagcaagaagtcagttgaaattagacatttctgagagtgaat
tagcatcactcatagactcattggaaagggaaaaggacagtgtgatgaatgcatacataa
gggttagaagtaatgtaactccacccactgatatgagaaggaaaattgatgcttgtgatg
ctgttacaaaggatatagtaaaaattgcatatgagaggatctcaggagtagatggaggct
ttgacaatgacaccgtaaaggggcatttacgtgagctgcttgaacgagactacgctcgct
ctgtttatggttctactgtttcacgcatcagctccaaatccagtacacctataagtcaac
cttctctgaattctatactaatggctaaacgcatagaggcagcagcagagctagcagcta
aggaagcagaatatgctactgtaatagaagaaagggagcaaagagaaaaattacgacttc
tagaagagaagcaaagaaaagaacttgaggctcaaaaaggcgagtttgaaaggctccaag
tgatgaaggaggtaagagcagctagagcaagactggaggtgtatgacaaggaagaaactg
ttgacactgttaatcaagatgaagggctgcagcaacctgtaagccctcccacgcacaaac
cagtatacttatcctccgttaatccaacgcctaacatttcatcacagggtcccaatgctg
atgtgtctcaattagcgcaggctgtccaagatagcataacactaaacagacttcctatgc
cagagcccacagttttcagtggtgaccccattcacttcatagagtggaaggcttcatttc
aatcactcattgataaaaggcatatctcttcaggagacaagttatactacctgaagaagt
acgttactgggcctgctctgaaagtgctagatggtatcttttacagaaatgatgaggagg
cttacaaggacgcgtggaagaggcttctagatcgctacggacagccattcatcatacaac
gagcattcagagagaaactcgcatgctggcccaaaattcaatccaaggactcggtaggac
ttcgaaatttctctgatttcttgaactcatgtaaggatgcaatgccacatgtaaagggac
tggaaatattgaatgattgcgaagagaataggaaacttgtaagcaaactccctgattggg
cagctgcccgctggaatcgtcaaaccacacaaacgctgagtgaaacacaagattttccaa
cttttcaagaattcgcccatttcatgtctgttgaagctgaagttgcctgtaatccagtca
catcctttcatgcccttcatgtttcagaacctaacaaagagaaaatttatttcaagggca
gtaaacctaaagctaatgtcttccatacaaagactgtcacacagcatgataattcaaagc
ccactggaaaggtcaataagccatgtctgttctgtcaaaatggtgaacatcaaattcatg
aatgttctaaattctctgcaaggtctcttgaagaacgtagacagttcgtaaaggatacaa
gattgtgctatggatgtttgaggctgggtcacagtgccaaggactgccgctcccgacatt
gctgcaacacctgtaagggaagacaccctacctgcctacatgatgacagcttcaatagaa
aggtgaggtc---ttctgctcagagcccagaaaatgtccatgaaggagttgcgacaatgt
cattgagtgtagaatctggatgcacgcctgttaacacctctatgattgtgccagtgtggt
tgtccacacataaagacccagtttctgagaagctcgtctatgctctgttagacacacaaa
gcgattcagtctttattgaatgtgcagtatgcaaaagtcttaaagtcgactcctgtcccg
tgacgcttaaactcactactttggttggaaaggactccttgatgtcaagtgaaaggattt
ctggtcttcgagttagaggtttcaattcctcactgattatagatctaccccctgcataca
ccaaagaatgcattcctgtggatcgcgcacacatccctacaatggagactgcaagtcatt
ggaaacatctagccactctagcagacaaaattcccccacttcaaaattgtgaggttggac
tattgataggatacaattgttccagagcgctagcgccccgagaagtaattcttggaacgg
agaatgaaccatatgctgttcgcacggacctcggatggagcattataggtccttccttaa
cacattttgagccccaaagcagtgctgccatgtgtcatagagtgtctatcaaggaaatac
ctgcagtaactcccacagatgtgataaaagtgctggaatctgatttcaaggatacagaag
ggcccactaaagtgaagtctcaggaggacatcatgtttctgagaaagctggaaaagaata
tcagattgaacaaggatagtcatctggaaatgcccctgccattcaggaaaagaccatatc
ttccagataacaaacctctagctgtcataagacttcaacatttgaagaggagattaatga
gagatcaggagtacagagagcattatgtaacattcatggaggaagtaatagagaagggta
atgcagaacaggtgtttgaggaaggacgagaaggagaaaggtggtacataccacatcacg
gagtgtaccactcgaaaaagccagggaaattgcgtatagtttttgactgttcagccagat
acaagggaactagcttaaacgaccatcttctaactggcccagatctgatgaacagcttaa
ctggcatccttttgaggttcagacagtaccctgtagccctaatgtgtgacgtggagaaaa
tgttccaccaatttcatgtagaccatgcagatcgtgattatttacgatttctatggtgga
gaaatggagatttcaattcacagcctcaaaccttccgcatgacagtgcatttgtttggag
cctcatcgtcccctggatgcgctaactatgggctgaagcatcttgcgagagaaggtgaac
gtctgtatcctctgggctcgcaatttattatgcaagatttctacatggatgatggagttt
ccagcattgaaagcacagagaaggccatcaaattggctgaagaagctcgtcagctttgtg
cactgggaagcttaaggcttcacaagtttgtgtctaatgacaaggaagtcttgaagacaa
taccaccctcagagtgtgcggtagatgttacagctgtcgatcttgctctcactgatcagc
ctttggaaagagctttgggcatttactggagtctggaacaagacaattttaaattccgta
tcactgttaaggaccaaccagcaacccgtagagggatactgtctatagtggcctcattgt
ttgatcccttaggctttcttgccccctttgtactcaaaggaaagaccattctgcaagaaa
tgtgtcgaagtggtatgggttgggatgataacttacccgctgatctacaatcagcatggg
aacactggaaggcagatctagttaacctagaaaagattgaagtgcctcgttgtattgtgc
cttctggctttgggagaatcataaggagagagattcaccacttctcagacgccagcatga
gtggatatggtcagtgttcatatctcagactcgagaacgagcaaggtgacatcagttgtt
cgttgctcatggcaaaatctagagtggccccactcaagatcacaacaattcctcggctag
aattggctgccgcagtggtgtcagttgcagtgaatgacatgttgaaggaggaaatgaacc
tggcagatgcagaaacgtttttctggactgactcacaagtggtgttaggctacataaaca
atgaagcccgccgtttccacacgtttgtggcaaatagagtacaaaggattcaccgcacca
caactcctcaacagtggcggtacatttgctcagatgaaaatccagccgattacgcatcgc
gtggtctaagtgttaacaatcttgtcacttccaactggtttagaggacctaaagttttat
gggaaaggcaaatacctccacctatggaaatcagcaagcagcttccaattggcgaccctg
aagtcaagaaggttcagtcactcaacacgcaaactgtacagtattcatgtttgtcagacc
gtctcaccaagttgtcctcatggtccaaagctatccaagctgttgcacgtttaatacgtc
gtgtcaggaaagacaagtcacataatcacagtacattggcggaacggaacgatgcacagt
gtatcataatcaaggacttacagaagcagacatatgcagaggagataactttactccgta
agggcaaacaactacctcgcagcaacagactatacaatcttgacacctttgtcgaccaag
atggattgctgaaggtgggagggagactttgtgaggcatctatccctaatgctgttaagt
atccagtgatacttccgaaggagcaccaacttacaaaacttctgattgctgattgtcatg
agaagatggctcatcaaggaaagggaatgactataaatgaaatcagatcaagaggattct
ggattacggaagttaacaggactgtagcttcctttgtacgacaatgtgtgagatgtcgca
agttacgtggacctacagaagagcaaaaaatggctaacttaccctcagagcgcatagagc
catcccctccattcacatacagcgggatggatgttttcggtccattcatcacctgcaaag
gtcgcaagtcaaacaagaggtatggacttctctttacctgtttctgttgcagagccatcc
atattgagatgctggatgacatgtccacagatgcctttatcaatggcctgcgttgtttca
tcgctatcagaggagcagtccatcaaataaggtgtgatcaaggcagtaatttcattggag
ccaggaatgagctcaccaaagctatggaggagattgacaccaaccgtctggtaacattct
tagcggaaaaacagtgtgactttgtttttaatgcacctcattcaagccacactggcggag
tttgggaaagacagattagaactgtcagaagtgttcttcgctccaccctgtcacagtcat
ctggaaggctcgatgactcttctctgcgaacgttcttttacgaggccatgtccattgtaa
acagtcgtccgctcacggttgatagtctaactgacccaagtagccctgaacctctaaccc
ctaatcacctcctcactctaaaacctactcaagccctaccacctcctggcaaatttgtca
gggaagatgtgtatgcccgtaagagatggcggcatgtccaatacttagcggaacaattct
ggggacgttggcataaggagtatgtgtctaacatcacaacaagacagtgctggcatacac
caagaaggaacatgcaagtaggagatattgtcttggagaaggcagtggatctgcccagga
atgagtggcgcttggcaaggattattgaggcagtcactgacaaggacggattggtgagaa
gagtgaaaatacagttcggagacagaaatctggggaaggatggtaaacgtccacataaac
catctgtggtggaacgtccagtgcagaagctggtcctgctgatggaggcagcctgaacat
actgacatatcctttgagtaaacagttcatagtaatatatgttttagtgttgtttacatc
tagtcttaaatggttatagtagtagtagtagtaattataattcatttaaaatcattcgtg
attaaaaggttaaaattcataatcactcatgattggtgggagtgtaaataaccccaagtt
atttaagttaggtttcagtgttaattatttatgctgcttttaattacttctctatttctt
taaaaattgttgtgtttttgttatttatttgaactccgctttgcac--taagttatttag
cctat--agagacccttattttgacgcgc-ggcttgccggaagtggtcaggtgcgcgaga
gcgcgcagatcacggaagcagggagatcggagaagcgcgcctagcacgagggaga-----
-------gagcgatcgcttgtacag-----agaaatgcacggagctaaagtta--cattt
aaggactgatttaagagagatttaatgc--atatttgag-tttgttttttgttccgttca
tcttcattgtttgaacacctggttggaagggagaacaag---------------------
------------------------------------------------------------
--agctcttacggt---------------------------------gttgtacagtctt
taaggac-----------------------------------------------------
-------------------------------------------------ggcaaatgcaa
caataaaggcacaaaggaggacagtgcaacatcagtgcatgagtttaa------------
---------------tccttttatttttccaaccgggctgttaca---------------
----------
>BEL27|1065911
tgtaaataaccccaagtcatttaagttaggtttcagtgttaattatttatgctgctttta
attacttctctatttctttaaaagttgttgtgtttttgttatttatttgaactccgcttt
gcactaagttatttagcctatagagacccttattttgacgcgcggcttgccggaagtggt
caggtgcgcgagagcgcgcagatcacggaagcaaggagatcggagaagcgcgcctagcac
gagggagacagcgatcgcttgcacagagaaatgcacggagctaatgttacatttaaggac
tgatttaggagagatttaatgcatatttgag-tttgttttttgttctgttcatcttcatt
gtttgaacacctggttggaagggagaaca--agctcttacggtgttgtacagtctttaag
gacggcaaatgcaacaataaaggcacaaaggaggacagtgcaacatcagtgcatgagttt
aatccttttatttctccaaccgggctgttacagtaagagcttgcacccactgacattatt
tgctgatgtaaatgatgacggatcacggttccaatttgtgcactcctgcaaaggtaaacg
aacaaattgataatgttcaaaacaaagaagatgatgaagaaatagaagttcaatctgaag
aattagacacaaatgtacgtcgctctacccgtgaacaaactcagacagacaggatgcttg
catatcaaagggaggagtctcataaagcagaaagaaagcttatgcatgcatatgaaaaat
ggaaggctgaggctcggaaagcaagaagtcagttgaaattagacatttctgagagtgaat
tagcatcactcatagactcattggaaaaggaaaaggacagtgtgatgaatgcatacataa
gggttagaagtaatgtaactccacccactgatatgagaaggaaaattgatgcttgtgatg
ctgttactaaggatatagtaaaaattgcatacgagaggatctcaggggtagatggaggct
ttgacaatgaaaccgtaaaggggcatttacgtgagctgcttgaacgagactacgctcgct
ctgtttatggttctactgtttcacgcatcagctccaaatccagtacacctataagtcaac
cctctctgaattctatactaatggctaaacgcatagaagcagcagcagagctagcagcta
aggaagcagaatatgctactgtaatagaagaaagggagcaaagagaaaaattacgacttc
tagaagagaagcaaagaaaagaacttgaggctcaaaaaggcgagtttgaaaggctccaag
cgatgaaggaggtaagagcagctagagcaagactggaggtgtatgacaaggaagaaactg
ttgacactgttaatcaagatgaagggctgcagcaacctgtaagccctcccacgcataaac
cagtatacttatcctccgttaatccaacgcctaacatttcattacagagacccaacgctg
atgtgtctcaattagcgcaggctgtccaagatagcataacactaaacagacttcctatgc
cagagcccacagttttcagtggtgaccccattcacttcatagagtggaaggcttcatttc
aatcactcattgataaaaggcatatctcttcaggagacaagttatactacctgaagaagt
acgttactgggcctgctctgaaagtgctagatggtatcttttacagaaatgatgaggagg
cttacaaggacgcgtggaagaggcttctagatcgctacggacagccattcatcatacaac
gagcattcagagagaaacttgcatgctggcccaaaattcaatccaaggactcggtaggac
ttcgaaatttctctgatttcttgaactcatgtaaggatgcaatgccacatgtaaagggac
tagaaatattgaatgattgcgaagagaataggaaacttgtaagcaaactccctgattggg
cggctgcccgctggaatcgtcaaaccacacaaacgttgagtgaaacacaagattttccaa
cttttcaagaattcgcccatttcatgtctgttgaagctgaagttgcctgtaatccagtca
catcctttcatgcccttcatgtttcagaacctaacaaagagaaaatttatttcaaggtca
gtaaacctaaagctaatgtcttccatacaaagactgtcacacagcatgataattcaaagc
ccactggaaaggtcaataagccatgtctgttctgtcaaaatggtgaacatcaaattcatg
agtgttctaaattctctgcaaggtctcttgaagaacgtagacagttcgtaaaggatacaa
gattgtgctatggatgtttgaggctgggtcacagtgccaaggactgccgctcccgacatt
gctgcaacacctgtaagggaagacaccctacctgcctacatgacgacagcttcaatagaa
aggtgaggtcttcttctgctcagagcccagaaaatgcccatgaaggagttgcgacaatgt
cattgagtgtagaatctggatgcacgcctgttaacacctctatgattgtgccagtgtggt
tgtccacacataaagaaccagtttctgagaagcttgtctatgctctgttagacacacaaa
gcgattcagtctttattgaatgtgcagtatgcaaaagtcttaaagttgactcctgtcccg
tgacgcttaaactcactactttggttggaaaggactccttgatgtcaagtgaaaggattt
ctggtcttcgagttagaggtttcaattcctcactgattatagatctaccccctgcataca
ccaaagaatgcattcctgtggatcgcgcacacatccctacaatggagactgcaagtcatt
ggaaacatctagccactctagcagacaaaattcccccacttcaaaattgtgaggttggac
tattgataggatacaattgttccagagcgctagcgccccgagaagtaattcttggaacgg
agaatgaaccatatgctgttcgcacggacctcggatggagcattataggtccttccttaa
cacattttgagccccaaagcagtgctgccatgtgtcatagagtgtctatcaaggaaatac
ctgcagtaactcccacagatgtgataaaagtgctggaatctgatttcaaggacacagaag
ggcacacaaaagtgacgtctcaggaggacatcatgtttctgagaaagctgcaagagaata
tcagattgaacaaggatagtcatctggaaatgccccagccattcaggaaaagaccatatc
ttccagataacaaacctcttgctgtcataagacttcaacatttgaagaggagattaatga
gggatcaggagtacagagagcattatgtaacattcatggaggaagtaatagagaagggta
atgcagaacaggtgtttgaggaaggacgagaaggagaaagatggtacataccacatcacg
gagtgtaccactcgaaaaagccagggaaattgcgtatagtttttgactgttcagccagat
acaagggaactagcttgaacgaccatcttctaactggcccagatctgaggaacagcttaa
ctggcatccttttgaggttcagacagtaccctgtagccctaatgtgtgacgtggagaaaa
tgttccaccaatttcatgtagaccatgcagatcgtgattatttacgatttctatggtgga
gaaatggagatttcaattcacagcctcaaaccttccgcatgacagtgcatttgtttggag
cctcatcgtcccctggatgcgctaactatgggctgaagcatcttgcaagagaaggtgaac
gtctgtatcctctgggctcgcaatttattatgcaagatttctacatggatgatggagttt
ccagcattgaaagcacagagaaggccatcaaattggctgaagaagctcgtcagctttgtg
cactgggaagcttaaggcttcacaagtttgtgtctaatgacaaggaagtcttgaagacaa
taccaccctcagagtgtgcggtagatgttacagctgtcgatcttgctctcactgatcagc
ctttggaaagagctttgggcatttactggagtctggaacaagacaatttcaaattccata
tcactgttaaggaccaaccagcaactcgtagagggatactgtctatagtggcctcattgt
ttgatcccttaggctttcttgccccctttgtactcaaaggaaagaccattctgcaagaaa
tgtgccgaagtggtatgggttgggatgataacttacccgctgatctacaatcagcatggg
aacactggaaggcagatctagttaacctagaaaagattgaagtgcctcgttgtattatgc
cttctggctttgggagaatcataaggagagagattcaccacttctcagatgccagcatga
gtggatatggtcagtgttcatatctcagactcgagaacgagcaaggtgacatcagttgtt
cattgctcatggcaaaatctagagtggccccactcaagatcacaacaattcctcggctag
aattggctgccgcagtggtgtcagttgcagtgaatgacatgttgaaggaggaaatgaacc
tggcagatgcagaagcgtttttctggactgactcacaagtggtgttaggctacataaaca
atgaagcccgccgtttcaacacgtttgtggcaaatagagtacaaaggattcaccgcacca
caactcctcaacagtggcggtacatttgctcagatgaaaatccagccgattacgcatcgc
gtggtctaagtgttaacaatcttgtcacttccaactggtttagaggacctaaagttttat
gggaaaagcaaataccaccacctatggaaatcagcaagcagcttccaattggcgaccctg
aagtcaagaaggttcagtcactcaacacgcaaactgtacagtattcatgtttgtcagacc
gtctcaccaagttgtcctcatggtccaaagctatccaagctgttgcacgtttaatacgtc
gtgtcaggaaagacaagtcacataatcacagtacattggcggaacggaacgatgcacagt
gtatcataatcaaggacttacagaagcagacatatgcagaggagataactttactctgta
agggcaaacgactacctcgcagcaacagactatacaatcttgacacctttgtcgaccaag
atggattgctgaaggtgggagggagactttgtgaggcatctatccctaatgctgtcaagt
atccagtgatacttccgaaggagcaccaacttacaaaacttctgattgctgattgtcatg
agaagatggctcatcaaggaaagggaatgactataaatgaaatcagatcaagaggattct
ggattacgggagttaacaggactgtagcttcctttgtacgacaatgtgtgagatgtcgca
agttacgtggacctacggaagagcaaaaaatggctaacttaccctcagagcgcatagagc
catcccctccattcacatacagcgggatggatgttttcggtccattcatcacctgcaaag
gtcgcaagtcaaacaagaggtatggacttctctttacctgtttctgttgcagagccatcc
atattgagatgctggatgacatgtccacagatgcctttatcaatggcctgcgttgtttca
tcgctatcagaggagcagtccatcaaataaggtgtgatcaaggcagtaatttcattggag
ccaagaatgagctcaccaaagctatggaggagattgacaccaaccgtctggtaacattct
tagcggaaaaacagtgtgactttgtttttaatgcacctcattcaagccacactggtggag
tttgggaaagacagattagaactgtcagaagtgttcttcgctccaccctgtcacagtcat
ctggaaggctcgatgactcttctctgcgaacgttcttttacgaggccatgtccattgtaa
acagtcgtccgctcacggttgatagtctaactgacccaagtagccctgaacctctaaccc
ctaatcacctcctcgctctaaaacctactcaagccctaccacctcctggcaaatttgtca
gggaagatgtgtatgcccgtaagagatggcggcatgtccaatacttagcggaacaattct
ggggacgttggcataaggagtatgtgtctaacatcacaacaagacagtgctggcatacac
caagaaggaacatgcaagtaggagatattgtcttggagaaggcagtggatctgcccagga
atgagtggcgcttggcaaggattattgaggcagtcactgacaaggacggattggtgagaa
gagtgaaaatacagttcggagacagaaatctggggaaggatggtaaacgtccacataaac
catctgtggtggaacgtccagtgcagaagttagtcctgctgatggaggcagcctgaacat
actgacatatcctttgagtaaacagttcatagtaatatatgttttagtgttgtttaca--
tagtcttaaatggtta------tagtagtagtaattataattcatttaaaatcattcgtg
attaaaaggttaaagttcataatcactcatgattggtgggagtgtaaataaccccaagtc
atttaagttaggtttcagtgttaattatttatgctgcttttaattacttctctatttctt
taaaagttgttgtgtttttgttatttatttgaactccgctttgcac--taagttatttag
cctat--agagacccttattttgacgcgc-ggcttgccggaagtggtcaggtgcgcgaga
gcgcgcagatcacggaagcaaggagatcggagaagcgcgcctagcacgagggaga-----
-------cagcgatcgcttgcacag-----agaaatgcacggagctaatgtta--cattt
aaggactgatttaggagagatttaatgc--atatttgag-tttgttttttgttctgttca
tcttcattgtttgaacacctggttggaagggagaacaag---------------------
------------------------------------------------------------
----ctcttacggt---------------------------------gttgtacagtctt
taaggac-----------------------------------------------------
-------------------------------------------------ggcaaatgcaa
caataaaggcacaaaggaggacagtgcaacatcagtgcatgagtttaa------------
---------------tccttttatttctccaaccgggctgttaca---------------
----------
>BEL27|1270928
tgtaaataaccccaagttatttaagttaggtttcagtgttaattatttatgctgctttta
attacttctctatttctttaaaaattgttgtgtttttgttatttatttgaactccgcttt
gcactaagttatttagcctatagagacccttattttgacgcgcggcttgccggaagtggt
caggtgcgcgagcgcgcgcagatcacggaagcagggagattggagaagcgcgcctagcac
gagggagagagcgatcgcttgtacagagaaatgcacggagctaatgttacatttaaggac
tgatttaggagagatttaatgcatatttgag-tttgttttttgttctgttcatcttcatt
gtttgaacacctggttggaagggagaacaagagctcttacggtgttgtacagtctttaag
gacggcaaatgcaacaataaaggcacaaaggaggacagtgcaacatcagtgcatgagttt
aatccttttatttttccaaccgggctgttacagtaagagcttgcacccactgacattatt
tgctgatgtaaatgatgacggatcacggttccaatttgtgcactcctgcaaaagtaaacg
aacaaattgataatgttcaaaacaaagaagttgatgaagaaatagaagttcaatctgaag
aattagacacaaatgtacgtcgctctacccgtgaacgaactcagacagacaggatgcttg
catatcaaagggaggagtctcataaagcagaaagaaagcttatgcatgcatatgaaaaat
ggaaggctgaggctcggaaagcaagaagtcagttgaaattagacatttctgagagtgaat
tagcaacactcatagactcattggaaagggaaaaggacagtgtgatgaatgcatacataa
gggttagaagttatgtaactccacccactgatatgagacggaaaattgatgcttgtgatg
ctgttacaaaggatatagtaaaaattgcatacgagaggatctcaggggtagatggaggct
ttgacaatgacaccgtaaaggggcatttacgtgagctgcttgaacgagactacgctcgct
ctgtttatggttctactgtttcacgcatcagctccaaatccagtacacctattagtcaac
cttctctgaattctatactaatggctaaacgcatagaggcagcagcagagctagcagcta
aggaagcagaatatgctactgtaatagaagaaagggagcaaagagaaaaattacgacttc
tagaagagaagcaaagaaaagaacttgaggctcaaaaaggcgagtttgaaaggctccaag
cgatgaaggaggtaagagcagctagagcaagactggaggtgtatgacaaggaagaaactg
ttgacactgttaatcaagatgaagggctgcagcaacctgtaagccctcccacgcataaac
cagtatacttatcctccgttaatccaacgcctaacatttcatcacagagtcccaatgctg
atgtgtctcaattagcgcaggctgtccaagatagcataacactaaacagacttcctatgc
cagagcccacagttttcagtggtgaccccattcacttcatagagtggaaggcttcatttc
aatcactcattgataaaagacatatctcttcaggagacaagttatactacctgaagaagt
acgttactgggcctgctctgaaagtgctagatggtatcttttacagaaatgatgaggagg
cttacaaggacgcgtggaagaggcttctagatcgctacggacagccattcatcatacaac
gagcattcagagagaaactcgcatactggcctaaaattcaatccaaggactcggtaggac
ttcgaaatttctctgatttcttgaactcatgtaaggatgcaatgccacatgtaaagggac
tagaaatattgaatgattgcgaagagaataggaagcttgtaagcaaactccctgattggg
cggctgcccgctggaatcgtcaaaccacacaaacgttgagtgaaacacaagattttccaa
cttttcaagaattcgcccatttcatgtctgttgaagctgaagttgcctgtaatccagtca
catcctttcatgcccttcatgtttcagaacctaacaaagagaaaatttatttcaaggtca
gtaaacctaaagctaatgtcttccatacaaagactgtcacacagcatgataattctaagc
ccactggaaaggtcaataagccatgtctgttctgtcaaaatggtgaacatcaaattcatg
agtgttctaaattctctgcaaggtctcttgaagaacgtagacagttcgtaaaggatacaa
gattgtgctatggatgtttgaggctgggtcacagtgccaaggactgccgctcccgacatt
gctgcaacacctgtaagggaagacaccctacctgcctacatgacgacagcttcaatagaa
aggtgaggtcttcttctgctcagagcccagaaaatgtccatgaaggagttgcgaccatgt
cattgagtgtagaatctggatgcacgcctgttaacacctctatgattgtgccagtgtggt
tgtccacacataaagacccagtttctgagaagctcgtctatgctctgttagacacacaaa
gcgattcagtctttattgaatgtgcagtatgcaaaagtcttaaagttgactcctgttccg
tgacgcttaaactcactactttagttggaaaggactccttgatgtcaagtgaaaggattt
ctggtcttcgagttagaggtttcaattcctcactgattatagatctaccccctgcataca
ccaaagaatgcattcctgtggatcgcgcacacatccctacaatggagactgcaagtcatt
ggaaacatctagccactctagcagacaaaattcccccacttcaaaattgtgaggttggac
tattgataggatacaattgttccagagcgctagcgccccgagaagtaattcttggaacgg
agaatgaaccatatgctgttcgcacggacctcggatggagcattataggtccttccttaa
cacattttgagccccaaagcagtgctgccatgtgtcatagagtgtctatcaaggaaatac
ctgcagtaactcccacagatgtgataaaagtgctggaatctgatttcaaggatacagaag
ggcacactaaagtgacgtctcaggaggacatcatgtttctgagaaagctggaagagaata
tcagattgaacaaggatagtcatctggaaatgcccctgccattcaggaaaagaccatatc
ttccagataacaaacctctagctgtcataagacttcaacatttgaagaggagattaatga
gagatcaggagtacagagagcattatgtaacattcatggaggaagtaatagagaagggta
atgcagaacaggtgtttgaggaaggacgagaaggagaaagatggtacataccacatcacg
gagtgtaccactcgaaaaagccagggaaattgcgtatagtttttgactgttcagccagat
acaagggaactagcttgaacgaccatcttctaactggcccagatctgatgaacagcttaa
ctggcatccttttgaggttcagacagtaccctgtagccctaatgtgtgacgtggagaaaa
tgttccaccaatttcatgtagaccatgcggatcgtgattatttacgatttctatggtgga
gaaatggagatttcaattcacagcctcaaaccttccgcatgacagtgcatttgtttggag
cctcatcgtcccctggatgcgctaactatgggctgaagcatcttgcaagagaaggtgaac
gtctgtatcctctgggctcgcaatttattatgcaagatttctacatggatgatggagttt
ccagcattgaaaacacagagaaggccatcaaattggctgaagaagctcgtcagctttgtg
cactgggaagcttaaggcttcacaagtttgtgtctaatgacaaggaagtcttgaagacaa
taccaccctcagagtgtgcggtagatgttacagctgtcgatcttgctctcactgatcagc
ctttggaaagagctttgggcatatactggagtctggaacaagacaatttcaaattccgta
tcactgttaaggaccaaccagcaacccgtagagggatactgtctatagtggcatcattgt
ttgatcccttaggctttcttgccccctttgtactcaaaggaaagaccattctgcaagaaa
tgtgccgaagtggtatgggttgggatgataacttacccgctgatctacaatcagcatggg
aacactggaaggcagatgtagttaacctagaaaagattgaagtgcctcgttgtattgtgc
cttctggctttgggagaatcataaggagagagattcaccacttctcagacgccagcatga
gtggatatggtcagtgttcatatctcagactcgagaacgagcaaggtgacatcagttgtt
cgttgctcatggcaaaatctagagtggccccactcaagatcacaacaattcctcggctag
aattggctgccgcagtggtgtcagttgcagtgaatgacatgttgaaggaggaaatgaacc
tggcagatgcagaaacgtttttctggactgactcacaagtggtgttaggctacataaaca
atgaagcccgccgtttccacacgtttgtggcaaatagagtacaaaggattcaccgcacct
caactcctcaacagtggcggtacatttgctcagatgaaaatccagccgattacgcatcgc
gtggtctaagtgttaacaatcttgtcacttccaactggtttagaggacctaaagttttat
gggaaaagcaaataccaccacctatggaaatcagcaagcagcttccaattggcgaccctg
aagtcaagaaggttcagtcactcaacacgcaaactgtacagtattcatgtttgtcagacc
gtctcaccaagttgtcctcatggtccaaagctatccaagctgttgcacgtttaatacgtc
gtgtcaggaaagacaagtcacataatcacagtacattggcggaacggaacgatgcacaat
gtatcataatcaaggacttacagaagcagacatatgcagaggagataactttactctgta
agggcaaacaactacctcgcagcaacagactatacaatcttaacacctttgtcgaccaag
atggattgctgaaggtgggagggagactttgtgaggcatctatccctaatgctgtcaagt
atccagtgatacttccgaaggagcaccaacttacaaaactcctgattgctgattgtcatg
agaagatggctcatcaaggaaagggaatgactataaatgaaatcagatcaagaggattct
ggattacgggagttaacaggactgtagcttcctttgtacgacaatgtgtgagatgtcgca
agttacgtggacctacggaagagcaaaaaatggctaacttaccctcagagcgcatcgagc
catcccctccattcacatacagcgggatggatgttttcggtccattcatcacctgcaaag
gtcgcaagtcaaacaagaggtatggacttctctttacctgtttctgttgcagagccatcc
atattgagatgctggatgacatgtccacagatgcctttatcaatggcctgcgttgtttca
tcgctctcagaggagcagtccatcaaataaggtgtgatcaaggcagtaatttcattggag
ccaggaatgagttcaccaaagctatggaggagattgacaccaaccgtctggtaacattct
tagcggaaaaacagtgtgactttgtttttaatgcacctcattcaagccacactggcggag
tttgggaaagacagattagaacagtcagaagtgttcttcgctccaccctgtcacagtcat
ctggaaggctcgatgactcttctctgcgaacgttcttttacgaggccatgtccattgtaa
acagtcgtccgctcacggttgatagtctaactgacccaagtagccctgaacctctaaccc
ctaatcacctcctcactctaaaacctactcaagccctaccacctcctggcaaatttgtca
gggaagatgtgtatgcccgtaagagatggcggcatgtccaatacttagcggaacaattct
ggggacgttggcataaggagtatgtgtctaacatcacaacaagacagtgctggcatacac
caagaaggaacatgcaagtaggagatattgtcttggagaaggcagtggatctgcccagga
atgagtggcgcttggcaaggattattgaggcagtcactgacaaggacggattggtgagaa
gagtgaaaatacagttcggagacagaaatctggggaaggatggcaaacgtccacataaac
catctgtggtggaacgtccagtgcagaagctggtcctgctgatggaggcagcctgaacat
actgacatatcctttgagtaaacagttcatagtaatatatgttttagtgttgtttacatc
tagtcttaaatggttatagtagtagtagtagtaattataattcatttaaaatcattcgtg
attaaaaggttaaaattcataatcactcatgattggtgggagtgtaaataaccccaagtt
atttaagttaggtttcagtgttaattatttatgctgcttttaattacttctctatttctt
taaaaattgttgtgtttttgttatttatttgaactccgctttgcac--taagttatttag
cctat--agagacccttattttgacgcgc-ggcttgccggaagtggtcaggtgcgcgagc
gcgcgcagatcacggaagcagggagattggagaagcgcgcctagcacgagggaga-----
-------gagcgatcgcttgtacag-----agaaatgcacggagctaatgtta--cattt
aaggactgatttaggagagatttaatgc--atatttgag-tttgttttttgttctgttca
tcttcattgtttgaacacctggttggaagggagaacaag---------------------
------------------------------------------------------------
--agctcttacggt---------------------------------gttgtacagtctt
taaggac-----------------------------------------------------
-------------------------------------------------ggcaaatgcaa
caataaaggcacaaaggaggacagtgcaacatcagtgcatgagtttaa------------
---------------tccttttatttttccaaccgggctgttaca---------------
----------
>BEL27|1396491
ag----------------------------------------------------------
---------------------------------------------------------ctc
ttacggtgttgtacagtctttaaggac---------------------------------
------------------------------------------------------------
---------ggctatcacaacaataaaggcacaaaggaggacagtgcaaca---------
---------------tcagtgca----tgagtttattccttttatttctccaaccgggct
gtt-------------------------acaagctcttacggtgttgtacagtctttaag
gacggctatcacaacaataaaggcacaaaggaggacagtgcaacatcagtgcatgagttt
attccttttatttctccaaccgggctgttacagtaagagcttgcacccactgacattatt
tgctgatgtaaatgatgacggatcacggttccaatttgtgcactcctgcaaaagtaaacg
aacaaattgataatgttcaaaacaaagaagttgatgaagaaatagaagttcaatctgaag
aattagacacaaatgtacgtcgctctacccgtgaacgaactcagacagacaggatgcttg
catatcaaagggaggagtctcacaaagcagaaagaaagcttatgcatgcatatgaaaaat
ggaaggctgaggctcggaaagcaagaagtcagttgaaattagacatttctgagagtgaat
tagcaacactcatagactcattggaaagggaaaaggacagtgtgatgaatgcatacataa
aggttagaagtaatgtaactccacccactgatatgagaaggaaaattgatgcttgtgatg
ctgttacaaaggatatcgtaaaaattgcatatgagaggatctcaggggtagatggaggct
ttgacaatgaaaccgtaaaggggcatttacgtgagctgcttgaacgagactacgctcgct
ctgtttatggttctactgtttcacgcatcagctccaaatccagtacacctataagtcaac
cctctctgaattctatactaatggctaaacgcatagaggcagcagcagagctagcagcta
aggaagcagaatatgctactgtaatagaagaaagggagcaaagagaaaaattacgacttc
tagaagagaagcaaagaaaagaacttgaggctcaaaaaggcgagtttgaaaggcttcaag
tgatgaaggaggtaagagcagctagagcaagactggaggtgtatgacaaggaagaaactg
ttgacactgttaatcaagatgaagggctgcagcaacctgtaagccctcccatgcataaac
cagtatacttatcctccgttaatccaacgcctaacatttcatcacagagtcccaatgctg
atgtgtctcaattagcgcaggctgtccaagatagcataacactaaacagacttcctatgc
cagagcccacagttttcagtggcgaccccattcacttcatagagtggaaggcttcatttc
aatcactcattgataaaagacatatctcttcaggagacaagttatactacctgaagaagt
acgttactgggcctgctctgaaagtgctagatggtatcttttacagaaatgatgaggagg
cttacaaggacgcgtggaagaggcttctagatcgctacggacagccattcatcatacaac
gagcattcagagagaaactcgcatactggcctaaaattcaatctaaggactcggtaggac
ttcgaaatttctctgatttcttgaactcatgtaaggatgcaatgccacatgtaaagggac
tggaaatattgaatgattgcgaagagaataggaagcttgtaagcaaactccctgattggg
cggctgcccgctggaatcgtcaaaccacacaaacgttgagtgaaacacaagattttccaa
cttttcaagaattcgcccatttcatgtctgttgaagctgaagttgcctgtaatccagtca
catcctttcatgcccttcatgtttcagaacctaacaaagagaaaatttatttcaaggtca
gtaaacctaaagctaatgtcttccatacaaagactgtcacacagcatgataattcaaagc
ccactggaaaggtcaataagccatgtctgttctgtcaaaatggtgaacatcaaattcatg
aatgttctaaattctctgcaaggtctcttgaagaacgtagacagttcgtaaaggatacaa
gattgtgctatggatgtttgaggctgggtcacagtgccaaggactgccgctcccgacatt
gctgcaacacctgtaagggaagacaccctacctgcctacatgacgacagcttcagtagaa
aggtgaggtcttcttctgctcagagcccagaaaatgtccatgaaggagttgcgacaatgt
cattgagtgtagaatctggatgcacgcctgttaacacctctatgattgtgccagtgtggt
tgtccacacataaagacccagtttctgagaagctcgtctatgctctgttagacacacaaa
gcgattcagtctttattgaatgtgcagtatgcaaaagtcttaaagttgactcctgtcccg
tgacgcttaaactcactactttagttggaaaggactccttgatgtcaagtgaaaggattt
ctggtcttcgagttagaggtttcaattcctcactgattatagatctaccccctgcataca
ccaaagaatgcattcctgtggatcacgcacacatccctacaatggagactgcaagtcatt
ggaaacatctagccactctagcagacaaaattcccccacttcaaaattgtgaggttggac
tattgataggatacaattgttccagagcgctagcgccccgagaagtaattcttggaacgg
agaatgaaccatatgctgttcgcacggacctcggatggagcattataggtccttccttaa
cacattttgagacccaaagcagtgctgcaatgtgtcatagagtgtctatcaaggaaatac
ctgcagtaactcccacagatgtgataaaagtgctggaatctgatttcaaggacacagaag
ggcacacaaaagtgacgtctcaggaggacatcatgtttctgagaaagctggaagagaata
tcagattgaacaaggatagtcatctggaaatgcccctgccattcaggaaaagaccatatc
ttccagataacaaacctcttgctgtcataagacttcaacatttgaagaggagattaatga
gggatcaggagtacagagagcattatgtaacattcatggaggaagtaatagagaagggta
atgcagaacaggtgtttgaggaaggacgagaaggagaaagatggtacataccacatcacg
gagtgtaccactcgaaaaagccagggaaattgcgtatagtttttgactgttcagccagat
acaagggaactagcttgaacgaccatcttctaactggcccagatctgatgaacagcttaa
ctggcatccttttgaggttcagacagtaccctgtagccctaatgtgtgacgtggagaaaa
tgttccaccaatttcatgtagaccatgcggatcgtgattatttacgatttctatggtgga
gaaatggagatttcaattcacagcctcaaaccttccgcatgacagtgcatttgtttggag
cctcatcgtcccctggatgcgctaactatgggctgaagcatcttgcaagagaaggtgaac
gtctgtatcctctgggctcgcaatttattatgcaagatttctacatggatgatggagttt
ccagcattgaaaacacagagaaggccatcaaattggctgaagaagctcgtcagctttgtg
cactaggaagcttaaggcttcacaagtttgtgtctaatgacaaggaagtcttgaagacaa
taccaccttcagagtgtgcggtggatgttacagctgtcgatcttgctctcactgatcagc
ctttggaaagagctttgggcatttactggagtctggaacaagacaattttaaattccgta
tcactgttaaggaccaaccagcaacccgtagagggatactgtctatagtggcctcattgt
ttgatcccttaggctttcttgccccctttgtactcaaaggaaagactattctgcaagaaa
tgtgccgaagtggtatgggttgggatgataacttacccgctgatctacaatcagcatggg
aacactggaagtcagagctagttaatctagaaaagattgaagtgcctcgttgtattgtgc
cttctggctttgggagaatcataaggagagagattcaccacttctcagacgccagcatga
gtggatatggtcagtgttcatatctcagactcgagaacgagcaaggtgacatcagttgtt
cgttgctcatggcaaaatctagagtggccccactcaagatcacaacaattcctcggctag
aattggctgccgcagtggtgtcagttgcagtgaatgacatgttgaaggaggaaatgaacc
tggctgatgcagaaacgtttttctggactgactcacaagtggtgttaggctacataaaca
atgaagcccgccgtttccacacgtttgtggcaaatagagtacaaaggattcaccgcacca
caactcctcaacagtggcggtacatttgctcagatgaaaatccagccgattacgcatcgc
gtggtctaagtgttaacaatcttgtcacttccaactggtttagaggacctaaagttttat
gggaaaggcaaataccaccacctatggaaatcagcaagcagcttccaattggcgaccctg
aagtcaagaaagttcagtcactcaacacgcaaactgtacagtattcatgtttgtcagacc
gtctcaccaagttgtcctcatggtccaaagctatccaagctgttgcacgtttaatacgtc
gtgtcaggaaagactagtcacataatcacagtacattggcggaacggaacgatgcacaat
gtatcataatcaaggacttacagaagcagacatatgcagaggagataactttactctgta
agggcaaacaactacctcgcagcaacagactatacaatcttgacacctttgtcgaccaag
atggattgctgaaggtgggagggagactttgtgaggcatctatccctaatgctgttaagt
atccagtgatacttccgaaggagcaccaacttacaaaactcctgattgctgattgtcatg
agaagatggctcatcaaggaaggggaatgactataaatgaaatcagatcaagaggattct
ggattacgggagttaacaggactgtagcttcctttgtacgacaatgtgtgagatgtcgca
agttacgtggacctacggaagagcaaaaaatggctaacttaccctcagagcgcatagagc
catcccctccattcacatacagcgggatggatgttttcggtccattcatcaccagcaaag
gtcgcaagtcaaacaagaggtatggacttctttttacctgtttctgttgcagagccatcc
atattgagatgctggatgacatgtccacagatgcctttatcaatggcctgcgttgtttca
tcgctatcagaggagcagtccatcaaataaggtgtgatcaaggtagtaatttcattggag
ccaggaatgagctcaccaaagctatggaggagattgacaccaaccgtctggtaacattct
tagcgggaaaacagtgcgactttgtttttaatgcacctcattcaagccacactggcggag
tttgggaaagacagattagaactgtcagaagtgttcttcgctccaccctgtcacagtcat
ctggaaggctcgatgactcttctctgcgagcattcttttacgaggccatgtccattgtaa
acagtcgtccgctcacggttgatagtctaactgacccaagtagccctgaacctctaaccc
ctaatcacctcctcactctaaaacctactcaagccctaccacctcctggcaaatttgtca
gggaagatgtgtatgcccgtaagagatggcggcatgtccaatacttagcggaacaattct
ggggacgttggcataaggagtatgtgtctaacatcacaacaagacagtgctggcatacac
caagaaggaacatgcaagtaggagatattgtcttggagaaggcagtggatctgcccagga
atgagtggcgcttggcaaggattattgaggcagtcactgacaaggacggattggtgagaa
gagtgaaaatacagttcggagacagaaatctggggaaggatggtaaacgtccacataaac
catctgtggtggaacgtccagtgcagaagctggtcctgctgatggaggcagcctgaacat
actgacatatcctttgagtaaacagttcatagtaatatatgttttagtgttgtttacatc
tagtcttaaatggttatagtagtagtagtagtaattataattcatttaaaatcattcgtg
attaaaaggttaaaattcataatctctcatgattggtgggagtgtaaataaccccaagtt
atttaagttaggtttcagtgttaattatttatgctgcttttaattacttctctatttctt
taaaaattgttgtgtttttgttatttatttgaactccgctttgcac--taagttatttag
cctat--agaggcccttattttgacgcgc-ggcttgccggaagtggtcaggtgcgcgagc
gcgcgcagatcacggaagcagggagattggagaagcgcgcctagcacgagggaga-----
-------gagcgatcgcttgtacag-----agaaatgcacggagctaaagtta--cattt
aaggactgatttaagagagatttaatgc--atatttggg-tttgttttttgttctgttca
tcttcattgtttgaacacctggttggaagggagaacaagtgtaaataaccccaagttatt
taagttaggtttcagtgttaattatttatgctgcttttaattacttctctatttcttt-a
aaaattgttgtgtttttgttatttatttgaactccgctttgcactaagttatttagccta
tagaggcccttattttgacgcgcggcttgccggaagtggtcaggtgcgcgagcgcgcgca
gatcacggaagcagggagattggagaagcgcgcctagcacgagggagagagcgatcgctt
gtacagagaaatgcacggagctaaagttacatttaaggactgatttaagagagatttaat
gcatatttgggtttgttttttgttctgttcatcttcattgtttgaacacctggttggaag
ggagaacaag
>BEL27|1492868
tgtaaataaccccaagttatttaagttaggtttcagtgttaattatttatgctgctttta
attacttctctatttctttaaaagttgttgtgtttttgttatttatttgaactccgcttt
gcactaagttatttagcctatagagacccttattttgacgcgcggcttgccggaagtggt
caggtgcgcgagagcgcgcagatcacggaagcagggagattggagaagcgcgcctagcac
gagggagagagcgatcgcttgcacagagaaatgcacggagctaatgttacatttaaggac
tgatttaatagagatttaatgcatatttgagttttgttttttgttctgttcatctttatt
gtttgaacacctggttggaagggagaacaagagctcttacggtgttgtacagtctttaag
gacggcaaatgcaacaataaaggcacaaaggaggacagtgcaacatcagtgcatgagttt
aatccttttatttctccaaccgggctgttacagtaagagcttgcacccactgacattatt
tgctgatgtaaatgatgacggatcacggttccaatttgtgcactcctgcaaaagtaaacg
aacaaattgataatgttcaaaacaaagaagttgatgaagaagtagaagctcaatctgaag
aattagacacaaatgtacgtcgctctacccgtgaacgaactcagacagacaggatgcttg
catatcaaagggaggagtctcataaagcagaaagaaagcttatgcatgcatatgaaaaat
ggaaggctgaggctcggaaagcaagaagtcagttgaaattagacatttctgagagtgaat
tagcaacactcatagactcattggaaaaggaaaaggacagtgtgatgaatgcatacataa
aggttagaagtaatgtaactccacccactgatatgagaaggaaaattgatgcttgtgatg
ctgttactaaggatatagtaaaaattgcatatgagaggatctcaggggtagatggaggct
ttgacaatgaaaccgtaaaggggcatttacgtgagctgcttgaacgagactacgctcgct
ctgtttatggttctactgtttcacgcatcagctccaaatccagtacacctataagtcaac
cttctctgaattctatactaatggctaaacgcatagaagcagcagcagagctagcagcta
aggaagcagaatatgctactgtaatagaagaaagggagcaaagagaaaaattacgacttc
tagaagagaagcaaagaaaagaacttgaggctcaaaaaggcgagtttgaaaggctccaag
cgatgaaggaggtaagagcagctagagcaagactggaggtgtatgacaaggaagaaactg
ttgacactgttaatcaagatgaagggctgcagcaacctgtaagccctcccacgcataaac
cagtatacttatcctccgttaatccaacgcctaacatttcattacagagacccaacgctg
atgtgtctcaattagcgcaggctgtccaagatagcataacactaaacagacttcctatgc
cagagcccacagttttcagtggtgaccccattcacttcatagagtggaaggcttcatttc
aatcactcattgataaaagacatatctcttcaggagacaagttatactacctgaagaagt
acgttactgggcctgctctgaaagtgctagatggtatcttttacagaaatgatgaggagg
cttacaaggacgcgtggaagaggcttctagatcgctacggacagccattcatcatacaac
gagcattcagagagaaacttgcatgctggcccaaaattcaatccaaggactcggtaggac
ttcgaaatttctctgatttcttgaactcatgtaaggatgcaatgccacatgtaaagggac
tggaaatattgaatgattgcgaagagaataggaagcttgtaagcaaactccctgattggg
cggctgcccgctggaatcgtcaaaccacacaaacgttgagtgaaactcaagattttccaa
cttttcaagaattcgcccatttcatgtctgttgaagctgaagttgcctgtaatccagtca
catcctttcatgcccttcatgttttagaacctaacaaagagaaaaattatttcaaggtca
gtaaacctaaagctaatgtcttccatacaaagactgtcacacagcatgataattcaaagc
ccactggaaaggtcaataagccatgtctgttctgtcaaaatggtgaacatcaaattcatg
aatgttctaaattctctgcaaggtctcttgaagaacgtagacagttcgtaaagaatacaa
gattgtgctatggatgtttgaggctgggtcacagtgccaaggactgccgctcccgacatt
gctgcaacacctgtaagggaagacaccctacctgcctacatgatgacagcttcaatagaa
aggtgaggtcttcttctgctcagagcccagaaaatgtccatgaaggagttgcgacaatgt
cattgagtgtagaatctggatgcacgcctgttaacacctcgatgattgtgccagtgtggt
tgtccacacataaagacccagtttctgagaagctcatctatgctctgttagacacacaaa
gcgattcagtctttattgaatgtgcagtatgcaaaagtcttaaagtcgactcctgtcccg
tgacgcttaaactcactactttggttggaaaggactccttgatgtcaagtgaaaggattt
ctggtcttcgagttagaggtttcaattcctcactgattatagatctaccccctgcataca
ccaaagaatgcattcctgtggatcgcgcacacatccctataatggagactgcaagtcatt
ggaaacatctagccactctagcagacaaaattcccccacttcaaaattgtgaggttggac
tattgataggatacaattgttccagagcgctagcgccccgagaagtaattcttggaacgg
agaatgaaccatatgctgttcgcacggacctcggatggagcattataggtccttccttaa
cacattttgagccccaaagcagtgctgccatgtgtcatagagtgtctatcaaggaaatac
ctgcagtaactcccacggatgtgataaaagtgctggaatctgatttcaaggatacagaag
ggcacactaaagtgacttctcaggaggacatcatgtttctgagaaagctggaagagaata
tcagattgaacaaggatagtcatctggaaatgcccctgccattcaggaaaagaccatatc
ttccagataacaaacctctagctgtcataagacttcaacatttgaagaggagattaatga
gagatcaggagtacagagagcattatgtaacattcatggaggaagtaatagagaagggta
atgcagaacaggtgtttgaggaaggacgagaaggagaaagatggtacataccacatcacg
gagtgtaccactcgaaaaagccagggaaattgcgtatagtttttgactgttcagccagat
acaagggaactagcttgaacgaccatcttctaactggcccagatctgatgaacagcttaa
ctggcatccttttgaggttcagacagtaccctgtagccctaatgtgtgacgtggaaaaaa
tgttccaccaatttcatgtagaccatgcagatcgtgattatttacgatttctatggtgga
gaaatggagatttcaattcacagcctcaaaccttccgcatgacagtgcatttgtttggag
cctcatcgtcccctggatgcgctaactatgggctgaagcatcttgcaagagaaggtgaac
gtctgtatcctctgggctcgcaatttattatgcaagatttctacatggatgatggagttt
ccagcattgaaagcacagagaaggccatcaaattggctgaagaagctcgtcagctttgtg
cactgggaagcttaagtcttcacaagtttgtgtctaatgacaaggaagtcttgaagacaa
taccaccctcagagtgtgcggtagatgttacagctgtcgatcttgctctcactgatcagc
ctttggaaagagctttgggcatttactggagtctggaacaagacaatttcaaattccata
tcactgttaaggaccaaccagcaactcgtagagggatactgtctatagtggcctcattgt
ttgatcccttaggctttcttgccccctttgtactcaaaggaaagaccattctgcaagaaa
tgtgccgaagtggtatgggttgggatgataacttacccgctgatctacaatcagcatggg
aacactggaaggcagatctagttaacctagaaaagattgaagtgcctcgttgtattatgc
cttctggctttgggagaatcataaggagagagattcaccacttctcagacgccagcatga
gtggatatggtcagtgttcatatctcagactcgagaacgagcaaggtgacatcagttgtt
cgttgctcatggcaaaatctagagtggccccactcaagatcacaacaattcctcggctag
aattggctgccgcagtggtgtcagttgcagtgaatgacatgttgaaggaggaaatgaacc
tggcagatgcagaagcgttcttctggactgactcacaagtggtgttaggttacataaaca
acgaagctcgccgtttccacacgtttgtggcaaatagagtacaaaggattcaccgcacca
caactcctcaacagtggcggtacatttgctcagatgaaaatccagccgattacgtatcgc
gtggtctaagtgttaacaatcttgtcacttccaactggtttagaggacctaaagttttat
gggaaaagcaaatacctgcacctatggaaatcagcaagcagcttccaattggcgaccctg
aagtcaagaaggttcagtcactcaacacgcaaactgtacagtattcatgtttgtcagacc
gtctcaccaagttgtcctcatggtccaaagctatccaagctgttgcacgtttaatacgtc
gtgtcaggaaagacaagtcacataatcacagtacattggcggaacggaacgatgcactat
gtatcataatcaaggacttacagaagcagacatatgcagaggagataactttactctgta
agggcaaacaactacctcgcagcaacagactatacaatcttgacacctttgtcgaccaag
atggattgctgaaggtgggagggagactttgtgaggcatctatccctaatgctgtcaagt
atccagtgatacttccgaaggagcaccaacttacaaaactcctgattgctgattgtcatg
ataagatggctcatcaaggaaagggaatgactataaatgaaatcagatcaagaggattct
ggattacgggagttaacaggactgtagcttcctttgtacgacaatgtgtgagatgtcgca
agttacgtggacctacggaagagcaaaaaatggctaacttaccctcagagcgcatagagc
catcccctccattcacatacagcgggatggatgttttcggtccattcatcaccagcaaag
gtcgcaagtcaaacaagaggtatggacttctctttacctgtttctgttgcagagccatcc
atattgagatgctggatgacatgtccacagatgcctttatcaatggcctgcgttgtttca
tcgctatcagaggagcagtccatcaaataaggtgtgatcaaggcagtaatttcattggag
ccaggaatgagctcaccaaagctatggaggagattgacaccaaccgtctggtaacattct
tagcggaaaaacagtgtgactttgtttttaatgcacctcattcaagccacactggcggag
tttgggaaagacagattagaactgtcagaagtgttcttcgctccaccctgtcacagtcat
ctggaaggctcgatgactcttctctgcgagcgttcttttacgaggccatgtccattgtaa
acagtcgtccgctcacggttgatagtctaactgacccaagtagccctgaacctctaaccc
ctaatcacctcctcactctaaaacctactcaagccctaccacctcctggcaaatttgtca
gggaagatgtgtatgcccgtaagagatggcggcatgtccaatacttagcggaacaattct
ggggacgttggcataaggagtatgtgtctaacatcacaacaagacagtgctggcatacac
caagaaggaacatgcaagtaggagatattgtcttggagaaggcagtggatctgcctagga
atgagtggcgcttggcaaggattattgaggcagtcactgacaaggacggattggtgagaa
gagtgaaaatacagttcggagacagaaatctggggaaggatggtaaacgtctacataaac
catctgtggtggaacgtccagtacagaagttggtcctgctgatggaggcagcctgaacat
actgacatatcctttgagtaaacagttcatagtaatatatgttttagtgttgtttacatc
tagtcttaaatggtta------tagtagtagtaattataattcatttaaaatcattcgtg
attaaaaggttaaaattcataatcactcatgattggtgggagtgtaaataaccccaagtt
atttaagttaggtttcagtgttaattatttatgctgcttttaattacttctctatttctt
taaaagttgttgtgtttttgttatttatttgaactccgctttgcac--taagttatttag
cctat--agagacccttattttgacgcgc-ggcttgccggaagtggtcaggtgcgcgaga
gcgcgcagatcacggaagcagggagattggagaagcgcgcctagcacgagggaga-----
-------gagcgatcgcttgcacag-----agaaatgcacggagctaatgtta--cattt
aaggactgatttaatagagatttaatgc--atatttgagttttgttttttgttctgttca
tctttattgtttgaacacctggttggaagggagaacaag---------------------
------------------------------------------------------------
--agctcttacggt---------------------------------gttgtacagtctt
taaggac-----------------------------------------------------
-------------------------------------------------ggcaaatgcaa
caataaaggcacaaaggaggacagtgcaacatcagtgcatgagtttaa------------
---------------tccttttatttctccaaccgggctgttaca---------------
----------
>BEL27|1492869
------------------------------------------------------------
------------------------------------------------------------
------------------------------------------------------------
------------------------------------------------------------
------------------------------------------------------------
------------------------------------------------------------
------------------------------------------------------------
------------------------------------------------------------
------------------------------------------------------------
------------------------------------------------------------
------------------------------------------------------------
------------------------------------------------------------
------------------------------------------------------------
------------------------------------------------------------
------------------------------------------------------------
------------------------------------------------------------
------------------------------------------------------------
------------------------------------------------------------
------------------------------------------------------------
------------------------------------------------------------
------------------------------------------------------------
------------------------------------------------------------
------------------------------------------------------------
------------------------------------------------------------
------------------------------------------------------------
------------------------------------------------------------
------------------------------------------------------------
------------------------------------------------------------
------------------------------------------------------------
------------------------------------------------------------
------------------------------------------------------------
------------------------------------------------------------
------------------------------------------------------------
------------------------------------------------------------
------------------------------------------------------------
------------------------------------------------------------
------------------------------------------------------------
------------------------------------------------------------
------------------------------------------------------------
------------------------------------------------------------
------------------------------------------------------------
------------------------------------------------------------
------------------------------------------------------------
------------------------------------------------------------
------------------------------------------------------------
------------------------------------------------------------
------------------------------------------------------------
------------------------------------------------------------
------------------------------------------------------------
------------------------------------------------------------
------------------------------------------------------------
------------------------------------------------------------
------------------------------------------------------------
------------------------------------------------------------
------------------------------------------------------------
------------------------------------------------------------
------------------------------------------------------------
------------------------------------------------------------
------------------------------------------------------------
------------------------------------------------------------
------------------------------------------------------------
------------------------------------------------------------
------------------------------------------------------------
------------------------------------------------------------
------------------------------------------------------------
------------------------------------------------------------
------------------------------------------------------------
------------------------------------------------------------
------------------------------------------------------------
------------------------------------------------------------
------------------------------------------------------------
------------------------------------------------------------
------------------------------------------------------------
------------------------------------------------------------
------------------------------------------------------------
------------------------------------------------------------
------------------------------------------------------------
------------------------------------------------------------
------------------------------------------------------------
------------------------------------------------------------
------------------------------------------------------------
------------------------------------------------------------
------------------------------------------------------------
------------------------------------------------------------
------------------------------------------------------------
------------------------------------------------------------
------------------------------------------------------------
------------------------------------------------------------
------------------------------------------------------------
------------------------------------------------------------
------------------------------------------------------------
------------------------------------------------------------
------------------------------------------------------------
------------------------------------------------------------
------------------------------------------------------------
------------------------------------------------------------
------------------------------------------------------------
------------------------------------------------------------
------------------------------------------------------------
------------------------------------------------------------
------------------------------------------------------------
------------------------------------------------------------
------------------------------------------------------------
------------------------------------------------------------
------------------------------------------------------------
------------------------------------------------------------
------------------------------------------------------------
------------------------------------------------------------
------------------------------------------------------------
------------------------------------------------------------
------------------------------------------tgtaaataaccccaagtt
atttaagttaggttttagtattaataatttatcctgcttttaattacttcttaatttctt
taaagataattgtgtttttgttatgtatttgaactccacttcgcactttaggttattaag
cctatacagaggccctta-tttgacgcacaggcttgccggaagtggtcaggtgcgcgagc
gtgcgcagatcacggaagcacggagatcggagaatcgcgcctagcacgtgggagagagcg
atagcttgagcgatcgcttgcacgg-----agaaattcacggagctaaagata--aactt
caggactcatttaagagt-attttatgc--atatttgag-tttgttttttgttctgttcg
tcttcattgtttgaacacctggttggaagggagaacaag---------------------
------------------------------------------------------------
------------------------------------------------------------
------------------------------------------------------------
------------------------------------------------------------
------------------------------------------------------------
------------------------------------------------------------
----------
>BEL27|1492870
------------------------------------------------------------
------------------------------------------------------------
------------------------------------------------------------
------------------------------------------------------------
------------------------------------------------------------
------------------------------------------------------------
------------------------------------------------------------
------------------------------------------------------------
------------------------------------------------------------
------------------------------------------------------------
------------------------------------------------------------
------------------------------------------------------------
------------------------------------------------------------
------------------------------------------------------------
------------------------------------------------------------
------------------------------------------------------------
------------------------------------------------------------
------------------------------------------------------------
------------------------------------------------------------
------------------------------------------------------------
------------------------------------------------------------
------------------------------------------------------------
------------------------------------------------------------
------------------------------------------------------------
------------------------------------------------------------
------------------------------------------------------------
------------------------------------------------------------
------------------------------------------------------------
------------------------------------------------------------
------------------------------------------------------------
------------------------------------------------------------
------------------------------------------------------------
------------------------------------------------------------
------------------------------------------------------------
------------------------------------------------------------
------------------------------------------------------------
------------------------------------------------------------
------------------------------------------------------------
------------------------------------------------------------
------------------------------------------------------------
------------------------------------------------------------
------------------------------------------------------------
------------------------------------------------------------
------------------------------------------------------------
------------------------------------------------------------
------------------------------------------------------------
------------------------------------------------------------
------------------------------------------------------------
------------------------------------------------------------
------------------------------------------------------------
------------------------------------------------------------
------------------------------------------------------------
------------------------------------------------------------
------------------------------------------------------------
------------------------------------------------------------
------------------------------------------------------------
------------------------------------------------------------
------------------------------------------------------------
------------------------------------------------------------
------------------------------------------------------------
------------------------------------------------------------
------------------------------------------------------------
------------------------------------------------------------
------------------------------------------------------------
------------------------------------------------------------
------------------------------------------------------------
------------------------------------------------------------
------------------------------------------------------------
------------------------------------------------------------
------------------------------------------------------------
------------------------------------------------------------
------------------------------------------------------------
------------------------------------------------------------
------------------------------------------------------------
------------------------------------------------------------
------------------------------------------------------------
------------------------------------------------------------
------------------------------------------------------------
------------------------------------------------------------
------------------------------------------------------------
------------------------------------------------------------
------------------------------------------------------------
------------------------------------------------------------
------------------------------------------------------------
------------------------------------------------------------
------------------------------------------------------------
------------------------------------------------------------
------------------------------------------------------------
------------------------------------------------------------
------------------------------------------------------------
------------------------------------------------------------
------------------------------------------------------------
------------------------------------------------------------
------------------------------------------------------------
------------------------------------------------------------
------------------------------------------------------------
------------------------------------------------------------
------------------------------------------------------------
------------------------------------------------------------
------------------------------------------------------------
------------------------------------------------------------
------------------------------------------------------------
------------------------------------------------------------
------------------------------------------------------------
------------------------------------------------------------
------------------------------------------------------------
------------------------------------------------------------
------------------------------------------------------------
------------------------------------------------------------
------------------------------------------------------------
------------------------------------------------------------
------------------------------------------------------------
------------------------------------------------------------
------------------------------------------------------------
------------------------------------------------------------
------------------------------------------------------------
------------------------------------------------------------
------------------------------------------------------------
------------------------------------------------------------
--agctcttatggt---------------------------------gttgtacagtcta
taaggat-----------------------------------------------------
-------------------------------------------------ggaaatctcaa
caataaaggcacaaaggaggacagtgcaacatcagtgcatgagtttaa------------
----------------tcctttatttctccaaccgggctgttaca---------------
----------
>BEL27|1492871
------------------------------------------------------------
------------------------------------------------------------
------------------------------------------------------------
------------------------------------------------------------
------------------------------------------------------------
------------------------------------------------------------
------------------------------------------------------------
------------------------------------------------------------
------------------------------------------------------------
------------------------------------------------------------
------------------------------------------------------------
------------------------------------------------------------
------------------------------------------------------------
------------------------------------------------------------
------------------------------------------------------------
------------------------------------------------------------
------------------------------------------------------------
------------------------------------------------------------
------------------------------------------------------------
------------------------------------------------------------
------------------------------------------------------------
------------------------------------------------------------
------------------------------------------------------------
------------------------------------------------------------
------------------------------------------------------------
------------------------------------------------------------
------------------------------------------------------------
------------------------------------------------------------
------------------------------------------------------------
------------------------------------------------------------
------------------------------------------------------------
------------------------------------------------------------
------------------------------------------------------------
------------------------------------------------------------
------------------------------------------------------------
------------------------------------------------------------
------------------------------------------------------------
------------------------------------------------------------
------------------------------------------------------------
------------------------------------------------------------
------------------------------------------------------------
------------------------------------------------------------
------------------------------------------------------------
------------------------------------------------------------
------------------------------------------------------------
------------------------------------------------------------
------------------------------------------------------------
------------------------------------------------------------
------------------------------------------------------------
------------------------------------------------------------
------------------------------------------------------------
------------------------------------------------------------
------------------------------------------------------------
------------------------------------------------------------
------------------------------------------------------------
------------------------------------------------------------
------------------------------------------------------------
------------------------------------------------------------
------------------------------------------------------------
------------------------------------------------------------
------------------------------------------------------------
------------------------------------------------------------
------------------------------------------------------------
------------------------------------------------------------
------------------------------------------------------------
------------------------------------------------------------
------------------------------------------------------------
------------------------------------------------------------
------------------------------------------------------------
------------------------------------------------------------
------------------------------------------------------------
------------------------------------------------------------
------------------------------------------------------------
------------------------------------------------------------
------------------------------------------------------------
------------------------------------------------------------
------------------------------------------------------------
------------------------------------------------------------
------------------------------------------------------------
------------------------------------------------------------
------------------------------------------------------------
------------------------------------------------------------
------------------------------------------------------------
------------------------------------------------------------
------------------------------------------------------------
------------------------------------------------------------
------------------------------------------------------------
------------------------------------------------------------
------------------------------------------------------------
------------------------------------------------------------
------------------------------------------------------------
------------------------------------------------------------
------------------------------------------------------------
------------------------------------------------------------
------------------------------------------------------------
------------------------------------------------------------
------------------------------------------------------------
------------------------------------------------------------
------------------------------------------------------------
------------------------------------------------------------
------------------------------------------------------------
------------------------------------------------------------
------------------------------------------------------------
------------------------------------------------------------
------------------------------------------------------------
------------------------------------------------------------
------------------------------------------------------------
------------------------------------------------------------
------------------------------------------------------------
------------------------------------------------------------
------------------------------------------tgtaaataaccccaagtt
atttaagttaggtttcagtgttaattatttatcctgcttttaattacttctctatttctt
taaaaatagttgtgtttttgttatttatttta----------------taagttatttag
cctat--agaggcccttattttgacgcgc-ggcttgccggaagtggtcaggtgcgcgagc
gcgcacagatcacggaagcacggagatcggagaagcgcgcctagcacgagggaga-----
-------gagctatcgcttgcacgg-----agaaattcacggagctaaagtta--aattt
aaggactgattaaagagt-atttaatgc--atatttgag-tttgttttttgttctgttca
tcttcattgtttgaacacctggttggaagggagaacaag---------------------
------------------------------------------------------------
------------------------------------------------------------
------------------------------------------------------------
------------------------------------------------------------
------------------------------------------------------------
------------------------------------------------------------
----------
>BEL27|1492872
------------------------------------------------------------
------------------------------------------------------------
------------------------------------------------------------
------------------------------------------------------------
------------------------------------------------------------
------------------------------------------------------------
-------------------------------agcttttacggtgctgaacagtctttaag
gacggcaatcgcaacaataaaggcacaaaggaggacagtgcaacatcagtgcatgagttt
aatcc-tttatttctccaaccgggctgttaca----------------------------
------------------------------------------------------------
------------------------------------------------------------
------------------------------------------------------------
------------------------------------------------------------
------------------------------------------------------------
------------------------------------------------------------
------------------------------------------------------------
------------------------------------------------------------
------------------------------------------------------------
------------------------------------------------------------
------------------------------------------------------------
------------------------------------------------------------
------------------------------------------------------------
------------------------------------------------------------
------------------------------------------------------------
------------------------------------------------------------
------------------------------------------------------------
------------------------------------------------------------
------------------------------------------------------------
------------------------------------------------------------
------------------------------------------------------------
------------------------------------------------------------
------------------------------------------------------------
------------------------------------------------------------
------------------------------------------------------------
------------------------------------------------------------
------------------------------------------------------------
------------------------------------------------------------
------------------------------------------------------------
------------------------------------------------------------
------------------------------------------------------------
------------------------------------------------------------
------------------------------------------------------------
------------------------------------------------------------
------------------------------------------------------------
------------------------------------------------------------
------------------------------------------------------------
------------------------------------------------------------
------------------------------------------------------------
------------------------------------------------------------
------------------------------------------------------------
------------------------------------------------------------
------------------------------------------------------------
------------------------------------------------------------
------------------------------------------------------------
------------------------------------------------------------
------------------------------------------------------------
------------------------------------------------------------
------------------------------------------------------------
------------------------------------------------------------
------------------------------------------------------------
------------------------------------------------------------
------------------------------------------------------------
------------------------------------------------------------
------------------------------------------------------------
------------------------------------------------------------
------------------------------------------------------------
------------------------------------------------------------
------------------------------------------------------------
------------------------------------------------------------
------------------------------------------------------------
------------------------------------------------------------
------------------------------------------------------------
------------------------------------------------------------
------------------------------------------------------------
------------------------------------------------------------
------------------------------------------------------------
------------------------------------------------------------
------------------------------------------------------------
------------------------------------------------------------
------------------------------------------------------------
------------------------------------------------------------
------------------------------------------------------------
------------------------------------------------------------
------------------------------------------------------------
------------------------------------------------------------
------------------------------------------------------------
------------------------------------------------------------
------------------------------------------------------------
------------------------------------------------------------
------------------------------------------------------------
------------------------------------------------------------
------------------------------------------------------------
------------------------------------------------------------
------------------------------------------------------------
------------------------------------------------------------
------------------------------------------------------------
------------------------------------------------------------
------------------------------------------------------------
------------------------------------------------------------
------------------------------------------------------------
------------------------------------------------------------
------------------------------------------------------------
------------------------------------------------------------
------------------------------------------------------------
------------------------------------------------------------
------------------------------------------------------------
------------------------------------------------------------
------------------------------------------------------------
------------------------------------------------------------
------------------------------------------------------------
------------------------------------------------------------
------------------------------------------------------------
------------------------------------------------------------
------------------------------------------------------------
------------------------------------------------------------
------------------------------------------------------------
------------------------------------------------------------
------------------------------------------------------------
------------------------------------------------------------
------------------------------------------------------------
------------------------------------------------------------
------------------------------------------------------------
------------------------------------------------------------
------------------------------------------------------------
----------
>BEL27|1492873
------------------------------------------------------------
------------------------------------------------------------
------------------------------------------------------------
------------------------------------------------------------
------------------------------------------------------------
------------------------------------------------------------
------------------------------------------------------------
------------------------------------------------------------
------------------------------------------------------------
------------------------------------------------------------
------------------------------------------------------------
------------------------------------------------------------
------------------------------------------------------------
------------------------------------------------------------
------------------------------------------------------------
------------------------------------------------------------
------------------------------------------------------------
------------------------------------------------------------
------------------------------------------------------------
------------------------------------------------------------
------------------------------------------------------------
------------------------------------------------------------
------------------------------------------------------------
------------------------------------------------------------
------------------------------------------------------------
------------------------------------------------------------
------------------------------------------------------------
------------------------------------------------------------
------------------------------------------------------------
------------------------------------------------------------
------------------------------------------------------------
------------------------------------------------------------
------------------------------------------------------------
------------------------------------------------------------
------------------------------------------------------------
------------------------------------------------------------
------------------------------------------------------------
------------------------------------------------------------
------------------------------------------------------------
------------------------------------------------------------
------------------------------------------------------------
------------------------------------------------------------
------------------------------------------------------------
------------------------------------------------------------
------------------------------------------------------------
------------------------------------------------------------
------------------------------------------------------------
------------------------------------------------------------
------------------------------------------------------------
------------------------------------------------------------
------------------------------------------------------------
------------------------------------------------------------
------------------------------------------------------------
------------------------------------------------------------
------------------------------------------------------------
------------------------------------------------------------
------------------------------------------------------------
------------------------------------------------------------
------------------------------------------------------------
------------------------------------------------------------
------------------------------------------------------------
------------------------------------------------------------
------------------------------------------------------------
------------------------------------------------------------
------------------------------------------------------------
------------------------------------------------------------
------------------------------------------------------------
------------------------------------------------------------
------------------------------------------------------------
------------------------------------------------------------
------------------------------------------------------------
------------------------------------------------------------
------------------------------------------------------------
------------------------------------------------------------
------------------------------------------------------------
------------------------------------------------------------
------------------------------------------------------------
------------------------------------------------------------
------------------------------------------------------------
------------------------------------------------------------
------------------------------------------------------------
------------------------------------------------------------
------------------------------------------------------------
------------------------------------------------------------
------------------------------------------------------------
------------------------------------------------------------
------------------------------------------------------------
------------------------------------------------------------
------------------------------------------------------------
------------------------------------------------------------
------------------------------------------------------------
------------------------------------------------------------
------------------------------------------------------------
------------------------------------------------------------
------------------------------------------------------------
------------------------------------------------------------
------------------------------------------------------------
------------------------------------------------------------
------------------------------------------------------------
------------------------------------------------------------
------------------------------------------------------------
------------------------------------------------------------
------------------------------------------------------------
------------------------------------------------------------
------------------------------------------------------------
------------------------------------------------------------
------------------------------------------------------------
------------------------------------------------------------
------------------------------------------------------------
------------------------------------------------------------
------------------------------------------tgtaaataaccccaagtt
atttgagttaggtttcagtattaactatttatcctgcttttaattacttctttatttctt
taaagattgttgtgtttttgttatgcatt-------------------------------
------------------------------------------------------------
------------------------------------------------------------
------------------------------------------------------------
------------------------------------------------------------
------------------------------------------------------------
------------------------------------------------------------
------------------------------------------------------------
------------------------------------------------------------
------------------------------------------------------------
------------------------------------------------------------
------------------------------------------------------------
----------
>BEL27|1580289
tgtaaataaccccaagttatttaagttaggtttcaatgttaattatttatgctgctttta
atcacttctctatttctttaaaaattgttgtgtttttgttatttatttgaactccgcttt
gcactaagttatttagcctatagagacccttattttgacgcgcggcttgccggaagtggt
caggtgcgtgagcgcgcgcagatcacggaagcagggagatcggagaagcgcgcctagcac
gagggagagagcgatcgcttgcacagagaaatgcacggagctaatgttacatttaaggac
tgatttaagagagatttaatgcatatttggg-tttgttttttgttctgttcatcttcatt
gtttgaacacctggttggaagggagaacaagagctcttacggtgttgtacagtctttaag
gacagcaaatgcaacaataaaggcacaaaggaggacagtgcaacatcagtgcatgagttt
aatccttttatttctccaaccgggctgttacagtaagagcttgcacccactgacattatt
tgctgatgtaaatgatgacggatcacggttccaatttgtgcactcctgcaaaagtaaacg
aacaaattgataatgttcaaaacaaagaagttgatgaagaagtagaagctcaatctgaag
aattagacacaaatgtacgtcgctctacccgtgaacgaactcagacagacaggatgcttg
catatcaaagggaggagtctcataaagcagaaagaaagcttatgcatgcatatgaaaaat
ggaaggcggaggctcggaaagcaagaagtcagttgaaattagacatttctgagagtgaat
tagcaacactcatagactcattggaaaaggaaaaggacagtgtgatgaatgcatacataa
gggttagaagtaatgtaactccacccactgatatgagaaggaaaattgatgcttgtgatg
ctgttacaaaggatatagtaaaaattgcatacgagaggatctcaggggtagatggaggct
ttgacaatgaaaccgtaaaggggcatttacgtgagctgcttgaacgagactacgctcgct
ctgtttatggttctactgtttcacgcatcagctccaaatccagtacacctataagtcaac
cttctctgaattctatactaatggctaaacgcatagaagcagcagcagagctagcagcta
aggaagcagaatatgctactgtaatagaagaaagggagcaaagagaaaaattacgacttc
tagaagagaagcaaagaaaagaacttgaggctcaaaaaggcgagtttgaaaggctccaag
cgatgaaggaggtaagagcagctagagcaagactggaggtgtatgacaaggaagaaactg
ttgacactgttaatcaagatgaagggctgcagcaacctgtaagccctcccacgcataaac
cagtatacttatcctccgttaatccaacgcctaacatttcatcacagagtcccaatgctg
atgtgtctcaattagcgcaggctgtccaagatagcataacactaaacagacttcctatgc
cagagcccacagttttcagtggtgaccccattcacttcatagagtggaaggcttcatttc
aatcactcattgataaaagacatatctcttcaggagacaagttatactacctgaagaagt
acgttactgggcctgctctgaaagtgctagatggtatcttttacagaaatgatgaggagg
cttacaaggacgcgtggaagaggcttctagatcgctacggacagccattcatcatacaac
gagcattcagagagaaactcgcatactggcctaaaattcaatccaaggactcggtaggac
ttcgaaatttctctgatttcttgaactcatgtaaggatgcaatgccacatgtaaagggac
tggaaatattgaatgattgcgaagagaataggaaacttgtaagcaaactccctgattggg
cggctgcccgctggaatcgtcaaaccacacaaacgttgagtgaaacacaagattttccaa
cttttcaagaattcgcccatttcatgtctgttgaagctgaagttgcctgtaatccagtca
catcctttcatgctcttcatgtttcagaacctaacaaagagaaaatttatttcaaggtca
gtaaacctaaagctaatgtcttccatacaaagactgtcacacagcatgataattcaaagc
ccactggaaaggtcaataagccatgtctgttctgtcaaaatggtgaacatcaaattcatg
aatgttcttaattctctgcaaggtctcttgaagaacgtagacagttcgtaaaggatacaa
gattgtgctatggatgtttgaggctgggtcacagtgccaaggactgccgctcccgacatt
gctgcaacacctgtaagggaagacaccctacctgcctacatgacgacagcttcaatagaa
aggtgaggtcttcttctgctcagagcccagaaaatgcccatgaaggagttgcgaccatgt
cattgagtgtagaatctggatgcacgcctgttaacacctctatgattgtgccagtgtggt
tgtccacacataaagacccagtttctgagaagctcgtctatgctctgttagacacacaaa
gcgattcagtctttattgaatgtgcagtatgcaaaagtcttaaagtcgactcctgtcccg
tgacgcttaaactcactactttggttggaaaggactccttgatgtcaagtgaaaggattt
ctggtcttcgagttagaggtttcaattcctcactgattatagatctaccccctgcataca
ccaaagaatgcattcctgtggatcgcgcacacatccctacaatggagactgcaagtcatt
ggaaacatctagccactctagcagacaaaattcccccacttcaaaattgtgaggttggac
tattgataggatacaattgttccagagcgctagcgccccgagaagtaattcttggaacgg
agaatgaaccatatgctgttcgcacggacctcggatggagcattataggtccttccttaa
cacattttgagccccaaagcagtgctgccatgtgtcatagagtgtctatcaaggaaatac
ctgcagtaactcccacggatgtgataaaagtgctggaatctgatttcaaggatacagaag
ggcacactaaagtgacttctcaggaggacatcatgtttctgagaaagctggaaaagaata
tcagattgaacaaggatagtcatctggaaatgcccctgccattcaggaaaagaccatatc
ttccagataacaaacctctagctgtcataagacttcaacatttgaagaggagattaatga
gagatcaggagtacagagagcattatgtaacattcatggaggaagtaatagagaagggta
atgcagaacaggtgtttgaggaaggacgagaaggagaaagatggtacataccacatcacg
gagtgtaccactcgaaaaagccagggaaattgcgtatagtttttgactgttcagccagat
acaagggaactagcttgaacgaccatcttctaactggcccagatctgatgaacagcttaa
ctggcatccttttgaggttcagacagtaccctgtagccctaatgtgtgacgtggagaaaa
tgttccaccaatttcatgtagaccatgcggatcgtgactatttacgatttctatggtgga
gaaatggagatttcaattcacagcctcaaaccttccgcatgacagtgcatttgtttggag
cctcatcgtcccctggatgcgctaactatgggctgaagcatcttgcaagagaaggtgaac
gtctgtatcctctgggctcgcaatttattatgcaagatttctacatggatgatggagttt
ccagcattgaaagcacagagaaggccatcaaattggctgaagaagctcgtcagctttgtg
cactgggaagcttaaggcttcacaagtttgtgtctaatgacaaggaagtcttggagacaa
taccaccctcagagtgtgcggtagatgttacagctgtcgatcttgctctcactgatcagc
ctttggaaagagctttgggcatatactggagtctggaacaagacaatttcaaattccgta
tcactgttaaggaccaaccagcaacccgtagagggatactgtctatagtggcctcattgt
ttgatcccttaggctttcttgcccccttcgtactcaaaggaaagaccattctgcaagaaa
tgtgccgaagtggtatgggttgggatgataacttacccgctgatctacaatcagcatggg
aacactggaaggcagatctagttaacctagaaaagattgaagtgcctcgttgtattgtgc
cttctggctttgggagaatcataaggagagagattcaccacttctcagacgccagcatga
gtggatatggtcagtgctcatatctcagactcgagaacgagcaaggtgacatcagttgtt
cgttgctcatggcaaaatctagagtggccccactcaagatcacaacaattcctcggctag
aattggctgccgcagtggtgtcagttgcagtgaatgacatgttgaaggaggaaatgaacc
tggcagatgcagaagcgttcttctggactgactcacaagtggtgttaggctacataaaca
acgaagctcgccgtttccacacgtttgtggcaaatagagtacaaaggattcaccgcacca
caactcctcaacagtggcggtacatttgctcagatgaaaatccagccgattacgcatcgc
gtggtctaagtgttaacaatcttgtcacttccaactggtttagaggacctaaagttttat
gggaaaagcaaataccaccacctatggaaatcagcaagcagcttccaattggcgaccctg
aagtcaagaaggttcagtcactcaacacgcaaactgtacagtattcatgtttgtcagacc
gtctcaccaagttgtcctcatggtccaaagctatccaagctgttgcacgtttaatacgtc
gtgtcaggaaagacaagtcacataatcacagtacattggcggaacggaacgatgcacagt
gtatcataatcaaggacttacagaagcagacatatgcagaggagataactttactctgta
ggggcaaacaactacctcgcagcaacagactatacaatcttgacacctttgtcgaccaag
atggattgctgaaggtgggagggagactttgtgaggcatctatccctaatgctgtcaagt
atccagtgatacttccgaaggagcaccaacttacaaaactcctgattgctgattgtcatg
agaagatggctcatcaaggaaagggaatgactataaatgaaatcagatcaagaggattct
ggattacgggagttaacaggactgtagcttcctttgtacgacaatgtgtgagatgtcgca
agttacgtggacctacggaagagcaaaaaatggctaacttaccctcagagcgcatagagc
catcccctccattcacatacagcgggatggatgttttcggtccattcatcaccagcaaag
gtcgcaagtcaaacaagaggtatggacttctttttacctgtttctgttgcagagccatcc
atattgagatgctggatgacatgtccacagatgcctttatcaatggcctgcgttgtttca
tcgctatcagaggagcagtccatcaaataaggtgtgatcaaggcagtaatttcattggag
ccaggaatgagctcaccaaagctatggaggagattgacaccaaccgtctggtaacattct
tagcggaaaaacagtgtgactttgtttttaatgcacctcattcaagccacactggcggag
tttgggaaagacagattagaactgtcagaagtgttcttcgctccaccctgtcacagtcat
ctggaaggctcgatgactcttctctgcgaacgttcttttacgaggccatgtccattgtaa
acagtcgtccgctcacggttgatagtctaactgacccaagtagccctgaacctctaaccc
ctaatcacctcctcactctaaaacctactcaagccctaccacctcctggcaaatttgtca
gggaagatttgtatgcccgtaagagatggcggcatgtccaatacttagcggaacaattct
ggggacgttggcataaggagtatgtgtctaacatcacaacaagacagtgctggcatacac
caagaaggaacatgcaagtaggagatattgtcttggagaaggcagtggatctgcccagga
atgagtggcgcttggcaaggattattgaggcagtcactgacaaggacggattggtgagaa
gagtaaaaatacagttcggagacagaaatctggggaaggatggtaaacgtccacataaac
catctgtggtggaacgtccagtacagaagttggtcctgctgatggaggcagcctgaacat
actgacatatcctttgagtaaacagttcatagtaatatatgttttagtgttgtttacatc
tagtcttaaatggttatagtagtagtagtagtaattataattcatttaaaatcattcgtg
attaaaaggttaaaattcataatcactcatgattggtgggagtgtaaataaccccaagtt
atttaagttaggtttcaatgttaattatttatgctgcttttaatcacttctctatttctt
taaaaattgttgtgtttttgttatttatttgaactccgctttgcac--taagttatttag
cctat--agagacccttattttgacgcgc-ggcttgccggaagtggtcaggtgcgtgagc
gcgcgcagatcacggaagcagggagatcggagaagcgcgcctagcacgagggaga-----
-------gagcgatcgcttgcacag-----agaaatgcacggagctaatgtta--cattt
aaggactgatttaagagagatttaatgc--atatttggg-tttgttttttgttctgttca
tcttcattgtttgaacacctggttggaagggagaacaag---------------------
------------------------------------------------------------
--agctcttacggt---------------------------------gttgtacagtctt
taaggac-----------------------------------------------------
-------------------------------------------------agcaaatgcaa
caataaaggcacaaaggaggacagtgcaacatcagtgcatgagtttaa------------
---------------tccttttatttctccaaccgggctgttaca---------------
----------
>BEL27|1580290
------------------------------------------------------------
------------------------------------------------------------
------------------------------------------------------------
------------------------------------------------------------
------------------------------------------------------------
------------------------------------------------------------
-------------------------------agctcttacggtgttgtacagtctttaag
gacggctatcgcaacaataaaggcacaaaggaggacagtgcaacatcagtgcatgagttt
aatccttttatttctccaaccgggctgttaca----------------------------
------------------------------------------------------------
------------------------------------------------------------
------------------------------------------------------------
------------------------------------------------------------
------------------------------------------------------------
------------------------------------------------------------
------------------------------------------------------------
------------------------------------------------------------
------------------------------------------------------------
------------------------------------------------------------
------------------------------------------------------------
------------------------------------------------------------
------------------------------------------------------------
------------------------------------------------------------
------------------------------------------------------------
------------------------------------------------------------
------------------------------------------------------------
------------------------------------------------------------
------------------------------------------------------------
------------------------------------------------------------
------------------------------------------------------------
------------------------------------------------------------
------------------------------------------------------------
------------------------------------------------------------
------------------------------------------------------------
------------------------------------------------------------
------------------------------------------------------------
------------------------------------------------------------
------------------------------------------------------------
------------------------------------------------------------
------------------------------------------------------------
------------------------------------------------------------
------------------------------------------------------------
------------------------------------------------------------
------------------------------------------------------------
------------------------------------------------------------
------------------------------------------------------------
------------------------------------------------------------
------------------------------------------------------------
------------------------------------------------------------
------------------------------------------------------------
------------------------------------------------------------
------------------------------------------------------------
------------------------------------------------------------
------------------------------------------------------------
------------------------------------------------------------
------------------------------------------------------------
------------------------------------------------------------
------------------------------------------------------------
------------------------------------------------------------
------------------------------------------------------------
------------------------------------------------------------
------------------------------------------------------------
------------------------------------------------------------
------------------------------------------------------------
------------------------------------------------------------
------------------------------------------------------------
------------------------------------------------------------
------------------------------------------------------------
------------------------------------------------------------
------------------------------------------------------------
------------------------------------------------------------
------------------------------------------------------------
------------------------------------------------------------
------------------------------------------------------------
------------------------------------------------------------
------------------------------------------------------------
------------------------------------------------------------
------------------------------------------------------------
------------------------------------------------------------
------------------------------------------------------------
------------------------------------------------------------
------------------------------------------------------------
------------------------------------------------------------
------------------------------------------------------------
------------------------------------------------------------
------------------------------------------------------------
------------------------------------------------------------
------------------------------------------------------------
------------------------------------------------------------
------------------------------------------------------------
------------------------------------------------------------
------------------------------------------------------------
------------------------------------------------------------
------------------------------------------------------------
------------------------------------------------------------
------------------------------------------------------------
------------------------------------------------------------
------------------------------------------------------------
------------------------------------------------------------
------------------------------------------------------------
------------------------------------------------------------
------------------------------------------------------------
------------------------------------------------------------
------------------------------------------------------------
------------------------------------------------------------
------------------------------------------------------------
------------------------------------------------------------
------------------------------------------------------------
------------------------------------------------------------
------------------------------------------------------------
------------------------------------------tgtaaataaccccaagtt
atttaagttaggtttcagtattaattatttatcctgcttttaattacttctctatttctt
aaaaaa---ttgtgtttttgttatttatttgaaatccgctttgcac--caagttatttag
cctat--agaggcccttattttgacgcgc-ggctggccggaagtggtcaggtgagcag--
----------------atcacggggttcgaagaagcgcgcctagcataagggaga-----
-------gagcgatcgcttgcacgg-----agaaatgcacggagctaaaatta--cattt
aaggactgatttaagagg-atttaatgc--atatttgag-tttgttttttgttctgttca
tcttcattgtttgaacacctggttggaagggagaacaag---------------------
------------------------------------------------------------
------------------------------------------------------------
------------------------------------------------------------
------------------------------------------------------------
------------------------------------------------------------
------------------------------------------------------------
----------
>BEL27|1788064
ag----------------------------------------------------------
---------------------------------------------------------ctc
ttacggtgttgtacagtctttaaggac---------------------------------
------------------------------------------------------------
---------ggcaaatgcaacaataaaggcacaaaggaggacagtgcaaca---------
---------------tcagtgca----tgagtttaatccttttatttctccaaccgggct
gtt-------------------------acaagctcttacggtgttgtacagtctttaag
gacggcaaatgcaacaataaaggcacaaaggaggacagtgcaacatcagtgcatgagttt
aatccttttatttctccaaccgggctgttacagtaagagcttgcacccactgacattatt
tgctgatgtaaatgatgacggatcacggttccaatttgtgcactcctgctaaggtaaacg
aacaaattgataatgttcaaaacaaagaagttgatgaagaaatagaagttcaatctgaag
aattagacacaaatgtacgtcgctctacccgtgaacgaactcagacagacaggatgcttg
catatcaaagggaggagtctcataaagcagaaagaaagcttatgcatgcatatgaaaaat
ggaaggctgaggctcggaaagcaagaagtcagttgaaattagacatttctgagagtgaat
tagcatcactcatagactcattggaaagggaaaaggacagtgtgatgaatgcatacataa
gggttagaagttatgtaactccacccactgatatgagaaggaaaattgatgcttgtgatg
ctgttacaaaggatatagtaaaaattgcatacgagaggatatcaggggtagatggaggct
ttgacaatgaaaccgtaaaggggcatttacgtgagctgcttgaacgagactacgctcgct
ctgtttatggttctactgtttcacgcatcagctccaaatccagaacacctataagtcaac
cttctctgaattctatactaaaggctaaacgcatagaagcagcagcagagctagcagcta
aggaagcagaatatgctactgtaatagaagaaagggagcaaagagaaaaattacgacttc
tagaagagaagcaaagaaaagaacttgaggctcaaaaaggcgagtttgaaaggctccaag
cgatgaaggaggtaagagcagctagagcaagactggaggtgtatgacaaggaagaaactg
ttgacactgttaatcaagatgaggggctgcagcaacctgtaagccctcccacgcataaac
cagtatacttatcctccgttaatccaacgcctaacatttcatcacagagtcccaacgctg
atgtgtctcaattagcgcaggctgtccaagatagcataacactaaacagacttcctatgc
cagagcccacagttttcagtggtgaccccattcacttcatagagtggaaggcttcatttc
aatcactcattgataaaagacatatctcttcaggagacaagttatactacctgaagaagt
acgttactgggcctgctctgaaagtgctagatggtatcttttacagaaatgatgaggagg
cttacaaggacgcgtggaagaggcttctagatcgctacggacagccattcatcatacaac
gagcattcagagagaaactcgcatgctggcccaaaattcaatccaaggactcggtaggac
ttcgaaatttctctgatttcttgaactcatgtaaggatgcaatgccacatgtaaagggac
tagaaatattgaatgattgcgaagagaataggaaacttgtaagcaaactccctgattggg
cggctgcccgctggaatcgtcaaaccacacaaacgttgagtgaaacacaagattttccaa
cttttcaagaattcgcccatttcatgtctgttgaagctgaagttgcctgtaatccagtca
catcctttcatgcccttcatgtttcagaacctaacaaagagaaaatttatttcaagggca
gtaaacctaaagctaatgtcttccatacaaagactgtcacacagcatgataattcaaagc
ccactggaaaggtcaataagccatgtctgttctgtcaaaatggtgaacatcaaattcatg
agtgttctaaattctctgcaaggtctcttacagaacgtagacagttcgtaaaggatacaa
gattgtgctatggatgtttgaggctgggtcacagtgccaaggactgccgctcccgacatt
gctgcaacacctgtaagggaagacaccctacctgcctacatgacgacagcttcaatagaa
aggtgaggtcttcttctgctcagagcccagaaaatgcccatgaaggagttgcgaccatgt
cattgagtgtagaatctggatgcacgcctgttaacacctctatgattgtgccagtgtggt
tgtccacacataaagacccagtttctgagaagctcgtctatgctctgttagacacacaaa
gcgattcagtctttattgaatgtgcagtatgcaaaagtcttaaagtcgactcctgtcccg
tgacgcttaaactcactactttggttggaaaggactccttgatgtcaagtgaaaggattt
ctggtcttcgagttagaggtttcaattcctcactgattatagatctaccccctgcataca
ccaaagaatgcattcctgtggatcgcgcacacatccctacaatggagactgcaagtcatt
ggaaacatctagccactctagcagacaaaattcccccacttcaaaattgcgaggttggac
tattgataggatacaattgttccagagcgctagcgccccgagaagtaattcttggaacgg
agaatgaaccatatgctgttcgcatggacctcggatggagcattataggtccttccttta
cacattttgagccccaaagcagtgctgccatgtgtcatagagtgtctatcaaggaaatac
ctgcagtaactcccacagatgtgataaaagtgctggaatctgatttcaaggacacagaag
ggcacacaaaagtgacgtctcaggaggacatcatatttctgagaaagctggaagagaata
tcagattgaacaaggatagtcatctggaaatgcccctgccattcaggaaaagaccatatc
ttccagataacaaacctctagctgtcataagacttcaacatttgaagaggagattaatga
gagatcaggagtacagagagcattatgtaacattcatggaggaagtaatagagaagggta
atgcagaacaggtgtttgaggaaggacgagaaggagaaagatggtacataccacatcacg
gagtgtaccactcgaaaaagccagggaaattgcgtatagtttttgactgttcagccagat
acaagggaactagcttgaacgaccatcttctaactggcccagatctgatgaacagcttaa
ctggcatccttttgaggttcagacagtaccctgtagccctaatgtgtgacgtggagaaaa
tgttccaccaatttcatgtagaccatgcggatcgtgattatttaagatttctatggtgga
gaaatggagatttcaattcacagcctcaaaccttccgcatgacagtgcatttgtttggag
cctcatcgtcccctggatgcgctaactatgggctgaagcatcttgcaagagaaggtgaac
gtctgtatcctctgggctcgcaatttattatgcaagatttctacatggatgatggagttt
ccagcattgaaagcacagagaaggccatcaaattggctgaagaagctcgtcagctttgtg
cactgggaagcttaaggcttcacaagtttgtgtctaatgacaaggaagtcttgaagacaa
taccaccctcagagtgtgcggtggatgttacagctgtcgatcttgctctcactgatcagc
ctttggaaagagctttgggcatttactggagtctggaacaagacaattttaaattccgta
tcactgttaaggaccaaccagcaacccgtagagggatactgtctatagtggcctcattgt
ttgatcccttaggctttcttgccccctttgtactcaaaggaaagactattctgcaagaaa
tgtgccgaagtggtatgggttgggatgataacttacccgctgatctacaatcagcatggg
aacactggaaggcagatctagttaatctagaaaagattgaagtgcctcgttgtattatgc
cttctggctttgggagaatcataaggagagagattcaccacttctcagacgccagcatga
gtggatatggtcagtgttcatatctcagactcgagaacgagcaaggtgacatcagttgtt
cgttgctcatggcaaaatctagagtggccccactcaagatcacaacaattcctcggctag
aattggctgccgcagtggtgtcagttgcagtgaatgacatgttgaaggaggaaatgaacc
tggcagatgcagaaacgtttttctggactgactcacaagtggtgttaggctacataaaca
atgaagcccgccgtttccacacgtttgtggcaaatagagtacaaaggattcaccgcacca
caactcctcaacagtggcggtacatttgctcagatgaaaatccagccgattacgcatcgc
gtggtctaagtgttaacaatcttgtcacttccaactggtttagaggacctaaagttttat
gggaaaagcaaataccaccacctatggaaatcagcaagcagcttccaattggcgaccctg
aagtcaagaaggttcagtcacttaacacgcaaactgtacagtattcatgtttgtcagacc
gtctcaccaagttgtcctcatggtccaaagctatccaagctgttgcacgtttaatacgtc
gtgtcaggaaagacaagtcacataatcacagtacattggcggaacggaacgatgcacaat
gtatcataatcaaggacttacagaagcagacatatgcagaggagataactttactcggta
agggcaaacaactacctcgcagcaacagactatacaatcttgacacctttgtcgaccaag
atggattgctgaaggtgggagggagactttgtgaggcatctatccctaatgctgtcaagt
atccagtgatacttccgaaggagcaccaacttacaaaactcctgattgctgattgtcatg
agaagatggctcatcaaggaaagggaatgactataaatgaaatcagatcaagaggattct
ggattacgggagttaacaggactgtagcttcctttgtacgacaatgtgtgagatgtcgca
agttacgtggacctacagaagagcaaaaaatggctaacttaccctcagagcgcatagagc
catcccctccattcacatacagcgggatggatgttttcggtccattcatcacctgcaaag
gtcgcaagtcaaacaagaggtatggacttctttttacctgtttctgttgcagagccatcc
atattgagatgctggatgacatgtccacagatgcctttatcaatggcctgcgttgtttca
tcgctatcagaggaacagtccatcaaataaggtgtgatcaaggcagtaatttcattggag
ccaggaatgagctcaccaaagctatggaggagattgacaccaaccgtctggtaacattct
tagcggtaaaacagtgcgactttgtttttaatgcacctcattcaagccacactggtggag
tttgggaaagacagattagaactgtcagaagtgttcttcgctccaccctgtcacagtcat
ctggaaggctcgatgactcttctctgcgaacgttcttttacgaggccatgtccattgtaa
acagtcgtccgctcacggttgatagtctaactgacccaagtagccctgaacctctaaccc
ctaatcacctcctcactctaaaacctactcaagccctaccacctcctggcaaatttgtca
gggaagatgtgtatgcccgtaagagatggcggcatgtccaatacttagcggaacaattct
ggggacgttggcataaggagtatgtgtctaacatcacaaccagacagcgct-gcatacac
caagaaggaacatgcaagtaggagatattgtcttggagaaggcagtggatctgcctagga
atgagtggcgcttggcaaggattattgaggcagtcactgacaaggacggattggtgagaa
gagtgaaaatacagttcggagacagaaatctggggaaggatggcaaacgtccacataaac
catctgtggtggaacgtccagtacagaagttggtcctgctgatggaggcagcctgaacat
actgacatatcctttgagtaaacagttcatagtaatatatgttttagtgttgtttacatc
tagtcttaaatggttatagtagtagtagtagtaattataattcatttaaaatcattcgtg
attaaaaggttaaaattcataatcactcatgattggtgggagtgtaaataaccccaagtt
atttaagttaggtttcagtgttaattatttatgctgcttttaattacttctctatttctt
taaaaattgttgtgtttttgttatttatttgaactccgctttgcac--taagttatttag
cctat--agagacccttattttgacgcgc-ggcttgccggaagtggtcaggtgcgcgagc
gcgcgcagatcacggaagcagggagatcggagaagcgcgcctagcacgagggaga-----
-------gcgcgatcgcttgtacag-----agaaatgcacggagctaaagtta--gattt
aaggactgatttaaaagagatttaatgc--atatttgag-tttgttttttgttctgttca
tcttcattgtttgaacacctggttggaagggagaacaagtgtaaataaccccaagttatt
taagttaggtttcagtgttaattatttatgctgcttttaattacttctctatttcttt-a
aaaattgttgtgtttttgttatttatttgaactccgctttgcactaagttatttagccta
tagagacccttattttgacgcgcggcttgccggaagtggtcaggtgcgcgagcgcgcgca
gatcacggaagcagggagatcggagaagcgcgcctagcacgagggagagcgcgatcgctt
gtacagagaaatgcacggagctaaagttagatttaaggactgatttaaaagagatttaat
gcatatttgagtttgttttttgttctgttcatcttcattgtttgaacacctggttggaag
ggagaacaag
>BEL27|1788065
tgtaaataaccccaagttatttaagttaggtttcagtgttaattatttatgctgctttta
attacttctctatttctttaaaaattgttgtgtttttgttatttatttgaactccgcttt
gcactaagttatttagcctatagagacccttattttgacgcgcggcttgccggaagtggt
caggtgcgcgagcgcgcgcagatcacggaagcagggagatcggagaagcgcgcctagcac
gagggagagagcgatcgcttgcacagagaaatgcacggagctaatgttacatttaaggac
tgatttaggagagatttaatgcatatttgag-tttgttttttgttctgttcatcttcatt
gtttgaacacctggttggaagggagaacaagagctcttacggtgttgtacagtctttaag
gacggcaaatgcaacaataaaggcacaaaggaggacagtgcaacatcagtgcatgagttt
aatccttttatttttccaaccgggctgttacagtaagagcttgcacccactgacattatt
tgctgatgtaaatgatgacggatcacggttccaatttgtgcactcctgcaaaagtaaacg
aacaaattgataatgttcaaaacaaagaagttgatgaagaaatagaagttcaatctgaag
aattagacacaaatatacgtcgctctacccgtgaacgaactcagacagacaggatgcttg
catatcaaagggaggagtctcataaagcagaaagaaagcttatgcatgcatatgaaaaat
ggaaggctgaggctcggaaagcaagaagtcagttgaaattagacatttctgagagtgaat
tagcatcactcatagactcattggaaagggaaaaggacagtgtgatgaatgcatacataa
gggttagaagttatgtaactccacccactgatatgagacggaaaattgatgcttgtgatg
ctgttacaaaggatatagtaaaaattgcatacgagaggatctcaggggtagatggaggct
ttgacaatgaaaccgtaaaggggcatttacgtgagctgcttgaacgagactacgctcgct
ctgtttatggttctactgtttcacgcatcagctccaaatccagtacacctattagtcaac
cttctctgaattctatactaatggctaaacgcatagaggcagcagcagagctagcagcta
aggaagcagaatatgctactgtaatagaagaaagggagcaaagagaaaaattacgacttc
tagaagagaagcaaagaaaagaacttgaggctcaaaaaggcgagtttgaaaggctccaag
cgatgaaggaggtaagagcagctagagcaagactggaggtgtatgacaaggaagaaactg
ttgacactgttaatcaagatgaagggctgcagcaacctgtaagccctcccacgcataaac
cagtatacttatcctccgttaatccaacgcctaacatttcatcacagagtcccaacgctg
atgtgtctcaattagcgcaggctgtccaagatagcataacactaaacagacttcctatgc
cagagcccacagttttcagtggcgaccccattcacttcatagagtggaaggcttcatttc
aatcactcattgataaaagacatatctcttcaggagacaagttatactacctgaagaagt
acgttactgggcctgctctgaaagtgctagatggtatcttttacagaaatgatgaggagg
cttacaaggacgcgtggaagaggcttctagatcgctacggacagccattcatcatacaac
gagcattcagagagaaacttgcatgctggcctaaaattcaatccaaggactcggtaggac
ttcgaaatttctctgatttcttgaactcatgtaaggatgcaatgccacatgtaaagggac
tggaaatattaaatgattgcgaagagaataggaagcttgtaagcaaactccctgattggg
cggctgcccgctggaatcgtcaaaccacacaaacgctgagtgaaacacaagattttccaa
cttttcaagaattcgcccatttcatgtctgttgaagctgaagttgcctgtaatccagtca
catcctttcatgcccttcatgtttcagaacctaacaaagagaaaaattattttaaggtca
gtaaacctaaagctaatgtcttccatacaaagactgtcacacagcatgataattcaaagc
ccactggaaaggtcaataagccatgtctgttctgtcaaaatggtgaacatcaaattcatg
agtgttctaaattctctgcaaggtctcttgaagaacgtagacagttcgtaaaggatacaa
gattgtgctatggatgtttgaggctgggtcacagtgccaaggactgccgctcccgacatt
gctgcaacacctgtaagggaagacaccctacctgcctacatgacgacagcttcaatagaa
aggtgaggtcttcttctgctcagagcccagaaaatgtccatgaaggagttgcgacaatgt
cattgagtgtagaatctggatgcacgcctgttaacacctctatgattgtgccagtgtggt
tgtccacacataaagacccagtttctgagaagctcgtctatgctctgttagacacacaaa
gcgattcagtctttattgaatgtgcagtatgcaaaagtcttaaagttgactcctgttccg
tgacgcttaaactcactactttagttggaaaggactccttgatgtcaagtgaaaggattt
ctggtcttcgagttagaggtttcaattcctcgctgattatagatctaccccctgcataca
ccaaagaatgcattcctgtggatcacgcacacatccctacaatggagactgcaagtcatt
ggaaacatctagccactctagcagacaaaattcccccacttcaaaattgtgaggttggac
tattgataggatacaattgttccagagcgctagcgccccgagaagtaattcttggaacgg
agaatgaaccatatgctgttcgcacggacctcgggtggagcattataggtccttccttaa
cacattttgagtcccaaagtagtgctgccatgtgtcatagagtgtctatcaaggaaatac
ctgcagtaactcccacagatgtgataaaagtgctggaatctgatttcaaggacacagaag
ggcacacaaaagtgacgtctcaggaggacatcatatttctgagaaagctggaagagaata
tcagattgaacaaggatagtcatctggaaatgcccctgccattcaggaaaagaccatatc
ttccagataacaaacctctagctgtcataagacttcaacatttgaagaggagattaatga
gagatcaggagtacagagagcattatgtaacattcatggaggaagtaatagagaagggta
atgcagaacaggtgtttgaggaaggacgagaaggagaaagatggtacataccacatcacg
gagtgtaccactcgaaaaagccagggaaattgcgtatagtttttgactgttcagccagat
acaagggaactagcttgaacgaccatcttctaactggcccagatctgatgaacagcttaa
ctggcatccttttgaggttcagacagtaccctgtagccctaatgtgtgacgtggagaaaa
tgttccaccaatttcatgtagaccatgcggatcgtgattatttacgatttctatggtgga
gaaatggagatttcaattcacagcctcaaaccttccgcatgacagtgcatttgtttggag
cctcatcgtcccctggatgcgctaactatgggctgaagcatcttgcaagagaaggtgaac
gtctgtatcctctgggctcgcaatttattatgcaagatttctacatggatgatggagttt
ccagcattgaaagcacagagaaggccatcaaattggctgaagaagctcgtcagctttgtg
cactgggaagcttaaggcttcacaagtttgtgtctaatgacaaggaagtcttgaagacaa
taccaccctcagagtgtgcggtggatgttacagctgtcgatcttgctctcactgatcagc
ctttggaaagagctttgggcatttactggagtctggaacaagacaattttaaattccgta
tcactgttaaggaccaaccagcaacccgtagagggatactgtctatagtggcatcattgt
ttgatcccttaggctttcttgccccctttgtactcaaaggaaaggccattctgcaagaaa
tgtgccgaagtggtatgggttgggatgataacttacccgctgatctacaatcagcatggg
aacactggaaggcagatctagttaacctagaaaagattgaagtgcctcgttgtattgtgc
cttctggctttgggagaatcataaggagagagattcaccacttctcagacgccagcatga
gtggatatggtcagtgttcatatctcagactcgagaacgagcaaggtgacatcagttgtt
cgttgctcatggcaaaatctagagtggccccactcaagatcacaacaattcctcggctag
aattggctgccgcagtggtgtcagttgcagtgaatgacatgttgaaggaggaaatgaacc
tggcagatgcagaagcgtttttctggactgactcacaagtggtgttaggctacataaaca
atgaagcccgccgtttccacacgtttgtggcaaatagagtacaaaggattcaccgcacca
caactcctcaacaatggcggtacatttgctcagatgaaaatccagccgattacgcatcgc
gtggtctaagtgttaacaatcttgtcacttccaactggtttagaggacctaaagttttat
gggaaaagcaaataccaccacctatggaaatcagcaagcagcttccaattggcgaccctg
aagtcaagaaggttcagtcactcaacacgcaaactgtacagtattcatgtttgtcagacc
gtctcaccaagttgtcctcatggtccaaagctatccaagctgttgcacgtgtaatacgtc
gtgtcaggaaagacaagtcacataatcacagtacattggcggaacgaaacgatgcacaat
gtatcataatcaaggacttacagaagcagacatatgcagaggagataactttactccgta
agggcaaacaactacctcgcagcaacagactatacaatcttgacacctttgtcgaccaag
atggattgctgaaggtgggagggagactttgtgaggcatctatccctaatgctgtcaagt
atccagtgatacttccgaaggagcaccaacttacaaaactcctgattgctgattgtcatg
agaagatggctcatcaaggaaagggaatgactataaatgaaatcagatcaagaggattct
ggattacgggagttaacaggactgtagcttcctttgtacgacaatgtgtgagatgtcgca
agttacgtggacctacggaagagcaaaaaatggctaacttaccctcagagcgcatagagc
catcccctccattcacatacagcgggatggatgttttcggtccattcatcacctgcaaag
gtcgcaagtcaaacaagaggtatggacttctctttacctgtttctgttgcagagccatcc
atattgagatgctggatgacatgtccacagatgcctttatcaatggcctgcgttgtttca
tcgctatcagaggagcagtccatcaaataaggtgtgatcaaggcagtaatttcattggag
ccaggaatgagctcaccaaagctatggaggagattgacaccaaccgtctggtaacattct
tagcggaaaaacagtgcgactttgtttttaatgcacctcattcaagccacactggcggag
tttgggaaagacagattagaactgtcagaagtgttcttcgctccaccctgtcacagtcat
ctggaaggctcgatgactcttctctgcgaacgttcttttacgaggccatgtccattgtaa
acagtcgtccgctcacggttgatagtctaactgacccaagtagccctgaacctctaaccc
ctaatcacctcctcactctaaaacctactcaagccctaccacctcctggcaaatttgtca
gggaagatgtgtatgcccgtaagagatggcggcatgtccaatacttagcggaacaattct
ggggacgttggcataaggagtatgtgtctaacatcacaacaagacagtgctggcatacac
caagaaggaacatgcaagtaggagatattgtcttggagaaggcagtggatctgcctagga
atgagtggcgcttggcaaggattattgaggcagtcactgacaaggacggattggtgagaa
gagtgaaaatacagttcggagacagaaatctggggaaggatggcaaacgtccacataaac
catctgtggtggaacgtccagtacagaagttggtcctgctgatggaggcagcctgaacat
actgacatatcctttgagtaaacagttcatagtaatatatgttttagtgttgtttacatc
tagtcttaaatggttatagtagtagtagtagtaattataattcatttaaaatcattcgtg
attaaaaggttaaaagtcataatcactcatgattggtgggagtgtaaataaccccaagtt
atttaagttaggtttcagtgttaattatttatgctgcttttaattacttctctatttctt
taaaaattgttgtgtttttgttatttatttgaactccgctttgcac--taagttatttag
cctat--agagacccttattttgacgcgc-ggcttgccggaagtggtcaggtgcgcgagc
gcgcgcagatcacggaagcagggagatcggagaagcgcgcctagcacgagggaga-----
-------gagcgatcgcttgcacag-----agaaatgcacggagctaatgtta--cattt
aaggactgatttaggagagatttaatgc--atatttgag-tttgttttttgttctgttca
tcttcattgtttgaacacctggttggaagggagaacaag---------------------
------------------------------------------------------------
--agctcttacggt---------------------------------gttgtacagtctt
taaggac-----------------------------------------------------
-------------------------------------------------ggcaaatgcaa
caataaaggcacaaaggaggacagtgcaacatcagtgcatgagtttaa------------
---------------tccttttatttttccaaccgggctgttaca---------------
----------
>BEL27|1788066
tgtaaataaccccaagttatttaagttaggtttcagtgttaattatttatcctgctttta
attacttctctatttctttaaagattgttgtgtttttgttatttatttaaactccgcttt
gtactaagttatttcgcctatagaggcccttattttgacgcgcggcttgccggaagtggt
caggtgcgcgagcgcgcgcagatcacggaagcagggagatcggagaagcgcgcctagcac
gagggaaagagcgatcgcttgcacagagaaatgcacggagctaaagttacatttaaggac
tgatttaagagggatttaatgcatatttgag-tttgttttttgttctgttcatcttcatt
gtttgaacacctggttggaagggagaacaagagctcttacggtgttgtacagtctttaag
gacggctatcgcaacaataaaggcacaaaggaggacagtgcaacatcagtgcatgagttt
aatccttttatttctccaaccgggctgttata----------------------------
------------------------------------------------------------
------------------------------------------------------------
------------------------------------------------------------
------------------------------------------------------------
------------------------------------------------------------
------------------------------------------------------------
------------------------------------------------------------
------------------------------------------------------------
------------------------------------------------------------
------------------------------------------------------------
------------------------------------------------------------
------------------------------------------------------------
------------------------------------------------------------
------------------------------------------------------------
------------------------------------------------------------
------------------------------------------------------------
------------------------------------------------------------
------------------------------------------------------------
------------------------------------------------------------
------------------------------------------------------------
------------------------------------------------------------
------------------------------------------------------------
------------------------------------------------------------
------------------------------------------------------------
------------------------------------------------------------
------------------------------------------------------------
------------------------------------------------------------
------------------------------------------------------------
------------------------------------------------------------
------------------------------------------------------------
------------------------------------------------------------
------------------------------------------------------------
------------------------------------------------------------
------------------------------------------------------------
------------------------------------------------------------
------------------------------------------------------------
------------------------------------------------------------
------------------------------------------------------------
------------------------------------------------------------
------------------------------------------------------------
------------------------------------------------------------
------------------------------------------------------------
------------------------------------------------------------
------------------------------------------------------------
------------------------------------------------------------
------------------------------------------------------------
------------------------------------------------------------
------------------------------------------------------------
------------------------------------------------------------
------------------------------------------------------------
------------------------------------------------------------
------------------------------------------------------------
------------------------------------------------------------
------------------------------------------------------------
------------------------------------------------------------
------------------------------------------------------------
------------------------------------------------------------
------------------------------------------------------------
------------------------------------------------------------
------------------------------------------------------------
------------------------------------------------------------
------------------------------------------------------------
------------------------------------------------------------
------------------------------------------------------------
------------------------------------------------------------
------------------------------------------------------------
------------------------------------------------------------
------------------------------------------------------------
------------------------------------------------------------
------------------------------------------------------------
------------------------------------------------------------
------------------------------------------------------------
------------------------------------------------------------
------------------------------------------------------------
------------------------------------------------------------
------------------------------------------------------------
------------------------------------------------------------
------------------------------------------------------------
------------------------------------------------------------
------------------------------------------------------------
------------------------------------------------------------
------------------------------------------------------------
------------------------------------------------------------
------------------------------------------------------------
------------------------------------------------------------
------------------------------------------------------------
------------------------------------------------------------
------------------------------------------------------------
------------------------------------------------------------
------------------------------------------------------------
------------------------------------------------------------
------------------------------------------------------------
------------------------------------------------------------
------------------------------------------------------------
------------------------------------------------------------
------------------------------------------------------------
------------------------------------------------------------
------------------------------------------------------------
------------------------------------------------------------
------------------------------------------------------------
------------------------------------------------------------
------------------------------------------------------------
------------------------------------------------------------
------------------------------------------------------------
------------------------------------------------------------
------------------------------------------------------------
------------------------------------------------------------
------------------------------------------------------------
------------------------------------------------------------
------------------------------------------------------------
------------------------------------------------------------
------------------------------------------------------------
------------------------------------------------------------
------------------------------------------------------------
------------------------------------------------------------
----------
>BEL27|1902311
ag----------------------------------------------------------
---------------------------------------------------------ctc
ttacggtgttgtacagtctttaaggac---------------------------------
------------------------------------------------------------
---------ggcaaatgcaacaataaaggcacaaaggaggacagtgcaaca---------
---------------tcagtgca----tgagtttaatccttttatttctccaaccgggct
gtt-------------------------acaagctcttacggtgttgtacagtctttaag
gacggcaaatgcaacaataaaggcacaaaggaggacagcgcaacatcagtgcatgagttt
aatccttttatttctccaaccgggctgttacagtaagagcttgcacccactgacattatt
tgctgatgtaaatgatgacggatcacggttccaatttgtgcactcctgcaaaagtaaacg
aacaaattgataatgttcaaaacaaagaagttgatgaagaaatagaagttcaatctgaag
aattagacacaaatgtacgtcgctctacccgtgaacgaactcagacagacaggatgcttg
catatcaaagggaggagtctcataaagcagaaagaaagcttatgcatgcatatgaaaaat
ggaaggctgaggctcggaaagcaagaagtcagttgaaattagacatttctgagagtgaat
tagcaacactcatagactcattggaaaaggaaaaggacagtgtgatgaatgcatacataa
gggttagaagtaatgtaactccacccactgatatgagacggaaaattgatgcttgtgatg
ctgttacaaaggatatagtaaaaattgcatacgagaggatctcaggggtagatggaggct
ttgacaatgaaaccgtaaaggggcatttacgtgagctgcttgaacgagactacgctcgct
ctgtttatggttctactgtttcacgcatcagctccaaatccagtacacctataagtcaac
cctctctgaattctatactaatggctaaacgcatagaggcagcagcagagctagcagcta
aggaagcagaatatgctactgtaatagaagaaagggagcaaagagaaaaattacgacttc
tagaagagaagcaaagaaaggaacttgaggctcaaaaaggcgagtttgaaaggctccaag
cgatgaaggaggtaagagcagctagagcaagactggaggtgtatgacaaggaagaaactg
ttgacactgttaatcaagatgaagggctgcagcaacctgtaagccctcccacgcataaac
cagtatacttatcctccgttaatccaacgcctaacatttcatcacagggtcccaatgctg
atgtgtctcaattagcgcaggctgtccaagatagcataacactagacagacttcctatgc
cagagcccacagttttcagtggtgaccccattcacttcatagagtggaaggcttcatttc
aatcactcattgataaaaggcatatctcttcaggagacaagttatactacctgaagaagt
acgttactgggcctgctctgaaagtgctagatggtatcttttacagaaatgatgaggagg
cttacaaggacgcgtggaagaggcttctagatcgctacggacagccattcatcatacaac
gagcattcagagagaaactcgcatgctggcctaaaattcaatccaaggactcggtaggac
ttcgaaatttctctgatttcttgaactcatgtaaggatgcaatgccacatgtaaagggac
tggaaatattgaatgattgtgaagagaataggaagcttgtaagcaaactccctgattggg
cggctgcccgctggaatcgtcaatccacacaaacgttgagtgaaacacaagattttccaa
cttttcaagaattcgcccatttcatgtctgttgaagctgaagttgcctgtaatccagtca
catcctttcatgcccttcatgtttcagaacctaacaaagagaaaaattatttcaaggtca
gtaaacctaaagctaatgtcttccatacaaagactgtcacacagcatgataattcaaagc
ccactggaaaggtcaataagccatgtctgttctgtcaaaatggtgaacatcaaattcatg
agtgttctaaattctctgaaaggtctcttgaagaacgtagacagttcgtaaaggatacaa
gattgtgctatggatgtttgaggctgggtcacagtgccaaggactgccgctcccgacatt
gctgcaacacctgtaagggaagacaccctacctgcctacatgatgacagcttcaatagaa
aggtgaggtcttcttctgctcagagcccagaaaatgtccatgaaggagttgcgacaatgt
cattgagtgtagaatctggatgcacgcctgttaacacctctatgattgtgccagtgtggt
tgtccacacataaagacccagtttctgagaagctcgtctatgctctgttagacacacaaa
gcgattcagtctttattgaatgtgcagtatgcaaaagtcttaaagtcgactcctgtcccg
tgacgcttaaactcactactttggttggaaaggactccttgatgtcaagtgaaaggattt
ctggtcttcgagttagaggtttcaattcctcactgattatagatctaccccctgcataca
ccaaagaatgcattcctgtggatcgcgcacacatccctacaatggagactgcaagtcatt
tgaaacatctagccactctagcagacaaaattcccccacttcaaaattgtgaggttggac
tattgataggatacaattgttccagagcgctagcgccccgagaagtaattcttggaacgg
agaatgaaccatatgctgttcgcacggacctcgggtggagcattataggtccttccttaa
cacattttgagtcccaaagcagtgctgccatgtgtcatagagtgtctatcaaggaaatac
ctgcagtaactcccacagatgtgataaaagtgctggaatctgatttcaaggatacagaag
ggcacactaaagtgacgtctcaggaggacatcatgtttctgagaaagctggaagagaata
tcagattgaacaaggatagtcatctggaaatgcccctgccattcaggaaaagaccatatc
ttccagataacaaacctcttgctgtcataagacttcaacatttgaagaggagattaatga
gggatcaggagtacagagagcattatgtaacattcatggaggaagtaatagagaagggta
atgcagagcaggtgtttgaagaaggacgagaaggagaaagatggtacataccacatcacg
gagtgtaccactcgaaaaagccagggaaattgcgtatagtttttgactgttcagccagat
acaagggaactaccttgaacgaccatcttctaactggcccagatctgatgaacagcttaa
ctggcatccttttgaggttcagacagtaccctgtagccctaatgtgtgacgtggagaaaa
tgttccaccaatttcatgtagaccatgcggatcgtgattatttacgatttctatggtgga
gaaatggagatttcaattcacagcctcaaaccttccgcatgacagtgcatttgtttggag
cctcatcgtcccctggatgcgctaactatgggctgaagcatcttgcaagagaaggtgaac
gtctgtatcctctgggctcgcaatttattatgcaagatttctacgtggatgatggagttt
ccagcattgaaagcacagagaaggccatcaaattggctgaagaagctcgtcagctttgtg
cactgggaagcttaaggcttcacaagtttgtgtctaatgacaaggaagtcttggagacaa
taccaccctcagagtgtgcggtagatgttacagctgtcaatcttgctctaaatgatcagc
ctttggaaagagctttgggcatttactggagtctggaacaagacaatttcaaattccgta
tcactgttaaggaccaaccagcaacccgtagagggatactgtctatagtggcctcattgt
ttgatcccttaagctttcttgccccctttgtactcaaaggaaagaccattctgcaagaaa
tgtgccgaagtggtatgggttgggatgataacttacccgctgatctacaatcagcatggg
aacactggaaggcagatgtagttaacctagaaaagattgaagtgcctcgttgtattgtgc
cttctgggtttgggagaatcataaggagagagattcaccacttctcagacgccagcatga
gtggatatggtcagtgttcatatctcagactcgagaacgagcaaggtgacatcagttgtt
cgttgctcatggcaaaatctagagtggccccactcaagatcacaacaattcctcggctag
aattggctgccgcagtggtgtcagttgcagtgaatgacatgttgaaggaggaaatgaacc
tggcagatgcagaagcgtttttctggactgactcacaagtggtgttaggctacataaaca
atgaagcccgccgtttccacacgtttgtggcaaatagagtacaaaggattcaccgcacca
caactcctcaacaatggcggtacatttgctcagatgaaaatccagccgattacgcatcgc
gtggtctaagtgttaacaatcttgtcacttccaactggtttagaggacctaaagttttat
gggaaaagcaaataccaccacctatggaaatcagcaagcagcttccaattggcgaccctg
aagtcaagaaggttcagtcactcaacacgcaaactgtacagtattcatgtttgtcagacc
gtctcaccaagttgtcctcatggtccaaagctatccaagctgttgcacgtttaatacgtc
gtgtagggaaagacaagtcacataatcacagtacattggcggaacggaacgatgcacagt
gtatcataatcaaggacttacagaagcagacatatgcagaggagataactttactccgta
agggcaaacaactacctcgcagcaacagactatacaatcttgacacctttgtcgaccaag
atggattgctgaaggtgggagggagactttgtgaggcatctatccctaatgctgttaact
atccagtgatacttccgaaggagcaccaacttacaaaacttctgattgctgattgtcatg
agaagatggctcatcaaggaaagggaatgactataaatgaaatcagatcaagaggattct
ggattacgggagttaacaggactgtggcttcctttgtacgacaatgtgtgagatgtcgca
agttacgtggacctacggaagagcaaaaaatggctaacttaccctcagagcgcatcgagc
catcccctccattcacatacagcgggatggatgttttcggtccattcatcaccagcaaag
gtcgcaagtcaaacaagaggtatggacttctttttacctgtttctgttgcagagccatcc
atattgagatgctggatgacatgtccacagatgcctttatcaatggcctgcgttgtttca
tcgctatcagaggagcagtccatcaaataaggtgtgatcaaggcagtaatttcattggag
ccaggaatgagctcaccaaagctatggaggagattgacaccaaccgtctggtaacattct
tagcggaaaaacagtgcgactttgtttttaatgcacctcattcaagccacactggcggag
tttgggaaagacagattagaactgtcagaagtgttcttcgctccaccctgtcacagtcat
ctggaaggctcgatgactcttctctgcgaagattcttttacgaggccatgtccattgtaa
acagtcgtccgctcacggttgatagtctaactgacccaagtagccctgaacctctaaccc
ctaatcacctcctcactctaaaacctactcaagccctaccacctcctggcaaatttgtca
gggaagatgtgtatgcccgtaagagatggcggcatgtccaatacttagcggaacaattct
ggggacgttggcataaggagtatgtgtctaacatcacaacaagacagtgctggcatacac
caagaaggaacatgcaagtaggagatcttgtcttggagagggcagtggatctgcctagga
atgagtggcgcttggcaaggattattgtggcagtcactgacaaggacggattggtgagaa
gagtgaaaatacagttcggagacagaaatctggggaaggatggcaaacgtccacataaac
catctgtggtggaacgtccagtgcagaagctggtcctgctgatggaggcagcctgaacat
actgacatatcctttgagtaaacagttcatagtaatatatgttttagtgttgtttacatc
tagtcttaaatggttatagtagtagtagtagtaattataattcatttaaaatcatttgtg
attaaaaggttaaaattcataatcactcatgattggtgggagtgtaaataaccccaagtt
atttaagttaggtttcagtgttaattatttatgctgcttttaattacttctctatttctt
taaaaattgttgtgtttttgttatttatttgaactccgctttgcac--taagttatttag
cctat--agaggcccttattttgatgcgc-ggcttgccggaagtggtcaggtgcgcgagc
gcgcgcagatcacggaagcagggagatcggagaagtgcgcctagcacgagggaga-----
-------gagcgatcgcttgtacag-----agaaatgcacggagctaaagtta--cattt
aaggactgatttaagagagatttaatgc--atatttgag-tttgttttttgttctgttca
tcttcattgtttgaacacctggttggaagggagaacaagtgtaaataaccccaagttatt
taagttaggtttcagtgttaattatttatgctgcttttaattacttctctatttcttt-a
aaaattgttgtgttttt------------------------------gttatttagccta
tagaggcccttattttgatgcgcggcttgccggaagtggtcaggtgcgcgagcgcgcgca
gatcacggaagcagggagatcggagaagtgcgcctagcacgagggagagagcgatcgctt
gtacagagaaatgcacggagctaaagttacatttaaggactgatttaagagagatttaat
gcatatttgagtttgttttttgttctgttcatcttcattgtttgaacacctggttggaag
ggagaacaag
>BEL27|2076858
------------------------------------------------------------
------------------------------------------------------------
------------------------------------------------------------
------------------------------------------------------------
------------------------------------------------------------
------------------------------------------------------------
------------------------------------------------------------
------------------------------------------------------------
------------------------------------------------------------
------------------------------------------------------------
------------------------------------------------------------
------------------------------------------------------------
------------------------------------------------------------
------------------------------------------------------------
------------------------------------------------------------
------------------------------------------------------------
------------------------------------------------------------
------------------------------------------------------------
------------------------------------------------------------
------------------------------------------------------------
------------------------------------------------------------
------------------------------------------------------------
------------------------------------------------------------
------------------------------------------------------------
------------------------------------------------------------
------------------------------------------------------------
------------------------------------------------------------
------------------------------------------------------------
------------------------------------------------------------
------------------------------------------------------------
------------------------------------------------------------
------------------------------------------------------------
------------------------------------------------------------
------------------------------------------------------------
------------------------------------------------------------
------------------------------------------------------------
------------------------------------------------------------
------------------------------------------------------------
------------------------------------------------------------
------------------------------------------------------------
------------------------------------------------------------
------------------------------------------------------------
------------------------------------------------------------
------------------------------------------------------------
------------------------------------------------------------
------------------------------------------------------------
------------------------------------------------------------
------------------------------------------------------------
------------------------------------------------------------
------------------------------------------------------------
------------------------------------------------------------
------------------------------------------------------------
------------------------------------------------------------
------------------------------------------------------------
------------------------------------------------------------
------------------------------------------------------------
------------------------------------------------------------
------------------------------------------------------------
------------------------------------------------------------
------------------------------------------------------------
------------------------------------------------------------
------------------------------------------------------------
------------------------------------------------------------
------------------------------------------------------------
------------------------------------------------------------
------------------------------------------------------------
------------------------------------------------------------
------------------------------------------------------------
------------------------------------------------------------
------------------------------------------------------------
------------------------------------------------------------
------------------------------------------------------------
------------------------------------------------------------
------------------------------------------------------------
------------------------------------------------------------
------------------------------------------------------------
------------------------------------------------------------
------------------------------------------------------------
------------------------------------------------------------
------------------------------------------------------------
------------------------------------------------------------
------------------------------------------------------------
------------------------------------------------------------
------------------------------------------------------------
------------------------------------------------------------
------------------------------------------------------------
------------------------------------------------------------
------------------------------------------------------------
------------------------------------------------------------
------------------------------------------------------------
------------------------------------------------------------
------------------------------------------------------------
------------------------------------------------------------
------------------------------------------------------------
------------------------------------------------------------
------------------------------------------------------------
------------------------------------------------------------
------------------------------------------------------------
------------------------------------------------------------
------------------------------------------------------------
------------------------------------------------------------
------------------------------------------------------------
------------------------------------------------------------
------------------------------------------------------------
------------------------------------------------------------
------------------------------------------------------------
------------------------------------------------------------
------------------------------------------------------------
------------------------------------------------------------
------------------------------------------------------------
------------------------------------------tgtaaataaccccaagat
atttaagataggtttcagtattaactattcatcctgcttttaattacttctctgttt-tt
taaagattgttgtgtttttgttatgtatttgaactccgctctgcactttaagttatttag
cctat--agaggcccttattttgacgcat-ggcttgctggaagtggtcaggtgcgtgggc
acgcacagatcacggaagcacggagatcggagaagcgcgcctagcatgggggaga-----
-------gatcgatcacttgcacgattcacggaaattcatgtagctagagttaagagttt
aaggacttatttaagagt-atttaatgcttatatttaag-ttggttttttgttgtgttca
tcttcattgtttgaa-acctggttgaaggggagaacaag---------------------
------------------------------------------------------------
----ctcttacggt---------------------------------gttgtacagtcta
taaggac-----------------------------------------------------
-------------------------------------------------ggcaatcttaa
caataaaggcacaaaggaggacagtgcaacatccgtgcatgagtttaa------------
----------------tcctttatttctccaactgggctgttaca---------------
----------
