# Supplementary material for: Zebrafish transposable elements show extensive diversification in age, genomic distribution, and developmental expression
Source: Genome Res. 2022 Jul;32(7):1408–23. doi: 10.1101/gr.275655.121 (PMC9341512; doi:10.1101/gr.275655.121)
Supplement: Supplemental Material [file supp_gr.275655.121_Supplementary_data_2.tar.gz › supp-data-2/L1-13_DR.mafft.fa]

>L1-13_DR|74830
------------------------------------------------------------
------------------------------------------------------------
------------------------------------------------------------
------------------------------------------------------------
------------------------------------------------------------
------------------------------------------------------------
------------------------------------------------------------
------------------------------------------------------------
------------------------------------------------------------
------------------------------------------------------------
------------------------------------------------------------
------------------------------------------------------------
------------------------------------------------------------
------------------------------------------------------------
------------------------------------------------------------
------------------------------------------------------------
------------------------------------------------------------
------------------------------------------------------------
------------------------------------------------------------
------------------------------------------------------------
------------------------------------------------------------
------------------------------------------------------------
------------------------------------------------------------
------------------------------------------------------------
------------------------------------------------------------
------------------------------------------------------------
------------------------------------------------------------
------------------------------------------------------------
------------------------------------------------------------
------------------------------------------------------------
------------------------------------------------------------
------------------------------------------------------------
------------------------------------------------------------
------------------------------------------------------------
------------------------------------------------------------
------------------------------------------------------------
------------------------------------------------------------
------------------------------------------------------------
------------------------------------------------------------
------------------------------------------------------------
------------------------------------------------------------
------------------------------------------------------------
------------------------------------------------------------
------------------------------------------------------------
------------------------------------------------------------
------------------------------------------------------------
------------------------------------------------------------
------------------------------------------------------------
------------------------------------------------------------
------------------------------------------------------------
------------------------------------------------------------
------------------------------------------------------------
------------------------------------------------------------
------------------------------------------------------------
------------------------------------------------------------
------------------------------------------------------------
------------------------------------------------------------
------------------------------------------------------------
------------------------------------------------------------
------------------------------------------------------------
------------------------------------------------------------
------------------------------------------------------------
------------------------------------------------------------
------------------------------------------------------------
------------------------------------------------------------
------------------------------------------------------------
------------------------------------------------------------
------------------------------------------------------------
------------------------------------------------------------
------------------------------------------------------------
------------------------------------------------------------
------------------------------------------------------------
------------------------------------------------------------
------------------------------------------------------------
------------------------------------------------------------
------------------------------------------------------------
------------------------------------------------------------
------------------------------------------------------------
------------------------------------------------------------
------------------------------------------------------------
------------------------------------------------------------
------------------------------------------------------------
------------------------------------------------------------
------------------------------------------------------------
------------------------------------------------------------
----------------------------------------------------attt----
-----taaactctgcattaaattgaagaattc------------accccaactcagtaat
ggctttttttggagt-----------cataagtgaccacataca----gtatagctaaag
accaagaatac-----------gcctttgcaacat-------------taatagctagaa
gaa-----------------ttctcccgaaatgtaac--gaaatgta-----------aa
tcatcac----ctaaaatgtctcta----------aggctt-------------------
---tgtgatttatagctgtt-tatagttaaaaaattattaaaaaaaaaaaaa--------
--------aaaaaaaaatatatatatatatatatatataatatat--------attatat
gtatgtatgtatgtattttccaa-------agaa----------------------ttaa
cc-agaa--------------cattttta----------caaa----------------a
c-atggaggc-------------------------ttttaataatctaagttgag-----
---------------aagaatgtact----------------------------------
------------ccttcaa-----------------------------------------
------------------------------------------------------------
------------------------------------------------------------
------------------------------------------------------------
------------------------------------------------------------
------------------------------------------------------------
------------------------------------------------------------
------------------------------------------------------------
------------------------------------------------------------
------------------------------------------------------------
------------------------------------------------------------
------------------------------------------------------------
------------------------------------------------------------
------------------------------------------------------------
------------------------------------------------------------
------------------------------------------------------------
------------------------------------------------------------
--------------------------------------------
>L1-13_DR|74831
------------------------------------------------------------
------------------------------------------------------------
------------------------------------------------------------
------------------------------------------------------------
------------------------------------------------------------
------------------------------------------------------------
------------------------------------------------------------
------------------------------------------------------------
------------------------------------------------------------
------------------------------------------------------------
------------------------------------------------------------
------------------------------------------------------------
------------------------------------------------------------
------------------------------------------------------------
------------------------------------------------------------
------------------------------------------------------------
------------------------------------------------------------
------------------------------------------------------------
------------------------------------------------------------
------------------------------------------------------------
------------------------------------------------------------
------------------------------------------------------------
------------------------------------------------------------
------------------------------------------------------------
------------------------------------------------------------
------------------------------------------------------------
------------------------------------------------------------
------------------------------------------------------------
------------------------------------------------------------
------------------------------------------------------------
------------------------------------------------------------
------------------------------------------------------------
------------------------------------------------------------
------------------------------------------------------------
------------------------------------------------------------
------------------------------------------------------------
------------------------------------------------------------
------------------------------------------------------------
------------------------------------------------------------
------------------------------------------------------------
------------------------------------------------------------
------------------------------------------------------------
------------------------------------------------------------
------------------------------------------------------------
------------------------------------------------------------
------------------------------------------------------------
------------------------------------------------------------
------------------------------------------------------------
------------------------------------------------------------
------------------------------------------------------------
------------------------------------------------------------
------------------------------------------------------------
------------------------------------------------------------
------------------------------------------------------------
------------------------------------------------------------
------------------------------------------------------------
---------------------------------------------------------aat
gttgtgcactctcctgcatcagaggatagtcctgaagtgattatctctctagatgcagag
aaggcattcgacagagtcgagtggaaatacttatttgctgtaatgcacaaattcgaattc
ggctcaaaatttatttcttggatgcgcttgctttatcatcaaccaaaagcagccgtactc
actaataaaatagtgtctcaatatttctccttgtctagaggaacacgacaaggatgcccc
cttagccctttgctatttattttggctatagaaccattgtcaacaatactcaaatcatca
caatccatcaggggtattaaaagaatgggtgtagagtataaagtctctttgtatgctgat
gatctgctattatatataactgacccactatcatgcatctctgaaattgataaaataata
aaagaattcggtaatttttcaggttataaattaaacttctctaaaagtatatgcttccct
ataaataatatggcagttaaaattgcagatactgacttacccttctgtttctccaaatcg
ggatttaaatacttaggaattaatattacctgttcatacacagatttattcaaagcaaat
tatagtcctatacttaaaaaactagaattagatttccaaagatggaatgttatttatttg
tctttagcaggtaaagtcaattgtgttaaaatgaatgtactacccagattattgtactta
tttcaaagcctcccaattttcttgccaaaatctttttttcagtc-gaccaatagactact
gtcttcctttatatggggtggcaaaaagccaagaatacgcagagactttctcgaaagacc
taaaggagatggaggactggctcttccaaatctgttaaactactattgggcagcaaattt
acagaaaataatctattggttaaagttcccacatacagaatggtgtgaagcagaagctaa
gtcttgcaaatcaacttccctaccagcacttattacaatgaagacacctttctcaccatc
acaatattcttcgagtccagtggtaattgcgaccctcaaaatatataatcaatttagaca
agcacttcaattccaagactt------ttctttagaaacccccatatgcaataatcatct
ttttccagcagccaacctagatgctacttttaagaaatggcaggacctgggcatacttac
atgtagagattttttcattgataatatttttgccaatttcaacgacatgagtaaaaaatt
taatcttcaaaaatcag-acttttttcgatacctccaggttcgccactttgttcagaccc
agtgctctgtattccctcaaatgcctgctgaatctggactggatctaattttaaagaccc
ctgtacaccccaaaggtctcatttccaaaatgtataaccttattatgacattccataaca
caacattagagaagattaaaatggaatggatagaagaactaggaattaatatttctgaag
aaacttgggataaagcagttaaaattataaacaagacttcatcatgtgcacgtcttaatc
tgattcagatgaaaattctttaccgtattcactacagc-aaaaccaaactggccaaaatc
taccccaatatagatgaaacatgcgatcgttgcaactcatgcaaggcagacctgacccat
atgttctggtcatgtgacaaactgagac-gattttggtcttcaatatttgaaattt----
-----taaactcagccttcaatttaagaattc------------aaccaaatccggaaat
ggctatttttggagt-----------aacaaatgaggacatcca-----tttagctaaag
aaatagaaaacgcct-----ttgcctttgtaacat-------------taatagctagaa
gaagaat--------------tcttatggagtgga-----aatcac------------ca
atgccac----ctaaactgtcactt----------tggctt-------------------
---agtgatgtaatgctatt-t---------------ttgaaaacagaaaa---------
---------aa------------------------ttaaatat-----------------
---------------tttctcag-------agga----------------------tcaa
cc-aaaa--------------aa-ttttt----------caaa----------------a
c-attggacc-------------------------ctctaataattcatattgag-----
---------------actaatgtact----------------------------------
------------cctccaa-----------------------------------------
ccataaattccc-----------a-accccaccc-ccac----------ccacccttttt
-tttatttta--------ttt------------tattttattttttt-----atttaatt
tacttat-------------------ttatttattttttcatttattta-----------
------ttttttctgtaaatttat-------------tttatt-ttcattttta------
----------------ttattattaatata----------------ttt-----------
-----------------tttatttaatgcat--------------ttccttttcatcatt
ttttttttttttttta-----------tttatt--tatttatttatttttattatgtca-
-------attt----------------------------gtcttttctttt---------
---------------tttcaattt--atgtatggttc------------aaaaaaaa---
-----------------aagaaa----------------------aaacgaa--------
----------aatacctttgtaa------------------------ttgaataccttt-
----------aatgtactgtacc---------------------t---------------
----------tttgt-----------------------caaaaac-acaataaaaaaa--
------------------------------------------------------------
------------------------------------------------------------
-----------------------------------------------------taaataa
a-------------------------------------------
>L1-13_DR|74832
------------------------------------------------------------
------------------------------------------------------------
------------------------------------------------------------
------------------------------------------------------------
------------------------------------------------------------
------------------------------------------------------------
------------------------------------------------------------
------------------------------------------------------------
------------------------------------------------------------
------------------------------------------------------------
------------------------------------------------------------
------------------------------------------------------------
------------------------------------------------------------
------------------------------------------------------------
------------------------------------------------------------
------------------------------------------------------------
------------------------------------------------------------
------------------------------------------------------------
------------------------------------------------------------
------------------------------------------------------------
------------------------------------------------------------
------------------------------------------------------------
------------------------------------------------------------
------------------------------------------------------------
------------------------------------------------------------
------------------------------------------------------------
------------------------------------------------------------
------------------------------------------------------------
------------------------------------------------------------
------------------------------------------------------------
------------------------------------------------------------
------------------------------------------------------------
------------------------------------------------------------
------------------------------------------------------------
------------------------------------------------------------
------------------------------------------------------------
------------------------------------------------------------
------------------------------------------------------------
------------------------------------------------------------
------------------------------------------------------------
------------------------------------------------------------
------------------------------------------------------------
------------------------------------------------------------
------------------------------------------------------------
------------------------------------------------------------
------------------------------------------------------------
------------------------------------------------------------
------------------------------------------------------------
------------------------------------------------------------
------------------------------------------------------------
------------------------------------------------------------
------------------------------------------------------------
------------------------------------------------------------
------------------------------------------------------------
------------------------------------------------------------
------------------------------------------------------------
------------------------------------------------------------
------------------------------------------------------------
------------------------------------------------------------
------------------------------------------------------------
------------------------------------------------------------
------------------------------------------------------------
------------------------------------------------------------
------------------------------------------------------------
------------------------------------------------------------
------------------------------------------------------------
------------------------------------------------------------
------------------------------------------------------------
------------------------------------------------------------
------------------------------------------------------------
------------------------------------------------------------
------------------------------------------------------------
------------------------------------------------------------
------------------------------------------------------------
------------------------------------------------------------
------------------------------------------------------------
------------------------------------------------------------
------------------------------------------------------------
------------------------------------------------------------
------------------------------------------------------------
------------------------------------------------------------
------------------------------------------------------------
------------------------------------------------------------
------------------------------------------------------------
------------------------------------------------------------
------------------------------------------------------------
------------------------------------------------------------
------------------------------------------------------------
------------------------------------------------------------
----------------------------------------aatgtga-------------
------------------------------------------------------------
---------------------t-------------cttcaaaaatcagaaatat------
--------aagtagcttcac----------------------------------------
---------------tttattaa-------------------------------gctcca
ct----ggtctg---------tgttttct----------caaatgccc------tctaaa
ccactggactt----c--------------------------------------------
---------------attaataaaaccat--taca-------------------------
----------cacctcaagt----------------------------------------
-------------------------gcctcattt--------------------------
------------------------------------------------------------
------------------------------------------------------------
------------------------------------------------------------
------------------------------------------------------------
-----------ccaaaatatatttgatatat-----------------------------
-------tc---------a-aag-------------------------------------
---ac--actt-------------------------------------------------
----------------------------------------------gggaaaaagaataa
a-----------------------------------------------------------
------------------------------------------------------------
--cacaacttcatgttgtgcatga--------------ttcagattaa------------
-----gattttctaccc---------------------tatttactatggtaaaattaaa
ctggct------------------------------------------------------
------------------------------------------------------------
------------------------------------------------------------
--------------------------------------------
>L1-13_DR|74833
------------------------------------------------------------
------------------------------------------------------------
------------------------------------------------------------
------------------------------------------------------------
------------------------------------------------------------
------------------------------------------------------------
------------------------------------------------------------
------------------------------------------------------------
------------------------------------------------------------
------------------------------------------------------------
------------------------------------------------------------
------------------------------------------------------------
------------------------------------------------------------
------------------------------------------------------------
------------------------------------------------------------
------------------------------------------------------------
------------------------------------------------------------
------------------------------------------------------------
------------------------------------------------------------
------------------------------------------------------------
------------------------------------------------------------
------------------------------------------------------------
------------------------------------------------------------
------------------------------------------------------------
------------------------------------------------------------
------------------------------------------------------------
------------------------------------------------------------
------------------------------------------------------------
------------------------------------------------------------
------------------------------------------------------------
------------------------------------------------------------
------------------------------------------------------------
------------------------------------------------------------
------------------------------------------------------------
------------------------------------------------------------
------------------------------------------------------------
------------------------------------------------------------
------------------------------------------------------------
------------------------------------------------------------
------------------------------------------------------------
------------------------------------------------------------
------------------------------------------------------------
------------------------------------------------------------
------------------------------------------------------------
------------------------------------------------------------
------------------------------------------------------------
------------------------------------------------------------
------------------------------------------------------------
------------------------------------------------------------
------------------------------------------------------------
------------------------------------------------------------
------------------------------------------------------------
------------------------------------------------------------
------------------------------------------------------------
------------------------------------------------------------
------------------------------------------------------------
------------------------------------------------------------
------------------------------------------------------------
------------------------------------------------------------
------------------------------------------------------------
------------------------------------------------------------
------------------------------------------------------------
------------------------------------------------------------
------------------------------------------------------------
------------------------------------------------------------
------------------------------------------------------------
------------------------------------------------------------
------------------------------------------------------------
------------------------------------------------------------
------------------------------------------------------------
------------------------------------------------------------
------------------------------------------------------------
------------------------------------------------------------
------------------------------------------------------------
------------------------------------------------------------
------------------------------------------------------------
------------------------------------------------------------
------------------------------------------------------------
------------------------------------------------------------
------------------------------------------------------------
------------------------------------------------------------
------------------------------------------------------------
------------------------------------------------------------
------------------------------------------------------------
------------------------------------------------------------
------------------------------------------------------------
------------------------------------------------------------
------------------------------------------------------------
---------------------------------------------------------cta
gaag-----------------------------------taattatc-------------
------------------------------------------------------------
---------------------t-------------ccctgaaagcggagcag--------
------------------------------------------------------------
---------------gcattcga--------------------------------ttcca
ttgaatggcgc----------tatttgtt-t-gtggtcttaag-----------------
--gcgtgtcct------------------------gttttatgtcttgggtcaa------
---------------attattatatc--------a-------------------------
---aa-----c-ccttcag-----------------------------------------
-----------------------------ca-----------------------------
------------------------------------------------------------
-----------------------------------------tctattcgaaccaa-----
----------------acattc--------------------------------------
------------------------------------------------------------
-----------------ttgatatgactttt---------------ttccgctaacacga
gaga-----c-aagtcaga-ga-----------------------tggccggtgtcctca
-----ctactt-------------t---------ttggaacctctct-------------
--------------------------ctcgatagctt-----------taaaaacaaaga
a----------aattgtataaag----------------------gaatgaaaa--gag-
ggggtacagaacattatctgtcattatatg-----------------ctgatgaccttt-
----tgctctaaattagtgacccc--------------------ttatccagctgc----
---------ttttatttatattaatgttggatgtaaattaaactt-ataaaaaagaagat
------------------------------------------------------------
------------------------------------------------------------
------------------------------------------------------------
---------act--------------------------------
>L1-13_DR|74834
------------------------------------------------------------
------------------------------------------------------------
------------------------------------------------------------
------------------------------------------------------------
------------------------------------------------------------
------------------------------------------------------------
------------------------------------------------------------
------------------------------------------------------------
------------------------------------------------------------
------------------------------------------------------------
------------------------------------------------------------
------------------------------------------------------------
------------------------------------------------------------
------------------------------------------------------------
------------------------------------------------------------
------------------------------------------------------------
------------------------------------------------------------
------------------------------------------------------------
------------------------------------------------------------
------------------------------------------------------------
------------------------------------------------------------
------------------------------------------------------------
------------------------------------------------------------
------------------------------------------------------------
------------------------------------------------------------
------------------------------------------------------------
------------------------------------------------------------
------------------------------------------------------------
------------------------------------------------------------
------------------------------------------------------------
------------------------------------------------------------
------------------------------------------------------------
------------------------------------------------------------
------------------------------------------------------------
------------------------------------------------------------
------------------------------------------------------------
------------------------------------------------------------
------------------------------------------------------------
------------------------------------------------------------
------------------------------------------------------------
------------------------------------------------------------
------------------------------------------------------------
------------------------------------------------------------
------------------------------------------------------------
------------------------------------------------------------
------------------------------------------------------------
------------------------------------------------------------
------------------------------------------------------------
------------------------------------------------------------
------------------------------------------------------------
------------------------------------------------------------
------------------------------------------------------------
------------------------------------------------------------
------------------------------------------------------------
------------------------------------------------------------
------------------------------------------------------------
------------------------------------------------------------
------------------------------------------------------------
------------------------------------------------------------
------------------------------------------------------------
------------------------------------------------------------
------------------------------------------------------------
------------------------------------------------------------
------------------------------------------------------------
------------------------------------------------------------
------------------------------------------------------------
------------------------------------------------------------
------------------------------------------------------------
------------------------------------------------------------
------------------------------------------------------------
------------------------------------------------------------
------------------------------------------------------------
------------------------------------------------------------
------------------------------------------------------------
------------------------------------------------------------
------------------------------------------------------------
------------------------------------------------------------
------------------------------------------------------------
------------------------------------------------------------
------------------------------------------------------------
------------------------------------------------------------
------------------------------------------------------------
------------------------------------------------------------
------------------------------------------------------------
------------------------------------------------------------
------------------------------------------------------------
------------------------------------------------------------
------------------------------------------------------------
------------------------------------------------------------
------------------------------------------------------------
------------------------------------------------------------
------------------------------------gttgaataagggaaaaa-------
------------------------------------------------------------
------------------------------------------------------------
--agaa------------------------------------------------------
------------------------------------------------------------
---------------aataacttacct-------a-------------------------
------------acttaaa-----------------------------------------
------------------------------------------------------------
------------------------------------------------------------
------------------------------------------------------------
------------------------------------------------------------
------------------------------------------------------------
-----------------ttaaattaatgcctgcaat------------------------
------------------------------------------------------------
-----gtaccttg-----------------------------------------------
---------------accaaaacac----------------------acaaaaaaaaaaa
a--------------------------------------------aaaaaaa--------
---------catccccttcccca---------------------cccccaaatag-----
------------------------------------------------------------
------------------------------------------------------------
------------------------------------------------------------
------------------------------------------------------------
------------------------------------------------------------
--------------------------------------------
>L1-13_DR|150372
------------------------------------------------------------
------------------------------------------------------------
------------------------------------------------------------
------------------------------------------------------------
------------------------------------------------------------
------------------------------------------------------------
------------------------------------------------------------
------------------------------------------------------------
------------------------------------------------------------
------------------------------------------------------------
------------------------------------------------------------
------------------------------------------------------------
------------------------------------------------------------
------------------------------------------------------------
------------------------------------------------------------
------------------------------------------------------------
------------------------------------------------------------
------------------------------------------------------------
------------------------------------------------------------
------------------------------------------------------------
------------------------------------------------------------
------------------------------------------------------------
------------------------------------------------------------
------------------------------------------------------------
------------------------------------------------------------
------------------------------------------------------------
------------------------------------------------------------
------------------------------------------------------------
------------------------------------------------------------
------------------------------------------------------------
------------------------------------------------------------
------------------------------------------------------------
------------------------------------------------------------
------------------------------------------------------------
------------------------------------------------------------
------------------------------------------------------------
------------------------------------------------------------
------------------------------------------------------------
------------------------------------------------------------
------------------------------------------------------------
------------------------------------------------------------
------------------------------------------------------------
------------------------------------------------------------
------------------------------------------------------------
------------------------------------------------------------
------------------------------------------------------------
------------------------------------------------------------
------------------------------------------------------------
------------------------------------------------------------
------------------------------------------------------------
------------------------------------------------------------
------------------------------------------------------------
------------------------------------------------------------
------------------------------------------------------------
------------------------------------------------------------
------------------------------------------------------------
------------------------------------------------------------
------------------------------------------------------------
------------------------------------------------------------
------------------------------------------------------------
------------------------------------------------------------
------------------------------------------------------------
------------------------------------------------------------
------------------------------------------------------------
------------------------------------------------------------
------------------------------------------------------------
------------------------------------------------------------
------------------------------------------------------------
------------------------------------------------------------
------------------------------------------------------------
------------------------------------------------------------
------------------------------------------------------------
------------------------------------------------------------
------------------------------------------------------------
------------------------------------------------------------
------------------------------------------------------------
------------------------------------------------------------
---------------------------------------------------------att
taatcttcaaaaatcaa-actttttaagatacctccaggttcaccactttgttcagaccc
agtgctctgtattccctcaaatgcctgctgaatctggactggacttaatttttaaaaccc
ctgtacaccccaaaggtctcatttccaaaatgtataaccttattatgatattcc-taaca
caacactagagaagattaaaatgtaatggataaaagaactaggaatgaatatttctgaag
aaacttgggataaagcagttaaaattataaacaagacttcatcatgggcgcgtcttaatc
tgattcagatgaaaattctttaccgtattcactacagc-aaaaccaaactggctaaaatc
taccccgatatagatgaaacatgcgatcattgcaactcatgcaaggcagacctaacccat
atgttctggtcatgtgacaaactgagac-gattttggtcttcaatatttgaaattt----
-----taatctcagccttcaatttaagaattc------------aaccaaatccggaaat
ggatatttttggagt-----------agcaaatgaggacatcca-----tgtagccaaag
aaatagaaaacgcct-----ttgcctttgtaacat-------------taatagctagaa
gaagaat--------------tcctatggagtgga-----aatcac------------ca
atgccac----ctaaactgtcactt----------tggctt-------------------
---agtgatgtaatgctatt-t---------------ttgaaaacagaaaa---------
---------aa------------------------ttaaatat-----------------
---------------tttt-----------agga----------------------tcaa
cc-aaaa--------------ca-tttgt----------caaa----------------a
c-atgggacc-------------------------ctctaataattcatgttgag-----
---------------actaatgtaattttctttgaattgccacaaatgtgctatataaat
gcctaatgtactcctccaa-----------------------------------------
ccaaaaattccc-----------a-cccccaccc-ccac----------gtttttttatt
tttt----------------------------------tttattttt-----ttttattt
attgtat-------------------ttatttaatttttttaattttta-----------
------ttttttttgtaaatttat-------------ttttat-tttattttcatttt--
--------------tattatcattaatata---------------tatt-----------
-----------------tttatttaatgcat--------------tttcttttcaaaaaa
t--------------------------------------------tttttactatgttt-
-------attt----------------------------gtctctgt-------------
---------------ttaaaattt--atgtatggtta------------aaaaaaaaa--
-------------------agaa----------------------aaattaa--------
----------aatacctttgtca------------------------ttgaataccttt-
----------aatgtactgtacc---------------------t---------------
----------tttgt-----------------------caaaaac-acacacaaaaaa--
------------------------------------------------------------
------------------------------------------------------------
-----------------------------------------------------aa-----
--------------------------------------------
>L1-13_DR|150373
------------------------------------------------------------
------------------------------------------------------------
------------------------------------------------------------
------------------------------------------------------------
------------------------------------------------------------
------------------------------------------------------------
------------------------------------------------------------
------------------------------------------------------------
------------------------------------------------------------
------------------------------------------------------------
------------------------------------------------------------
------------------------------------------------------------
------------------------------------------------------------
------------------------------------------------------------
------------------------------------------------------------
------------------------------------------------------------
------------------------------------------------------------
------------------------------------------------------------
------------------------------------------------------------
------------------------------------------------------------
------------------------------------------------------------
------------------------------------------------------------
------------------------------------------------------------
------------------------------------------------------------
------------------------------------------------------------
------------------------------------------------------------
------------------------------------------------------------
------------------------------------------------------------
------------------------------------------------------------
------------------------------------------------------------
------------------------------------------------------------
------------------------------------------------------------
------------------------------------------------------------
------------------------------------------------------------
------------------------------------------------------------
------------------------------------------------------------
------------------------------------------------------------
------------------------------------------------------------
------------------------------------------------------------
------------------------------------------------------------
------------------------------------------------------------
------------------------------------------------------------
------------------------------------------------------------
------------------------------------------------------------
------------------------------------------------------------
------------------------------------------------------------
------------------------------------------------------------
------------------------------------------------------------
------------------------------------------------------------
------------------------------------------------------------
------------------------------------------------------------
------------------------------------------------------------
------------------------------------------------------------
------------------------------------------------------------
------------------------------------------------------------
------------------------------------------------------------
------------------------------------------------------------
------------------------------------------------------------
------------------------------------------------------------
------------------------------------------------------------
------------------------------------------------------------
------------------------------------------------------------
------------------------------------------------------------
------------------------------------------------------------
------------------------------------------------------------
------------------------------------------------------------
------------------------------------------------------------
------------------------------------------------------------
------------------------------------------------------------
------------------------------------------------------------
------------------------------------------------------------
------------------------------------------------------------
------------------------------------------------------------
------------------------------------------------------------
------------------------------------------------------------
------------------------------------------------------------
------------------------------------------------------------
------------------------------------------------------------
------------------------------------------------------------
------------------------------------------------------------
------------------------------------------------------------
------------------------------------------------------------
------------------------------------------------------------
------------------------------------------------------------
------------------------------------------------------------
------------------------------------------------------------
------------------------------------------------------------
------------------------------------------------------------
------------------------------------------------------------
------------------------------------------------------------
-ttttat----ctttattttcattt-----------------------------------
---------------------t---------------tt---------------------
------------------------------------------------------------
--------------------------------------------------------tcaa
tt----------------------------------------------------------
------------------------------------------------------------
------------------------------------------------------------
------------------------------------------------------------
-----------------------------------ttat---------------------
------------------------------------------------------------
--------------------------ttattaaattttttatttatttatg---------
-----taattttttgtaattt----------------ttttat-tttattttcatttt--
--------------tattattattaatata---------------tttt-----------
-----------------tttattcaacgcat--------------ttccttttcataaaa
---------------------------------------------tttttattatgtta-
-------attt----------------------------gtctcttt-------------
---------------ttcaaattt--atgtatggtta------------aaaaaaaaa--
------------------caaaa----------------------aaacgaa--------
----------aatatctttgtaa------------------------ttaaataccttt-
----------aatgtactgtacc---------------------t---------------
----------tttgt-----------------------caaaaac-acaaaaaa------
------------------------------------------------------------
------------------------------------------------------------
------------------------------------------------------------
--------------------------------------------
>L1-13_DR|150374
------------------------------------------------------------
------------------------------------------------------------
------------------------------------------------------------
------------------------------------------------------------
------------------------------------------------------------
------------------------------------------------------------
------------------------------------------------------------
------------------------------------------------------------
------------------------------------------------------------
------------------------------------------------------------
------------------------------------------------------------
------------------------------------------------------------
------------------------------------------------------------
------------------------------------------------------------
------------------------------------------------------------
------------------------------------------------------------
------------------------------------------------------------
------------------------------------------------------------
------------------------------------------------------------
------------------------------------------------------------
------------------------------------------------------------
------------------------------------------------------------
------------------------------------------------------------
------------------------------------------------------------
------------------------------------------------------------
------------------------------------------------------------
------------------------------------------------------------
------------------------------------------------------------
------------------------------------------------------------
------------------------------------------------------------
------------------------------------------------------------
------------------------------------------------------------
------------------------------------------------------------
------------------------------------------------------------
------------------------------------------------------------
------------------------------------------------------------
------------------------------------------------------------
------------------------------------------------------------
------------------------------------------------------------
------------------------------------------------------------
------------------------------------------------------------
------------------------------------------------------------
------------------------------------------------------------
------------------------------------------------------------
------------------------------------------------------------
------------------------------------------------------------
------------------------------------------------------------
------------------------------------------------------------
------------------------------------------------------------
------------------------------------------------------------
------------------------------------------------------------
------------------------------------------------------------
------------------------------------------------------------
------------------------------------------------------------
------------------------------------------------------------
------------------------------------------------------------
------------------------------------------------------------
------------------------------------------------------------
------------------------------------------------------------
------------------------------------------------------------
------------------------------------------------------------
------------------------------------------------------------
------------------------------------------------------------
------------------------------------------------------------
------------------------------------------------------------
------------------------------------------------------------
------------------------------------------------------------
------------------------------------------------------------
------------------------------------------------------------
------------------------------------------------------------
------------------------------------------------------------
------------------------------------------------------------
------------------------------------------------------------
------------------------------------------------------------
------------------------------------------------------------
------------------------------------------------------------
------------------------------------------------------------
------------------------------------------------------------
------------------------------------------------------------
------------------------------------------------------------
------------------------------------------------------------
------------------------------------------------------------
------------------------------------------------------------
------------------------------------------------------------
------------------------------------------------------------
------------------------------------------------------------
------------------------------------------------------------
------------------------------------------------------------
------------------------------------------------------------
------------------------------------------------------------
------------------------------------------------------------
-----------------------------------gattaaaaaaaaattgaa-------
------------------------------------------------------------
------------------------------aaggt-------------------c-----
---------------------aggttttt-------------------------------
---------------c-------------------attcaatatttcattctaaa-----
--------tcaa---gaggatgtgca----------------------------------
------------atttaag----a------------------------------------
gcataaatcagtccc---------------------------------------------
------------------------------------------------------------
------------------------------------------------------------
------------------------------------------------------------
------------------------------------------------------------
------------------------------------------------------------
------------------------------------------------------------
-------attt----------gtc---------------acctctca-------------
--------------------------aactgttgttg-------atcataaaggaagata
c-----------------------------------------------------------
--attattataacacttttctcatctcctt------------------------------
--------------------------------------------ttaccctgacaaat--
-----g----tttattctcc------------------caattacaatga----------
------------------------------------------------------------
------------------------------------------------------------
------------------------------------------------------------
-------------------------------------------c
>L1-13_DR|150375
------------------------------------------------------------
------------------------------------------------------------
------------------------------------------------------------
------------------------------------------------------------
------------------------------------------------------------
------------------------------------------------------------
------------------------------------------------------------
------------------------------------------------------------
------------------------------------------------------------
------------------------------------------------------------
------------------------------------------------------------
------------------------------------------------------------
------------------------------------------------------------
------------------------------------------------------------
------------------------------------------------------------
------------------------------------------------------------
------------------------------------------------------------
------------------------------------------------------------
------------------------------------------------------------
------------------------------------------------------------
------------------------------------------------------------
------------------------------------------------------------
------------------------------------------------------------
------------------------------------------------------------
------------------------------------------------------------
------------------------------------------------------------
------------------------------------------------------------
------------------------------------------------------------
------------------------------------------------------------
------------------------------------------------------------
------------------------------------------------------------
------------------------------------------------------------
------------------------------------------------------------
------------------------------------------------------------
------------------------------------------------------------
------------------------------------------------------------
------------------------------------------------------------
------------------------------------------------------------
------------------------------------------------------------
------------------------------------------------------------
------------------------------------------------------------
------------------------------------------------------------
------------------------------------------------------------
------------------------------------------------------------
------------------------------------------------------------
------------------------------------------------------------
------------------------------------------------------------
------------------------------------------------------------
------------------------------------------------------------
------------------------------------------------------------
------------------------------------------------------------
------------------------------------------------------------
------------------------------------------------------------
------------------------------------------------------------
------------------------------------------------------------
------------------------------------------------------------
------------------------------------------------------------
------------------------------------------------------------
------------------------------------------------------------
------------------------------------------------------------
------------------------------------------------------------
------------------------------------------------------------
------------------------------------------------------------
------------------------------------------------------------
------------------------------------------------------------
------------------------------------------------------------
------------------------------------------------------------
------------------------------------------------------------
------------------------------------------------------------
------------------------------------------------------------
------------------------------------------------------------
------------------------------------------------------------
------------------------------------------------------------
------------------------------------------------------------
------------------------------------------------------------
------------------------------------------------------------
------------------------------------------------------------
------------------------------------------------------------
------------------------------------------------------------
------------------------------------------------------------
------------------------------------------------------------
------------------------------------------------------------
------------------------------------------------------------
------------------------------------------------------------
------------------------------------------------------------
------------------------------------------------------------
------------------------------------------------------------
------------------------------------------------------------
------------------------------------------------------------
----aatt--------------------------------aattaa--------------
-----------ttaatttattaataat----tt--tgatttctttactt------ctttg
cctagtgatgtaatgctgtt-t---------------ctaagagcaggaaaa--------
--------ataact----------------------------------------------
---------------tttct----------------------------------------
------------------------cttta----------caaa----------------a
c-ttgggatc-------------------------ctttaataacctctactgag-----
---------------ataaatgtact----------------------------------
------------tctccaa-----------------------------------------
ccatcacccccac------------acccacccc--------------------------
------------------------------------------------------------
------------------------------------------------------------
------------------------------------------------------------
------------------------------------------------------------
------------------------------------------------------------
------------------------------------------------------------
------------------------------------------------------------
------------------------------------------------------------
------------------------------------------------------------
------------------------------------------------------------
------------------------------------------------------------
--------------------------------------tataagc---------------
------------------------------------------------------------
------------------------------------------------------------
------------------------------------------------------------
--------------------------------------------
>L1-13_DR|223211
------------------------------------------------------------
------------------------------------------------------------
------------------------------------------------------------
------------------------------------------------------------
------------------------------------------------------------
------------------------------------------------------------
------------------------------------------------------------
------------------------------------------------------------
------------------------------------------------------------
------------------------------------------------------------
------------------------------------------------------------
------------------------------------------------------------
------------------------------------------------------------
------------------------------------------------------------
------------------------------------------------------------
------------------------------------------------------------
------------------------------------------------------------
------------------------------------------------------------
------------------------------------------------------------
------------------------------------------------------------
------------------------------------------------------------
------------------------------------------------------------
------------------------------------------------------------
------------------------------------------------------------
------------------------------------------------------------
------------------------------------------------------------
------------------------------------------------------------
------------------------------------------------------------
------------------------------------------------------------
------------------------------------------------------------
------------------------------------------------------------
------------------------------------------------------------
------------------------------------------------------------
------------------------------------------------------------
------------------------------------------------------------
------------------------------------------------------------
------------------------------------------------------------
------------------------------------------------------------
------------------------------------------------------------
------------------------------------------------------------
------------------------------------------------------------
------------------------------------------------------------
------------------------------------------------------------
------------------------------------------------------------
------------------------------------------------------------
------------------------------------------------------------
------------------------------------------------------------
------------------------------------------------------------
------------------------------------------------------------
------------------------------------------------------------
------------------------------------------------------------
------------------------------------------------------------
------------------------------------------------------------
------------------------------------------------------------
------------------------------------------------------------
------------------------------------------------------------
------------------------------------------------------------
------------------------------------------------------------
------------------------------------------------------------
------------------------------------------------------------
------------------------------------------------------------
------------------------------------------------------------
------------------------------------------------------------
------------------------------------------------------------
------------------------------------------------------------
------------------------------------------------------------
------------------------------------------------------------
------------------------------------------------------------
------------------------------------------------------------
------------------------------------------------------------
------------------------------------------------------------
------------------------------------------------------------
------------------------------------------------------------
------------------------------------------------------------
------------------------------------------------------------
------------------------------------------------------------
------------------------------------------------------------
------------------------------------------------------------
------------------------------------------------------------
------------------------------------------------------------
------------------------------------------------------------
------------------------------------------------------------
------------------------------------------------------------
------------------------------------------------------------
------------------------------------------------------------
------------------------------------------------------------
------------------------------------------------------------
------------------------------------------------------------
------------------------------------------------------------
--------------------------------------------ac------------ta
atgccac----ctaaactgtcactt----------tggctt-------------------
---agtgatgtaatgctatt-t---------------ttgaaaacagaaaa---------
---------aa------------------------ttaaatat-----------------
---------------tttctcag-------agaa----------------------tcaa
cc-aaaa--------------ca-ttttt----------caaa----------------a
c-atgggacc-------------------------ttctaataattcatattgag-----
---------------actaatgtact----------------------------------
------------cctccaa-----------------------------------------
ccataaattccc-----------a-acgccaccccccac----------ccacccttttt
-tttaattat--------atatatttttat----attttttattttt-----tatttatt
taattaa-------------------tttatttattatttatttattta-----------
-------tttttttgtaaattgat-------------ttttatattcattttta------
----------------tcattattaatatat--------------attt-----------
-----------------tttatttaatgcat--------------ttccttttcttaaaa
---------------------------------------------tttttattatgtta-
-------attt----------------------------gtctctgt-------------
---------------ttcaaattt--atgtatggtta------------aaaaaaaaa--
-----------------------------------------------acgaa--------
----------aatacctttgtca------------------------ttgaataccttt-
----------aatgtactgtacc---------------------t---------------
----------tttgt-----------------------caaaaaa-aaaaaagaaaaa--
------------------------------------------------------------
------------------------------------------------------------
-----------------------------------------------------agaaaga
aa------------------------------------------
>L1-13_DR|223212
------------------------------------------------------------
------------------------------------------------------------
------------------------------------------------------------
------------------------------------------------------------
------------------------------------------------------------
------------------------------------------------------------
------------------------------------------------------------
------------------------------------------------------------
------------------------------------------------------------
------------------------------------------------------------
------------------------------------------------------------
------------------------------------------------------------
------------------------------------------------------------
------------------------------------------------------------
------------------------------------------------------------
------------------------------------------------------------
------------------------------------------------------------
------------------------------------------------------------
------------------------------------------------------------
------------------------------------------------------------
------------------------------------------------------------
------------------------------------------------------------
------------------------------------------------------------
------------------------------------------------------------
------------------------------------------------------------
------------------------------------------------------------
------------------------------------------------------------
------------------------------------------------------------
------------------------------------------------------------
------------------------------------------------------------
------------------------------------------------------------
------------------------------------------------------------
------------------------------------------------------------
------------------------------------------------------------
------------------------------------------------------------
------------------------------------------------------------
------------------------------------------------------------
------------------------------------------------------------
------------------------------------------------------------
------------------------------------------------------------
------------------------------------------------------------
------------------------------------------------------------
------------------------------------------------------------
------------------------------------------------------------
------------------------------------------------------------
------------------------------------------------------------
------------------------------------------------------------
------------------------------------------------------------
------------------------------------------------------------
------------------------------------------------------------
------------------------------------------------------------
------------------------------------------------------------
------------------------------------------------------------
------------------------------------------------------------
------------------------------------------------------------
------------------------------------------------------------
------------------------------------------------------------
------------------------------------------------------------
------------------------------------------------------------
------------------------------------------------------------
------------------------------------------------------------
------------------------------------------------------------
------------------------------------------------------------
------------------------------------------------------------
------------------------------------------------------------
------------------------------------------------------------
------------------------------------------------------------
------------------------------------------------------------
------------------------------------------------------------
------------------------------------------------------------
------------------------------------------------------------
------------------------------------------------------------
------------------------------------------------------------
------------------------------------------------------------
------------------------------------------------------------
------------------------------------------------------------
------------------------------------------------------------
------------------------------------------------------------
------------------------------------------------------------
------------------------------------------------------------
------------------------------------------------------------
------------------------------------------------------------
------------------------------------------------------------
--------------------------------------------------------aatc
taccccaatatagatgaaacatgcgatcgttgcaacttgtgcaaggcagacctaacccat
atgttctggtcatgtgacaaactgagac-gattttggtcttcaatatttgaaattt----
-----taaactcagccttcaatttaagaattc------------aaccaaatccggaaat
ggctatttttggagt-----------aacaaatgaggacatcca-----tgtagctaaag
aaatagaaaacgcct-----ttgcctttgtaacat-------------taatagctagaa
gaagaat--------------tcttatggagtgga-----aatcac------------ca
atgccac----ctaaactgtcactt----------tggctt-------------------
---agtgatgtaatgctatt-t---------------ttgaaaacagaaaa---------
---------aa------------------------ttttatat-----------------
---------------tttctcag-------agga----------------------tcaa
cc-aaaa--------------ca-ttttt----------caaa----------------a
c-atgggacc-------------------------ctctaataattcatattgag-----
---------------actaatgtact----------------------------------
------------cctccaa-----------------------------------------
ccataaattccc-----------a-accccaccc-ccac----------ccacctttttt
attt-----------------------------------ttattttt-----tattaatt
aaattttt-att------tattattatttttttattatttatttatttat----------
-----ttattttctgtaaatttat-------------tttatt-ttcattttta------
----------------ttattattaatatat----------------tt-----------
-----------------tttatttaatgcat--------------ttccgtttcataa--
-----------------------------------------tttttttttattatgtta-
-------attt----------------------------gtcttttttttt---------
---------------tttcaattt--atgtatggttc----------------aaaaa--
-----------------aagaaa----------------------aaacgaa--------
----------aatacctttgtaa------------------------ttgaataccttt-
----------aatgtactgtacc---------------------t---------------
----------tttgt-----------------------caaaaac-acaataaaaaaa--
------------------------------------------------------------
------------------------------------------------------------
-----------------------------------------------------aa-----
--------------------------------------------
>L1-13_DR|223213
------------------------------------------------------------
------------------------------------------------------------
------------------------------------------------------------
------------------------------------------------------------
------------------------------------------------------------
------------------------------------------------------------
------------------------------------------------------------
------------------------------------------------------------
------------------------------------------------------------
------------------------------------------------------------
------------------------------------------------------------
------------------------------------------------------------
------------------------------------------------------------
------------------------------------------------------------
------------------------------------------------------------
------------------------------------------------------------
------------------------------------------------------------
------------------------------------------------------------
------------------------------------------------------------
------------------------------------------------------------
------------------------------------------------------------
------------------------------------------------------------
------------------------------------------------------------
------------------------------------------------------------
------------------------------------------------------------
------------------------------------------------------------
------------------------------------------------------------
------------------------------------------------------------
------------------------------------------------------------
------------------------------------------------------------
------------------------------------------------------------
------------------------------------------------------------
------------------------------------------------------------
------------------------------------------------------------
------------------------------------------------------------
------------------------------------------------------------
------------------------------------------------------------
------------------------------------------------------------
------------------------------------------------------------
------------------------------------------------------------
------------------------------------------------------------
------------------------------------------------------------
------------------------------------------------------------
------------------------------------------------------------
------------------------------------------------------------
------------------------------------------------------------
------------------------------------------------------------
------------------------------------------------------------
------------------------------------------------------------
------------------------------------------------------------
------------------------------------------------------------
------------------------------------------------------------
------------------------------------------------------------
------------------------------------------------------------
------------------------------------------------------------
------------------------------------------------------------
------------------------------------------------------------
------------------------------------------------------------
------------------------------------------------------------
------------------------------------------------------------
------------------------------------------------------------
------------------------------------------------------------
------------------------------------------------------------
------------------------------------------------------------
------------------------------------------------------------
------------------------------------------------------------
------------------------------------------------------------
------------------------------------------------------------
------------------------------------------------------------
------------------------------------------------------------
------------------------------------------------------------
------------------------------------------------------------
------------------------------------------------------------
------------------------------------------------------------
------------------------------------------------------------
------------------------------------------------------------
------------------------------------------------------------
------------------------------------------------------------
------------------------------------------------------------
------------------------------------------------------------
------------------------------------------------------------
------------------------------------------------------------
------------------------------------------------------------
------------------------------------------------------------
------------------------------------------------------------
----------------------------------tggtcttcaatatttgaaattt----
-----taaactcagccttcaatttaagaattc------------aaccaaattcggaaat
ggctatttttggagt-----------agcaaatgaggacatcca-----tgtagccaatg
aaatagaaaacacct-----ttgcctttgtaacat-------------taatagctagaa
gaagaat--------------tcttatggagtgga-----aatcac------------ca
atgccac----ctaaacggtcac------------tggctt-------------------
---agtgatgtaatgctgtt-t---------------tt-tgaacagaaaa---------
---------aa------------------------ttaaatat-----------------
---------------tttctcag-------agga----------------------tcaa
cc-aaaa--------------ca-ttttt----------caaa----------------a
c-atgggacc-------------------------gtctaatatttcatattgag-----
---------------actaatgtact----------------------------------
------------cctccaa-----------------------------------------
ccataaattccc-----------a-acccctccc-ccac----------ccaccgtattt
-tta----------------------------------tttattttt-------------
--------------------------ttgttatttttttattttatttat----------
--aattttttttttgtaaatttat-------------ttttat-tttattttcatttt--
--------------tattattattaatata---------------tttt-----------
-----------------tttatttaatgcat--------------ttccttctcataaaa
a--------------------------------------------attttattatgtta-
-------attt----------------------------gtctcttt-------------
---------------ttcaaattt--aagtatgttta------------aaaaaaaga--
---------------------aa----------------------aaaagaa--------
----------aatacctttgtaa------------------------ttaaataccttt-
----------aatgtactgtacc---------------------t---------------
----------tttttt----------------------caaaaac-acaataaaataa--
------------------------------------------------------------
------------------------------------------------------------
-----------------------------------------------------ataaa--
--------------------------------------------
>L1-13_DR|299133
------------------------------------------------------------
------------------------------------------------------------
------------------------------------------------------------
------------------------------------------------------------
------------------------------------------------------------
------------------------------------------------------------
------------------------------------------------------------
------------------------------------------------------------
------------------------------------------------------------
------------------------------------------------------------
------------------------------------------------------------
------------------------------------------------------------
------------------------------------------------------------
------------------------------------------------------------
------------------------------------------------------------
------------------------------------------------------------
------------------------------------------------------------
------------------------------------------------------------
------------------------------------------------------------
------------------------------------------------------------
------------------------------------------------------------
------------------------------------------------------------
------------------------------------------------------------
------------------------------------------------------------
------------------------------------------------------------
------------------------------------------------------------
------------------------------------------------------------
------------------------------------------------------------
------------------------------------------------------------
------------------------------------------------------------
------------------------------------------------------------
------------------------------------------------------------
------------------------------------------------------------
------------------------------------------------------------
------------------------------------------------------------
------------------------------------------------------------
------------------------------------------------------------
------------------------------------------------------------
------------------------------------------------------------
------------------------------------------------------------
------------------------------------------------------------
------------------------------------------------------------
------------------------------------------------------------
------------------------------------------------------------
------------------------------------------------------------
------------------------------------------------------------
------------------------------------------------------------
------------------------------------------------------------
------------------------------------------------------------
------------------------------------------------------------
------------------------------------------------------------
------------------------------------------------------------
------------------------------------------------------------
------------------------------------------------------------
------------------------------------------------------------
------------------------------------------------------------
------------------------------------------------------------
------------------------------------------------------------
------------------------------------------------------------
------------------------------------------------------------
------------------------------------------------------------
------------------------------------------------------------
------------------------------------------------------------
------------------------------------------------------------
------------------------------------------------------------
------------------------------------------------------------
------------------------------------------------------------
------------------------------------------------------------
------------------------------------------------------------
------------------------------------------------------------
------------------------------------------------------------
------------------------------------------------------------
------------------------------------------------------------
------------------------------------------------------------
------------------------------------------------------------
------------------------------------------------------------
------------------------------------------------------------
------------------------------------------------------------
------------------------------------------------------------
------------------------------------------------------------
------------------ttattttcaaaatg---tacttgattatggcattgcgtaaca
taacactagagaagattaaaatagaatggatagaagaactaggaattaatattccagaag
aaacttgagataaagcagttgaaattataaacaagacttcatcatgtgcgcgtctgaatc
tgattcagatgaaaattctttaccgtattcactacagc-aaaacccaactggctaaaatc
tactccaatatagataacatatgcgatcgttgcaactcatgcaaggcagacctaacccat
atgttctggtcatgtgaaaaactgagac-gattttggtcttcaatatttgagattt----
-----taaactcagccttcaatttaagaattc------------aacctaatccggtaat
agctttgttttgtgt-----------accaaaaaaggacatgca-----tgtagccaaag
aaatagaaaacgcct-----ttgcctttgtagcat-------------taatagccagaa
gaagaag--------------tcttatagagtgga-----aatcac------------ca
atgccac----ctaaactctcactt----------tggctt-------------------
---agtgatgtaatgctatt-t---------------ctgaaaacagaaaa---------
---------a-------------------------atttatat-----------------
---------------tttctcag-------aggt----------------------tcaa
cc-gaaa--------------ca-ttttt----------aaaa----------------a
c-atgggaac-------------------------ctttaataattcatattgag-----
---------------actaatgtact----------------------------------
------------cctccaa-----------------------------------------
ccataatttcccaacc-accaacaaacccccctc-ccac---------cccactgttttt
ttcatta----------------ttattat-tattattattattatt-----attattat
tattatt------------------attatttatttatttatttatttatt---------
-----tatttatttatttatttat-------------ttatttatttattt---------
---------------------------------------------tatt-----------
-----------------attatttaatcaat--------------ttccttttcataaaa
a---------------------------------------------ttttattatgtta-
------------------------------------------------------------
--------------------------atttgttgttc------------aaaaaaagg--
------------------caaaa----------------------aaactaa--------
----------aatacttttgtca------------------------ttgtatacctgt-
----------aatgtattgtact---------------------t---------------
----------tttgt-----------------------caaaaac-acaataaaaaa---
------------------------------------------------------------
------------------------------------------------------------
------------------------------------------------------------
--------------------------------------------
>L1-13_DR|299134
------------------------------------------------------------
------------------------------------------------------------
------------------------------------------------------------
------------------------------------------------------------
------------------------------------------------------------
------------------------------------------------------------
------------------------------------------------------------
------------------------------------------------------------
------------------------------------------------------------
------------------------------------------------------------
------------------------------------------------------------
------------------------------------------------------------
------------------------------------------------------------
------------------------------------------------------------
------------------------------------------------------------
------------------------------------------------------------
------------------------------------------------------------
------------------------------------------------------------
------------------------------------------------------------
------------------------------------------------------------
------------------------------------------------------------
------------------------------------------------------------
------------------------------------------------------------
------------------------------------------------------------
------------------------------------------------------------
------------------------------------------------------------
------------------------------------------------------------
------------------------------------------------------------
------------------------------------------------------------
------------------------------------------------------------
------------------------------------------------------------
------------------------------------------------------------
------------------------------------------------------------
------------------------------------------------------------
------------------------------------------------------------
------------------------------------------------------------
------------------------------------------------------------
------------------------------------------------------------
------------------------------------------------------------
------------------------------------------------------------
------------------------------------------------------------
------------------------------------------------------------
------------------------------------------------------------
------------------------------------------------------------
------------------------------------------------------------
------------------------------------------------------------
------------------------------------------------------------
------------------------------------------------------------
------------------------------------------------------------
------------------------------------------------------------
------------------------------------------------------------
------------------------------------------------------------
------------------------------------------------------------
------------------------------------------------------------
------------------------------------------------------------
------------------------------------------------------------
------------------------------------------------------------
------------------------------------------------------------
------------------------------------------------------------
------------------------------------------------------------
------------------------------------------------------------
------------------------------------------------------------
------------------------------------------------------------
------------------------------------------------------------
------------------------------------------------------------
------------------------------------------------------------
------------------------------------------------------------
------------------------------------------------------------
------------------------------------------------------------
------------------------------------------------------------
------------------------------------------------------------
------------------------------------------------------------
------------------------------------------------------------
------------------------------------------------------------
------------------------------------------------------------
------------------------------------------------------------
------------------------------------------------------------
------------------------------------------------------------
------------------------------------------------------------
------------------------------------------------------------
------------------------------------------------------------
------------------------------------------------------------
-------------------------------caagacttcatcatgtgcacgtcttaatc
tgattcagatgaaaattctttaccgtattcactacagc-aaaaccaaactggctaaaatc
taccccaatatagatgaaacatgcgatcgttgcaactcatgcaaagcagacctgacccat
atgttctggtcatgtgacaaactgagac-gattttggtcttcaatatttgaaattt----
-----taaactcagccttcaatttaagaattc------------aaccaaatccggaaat
ggctatttttggagt-----------aacaaatgaggacatcca-----tttagctaaag
aaatagaaaacgcct-----ttgcctttgtaacat-------------taatagctagaa
gaagaat--------------tcttatggagtgga-----aatcac------------ca
atgccac----ctaaactgtcactt----------tggctt-------------------
---agtgatgtaatgctatt-t---------------ttgaaaacagaaaa---------
---------aa------------------------ttaaatat-----------------
---------------tttctcag-------agga----------------------tcaa
cc-aaaa--------------aa-ttttt----------caaa----------------a
c-atgggacc-------------------------ctctaataattcatattgag-----
---------------actaatgtact----------------------------------
------------cctccaa-----------------------------------------
ccataaattccc-----------a-accccaccc-ccac----------ccacctttttt
--------------------------------------tttttttta-----atttaatt
tac-----------------------ttatttattttttcatttattta-----------
------ttttttctgtaaatttat-------------tttatt-ttcattttta------
----------------ttattattattttattt-----tattttatatt-----------
-----------------attatttaatgcat--------------ttcctttttatcaaa
atttt--ttttttttattatta-----tttatt--ttttattttttttttattatgtca-
-------attt----------------------------gtcttttctttt---------
---------------tttcaattt--atgtatggttc------------aaaaaaaaa--
-----------------aagaaa----------------------aaacgaa--------
----------aatacctttgtaa------------------------ttgaataccttt-
----------aatgtactgtacc---------------------t---------------
----------tttgt-----------------------caaaaac-acaataaaaaaa--
------------------------------------------------------------
------------------------------------------------------------
-----------------------------------------------------aaataaa
--------------------------------------------
>L1-13_DR|299135
------------------------------------------------------------
------------------------------------------------------------
------------------------------------------------------------
------------------------------------------------------------
------------------------------------------------------------
------------------------------------------------------------
------------------------------------------------------------
------------------------------------------------------------
------------------------------------------------------------
------------------------------------------------------------
------------------------------------------------------------
------------------------------------------------------------
------------------------------------------------------------
------------------------------------------------------------
------------------------------------------------------------
------------------------------------------------------------
------------------------------------------------------------
------------------------------------------------------------
------------------------------------------------------------
------------------------------------------------------------
------------------------------------------------------------
------------------------------------------------------------
------------------------------------------------------------
------------------------------------------------------------
------------------------------------------------------------
------------------------------------------------------------
------------------------------------------------------------
------------------------------------------------------------
------------------------------------------------------------
------------------------------------------------------------
------------------------------------------------------------
------------------------------------------------------------
------------------------------------------------------------
------------------------------------------------------------
------------------------------------------------------------
------------------------------------------------------------
------------------------------------------------------------
------------------------------------------------------------
------------------------------------------------------------
------------------------------------------------------------
------------------------------------------------------------
------------------------------------------------------------
------------------------------------------------------------
------------------------------------------------------------
------------------------------------------------------------
------------------------------------------------------------
------------------------------------------------------------
------------------------------------------------------------
------------------------------------------------------------
------------------------------------------------------------
------------------------------------------------------------
------------------------------------------------------------
------------------------------------------------------------
------------------------------------------------------------
------------------------------------------------------------
------------------------------------------------------------
------------------------------------------------------------
------------------------------------------------------------
------------------------------------------------------------
------------------------------------------------------------
------------------------------------------------------------
------------------------------------------------------------
------------------------------------------------------------
------------------------------------------------------------
------------------------------------------------------------
------------------------------------------------------------
------------------------------------------------------------
------------------------------------------------------------
------------------------------------------------------------
------------------------------------------------------------
------------------------------------------------------------
------------------------------------------------------------
------------------------------------------------------------
------------------------------------------------------------
------------------------------------------------------------
------------------------------------------------------------
------------------------------------------------------------
------------------------------------------------------------
------------------------------------------------------------
------------------------------------------------------------
------------------------------------------------------------
------------------------------------------------------------
------------------------------------------------------------
------------------------------------------------------------
------------------------------------------------------------
------------------------------------------------------------
--catacagagatctatttaaa--------------------------------------
---------------------------gcaaattatggtg--------------------
------------------------------------------------------------
------------------------------------------------------------
-----------ctatactttaactacaac-------------------------------
------------------------------------------------------------
------------------------------------------------------------
------------------------------------------------------------
---------------------caaatttc----------caaa-----------------
--atgtggtg--------------------------------------------------
------------------------------------------------------------
------------------------------------------------------------
------------------------------------------------------------
------------------------------------------------------------
------------------------------------------------------------
------------------------------------------------------------
------------------------------------------------------------
----------------ttttatatattt--------------------------------
------------------------------------------------------------
------------------------------------------------------------
--------------------------gtctttagctg----------gtaaaaagtcaat
t-----------------------------------------------------------
------------------------------------------------------------
------------------------------------------------------------
------------------------------------------------------------
------------------------------------------------------------
------------------------------------------------------------
------------------------------------------------------------
--------------------------------------------
>L1-13_DR|299136
------------------------------------------------------------
------------------------------------------------------------
------------------------------------------------------------
------------------------------------------------------------
------------------------------------------------------------
------------------------------------------------------------
------------------------------------------------------------
------------------------------------------------------------
------------------------------------------------------------
------------------------------------------------------------
------------------------------------------------------------
------------------------------------------------------------
------------------------------------------------------------
------------------------------------------------------------
------------------------------------------------------------
------------------------------------------------------------
------------------------------------------------------------
------------------------------------------------------------
------------------------------------------------------------
------------------------------------------------------------
------------------------------------------------------------
------------------------------------------------------------
------------------------------------------------------------
------------------------------------------------------------
------------------------------------------------------------
------------------------------------------------------------
------------------------------------------------------------
------------------------------------------------------------
------------------------------------------------------------
------------------------------------------------------------
------------------------------------------------------------
------------------------------------------------------------
------------------------------------------------------------
------------------------------------------------------------
------------------------------------------------------------
------------------------------------------------------------
------------------------------------------------------------
------------------------------------------------------------
------------------------------------------------------------
------------------------------------------------------------
------------------------------------------------------------
------------------------------------------------------------
------------------------------------------------------------
------------------------------------------------------------
------------------------------------------------------------
------------------------------------------------------------
------------------------------------------------------------
------------------------------------------------------------
------------------------------------------------------------
------------------------------------------------------------
------------------------------------------------------------
------------------------------------------------------------
------------------------------------------------------------
------------------------------------------------------------
------------------------------------------------------------
------------------------------------------------------------
------------------------------------------------------------
------------------------------------------------------------
------------------------------------------------------------
------------------------------------------------------------
------------------------------------------------------------
------------------------------------------------------------
------------------------------------------------------------
------------------------------------------------------------
------------------------------------------------------------
------------------------------------------------------------
------------------------------------------------------------
------------------------------------------------------------
------------------------------------------------------------
------------------------------------------------------------
------------------------------------------------------------
------------------------------------------------------------
------------------------------------------------------------
------------------------------------------------------------
------------------------------------------------------------
------------------------------------------------------------
------------------------------------------------------------
------------------------------------------------------------
------------------------------------------------------------
------------------------------------------------------------
------------------------------------------------------------
------------------------------------------------------------
------------------------------------------------------------
------------------------------------------------------------
------------------------------------------------------------
------------------------------------------------------------
------------------------------------------------------------
----atttctggagag----------cgccaaataggacatcca-----tgtagccaaag
aaatagaaaacgcca-----ttgcctttgtaacatg------------taacattgaaaa
caaaaaccgcttgaatacgtacctctcgggacgta-----aatcatg---gtccgcagaa
acgccgcagggctacgtttccacaatgagcc----cgggtt-------------------
---g--gatgtaatgctatt-t---------------atgaaaacagaaaa---------
---------aa------------------------ataaattt-----------------
---------------tttctcag-------agga----------------------tcaa
cc-aaaa--------------ca-ttttt----------caaa----------------a
c-atgggacc-------------------------ctctaataattcatattgag-----
---------------actaatgta------------------------------------
-------------ctccaa-----------------------------------------
caataaattctc-----------a-accccaccccccac-------cccccacctttttt
------------------------------------------------------------
---------------------------------tacatttatttatttattt--------
-----tttattt------attttattta---------ttttattctcattattattatta
ttattattatttcttattattattaata-a----------------att-----------
-----------------tttatttaatgcat--------------ttccttttcataata
a--------------------------------------------tttttattatgttc-
-------attt----------------------------gtctctgt-------------
---------------ttcaaatta--atgtatggtt-----------------aaaaa--
----------------------a----------------------aaatgaa--------
----------aatacctttgtca------------------------ttgaatacctgt-
----------actgtactgtacc---------------------t---------------
----------tttgt-----------------------caaaaac-acaataaaaaaa--
------------------------------------------------------------
------------------------------------------------------------
-----------------------------------------------------a------
--------------------------------------------
>L1-13_DR|299137
------------------------------------------------------------
------------------------------------------------------------
------------------------------------------------------------
------------------------------------------------------------
------------------------------------------------------------
------------------------------------------------------------
------------------------------------------------------------
------------------------------------------------------------
------------------------------------------------------------
------------------------------------------------------------
------------------------------------------------------------
------------------------------------------------------------
------------------------------------------------------------
------------------------------------------------------------
------------------------------------------------------------
------------------------------------------------------------
------------------------------------------------------------
------------------------------------------------------------
------------------------------------------------------------
------------------------------------------------------------
------------------------------------------------------------
------------------------------------------------------------
------------------------------------------------------------
------------------------------------------------------------
------------------------------------------------------------
------------------------------------------------------------
------------------------------------------------------------
------------------------------------------------------------
------------------------------------------------------------
------------------------------------------------------------
------------------------------------------------------------
------------------------------------------------------------
------------------------------------------------------------
------------------------------------------------------------
------------------------------------------------------------
------------------------------------------------------------
------------------------------------------------------------
------------------------------------------------------------
------------------------------------------------------------
------------------------------------------------------------
------------------------------------------------------------
------------------------------------------------------------
------------------------------------------------------------
------------------------------------------------------------
------------------------------------------------------------
------------------------------------------------------------
------------------------------------------------------------
------------------------------------------------------------
------------------------------------------------------------
------------------------------------------------------------
------------------------------------------------------------
------------------------------------------------------------
------------------------------------------------------------
------------------------------------------------------------
------------------------------------------------------------
------------------------------------------------------------
------------------------------------------------------------
------------------------------------------------------------
------------------------------------------------------------
------------------------------------------------------------
------------------------------------------------------------
------------------------------------------------------------
------------------------------------------------------------
------------------------------------------------------------
------------------------------------------------------------
------------------------------------------------------------
------------------------------------------------------------
------------------------------------------------------------
------------------------------------------------------------
------------------------------------------------------------
------------------------------------------------------------
------------------------------------------------------------
------------------------------------------------------------
------------------------------------------------------------
------------------------------------------------------------
------------------------------------------------------------
------------------------------------------------------------
------------------------------------------------------------
------------------------------------------------------------
------------------------------------------------------------
------------------------------------------------------------
------------------------------------------------------------
------------------------------------------------------------
------------------------------------------------------------
------------------------------------------------------------
-----------------------------------------------------ttt----
-----taaactctgccttcaattcaagaattc------------aacgtaatccggtaat
ggctttgtttggagt-----------accaaatgaagacatgca-----tgtagccaaag
aaatagaaaacgcct-----ttgcctttgtaacat-------------taatagccagaa
gaagaat--------------tcttatggagtgga-----agtcac------------ca
atgccac----ctaaactgtcactt----------tggctt-------------------
---ggtgatgtattgctatt-t---------------ttgaaaacagaaaa---------
---------a-------------------------atacacat-----------------
---------------tttctcag-------agga----------------------tcaa
cc-aaaa--------------ca-tatca----------aa-------------------
-----------------------------------------------acatgaaa-----
---------------actaatgtact----------------------------------
------------cctccaa-----------------------------------------
ccataaattccc-----------a-acc------------------------ccccttta
tttt--------------------------------------------------------
--------------------------ttatttatttatttatttatttatttatttattt
--atttatttatttatttatttat------------tattattat-tatcgttattat--
--------------tattattattattattt--------------ttttatttttatttt
atttttattatattattattatgtaatccat--------------ttcctttttataata
a---------------------------------------------tttttttatgttc-
-------attt----------------------------gtgtctgt-------------
---------------ctcaaa---------------------------------------
------------------------------------------------------------
---------------------------------------------------------tt-
----------aatgtatggt----------------------------------------
--------------------------------------------------taaaa-----
------------------------------------------------------------
------------------------------------------------------------
------------------------------------------------------------
--------------------------------------------
>L1-13_DR|381095
------------------------------------------------------------
------------------------------------------------------------
------------------------------------------------------------
------------------------------------------------------------
------------------------------------------------------------
------------------------------------------------------------
------------------------------------------------------------
------------------------------------------------------------
------------------------------------------------------------
------------------------------------------------------------
------------------------------------------------------------
------------------------------------------------------------
------------------------------------------------------------
------------------------------------------------------------
------------------------------------------------------------
------------------------------------------------------------
------------------------------------------------------------
------------------------------------------------------------
------------------------------------------------------------
------------------------------------------------------------
------------------------------------------------------------
------------------------------------------------------------
------------------------------------------------------------
------------------------------------------------------------
------------------------------------------------------------
------------------------------------------------------------
------------------------------------------------------------
------------------------------------------------------------
------------------------------------------------------------
------------------------------------------------------------
------------------------------------------------------------
------------------------------------------------------------
------------------------------------------------------------
------------------------------------------------------------
------------------------------------------------------------
------------------------------------------------------------
------------------------------------------------------------
------------------------------------------------------------
------------------------------------------------------------
------------------------------------------------------------
------------------------------------------------------------
------------------------------------------------------------
------------------------------------------------------------
------------------------------------------------------------
------------------------------------------------------------
------------------------------------------------------------
------------------------------------------------------------
------------------------------------------------------------
------------------------------------------------------------
------------------------------------------------------------
------------------------------------------------------------
------------------------------------------------------------
------------------------------------------------------------
------------------------------------------------------------
------------------------------------------------------------
------------------------------------------------------------
------------------------------------------------------------
------------------------------------------------------------
------------------------------------------------------------
------------------------------------------------------------
------------------------------------------------------------
------------------------------------------------------------
------------------------------------------------------------
------------------------------------------------------------
------------------------------------------------------------
------------------------------------------------------------
------------------------------------------------------------
------------------------------------------------------------
------------------------------------------------------------
------------------------------------------------------------
------------------------------------------------------------
------------------------------------------------------------
------------------------------------------------------------
------------------------------------------------------------
------------------------------------------------------------
------------------------------------------------------------
------------------------------------------------------------
------------------------------------------------------------
------------------------------------------------------------
------------------------------------------------------------
------------------------------------------------------------
------------------------------------------------------------
------------------------------------------------------------
------------------------------------------------------------
------------------------------------------------------------
------------------------------------------------------------
------------------------------------------------------------
------------------------------------------------------------
------------------------------------------------------------
------------------------------------------------------------
------------------------------------------------------------
------------------------------------------------------------
----------------------------------aataaatat-----------------
------------------------------------------------------------
----gaagc------------tgt------------------------------------
----------ttccctttc---------tttattatggtaaacatttaaa----------
---------------------gtggtaat--caga--ggtca------------------
---ca-----ctatttcat-----------------------------------------
-------------------------acact------------------------------
------------------------------------------------------------
--------------------------------ggtcataagtacaagcaaa---------
------------------------------------------------------------
------------------------------------------------------------
------------------------------------------------------------
------------------------------------------------------------
------------------------------------------------------------
------------------------------------------------------------
------------------------------------------------------------
------------------------------------------------------------
------------------------------------------------------------
---------------------------------------------------ggaaacaaa
------------------------------------------------------------
------------------------------------------------------------
------------------------------------------------------------
--------------------------------------------
>L1-13_DR|381096
--------taggacttccggtttggcaatgtgagaagacgacgcctatcaacagagctcc
cgatcatttctgataatataactttaaatagtggcatttaaataatctaaaacgtttttt
ttaagtgttaaaacagtgcttaacacgaacgtgtcgagactacatgatgagcaagaataa
atcagccgcaaatgccccgccaacgacgagaaccagcgtggctagcaaattagccacgat
ggctaccgcggccaaatccgaagaaacccaagaagacgataacggcgtaacaatgagcca
actcgtagcagaactaacaaagcaacgaacctcgataaaagaagacatctcagctctgat
tcaagaatcaatagtgtctcttcagacatcggtcaatgccttgacggaaacgatggcgag
tttccagtctcgcttatgcgccacagagacactcgcgagcgaaaacttttcagcgctggc
tgcggccgaaaaaactattaaagccctgaaagagcaaaacacgacactattggatcgagt
ggacgacttggaaaaccggtcgcggagagcaaatctcaggattttaaatatcccggagaa
cagcgagaaaggtcagccgactgttaaatttgtgtccgagatgctaatggaaatcatggg
tgaagaagtcttcgaaaaacctccagaattggaacgagcacaccgttcgctcggtccaaa
accacaggatggccgacctcctcgaccacttgtcgtgtgttttcacagatttcaagagaa
agaaaaagcactaagatgggccaggcagaatgaggtaaaatacaagggctcgactttgag
gatttatcctgacatctccgccgatctcgccagaaagcgtgccatgttcaaagatgtcaa
acaactgctgtatcaaaaaaaggtacgattccagttactgcatcctgcacggctacgagt
tcattatgaagaacaaactttccttttcgatacgccagagaaagcgcagcaatttttcga
ccagcggattgctacacatgataactcttgacttcacaaacactgtgaactgatgaagga
tcacgttgactttcagacactgaacttgtaagatacataatatatttaactgggctgcta
tgcagattgttta-atataaatagatatccgcgttgaacaattccgcagtaagttgagat
atgttttatctaactttattattaagggaaacgtgtcttattattatttaagatctgcag
atactttatttttattta-tttctattatgcagcactgtatttattaacggtacttaaac
acatttatttgtaagtttgattggtcactttatgcctaacttatattactttgggagctt
tgaggagaatagaagcacatagacttggaatatcgggagcagagagaagtttgtgaactg
cggtttgtcattgttcaaagggcaaatctagattgtattatagtttttgttgtttaccaa
gattcaaccacgttatgtcgttatttttattataattttttttcttcttttttttttttt
tttttttttttttttttctttctctccccccaactccccaacccacacccaatatacaaa
gtttgggtacatagctgttgaataaaaatggcaaacacaggcgataaggaaaacacaaaa
agttcagcagtacgctttgttagctggaatgttagagggttaaacggaccagtgaaaaga
actcgcatatttacacatattaaaaaattaaaaacagaaatagcctttctacaggaaact
cacttgcgtgttgaagaccataatcgacttaggaaaaattgggttggtcagatttatcac
tccagctttaatcacagaacaaggggagctgcaatcataatccacaaaaaaatacaattc
attgcatctgaaactatttcagaccctcaaggacgatatattattgtatccgggcacctt
ttttaggtaccagttgtcttggtcagtgtctacgcacccaactgggatgacgttaacttt
gtgaaaaaacttttttccttgttaccagatttaaactctttccatctcatacttggtgga
gatctgaattgtgtaatggatacaactatggaccgttccaaccctaaaattgtacctctt
ttaaaaatgtctcaaatatttgccggatatatgaatcagattggctgcatagatccatgg
aggtttttatttccagataaaaaagtattctcatgtttttcacatgttcaccagacgtat
tcgcggatagattatttttttgctgataaaagacttatcccggcaataaaaaacatagaa
tactcaactattattgaatccgatcatgcccctgtaatttttgatatttgtttttcatat
aactatacaacaagaccagtatggaagctaaacacaaccttactctcagactcaaacttt
tgcaaattcatatctcgtgcaattgacaattttttaataaataataaatcagactcgata
tcaccatcactattatgggaaacgtttaaggcggtaataaggggagaaataatatcatac
tcaacctcgcgtaataaggagaggaaacaaactgaggagaaacttattgaatcaatacag
aaaatcgatcgccagtatgctgataccccaacacccgaactgtatagagaaaaacttagt
ttaaagacaaaatatgaattattatcaactgaaaaaacagaacgtaacttattttttgca
cgtgctagattttatgaacacggcgataaagcaggccgtcttctcgcccaacaattaaaa
agtaaatcggcatctcggctcatcccaaagattaagaatacaaaacaagacattacagta
gacccacaagaaataaataatattttttataaatattactctaacctgtacacctcagaa
ttcccacaagaagacagtcccatgtcaacatttttatctaatattaatctacccactgtt
aaaatggatcaaagaaagaacatggatgaacctttacaacttcaagaagtggaaaattca
attaaagctatgcagagtagtaaaacccctggaccagatggatttcccattgagttttac
aaaaaattttcctcacaaatatgccctttactgttaaatatgtttaaccactcgtttgaa
caaaccaaattacctccaacccttacacaggcccatattacagttctcctgaaaccagat
aaagatgccctttactgtagctcttatagacctatttccttactaaatgttgacgtcaaa
attctatctaaattgttagcctcaagaatagagaacataataccagaaataatttcacaa
aaccagacaggctttataaagggacgccactcattcattaacatcagaaacctcctcaat
gttgtgcactctcctgcatcagaggatagtcctgaagtgattatctctctagatgcagag
aaggcattcgacagagtcgagtggaaatacttatttgctgtaatgcacaaattcgaattc
ggctcaaaatttatttcttggatacgcttgctttatcatcaaccaaaagcagccgtactc
actaataaaatagtgtctcaatatttctccttgtctagaggaacacgacaaggatgcccc
cttagccctttgctatttattttggctatagaaccattgtcaacaatactcaaatcatca
caatccatcaggggtattaaaagaaggggtgtagagtataaagtctctttgtatgctgat
gatttgttattatatataactgacccactatcatgcatctctgaaattgataaaatatta
aaagaattcggtaatttttcaggttataaattaaacttctctaaaagtatatgcttccct
ataaataatatggcagttaaaattgcagatactgacttacccttctgtttctccaaatcg
ggatttaaatacttaggaattaatattacccgttcatacacagatttattcaaagcaaat
tatagtcctatacttaaaaaactagaattagatttccaaagatggaatgttatttatttg
tctttagcaggtaaagtcaattgtgttaaaatgaatgtactacccagattattgtactta
tttcaaagcctcccaattttcttgccaaaatctttttttcagtc-gaccaatagactact
gtcttcctttatatggggtggcaaaaagccaagaatacgcagagactttcttgaaagacc
taaaggagatggaggactggctcttccaaatctgttaaactactattgggcagcaaattt
acagaaaataatctattggttaaagttcccacatacagaatggtgtgaagcagaagctaa
gtcttgcaaatcaacttccctaccagcacttattacaatgaagacacctttctcaccatc
acaatattcttcgagtccagtggtaatttcgaccctcaaaatatataaccaatttagaca
agcacttcaattccaagactt------ttctttagaaacccccatatgcaataatcatct
ttttccagcagccaacctagatgctacttttaagaaatggcaggacctgggcatacttac
atgtagagattttttcattgataatatttttgccaatttcaatgacatgagtaaaaaatt
taatcttcaaaaatcag-acttttttcgatacctccaggttcgccactttgttcagaccc
agtgctctgtattccctcaaatgcctgctgaatctggactggatctaatttaaaagaccc
ctgtacaccccaaaggtctcatttccaaaatgtataacctcattatgacattccataata
caacattagagaagattaaaacggaatggatagaagaactaggaattaatatttctgaag
aaacttgggataaagcagttaaaattataaacaagacttcatcatgtgcacgtcttaatc
tgattcagatgaaaattctttaccgtattcactacagc-aaaaccaaactggccaaaatc
taccccaatatagatgaaacatgcgatcgttgcaactcatgcaaggcagacctgacccat
atgttctggtcatgtgacaaactgagac-gattttggtcttcaatatttgaaattt----
-----taaactcagccttcaatttaagaattc------------aaccaaatccggaaat
ggctatttttggagt-----------aacaaatgaggacatcca-----tttagctaaag
aaatagaaaacgcct-----ttgcctttgtaacat-------------taatagctagaa
gaagaat--------------tcttatggagtgga-----aatcac------------ca
atgccac----ctaaactgtcactt----------tggctt-------------------
---agtgatgtaatgctatt-t---------------ttgaaaacagaaaa---------
---------aa------------------------ttaaatat-----------------
---------------tttctcaa-------agga----------------------tcaa
cc-aaaa--------------aa-ttttt----------caaa----------------a
c-atgggacc-------------------------ctctaataattcatattgag-----
---------------actaatgtact----------------------------------
------------cctccaa-----------------------------------------
ccataaattccc-----------a-accccaccc-ccac----------ccacctttttt
-ttttttttt--------tttttttt-----cttttttttttttttt-----ttttaatt
tacttat-------------------ttatttattttttcaattattta-----------
------ttttttctgtaaatttat-------------tttatt-ttcattttta------
----------------ttattattaatata----------------ttt-----------
-----------------tttatttaatgcat--------------ttccttttcatcaat
tttttttttatttttattatttttt--tttatt--tatttatttttttttattatgtca-
-------attt----------------------------gtcttttttttt---------
---------------gttcaattt--atgtatggttc------------aaaaaaaaaaa
a-----------aaaagaaaaaa----------------------aaacgaa--------
----------aatacctttgtaa------------------------ttgaataccttt-
----------aatgtactgtacc---------------------t---------------
----------tctgt-----------------------caaaaac-acaataaaaaaa--
------------------------------------------------------------
------------------------------------------------------------
-----------------------------------------------------aaaaaaa
aa------------------------------------------
>L1-13_DR|381097
------------------------------------------------------------
------------------------------------------------------------
------------------------------------------------------------
------------------------------------------------------------
------------------------------------------------------------
------------------------------------------------------------
------------------------------------------------------------
------------------------------------------------------------
------------------------------------------------------------
------------------------------------------------------------
------------------------------------------------------------
------------------------------------------------------------
------------------------------------------------------------
------------------------------------------------------------
------------------------------------------------------------
------------------------------------------------------------
------------------------------------------------------------
------------------------------------------------------------
------------------------------------------------------------
------------------------------------------------------------
------------------------------------------------------------
------------------------------------------------------------
------------------------------------------------------------
------------------------------------------------------------
------------------------------------------------------------
------------------------------------------------------------
------------------------------------------------------------
------------------------------------------------------------
------------------------------------------------------------
------------------------------------------------------------
------------------------------------------------------------
------------------------------------------------------------
------------------------------------------------------------
------------------------------------------------------------
------------------------------------------------------------
------------------------------------------------------------
------------------------------------------------------------
------------------------------------------------------------
------------------------------------------------------------
------------------------------------------------------------
------------------------------------------------------------
------------------------------------------------------------
------------------------------------------------------------
------------------------------------------------------------
------------------------------------------------------------
------------------------------------------------------------
------------------------------------------------------------
------------------------------------------------------------
------------------------------------------------------------
------------------------------------------------------------
------------------------------------------------------------
------------------------------------------------------------
------------------------------------------------------------
------------------------------------------------------------
------------------------------------------------------------
------------------------------------------------------------
------------------------------------------------------------
------------------------------------------------------------
------------------------------------------------------------
------------------------------------------------------------
------------------------------------------------------------
------------------------------------------------------------
------------------------------------------------------------
------------------------------------------------------------
------------------------------------------------------------
------------------------------------------------------------
------------------------------------------------------------
------------------------------------------------------------
------------------------------------------------------------
------------------------------------------------------------
------------------------------------------------------------
------------------------------------------------------------
------------------------------------------------------------
------------------------------------------------------------
------------------------------------------------------------
------------------------------------------------------------
------------------------------------------------------------
------------------------------------------------------------
------------------------------------------------------------
------------------------------------------------------------
------------------------------------------------------------
------------------------------------------------------------
------------------------------------------------------------
------------------------------------------------------------
------------------------------------------------------------
------------------------------------------------------------
------------------------------------------------------------
------------------------------------------------------------
------------------------------------------------------------
------------------------------------------------------------
---ccac----ataaaccccccctggctgt-----gggcgt-------------------
-------gtgtaattttatt-t---------------ttgaaatcagaaaa---------
---------------------------------catttaatat-----------------
---------------tttctcag-------agga----------------------tcaa
cc-agaa--------------ca-tttta----------caaa----------------a
c-atgagacc-------------------------ctttattaatccatattgag-----
---------------aataatgtact----------------------------------
------------cctccaa-----------------------------------------
ccacaaatccccc-------aacataccctaact--------------------------
------------------------------------------------------------
-----------------------aacccatcctgtaatagcattgtttggagt-------
------------------------------------cccaaat-----------------
---------gaggacatgcatataactaaaga----------------------------
-----------------attagaaaatgcct--------------t--------------
--------------------gg-----------------------cttttgtaacgtta-
------------------------------------------------------------
------------------------------atagcta------------gaaaaagaa--
------------------------------------------------------------
-----------------ttcttg------------------------tagagtgtaaat-
----------caccaactgtcac---------------------t---------------
----------tttgcct---------------------tagtgat-gtaa----------
------------------------------------------------------------
------------------------------------------------------------
------------------------------------------------------------
--------------------------------------------
>L1-13_DR|381098
------------------------------------------------------------
------------------------------------------------------------
------------------------------------------------------------
------------------------------------------------------------
------------------------------------------------------------
------------------------------------------------------------
------------------------------------------------------------
------------------------------------------------------------
------------------------------------------------------------
------------------------------------------------------------
------------------------------------------------------------
------------------------------------------------------------
------------------------------------------------------------
------------------------------------------------------------
------------------------------------------------------------
------------------------------------------------------------
------------------------------------------------------------
------------------------------------------------------------
------------------------------------------------------------
------------------------------------------------------------
------------------------------------------------------------
------------------------------------------------------------
------------------------------------------------------------
------------------------------------------------------------
------------------------------------------------------------
------------------------------------------------------------
------------------------------------------------------------
------------------------------------------------------------
------------------------------------------------------------
------------------------------------------------------------
------------------------------------------------------------
------------------------------------------------------------
------------------------------------------------------------
------------------------------------------------------------
------------------------------------------------------------
------------------------------------------------------------
------------------------------------------------------------
------------------------------------------------------------
------------------------------------------------------------
------------------------------------------------------------
------------------------------------------------------------
------------------------------------------------------------
------------------------------------------------------------
------------------------------------------------------------
------------------------------------------------------------
------------------------------------------------------------
------------------------------------------------------------
------------------------------------------------------------
------------------------------------------------------------
------------------------------------------------------------
------------------------------------------------------------
------------------------------------------------------------
------------------------------------------------------------
------------------------------------------------------------
------------------------------------------------------------
------------------------------------------------------------
------------------------------------------------------------
------------------------------------------------------------
------------------------------------------------------------
------------------------------------------------------------
------------------------------------------------------------
------------------------------------------------------------
------------------------------------------------------------
------------------------------------------------------------
------------------------------------------------------------
------------------------------------------------------------
------------------------------------------------------------
------------------------------------------------------------
------------------------------------------------------------
------------------------------------------------------------
------------------------------------------------------------
------------------------------------------------------------
------------------------------------------------------------
------------------------------------------------------------
------------------------------------------------------------
------------------------------------------------------------
------------------------------------------------------------
------------------------------------------------------------
------------------------------------------------------------
------------------------------------------------------------
------------------------------------------------------------
------------------------------------------------------------
------------------------------------------------------------
------------------------------------------------------------
------------------------------------------------------------
------------------------------------------------------------
---------------ctttaatttaagaattc------------aaccaaatccggaaat
agctacttttggagt-----------agcgaatgaggacatcca-----tgtagccaaag
gaatagaaaacgcct-----ttgcctttgtaacat-------------taatagctagaa
aaagaat--------------tcttatggagtgga-----aatcac------------ca
atgccac----ctaaactgtcactt----------tggctt-------------------
---agtgatgtaatgctgtt-t---------------ttgaaaacagaaaaa--------
--------aaa------------------------attaatat-----------------
---------------ttcctcag-------agga----------------------tcaa
cc-aaaa--------------ta-ttttt----------caaa----------------a
t-atgggacc-------------------------ctctaataattcaaattgag-----
---------------actaatgtact----------------------------------
------------cctccaa-----------------------------------------
ccataaattccc-----------a-accccaccccccac----------ccacctttttt
tttttt------------------------------------------------------
--------------------------ttttttatccattaatttattta-----------
-------tttttttgtaaatgtat-------------ttttat-tttatttttatttt--
--------------tattattattaatata---------------tttt-----------
-----------------attatttaatgcat--------------ttccttttcataaaa
a-----------------aaaaaaa-a----------------------tattatgtta-
-------attt----------------------------gtctctgt-------------
---------------ttcaaattt--atgtatggttc------------aaaaaaaaa--
--------------------------------------------------aa--------
----------aatacctttgtca------------------------ttgaataccttt-
----------aatgtactgtacc---------------------t---------------
----------tttgt-----------------------caaaaac-acaataaataaa--
------------------------------------------------------------
------------------------------------------------------------
-----------------------------------------------------taaaaaa
a-------------------------------------------
>L1-13_DR|381099
------------------------------------------------------------
------------------------------------------------------------
------------------------------------------------------------
------------------------------------------------------------
------------------------------------------------------------
------------------------------------------------------------
------------------------------------------------------------
------------------------------------------------------------
------------------------------------------------------------
------------------------------------------------------------
------------------------------------------------------------
------------------------------------------------------------
------------------------------------------------------------
------------------------------------------------------------
------------------------------------------------------------
------------------------------------------------------------
------------------------------------------------------------
------------------------------------------------------------
------------------------------------------------------------
------------------------------------------------------------
------------------------------------------------------------
------------------------------------------------------------
------------------------------------------------------------
------------------------------------------------------------
------------------------------------------------------------
------------------------------------------------------------
------------------------------------------------------------
------------------------------------------------------------
------------------------------------------------------------
------------------------------------------------------------
------------------------------------------------------------
------------------------------------------------------------
------------------------------------------------------------
------------------------------------------------------------
------------------------------------------------------------
------------------------------------------------------------
------------------------------------------------------------
------------------------------------------------------------
------------------------------------------------------------
------------------------------------------------------------
------------------------------------------------------------
------------------------------------------------------------
------------------------------------------------------------
------------------------------------------------------------
------------------------------------------------------------
------------------------------------------------------------
------------------------------------------------------------
------------------------------------------------------------
------------------------------------------------------------
------------------------------------------------------------
------------------------------------------------------------
------------------------------------------------------------
------------------------------------------------------------
------------------------------------------------------------
------------------------------------------------------------
------------------------------------------------------------
------------------------------------------------------------
------------------------------------------------------------
------------------------------------------------------------
------------------------------------------------------------
------------------------------------------------------------
------------------------------------------------------------
------------------------------------------------------------
------------------------------------------------------------
------------------------------------------------------------
------------------------------------------------------------
------------------------------------------------------------
------------------------------------------------------------
------------------------------------------------------------
------------------------------------------------------------
------------------------------------------------------------
------------------------------------------------------------
------------------------------------------------------------
------------------------------------------------------------
------------------------------------------------------------
------------------------------------------------------------
------------------------------------------------------------
------------------------------------------------------------
------------------------------------------------------------
------------------------------------------------------------
------------------------------------------------------------
------------------------------------------------------------
--------------------------------------------tgtgtgtatatatata
tata--------------------------------------------------------
------------------------------------------------------------
------------------------------------------------------------
------------------------------------------------------------
--------------------------tacaaatgaggacatcca-----tgtagccaaag
aaatagaaaacgcct-----ttgcctttgtaacat-------------taatagctagaa
gaagaat--------------tcttatggagtgga-----aatcac------------ca
atgccac----ctaaactgtcactt----------tggctt-------------------
---agtgatgtaatgctatt-t---------------ttgaaaacagaaaa---------
---------aa------------------------ttaaatac-----------------
---------------tttctcag-------agga----------------------tcaa
cc-aaaa--------------ca-ttttt----------caaa----------------a
caatgggacc-------------------------ctctaatatttcatatcgag-----
---------------actaatgtact----------------------------------
------------cctccaa-----------------------------------------
ttataaattccc-----------a-accccaccc-ccac----------ccacccttttt
-----------------------------------tattttattttt-----ttttgtt-
-------------------------atttttttgttatttatttatttaa----------
-----tttttatttatttatttat-------------tttttt-gttaa-----------
------------------------------------------------------------
------------------------------------------------------------
------------------------------------------------------------
------------------------------------------------------------
------------------------------------------------------------
------------------------------------------------------------
------------------------------------------------------------
------------------------------------------------------------
------------------------------------------------------------
------------------------------------------------------------
------------------------------------------------------------
------------------------------------------------------------
--------------------------------------------
>L1-13_DR|463838
------------------------------------------------------------
------------------------------------------------------------
------------------------------------------------------------
------------------------------------------------------------
------------------------------------------------------------
------------------------------------------------------------
------------------------------------------------------------
------------------------------------------------------------
------------------------------------------------------------
------------------------------------------------------------
------------------------------------------------------------
------------------------------------------------------------
------------------------------------------------------------
------------------------------------------------------------
------------------------------------------------------------
------------------------------------------------------------
------------------------------------------------------------
------------------------------------------------------------
------------------------------------------------------------
------------------------------------------------------------
------------------------------------------------------------
------------------------------------------------------------
------------------------------------------------------------
------------------------------------------------------------
------------------------------------------------------------
------------------------------------------------------------
------------------------------------------------------------
------------------------------------------------------------
------------------------------------------------------------
------------------------------------------------------------
------------------------------------------------------------
------------------------------------------------------------
------------------------------------------------------------
------------------------------------------------------------
------------------------------------------------------------
------------------------------------------------------------
------------------------------------------------------------
------------------------------------------------------------
------------------------------------------------------------
------------------------------------------------------------
------------------------------------------------------------
------------------------------------------------------------
------------------------------------------------------------
------------------------------------------------------------
------------------------------------------------------------
------------------------------------------------------------
------------------------------------------------------------
------------------------------------------------------------
------------------------------------------------------------
------------------------------------------------------------
------------------------------------------------------------
------------------------------------------------------------
------------------------------------------------------------
------------------------------------------------------------
------------------------------------------------------------
------------------------------------------------------------
------------------------------------------------------------
------------------------------------------------------------
------------------------------------------------------------
------------------------------------------------------------
------------------------------------------------------------
------------------------------------------------------------
------------------------------------------------------------
------------------------------------------------------------
------------------------------------------------------------
------------------------------------------------------------
------------------------------------------------------------
------------------------------------------------------------
------------------------------------------------------------
-------------------------------------------gggactccg--------
-------------------gtttggcaa--------------------------------
------------------------------------------------------------
------------------------------------------------------------
------------------------------------------------------------
------------------------------------------------------------
------------------------------------------------------------
------------------------------------------------------------
------------------------------------------------------------
------------------------------------------------------------
------------------------------------------------------------
------------------------------------------------------------
------------------------------------------------------------
---tgtga-----------g----------------------------------------
---------------------------------------aagacgacgcctatc------
------------------------------------------------------------
-----------------------------aacagagctcccgagcatttctgataatata
actttaaatagtgccatttaaataatcta---------aaacat----------------
-----ttttttaagtgttaaaacaggaataaatgaggaagaatatgatgtataagaatag
atgagcaagaataaatctggctaccgctgccaaatccgcgtaacaatgaaccaacttgta
gaagaactaacaaagcacaaacctcgataaaagaagaaagaatcaatagtgtctcttcag
acatcgg---tcaatgctttgacggaaacgatggcgagtttccagtctcgcctagcgagc
gaaaacttttcagcgctggc-tgcggccgaaaaagccctgaaagagcaaaacacgacaca
tgacttggaaaaccggtcacgcaaatcccagaatcttaaatatccaggagaaaatggaaa
tcatgggtgaagaagtcttcgaaaaactccagaattggaacgagcacaccgttcgctcgg
tccaaaaccacagaacttgaccacttgtcgcggtattcacagatttcaagagaacaggca
gaatgaggtaa---------aatacaagggctcgactttgaggatttatcctgacatctc
t-gccgatctcgccagaaagcgtgccatgttcaaagatgtcaaacatctgctctgtcaaa
a--aaaggtacgattccagctactgcatcctgtacg-----------------------g
ctacgagttcattat-gaagaacagacattccttttcgatacgccagagaaagcgcagca
atttttcgaccagcggat-----tactgat-----------------gaaggatcacgtt
gactttc--------atacactgaacttgttagatacataatatatttaacagggctgct
aagattgtttatatataaatagatattcgttgggatatgttttatctaactttattatta
a----gggaaactgtcttattattatttaag--------------atctgcaga------
-------ta-ctttatttttatttattttttgttatgcagca---ctgtatttattaacg
gtac--tt----------a-aac------------------acatttatttgtaagtttg
attgggcacttt---atgcctaacttatattaatttgggaactctga--------ggaga
atagaagcacatagacttggaatatggtttgtcattg---------ttcaaagggcaaat
tga--------gattgtattaaatttt-----------tgttgtttaccaaagttcaacc
acgctacctcgttatttttattataatttt------ttttctccccccccaactccccg-
-----acccaaacccaatatacaaagtttgggtacata--gctgttgaataaaaatggcc
agcagtacgctttgttagctggaatgttaga---gggttaaacggaccagtaaaaagaac
tcgcatatt---------------------------------------------------
------------------------------------------------------------
----------------------------------------------tacacatattaaaa
ga--ttaaaaac-------------------agaaatagccttt
>L1-13_DR|463839
------------------------------------------------------------
------------------------------------------------------------
------------------------------------------------------------
------------------------------------------------------------
------------------------------------------------------------
------------------------------------------------------------
------------------------------------------------------------
------------------------------------------------------------
------------------------------------------------------------
------------------------------------------------------------
------------------------------------------------------------
------------------------------------------------------------
------------------------------------------------------------
------------------------------------------------------------
------------------------------------------------------------
------------------------------------------------------------
------------------------------------------------------------
------------------------------------------------------------
------------------------------------------------------------
------------------------------------------------------------
------------------------------------------------------------
------------------------------------------------------------
------------------------------------------------------------
------------------------------------------------------------
------------------------------------------------------------
------------------------------------------------------------
------------------------------------------------------------
------------------------------------------------------------
------------------------------------------------------------
--------------------------------------------------acaggaaact
cacttgcgtattgaagaccataaccgacttaggaaaaattgggttggtcagatttatcac
tccagctttaatcacagaacaaggggagctgcaatcataatccac-aaaaaatacaattc
attgcatctgaaactatttcagaccctcaaggacgatatattattgtatctgggcacctt
tttgaggtaccagttgtcttggtcagtgtctacgcacccaactgggatgacgtgaacttt
gtgaaaaaactattttccttgttaccagatttaaactctttccatctcatacttggtgga
gatctgaattgtgtaatggatacaactatggaccgttccaaccctaaaattgtacctctt
ttaaaaatgtctcaagtatttgccggatatatgaatcagattggctgcatagatccatgg
aggtttttatttccagataaaaaggtattctcatgtttttcacatgttcaccagacatat
tcgcgaatagattctttttttgctaataaaagatttatcccggcaataaaaaacatagaa
tactcaactattattgaatccgatcatgcccctgtaatttttgatatttgtttttcatat
aactatacgacaagaccagtatagaagctaaacacaaccttactctcagactcaaacttt
tgcaaattcatatctcgtgcaattgacaattttttaataaataataaatcagactctata
tcaccatcactattatgggaaacatttaaggcggtaataaggggagaaataatatcatac
tcaacctcgcgtaataaggagacgaaacaaactgaggagaaacttattgaatcaatacag
aaaatcgactgccagtatggtgataccccaacacccgaactgtatagagaaaaacttagt
ttaaagacaaaatatgaattattatcaactgaaaaaacagaacgtaacttattttttgca
cgtgctagattttatgaacacggcgataaagcaagccgtcttctcgcccaacaattaaaa
agtaagtcagcatctcggctcatcccaaagattaagaatacaaaacaagacattacagt-
-acccccaagaaataaataatattttatataaatattactctgacctgtacacctcagaa
ttcccacaagaagacagtcctatgtcaaca---ttatctaatattaatctacccactgtt
aaaatggatcaaaaaaagaacatggacaaacctttacaactttaccaagtggaaaattca
atcaaagctatgcagagcagtaaaacccctggaccagatggatttcccattgagttttac
aaaacattttcctcactaatatgccctttactgctaaatatgtttaaccactcgtttgaa
caaaccaaattacctccaacccttacacaggcccatattacagttctcttgaaaccagat
aaagatgccctttactgtagctcttatagacccatttccttactaaatgttgacgtcaaa
attgtatctaaattgttagcctcaagaatagagaacataataccagaaataatttcacaa
aaccagacaggctttataaagagacaccactcattcattaacatcagaaagctcctcaat
gttgtgcactctcctgcatcagaggataatcctgaagtgattgtctctctggatgcagag
aaggccttcgac--agtcaagtggaaatacttatttgctgtaatttacaaatttgaa---
----------------cttggatgcgcttgctttatcatcaaccaaaagcagccgtagtc
actaataaaatagtgtctcaatatttctccttgtccagaggaacacgacaaggatgcccc
cttagccctttgttatttattttggctatagaaccattgtcaacaatactcaaatcatca
caatctatcaggggtattaaaagaatgggtgtagagtataaagtctctttgtttgctgat
gatctgttattatatataactgacccactatcatgcatctctgaaattgagaaaatatta
aaagaatttgctaatttttcaggttataaa-taaacttctctaaaagtatatgcttccct
ataaataatatggcagatcaaattgcagatactgacttacccttctgtttctccaaatcg
ggatttaaatacttaggaattaatattacccgttcatatacagatttattcaaagcaaat
tatagtcctatacttaaaaaactaaaatcagatttccaaagatggaatgttatttattta
tctttagcgggtaaagtcaattgtgttaaaatgaacgtactacccagattattgtactca
tttcaaagcctcccaattttcttgccaaaatctttttttcagtcaaacaaaaagactgct
gtcttcctttatatggggtggcaaaaagccaagaatacgcagagactttcccgaaagacc
taaaggagatggaggactggctcttccaaatctgttaaactactattgggcagcaaattt
acagaaaataatctattgattaaagttcccacatacaaaatggtgtgaagcagaggctaa
gtcttaaaaatcaacttcactaccagcacttattacaatgaagtcacctttcttaccatc
acaatattcttcgagtccagtggtaatttcaaccctcaaaatatataatcaatttagaca
agcatttcaattcacagactt------ttctttagaaa-ccccatatgtaataatcatct
ttttccagcagccaagctagatgctactttgaagaaatggcagggcctgggcatacttac
atgtagagattttttcattgataatatttttgc------caatgacatgagtaaaaaaat
taatcttcaaaaattag-acttttttcgatacctccaggttcgccactttgttcagaccc
agtgctctgtattccctcaaatgcctgctgcatctggactggacctaattttaaagaccc
ctgtacaccccaaatgtctcatttccaaaatgtataaccttattacgacaatccgtaaca
caacactagagaagattaaaatagaatggatagaagaactaagaattaatatttctgaag
aaacttgggataaagcagttaaaattataaacaagacttcatcatgtgcgcgtcttaatc
tgattcagatgaaaattctttaccgtattcactacagc-aaaaccaaactggctaaaatc
taccccaatatagatgaaatatgcgatcgttgcatctcatgcaaggcagacctaacccat
atgttctggtcatgtgacaaactgagac-gattttggtcttcaatatttgaaattt----
-----taaactcagccttctatttaagaattc------------aaccaaatccggaaat
ggctatttttggagt-----------agcaaatgaggacattta-----tgtagccaaag
aaatagaaaacacct-----ttgcctttgtaacat-------------taatagctagaa
gaagaat--------------tcttatggagtgga-----aatcac------------ca
atgccac----ctaaactgtcactt----------tggctt-------------------
---agtgatgtaatgctatt-t---------------ttgaaaacagaaaa---------
---------aa------------------------ttaaatat-----------------
---------------tttctcag-------agga----------------------tcaa
cc-aaaa--------------ca-ttttt----------taaa----------------a
c-atgggacc-------------------------ctctaatatttcatattgag-----
---------------tctaatgtact----------------------------------
------------cctccaa-----------------------------------------
ccataaattccc-----------a-accccaccc-ccac----------ccactctttca
-------------------------------------ttttatttta-----ttttaat-
--------------------------ttattattttttttatatatatat----------
---tttttttttttgtaaatttat-------------ttttat-tttattttcattt---
----------------ttattattaatgta----------------att-----------
-----------------tttatttaatgcat--------------ttccttttcataaaa
a--------------------------------------------aatttattatgtta-
-------attt----------------------------gtctcttt-------------
---------------tttaaattt--atgtatggttc------------aaaaaaaaa--
--------------------aaa----------------------aaaagaa--------
----------aatacctttgtaa------------------------ttgaataccttt-
----------aatgtactgtacc---------------------t---------------
----------tttgt-----------------------caaaaac-acaattaaaaaa--
------------------------------------------------------------
------------------------------------------------------------
-----------------------------------------------------aaaa---
--------------------------------------------
>L1-13_DR|463840
------------------------------------------------------------
------------------------------------------------------------
------------------------------------------------------------
------------------------------------------------------------
------------------------------------------------------------
------------------------------------------------------------
------------------------------------------------------------
------------------------------------------------------------
------------------------------------------------------------
------------------------------------------------------------
------------------------------------------------------------
------------------------------------------------------------
------------------------------------------------------------
------------------------------------------------------------
------------------------------------------------------------
------------------------------------------------------------
------------------------------------------------------------
------------------------------------------------------------
------------------------------------------------------------
------------------------------------------------------------
------------------------------------------------------------
------------------------------------------------------------
------------------------------------------------------------
------------------------------------------------------------
------------------------------------------------------------
------------------------------------------------------------
------------------------------------------------------------
------------------------------------------------------------
------------------------------------------------------------
------------------------------------------------------------
------------------------------------------------------------
------------------------------------------------------------
------------------------------------------------------------
------------------------------------------------------------
------------------------------------------------------------
------------------------------------------------------------
------------------------------------------------------------
------------------------------------------------------------
------------------------------------------------------------
------------------------------------------------------------
------------------------------------------------------------
------------------------------------------------------------
------------------------------------------------------------
------------------------------------------------------------
------------------------------------------------------------
------------------------------------------------------------
------------------------------------------------------------
------------------------------------------------------------
------------------------------------------------------------
------------------------------------------------------------
------------------------------------------------------------
------------------------------------------------------------
------------------------------------------------------------
------------------------------------------------------------
------------------------------------------------------------
------------------------------------------------------------
------------------------------------------------------------
------------------------------------------------------------
------------------------------------------------------------
------------------------------------------------------------
------------------------------------------------------------
------------------------------------------------------------
------------------------------------------------------------
------------------------------------------------------------
------------------------------------------------------------
------------------------------------------------------------
------------------------------------------------------------
------------------------------------------------------------
------------------------------------------------------------
------------------------------------------------------------
------------------------------------------------------------
------------------------------------------------------------
------------------------------------------------------------
------------------------------------------------------------
------------------------------------------------------------
------------------------------------------------------------
------------------------------------------------------------
------------------------------------------------------------
------------------------------------------------------------
------------------------------------------------------------
-----------------------------------------actatg-------------
------------------------------------------gaattaatatttctaaag
aaactcgggataaagcagttaaaattataaacaagacttcatcatgtgcgcatcttaatc
tgattcagatgaaaattctttaccgtattcactacagc-aaaaccaaactggctaaaatc
taccccaatatagatgaaacatgcgatcgttgcaactcatgcaaggcagacctaaccatt
atgttctggccatgtgacaaactgagac-gattttggtcttcaatatttacaattt----
-----taaactcagcctttaatttaagaattc------------aacaaaat--ggaaat
ggctatttttggagt-----------agcaaatgaggacatcca-----tgttgccaaag
acatagaaaacacct-----ttgcctttgtaacat-------------taatagccagaa
gaagaat--------------tcttatggagtgga-----aatcac------------ca
atgccac----ctaaactgtcacct----------tggctt-------------------
---at--atgtaatgctatt-t---------------ttgaaaacagaaaa---------
---------aa------------------------tttaatat-----------------
---------------tttctcag-------agga----------------------tcaa
cc-aaaa--------------ca-ttttt----------caaa----------------a
c-atgggacc-------------------------ctctaataattcatattgag-----
---------------actaatgtact----------------------------------
------------cctccaa-----------------------------------------
ccataaattccc-----------a-cccccaccc----------------cactttttta
-tttatttat--------ttatttatttatttatttatttatttatt-----tatttatt
tatttatttattattatttatttat-ttatttatttatttatttatttattttatttat-
--tatattttttttgtatatttat-------------ttttat-tttattctcattttaa
ttattattatttcttactataattaatata----------------ttt-----------
-----------------cctttttaatgcat--------------ttccttttcataata
a--------------------------------------------tttttattatgttc-
-------attt----------------------------gtctct---------------
---------------ttcaaattt--atgtatggttc------------aaaaaaaaaa-
------------------------------------------------------------
---------------ctttatca------------------------ttgaataacttt-
----------aatgtactgtacc---------------------t---------------
----------tttgt-----------------------caaaaac-acaataaaaaaa--
------------------------------------------------------------
------------------------------------------------------------
-----------------------------------------------------ataaaaa
a-------------------------------------------
>L1-13_DR|463841
------------------------------------------------------------
------------------------------------------------------------
------------------------------------------------------------
------------------------------------------------------------
------------------------------------------------------------
------------------------------------------------------------
------------------------------------------------------------
------------------------------------------------------------
------------------------------------------------------------
------------------------------------------------------------
------------------------------------------------------------
------------------------------------------------------------
------------------------------------------------------------
------------------------------------------------------------
------------------------------------------------------------
------------------------------------------------------------
------------------------------------------------------------
------------------------------------------------------------
------------------------------------------------------------
------------------------------------------------------------
------------------------------------------------------------
------------------------------------------------------------
------------------------------------------------------------
------------------------------------------------------------
------------------------------------------------------------
------------------------------------------------------------
------------------------------------------------------------
------------------------------------------------------------
------------------------------------------------------------
------------------------------------------------------------
------------------------------------------------------------
------------------------------------------------------------
------------------------------------------------------------
------------------------------------------------------------
------------------------------------------------------------
------------------------------------------------------------
------------------------------------------------------------
------------------------------------------------------------
------------------------------------------------------------
------------------------------------------------------------
------------------------------------------------------------
------------------------------------------------------------
------------------------------------------------------------
------------------------------------------------------------
------------------------------------------------------------
------------------------------------------------------------
------------------------------------------------------------
------------------------------------------------------------
------------------------------------------------------------
------------------------------------------------------------
------------------------------------------------------------
------------------------------------------------------------
------------------------------------------------------------
------------------------------------------------------------
------------------------------------------------------------
------------------------------------------------------------
------------------------------------------------------------
------------------------------------------------------------
------------------------------------------------------------
------------------------------------------------------------
------------------------------------------------------------
------------------------------------------------------------
------------------------------------------------------------
------------------------------------------------------------
------------------------------------------------------------
------------------------------------------------------------
------------------------------------------------------------
------------------------------------------------------------
------------------------------------------------------------
------------------------------------------------------------
------------------------------------------------------------
------------------------------------------------------------
------------------------------------------------------------
------------------------------------------------------------
------------------------------------------------------------
------------------------------------------------------------
------------------------------------------------------------
------------------------------------------------------------
------------------------------------------------------------
------------------------------------------------------------
------------------------------------------------------------
------------------------------------------------------------
------------------------------------------------------------
------------------------------------------------------------
------------------------------------------------------------
------------------------------------------------------------
------------------------------------------------------------
------------------------------------------------------------
------------------------------------------------------------
---------------------------------ga-----aatcct------------ca
atgccag----ctaaactgtcagt------------------------------------
----gaggcttagtgatgtt-t---------------ctaaaaacaggggaa--------
--------aaatataa----------------------actat-----------------
---------------ttccacc-------gaaaa----------------------tcaa
cc-agaa--------------ta-ttata----------caca----------------a
c-atgggatc-------------------------cttaaataatctatactgtg-----
---------------aagaatttgct----------------------------------
------------cctccaa-----------------------------------------
ccatgaattcatg---------tatacattttat-tttt----------ctttcatttta
a---------------------------at------------------------------
-----------------agaatatagttttcctttatt-------tttatta--------
-----ttattattattattattat----------cattattattattattattattatta
tta----------ttattattattattatt------------------------------
------------------------------------------------------------
------------------------------------------------------------
------------------------------------------------------------
------------------------------------------------------------
------------------------------------------------------------
------------------------------------------------------------
------------------------------------------------------------
------------------------------------------------------------
------------------------------------------------------------
------------------------------------------------------------
------------------------------------------------------------
--------------------------------------------
>L1-13_DR|540597
------------------------------------------------------------
------------------------------------------------------------
------------------------------------------------------------
------------------------------------------------------------
------------------------------------------------------------
------------------------------------------------------------
------------------------------------------------------------
------------------------------------------------------------
------------------------------------------------------------
------------------------------------------------------------
------------------------------------------------------------
------------------------------------------------------------
------------------------------------------------------------
------------------------------------------------------------
------------------------------------------------------------
------------------------------------------------------------
------------------------------------------------------------
------------------------------------------------------------
------------------------------------------------------------
------------------------------------------------------------
------------------------------------------------------------
------------------------------------------------------------
------------------------------------------------------------
------------------------------------------------------------
------------------------------------------------------------
------------------------------------------------------------
------------------------------------------------------------
------------------------------------------------------------
------------------------------------------------------------
------------------------------------------------------------
------------------------------------------------------------
------------------------------------------------------------
------------------------------------------------------------
------------------------------------------------------------
------------------------------------------------------------
------------------------------------------------------------
------------------------------------------------------------
------------------------------------------------------------
------------------------------------------------------------
------------------------------------------------------------
------------------------------------------------------------
------------------------------------------------------------
------------------------------------------------------------
------------------------------------------------------------
------------------------------------------------------------
------------------------------------------------------------
------------------------------------------------------------
------------------------------------------------------------
------------------------------------------------------------
------------------------------------------------------------
------------------------------------------------------------
------------------------------------------------------------
------------------------------------------------------------
------------------------------------------------------------
------------------------------------------------------------
------------------------------------------------------------
------------------------------------------------------------
------------------------------------------------------------
------------------------------------------------------------
------------------------------------------------------------
------------------------------------------------------------
------------------------------------------------------------
------------------------------------------------------------
------------------------------------------------------------
------------------------------------------------------------
------------------------------------------------------------
------------------------------------------------------------
------------------------------------------------------------
------------------------------------------------------------
------------------------------------------------------------
------------------------------------------------------------
------------------------------------------------------------
------------------------------------------------------------
------------------------------------------------------------
------------------------------------------------------------
------------------------------------------------------------
------------------------------------------------------------
------------------------------------------------------------
------------------------------------------------------------
------------------------------------------------------------
------------------------------------------------------------
------------------------------------------------------------
------------------------------------------------------------
------------------------------------------------------------
------------------------------------------------------------
------------------------------------------------------------
------------------------------------------------------------
------------------------------------------------------------
------------------------------------------------------------
------------------------------------------------------------
------------------------------------------------------------
------------------------------------------------------------
------------------------------------------------------------
------------------------------------------------------------
------------------------------------------------------------
------------------------------------------------------------
------------------------------------------------------------
------------------------------------------------------------
------------------------------------------------------------
------------------------------------------------------------
----------------------------------ttatttccttatttatca--------
------------------ttttat-------------tttaat-----------------
------------------------------------------------------------
-----------------tttttttcattttc-----------------------------
---------------------------------------------ttttaatcatgttc-
-------atta----------------------------gtttctgt-------------
---------------cttaagtta--gcttgtggtttc----------taaaagaaaaga
-----------------aaaa----------------------caaaacaac--------
----------gatacttttgtta------------------------ttgaatgcctgc-
----------aatgtacaatacc---------------------ttgt------------
----------tttat-----------------------caaaaac-acagtaaaatacat
aaaaacaaaaagcagacctaactcatatgttctggacgagttaaacagggacg-----gt
tttggtcttcaatatttgagattttaagctcagcatttaacttaagaattcaacctaata
cagtaatggttttgtttggagtgccaaatgaggacatgtatgtaactaaagacaaagaaa
atg-ccatgacctttgtgacattaatagctagaagatga--att
>L1-13_DR|540598
------------------------------------------------------------
------------------------------------------------------------
------------------------------------------------------------
------------------------------------------------------------
------------------------------------------------------------
------------------------------------------------------------
------------------------------------------------------------
------------------------------------------------------------
------------------------------------------------------------
------------------------------------------------------------
------------------------------------------------------------
------------------------------------------------------------
------------------------------------------------------------
------------------------------------------------------------
------------------------------------------------------------
------------------------------------------------------------
------------------------------------------------------------
------------------------------------------------------------
------------------------------------------------------------
------------------------------------------------------------
------------------------------------------------------------
------------------------------------------------------------
------------------------------------------------------------
------------------------------------------------------------
------------------------------------------------------------
------------------------------------------------------------
------------------------------------------------------------
------------------------------------------------------------
------------------------------------------------------------
------------------------------------------------------------
------------------------------------------------------------
------------------------------------------------------------
------------------------------------------------------------
------------------------------------------------------------
------------------------------------------------------------
------------------------------------------------------------
------------------------------------------------------------
------------------------------------------------------------
------------------------------------------------------------
------------------------------------------------------------
------------------------------------------------------------
------------------------------------------------------------
------------------------------------------------------------
------------------------------------------------------------
------------------------------------------------------------
------------------------------------------------------------
------------------------------------------------------------
------------------------------------------------------------
------------------------------------------------------------
------------------------------------------------------------
------------------------------------------------------------
------------------------------------------------------------
------------------------------------------------------------
------------------------------------------------------------
------------------------------------------------------------
------------------------------------------------------------
------------------------------------------------------------
------------------------------------------------------------
------------------------------------------------------------
------------------------------------------------------------
------------------------------------------------------------
------------------------------------------------------------
------------------------------------------------------------
------------------------------------------------------------
------------------------------------------------------------
------------------------------------------------------------
------------------------------------------------------------
------------------------------------------------------------
------------------------------------------------------------
----------------------------------------------ac------------
--------------ggggtggctaaaag---acaacgtttagacaaattttgtcaagacc
caaaggagatggagaactggctcttccaaatctgttaaattactattgggcagcaaatat
acagaaaatcatttattggttacagttcctacatatggcatggtgtgaagcagaggctaa
gtcttgcaaatcaacttcactaccagcactaattacattgaagtcacctttcttaccatc
acaatattcctcaggtccagtgg----------------------------atttagaca
agcattttaatacacaaacttttttttttttttagaaa---ccatatgtaataatcatct
ttttccagcagccaagctagatgctcctttt----aatggcagggcctaggcatacttat
atgtagagattttttcattgataatatttttgtcaatttcaatgacatgattaaaaaatg
caatcttcaaaaatgagactttttttcgatagcttcaggtttgtcactttattcagaccc
agtgctctgtatttcatcaaatgactgctgaatctggactgaacttgattataaagaccc
ctgtacaccccgggggtttcatttccaaaatgtacaacttaattatgacatttcgtaaca
taacactatagaagattaaaatggaatgaataaaagaactaggaattaatatttcagaag
aaacttgggataaagcagttgaaattataaacaagactttatcatctgcgcatcttaatc
taattcagatgaaaattctttaccgttttcactagagc-aaaacgaaactggctaaaata
taccccgatatagatgaaacatgcgatcgttgcaactcatgcaaggcagacctaacccat
atgttctgatcatgtgataaactgagac-gattttggtcttcagaatttgagattt----
-----taaac--------------------------------------------------
------------------------------------------------------------
------------------------------------------------tgataccaaaaa
acagaaa-----------------------------------------------------
------------------------------------------------------------
-----------agagttttt-t---------------ttgaaaacagaaaa---------
--------aaa------------------------acaaaaat-----------------
---------------tttctcag-------agga----------------------tcaa
ac-aaaa--------------ct-ttttc----------aaaac----------------
--atgggaca-------------------------ctttaataattcatattgag-----
---------------actaatgtact----------------------------------
------------cctccaa-----------------------------------------
ccatgaatcccct---------ca-acattccct-cctc----------caacccccata
ggtt--------------------------------------------------------
--------------------------ttttttaattaattaattaattaa----------
---------------tcaatttat------------tttgtttatttatttatttatt--
----------------tgtttatttatttat--------------ttat-----------
--------------gttattatttaatgtat--------------ttatttttcttacaa
at-------------------------------------------ttttc-taatgttt-
-----tttttt----------------------------gtctctgt-------------
---------------cttaaatta--gtgtatggttt------------aaaaaaataaa
-------------ataaaaggaa----------------------aaaataa--------
----------actacctttgtca------------------------tttaatacctgc-
----------aatgtattgtac--------------------------------------
----------ttttt--------------------tgtcaaataa-acaataaaaaaa--
------------------------------------------------------------
------------------------------------------------------------
-----------------------------------------------------aa-----
--------------------------------------------
>L1-13_DR|540599
------------------------------------------------------------
------------------------------------------------------------
------------------------------------------------------------
------------------------------------------------------------
------------------------------------------------------------
------------------------------------------------------------
------------------------------------------------------------
------------------------------------------------------------
------------------------------------------------------------
------------------------------------------------------------
------------------------------------------------------------
------------------------------------------------------------
------------------------------------------------------------
------------------------------------------------------------
------------------------------------------------------------
------------------------------------------------------------
------------------------------------------------------------
------------------------------------------------------------
------------------------------------------------------------
------------------------------------------------------------
------------------------------------------------------------
------------------------------------------------------------
------------------------------------------------------------
------------------------------------------------------------
------------------------------------------------------------
------------------------------------------------------------
------------------------------------------------------------
------------------------------------------------------------
------------------------------------------------------------
------------------------------------------------------------
------------------------------------------------------------
------------------------------------------------------------
------------------------------------------------------------
------------------------------------------------------------
------------------------------------------------------------
------------------------------------------------------------
------------------------------------------------------------
------------------------------------------------------------
------------------------------------------------------------
------------------------------------------------------------
------------------------------------------------------------
------------------------------------------------------------
------------------------------------------------------------
------------------------------------------------------------
------------------------------------------------------------
------------------------------------------------------------
------------------------------------------------------------
------------------------------------------------------------
------------------------------------------------------------
------------------------------------------------------------
------------------------------------------------------------
------------------------------------------------------------
------------------------------------------------------------
------------------------------------------------------------
------------------------------------------------------------
------------------------------------------------------------
------------------------------------------------------------
------------------------------------------------------------
------------------------------------------------------------
------------------------------------------------------------
------------------------------------------------------------
------------------------------------------------------------
------------------------------------------------------------
------------------------------------------------------------
------------------------------------------------------------
------------------------------------------------------------
------------------------------------------------------------
------------------------------------------------------------
------------------------------------------------------------
------------------------------------------------------------
------------------------------------------------------------
------------------------------------------------------------
------------------------------------------------------------
------------------------------------------------------------
------------------------------------------------------------
------------------------------------------------------------
------------------------------------------------------------
------------------------------------------------------------
------------------------------------------------------------
------------------------------------------------------------
------------------------------------------------------------
------------------------------------------------------------
------------------------------------------------------------
------------------------------------------------------------
------------------------------------------------------------
------------------------------------------------------------
------------------------------------------------------------
------------------------------------------------------------
------------------------------------------------------------
------------------------------------------------------------
------------------------------------------------------------
------------------------------------------------------------
------------------------------------------------------------
------------------------------------------------------------
------------------------------------------------------------
---------------------------------------------ttttatttaa-----
---------------tttaattgatt----------------------------------
------------tatttaa-----------------------------------------
------------------------------------------------------------
------------------------------------------------------------
------------------------------------ttttttttattta-----------
---------------cattttttt------------tttcttt-----------------
------------------------------------------------------------
-----------------tttaaattctgt-------------------------------
--------------------------------------------------tttatgttt-
-------tttt----------------------------gttcctgt-------------
---------------ctcgagtta--atttgtggtta------------aaaaaagggaa
-----------------aaaaac---------------------aaaacgaa--------
----------aatactttagtta------------------------ctgaatacttgc-
----------agtgtaatgtact---------------------atgt------------
----------tttgt-----------------------caaaaac-acaataaaaa----
------------------------------------------------------------
------------------------------------------------------------
------------------------------------------------------------
--------------------------------------------
>L1-13_DR|540600
------------------------------------------------------------
------------------------------------------------------------
------------------------------------------------------------
------------------------------------------------------------
------------------------------------------------------------
------------------------------------------------------------
------------------------------------------------------------
------------------------------------------------------------
------------------------------------------------------------
------------------------------------------------------------
------------------------------------------------------------
------------------------------------------------------------
------------------------------------------------------------
------------------------------------------------------------
------------------------------------------------------------
------------------------------------------------------------
------------------------------------------------------------
------------------------------------------------------------
------------------------------------------------------------
------------------------------------------------------------
------------------------------------------------------------
------------------------------------------------------------
------------------------------------------------------------
------------------------------------------------------------
------------------------------------------------------------
------------------------------------------------------------
------------------------------------------------------------
------------------------------------------------------------
------------------------------------------------------------
------------------------------------------------------------
------------------------------------------------------------
------------------------------------------------------------
------------------------------------------------------------
------------------------------------------------------------
------------------------------------------------------------
------------------------------------------------------------
------------------------------------------------------------
------------------------------------------------------------
------------------------------------------------------------
------------------------------------------------------------
------------------------------------------------------------
------------------------------------------------------------
------------------------------------------------------------
------------------------------------------------------------
------------------------------------------------------------
------------------------------------------------------------
------------------------------------------------------------
------------------------------------------------------------
------------------------------------------------------------
------------------------------------------------------------
------------------------------------------------------------
------------------------------------------------------------
------------------------------------------------------------
------------------------------------------------------------
------------------------------------------------------------
------------------------------------------------------------
------------------------------------------------------------
------------------------------------------------------------
------------------------------------------------------------
------------------------------------------------------------
------------------------------------------------------------
------------------------------------------------------------
------------------------------------------------------------
------------------------------------------------------------
------------------------------------------------------------
------------------------------------------------------------
------------------------------------------------------------
------------------------------------------------------------
------------------------------------------------------------
------------------------------------------------------------
------------------------------------------------------------
------------------------------------------------------------
------------------------------------------------------------
------------------------------------------------------------
------------------------------------------------------------
------------------------------------------------------------
------------------------------------------------------------
------------------------------------------------------------
------------------------------------------------------------
------------------------------------------------------------
----------------------------aatgtataacctgattatgacattccgtaaca
caacactagagaagattaaaatggaatggatagaagaactaagaattaatatttctgaaa
aaacttgggataaagcagttacaattataaacaagacttcatcatgtgcacgtcttaatc
tgattcagatgaaaattatttaccttattcactacagc-aaaaccaaact----aaaatc
taccccaatatac------------accgttgcaactcatgcaaggcagacctaacccat
atgttctggtcatgtgacaaactgagac-gattttagtctttaatatttgagatct----
-----taaactcagccttcaatttaagaattc------------aaccaaatccggaaat
ggctctttttggagt-----------agcaaatgaggacatcca-----tgtagccaaag
aaatagataacgcct-----ttgcctttgtaacat-------------taatagccagaa
gaagaat--------------tcttatggagtgga-----aatcac------------ca
atgccac----ctaaactgtcactt----------tggctt-------------------
---agtgatgtaatgctatt-t---------------ttgaaaacagaaaa---------
---------aa------------------------taaaatat-----------------
---------------tttctcag-------agga----------------------tcaa
cc-aaaa--------------ca-ttttt----------caaa----------------a
c-atgggacc-------------------------ctctaataattcatattgag-----
---------------actaatgtact----------------------------------
------------cctccaa-----------------------------------------
ccataaattccc-----------a-acaacaccc--------------------------
-ttt--------------------------------------------------------
-----------------------------------tatttatttattta-----------
------ttttttttgtcaatttat-------------ttttat-tttattctcattttta
ttattattatttcttattattattaatatat--------------attt-----------
-----------------tttatttaatgcat--------------ttcctttttatatta
a--------------------------------------------tttttattatgttc-
-------attt----------------------------gtctgt---------------
---------------ttcaaatga--atgtatggttc------------aaaaaaaaa--
----------------------g----------------------aaaagaa--------
----------aatacct-----a------------------------ttgaatacctgc-
----------aatgtactgtacc---------------------t---------------
----------tttgt-----------------------caaaaac-acaataaaaaaa--
------------------------------------------------------------
------------------------------------------------------------
------------------------------------------------------------
--------------------------------------------
>L1-13_DR|540601
------------------------------------------------------------
------------------------------------------------------------
------------------------------------------------------------
------------------------------------------------------------
------------------------------------------------------------
------------------------------------------------------------
------------------------------------------------------------
------------------------------------------------------------
------------------------------------------------------------
------------------------------------------------------------
------------------------------------------------------------
------------------------------------------------------------
------------------------------------------------------------
------------------------------------------------------------
------------------------------------------------------------
------------------------------------------------------------
------------------------------------------------------------
------------------------------------------------------------
------------------------------------------------------------
------------------------------------------------------------
------------------------------------------------------------
------------------------------------------------------------
------------------------------------------------------------
------------------------------------------------------------
------------------------------------------------------------
------------------------------------------------------------
------------------------------------------------------------
------------------------------------------------------------
------------------------------------------------------------
------------------------------------------------------------
------------------------------------------------------------
------------------------------------------------------------
------------------------------------------------------------
------------------------------------------------------------
------------------------------------------------------------
------------------------------------------------------------
------------------------------------------------------------
------------------------------------------------------------
------------------------------------------------------------
------------------------------------------------------------
------------------------------------------------------------
------------------------------------------------------------
------------------------------------------------------------
------------------------------------------------------------
------------------------------------------------------------
------------------------------------------------------------
------------------------------------------------------------
------------------------------------------------------------
------------------------------------------------------------
------------------------------------------------------------
------------------------------------------------------------
------------------------------------------------------------
------------------------------------------------------------
------------------------------------------------------------
------------------------------------------------------------
------------------------------------------------------------
------------------------------------------------------------
------------------------------------------------------------
------------------------------------------------------------
------------------------------------------------------------
------------------------------------------------------------
------------------------------------------------------------
------------------------------------------------------------
------------------------------------------------------------
------------------------------------------------------------
------------------------------------------------------------
------------------------------------------------------------
------------------------------------------------------------
------------------------------------------------------------
------------------------------------------------------------
------------------------------------------------------------
------------------------------------------------------------
------------------------------------------------------------
------------------------------------------------------------
------------------------------------------------------------
------------------------------------------------------------
------------------------------------------------------------
------------------------------------------------------------
------------------------------------------------------------
------------------------------------------------------------
------------------------------------------------------------
------------------------------------------------------------
------------------------------------------------------------
------------------------------------------------------------
------------------------------------------------------------
------------------------------------------------------------
------------------------------------------------------------
------------------------------------------------------------
------------------------------------------------------------
------------------------------------------------------------
------------------------------------------------------------
------------------------------------------------------------
---------ag-------------------------------------------------
------------------------------agga-----------------------caa
cc-aaaa--------------aa-ttttt----------caaa----------------a
c-atgggacc-------------------------ctctaataattcatattgag-----
---------------actaatgtact----------------------------------
------------cctccaa-----------------------------------------
ccataaattccc-----------a-accccac-----------------ccacctttttt
-ttt------------------------------aaattttttttta-----aatt----
--------------------------taatttacttatttatttatttttta--------
-----tttttttctgtaaatttat-------------tttatt-ttcattttta------
----------------ttattattatttta---------------ttttatt--------
----------ttatattattatttaatgcat--------------ttccttttcatcaaa
t-----tttttttttatta--------tttattat-ttttttttattttttttatgtca-
-------attt----------------------------gtcttttctttt---------
---------------tttcaattt--atgtatggttc------------aaaaaaaaa--
--------------aa-aagaaa----------------------aaacgaa--------
----------aatacctttgtaa------------------------ttgaataccttt-
----------aatgtactgtacc---------------------t---------------
----------tttgt-----------------------caaaaac-acaattaaaaaa--
------------------------------------------------------------
------------------------------------------------------------
-----------------------------------------------------aaaaaaa
aa------------------------------------------
>L1-13_DR|540602
------------------------------------------------------------
------------------------------------------------------------
------------------------------------------------------------
------------------------------------------------------------
------------------------------------------------------------
------------------------------------------------------------
------------------------------------------------------------
------------------------------------------------------------
------------------------------------------------------------
------------------------------------------------------------
------------------------------------------------------------
------------------------------------------------------------
------------------------------------------------------------
------------------------------------------------------------
------------------------------------------------------------
------------------------------------------------------------
------------------------------------------------------------
------------------------------------------------------------
------------------------------------------------------------
------------------------------------------------------------
------------------------------------------------------------
------------------------------------------------------------
------------------------------------------------------------
------------------------------------------------------------
------------------------------------------------------------
------------------------------------------------------------
------------------------------------------------------------
------------------------------------------------------------
------------------------------------------------------------
------------------------------------------------------------
------------------------------------------------------------
------------------------------------------------------------
------------------------------------------------------------
------------------------------------------------------------
------------------------------------------------------------
------------------------------------------------------------
------------------------------------------------------------
------------------------------------------------------------
------------------------------------------------------------
------------------------------------------------------------
------------------------------------------------------------
------------------------------------------------------------
------------------------------------------------------------
------------------------------------------------------------
------------------------------------------------------------
------------------------------------------------------------
------------------------------------------------------------
------------------------------------------------------------
------------------------------------------------------------
------------------------------------------------------------
------------------------------------------------------------
------------------------------------------------------------
------------------------------------------------------------
------------------------------------------------------------
------------------------------------------------------------
------------------------------------------------------------
------------------------------------------------------------
------------------------------------------------------------
------------------------------------------------------------
------------------------------------------------------------
------------------------------------------------------------
------------------------------------------------------------
------------------------------------------------------------
------------------------------------------------------------
------------------------------------------------------------
------------------------------------------------------------
------------------------------------------------------------
------------------------------------------------------------
------------------------------------------------------------
------------------------------------------------------------
------------------------------------------------------------
------------------------------------------------------------
------------------------------------------------------------
------------------------------------------------------------
------------------------------------------------------------
------------------------------------------------------------
------------------------------------------------------------
------------------------------------------------------------
------------------------------------------------------------
------------------------------------------------------------
------------------------------------------------------------
------------------------------------------------------------
------------------------------------------------------------
------------------------------------------------------------
------------------------------------------------------------
------------------------------------------------------------
------------------------------------------------------------
------------------------------------------------------------
------------------------------------------------------------
------------------------------------------------------------
------------------------------------------------------------
--------tggaatgctatt-t---------------ttgaaaacagaaaa---------
---------aa------------------------attaatat-----------------
---------------tttctcag-------a-ga----------------------tcaa
cc-aaaa--------------ca-ttttt----------caaa----------------a
c-atgggacc-------------------------ctgttatatttcatattgag-----
---------------actaatgtact----------------------------------
------------cctccaa-----------------------------------------
ccataaattccc-----------a-accccccccac-------------ccacccttttt
attt-----------------------------tttattattttttt-----attttatt
tattt---------------------aaatatttttatttatttatttt-----------
-----ttttgca--------------------------attttactttattttcattt--
-------------ttattattattaatata---------------tttt-----------
-----------------tttatttaatgcat--------------ttccttttcataaaa
a--------------------------------------------tttttattatgtta-
-------attt----------------------------gtctcttt-------------
---------------ttcaaattt--atgtatggttc------------aaaaaaaaa--
-----------------gaaaaa----------------------aaaagaa--------
----------aatacctttgtaa------------------------ttgaataccttt-
----------aatgtactgtact---------------------t---------------
----------tttgt-----------------------caaaaac-acaataaaaaaaat
c-----------------------------------------------------------
------------------------------------------------------------
--------------------------------------------------aataaaaaaa
a-------------------------------------------
>L1-13_DR|540603
------------------------------------------------------------
------------------------------------------------------------
------------------------------------------------------------
------------------------------------------------------------
------------------------------------------------------------
------------------------------------------------------------
------------------------------------------------------------
------------------------------------------------------------
------------------------------------------------------------
------------------------------------------------------------
------------------------------------------------------------
------------------------------------------------------------
------------------------------------------------------------
------------------------------------------------------------
------------------------------------------------------------
------------------------------------------------------------
------------------------------------------------------------
------------------------------------------------------------
------------------------------------------------------------
------------------------------------------------------------
------------------------------------------------------------
------------------------------------------------------------
------------------------------------------------------------
------------------------------------------------------------
------------------------------------------------------------
------------------------------------------------------------
------------------------------------------------------------
------------------------------------------------------------
------------------------------------------------------------
------------------------------------------------------------
------------------------------------------------------------
------------------------------------------------------------
------------------------------------------------------------
------------------------------------------------------------
------------------------------------------------------------
------------------------------------------------------------
------------------------------------------------------------
------------------------------------------------------------
------------------------------------------------------------
------------------------------------------------------------
------------------------------------------------------------
------------------------------------------------------------
------------------------------------------------------------
------------------------------------------------------------
------------------------------------------------------------
------------------------------------------------------------
------------------------------------------------------------
------------------------------------------------------------
------------------------------------------------------------
------------------------------------------------------------
------------------------------------------------------------
------------------------------------------------------------
------------------------------------------------------------
------------------------------------------------------------
------------------------------------------------------------
------------------------------------------------------------
------------------------------------------------------------
------------------------------------------------------------
------------------------------------------------------------
------------------------------------------------------------
------------------------------------------------------------
------------------------------------------------------------
------------------------------------------------------------
------------------------------------------------------------
------------------------------------------------------------
------------------------------------------------------------
------------------------------------------------------------
------------------------------------------------------------
------------------------------------------------------------
------------------------------------------------------------
------------------------------------------------------------
------------------------------------------------------------
------------------------------------------------------------
------------------------------------------------------------
------------------------------------------------------------
------------------------------------------------------------
------------------------------------------------------------
------------------------------------------------------------
------------------------------------------------------------
------------------------------------------------------------
------------------------------------------------------------
------------------------------------------------------------
------------------------------------------------------------
-------------aatttcataccgtatccactacagc-aaaaccaaactggctaatatc
taccccaatatagatgaaatatgcgatcgttgcaactcatgcaaggtagacctgacccat
atgttctggtcatgtgacaaactgagac-gattttggtcttcaatatttgacattt----
-----taaac--atccttcaatttaggagttc------------aaccaaattcagaaat
ggctatttttggagt-----------agcaaattaggacatcca-----tgtagccaaag
aaatagaaaacgcct-----ttgcctttgtaacat-------------taatagctagaa
aaagaat--------------tcttatggagtgga-----aatcac------------ca
atgccac----ctaaacttttactt----------tggctt-------------------
---agtgatgtaatgctatt-t---------------ttgaaaacagaaaa---------
---------aa------------------------tttaatat-----------------
---------------tttctcag-------agga----------------------tcaa
cc-aaaa--------------ca-ttttt----------caaa----------------a
c-atgggacc-------------------------ctctaatatttcatattgag-----
---------------actaatgtact----------------------------------
------------ccttcaa-----------------------------------------
ccataaattccc-----------a-cccccaccc-ccac----------ccactttt---
------------------------------------------------------------
--------------------------ttattttattttttatttattta-----------
-----attttttttatttatttattttttgtacatttttttat-tttattttcatttt--
--------------tattattataaata-----------------tttt-----------
-----------------tttatttaatgcat--------------ttccttttcataaaa
g--------------------------------------------tttttattatgtta-
-------attt----------------------------gtctcttt-------------
---------------ttcaaattt--atgtatggttc------------aaaaaaaaa--
-------------------gaaa----------------------aaacgaa--------
----------aatacctttgtaa------------------------ttgaataccttt-
----------aatgtagtgtacc---------------------t---------------
----------tttgt-----------------------caaaaac-acaaaaaaaaaa--
------------------------------------------------------------
------------------------------------------------------------
-----------------------------------------------------aaa----
--------------------------------------------
>L1-13_DR|626451
------------------------------------------------------------
------------------------------------------------------------
------------------------------------------------------------
------------------------------------------------------------
------------------------------------------------------------
------------------------------------------------------------
------------------------------------------------------------
------------------------------------------------------------
------------------------------------------------------------
------------------------------------------------------------
------------------------------------------------------------
------------------------------------------------------------
------------------------------------------------------------
------------------------------------------------------------
------------------------------------------------------------
------------------------------------------------------------
------------------------------------------------------------
------------------------------------------------------------
------------------------------------------------------------
------------------------------------------------------------
------------------------------------------------------------
------------------------------------------------------------
------------------------------------------------------------
------------------------------------------------------------
------------------------------------------------------------
------------------------------------------------------------
------------------------------------------------------------
------------------------------------------------------------
------------------------------------------------------------
------------------------------------------------------------
------------------------------------------------------------
------------------------------------------------------------
------------------------------------------------------------
------------------------------------------------------------
------------------------------------------------------------
------------------------------------------------------------
------------------------------------------------------------
------------------------------------------------------------
------------------------------------------------------------
------------------------------------------------------------
------------------------------------------------------------
------------------------------------------------------------
------------------------------------------------------------
------------------------------------------------------------
------------------------------------------------------------
------------------------------------------------------------
------------------------------------------------------------
------------------------------------------------------------
------------------------------------------------------------
------------------------------------------------------------
------------------------------------------------------------
------------------------------------------------------------
------------------------------------------------------------
------------------------------------------------------------
------------------------------------------------------------
------------------------------------------------------------
------------------------------------------------------------
------------------------------------------------------------
------------------------------------------------------------
------------------------------------------------------------
------------------------------------------------------------
------------------------------------------------------------
------------------------------------------------------------
------------------------------------------------------------
------------------------------------------------------------
------------------------------------------------------------
------------------------------------------------------------
------------------------------------------------------------
------------------------------------------------------------
------------------------------------------------------------
------------------------------------------------------------
------------------------------------------------------------
------------------------------------------------------------
------------------------------------------------------------
------------------------------------------------------------
------------------------------------------------------------
------------------------------------------------------------
------------------------------------------------------------
------------------------------------------------------------
------------------------------------------------------------
------------------------------------------------------------
------------------------------------------------------------
------------------------------------------------------------
--------------------------------tgtggttaaaa-----------------
------------------------------------------------------------
-------------gagatgaactaagtgaaaataccttatcgaatatctgtaatttg---
----ctgtacttttttttttatcaaaaacactataaataataaaaaaaaaatc---aaat
ggctttgtttggagt-----------cccaagtgacgacatgca-----tata-ctaaag
acaaagaaaatgtct-----tggcctttgtaacat-------------taatagatagaa
gacgaat--------------tctt--------ga-----catccc------------aa
atgccac----ctaaacggtcactc----------tggctt-------------------
---ggtgatgtaatgttaat-t---------------ttgaaaacagaaaaa--------
--------aaa---------------------------aaaac-----------------
---------------tttctcag-------agga----------------------tcaa
cc-agag--------------ta-tttta----------caga----------------a
c-atgagaca-------------------------ctttaata---catattaag-----
------------------------------------------------------------
------------aatccaa-----------------------------------------
tcatgaatccct----------ta-acatttcctccctt---------------------
--------------------------taat------------------------------
--------------------------cccataagttttatttttatttg-----------
------------------atttat------------------------------------
---------------------------------------------tttt-----------
-----------------attaatgaatttat--------------ttattttc-------
------------------a--------------------------cttttattatgtcc-
-------attt----------------------------gttc-----------------
------------------------------------------------------------
------------------------------------------------------------
------------------------------------------------------------
------------------------------------------------------------
------------------------------------------------------------
------------------------------------------------------------
------------------------------------------------------------
------------------------------------------------------------
--------------------------------------------
>L1-13_DR|711750
------------------------------------------------------------
------------------------------------------------------------
------------------------------------------------------------
------------------------------------------------------------
------------------------------------------------------------
------------------------------------------------------------
------------------------------------------------------------
------------------------------------------------------------
------------------------------------------------------------
------------------------------------------------------------
------------------------------------------------------------
------------------------------------------------------------
------------------------------------------------------------
------------------------------------------------------------
------------------------------------------------------------
------------------------------------------------------------
------------------------------------------------------------
------------------------------------------------------------
------------------------------------------------------------
------------------------------------------------------------
------------------------------------------------------------
------------------------------------------------------------
------------------------------------------------------------
------------------------------------------------------------
------------------------------------------------------------
------------------------------------------------------------
------------------------------------------------------------
------------------------------------------------------------
------------------------------------------------------------
------------------------------------------------------------
------------------------------------------------------------
------------------------------------------------------------
------------------------------------------------------------
------------------------------------------------------------
------------------------------------------------------------
------------------------------------------------------------
------------------------------------------------------------
------------------------------------------------------------
------------------------------------------------------------
------------------------------------------------------------
------------------------------------------------------------
------------------------------------------------------------
------------------------------------------------------------
------------------------------------------------------------
------------------------------------------------------------
------------------------------------------------------------
------------------------------------------------------------
------------------------------------------------------------
------------------------------------------------------------
------------------------------------------------------------
------------------------------------------------------------
------------------------------------------------------------
------------------------------------------------------------
------------------------------------------------------------
------------------------------------------------------------
------------------------------------------------------------
------------------------------------------------------------
------------------------------------------------------------
------------------------------------------------------------
------------------------------------------------------------
------------------------------------------------------------
------------------------------------------------------------
------------------------------------------------------------
------------------------------------------------------------
------------------------------------------------------------
------------------------------------------------------------
------------------------------------------------------------
------------------------------------------------------------
------------------------------------------------------------
------------------------------------------------------------
------------------------------------------------------------
------------------------------------------------------------
------------------------------------------------------------
------------------------------------------------------------
------------------------------------------------------------
------------------------------------------------------------
------------------------------------------------------------
------------------------------------------------------------
------------------------------------------------------------
------------------------------------------------------------
------------------------------------------------------------
------------------------------------------------------------
------------------------------------------------------------
------------------------------------------------------------
------------------------------------------------------------
------------------aaacgaagataaattttggtcttcaatatttgagattt----
-----taaactcagccttcaatttaagaattc------------aacctaatccggtaat
ggctttttttggagt-----------accaaat---gacatcca-----tgtagccaaag
aaatagaaaacgcct-----ttgcctttgtaacat-------------taaaagccagaa
gaa-----------------ttcttatggagtgga-----aatcac------------ca
atgccac----ctaaactgtcactt----------tggctt-------------------
---agtgatgtaatgctatt-t---------------ttgaaaacagaaaaa--------
--------aaa------------------------aattatat-----------------
---------------tttctcag-------agga----------------------ccaa
cctaaaa--------------aa-ttttt----------aaaac----------------
--aaaggacc-------------------------ctctaataaatcatattgag-----
---------------actaatgtact---cctccaaccatca------------------
---tattgtactcctccaa-----------------------------------------
ccataaattctc-----------a-acaccccat--------------------------
-ttt--------------------------------------------------------
--------------------------ttatttatttatttatttatttatc---------
---------------tgtattcat-------------tttatt-----------------
---------------------------------------------gttt-----------
-----------------tttatttaatccac--------------taccttttcataata
a--------------------------------------------tttttattatgttc-
-------attt----------------------------gtctgt---------------
---------------ctcaaatta--atgtctggttcaaaaaaagcaaaaaaaaaaaaaa
g-----------caaaaaaaaaa----------------------ccaccaa--------
----------aatacctttgtca------------------------ttgaatacctgt-
----------aatgtactgtact---------------------t---------------
----------tttgt-----------------------cataaaa-aaaaaaaaa-----
------------------------------------------------------------
------------------------------------------------------------
------------------------------------------------------------
--------------------------------------------
>L1-13_DR|793819
------------------------------------------------------------
------------------------------------------------------------
------------------------------------------------------------
------------------------------------------------------------
------------------------------------------------------------
------------------------------------------------------------
------------------------------------------------------------
------------------------------------------------------------
------------------------------------------------------------
------------------------------------------------------------
------------------------------------------------------------
------------------------------------------------------------
------------------------------------------------------------
------------------------------------------------------------
------------------------------------------------------------
------------------------------------------------------------
------------------------------------------------------------
------------------------------------------------------------
------------------------------------------------------------
------------------------------------------------------------
------------------------------------------------------------
------------------------------------------------------------
------------------------------------------------------------
------------------------------------------------------------
------------------------------------------------------------
------------------------------------------------------------
------------------------------------------------------------
------------------------------------------------------------
------------------------------------------------------------
------------------------------------------------------------
------------------------------------------------------------
------------------------------------------------------------
------------------------------------------------------------
------------------------------------------------------------
------------------------------------------------------------
------------------------------------------------------------
------------------------------------------------------------
------------------------------------------------------------
------------------------------------------------------------
------------------------------------------------------------
------------------------------------------------------------
------------------------------------------------------------
------------------------------------------------------------
------------------------------------------------------------
------------------------------------------------------------
------------------------------------------------------------
------------------------------------------------------------
------------------------------------------------------------
------------------------------------------------------------
------------------------------------------------------------
------------------------------------------------------------
------------------------------------------------------------
------------------------------------------------------------
------------------------------------------------------------
------------------------------------------------------------
------------------------------------------------------------
------------------------------------------------------------
------------------------------------------------------------
------------------------------------------------------------
------------------------------------------------------------
------------------------------------------------------------
------------------------------------------------------------
------------------------------------------------------------
------------------------------------------------------------
------------------------------------------------------------
------------------------------------------------------------
------------------------------------------------------------
------------------------------------------------------------
------------------------------------------------------------
------------------------------------------------------------
------------------------------------------------------------
------------------------------------------------------------
------------------------------------------------------------
------------------------------------------------------------
------------------------------------------------------------
------------------------------------------------------------
------------------------------------------------------------
------------------------------------------------------------
------------------------------------------------------------
------------------------------------------------------------
------------------------------------------------------------
------------------------------------------------------------
------------------------------------------------------------
------------------------------------------------------------
------------------------------------------------------------
------------------------------------------------------------
------------------------------------------------------------
------------------------------------------------------------
------------------------------------------------------------
------------------------------------------------------------
------------------------------------------------------------
------------------------------------------------------------
------------------------------------------------------------
------------------------------------------------------------
------------------------------------------------------------
------------------------------------------------------------
------------------------------------------------------------
------------------------------------------------------------
------------------------------------------------------------
------------------------------------------------------------
------------------------------------------------------------
--------------------------------------atttttattattattatttc--
-------------ttattattattaatata---------------tttt-----------
-----------------tttatttattgcat--------------ttctttttcataata
a--------------------------------------------ttcttattatgttc-
------------------------------------------------------------
---------------ttcaaatta--atgtatggttt-------------aaaaaaaa--
-----------------aaaaaa----------------------aaacgaa--------
----------aatacctttgtca------------------------ttgaatgcctgt-
----------aatgtactgtacc---------------------t---------------
----------tttgt-----------------------caaaaac-acaataataaaa--
------------------------------------------------------------
------------------------------------------------------------
------------------------------------------------------------
--------------------------------------------
>L1-13_DR|793820
------------------------------------------------------------
------------------------------------------------------------
------------------------------------------------------------
------------------------------------------------------------
------------------------------------------------------------
------------------------------------------------------------
------------------------------------------------------------
------------------------------------------------------------
------------------------------------------------------------
------------------------------------------------------------
------------------------------------------------------------
------------------------------------------------------------
------------------------------------------------------------
------------------------------------------------------------
------------------------------------------------------------
------------------------------------------------------------
------------------------------------------------------------
------------------------------------------------------------
------------------------------------------------------------
------------------------------------------------------------
------------------------------------------------------------
------------------------------------------------------------
------------------------------------------------------------
------------------------------------------------------------
------------------------------------------------------------
------------------------------------------------------------
------------------------------------------------------------
------------------------------------------------------------
------------------------------------------------------------
------------------------------------------------------------
------------------------------------------------------------
------------------------------------------------------------
------------------------------------------------------------
------------------------------------------------------------
------------------------------------------------------------
------------------------------------------------------------
------------------------------------------------------------
------------------------------------------------------------
------------------------------------------------------------
------------------------------------------------------------
------------------------------------------------------------
------------------------------------------------------------
------------------------------------------------------------
------------------------------------------------------------
------------------------------------------------------------
------------------------------------------------------------
------------------------------------------------------------
------------------------------------------------------------
------------------------------------------------------------
------------------------------------------------------------
------------------------------------------------------------
------------------------------------------------------------
------------------------------------------------------------
------------------------------------------------------------
------------------------------------------------------------
------------------------------------------------------------
------------------------------------------------------------
------------------------------------------------------------
------------------------------------------------------------
------------------------------------------------------------
------------------------------------------------------------
------------------------------------------------------------
------------------------------------------------------------
------------------------------------------------------------
------------------------------------------------------------
------------------------------------------------------------
------------------------------------------------------------
------------------------------------------------------------
------------------------------------------------------------
------------------------------------------------------------
------------------------------------------------------------
------------------------------------------------------------
------------------------------------------------------------
------------------------------------------------------------
------------------------------------------------------------
------------------------------------------------------------
------------------------------------------------------------
------------------------------------------------------------
------------------------------------------------------------
------------------------------------------------------------
------------------------------------------------------------
------------------------------------------------------------
------------------------------------------------------------
------------------------------------------------------------
------------------------------------------------------------
------------------------------------------------------------
-----------------------------------------------------------t
ggtta--------------------------------------------aaaaagtaaag
aaaaacaaaac--ta-----gtacctttgttactg-------------------------
----------------------------------------tatacctg----------ca
atatact----ctaccttgttttttca------a-acactca------------------
-ttagtg--gtaattttatt-t---------------ttgaaaacagaaaa---------
---------aa------------------------acaaaaac-----------------
---------------ttttccaa-------tgga----------------------tcaa
ac-agaa--------------ga-tttta----------caaa----------------a
c-atgggacc-------------------------ctttaataagccatattgag-----
---------------attaacgtact----------------------------------
------------cctctaa-----------------------------------------
caataaattcgcc---------ca-accc-------------------------------
------------------------------------------------------------
------------------------------------------------------------
------------------------------------------------------------
------------------------------------------------------------
------------------------------------------------------------
------------------------------------------------------------
------------------------------------------------------------
------------------------------------------------------------
------------------------------------------------------------
------------------------------------------------------------
------------------------------------------------------------
------------------------------------------------------------
------------------------------------------------------------
------------------------------------------------------------
------------------------------------------------------------
--------------------------------------------
>L1-13_DR|793821
------------------------------------------------------------
------------------------------------------------------------
------------------------------------------------------------
------------------------------------------------------------
------------------------------------------------------------
------------------------------------------------------------
------------------------------------------------------------
------------------------------------------------------------
------------------------------------------------------------
------------------------------------------------------------
------------------------------------------------------------
------------------------------------------------------------
------------------------------------------------------------
------------------------------------------------------------
------------------------------------------------------------
------------------------------------------------------------
------------------------------------------------------------
------------------------------------------------------------
------------------------------------------------------------
------------------------------------------------------------
------------------------------------------------------------
------------------------------------------------------------
------------------------------------------------------------
------------------------------------------------------------
------------------------------------------------------------
------------------------------------------------------------
------------------------------------------------------------
------------------------------------------------------------
------------------------------------------------------------
------------------------------------------------------------
------------------------------------------------------------
------------------------------------------------------------
------------------------------------------------------------
------------------------------------------------------------
------------------------------------------------------------
------------------------------------------------------------
------------------------------------------------------------
------------------------------------------------------------
------------------------------------------------------------
------------------------------------------------------------
------------------------------------------------------------
------------------------------------------------------------
------------------------------------------------------------
------------------------------------------------------------
------------------------------------------------------------
------------------------------------------------------------
------------------------------------------------------------
------------------------------------------------------------
------------------------------------------------------------
------------------------------------------------------------
------------------------------------------------------------
------------------------------------------------------------
------------------------------------------------------------
------------------------------------------------------------
------------------------------------------------------------
------------------------------------------------------------
------------------------------------------------------------
------------------------------------------------------------
------------------------------------------------------------
------------------------------------------------------------
------------------------------------------------------------
------------------------------------------------------------
------------------------------------------------------------
------------------------------------------------------------
------------------------------------------------------------
------------------------------------------------------------
------------------------------------------------------------
------------------------------------------------------------
------------------------------------------------------------
------------------------------------------------------------
------------------------------------------------------------
------------------------------------------------------------
------------------------------------------------------------
------------------------------------------------------------
------------------------------------------------------------
------------------------------------------------------------
------------------------------------------------------------
------------------------------------------------------------
------------------------------------------------------------
------------------------------------------------------------
------------------------------------------------------------
------------------------------------------------------------
------------------------------------------------------------
------------------------------------------------------------
------------------------------------------------------------
------------------------------------------------------------
------------------------------------------------------------
------------------------------------------------------------
------------------------------------------------------------
-----atca-------------------------------aaacatt-------------
-----------ttattttcttatttatttaatt--ttgttt------------------a
tttatttatttagttttatt-t--------------------------------------
----------------------------------------tat-----------------
---------------ttattcagtt---------------------------ttatttaa
tt-------------------tagttttt----------------------------tta
t-----------------------------ttcgttttatttaatttgtattatt-----
-----------ttgttttattttattt---------------------------------
------------agtttagtttt-------------------------------------
-------------------------attttattt--------------------------
------------------------------------------------------------
--------------------------tggttggtttttttatttgtttagtt--------
------------------------------------------------------------
------------------------------------------------------------
-----------------ttaatttaattcat--------------ttatttt--------
---------------------------------------------gttttgttttattta
---atttattt---------tattgt-------------atttttgt-------------
---------------atttaattt--attaatagtta------------gaagaagaatt
c---------------------------------------ctgtagagtgaa--------
---------aatcaccaatgctg-----------------------attaaactctctat
ttggcttagtgatgtaatgttat---------------------ttttgaaaacagaaac
attcaaatattttct-----------------------cagagga-tcaaccagacca--
------aata-------------------------------------------tggga--
----ccctttaat-----------------------------------------------
----------------------------------------------aacccatattgaga
--------------------------------------------
>L1-13_DR|871127
------------------------------------------------------------
------------------------------------------------------------
------------------------------------------------------------
------------------------------------------------------------
------------------------------------------------------------
------------------------------------------------------------
------------------------------------------------------------
------------------------------------------------------------
------------------------------------------------------------
------------------------------------------------------------
------------------------------------------------------------
------------------------------------------------------------
------------------------------------------------------------
------------------------------------------------------------
------------------------------------------------------------
------------------------------------------------------------
------------------------------------------------------------
------------------------------------------------------------
------------------------------------------------------------
------------------------------------------------------------
------------------------------------------------------------
------------------------------------------------------------
------------------------------------------------------------
------------------------------------------------------------
------------------------------------------------------------
------------------------------------------------------------
------------------------------------------------------------
------------------------------------------------------------
------------------------------------------------------------
------------------------------------------------------------
------------------------------------------------------------
------------------------------------------------------------
------------------------------------------------------------
------------------------------------------------------------
------------------------------------------------------------
------------------------------------------------------------
------------------------------------------------------------
------------------------------------------------------------
------------------------------------------------------------
------------------------------------------------------------
------------------------------------------------------------
------------------------------------------------------------
------------------------------------------------------------
------------------------------------------------------------
------------------------------------------------------------
------------------------------------------------------------
------------------------------------------------------------
------------------------------------------------------------
------------------------------------------------------------
------------------------------------------------------------
------------------------------------------------------------
------------------------------------------------------------
------------------------------------------------------------
------------------------------------------------------------
------------------------------------------------------------
------------------------------------------------------------
------------------------------------------------------------
------------------------------------------------------------
------------------------------------------------------------
------------------------------------------------------------
------------------------------------------------------------
------------------------------------------------------------
------------------------------------------------------------
------------------------------------------------------------
------------------------------------------------------------
------------------------------------------------------------
------------------------------------------------------------
------------------------------------------------------------
------------------------------------------------------------
----------------------------------------------ac------------
------------------------------------------------------------
------------------------------------------------------------
------------------------------------------------------------
------------------------------------------------------------
------------------------------------------------------------
------------------------------------------------------------
------------------------------------------------------------
------------------------------------------------------------
------------------------------------------------------------
------------------------------------------------------------
------------------------------------------------------------
------------------------------------------------------------
------------------------------------------------------------
------------------------------------------------------------
------------------------------------------------------------
------------------------------------------------------------
------------------------------------------------------------
------------------------------------------------------------
------------------------------------------------------------
----------------------------------------------------------ca
atgccac----ctaaactgtcactt----------tggctt-------------------
---agtgatgtaatgctatt-t---------------ttgaaaacagaaaa---------
---------aa------------------------ttaaatat-----------------
---------------tttctcag-------agga----------------------tcaa
cc-aaaa--------------ca-ttttt----------caaa----------------a
c-atgggacc-------------------------ctctaataattcatattgag-----
---------------actaatgtact----------------------------------
------------cctccaa-----------------------------------------
ccataaattccc-----------a-accccaccc-ccac----------ccacccctttt
---------------------------------ttatttttattttt-----ttattttt
tattt---------------------ttattaatttatttttttatttatttt-------
-----ttattttctgtaaatttat--------------------tttattttca------
----------------tttttattattata---------------tttt-----------
------------------ttatttaatgcat--------------ttccttttcatcatt
t-----------------------------------------tttttattattatgtta-
-------attt----------------------------gtcttttt-------------
---------------tttcaattt--atgtatggtta------------aaaaaaaaa--
------------agaa-aagaaa----------------------aaacgaa--------
----------aatacctttgtta------------------------ttgaataccttt-
----------aatgtactgtacc---------------------t---------------
----------tttgt-----------------------caaaaac-acacacaaaaaaa-
------------------------------------------------------------
------------------------------------------------------------
-----------------------------------------------------aaaaaaa
aa------------------------------------------
>L1-13_DR|871128
------------------------------------------------------------
------------------------------------------------------------
------------------------------------------------------------
------------------------------------------------------------
------------------------------------------------------------
------------------------------------------------------------
------------------------------------------------------------
------------------------------------------------------------
------------------------------------------------------------
------------------------------------------------------------
------------------------------------------------------------
------------------------------------------------------------
------------------------------------------------------------
------------------------------------------------------------
------------------------------------------------------------
------------------------------------------------------------
------------------------------------------------------------
------------------------------------------------------------
------------------------------------------------------------
------------------------------------------------------------
------------------------------------------------------------
------------------------------------------------------------
------------------------------------------------------------
------------------------------------------------------------
------------------------------------------------------------
------------------------------------------------------------
------------------------------------------------------------
------------------------------------------------------------
------------------------------------------------------------
------------------------------------------------------------
------------------------------------------------------------
------------------------------------------------------------
------------------------------------------------------------
------------------------------------------------------------
------------------------------------------------------------
------------------------------------------------------------
------------------------------------------------------------
------------------------------------------------------------
------------------------------------------------------------
------------------------------------------------------------
------------------------------------------------------------
------------------------------------------------------------
------------------------------------------------------------
------------------------------------------------------------
------------------------------------------------------------
------------------------------------------------------------
------------------------------------------------------------
------------------------------------------------------------
------------------------------------------------------------
------------------------------------------------------------
------------------------------------------------------------
------------------------------------------------------------
------------------------------------------------------------
------------------------------------------------------------
------------------------------------------------------------
------------------------------------------------------------
------------------------------------------------------------
------------------------------------------------------------
------------------------------------------------------------
------------------------------------------------------------
------------------------------------------------------------
------------------------------------------------------------
------------------------------------------------------------
------------------------------------------------------------
------------------------------------------------------------
------------------------------------------------------------
------------------------------------------------------------
------------------------------------------------------------
------------------------------------------------------------
------------------------------------------------------------
------------------------------------------------------------
------------------------------------------------------------
------------------------------------------------------------
------------------------------------------------------------
------------------------------------------------------------
------------------------------------------------------------
------------------------------------------------------------
------------------------------------------------------------
------------------------------------------------------------
------------------------------------------------------------
------------------------------------------------------------
------------------------------------------------------------
------------------------------------------------------------
------------------------------------------------------------
------------------------------------------------------------
------------------------------------------------------------
------------------------------------------------------------
------------------------------------------------------------
------------------------------------------------------------
------------------------------------------------------------
------------------------------------------------------------
------------------------------------------------------------
------------------------------------------------------------
------------------------------------------------------------
------------------------------------------------------------
------------------------------------------------------------
------------------------------------------------------------
------------------------------------------------------------
------------------------------------------------------------
------------------------------------------------------------
------------------------------------------------------------
------------------------------------------------------------
------------------------------------------------------------
------------------------------------------------------------
--------------------------------------------------attatgtcc-
-------attt----------------------------gtttctgt-------------
---------------cttaa------gtttctggtta------------aaaaaaaagga
a----------------aaggaa--------------------caaaactaa--------
----------attacccttgctt------------------------ctgaatacctgc-
----------actgtaatgtaca---------------------tcgt------------
----------ttcat-----------------------caaaaac-actattaaaaa---
------------------------------------------------------------
------------------------------------------------------------
------------------------------------------------------------
--------------------------------------------
>L1-13_DR|871129
ctgaaaaatgggacttccggtttggcaatgtgagaagacgacgcctatcaacagagctcc
cgatcatttctgataatataactttaaatagtggcatttaaataatctaaaacg-ttttt
ttaagtgttaaaacggtgcttaacacgaacgtgtcgagactacatgatgagcaagaataa
atcagccgcaaatgccccgccaacgacgagaaccagcgtggctagcaaattagccacgat
ggctaccgcggccaaatccgaagaaacccaagaagacgataacggcataacaatgagcca
actcgtagcagaactaacaaagcaacgaacctcgataaaagaagacatctcagctctgat
tcaagaatcaatagtgtctcttcagacatcggtcaatgccttgacggaaacgatggcgag
tttccagtctcgcttaagcgccacagagacactcgcgagcgaaaacttttcagcgctggc
tgcggccgaaaaaactattaaagccctgaaagagcaaaacacgacactattggatcgagt
ggacgacttggaaaaccggtcgccgagagcaaatctcaggattttaaatatcccggagaa
cagcgagaaaggtcagccgactgttaaatttgtgtccgagatgctaatggaaatcatggg
tgaagaagtcttcgaaaaacctccagaattggaacgagcacaccgttcgctcggtccaaa
accacaggatggccgacctcctcgaccacttgtcgtgtgttttcacagatttcaagagaa
agaaaaagcattaagatgggccaggcagaatgaggtaaaatacaagggctcgactttgag
gatttatcctgacatctccgccgatctcgccagaaagcgtgccatgttcaaagatgtcaa
acaactgctgtatcaaaaaaaggtacgattccagttactgcatcctgcacggctacgagt
tcattatgaagaacaaacattccttttcgatacgccagagaaagcgcagcaatttttcga
ccagcggattgctacacataataactcttgacttcacaaacactgtgaactgatgaagga
tcacgttgactttcagacactgaacttgtaagatacataatatatttaactgggctgcta
tgcagattgttta-atataaatagatatccgcgttgaacaattccgcagtaagttgagat
atgttttatctaactttattattaagggaaac-tgtcttattattatttaagatctgcag
atactttatttttattta-tttttattatgcagcactgtatttattaacagtacttaaac
acatttatttgtaagtttgattggtcactttatgcctaacttatattactttgggagctt
tgaggagaatagaagcacatagacttggaatatcgggagcagagagaagtttgtgaactg
cggtttgtcattgttcaaagggcaaatctagattgtattatagtttttgttgtttaccaa
ggttcaaccacgttatctcgttatttttattataagtt----------------------
-----------ttttttttttttttctccccaactccccaacccacacccaatatacaaa
gtttgggtacatagctgttgaataaaaatggcaaacacaggcgataaagaaaacacaaaa
agttcagcagtacgctttgttagctggaatgttagagggttaaacggaccagtgaaaaga
actcgcatatttacacatattaaaaaattaaaaacagaaatagcctgtctacaggaaact
cacttgcgtattgaagaccataatcgacttaggaaaaattgggttggtcagatttatcac
tccagctttaatcacagaacaaggggagctgcaatcataatccacaaaaaaatacaattc
attgcatctgaaactatttcagaccctcaaggacgatatattattgtatccgggcacctt
tttgaggtaccagttgtcttggtcagtgtctacgcacccaactgggatgacgttaacttt
gtgaaaaaacttttttccttgttaccagatttaaactctttccatctcatacttggtgga
gatctgaattgtgtaatggatacaactatggaccgttccaaccctaaaattgtacctctt
ttaaaaatgtctcaaatatttgccggatatatgaatcagattggctgcatagatccatgg
aggtttttatttccagataaaaaggtattctcatgtttttcacatgttcaccagacgtat
tcgtggatagatta-ttttttgctgataaaagacttatcccggcaataaaaaacatagaa
tactcaactattattgaatccgatcatgcccctgtaatttttgatatttgtttttcatat
aactatacaacaagaccagtatggaagctaaacacaaccttactctcagactcaaacttt
tgcaaattcatatctcgtgcaattgacaattttttaataaataataaatcagactcgata
tcaccgtcactattatgggaaacgtttaaggcggtaataaggggagaaataatatcatac
tcaacctcgcgtaataaggagaggaaacaaactgaggagaaacttattgaatcaatacag
aaaatcgaccgccagtatgctgataccccaacacccgaactgtatagagaaaaacttagt
ttaaagacaaaatatgaattattatcaactgaaaaaacagaacgtaacttattttttgca
cgtgctagattttatgaacacggcgataaagcaggccgtcttctcgcccaacaattaaaa
agtaaatcggcatctcggctcatcccaaagattaagaatacaaaacaagacattacagta
gacccacaagaaataaataatattttttataaatattactctgacctgtacacctcagaa
ttcccacaagaagacagtcccatgtcaacatttttatctaatattaatctacccactgtt
aaaatggatcaaagaaagaacatggatgaacctttacaacttcaagaagtggaaaattca
attaaagctatgcagagtagtaaaacccctggaccagatggatttcccattgagttttac
aaaaaattttcctcacaaatatgccctttactgttaaatatgtttaaccactcgtttgaa
caaaccaaattacctccaacccttacacaggcccatattacagttctcctgaaaccagat
aaagatgccctttactgtagctcttatagacccatttccttactaaatgttgacgtcaaa
attctatctaaattgttagcctcaagaatagagaacataataccagaaataatttaacaa
aaccagacaggctttataaagggacgccactcattcattaacatcagaaacctcctcaat
gttgtgcactctcctgcatcagaggatagttctgaagtgattatctctctagatgcagag
aaggcattcgacagagtcgagtggaaatacttatttgctgtaatgcacaaattcgaattc
ggctcaaaatttatttcttggatgcgcttgctttatcatcaaccaaaagcagccgtactc
actaataaaatagtgtctcaatatttctccttgtctagaggaacacgacaaggatgcccc
cttagccctttgctatttattttggctatagaaccattgtcaacaatactcaaatcatca
caatccatcaggggtattaaaagaatgggtgtagagtataaagtctctttgtatgctgat
gatctgttattatatataactgacccactatcatgcatctctgaaattgataaaatatta
aaagaattcggcaatttttcaggttataaattaaacttctctaaaagtatatgcttccct
ataaataatatggcagttaaaattgcagatactgacttacccttctgtttctccaaatcg
ggatttaaatacttaggaattaatattacccgttcatacacagatttattcaaagcaaat
tatagtcctatacttaaaaaactagaattagatttccaaagatggaatgttatttatttg
tctttagcaggtaaagtcaattgtgttaaaatgaatgtactacccagattattgtactta
tttcaaagcctcccaattttcttgccaaaatctttttttcagtc-gaccaatagactact
gtcttcctttatatggggtggcaaaaagccaagaatacgcagagactttctcgaaagacc
taaaggagatggaggactggctcttccaaatctgttaaactactattgggcagcaaattt
acagaaaataatctattggttaaagttcccacatacagaatggtgtaaagcagaagctaa
gtcttgcaaatcaacttccctaccagcacttattacaatgaagacacctttctcaccatc
acaatattcttcgagtccagtggtaatttcgaccctcaaaatatataatcaatttagaca
agcacttcaattccaagactt------ttctttagaaacccccatatgcaataatcatct
ttttccagcagccaacctagatgctacttttaagaaatggcaggacctgggcatacttac
atgtagagattttttcattgataatatttttgccaatttcaatgacatgagtaaaaaatt
taatcttcaaaaatcag-acttttttcgatacctccaggttcgccactttgttcagaccc
agtgctctgtattccctcaaatgcctgctgaatctggactggatctaattttaaagaccc
ctgtacaccccaaaggtctcatttccaaaatgtataaccttattatgacattccataaca
caacattagagaagattaaaatggaatggatagaagaactaggaattaacatttctgaag
aaacttgggataaagcagttaaaattataaacaagacttcatcatgtgcacgtcttaatc
tgattcagatgaaaattctttaccgtattcactacagc-aaaaccaaactggccaaaatc
taccccaatatagatgaaacatgcgatcgttgcaactcatgcaaggcagacctgacccat
atgttctggtcatgtgacaaactgagac-gattttggtcttcaatatttgaaattt----
-----taaactcagccttcaatttaagaattc------------aaccaaatccggaaat
ggctatttttggagt-----------aacaaatgaggacatcca-----tttagctaaag
aaatagaaaacgcct-----ttgcctttgtaacat-------------taatagctagaa
gaagaat--------------tcttatggagtgga-----aatcac------------ca
atgccac----ctaaactgtcactt----------tggctt-------------------
---agtgatgtaatgctatt-t---------------ttgaaaacagaaaa---------
---------aa------------------------ttaaatat-----------------
---------------tttctcag-------agga----------------------tcaa
cc-aaaa--------------aa-ttttt----------caaa----------------a
c-atgggacc-------------------------ctctaataattcatattgag-----
---------------actaatgtact----------------------------------
------------cctccaa-----------------------------------------
ccataaattccc-----------a-accccaccc-ccac----------ccaccttttta
-ttttatttt--------att--------------------tttttt-----atttaatt
tacttat-------------------ttatttattttttcatttattta-----------
------ttttttctgtaaatttat-------------tttatt-ttcattttta------
----------------ttattattaatatatatat-at-------tttt-----------
-----------------tttatttaatgcat--------------ttccttttcatcaa-
tttatttatttatttat----------ttattt--tatttttttttttttattatgtca-
-------attt----------------------------gtcttttctttt---------
---------------tttcaattt--atgtatggttc------------aaaaaaaaaa-
-----------------aaaaaa----------------------aaacgaa--------
----------aatacctttgtaa------------------------ttgaataccttt-
----------aatgtactgta---------------------------------------
------------------------------------------------------------
------------------------------------------------------------
------------------------------------------------------------
------------------------------------------------------------
--------------------------------------------
>L1-13_DR|871130
------------------------------------------------------------
------------------------------------------------------------
------------------------------------------------------------
------------------------------------------------------------
------------------------------------------------------------
------------------------------------------------------------
------------------------------------------------------------
------------------------------------------------------------
------------------------------------------------------------
------------------------------------------------------------
------------------------------------------------------------
------------------------------------------------------------
------------------------------------------------------------
------------------------------------------------------------
------------------------------------------------------------
------------------------------------------------------------
------------------------------------------------------------
------------------------------------------------------------
------------------------------------------------------------
------------------------------------------------------------
------------------------------------------------------------
------------------------------------------------------------
------------------------------------------------------------
------------------------------------------------------------
------------------------------------------------------------
------------------------------------------------------------
------------------------------------------------------------
------------------------------------------------------------
------------------------------------------------------------
------------------------------------------------------------
------------------------------------------------------------
------------------------------------------------------------
------------------------------------------------------------
------------------------------------------------------------
------------------------------------------------------------
------------------------------------------------------------
------------------------------------------------------------
------------------------------------------------------------
------------------------------------------------------------
------------------------------------------------------------
------------------------------------------------------------
------------------------------------------------------------
------------------------------------------------------------
------------------------------------------------------------
------------------------------------------------------------
------------------------------------------------------------
------------------------------------------------------------
------------------------------------------------------------
------------------------------------------------------------
------------------------------------------------------------
------------------------------------------------------------
------------------------------------------------------------
------------------------------------------------------------
------------------------------------------------------------
------------------------------------------------------------
------------------------------------------------------------
------------------------------------------------------------
------------------------------------------------------------
------------------------------------------------------------
------------------------------------------------------------
------------------------------------------------------------
------------------------------------------------------------
------------------------------------------------------------
------------------------------------------------------------
------------------------------------------------------------
------------------------------------------------------------
------------------------------------------------------------
------------------------------------------------------------
------------------------------------------------------------
------------------------------------------------------------
------------------------------------------------------------
------------------------------------------------------------
------------------------------------------------------------
------------------------------------------------------------
------------------------------------------------------------
------------------------------------------------------------
------------------------------------------------------------
------------------------------------------------------------
------------------------------------------------------------
------------------------------------------------------------
------------------------------------------------------------
------------------------------------------------------------
------------------------------------------------------------
------------------------------------------------------------
------------------------------------------------------------
------------------------------------------------------------
------------------------------------------------------------
------------------------------------------------------------
------------------------------------------------------------
------------------------------------------------------------
------------------------------------------------------------
---------------------t--------------------------------------
------------------------------------------------------------
---------------------------tagatga----------------------tcaa
tc-agaa--------------ca-tttta----------cgaa----------------a
c-atgggacc-------------------------ctttaataatccatattgac-----
---------------agtgatgtact----------------------------------
------------cctccaa-----------------------------------------
ccttgaatcccca------------acatcccctactcttac------------------
------------------------------------------------------------
-------------------------ccccatacattttttttttatttaatta-------
------------------atttat------------tttcctt-----------------
------------------------------------------------------------
-----------------tttagtttgcgtat-----------------------------
----------------------------------------------tttgtttttgttc-
-------attt----------------------------gtttctgt-------------
---------------cttaa------gtttgtagtaa------------aaaaaaaaa--
-------------------------------------------ctaaatgaa--------
----------aataccttttgtta-----------------------ctgaatacctcc-
----------aatgtaatg-------------------------ttgt------------
----------tttat-----------------------caaaaac-acaataaacaaa--
------------------------------------------------------------
------------------------------------------------------------
----------------------------------------------------tataaaaa
a-------------------------------------------
>L1-13_DR|962505
------------------------------------------------------------
------------------------------------------------------------
------------------------------------------------------------
------------------------------------------------------------
------------------------------------------------------------
------------------------------------------------------------
------------------------------------------------------------
------------------------------------------------------------
------------------------------------------------------------
------------------------------------------------------------
------------------------------------------------------------
------------------------------------------------------------
------------------------------------------------------------
------------------------------------------------------------
------------------------------------------------------------
------------------------------------------------------------
------------------------------------------------------------
------------------------------------------------------------
------------------------------------------------------------
------------------------------------------------------------
------------------------------------------------------------
------------------------------------------------------------
------------------------------------------------------------
------------------------------------------------------------
------------------------------------------------------------
------------------------------------------------------------
------------------------------------------------------------
------------------------------------------------------------
------------------------------------------------------------
------------------------------------------------------------
------------------------------------------------------------
------------------------------------------------------------
------------------------------------------------------------
------------------------------------------------------------
------------------------------------------------------------
------------------------------------------------------------
------------------------------------------------------------
------------------------------------------------------------
------------------------------------------------------------
------------------------------------------------------------
------------------------------------------------------------
------------------------------------------------------------
------------------------------------------------------------
------------------------------------------------------------
------------------------------------------------------------
------------------------------------------------------------
------------------------------------------------------------
------------------------------------------------------------
------------------------------------------------------------
------------------------------------------------------------
------------------------------------------------------------
------------------------------------------------------------
------------------------------------------------------------
------------------------------------------------------------
------------------------------------------------------------
------------------------------------------------------------
------------------------------------------------------------
------------------------------------------------------------
------------------------------------------------------------
------------------------------------------------------------
------------------------------------------------------------
------------------------------------------------------------
------------------------------------------------------------
------------------------------------------------------------
------------------------------------------------------------
------------------------------------------------------------
------------------------------------------------------------
------------------------------------------------------------
------------------------------------------------------------
------------------------------------------------------------
------------------------------------------------------------
------------------------------------------------------------
------------------------------------------------------------
------------------------------------------------------------
------------------------------------------------------------
------------------------------------------------------------
------------------------------------------------------------
------------------------------------------------------------
------------------------------------------------------------
------------------------------------------------------------
------------------------------------------------------------
------------------------------------------------------------
------------------------------------------------------------
------------------------------------------------------------
------------------------------------------------------------
------------------------------------------------------------
------------------------------------------------------------
------------------------------------------------------------
------------------------------------------------------------
------------------------------------------------------------
------------------------------------------------------------
------------------------------------------------------------
------------------------------------------------------------
------------------------------------------------------------
------------------------------------------------------------
-----------------------------------ttttatta-----------------
-------------ttattaattaatt----------------------------------
------------------------------------------------------------
-------------------------acattatttaatt----------------------
------------------------------------------------------------
-----------------------------------aatttttttatttaatttat-----
---------------taaatttaa--------ttactttatctctttttt----------
------------------------------------------------------------
------------------ttatttgttattt-----------------------------
-------------------------------------------------tattctgtcc-
-------gtct----------------------------gtctctat-------------
---------------cttaaatta--atttttggtaa------------aaaaaaaa---
---------------ctaaaaaac------------------taaacataaa--------
------------tgcctctta--------------------------ctgaataccttt-
----------aatataatctact---------------------ttgt------------
----------tttgt-----------------------caaaaac-acaataaaaa----
------------------------------------------------------------
------------------------------------------------------------
------------------------------------------------------------
--------------------------------------------
>L1-13_DR|962506
-----------gacttccggtttggcaatgtgagaagacgacgcctatcaacagagctcc
cgatcatttctgataatataactttaaatagtggcatttaaataatctaaaacgtttttt
ttaagtgttaaaacagtgcttaacacgaacgtgtcgagactacatgatgagcaagaataa
atcagccgcaaatgccccgccaacgacgagaaccagcgtggctagcaaattagccacgat
ggctaccgcggccaaatccgaagaaacccaagaagacgataacggcgtaacaatgagcca
actcgtagcagaactaacaaagcaacgaacctcgataaaagaagacatctcagctctgat
tcaagaatcaatagtgtctcttcagacatcggtcaatgccttgacggaaacgatggcgag
tttccagtctcgcttatgcgccacagagacactcgcgagcgaaaacttttcagcgctggc
tgcggccgaaaaaactattaaagccctgaaagagcaaaacacgacactattggatcgagt
ggacgacttggaaaaccggtcgcggagagcaaatctcaggattttaaatatcccggagaa
cagcgagaaaggtcagccgactgttaaatttgtgtccgagatgctaatggaaatcatggg
tgaagaagtcttcgaaaaacctccagaattggaacgagcacaccgttcgctcggtccaaa
accacaggatggccgacctcctcgaccacttgtcgtgtgttttcacagatttcaagagaa
agaaaaagcactaagatgggccaggcagaatgaggtaaaatacaagggctcgactttgag
gatttatcctgacatctccgccgatctcgccagaaagcgtgccatgttcaaagatgtcaa
acaactgctgtatcaaaaaaaggtacgattccagttactgcatcctgcacggctacgagt
tcattatgaagaacaaactttccttttcgatacgccagagaaagcgcagcaatttttcga
ccagcggattgctacacatgataactcttgacttcacaaacactgtgaactgatgaagga
tcacgttgactttcagacactgaacttgtaagatacataatatatttaactgggctgcta
tgcagattgttta-atataaatagatatccgcgttgaacaattctgcagtaagttgagat
atgttttatctaactttattattaagggaaacgtgtcttattattatttaagatctgcag
atactttatttttattta-tttctattatgcagcactgtatttattaacggtacttaaac
acatttatttgtaagtttgattggtcactttatgcctaacttatattactttgggagctt
tgaggagaatagaagcacatagacttggaatatcgggagcagagagaagtttgtgaactg
cggtttgtcattgttcaaagggcaaatctagattgtattatagtttttgttgtttaccaa
gattcaaccacgttatgtcgttatttttattataattttttttcttcttttttttttttt
tttttttttttttttttctttctctccccccaactccccaacccacacccaatatacaaa
gtttgggtacatagctgttgaataaaaatggcaaacacaggcgataaggaaaacacaaaa
agttcagcagtacgctttgttagctggaatgttagagggttaaacggaccagtgaaaaga
actcgcatatttacacatattaaaaaattaaaaacagaaatagcctttctacaggaaact
cacttgcgtgttgaagaccataatcgacttaggaaaaattgggttggtcagatttatcac
tccagctttaatcacagaacaaggggagctgcaatcataatccacaaaaaaatacaattc
attgcatctgaaactatttcagaccctcaaggacgatatattattgtatccgggcacctt
tttgaggtaccagttgtcttggtcagtgtctacgcacccaactgggatgacgttaacttt
gtgaaaaaacttttttccttgttaccagatttaaactctttccatctcatacttggtgga
gatctgaattgtgtaatggatacaactatggaccgttccaaccctaaaattgtacctctt
ttaaaaatgtctcaaatatttgccggatatatgaatcagattggctgcatagatccatgg
aggtttttatttccagataaaaaggtattctcatgtttttcacatgttcaccagacgtat
tcgcggatagattatttttttgctgataaaagacttatcccggcaataaaaaacatagaa
tactcaactattattgaatccgatcatgcccctgtaatttttgatatttgtttttcatat
aactatacaacaagaccagtatggaagctaaacacaaccttactctcagactcaaacttt
tgcaaattcatatctcgtgcaattgacaattttttaataaataataaatcagactcgata
tcaccatcactattatgggaaacgtttaaggcggtaataaggggagaaataatatcatac
tcaacctcgcgtaataaggagaggaaacaaactgaggagaaacttattgaatcaatacag
aaaatcgatcgccagtatgctgataccccaacacccgaactgtatagagaaaaacttagt
ttaaagacaaaatatgaattattatcaactgaaaaaacagaacgtaacttattttttgca
cgtgctagattttatgaacacggcgataaagcaggccgtcttctcgcccaacaattaaaa
agtaaatcggcatctcaggtcatcccaaagattaagaatacaaaacaagacattacagta
gacccacaagaaataaataatattttttataaatattactctaacctgtacacctcagaa
ttcccacaagaagacagtcccatgtcaacatttttatctaatattaatctacccactgtt
aaaatggatcaaagaaagaacatggatgaacctttacaacttcaagaagtggaaaattca
attaaagctatgcagagtagtaaaacccctggaccagatggatttcccattgagttttac
aaaaaattttcctcacaaatatgccctttactgttaaatatgtttaaccactcgtttgaa
caaaccaaattacctccaacccttacacaggcccatattacagttctcctgaaaccagat
aaagatgccctttactgtagctcttatagacctatttccttactaaatgttgacgtcaaa
attctatctaaattgttagcctcaagaatagagaacataataccagaaataatttcacaa
aaccagacaggctttataaagggacgccactcattcattaacatcagaaacctcctcaat
gttgtgcactctcctgcatcagaggatagtcctgaagtgattatctctctagatgcagag
aaggcattcgacagagtcgagtggaaatacttatttgctgtaatgcacaaattcgaattc
ggctcaaaatttatttcttggatacgcttgctttatcatcaaccaaaagcagccgtactc
actaataaaatagtgtctcaatatttctccttgtctagaggaacacgacaaggatgcccc
cttagccctttgctatttattttggctatagaaccattgtcaacaatactcaaatcatca
caatccatcaggggtattaaaagaaggggtgtagagtataaagtctctttgtatgctgat
gatttgttattatatataactgacccactatcatgcatctctgaaattgataaaatatta
aaagaattcggtaatttttcaggttataaattaaacttctctaaaagtatatgcttccct
ataaataatatggcagttaaaattgcagatactgacttacccttctgtttctccaaatcg
ggatttaaatacttaggaattaatattacccgttcatacacagatttattcaaagcaaat
tatagtcctatacttaaaaaactagaattagatttccaaagatggaatgttatttatttg
tctttagcaggtaaagtcaattgtgttaaaatgaatgtactacccagattattgtactta
tttcaaagcctcccaattttcttgccaaaatctttttttcagtc-gaccaatagactact
gtcttcctttatatggggtggcaaaaagccaagaatacgcagagactttcttgaaagacc
taaaggagatggaggactggctcttccaaatctgttaaactactattgggcagcaaattt
acagaaaataatctattggttaaagttcccacatacagaatggtgtgaagcagaagctaa
gtcttgcaaatcaacttccctaccagcacttattacaatgaagacacctttctcaccatc
acaatattcttcgagtccagtggtaatttcgaccctcaaaatatataaccaatttagaca
agcacttcaattccaagactt------ttctttagaaacccccatatgcaataatcatct
ttttccagcagccaacctagatgctacttttaagaaatggcaggacctgggcatacttac
atgtagagattttttcattgataatatttttgccaatttcaatgacatgagtaaaaaatt
taatcttcaaaaatcag-acttttttcgatacctccaggttcgctactttgttcagaccc
agtgctctgtattccctcaaatgcctgctgaatctggactggatctaattttaaagaccc
ctgtacaccccaaaggtctcatttccaaaatgtataacctcattatgacattccataata
caacattagagaagattaaaacggaatggatagaagaactaggaattaatatttctgaag
aaacttgggataaagcagttaaaattataaacaagacttcatcatgtgcacgtcttaatc
tgattcagatgaaaattctttactgtattcactacagc-aaaaccaaactggccaaaatc
taccccaatatagatgaaacatgcgatcgttgcaactcatgcaaggcagacctgacccat
atgttctggtcatgtgacaaactgagac-gattttggtcttcaatatttgaaattt----
-----taaactcagccttcaatttaagaattc------------aaccaaatccggaaat
ggctatttttggagt-----------aacaaatgaggacatcca-----tttagctaaag
aaatagaaaacgcct-----ttgcctttgtaacat-------------taatagctagaa
gaagaat--------------tcttatggagtgga-----aatcac------------ca
atgccac----ctaaactgtcactt----------tggctt-------------------
---agtgatgtaatgctatt-t---------------ttgaaaacagaaaa---------
---------aa------------------------ttaaatat-----------------
---------------tttctcag-------agga----------------------tcaa
cc-aaaa--------------aa-ttttt----------caaa----------------a
c-atgggacc-------------------------ctctaataattcatattgag-----
---------------actaatgtact----------------------------------
------------cctccaa-----------------------------------------
ccataaattccc-----------a-accccaccc-ccac----------ccacctttttt
-tttcttttt--------tttttt-----------tctttttttttt-----ttttaatt
tacttat-------------------ttatttattttttcaattattta-----------
------ttttttctgtaaatttat-------------tttatt-ttcattttta------
----------------ttattattaatata----------------ttt-----------
-----------------tttatttaatgcat--------------ttccttttcatcaat
ttt--ttttatttttattatttttttatttatt--tatttatttttttttattatgtca-
-------attt----------------------------gtctttttttt----------
---------------gttcaattt--atgtatggttc------------aaaaaaaaa--
-----------------aagaaa----------------------aaacgaa--------
----------aatacctttgtaa------------------------ttgaataccttt-
----------aatgtactgtacc---------------------t---------------
----------tttgt-----------------------caaaaac-acaataaaaaaa--
------------------------------------------------------------
------------------------------------------------------------
-----------------------------------------------------aaaaaaa
aa------------------------------------------
>L1-13_DR|962507
------------------------------------------------------------
------------------------------------------------------------
------------------------------------------------------------
------------------------------------------------------------
------------------------------------------------------------
------------------------------------------------------------
------------------------------------------------------------
------------------------------------------------------------
------------------------------------------------------------
------------------------------------------------------------
------------------------------------------------------------
------------------------------------------------------------
------------------------------------------------------------
------------------------------------------------------------
------------------------------------------------------------
------------------------------------------------------------
------------------------------------------------------------
------------------------------------------------------------
------------------------------------------------------------
------------------------------------------------------------
------------------------------------------------------------
------------------------------------------------------------
------------------------------------------------------------
------------------------------------------------------------
------------------------------------------------------------
------------------------------------------------------------
------------------------------------------------------------
------------------------------------------------------------
------------------------------------------------------------
------------------------------------------------------------
------------------------------------------------------------
------------------------------------------------------------
------------------------------------------------------------
------------------------------------------------------------
------------------------------------------------------------
------------------------------------------------------------
------------------------------------------------------------
------------------------------------------------------------
------------------------------------------------------------
------------------------------------------------------------
------------------------------------------------------------
------------------------------------------------------------
------------------------------------------------------------
------------------------------------------------------------
------------------------------------------------------------
------------------------------------------------------------
------------------------------------------------------------
------------------------------------------------------------
------------------------------------------------------------
------------------------------------------------------------
------------------------------------------------------------
------------------------------------------------------------
------------------------------------------------------------
------------------------------------------------------------
------------------------------------------------------------
------------------------------------------------------------
------------------------------------------------------------
------------------------------------------------------------
------------------------------------------------------------
------------------------------------------------------------
------------------------------------------------------------
------------------------------------------------------------
------------------------------------------------------------
------------------------------------------------------------
------------------------------------------------------------
------------------------------------------------------------
------------------------------------------------------------
------------------------------------------------------------
------------------------------------------------------------
------------------------------------------------------------
------------------------------------------------------------
------------------------------------------------------------
------------------------------------------------------------
------------------------------------------------------------
------------------------------------------------------------
------------------------------------------------------------
------------------------------------------------------------
------------------------------------------------------------
------------------------------------------------------------
------------------------------------------------------------
------------------------------------------------------------
------------------------------------------------------------
------------------------------------------------------------
------------------------------------------------------------
------------------------------------------------------------
------------------------------------------------------------
------------------------------------------------------------
------------------------------------------------------------
-----------------------------taacat-------------taatagctagaa
gaaaaat--------------tcttatggagtgga-----aatcac------------ca
atgccac----ctaaactgtcactt----------tggctt-------------------
---agtaatgtaatgctatt-t---------------ttgaaaacagaaaa---------
--------aaa------------------------tttaatat-----------------
---------------tttctcag-------agga----------------------tcaa
ccaaata-----------------ttttt----------caaa----------------c
c-atgggacc-------------------------ctctaataattcatattgag-----
---------------actaatgtact----------------------------------
------------ccttccttt---------------------------------------
ttgtaaattttt------------------------------------------------
------------------------------------------------------------
-----------------------------------------tttatttta----------
-----ttctcattattattattat-------------tattactattattattatttc--
-------------ttcttattattaatata----------------ttt-----------
-----------------tttaattaatgcat--------------ttccttttcataata
a--------------------------------------------tttttattatgatc-
-------attt----------------------------gtctttgt-------------
---------------ttcaaattt--atgtatggttc------------aaaaaaaaa--
------------------aagaa-------------------------------------
----------aatacctttgtca------------------------ttgaataccttt-
----------aatgtactgtacc---------------------t---------------
----------tttgt-----------------------caaaaac-acaataaaaaaat-
------------------------------------------------------------
------------------------------------------------------------
----------------------------------------------------tataaaaa
aa------------------------------------------
>L1-13_DR|962508
------------------------------------------------------------
------------------------------------------------------------
------------------------------------------------------------
------------------------------------------------------------
------------------------------------------------------------
------------------------------------------------------------
------------------------------------------------------------
------------------------------------------------------------
------------------------------------------------------------
------------------------------------------------------------
------------------------------------------------------------
------------------------------------------------------------
------------------------------------------------------------
------------------------------------------------------------
------------------------------------------------------------
------------------------------------------------------------
------------------------------------------------------------
------------------------------------------------------------
------------------------------------------------------------
------------------------------------------------------------
------------------------------------------------------------
------------------------------------------------------------
------------------------------------------------------------
------------------------------------------------------------
------------------------------------------------------------
------------------------------------------------------------
------------------------------------------------------------
------------------------------------------------------------
------------------------------------------------------------
------------------------------------------------------------
------------------------------------------------------------
------------------------------------------------------------
------------------------------------------------------------
------------------------------------------------------------
------------------------------------------------------------
------------------------------------------------------------
------------------------------------------------------------
------------------------------------------------------------
------------------------------------------------------------
------------------------------------------------------------
------------------------------------------------------------
------------------------------------------------------------
------------------------------------------------------------
------------------------------------------------------------
------------------------------------------------------------
------------------------------------------------------------
------------------------------------------------------------
------------------------------------------------------------
------------------------------------------------------------
------------------------------------------------------------
------------------------------------------------------------
------------------------------------------------------------
------------------------------------------------------------
------------------------------------------------------------
------------------------------------------------------------
------------------------------------------------------------
------------------------------------------------------------
------------------------------------------------------------
------------------------------------------------------------
------------------------------------------------------------
------------------------------------------------------------
------------------------------------------------------------
------------------------------------------------------------
------------------------------------------------------------
------------------------------------------------------------
------------------------------------------------------------
------------------------------------------------------------
------------------------------------------------------------
------------------------------------------------------------
------------------------------------------------------------
------------------------------------------------------------
------------------------------------------------------------
------------------------------------------------------------
------------------------------------------------------------
------------------------------------------------------------
------------------------------------------------------------
------------------------------------------------------------
------------------------------------------------------------
------------------------------------------------------------
------------------------------------------------------------
------------------------------------------------------------
----------------------------------aaaaaaaggaa---------------
------------------------------------------------------------
---------------------------------------aaaac----------------
------------------------------------------------------------
--------------taacaaaacgaaaatacctttgttactgaatacttgcaattt----
-----aatgtaccttgctttatcaaaa---------------------------------
--------------------------acacaataaaaaca---a-----tctaaccaaag
acacagaaaatgcct-----tggcctctataacat-------------taatagctagaa
gaagaat--------------tcttgtatagtgga-----attcac------------ca
atgccac----ctaaactgtcactt----------tggctt-------------------
---agtggtgtaatgttatt-t---------------ttaaaaacagaaaa---------
---------aat------------------------------------------------
------------------------------gtaa----------------------ttaa
cc-agaa--------------ca-tttta----------caaa----------------a
c-atgggact-------------------------cttcaataatccatatataacgaa-
---------------tccaaccccct----------------------------------
------------cccccaa-----------------------------------------
----------------------ca-tctcctccc--------------cctactccataa
------------------------------------------------------------
-------------------------gttttgttttcttttatttatttat----------
-------------------------------------ttttat-----------------
------------------------------------------------------------
-----------------cttatttaattcat--------------ttctttttctt----
------------------------------------------------------------
-------attt----------------------------atttttt--------------
------------------------------------------------------------
------------------------------------------------------------
------------------------------------------------------------
------------------------------------------------------------
------------------------------------------------------------
------------------------------------------------------------
------------------------------------------------------------
------------------------------------------------------------
--------------------------------------------
>L1-13_DR|962509
------------------------------------------------------------
------------------------------------------------------------
------------------------------------------------------------
------------------------------------------------------------
------------------------------------------------------------
------------------------------------------------------------
------------------------------------------------------------
------------------------------------------------------------
------------------------------------------------------------
------------------------------------------------------------
------------------------------------------------------------
------------------------------------------------------------
------------------------------------------------------------
------------------------------------------------------------
------------------------------------------------------------
------------------------------------------------------------
------------------------------------------------------------
------------------------------------------------------------
------------------------------------------------------------
------------------------------------------------------------
------------------------------------------------------------
------------------------------------------------------------
------------------------------------------------------------
------------------------------------------------------------
------------------------------------------------------------
------------------------------------------------------------
------------------------------------------------------------
------------------------------------------------------------
------------------------------------------------------------
------------------------------------------------------------
------------------------------------------------------------
------------------------------------------------------------
------------------------------------------------------------
------------------------------------------------------------
------------------------------------------------------------
------------------------------------------------------------
------------------------------------------------------------
------------------------------------------------------------
------------------------------------------------------------
------------------------------------------------------------
------------------------------------------------------------
------------------------------------------------------------
------------------------------------------------------------
------------------------------------------------------------
------------------------------------------------------------
------------------------------------------------------------
------------------------------------------------------------
------------------------------------------------------------
------------------------------------------------------------
------------------------------------------------------------
------------------------------------------------------------
------------------------------------------------------------
------------------------------------------------------------
------------------------------------------------------------
------------------------------------------------------------
------------------------------------------------------------
------------------------------------------------------------
------------------------------------------------------------
------------------------------------------------------------
------------------------------------------------------------
------------------------------------------------------------
------------------------------------------------------------
------------------------------------------------------------
------------------------------------------------------------
------------------------------------------------------------
------------------------------------------------------------
------------------------------------------------------------
------------------------------------------------------------
------------------------------------------------------------
------------------------------------------------------------
------------------------------------------------------------
------------------------------------------------------------
------------------------------------------------------------
------------------------------------------------------------
------------------------------------------------------------
------------------------------------------------------------
------------------------------------------------------------
------------------------------------------------------------
------------------------------------------------------------
------------------------------------------------------------
------------------------------------------------------------
------------------------------------------------------------
------------------------------------------------------------
----tcagatgaaaactctttaccgtattcactacagc-aaaaccaaactggctaaaatc
taccccagtatagatgaaacatgcgatcgttgcaattcatacaaggcagacctaacccat
atgttctgctcatgtgacaaactgagac-gattttggtcttcaatatttgaaattt----
-----taaactcagccttcaatttaagaattc------------aaccaaatccggaaat
ggctatttttgtagt-----------agcaaatgaggacatcca-----tgtagccaaag
aaatagaaaacccct-----ttgcctttgtaacct-------------taatagcaagaa
gaagaat--------------tctaatggagtgga-----aatcac------------ca
atgccac----ctaaactgtcactt----------tggctt-------------------
---agtgatgtaatgttatt-t---------------ttgaaaacagaaaa---------
--------taa------------------------tttaatat-----------------
---------------tttctcag-------agga----------------------tcaa
cc-aaaa--------------ca-ttttt----------caaa----------------a
c-ataggatc-------------------------ctctaataatttatattgag-----
---------------agtaatgtact----------------------------------
------------ccttcaa-----------------------------------------
acataaattccc-----------a-actccaccc-cccc----------cccc-------
------------------------------------------------------------
-------------------------------tttctttttatttattta-----------
------tttattta----------------------------------------------
------------------------------------------------------------
------------------------------------------------------------
------------------------------------------------------------
------------------------------------------------------------
------------------------------------------------------------
------------------------------------------------------------
------------------------------------------------------------
------------------------------------------------------------
------------------------------------------------------------
------------------------------------------------------------
------------------------------------------------------------
------------------------------------------------------------
--------------------------------------------
>L1-13_DR|962510
------------------------------------------------------------
------------------------------------------------------------
------------------------------------------------------------
------------------------------------------------------------
------------------------------------------------------------
------------------------------------------------------------
------------------------------------------------------------
------------------------------------------------------------
------------------------------------------------------------
------------------------------------------------------------
------------------------------------------------------------
------------------------------------------------------------
------------------------------------------------------------
------------------------------------------------------------
------------------------------------------------------------
------------------------------------------------------------
------------------------------------------------------------
------------------------------------------------------------
------------------------------------------------------------
------------------------------------------------------------
------------------------------------------------------------
------------------------------------------------------------
------------------------------------------------------------
------------------------------------------------------------
------------------------------------------------------------
------------------------------------------------------------
------------------------------------------------------------
------------------------------------------------------------
------------------------------------------------------------
------------------------------------------------------------
------------------------------------------------------------
------------------------------------------------------------
------------------------------------------------------------
------------------------------------------------------------
------------------------------------------------------------
------------------------------------------------------------
------------------------------------------------------------
------------------------------------------------------------
------------------------------------------------------------
------------------------------------------------------------
------------------------------------------------------------
------------------------------------------------------------
------------------------------------------------------------
------------------------------------------------------------
------------------------------------------------------------
------------------------------------------------------------
------------------------------------------------------------
------------------------------------------------------------
------------------------------------------------------------
------------------------------------------------------------
------------------------------------------------------------
------------------------------------------------------------
------------------------------------------------------------
------------------------------------------------------------
------------------------------------------------------------
------------------------------------------------------------
------------------------------------------------------------
------------------------------------------------------------
------------------------------------------------------------
------------------------------------------------------------
------------------------------------------------------------
------------------------------------------------------------
------------------------------------------------------------
------------------------------------------------------------
------------------------------------------------------------
------------------------------------------------------------
------------------------------------------------------------
------------------------------------------------------------
------------------------------------------------------------
------------------------------------------------------------
------------------------------------------------------------
------------------------------------------------------------
------------------------------------------------------------
------------------------------------------------------------
------------------------------------------------------------
------------------------------------------------------------
-------------------------------------------------ggcatacttac
atgtagagattttttcattgataatatttttgccaatttcaatgacatgagtaaaaaatt
taatcttcaaaaatcag-acttttttcgatacctccaggttcgccactttgttcagaccc
agtgctctgtattccctcaaatgcctgctaaatctggactgaatctaattttaaagaccc
ctgtacaccccaaaggtctcatttccaaaatgtataaccttattatgacattccgtaaca
caacattagagaagattaaaatggaacggatagaagaactaggaattaatatttctgaag
aaacttaggataaagcagttaaaattataaacaagacttcatcatgtgcgcgtcttaatc
tgattcagatgaaaattctttaccgtattcactacagc-aaaaccaaactggctaaaatc
taccccaatatagatgaaacatgcgatcgttacaactcatgcaaggcagacctgacccat
atgttctggtcatgtgacaaactgagac-gattttggtcttcaatatttgaaattt----
-----taaactcagccttcaatttaagaattc------------aaccaaatccggaaat
ggctatttttggagt-----------aacaaatgaggacatcca-----tttagctaaag
aaatagaaaacgcct-----ttgcctttgtaacat-------------taatagctagaa
gaagaat--------------tcttatggagtgga-----aatcac------------ca
atgccac----ctaaactgtcactt----------tggctt-------------------
---agtgatgtaatgctatt-t---------------ttgaaaacagaaaa---------
---------aa------------------------ttaaatat-----------------
---------------tttctcag-------agga----------------------tcaa
cc-aaaa--------------aa-ttttt----------caaa----------------a
c-atgggacc-------------------------ctctaataattcatattgag-----
---------------actaatgtact----------------------------------
------------cctccaa-----------------------------------------
ccataaattca-------------------------------------------------
------------------------------------------------------------
------------------------------------------------------------
------------------------------------------------------------
------------------------------------------------------------
------------------------------------------------------------
------------------------------------------------------------
------------------------------------------------------------
------------------caattt--atgtatgattc------------aaaaaaaaa--
-----------------aagaaa----------------------aaacgaa--------
----------aatacctttgtaa------------------------ttgaataccttt-
----------aatgtactgtacc---------------------t---------------
----------tttgt-----------------------caaaaac-acaattaaaaaa--
------------------------------------------------------------
------------------------------------------------------------
-----------------------------------------------------aaaaaaa
aa------------------------------------------
>L1-13_DR|962511
------------------------------------------------------------
------------------------------------------------------------
------------------------------------------------------------
------------------------------------------------------------
------------------------------------------------------------
------------------------------------------------------------
------------------------------------------------------------
------------------------------------------------------------
------------------------------------------------------------
------------------------------------------------------------
------------------------------------------------------------
------------------------------------------------------------
------------------------------------------------------------
------------------------------------------------------------
------------------------------------------------------------
------------------------------------------------------------
------------------------------------------------------------
------------------------------------------------------------
------------------------------------------------------------
------------------------------------------------------------
------------------------------------------------------------
------------------------------------------------------------
------------------------------------------------------------
------------------------------------------------------------
------------------------------------------------------------
------------------------------------------------------------
------------------------------------------------------------
------------------------------------------------------------
------------------------------------------------------------
------------------------------------------------------------
------------------------------------------------------------
------------------------------------------------------------
------------------------------------------------------------
------------------------------------------------------------
------------------------------------------------------------
------------------------------------------------------------
------------------------------------------------------------
------------------------------------------------------------
------------------------------------------------------------
------------------------------------------------------------
------------------------------------------------------------
------------------------------------------------------------
------------------------------------------------------------
------------------------------------------------------------
------------------------------------------------------------
------------------------------------------------------------
------------------------------------------------------------
------------------------------------------------------------
------------------------------------------------------------
------------------------------------------------------------
------------------------------------------------------------
------------------------------------------------------------
------------------------------------------------------------
------------------------------------------------------------
------------------------------------------------------------
------------------------------------------------------------
------------------------------------------------------------
------------------------------------------------------------
------------------------------------------------------------
------------------------------------------------------------
------------------------------------------------------------
------------------------------------------------------------
------------------------------------------------------------
------------------------------------------------------------
------------------------------------------------------------
------------------------------------------------------------
------------------------------------------------------------
------------------------------------------------------------
------------------------------------------------------------
------------------------------------------------------------
------------------------------------------------------------
------------------------------------------------------------
------------------------------------------------------------
------------------------------------------------------------
------------------------------------------------------------
------------------------------------------------------------
------------------------------------------------------------
------------------------------------------------------------
------------------------------------------------------------
------------------------------------------------------------
------------------------------------------------------------
------------------------------------------------------------
------------------------------------------------------------
------------------------------------------------------------
------------------------------------------------------------
------------------------------------------------------------
------------------------------------------------------------
------------------------------------------------------------
------------------------------------------------------------
------------------------------------------------------------
-------------------------------------gctt-------------------
---ggtgatgtaatgctttt-t---------------ttgaaaacagaaaaa--------
--------aaaaat----------------------------------------------
---------------cttctcag-------aaga----------------------acaa
cg-agga--------------ta-tttta----------caaa----------------a
c-atgagacc-------------------------ctttaat---ccatattgag-----
---------------aataatgtact----------------------------------
------------cctccaa-----------------------------------------
gcaagaatccccca-----------acatcccccccctt---------------------
------------------------------------------------------------
-------------------------actctcgtaagatttatttatttattta-------
------------------------------------------------------------
------------------------------------------------------------
-----------------attatttatttaat-----------------------------
-------------------------------------------cattcatgtttcgttt-
-------attt-------------------------------------------------
-----------------------------tataattt-----------------------
------------------------------------------------------------
------------------------------------------------------------
------------------------------------------------------------
----------ttttt---------------------------------------------
------------------------------------------------------------
------------------------------------------------------------
------------------------------------------------------------
--------------------------------------------
>L1-13_DR|962512
------------------------------------------------------------
------------------------------------------------------------
------------------------------------------------------------
------------------------------------------------------------
------------------------------------------------------------
------------------------------------------------------------
------------------------------------------------------------
------------------------------------------------------------
------------------------------------------------------------
------------------------------------------------------------
------------------------------------------------------------
------------------------------------------------------------
------------------------------------------------------------
------------------------------------------------------------
------------------------------------------------------------
------------------------------------------------------------
------------------------------------------------------------
------------------------------------------------------------
------------------------------------------------------------
------------------------------------------------------------
------------------------------------------------------------
------------------------------------------------------------
------------------------------------------------------------
------------------------------------------------------------
------------------------------------------------------------
------------------------------------------------------------
------------------------------------------------------------
------------------------------------------------------------
------------------------------------------------------------
------------------------------------------------------------
------------------------------------------------------------
------------------------------------------------------------
------------------------------------------------------------
------------------------------------------------------------
------------------------------------------------------------
------------------------------------------------------------
------------------------------------------------------------
------------------------------------------------------------
------------------------------------------------------------
------------------------------------------------------------
------------------------------------------------------------
------------------------------------------------------------
------------------------------------------------------------
------------------------------------------------------------
------------------------------------------------------------
------------------------------------------------------------
------------------------------------------------------------
------------------------------------------------------------
------------------------------------------------------------
------------------------------------------------------------
------------------------------------------------------------
------------------------------------------------------------
------------------------------------------------------------
------------------------------------------------------------
------------------------------------------------------------
------------------------------------------------------------
------------------------------------------------------------
------------------------------------------------------------
------------------------------------------------------------
------------------------------------------------------------
------------------------------------------------------------
------------------------------------------------------------
------------------------------------------------------------
------------------------------------------------------------
------------------------------------------------------------
------------------------------------------------------------
------------------------------------------------------------
------------------------------------------------------------
------------------------------------------------------------
------------------------------------------------------------
------------------------------------------------------------
------------------------------------------------------------
------------------------------------------------------------
------------------------------------------------------------
------------------------------------------------------------
------------------------------------------------------------
------------------------------------------------------------
------------------------------------------------------------
------------------------------------------------------------
------------------------------------------------------------
------------------------------------------------------------
------------------------------------------------------------
------------------------------------------------------------
------------------------------------------------------------
------------------------------------------------------------
------------------------------------------------------------
------------------------------------------------------------
------------------------------------------------------------
------------------------------------------------------------
------------------------------------------------------------
------------------------------------------------------------
------------------------------------------------------------
------------------------------------------------------------
------------------------------------------------------------
------------------------------------------------------------
------------------------------------------------------------
----------------------tact----------------------------------
------------cctccta-----------------------------------------
ccataaattccc-----------a-atcccaccc-ccac----------ccactcttttt
ttat-----------------------------tttattattatttt-----ttttgggt
tgttttttaa---------atttat-tcatttaatttttaatttattta-----------
-----ttttttttggtaaatttat-------------ttttat-tttattttca------
-------------tttttattattaatata----------------ttt-----------
-----------------tttatttaatgcat--------------ttccttttcataaaa
a--------------------------------------------tttttattatgtta-
-------attt----------------------------gtctctttt------------
---------------tttaaattt--atgtatggtta------------aaaaaaaaa--
-------------------gaat----------------------aaacgaa--------
----------aatacctttgtaa------------------------ttgaataccttt-
----------aatgtactgtacc---------------------t---------------
----------tttgt-----------------------caaaaac-acaataaaaa----
------------------------------------------------------------
------------------------------------------------------------
------------------------------------------------------------
--------------------------------------------
>L1-13_DR|962513
------------------------------------------------------------
------------------------------------------------------------
------------------------------------------------------------
------------------------------------------------------------
------------------------------------------------------------
------------------------------------------------------------
------------------------------------------------------------
------------------------------------------------------------
------------------------------------------------------------
------------------------------------------------------------
------------------------------------------------------------
------------------------------------------------------------
------------------------------------------------------------
------------------------------------------------------------
------------------------------------------------------------
------------------------------------------------------------
------------------------------------------------------------
------------------------------------------------------------
------------------------------------------------------------
------------------------------------------------------------
------------------------------------------------------------
------------------------------------------------------------
------------------------------------------------------------
------------------------------------------------------------
------------------------------------------------------------
------------------------------------------------------------
------------------------------------------------------------
------------------------------------------------------------
------------------------------------------------------------
------------------------------------------------------------
------------------------------------------------------------
------------------------------------------------------------
------------------------------------------------------------
------------------------------------------------------------
------------------------------------------------------------
------------------------------------------------------------
------------------------------------------------------------
------------------------------------------------------------
------------------------------------------------------------
------------------------------------------------------------
------------------------------------------------------------
------------------------------------------------------------
------------------------------------------------------------
------------------------------------------------------------
------------------------------------------------------------
------------------------------------------------------------
------------------------------------------------------------
------------------------------------------------------------
------------------------------------------------------------
------------------------------------------------------------
------------------------------------------------------------
------------------------------------------------------------
------------------------------------------------------------
------------------------------------------------------------
------------------------------------------------------------
------------------------------------------------------------
------------------------------------------------------------
------------------------------------------------------------
------------------------------------------------------------
------------------------------------------------------------
------------------------------------------------------------
------------------------------------------------------------
------------------------------------------------------------
------------------------------------------------------------
------------------------------------------------------------
------------------------------------------------------------
------------------------------------------------------------
------------------------------------------------------------
------------------------------------------------------------
------------------------------------------------------------
------------------------------------------------------------
------------------------------------------------------------
------------------------------------------------------------
------------------------------------------------------------
------------------------------------------------------------
------------------------------------------------------------
------------------------------------------------------------
------------------------------------------------------------
------------------------------------------------------------
------------------------------------------------------------
------------------------------------------------------------
------------------------------------------------------------
------------------------------------------------------------
------------------------------------------------------------
------------------------------------------------------------
------------------------------------------------------------
------------------------------------------------------------
------------------------------------------------------------
------------------------------------------------------------
------------------------------------------------------------
------------------------------------------------------------
------------------------------------------------------------
------------------------------------------------------------
------------------------------------------------------------
------------------------------------------------------------
------------------------------------------------------------
------------------------------------------------------------
------------------------------------------------------------
------------------------------------------------------------
------------------------------------------------------------
-------------------------------------tttaatttatta-----------
-----tt-ttttctgtacatttat-------------tttatt-tt--ttttta------
----------------ttattattaatata---------------tttt-----------
------------------ttatttaatgcat--------------ttccttttcatcaat
t----tttttttattatta--------tttt------------------ttttatgtca-
-------attt----------------------------gtcttttctttt---------
---------------tttcaattt--atgtatggttc-------------aaaaaaaa--
--------------ga-aagaaa----------------------aaacgaa--------
----------aatacctttgtaa------------------------ttgaataccttt-
----------aatgtactgtacc---------------------t---------------
----------tttgt-----------------------caaaaac-acaataaaaaat--
------------------------------------------------------------
------------------------------------------------------------
-----------------------------------------------------aaaaaaa
aa------------------------------------------
>L1-13_DR|962514
------------------------------------------------------------
------------------------------------------------------------
------------------------------------------------------------
------------------------------------------------------------
------------------------------------------------------------
------------------------------------------------------------
------------------------------------------------------------
------------------------------------------------------------
------------------------------------------------------------
------------------------------------------------------------
------------------------------------------------------------
------------------------------------------------------------
------------------------------------------------------------
------------------------------------------------------------
------------------------------------------------------------
------------------------------------------------------------
------------------------------------------------------------
------------------------------------------------------------
------------------------------------------------------------
------------------------------------------------------------
------------------------------------------------------------
------------------------------------------------------------
------------------------------------------------------------
------------------------------------------------------------
------------------------------------------------------------
------------------------------------------------------------
------------------------------------------------------------
------------------------------------------------------------
------------------------------------------------------------
------------------------------------------------------------
------------------------------------------------------------
------------------------------------------------------------
------------------------------------------------------------
------------------------------------------------------------
------------------------------------------------------------
------------------------------------------------------------
------------------------------------------------------------
------------------------------------------------------------
------------------------------------------------------------
------------------------------------------------------------
------------------------------------------------------------
------------------------------------------------------------
------------------------------------------------------------
------------------------------------------------------------
------------------------------------------------------------
------------------------------------------------------------
------------------------------------------------------------
------------------------------------------------------------
------------------------------------------------------------
------------------------------------------------------------
------------------------------------------------------------
------------------------------------------------------------
------------------------------------------------------------
------------------------------------------------------------
------------------------------------------------------------
------------------------------------------------------------
------------------------------------------------------------
------------------------------------------------------------
------------------------------------------------------------
------------------------------------------------------------
------------------------------------------------------------
------------------------------------------------------------
------------------------------------------------------------
------------------------------------------------------------
------------------------------------------------------------
------------------------------------------------------------
------------------------------------------------------------
------------------------------------------------------------
------------------------------------------------------------
------------------------------------------------------------
------------------------------------------------------------
------------------------------------------------------------
------------------------------------------------------------
------------------------------------------------------------
------------------------------------------------------------
------------------------------------------------------------
------------------------------------------------------------
------------------------------------------------------------
------------------------------------------------------------
------------------------------------------------------------
------------------------------------------------------------
------------------------------------------------------------
------------------------------------------------------------
------------------------------------------------------------
------------------------------------------------------------
------------------------------------------------------------
------------------------------------------------------------
------------------------------------------------------------
----aaagaacgcct-----ttgcctttgaaacat-------------taatagctagaa
gaagaat--------------tcttatggagtgga-----aatcac------------ca
atgccac----ctaaactgtcactt----------tggctt-------------------
---agtgatgtaatgcgatt-t---------------ttgaaaacaaaaa----------
---------aa------------------------tataatat-----------------
---------------tttctcag-------agga----------------------tcaa
cc-aaaa--------------ca-ttttt----------caaa----------------a
c-atgggacc-------------------------ctctaataattcatattgag-----
---------------actaatgtact----------------------------------
------------cctccaa-----------------------------------------
ccataaattccc-----------a-accccaccc-----------------acctttttt
--------------------------------------ttatttttt-----attt----
--------------------------ttttttattgattgattgattga-----------
-------tttttttgtaaatttat-------------ttttat-tttattttcatttt--
--------------tattaatattaaaatat-------------atttt-----------
-----------------tttatttaatgcat--------------ttccttttcataaaa
g--------------------------------------------ttttcattgtgtta-
-------attt----------------------------gtttcttt-------------
---------------ttcaaattt--atgtatggttc------------aacaaaaaaaa
a-----------aaaa-aagaaa----------------------aaacgaa--------
----------aatacctttgtaa------------------------ttgaataccttt-
----------aatgtactgtacc---------------------t---------------
----------tttgt-----------------------caaaaac-acaataaaaaaa--
------------------------------------------------------------
------------------------------------------------------------
-----------------------------------------------------taaaaa-
--------------------------------------------
>L1-13_DR|1051364
------------------------------------------------------------
------------------------------------------------------------
------------------------------------------------------------
------------------------------------------------------------
------------------------------------------------------------
------------------------------------------------------------
------------------------------------------------------------
------------------------------------------------------------
------------------------------------------------------------
------------------------------------------------------------
------------------------------------------------------------
------------------------------------------------------------
------------------------------------------------------------
------------------------------------------------------------
------------------------------------------------------------
------------------------------------------------------------
------------------------------------------------------------
------------------------------------------------------------
------------------------------------------------------------
------------------------------------------------------------
------------------------------------------------------------
------------------------------------------------------------
------------------------------------------------------------
------------------------------------------------------------
------------------------------------------------------------
------------------------------------------------------------
------------------------------------------------------------
------------------------------------------------------------
------------------------------------------------------------
------------------------------------------------------------
------------------------------------------------------------
------------------------------------------------------------
------------------------------------------------------------
------------------------------------------------------------
------------------------------------------------------------
------------------------------------------------------------
------------------------------------------------------------
------------------------------------------------------------
------------------------------------------------------------
------------------------------------------------------------
------------------------------------------------------------
------------------------------------------------------------
------------------------------------------------------------
------------------------------------------------------------
------------------------------------------------------------
------------------------------------------------------------
------------------------------------------------------------
------------------------------------------------------------
------------------------------------------------------------
------------------------------------------------------------
------------------------------------------------------------
------------------------------------------------------------
------------------------------------------------------------
------------------------------------------------------------
------------------------------------------------------------
------------------------------------------------------------
------------------------------------------------------------
------------------------------------------------------------
------------------------------------------------------------
------------------------------------------------------------
------------------------------------------------------------
------------------------------------------------------------
------------------------------------------------------------
------------------------------------------------------------
------------------------------------------------------------
------------------------------------------------------------
------------------------------------------------------------
------------------------------------------------------------
------------------------------------------------------------
------------------------------------------------------------
------------------------------------------------------------
------------------------------------------------------------
------------------------------------------------------------
------------------------------------------------------------
------------------------------------------------------------
------------------------------------------------------------
------------------------------------------------------------
------------------------------------------------------------
------------------------------------------------------------
------------------------------------------------------------
------------------------------------------------------------
------------------------------------------------------------
------------------------------------------------------------
------------------------------------------------------------
------------------------------------------------------------
------------------------------------------------------------
------------------------------------------------------------
------------------------------------------------------------
------------------------------------------------------------
------------------------------------------------------------
------------------------------------------------------------
------------------------------------------------------------
------------------------------------------------------------
------------------------------------------------------------
------------------------------------------------------------
------------------------------------------------------------
------------------------------------------------------------
------------------------------------------------------------
------------------------------------------------------------
------------------------------------------------------------
------------------------------ttaaatttattttttattat----------
---------------tattttaat------------gtgatttatttaattt--------
------------------------------------------------------------
----------------aatgatttaattaac--------------tttttttccttattc
at-------------------------------------------tttt--atggttaa-
-----tttttt-------------------------------tctgt-------------
---------------cttaagtt------tgtggtta------------aaaaagaaaaa
-------------cg------------------------------aaaccaa--------
----------aatacctttgtta------------------------atgaacacctgc-
----------aatgta-tgtacc---------------------t---------------
----------tgttt--------------------tgtcaaaaacaacaataaaaaaa--
------------------------------------------------------------
------------------------------------------------------------
-----------------------------------------------------a------
--------------------------------------------
>L1-13_DR|1051365
------------------------------------------------------------
------------------------------------------------------------
------------------------------------------------------------
------------------------------------------------------------
------------------------------------------------------------
------------------------------------------------------------
------------------------------------------------------------
------------------------------------------------------------
------------------------------------------------------------
------------------------------------------------------------
------------------------------------------------------------
------------------------------------------------------------
------------------------------------------------------------
------------------------------------------------------------
------------------------------------------------------------
------------------------------------------------------------
------------------------------------------------------------
------------------------------------------------------------
------------------------------------------------------------
------------------------------------------------------------
------------------------------------------------------------
------------------------------------------------------------
------------------------------------------------------------
------------------------------------------------------------
------------------------------------------------------------
------------------------------------------------------------
------------------------------------------------------------
------------------------------------------------------------
------------------------------------------------------------
------------------------------------------------------------
------------------------------------------------------------
------------------------------------------------------------
------------------------------------------------------------
------------------------------------------------------------
------------------------------------------------------------
------------------------------------------------------------
------------------------------------------------------------
------------------------------------------------------------
------------------------------------------------------------
------------------------------------------------------------
------------------------------------------------------------
------------------------------------------------------------
------------------------------------------------------------
------------------------------------------------------------
------------------------------------------------------------
------------------------------------------------------------
------------------------------------------------------------
------------------------------------------------------------
------------------------------------------------------------
------------------------------------------------------------
------------------------------------------------------------
------------------------------------------------------------
------------------------------------------------------------
------------------------------------------------------------
------------------------------------------------------------
------------------------------------------------------------
------------------------------------------------------------
------------------------------------------------------------
------------------------------------------------------------
------------------------------------------------------------
------------------------------------------------------------
------------------------------------------------------------
------------------------------------------------------------
------------------------------------------------------------
------------------------------------------------------------
------------------------------------------------------------
------------------------------------------------------------
------------------------------------------------------------
------------------------------------------------------------
------------------------------------------------------------
------------------------------------------------------------
------------------------------------------------------------
------------------------------------------------------------
------------------------------------------------------------
------------------------------------------------------------
------------------------------------------------------------
------------------------------------------------------------
------------------------------------------------------------
------------------------------------------------------------
------------------------------------------------------------
------------------------------------------------------------
------------------------------------------------------------
------------------------------------------------------------
------------------------------------------------------------
------------------------------------------------------------
------------------------------------------------------------
-------aactcagcatttaatttaggaattt------------ga-----ttcagtaat
gactttgtttggagt-----------cccaaatgaggacatgca-----aataacataa-
-------------------------------------------------------tagaa
ggagaat-------------------tagagtgga-----aatcac------------ca
atgccac----cttaactgtcactt----------tggctc-------------------
---agtgatgtaatgttatttt---------------ttgataacagaaaa---------
--------ata------------------------tgtaagat-----------------
---------------tttctcag-------atga----------------------tcaa
ac-taaa--------------ta-tttag----------aaaac----------------
--aagggacc-------------------------ctttaataatccatattgag-----
---------------aataatgtact----------------------------------
------------ccaccga-----------------------------------------
ccatgaatactc----------ca-acatctcct---------------cc---------
------------------------------------------------------------
------------------------------------------------------------
------------------------------------------------------------
------------------------------------------------------------
------------------------------------------------------------
------------------------------------------------------------
------------------------------------------------------------
------------------------------------------------------------
------------------------------------------------------------
------------------------------------------------------------
------------------------------------------------------------
------------------------------------------------------------
------------------------------------------------------------
------------------------------------------------------------
------------------------------------------------------------
--------------------------------------------
>L1-13_DR|1051366
------------------------------------------------------------
------------------------------------------------------------
------------------------------------------------------------
------------------------------------------------------------
------------------------------------------------------------
------------------------------------------------------------
------------------------------------------------------------
------------------------------------------------------------
------------------------------------------------------------
------------------------------------------------------------
------------------------------------------------------------
------------------------------------------------------------
------------------------------------------------------------
------------------------------------------------------------
------------------------------------------------------------
------------------------------------------------------------
------------------------------------------------------------
------------------------------------------------------------
------------------------------------------------------------
------------------------------------------------------------
------------------------------------------------------------
------------------------------------------------------------
------------------------------------------------------------
------------------------------------------------------------
------------------------------------------------------------
------------------------------------------------------------
------------------------------------------------------------
------------------------------------------------------------
------------------------------------------------------------
------------------------------------------------------------
------------------------------------------------------------
------------------------------------------------------------
------------------------------------------------------------
------------------------------------------------------------
------------------------------------------------------------
------------------------------------------------------------
------------------------------------------------------------
------------------------------------------------------------
------------------------------------------------------------
------------------------------------------------------------
------------------------------------------------------------
------------------------------------------------------------
------------------------------------------------------------
------------------------------------------------------------
------------------------------------------------------------
------------------------------------------------------------
------------------------------------------------------------
------------------------------------------------------------
------------------------------------------------------------
------------------------------------------------------------
------------------------------------------------------------
------------------------------------------------------------
------------------------------------------------------------
------------------------------------------------------------
------------------------------------------------------------
------------------------------------------------------------
------------------------------------------------------------
------------------------------------------------------------
------------------------------------------------------------
------------------------------------------------------------
------------------------------------------------------------
------------------------------------------------------------
------------------------------------------------------------
------------------------------------------------------------
------------------------------------------------------------
------------------------------------------------------------
------------------------------------------------------------
------------------------------------------------------------
------------------------------------------------------------
------------------------------------------------------------
------------------------------------------------------------
------------------------------------------------------------
------------------------------------------------------------
------------------------------------------------------------
------------------------------------------------------------
------------------------------------------------------------
------------------------------------------------------------
------------------------------------------------------------
------------------------------------------------------------
------------------------------------------------------------
------------------------------------------------------------
------------------------------------------------------------
------------------------------------------------------------
------------------------------------------------------------
------------------------------------------------------------
------------------------------------------------------------
------------------------------------------------------------
------------------------------------------------------------
------------------------------------------------------------
------------------------------------------------------------
------------------------------------------------------------
------------------------------------------------------------
-----------------------------------------at-----------------
---------------tttctcag-------agga----------------------tcaa
cc-aaaa--------------ca-ttttt----------c-aa----------------a
c-atgggacc-------------------------ctctaataattcatattgag-----
---------------actaatgtact----------------------------------
------------cctccaa-----------------------------------------
ccataaattccc-----------a-acccaa------------------ccacccccttt
------------------------------------------------------------
---------------------------------tttatttatttatttattt--------
-----tatttttttgtaaatttatttta---------ttttattctcatt-------tta
ttattattatttcatatcattattaatata----------------ttt-----------
-----------------tttacttaatgcat--------------ttccttctcataata
g--------------------------------------------tttttattatgttca
tttgtctattt----------------------------gtctctgt-------------
---------------ttcaaattt--atgtatggttc------------aaaaaaaaa--
----------------------a----------------------aaatcga--------
----------aatacctttgtca------------------------ctgaataccttt-
----------aatgtactgtacc---------------------t---------------
----------tttgt-----------------------caaaaac-aca-----------
------------------------------------------------------------
------------------------------------------------------------
------------------------------------------------------------
--------------------------------------------
>L1-13_DR|1126632
------------------------------------------------------------
------------------------------------------------------------
------------------------------------------------------------
------------------------------------------------------------
------------------------------------------------------------
------------------------------------------------------------
------------------------------------------------------------
------------------------------------------------------------
------------------------------------------------------------
------------------------------------------------------------
------------------------------------------------------------
------------------------------------------------------------
------------------------------------------------------------
------------------------------------------------------------
------------------------------------------------------------
------------------------------------------------------------
------------------------------------------------------------
------------------------------------------------------------
------------------------------------------------------------
------------------------------------------------------------
------------------------------------------------------------
------------------------------------------------------------
------------------------------------------------------------
------------------------------------------------------------
------------------------------------------------------------
------------------------------------------------------------
------------------------------------------------------------
------------------------------------------------------------
------------------------------------------------------------
------------------------------------------------------------
------------------------------------------------------------
------------------------------------------------------------
------------------------------------------------------------
------------------------------------------------------------
------------------------------------------------------------
------------------------------------------------------------
------------------------------------------------------------
------------------------------------------------------------
------------------------------------------------------------
------------------------------------------------------------
------------------------------------------------------------
------------------------------------------------------------
------------------------------------------------------------
------------------------------------------------------------
------------------------------------------------------------
------------------------------------------------------------
------------------------------------------------------------
------------------------------------------------------------
------------------------------------------------------------
------------------------------------------------------------
------------------------------------------------------------
------------------------------------------------------------
------------------------------------------------------------
------------------------------------------------------------
------------------------------------------------------------
------------------------------------------------------------
------------------------------------------------------------
------------------------------------------------------------
------------------------------------------------------------
------------------------------------------------------------
------------------------------------------------------------
------------------------------------------------------------
------------------------------------------------------------
------------------------------------------------------------
------------------------------------------------------------
------------------------------------------------------------
------------------------------------------------------------
------------------------------------------------------------
------------------------------------------------------------
------------------------------------------------------------
------------------------------------------------------------
------------------------------------------------------------
------------------------------------------------------------
------------------------------------------------------------
------------------------------------------------------------
------------------------------------------------------------
------------------------------------------------------------
------------------------------------------------------------
------------------------------------------------------------
------------------------------------------------------------
------------------------------------------------------------
------------------------------------------------------------
------------------------------------------------------------
------------------------------------------------------------
------------------------------------------------------------
------------------------------------------------------------
------------------------------------------------------------
------------------------------------------------------------
------------------------------------------------------------
------------------------------------------------------------
------------------------------------------------------------
------------------------------------------------------------
------------------------------------------------------------
------------------------------------------------------------
------------------------------------------------------------
------------------------------------------------------------
------------------------------------------------------------
------------------------------------------------------------
--------------------------------------c----------ttttttattta
-ttt------------------------------atttattttttta-----aatttact
tattt-----------------------atttattttttcatttattta-----------
-----tt-ttttctgtaaatttat-------------tttatt-ttcattttta------
----------------ttattattatttta---------------ttttatt--------
----------ttatattattatttaatgcat--------------ttccttttcatcaat
t----ttttttttttatta--------ttta------tttatttattttttttatgtca-
-------attt----------------------------gtcttttctttt---------
---------------tttcaattt--atgtatggttc--------------aaaaaaa--
--------------aa-aagaaa----------------------aaatgaa--------
----------aatacctttgtaa------------------------ttgaataccttt-
----------aatgtactgtacc---------------------t---------------
----------tttgt-----------------------caaaaac-acaataaaaaaa--
------------------------------------------------------------
------------------------------------------------------------
-----------------------------------------------------aaaaaaa
aa------------------------------------------
>L1-13_DR|1126633
------------------------------------------------------------
------------------------------------------------------------
------------------------------------------------------------
------------------------------------------------------------
------------------------------------------------------------
------------------------------------------------------------
------------------------------------------------------------
------------------------------------------------------------
------------------------------------------------------------
------------------------------------------------------------
------------------------------------------------------------
------------------------------------------------------------
------------------------------------------------------------
------------------------------------------------------------
------------------------------------------------------------
------------------------------------------------------------
------------------------------------------------------------
------------------------------------------------------------
------------------------------------------------------------
------------------------------------------------------------
------------------------------------------------------------
------------------------------------------------------------
------------------------------------------------------------
------------------------------------------------------------
------------------------------------------------------------
------------------------------------------------------------
------------------------------------------------------------
------------------------------------------------------------
------------------------------------------------------------
------------------------------------------------------------
------------------------------------------------------------
------------------------------------------------------------
------------------------------------------------------------
------------------------------------------------------------
------------------------------------------------------------
------------------------------------------------------------
------------------------------------------------------------
------------------------------------------------------------
------------------------------------------------------------
------------------------------------------------------------
------------------------------------------------------------
------------------------------------------------------------
------------------------------------------------------------
------------------------------------------------------------
------------------------------------------------------------
------------------------------------------------------------
------------------------------------------------------------
------------------------------------------------------------
------------------------------------------------------------
------------------------------------------------------------
------------------------------------------------------------
------------------------------------------------------------
------------------------------------------------------------
------------------------------------------------------------
------------------------------------------------------------
------------------------------------------------------------
------------------------------------------------------------
------------------------------------------------------------
------------------------------------------------------------
------------------------------------------------------------
------------------------------------------------------------
------------------------------------------------------------
------------------------------------------------------------
------------------------------------------------------------
------------------------------------------------------------
------------------------------------------------------------
------------------------------------------------------------
------------------------------------------------------------
------------------------------------------------------------
------------------------------------------------------------
------------------------------------------------------------
------------------------------------------------------------
------------------------------------------------------------
------------------------------------------------------------
------------------------------------------------------------
------------------------------------------------------------
------------------------------------------------------------
------------------------------------------------------------
------------------------------------------------------------
------------------------------------------------------------
------------------------------------------------------------
------------------------------------------------------------
------------------------------------------------------------
------------------------------------------------------------
------------------------------------------------------------
------------------------------------------------------------
------------------------------------------------------------
------------------------------------------------------------
-------------------------tttgtaactt-------------taatagctagaa
gaaaaat--------------tcttatagagtgga-----aatcac------------ca
atgccac----ctaaactgtcactt----------tggctt-------------------
---aatgatgtaatgctatt-t---------------ttgaaaacatgaac---------
----------at--t-------------------tttttagat-----------------
---------------tttctcag-------agga----------------------tcaa
cc-acaa--------------aa-tttta----------taaa----------------a
c-attggaac-------------------------ttttaatta---atattgag-----
---------------actaatgtact----------------------------------
------------cctcata-----------------------------------------
ccatataccccc--------------------------c----------aaaccc-----
------------------------------------------------------------
------------------------------------------------------------
------------------------------------------------------------
------------------------------------------------------------
------------------------------------------------------------
------------------------------------------------------------
------------------------------------------------------------
------------------------------------------------------------
------------------------------------------------------------
------------------------------------------------------------
------------------------------------------------------------
------------------------------------------------------------
------------------------------------------------------------
------------------------------------------------------------
------------------------------------------------------------
--------------------------------------------
>L1-13_DR|1126634
------------------------------------------------------------
[truncated: 371,823 more chars]
