# Supplementary material for: Zebrafish transposable elements show extensive diversification in age, genomic distribution, and developmental expression
Source: Genome Res. 2022 Jul;32(7):1408–23. doi: 10.1101/gr.275655.121 (PMC9341512; doi:10.1101/gr.275655.121)
Supplement: Supplemental Material [file supp_gr.275655.121_Supplementary_data_2.tar.gz › supp-data-2/EnSpm-N42_DR.mafft.fa]

>EnSpm-N42_DR|19092
------------------------------------------------------------
------------------------------------------------------------
------------------------------atatatatat------------atat----
-----------atatatatatatatatata------tat-------ataaataaa-----
---caggaggcaaat------a-----------at-act---------------------
---------------------------------gatat---------------tt---aa
tta---------------ta--t----------atat---------at-----a-tata-
---------t---a------------t-------at-----a-----t-ata--------
---------------tat----a------ta---ta-t-a--t---a-------------
-------------------------------ta--t--at-ata------t--a--tata
tatat----aata--------aa-------------------------------------
---------------------ca-ataaaaaaa--tg---aaaataaa----ttatata-
--t--atg----ta-t-at-----------------------------------------
-------ata---t-at--atatat--ata-t---at-at--agata---gatag-----
----------a--ta-ga---------------------------ta----------g--
a---------ta----g---a-----t---a------gata-------------------
--------------gata-g-at----------agat-----agatagat----------
------------------------------------------------------------
---------------------------------------------agatagatag-----
------atag----------------------------atagataga----------tag
atagatagatagatagat------------------------------------------
-------------------------------------------------
>EnSpm-N42_DR|19093
------------------------------------------------------------
------------------------------------------------------------
------------------------------------------------------------
------------------------------------------------------------
------------------------------------------------------------
------------------------------------------------------t---a-
-tc---------------ta--t----------ctatc-----tatct-----a-tcta-
---------t---c------------t-------at-----c-----t-atc--------
---------------tat----a------ta---ta-t-a--t---a-------------
-------------------------------ta--t--at-ata------t--a--tata
catat----a-----------tataatt---tatt-ttcatttt-tt-------------
-----------------------------------ta--ttgttta--------ttata-
--t--ata----ta-t-at-----------------------------------------
-------ata---t-at--atatat--ata-t---at-at--atata---tatat-----
----------a--ta-ta---------------------------ta----------t--
a---------ta----t---a-----ta--ataa--ttata-------------------
--------------tata-t-at----------atat-----atatata-----------
--------------------------ta-----t----a-ta------------------
----t-------atat---atatataaataaataaaca-------ggaggcatata----
------atttattaatgataattattgtgaa-----agcactatac----------tagt
aaaccaattta-------------------------------------------------
-------------------------------------------------
>EnSpm-N42_DR|19094
------------------------------------------------------------
------------------------------------------------------------
------------------------------------------------------------
------------------------------------------------------------
------------------------------------------------------------
------------------------------------------------------------
-ag---------------tg--t----------gtgt---------gt-----g-tgtg-
---------t---g------------t-------gt-----g-----t-gtg--------
---------------tgt----g------tc---tgnn-n--n---n-------------
-------------------------------nn--nnnnnnnnnnnnn--n--n--nnnn
nnnnn----n--------------------------------------------------
-------------------------------------------------------nnnn-
--t--ata----ta-t-at-----------------------------------------
-------ata---t-at--atatat--ata-t---at-at--atata---tatat-----
----------a--ta-ta---------------------------ta----------t--
a---------ta----t---a-----t---a------aaataa-----------------
--------------ctta---at----------agat-----aaataaa-----------
------------------------------------------------------------
----t-------------------------------------------------------
------------------------------------------------------------
------------------------------------------------------------
-------------------------------------------------
>EnSpm-N42_DR|19095
------------------------------------------------------------
------------------------------------------------------------
------------------------------------------------------------
-------------------------------------tt-------gaagggaaa-----
-----a-atgtcaac------ag----------aa-ttt---------------------
---------------------------------cacattg----------ataaa---a-
-ca---------------tt--g----------ata------------------------
-------------a------------t-------at-----a-----t-ata--------
---------------tat----a------ta---ta-t-a--t---a-------------
-------------------------------ta--t--at-ata------t--a--tata
tata--------------------------------------------------------
-------------------------------------------------------tata-
--t--ata----ta-t-at-----------------------------------------
-------ata---t-at--atatat--ata-t---at-at--------------------
------------------------------------------------------------
------------------------------------------------------------
------------------------------------------------------------
------------------------------------------------------------
------------------------------------------------------------
------------------------------------------------------------
------------------------------------------------------------
-------------------------------------------------
>EnSpm-N42_DR|19096
------------------------------------------------------------
------------------------------------------------------------
------------------------------------------------------------
------------------------------------------------------------
------------------------------------------------------------
--------------------------------atatat---------------at---a-
-ta---------tatatata--t----------atat---------at-----a-tata-
---------t---a------------t-------at-----a-----t-ata--------
---------------tat----a------ta---ta-t-a--t---a-------------
-------------------------------ta--t--at-ata------t--a--tata
tatat----a--------------------------------------------------
-------------------------------------------------------tata-
--t--ata----ta-t-at-----------------------------------------
-------ata-tat-at--atatat--ata-t---at-at--atata---tatat-----
----------a--ta-ta---------------------------ta----------t--
a---------ta----t---a-----t---a------tat--------------------
-----------------a-t-at----------atat-----atatataaaataattt--
--------------------tttttata---taa----a-aa------------------
----t-------gtat-----ttat--ttt--------------tatttaaatgtt----
t-----------------------------------------------------------
------------------------------------------------------------
-------------------------------------------------
>EnSpm-N42_DR|19097
------------------------------------------------------------
------------------------------------------------------------
--atctatct-atctat------------tatctatctat--------------------
-----------------------ctatcta----tctat-------ctat----------
-------ctatctat------ct----------at-cta---------------------
--------------------------tct---atctat---------------ct---a-
-tc---------------ta--t----------ctat---------ct-----a-tcta-
---------t---c------------t-------at-----a-----t-cta--------
---------------taa----a------ta---ta-a-a--c---a-------------
-------------------------------ta--t--aa-ata------t--a--tata
taaat----a-----------tatatat----at-atatatata--t-------------
----------------------------atata--ta---tatat---------atata-
tat--ata----aa-c-at-----------------------------------------
-------ata---a-at--atatat--ata-t---at-at--atata---tatat-----
----------a--ta-ta---------------------------ta----------t--
a---------ta----t---a-----t---a------tata-------------------
--------------tata-t-at----------atac-----atacata-----------
--------------------------ca-----t----a-ta------------------
----t-------atat-----atatatata--------------tatatacagtta----
------------------------------------------------aag---------
------------------------------------------------------------
-------------------------------------------------
>EnSpm-N42_DR|19098
------------------------------------------------------------
------------------------------------------------------------
------------------------------------------------------------
------------------------------------------------------------
------------------------------------------------------------
------------------------------------------------------t---a-
-ta---------------ta--t----------acat---------at-----a-taca-
---------t---a------------t-------at-----a-----t-ata--------
---------------tgt----a------ta---ta-t-a--t---a-------------
-------------------------------ta--t--at-aga------t--g--tata
tatat----a----------------------at-a------------------------
-----------------------------------ta-----------------atata-
--t--ata---ata-t-at-----------------------------------------
-------ata---t-at--atatat---ta-t---gtca---ata-aac-caaat-----
----------a-tta-ta---------------------------aa----------t--
t---------aa--------a---------a------tgaaaac----------------
--------------tagattaat-----ta---atct-----------------------
--------------------------ca----------atcagaat--------------
----t----acggtac--------------------------------------------
------------------------------------------------------------
------------------------------------------------------------
-------------------------------------------------
>EnSpm-N42_DR|19099
------------------------------------------------------------
------------------------------------------------------------
------------------------------------------------------------
------------------------------------------------------------
------------tat---atata----------aa-------------------------
-------------------------------aatggat---------------ag---a-
-a-------------------------------ataa---------gt-----g------
-------a-------------------aaa-aaaaa-----aaaaa--------------
-----------------------------aa---ta-t-a--t---a-------------
-------------------------------ta--t--at-ata------t--a--tata
tatat----a--------------------------------------------------
-------------------------------------------------------tata-
--t--ata----ta-t-at-----------------------------------------
-------ata---t-at--atatat--ata-t---at-at--atata---tatat-----
----------a--ta-ta---------------------------ta----------t--
a---------tg----t---a-----a---a------taaa-------------------
-------------------t-gt----------taaa---taaaataaa-----------
------------------------------------------------------------
-----------tataa--------------------------------------------
------------------------------------------------------------
------------------------------------------------------------
-------------------------------------------------
>EnSpm-N42_DR|19100
------------------------------------------------------------
------------------------------------------------------------
----------------------------------ttgtttg-----------ttgtnnnn
n--------nnnnnnnnnnttaaaaaaaaa------tat-------ataaaaaaaa----
----------tatat------------------at-ata---------------------
---------------------------------ttttt---------------tt---t-
-tt---------------tt--t----------tttt---------tt-----t-tata-
---------t---a------------t-------at-----a-----t-ata--------
---------------tat----a------ta---ta-t-a--t---a-------------
-------------------------------ta--t--at-ata------t--a--tata
tatat----a--------------------------------------------------
-----------------------------------------------------tatata-
--t--ata----ta-t-at-----------------------------------------
-------ata---t-at--atatat--ata-t---a-------tata---tatat-----
----------a--ta-ta---------------------------ta----------t--
a---------ta----t---a-----t---a------tata-------------------
--------------tata-t-tt----------attt-----------------------
------------------------------------------------------------
------------------------------------------------------------
------------------------------------------------------------
------------------------------------------------------------
-------------------------------------------------
>EnSpm-N42_DR|19101
atatatatatatttatatatatatatatatatatatatatatatatatatatatata---
---tatatat------atatatatatatata----tatatat--atatatatatatat--
--atatatat-atatat-ata--------tatatatatat--------------------
-----------------------atatata------tat-------atat----------
-------atatatat------at----------at-ata---------------------
--------------------------tat---atatat---------------at---a-
-ta---------------ta--t----------atat---------at-----a-tata-
---------t---a------------t-------at-----a-----t-ata--------
---------------tat----a------ta---ta-t-a--t---a-------------
-------------------------------ta--t--at-ata------t--a--tata
tatat----a-----------tatatat----at-atatatata--t--at--------a
tatata--tatatatatat-at------atata--ta---tatat---------atata-
tat--ata----ta-t-at-----------------------------------------
-------ata---t-at--atatat--ata-t---at-at--atata---tatat-----
----------a--ta-ta---------------------------ta----------t--
a---------ta----t---a-----t---a------tata-------------------
--------------tata-t-at----------atat-----atatata-----------
--------------------------ta-----t----a-ta------------------
----t-------atat-----atatatata--------------tatatatatata----
t-----atat----------------------------atatatat--a--------tat
atatatatatatatatata-----------------------------------------
-------------------------------------------------
>EnSpm-N42_DR|19102
------------------------------------------------------------
------------------------------------------------------------
------------------------------------------------------------
------------------------------------------------------------
--------cacacatt-----at----------at-ata---------------------
--------------------------tat---atatat---------------at---a-
-ta---------------ta--t----------atat---------at-----a-tata-
---------t---a------------t-------at-----a-----t-ata--------
---------------tat----a--tttttg---tg-t-a--t---a-------------
-------------------------------ta--t--at-ata------t--a--tata
tatat----a-----------ttttttttt--tt--tttttttt--tt------------
------ttttttttttttt----------------tnnnntatgt---------atata-
aataaata-a-ata-t-at-----------------------------------------
-------ata---t-at--atatat--ata-t---at-at--atata---tatat-----
----------a--ta-taaa-------------------------ta----------t--
a---------ta----t---a-----t---a------tata-------------------
--------------tata-t-at----------atat-----ata---------------
------------------------------------------------------------
------------------------------------------------------------
------------------------------------------------------------
------------------------------------------------------------
-------------------------------------------------
>EnSpm-N42_DR|19103
------------------------------------------------------------
-------------------------------------------------------cacc-
-acaatcgct-ttttat-ata--------tatatatatat--------------------
-----------------------atatata------tat-------atat----------
-------atatatat------at----------at-ata---------------------
--------------------------tat---atatat---------------at---a-
-ta---------------ta--t----------atat---------at-----a-tata-
---------t---a------------g-------at-----a-----t-ata--------
---------------tat----a------ga---ta-t-a--t---a-------------
-------------------------------ta--t--at-ata------t--a--tata
tatat----a-----------tatatat----at-atatatata--t--at---------
------------------------------ata--ta---tatat---------atata-
tat--aca----ca-t-ac-----------------------------------------
-------aca---c-ac--acacac--aca-c---ac-ac--acaca---cacat-----
----------a--ca-ca---------------------------ta----------c--
a---------ta----t---a-----t---a------taca-------------------
--------------tata-t-ac----------atat-----atatata-----------
--------------------------ca-----t----a-ta------------------
----c-------atat-----atacatata--------------catatatatata----
t-----atac----------------------------atatatat--a--------tat
atat--------------------------------------------------------
-------------------------------------------------
>EnSpm-N42_DR|19104
------------------------------------------------------------
------------------------------------------------------------
------------------------------------------------------------
------------------------------------------------------------
------------------------------------------------------------
---------------------------------aatat---------------at---a-
-ta---------------tg--t----------gtgt---------gt-----g------
------------------------------------------------------------
------------------------------------------------------------
---------------------------------------t-ata------t--a--tata
aatat----a------------------------------------a-------------
------------------------------------------------------atata-
--t--ata----ta-t-at-----------------------------------------
-------ata---t-at--atatat--ata-t---at-at--atata---tatat-----
----------a--ta-ta---------------------------ta----------t--
a---------ta----t---a----at-----------att-------------------
--------------taaa-t-at----------aaac-taatacttaga-----------
--------------------------------------acta------------------
------------atac-----attt-----------------------------------
------------------------------------------------------------
------------------------------------------------------------
-------------------------------------------------
>EnSpm-N42_DR|19105
------------------------------------------------------------
------------------------------------------------------------
---------------------------------------t--------------------
-------------------agacatatata------tat-------atat----------
-------atatatat------at----------at-ata---------------------
--------------------------tat---atatatannnnnnnnnnnnnnat---a-
-ta---------------ta--t----------atat---------at-----a-tata-
---------t---a------------t-------at-----a-----t-ata--------
---------------tat----a------ta---ta-t-a--t---a-------------
-------------------------------ta--t--at-ata------t--a--tata
tatat----a-----------tatatat----at-atatatata--t--at---------
--------------------at------ataca--ta---tatat---------atatac
tat--ata----ta-t-at-----------------------------------------
-------ata---t-at--atatat--ata-t---at-at--atata---tatct-----
----------a--ta-tc---------------------------tatctct-ttttt--
a---------ta----t---a-----t---a------tata-------------------
--------------tata-t-at----------atat-----atatata-----------
--------------------------ta-----t----a-ta------------------
----t-------atat-----atatatata--------------tatatatatata----
t-----atat----------------------------atatatat--a-----------
------------------------------------------------------------
-------------------------------------------------
>EnSpm-N42_DR|19106
------------------------------------------------------------
-----------acaatgtatgtatatatatatatatatatat--atatatatatatat--
--atatatat-atatat-ata--------tatatatatat--------------------
-----------------------atatata------tat-------atat----------
-------atatatat------at----------at-ata---------------------
--------------------------tat---atatat---------------at---a-
-ta---------------ta--t----------atat---------at-----a-tata-
---------t---a------------t-------at-----a-----t-ata--------
---------------tat----a------ta---ta-t-a--t---atatatatatata-
tatatatatatatatatatatatatatat-ata--t--at-ata------t--a--tata
tatat----a-----------tatatat----at-atatatata--t--at--------a
tatata--tatatatatat-at------atata--ta---tatat---------atata-
tat--ata----ta-t-ata----------------------------------------
------tatg-tat-at--atatat--ata-t---at-at--atata---tatat-----
----------a--ta-tatatatatatat---atatatatatatata----------t--
a---------ta----t---a-----t---g------tata-------------------
--------------tata-t-at----------atat-----atatata-----------
--------------------------ta-----g----a-ta------------------
----t-------atat-----atatatata--------------tatatatatata----
t-----atat----------------------------atatatat--a--------tat
atatatgtatatatatatatatatatgta--tata-----tatgtatatatatatata--
-tatatatatgtatata--------------------------------
>EnSpm-N42_DR|19107
------------------------------------------------------------
------------------------------------------------------------
----------------------------------atatat--------------------
-----------------------atatatc------tat-------atat----------
-------atatatat------at----------at-ata---------------------
--------------------------tat---atatat---------------at---a-
-ta---------------ta--t----------atat---------at-----a-tata-
---------t---a------------t-------ac-----a-----t-ata--------
---------------tat----a------ta---ta-t-a--t---a-------------
-------------------------------ta--t--at-aca------t--a--tata
tacat----a-----------tatatat----at-atatataca--t--at---------
------------------------------ata--ta---tatat---------atata-
tat--ata----ta-t-at-----------------------------------------
-------ata---t-at--atatat--ata-t---at-at--atcta---tatat-----
----------a--ta-ca---------------------------ta----------t--
a---------ta----t---a-----t---a------tata-------------------
--------------cata-t-at----------atat-----atatata-----------
--------------------------ta-----t----a-ta------------------
----t-------atat-----atacatata--------------tatatatatata----
t-----atat----------------------------atatatat--a--------tat
atac--------------------------------------------------------
-------------------------------------------------
>EnSpm-N42_DR|19108
------------------------------------------------------------
------------------------------------------------------------
-------------------------------------aat--------------------
-----------------------atatata------tat-------atat----------
-------atatatat------at----------at-ata---------------------
--------------------------tat---atatat---------------at---a-
-ta---------------ta--t----------atat---------at-----a-tata-
---------t---a------------t-------at-----a-----t-ata--------
---------------tat----a------ta---ta-t-a--t---a-------------
-------------------------------ta--t--at-ata------t--a--tata
tatat----a-----------tatatat----at-atatatata--t--at--------a
tatata--tatatatatat-at------atata--ta---tatat---------atata-
tat--ata----ta-t-at-----------------------------------------
-------ata---t-at--atatat--ata-t---at-at--atata---tatat-----
----------a--ta-ta---------------------------ta----------t--
a---------ta----t---a-----t---a------tata-------------------
--------------tata-t-at----------atat-----atatata-----------
--------------------------ta-----t----a-ta------------------
----t-------atat-----atatatata--------------tatatatatata----
t-----atat----------------------------atatatat--a--------tat
atatatatatatat----------------------------------------------
-------------------------------------------------
>EnSpm-N42_DR|19109
------------------------------------------------------------
---------------------------nnnnnnnnnnnnnnnnnnnnnnnnnnnnnnnn-
-nnnnnnnnn-------------nnnnnnnnnnnnnnnnn----------------nnnn
n--------nnnnnnnnnnnnnnnnntata------tat-------atat----------
-------atatatat------at----------at-ata---------------------
---------------------------------tatat---------------at---a-
-ta---------------ta--t----------atat---------at-----a-tata-
---------t---a------------t-------at-----a-----t-ata--------
---------------tat----a------ta---ta-t-a--t---a-------------
-------------------------------ta--t--at-ata------t--a--tata
tatat-------------------------------------------------------
------------------------------------------------------atata-
--t--ata----ta-t-at-----------------------------------------
-------ata---t-at--atatat--ata-t---at-at--atata---tatat-----
----------a--ta-ta---------------------------ta----------t--
a---------ta----t---a-----t---a------tata-------------------
--------------t-ta-a-at----------gtat-----tgcc--------------
------------------------------------------------------------
------------------------------------------------------------
------------------------------------------------------------
------------------------------------------------------------
-------------------------------------------------
>EnSpm-N42_DR|19110
------------------------------------------------------------
------------------------------------------------------------
------------------------------------------------------------
------------------------aatgca------tat-------atat----------
-------atatatat------at----------at-ata---------------------
--------------------------tat---atatat---------------at---a-
-ta---------------ta--t----------atat---------at-----a-tata-
---------t---a------------t-------at-----a-----t-ata--------
---------------tat----a------ta---ta-t-a--t---a-------------
-------------------------------ta--t--at-ata------t--a--tata
tatat----a-----------tatatat----at-atatatata--t--at--------a
tatata-------------------------ta--ta---tatat---------atata-
tat--ata----ta-t-at-----------------------------------------
-------ata---t-at--atatat--ata-t---at-at--atata---tatat-----
----------a--ta-ta---------------------------ta----------t--
a---------ta----t---a-----t---a------tata-------------------
--------------tata-t-at----------atat-----atatata-----------
--------------------------ta-----t----a-ta------------------
----t-------atat-----atatatata--------------tatatatatata----
t-----ata---------------------------------------------------
------------------------------------------------------------
-------------------------------------------------
>EnSpm-N42_DR|19111
------------------------------------------------------------
------------------------------------------------------------
--------------------------------------at--------------------
-----------------------atatata------tat-------atat----------
-------atatatat------at----------at-ata---------------------
--------------------------tat---atatat---------------at---a-
-ta---------------ta--t----------atat---------at-----a-tata-
---------t---a------------t-------at-----a-----t-ata--------
---------------tat----a------ta---na-t-a--t---a-------------
-------------------------------ta--t--at-ata------t--a--tata
tatat----a-----------tatatat----at-atatatata--t--at---------
--------------------at------atata--ta---tatat---------atata-
tat--ata----ta-t-at-----------------------------------------
-------ata---t-at--atatat--ata-t---at-at--atata---tatat-----
----------a--ta-ta---------------------------ta----------t--
a---------ta----t---a-----t---a------tata-------------------
--------------tata-t-at----------atat-----atatata-----------
--------------------------ta-----t----a-ta------------------
----t-------atat-----atatatata--------------tatatatatata----
t-----atat----------------------------atatatat--a--------tac
acct--------------------------------------------------------
-------------------------------------------------
>EnSpm-N42_DR|19112
------------------------------------------------------------
------------------------------------------------------------
----------------ttatt--------ttattgtannnnnnnnnnnnnnnnnnnnnnn
nnnnnnnnnnnnnnnnnnnnnnnnnnnnnn------nnn-----nnnnnnn---------
-------nnnnnnnn------nn----------n--------------------------
---------------------------------nnnnn---------------at---a-
-ta---------------ta--t----------atat---------at-----a-tata-
---------t---a------------t-------at-----a-----t-ata--------
---------------tat----a------ta---ta-t-a--t---a-------------
-------------------------------ta--t--at-ata------t--a--tata
tatat----a--------------------------------------------------
-------------------------------------------------------tata-
--t--ata----ta-t-at-----------------------------------------
-------ata---t-at--atatat--ata-t---at-at--atata---tatat-----
----------a--ta-ta---------------------------ta----------t--
a---------ta----a---a-----t---a------cat--------------------
------------------------------------------------------------
------------------------------------------------------------
------------------------------------------------------------
------------------------------------------------------------
------------------------------------------------------------
-------------------------------------------------
>EnSpm-N42_DR|19113
------------------------------------------------------------
------------------------------------------------------------
---------------------------------aatatat--------------------
-----------------------atatata------tat-------atat----------
-------atatatat------at----------at-ata---------------------
--------------------------tat---atatat---------------at---a-
-ta---------------ta--t----------gtat---------at-----a-tata-
---------t---a------------t-------at-----a-----t-ata--------
---------------tat----a------ta---ta-g-a--t---a-------------
-------------------------------ta--t--at-ata------t--c--tata
tatat----a-----------tatatat----at-atatatata--t--a----------
-------------------------------ta--ta---tatat---------atata-
tat--ata----ta-t-at-----------------------------------------
-------ata---t-at--atatat--ata-t---at-at--atata---tatat-----
----------a--ta-ta---------------------------ta----------t--
a---------ta----t---a-----t---a------tata-------------------
--------------tata-t-at----------atat-----atatata-----------
--------------------------ta-----t----a-ta------------------
----t-------atat-----atatatata--------------tatatatatata----
t-----atat----------------------------atatatat--a--------tat
atatata-----------------------------------------------------
-------------------------------------------------
>EnSpm-N42_DR|19114
------------------------------------------------------------
------------------------------------------------------------
--------------------------------------at--------------------
-----------------------atatata------tat-------atat----------
-------atatatat------at----------at-ata---------------------
--------------------------tat---atatat---------------at---a-
-ta---------------ta--t----------atat---------at-----a-tata-
---------t---a------------t-------at-----a-----t-ata--------
---------------tat----a------ta---ta-t-a--t---a-------------
-------------------------------ta--t--at-ata------t--a--tata
tatat----a-----------tatatat----at-atatatata--t--at--------a
tat---------------------------------a---tatat---------atata-
tat--ata----ta-t-at-----------------------------------------
-------ata---t-at--atatat--ata-t---at-at--atata---tatat-----
----------a--ta-ta---------------------------ta----------t--
a---------ta----t---a-----t---a------tata-------------------
--------------tata-t-at----------atat-----atatata-----------
--------------------------ta-----t----a-ta------------------
----t-------atat-----atatatata--------------tatatatatata----
t-----atat----------------------------atatatat--an-nnnnnntat
atatatata---------------------------------------------------
-------------------------------------------------
>EnSpm-N42_DR|19115
------------------------------------------------------------
------------------------------------------------------------
------------------------------------atat--------------------
-----------------------atatata------tat-------atat----------
-------atatatat------at----------at-ata---------------------
--------------------------tat---atatat---------------at---a-
-ta---------------ta--t----------atat---------at-----a-tata-
---------t---a------------t-------at-----a-----t-ata--------
---------------tat----a------ta---ta-t-a--t---a-------------
-------------------------------ta--t--at-ata------t--a--tata
tatat----a-----------tatatat----at-atatatata--t--at---------
-------------at--------------------------atat---------atata-
tat--ata----ta-t-at-----------------------------------------
-------ata---t-at--atatat--ata-t---at-at--atata---tatat-----
----------a--ta-ta---------------------------ta----------t--
a---------ta----t---a-----t---a------tata-------------------
--------------tata-t-at----------atat-----atatata-----------
--------------------------ta-----t----a-ta------------------
----t-------atat-----atatatata--------------tatatatatata----
t-----atat----------------------------atatatat--a--------tat
atatgtatactttaatatcatta-----------------gcattgtgcattgtg-----
--cagtatccaact-----------------------------------
>EnSpm-N42_DR|19116
atatatatatatatatatatatatatatatatatatatatatatatatatatatatatat
atatatatatatatatatatatatatatatatatatatatat--atatatatatatat--
--atatatat-atatat-ata--------tatatatatat--------------------
-----------------------atatata------tat-------atat----------
-------atatatat------at----------at-ata---------------------
--------------------------tat---atatat---------------at---a-
-ta---------------ta--t----------atat---------at-----a-tata-
---------t---a------------t-------at-----a-----t-ata--------
---------------tat----a------ta---ta-t-a--t---atatatatatat--
-atatatatatatatatatatatatatat-ata--t--at-ata------t--a--tata
tatat----a-----------tatatat----at-atatatata--t--at--------a
tatata--tatatatatat-at------atata--ta---tatat---------atata-
tat--ata----ta-t-ata-tatatatatatatatatatatatatatatatatatatat
atata-tata-tat-at--atatat--ata-t---at-at--atata---tatat-----
----------a--ta-tatatatatatat---atatatatatatata----------t--
a---------ta----t---a-----t---a------tata-------------------
--------------tata-t-at----------atat-----atatata-----------
--------------------------ta-----t----a-ta------------------
----t-------atat-----atatatata--------------tatatatatata----
t-----atat----------------------------atatatat--a--------tat
atatatatatatatatatatatatatata--tata-----tatatatatatatatata--
-tatatatatatatatatatatatatatatatatatatac---------
>EnSpm-N42_DR|19117
------------------------------------------------------------
------------------------------------------------------------
--------------------------------atatatat--------------------
-----------------------atatata------tat-------atat----------
-------atatatat------at----------at-ata---------------------
--------------------------tat---atatat---------------at---a-
-ta---------------ta--t----------atat---------at-----a-tata-
---------t---a------------t-------at-----a-----t-ata--------
---------------tat----a------ta---ta-t-a--t---a-------------
-------------------------------ta--t--at-ata------t--a--tata
tatat----a-----------tatatat----at-atatatata--t--at---------
---------------atat-at------atata--ta---tatat---------atata-
tat--ata----ta-t-at-----------------------------------------
-------ata---t-at--atatat--ata-t---at-at--atata---tatat-----
----------a--ta-ta---------------------------ta----------t--
a---------ta----t---a-----t---a------tata-------------------
--------------tata-t-at----------atat-----atatata-----------
--------------------------ta-----t----a-ta------------------
----t-------atat-----atatatata--------------tatatatatata----
t-----atat----------------------------tcatgtat--a--------tag
gcacgatactgcacg---------------------------------------------
--ata--------------------------------------------
>EnSpm-N42_DR|19118
------------------------------------------------------------
------------------------------------------------------------
---------------------------aatatatatatac------------atat----
-----------atatatatatatatatata------tat-------atatataaa-----
---ttctatacacac------acaca--cacacat-aca---------------------
---------------------------------cacac---------------ac---a-
-ta---------------ta--t----------atat---------at-----a-tata-
---------t---a------------t-------at-----a-----t-ata--------
---------------tat----a------ta---ta-t-a--t---a-------------
-------------------------------ta--t--at-ata------t--a--tata
tatat----aagt--------ta--tatct--gg--ttctcaaagatttat---------
-------------------------tatataaa--tg---tataaa------ttatata-
--t--ata----ta-t-at-----------------------------------------
-------ata---t-at--atatat--ata-t---at-at--atata---tatat-----
----------a--ta-ta---------------------------ta----------t--
a---------ta----t---a-----t---a------tata-------------------
--------------tata-t-at----------ataa-----at----------------
------------------------------------------------------------
------------------------------------------------tctatac-----
------acac----------------------------acacacac--------------
------------------------------------------------------------
-------------------------------------------------
>EnSpm-N42_DR|19119
------------------------------------------------------------
------------------------------------------------------------
------------------------------------------------------------
-------------------------atata------tat-------atat----------
-------atatatat------at----------at-ata---------------------
---------------------------------tatat---------------at---a-
-ta---------------ta--t----------atat---------at--------ata-
---------t---a------------t-------at-----a-----t-ata--------
---------------ttt----a------tt---ta-t-t--t---a-------------
-------------------------------tt--t--at-tta------t-------ta
tatat----aata--------tatatatta--tt--------------------------
----------------------------taaaa--ta---tatatt----tataatata-
--t--ata----ta-t-at-----------------------------------------
-------ata---t-at--atatat--ata-t---at-at--atata---tatat-----
----------a--ta-ta---------------------------ta----------t--
a---------ta----t---a-----t---a------tata-------------------
--------------tatt-t-at----------tttt-----tttata------------
-------------------------------aat----a-tata--ttttaaataaatat
------------atat-----at-------------------------------------
------------------------------------------------------------
------------------------------------------------------------
-------------------------------------------------
>EnSpm-N42_DR|19120
------------------------------------------------------------
------------------------------------------------------------
--------------------------------attcaccc--------------------
-------------------cataatatata------tat-------atat----------
-------atatatat------at----------at-ata---------------------
--------------------------tat---atatat---------------at---a-
-ta---------------ta--t----------atat---------at-----a-tata-
---------t---a------------t-------at-----a-----t-ata--------
---------------tat----a------ta---ta-t-a--t---a-------------
-------------------------------ta--t--at-ata------t--a--tann
nnnat----a-----------tatatat----at-atatatata--t--at---------
--------------------at------ttata--ta---tatat---------atata-
tgt--ata----ta-t-at-----------------------------------------
-------ata---t-gt--atatat--ata-t---at-at--atata---tatat-----
----------a--ta-ta---------------------------ta----------t--
a---------ta----c---a-----t---a------tata-------------------
--------------tata-t-at----------atat-----atatata-----------
--------------------------ta-----t----a-ta------------------
----t-------atat-----atatatata--------------tatatatatata----
t-----atat----------------------------atatatat--a--------tat
------------------------------------------------------------
-------------------------------------------------
>EnSpm-N42_DR|19121
---------------------------------------------cattgacaaata---
------------------------aaaaata----taaatat--atatatatatatat--
--atatatat-atatat-ata--------tatatatatat--------------------
-----------------------atttata------tat-------atat----------
-------atatatat------at----------at-ata---------------------
--------------------------tat---atatat---------------at---a-
-ta---------------ta--t----------atat---------at-----a-tata-
---------t---a------------t-------at-----a-----t-ata--------
---------------tat----a------ta---ta-t-a--t---a-------------
-------------------------------ta--t--at-ata------t--a--tata
tatat----a-----------tatatat----at-atatatata--t--at--------a
tatata--tatatatatat-at------atata--ta---tatat---------atata-
tat--ata----ta-t-at-----------------------------------------
-------ata---t-at--atatat--ata-t---at-at--atata---tatat-----
----------a--ta-ta---------------------------ta----------t--
a---------ta----t---a-----t---a------tata-------------------
--------------tata-t-at----------atat-----atatata-----------
--------------------------ta-----t----a-ta------------------
----t-------atat-----atatatata--------------tatatatatata----
t-----atat----------------------------atatatac--a--atttaatat
ttgtttatgaacaaaaaaaaa---------------------------------------
-------------------------------------------------
>EnSpm-N42_DR|19122
------------------------------------------------atatatatatat
atatatatatatatatatatatatatatatatatatatatat--atatatatatatat--
--atatatat-atatat-ata--------tatatatatat--------------------
-----------------------atatata------tat-------atat----------
-------atatatat------at----------at-ata---------------------
--------------------------tat---atatat---------------at---a-
-ta---------------ta--t----------atat---------at-----a-tata-
---------t---a------------t-------at-----a-----t-ata--------
---------------tat----a------ta---ta-t-a--t---atatatatatat--
-atatatatatatatatatatatatatat-ata--t--at-ata------t--a--tata
tatat----a-----------tatatat----at-atatatata--t--at--------a
tatata--tatatatatat-at------atata--ta---tatat---------atata-
tat--ata----ta-t-ata-tatatatatatatatatatatatatatatatatatatat
atata-tata-tat-at--atatat--ata-t---at-at--atata---tatat-----
----------a--ta-tatatatatatat---atatatatatatata----------t--
a---------ta----t---a-----t---a------tata-------------------
--------------tata-t-at----------atat-----atatata-----------
--------------------------ta-----t----a-ta------------------
----t-------atat-----atatatata--------------tatatatatata----
t-----atat----------------------------atatatat--a--------tat
atatatatatatatatatatatatatata--tata-----tatatatatatatatata--
-tatatatatata------------------------------------
>EnSpm-N42_DR|19123
------------------------------------------------------------
----------------------------------------------atatatatatat--
--atatatat-atatat-ata--------tatatatatat--------------------
-----------------------atatata------tat-------atat----------
-------atatatat------at----------at-ata---------------------
--------------------------tat---atatat---------------at---a-
-ta---------------ta--t----------atat---------at-----a-tata-
---------t---a------------t-------at-----a-----t-ata--------
---------------tat----a------ta---ta-t-a--t---atatatat------
------------------------------------------------------------
---at----a-----------tatatat----at-atatatata--t--at--------a
tatata--tatatatatat-at------atata--ta---tatat---------atata-
tat--ata----ta-t-ata-t--------------------------------------
---------------at--atatct--ata-t---at-at--atata---tatat-----
----------a--ta-tatatatatatat---atatatatatatata----------t--
a---------ta----t---a-----t---a------tata-------------------
--------------tata------------------------------------------
------------------------------------------------------------
------------------------------------------------------------
------------------------------------------------------------
------------------------------------------------------------
-------------------------------------------------
>EnSpm-N42_DR|19124
-------------------------------------aatatatatatatatatatatat
atatatatatatatatatatatatatatatatatatatatat--atatatatatatat--
--atatatat-atatat-ata--------tatatatatat--------------------
-----------------------atatata------tat-------atat----------
-------atatatat------at----------at-ata---------------------
--------------------------tat---atatat---------------at---a-
-ta---------------ta--t----------atat---------at-----a-tata-
---------t---a------------t-------at-----a-----t-ata--------
---------------tat----a------ta---ta-t-a--t---atatatatatata-
tatatatatatatatatatatatatatat-ata--t--at-ata------t--a--tata
tatat----a-----------tatatat----at-atatatata--t--at--------a
tatata--tatatatatat-at------atata--ta---tatat---------atata-
tat--ata----ta-t-ata----------------------------------------
------tata-tat-at--atatat--ata-t---at-at--atata---tatat-----
----------a--ta-tatatatatatat---atatatatatatata----------t--
a---------ta----t---a-----t---a------tata-------------------
--------------tata-t-at----------atat-----atatata-----------
--------------------------ta-----t----a-ta------------------
----t-------atat-----atatatata--------------tatatatatata----
t-----atat----------------------------atatatat--a--------tat
atatatatatatatatatatatatatata--tata-----tatatatatatatatata--
-tctatatatatatatatatatatatatatatatata------------
>EnSpm-N42_DR|19125
----------------------------------------------------atata---
---tatatat------atatatatatatata----tatatat--atatatatatatat--
--atatatat-atatat-ata--------tatatatatat--------------------
-----------------------atatata------tat-------atat----------
-------atatatat------at----------at-ata---------------------
--------------------------tat---atatat---------------at---a-
-ta---------------ta--t----------atat---------at-----a-tata-
---------t---a------------t-------at-----a-----t-ata--------
---------------tat----a------ta---ta-t-a--t---a-------------
-------------------------------ta--t--at-ata------t--a--tata
tatat----a-----------tatatat----at-atatatata--t--at--------a
tatata--tatatatatat-at------atata--ta---tatat---------atata-
tat--ata----ta-t-at-----------------------------------------
-------ata---t-at--atatat--ata-t---at-at--atata---tatat-----
----------a--ta-ta---------------------------ta----------t--
a---------ta----t---a-----t---a------tata-------------------
--------------tata-t-at----------atat-----atatata-----------
--------------------------ta-----t----a-ta------------------
----t-------atat-----atatatata--------------tatatatatata----
t-----atat----------------------------atatatat--a--------tat
atatatatatatatatatata---------------------------------------
-------------------------------------------------
>EnSpm-N42_DR|19126
------------------------------------------------------------
------------------------------------------------------------
------------------------------------------------------------
------------------------------------------------------------
------------------------------------------------------------
------------------------------------------------------a---a-
-ta---------------ta--t--------atatat----n----nn-----n-nnnn-
---------n-nnn------------n-------nn--nnnn-------nnn-----n--
---------------nnn----nnnnnnnnn---nn---n--n---n-------------
-------------------------------nn--n--nn-nnn------n--a--tata
tatat-------------------------------------------------------
------------------------------------------------------atata-
--t--ata----ca-c-at-----------------------------------------
-------tta---a-a--------------------------------------------
------------------------------------------------------------
------------------------------------------------------------
------------------------------------------------------------
------------------------------------------------------------
------------------------------------------------------------
------------------------------------------------------------
------------------------------------------------------------
-------------------------------------------------
>EnSpm-N42_DR|19127
------------------------------------------------------------
-------------------------------------attta--tgaggggtgtaccc--
--atatatgctgagcactgta--------tgtatgtatat--------------------
-----------------------atatata------tat-------atat----------
-------atatatat------at----------at-ata---------------------
--------------------------tat---atatat---------------at---a-
-ta---------------ta--t----------atat---------at-----a-tata-
---------t---a------------t-------at-----a-----t-ata--------
---------------tat----a------ta---ta-t-a--t---a-------------
-------------------------------ta--t--at-ata------t--a--tata
tatat----a-----------tatatat----at-atatatata--t--at---------
-------------atatat-at------atata--ta---tatat---------atata-
tat--ata----ta-t-at-----------------------------------------
-------ata---t-at--atatat--ata-t---at-at--atata---tatat-----
----------a--ta-ta---------------------------ta----------t--
a---------ta----t---a-----t---a------tata-------------------
--------------tata-t-at----------atat-----atatata-----------
--------------------------ta-----t----a-ta------------------
----t-------atat-----atatatata--------------tatatatatata----
t-----ata---------------------------------------------------
------------------------------------------------------------
-------------------------------------------------
>EnSpm-N42_DR|19128
-----------------------------------cagctaaat-----------tatat
atatatgtatatatatatatatatatatatatatatatatat--atatatatatatat--
--atatatat-atatat-ata--------tatatatatat--------------------
-----------------------atatata------tat-------atat----------
-------atatatat------at----------at-ata---------------------
--------------------------tat---atatat---------------at---a-
-ta---------------ta--tatattaatatatat---------at-----a-tata-
---------t---a------------t-------at-----a-----t-ata--------
---------------tat----a------ta---ta-t-a--t---atatatatatata-
tatatatatatatatatatatatatatat-ata--t--at-ata------t--a--tata
tatat----a-----------tatatat----at-atatatata--t--at--------a
tatata--tatatatatat-at------atata--ta---tatat---------atata-
tat--ata----ta-t-ata----------------------------------------
------tata-tat-at--atatat--ata-t---at-at--atata---tatat-----
----------a--ta-tatatatatatat---atatatatatatata----------t--
a---------ta----t---a-----t---a------tata-------------------
--------------tata-t-at----------atat-----atatata-----------
--------------------------ta-----t----a-ta------------------
----t-------atat-----atatatata--------------tatatatatata----
t-----atat----------------------------atatatat--a--------tat
atatatatatatatatatatatatatata--tata-----tatatatatatatatata--
-tatatatatatatatatatatatatatatatatatatatata------
>EnSpm-N42_DR|19129
------------------------------------------------------------
------------------------------------------------------------
---------------------------------catacac--------------------
-----------------------acacaca------cac-------acat----------
-------atatatat------at----------at-ata---------------------
--------------------------tat---atatat---------------at---a-
-ta---------------ta--t----------atat---------at-----a-tata-
---------t---a------------t-------at-----a-----t-ata--------
---------------tat----a------ta---ta-t-a--t---a-------------
-------------------------------ta--t--gt-ata------t--a--tata
tatat----a-----------tatatat----at-atatagata--g--at---------
---------------atat-at------atata--ta---tatat---------atata-
tat--ata----ta-t-at-----------------------------------------
-------ata---t-at--atatat--ata-t---at-at--atata---tatat-----
----------a--ta-ta---------------------------ta----------t--
a---------ta----t---a-----t---a------tata-------------------
--------------tata-t-at----------atat-----atatata-----------
--------------------------ta-----t----a-ta------------------
----t-------atat-----atatatata--------------tatatatatata----
t-----atat----------------------------atatatat--a--------tat
atatata-----------------------------------------------------
-------------------------------------------------
>EnSpm-N42_DR|19130
------------------------------------------------------------
------------------------atata-atatatatatat--atatatatatatat--
--atatatat-atatat-ata--------tatatatatat--------------------
-----------------------atatata------tat-------atat----------
-------atatatat------at----------at-ata---------------------
--------------------------tat---atatat---------------at---a-
-ta---------------ta--t----------atat---------at-----a-tata-
---------t---a------------t-------at-----a-----t-ata--------
---------------tat----a------ta---ta-t-a--t---atatatatatata-
tatatatatatata---------------------t--at-ata------t--a--tata
tatat----a-----------tatatat----at-atatatata--t--at--------a
tatata--tatatatatat-at------atata--ta---tatat---------atata-
tat--ata----ta-t-ata----------------------------------------
------tata-tat-at--atatat--ata-t---at-at--atata---tatat-----
----------a--ta-tatatatatatat---atatatatatatata----------t--
a---------ta----t---a-----t---a------tata-------------------
--------------tata-t-at----------atat-----atatata-----------
--------------------------ta-----t----a-ta------------------
----t-------atat-----atatatata--------------tatatatatata----
t-----atat----------------------------atatatat--a--------tat
atatatatatatatatatatatatatata--tata-----tatatatatatatatata--
-ta----------------------------------------------
>EnSpm-N42_DR|19131
------------------------------------------------------------
-------------------------------------------------ttcacatgt--
-----tgcat-atatat-ata--------tatatatatat--------------------
-----------------------atatata------tat-------atat----------
-------atatatat------at----------at-ata---------------------
--------------------------tat---atatat---------------at---a-
-ta---------------ta--t----------atat---------at-----a-tata-
---------t---a------------t-------at-----a-----t-ata--------
---------------tat--cta------ta---ta-t-a--t---a-------------
-------------------------------ta--t--at-ata------t--a--tata
tatat----a-----------tatatat----at-atatatgtg--t--at--------a
tatata--tatatatatat-at------atata--ta---tatat---------atata-
tat--ata----ta-t-at-----------------------------------------
-------ata---t-at--atatat--ata-t---at-at--atata---tatat-----
----------a--ta-ta---------------------------ta----------t--
a---------ta----t---a-----t---a------tata-------------------
--------------tata-t-at----------atat-----atatata-----------
--------------------------ta-----t----a-ta------------------
----t-------atat-----atatatata--------------tatatatatata----
t-----atat----------------------------atatatat--a--------tat
atatataggt--------------------------------------------------
-------------------------------------------------
>EnSpm-N42_DR|19132
------------------------------------------------------------
------------------------------------------------------------
------------------------------------------------------------
-------------------------------------at-----atatata---------
--------tatatat------at----------a--------------------------
---------------------------------tatat---------------at---a-
-ta---------------ta--t----------atat---------at-----a-tata-
---------t---a------------t-------at-----a-----t-ata--------
---------------tat----a------ta---ta-t-a--t---a-------------
-------------------------------ta--t--at-ata------t--a--tata
tatat----a---------------tat----at-atatata------------------
-------------------------------------------------------tata-
--t--ata----ta-t-at-----------------------------------------
-------ata---t-at--atatat--ata-t---at-at--atata---tatat-----
----------a--ta-ta---------------------------ta----------t--
a---------ta----t---g-----t---a------tatg-------------------
-------------------t-gt----------atgt-----atgtat------------
--------------------------------------a-ta------------------
----t-------atgt-----atatgtata--------------tatatatataca----
c-----aca------------------------------cacactt--t--------tat
gaatactt---------attaggataaatatttcac------------------------
-------------------------------------------------
>EnSpm-N42_DR|19133
------------------------------------------------------------
-------------------------------------actat--atatatatatatat--
--acatatat-atatat-ata--------tatatatatat--------------------
-----------------------atatata------tat-------atat----------
-------atatatat------at----------at-ata---------------------
--------------------------tat---atatat---------------at---a-
-ta---------------ta--t----------atat---------at-----a-tata-
---------t---a------------t-------at-----a-----t-ata--------
---------------tat----a------ta---ta-t-a--t---atatatatatata-
tatatatatatatatatatatatatatat-ata--t--at-ata------t--a--tata
tatat----a-----------tatatat----at-atatatata--t--at--------a
tatata--tatatatatat-at------atata--ta---tatat---------atata-
tat--ata----ta-t-ata----------------------------------------
------tata-tat-at--atatat--ata-t---at-at--atata---tatat-----
----------a--ta-tatatatatatat---atatatatatatata----------t--
a---------ta----t---a-----t---a------tata-------------------
--------------tata-t-at----------atat-----atatata-----------
--------------------------ta-----t----a-ta------------------
----t-------atat-----atatatata--------------tatatatatata----
t-----atat----------------------------atatatat--a--------tat
atatatatatatatatatatatatatata--tata-----tatatatatatatatata--
-tata--------------------------------------------
>EnSpm-N42_DR|19134
------------------------------------------------------tcattg
ga-----------aaaatctgtatatatata----tatatat------------------
--atatatat-atatat-ata--------tatatatatat--------------------
-----------------------atatata------tat-------atat----------
-------atatatat------at----------at-ata---------------------
--------------------------tat---atatat---------------at---a-
-ta---------------ta--t----------atat---------at-----a-tata-
---------t---a------------t-------at-----a-----t-ata--------
---------------tat----a------ta---ta-t-a--t---a-------------
-------------------------------ta--t--at-ata------t--a--tata
tatat----a-----------tatatat----at-atatatata--t--at---------
-------atatatatatat-at------atata--ta---tatat---------atata-
tat--ata----ta-t-at-----------------------------------------
-------ata---t-at--atatat--ata-t---at-at--atata---tatat-----
----------a--ta-ta---------------------------ta----------t--
a---------ta----t---a-----t---a------tata-------------------
--------------tata-t-at----------atat-----atatata-----------
--------------------------ta-----t----a-ta------------------
----t-------atat-----atatatata--------------tatatatatata----
t-----atat----------------------------atatatat--a--------tat
atatatatatatata---------------------------------------------
-------------------------------------------------
>EnSpm-N42_DR|19135
------------------------------------------------------------
------------------------------------------------------------
-----------------------------cagctttttcct-------------------
------------------------------------------------------------
--------cacagga------at----------ac-attatt----at------------
---------------------------------tgtata--------------aa---a-
-ca---------------ta--t----------acat---------at-----g-taca-
---------t---a------------t-------ac-----a-----t-ata--------
---------------tat----a------ta---ta-t-a--t---a-------------
-------------------------------ta--t--at-ata------t--a--tata
tatat----a--------------------------------------------------
-------------------------------------------------------tata-
--t--ata----ta-t-at-----------------------------------------
-------ata---t-at--atatat--ata-t---at-at--atata---tatat-----
----------a--ta-ta---------------------------ta----------t--
a---------ta----t---a-----t---a------tatt-------------------
-----------------g-t-ac----------a--------------------------
------------------------------------------------------------
------------------------------------------------------------
------------------------------------------------------------
------------------------------------------------------------
-------------------------------------------------
>EnSpm-N42_DR|19136
------------------------------------------------------------
------------------------------------------------------------
------------------------------------------------------------
------------------------------------------------------------
------------------------------------------------------------
-------------------ttcgccaagg---ctgcat---------------tt---a-
-aa---------------at--a----------ctgt---------ac-----a--ata-
---------t---a------------t-------at-----a-----t-ata--------
---------------tat----a------ta---ta-t-a--t---a-------------
-------------------------------ta--t--at-ata------t--a--tata
tatat----a--------------------------------------------------
-------------------------------------------------------tata-
--t--ata----ta-t-at-----------------------------------------
-------ata---t-at--atatat--ata-t---at-at--atata---tatat-----
----------a--ta-ta---------------------------ta----------t--
a---------tg----t---a-----t---a------tgt--------------------
-----------------a-c-at----------atgt-----atat--------------
------------------------------------------------------------
------------------------------------------------------------
------------------------------------------------------------
------------------------------------------------------------
-------------------------------------------------
>EnSpm-N42_DR|19137
------------------------------------------------------------
------------------------------------------------------------
------------------------------------------------------------
------------------------------------------------------------
------------------------------------------------------------
----------------------------------atat---------------at---a-
-ta---------------ta--t----------atan---------nnnnnnnn-nnnn-
---------n---n------------n-------nn-----a-----t-ata--------
---------------tat----a------ta---ta-t-a--t---a-------------
-------------------------------ta--t--at-ata------t--a--tata
tata--------------------------------------------------------
-------------------------------------------------------tata-
--t--ata----ta-t-at-----------------------------------------
-------ata---t-at--atatat--ata-t---at-at---tat--------------
------------------------------------------------------------
------------------------------------------------------------
------------------------------------------------------------
------------------------------------------------------------
------------------------------------------------------------
------------------------------------------------------------
------------------------------------------------------------
-------------------------------------------------
>EnSpm-N42_DR|19138
------------------------------------------------------------
------------------------------a------------tatatatatatatata-
-tatatatat-atatat-ata--------tatatatatatat------------------
---------------atatatatatatata------tat-----atatatatatat----
---atatatatatat------at----------at-atatatata---------------
----------------------tatatat-atatatat---------------at---a-
-ta--------atatatata--t--------atatat---------at-----a-tata-
---------t---a------------t-------at-----a-----t-ata--------
---------------tat----a------ta---ta-t-a--t---a-------------
-------------------------------ta--t--at-ata------t--a--tata
tatat----a-----------tatatatat--at-atatatata--tatat--------a
tatatatatatatatatat-atatatatatata--ta---tatat---------atata-
tat--ata----ta-t-at-----------------------------------------
-------ata-tat-at--atatat--ata-t---at-at--atata---tatat-----
----------a--ta-tatatatatatat---atatatatatatata----------t--
a---------ta----tat-a---tatat-a------tata-------------------
--------------tata-t-atatat------atata-tatatatatatata-------
------------------------tata-tatat--ata-tatata--------------
----t-----atatatattatatatatata--------tatatatatatatatata----
t-----atatat------------------------atatatatatata------tatat
atatatatatatatatatatatatatata-----------tatatatatatatatata--
-tatataaatata------------------------------------
>EnSpm-N42_DR|19139
------------------------------------------------------------
--------------------------acata----tatatat--atatatatatatat--
--atatatat-atatat-ata--------tatatatatat--------------------
-----------------------atatata------tat-------atat----------
-------atatatat------at----------at-ata---------------------
--------------------------tat---atatct---------------at---a-
-ta---------------ta--t----------atat---------at-----a-tata-
---------t---c------------t-------at-----a-----t-ata--------
---------------tat----a------ta---ta-t-a--t---atatatatatatat
---------------------------at-ata--t--at-ata------t--a--tata
tatat----a-----------tatatat----at-atatatata--t--at--------a
tatata--tatatatatat-at------atata--ta---tatat---------atata-
tat--ata----ta-t-at-----------------------------------------
-------ata---t-at--atatat--ata-t---at-at--atata---tatat-----
----------a--ta-ta---------------------------ta----------t--
a---------ta----t---a-----t---a------tata-------------------
--------------tata-t-at----------atat-----atatata-----------
--------------------------ta-----t----a-ta------------------
----t-------atat-----atatatata--------------tatatatatata----
t-----atat----------------------------atatatat--a--------tat
atatatatata-------------------------------------------------
-------------------------------------------------
>EnSpm-N42_DR|19140
------------------------------------------------------------
------------------atatatatatata----tatatat--atatatatatatata-
-tatatatat-atatat-atatatatatatatatatatatatatatatatatatatatat
atatatatatatatatatata-tatatata------tat-------atat----------
-------atatatat------at----------at-ata---------------------
--------------------------tat---atatat---------------at---a-
-ta---------------ta--t----------atat---------at-----a-tata-
---------t---a------------t-------at-----a-----t-ata--------
---------------tat----a------ta---ta-t-a--t---a-------------
-------------------------------ta--t--at-ata------t--a--t---
---at----a-----------tatatat----at-atatatata--t--at--------a
tatata--tatatatatat-at------atata--ta---tatat---------atata-
tat--ata----ta-t-at-----------------------------------------
-------ata---t-at--atatat--ata-t---at-at--atata---tatat-----
----------a--ta-ta---------------------------ta----------t--
a---------ta----t---a-----t---a------tata-------------------
--------------tata-t-at----------atat-----atatata-----------
--------------------------ta-----t----a-ga------------------
----t-------atat-----atatatata--------------tatatagatata----
t-----atat----------------------------atatatat--a--------tat
atatatatatatatatatatatatatata--ta---------------------------
-------------------------------------------------
>EnSpm-N42_DR|19141
------------------------------------------------------------
------------------------------------atatat--atatatatatatat--
--atatatat-atatat-ata--------tatatatatat--------------------
-----------------------atatata------tat-------atat----------
-------atatatat------at----------at-ata---------------------
--------------------------tat---atatat---------------at---a-
-ta---------------ta--t----------atat---------at-----a-tata-
---------t---a------------t-------at-----a-----t-ata--------
---------------tat----a------ta---ta-t-a--t-----------------
---------atatatatatatatatatat-ata--t--at-ata------t--a--tata
tatat----a-----------tatatat----at-atatatata--t--at--------a
tatata--tatatatatat-at------atata--ta---tatat---------atata-
tat--ata----ta-t-ata----------------------------------------
------tata-tat-at--atatat--ata-t---at-at--atata---tatat-----
----------a--ta-tata-------------------------ta----------t--
a---------ta----t---a-----t---a------tata-------------------
--------------tata-t-at----------atat-----atatata-----------
--------------------------ta-----t----a-ta------------------
----t-------atat-----atatatata--------------tatatatatata----
t-----atat----------------------------atatatat--a--------tat
atatatatatatatatatatatatatata--tata-----tatatatatatatatata--
-tatatatatataagtaaa------------------------------
>EnSpm-N42_DR|19142
------------------------------------------------------------
------------------------------------------------------------
--atatatat-atatat-------------atatatatat--------------------
-----------------------atatata------tat-------atat----------
-------atatatat------at----------at-ata---------------------
--------------------------tat---atatat---------------at---a-
-ta---------------ta--t----------atat---------at-----a-tata-
---------t---a------------t-------at-----a-----t-ata--------
---------------tat----a------ta---ta-t-a--t---a-------------
-------------------------------ta--t--at-ata------t--a--tata
tatat----a-----------tatatat----at-atatatata--t-------------
-------------atatat-at------atata--ta---tatat---------atata-
tat--ata----ta-t-at-----------------------------------------
-------ata---t-at--atatat--ata-t---at-at--atata---tatat-----
----------a--ta-ta---------------------------ta----------t--
a---------ta----t---a-----t---a------tata-------------------
--------------tata-t-at----------atat-----atatata-----------
--------------------------ta-----t----a-ta------------------
----t-------atat-----atatatata--------------tatatatatata----
t-----atataatatatatatatatnnnnnnnnnnnnnatatatat--a--------tat
atatatatatatatatatatatatatat---------atatatatatatatatat-----
--atatatat---------------------tatatacatattatata-
>EnSpm-N42_DR|19143
------------------------------------------------------------
------------------------------------------------------------
------------------------------------------------------------
-----------------------atatata------tat-------atat----------
-------atatatat------at----------at-ata---------------------
--------------------------tat---atatat---------------at---a-
-ta---------------ta--t----------atat---------at-----a-tata-
---------t---a------------t-------at-----a-----t-ata--------
---------------cacaccaa------tc---ta-t-a--t---a-------------
-------------------------------ta--t--at-ata------t--a--tata
tatat----a-----------tatatat----at-atatatatt--ta-at---------
--------t---------t-at------atata--ta---tatatttata---catata-
tat--ata----ta-t-at-----------------------------------------
-------ata---t-at--atatat--ata-t---at-at--atata---tatat-----
----------a--ta-ta---------------------------ta----------t--
a---------ta----t---a-----t---a------tata-------------------
--------------tata-t-at----------atat-----atatata-----------
--------------------------ta-----t----a-ta------------------
----t-------gtgt-----atgtgtgta--------------tatatatatata----
t-----atat----------------------------atatatat--a--------cat
atatatatata-------------------------------------------------
-------------------------------------------------
>EnSpm-N42_DR|19144
------------------------------------------------------------
------------------------------------------------------------
------------------------------------------------------------
------------------------------------------------------------
--------tatttat------gt----------gt-ata---------------------
--------------------------tgt---atatat---------------at---g-
-ta---------------ta--t----------atat---------at-----a-tata-
---------t---a------------t-------at-----a-----t-ata--------
---------------tat----a------ta---ta-t-a--t---a-------------
-------------------------------ta--t--at-ata------t--a--tata
tatat----a-----------tatatat----at-atatatata--t--at---------
--------------------at------ata----ta---tatat---------atata-
tat--ata----ta-t-at-----------------------------------------
-------ata---t-at--atatat--ata-t---at-at--atata---tatat-----
----------a--ta-ta---------------------------ta----------t--
a---------ta----t---a-----t---a------tata-------------------
--------------tata-t-at----------atat-----atataga-----------
--------------------------aa-----a----a-ag------------------
----t-------attc---aacatat-cac--------------cat-------------
------------------------------------------------------------
------------------------------------------------------------
-------------------------------------------------
>EnSpm-N42_DR|19145
------------------------------------------------------------
------------------------------------------------------------
------------------------------------------------------------
------------------------------------------------------------
---------atatat------at----------at-ata---------------------
--------------------------tat---atatat---------------at---a-
-ta---------------ta--t----------atat---------at-----a-tata-
---------t---a------------t-------at-----a-----t-ata--------
---------------tat----a------ta---ta-t-a--t---a-------------
-------------------------------ta--t--at-ata------t--a--tata
tatat----a-----------tatatat----at-atatata------------------
------------------------------------------------------------
tat--ata----ta-t-at-----------------------------------------
-------ata---t-at--atatat--ata-t---at-at--atata---tatat-----
----------a--ta-ta---------------------------ta----------t--
a---------ta----t---a-----t---a------tata-------------------
--------------tata-t-at----------atat-----atatata-----------
--------------------------ta-----t----a-ta------------------
----t-------atat-----atatatata--------------tat-------------
------------------------------------------------------------
------------------------------------------------------------
-------------------------------------------------
>EnSpm-N42_DR|19146
------------------------------------------------------------
------------------------------------------------------------
------------------------------------------------------------
------------------------------------------------------------
------------------------------------------------------------
-----------------------------------------------------at---a-
-aa---------------tg--t----------gtat---------at-----a-tata-
---------t---a------------t-------at-----a-----t-ata--------
---------------tat----a-----------ta-t-a--t---a-------------
-------------------------------ta--t--at-ata------t--a--tata
tatat----a--------------------------------------------------
-----------------------------------------------------tatata-
--t--ata----ta-t-at-----------------------------------------
-------ata---t-at--atatat--ata-t---at-tt-----tt---ttttt-----
----------t--tt-ta---------------------------ta----------t--
a---------ta----t---a-----t---a-----------------------------
------------------------------------------------------------
------------------------------------------------------------
---------------------------------------------------gtgc-----
------atgt--------------------------------------------------
------------------------------------------------------------
-------------------------------------------------
>EnSpm-N42_DR|19147
------------------------------------------------------------
------------------------------------------------------------
------------------------------------------------------------
------------------------------------------------------------
------------------------------------------------------------
------------------------------------------------------------
-------------------------------------------------------cnnn-
---------n---n------------n-------nn-----n-----n-nnn--------
---------------nnn----n------nn---nn-nnn--n---n-------------
-------------------------------nn--n--nn-nta------t--a--tata
tatat-------------------------------------------------------
------------------------------------------------------atata-
--t--ata----tc-t-gt-----------------------------------------
-------gtt---t-gt--gtgtgt--gta-t---tt-----------------------
------------------------------------------------------------
------------------------------------------------------------
------------------------------------------------------------
------------------------------------------------------------
------------------------------------------------------------
------------------------------------------------------------
------------------------------------------------------------
-------------------------------------------------
>EnSpm-N42_DR|19148
------------------------------------------------------------
------------------------------------------------------------
------------------------------------------------------------
------------------------cacaca----atcat-----tgacat----------
-------atatatat------at----------at-atatatat----------------
--------------------------agg--aatgaat---------------ac---a-
-tagatgttt-tctgattta--t----------atat---------at-----a-tata-
---------t---a------------t-------at-----a-----t-ata--------
---------------tat----a------ta---ta-t-a--t---a-------------
-------------------------------ta--t--at-ata------t--a--tata
tatat-------------------------------------------------------
------------------------------------------------------atata-
--t--ata----ta-t-at-----------------------------------------
-------ata---t-at--atatat--ata-t---at-at--atata---tatat-----
----------a--ta-ta---------------------------ta----------t--
a---------ta----t---a-----ta---------tata-------------------
--------------tata-t-at----------atat-----atatata-----------
--------------------------ta--------------------------------
----t-------atat-----atatatat---------------tatatatatatg----
t-------------------------------------gtgtgtat----------cta-
------------------------------------------------------------
-------------------------------------------------
>EnSpm-N42_DR|19149
------------------------------------------------------------
------------------------------------------------------------
---------------------------------------t--------------------
-----------------------atatata------tat-------atat----------
-------atatatat------at----------at-ata---------------------
--------------------------tat---atatat---------------at---a-
-ta---------------ta--t----------atat---------at-----a-tata-
---------t---a------------t-------at-----a-----t-ata--------
---------------tat----a------ta---ta-t-a--t---a-------------
-------------------------------ta--t--at-ata------t--a--tata
tatat----a-----------tatatat----at-atatatata--t--at--------a
tat---------------------------------a---tatat---------atata-
tat--ata----ta-t-at-----------------------------------------
-------ata---t-at--atatat--ata-t---at-at--atata---tatat-----
----------a--ta-ta---------------------------ta----------t--
a---------ta----t---a-----t---a------tata-------------------
--------------tata-t-at----------atat-----atatata-----------
--------------------------ta-----t----a-ta------------------
----t-------atat-----atatatata--------------tatatatatata----
t-----atat----------------------------atatatat--a--------tat
atatatata---------------------------------------------------
-------------------------------------------------
>EnSpm-N42_DR|19150
------------------------------------------------------------
------------------------------------------------------------
------------------------------------------------------------
------------------------------------------------------------
------------------------------------------------------------
------------------------------------------------------------
------------------------------------------------------------
------------------------------------------------------------
------------------------------------------------------------
--------------------------------a-----at-ata------t--a------
------------------------------------------------------------
------------------------------------------------------------
------------ta----t-----------------------------------------
-------ata---t-at------atnnnna------------------------------
------------------------------------------------------------
------------------------------------------------------------
------------------------------------------------------------
------------------------------------------------------------
------------------------------------------------------------
------------------------------------------------------------
------------------------------------------------------------
-------------------------------------------------
>EnSpm-N42_DR|19151
------------------------------------------------------------
----------------------------ata----tatatat--atatatatatatata-
-tatatatat-atatat-ata--------tatatatg-----------------ata---
----------------------tatatata------tat-------atat----------
-------atatatat------at----------at-ata---------------------
--------------------------tat---atatat---------------at---a-
-ta---------------ta--t----------atat---------at-----a-tata-
---------t---a------------t-------at-----a-----t-ata--------
---------------tat----a------ta---ta-t-a--t---a-------------
-------------------------------ta--t--at-ata------t--a--tata
tatat----------------------------t-atatatata--t--at--------a
tatata--tat-------------------------------------------------
------------------------------------------------------------
---------------------------------------------------atat-----
----------a--ta-ta---------------------------ta----------t--
a---------ta----t---a-----t---a------tata-------------------
--------------tata-t-at----------atat-----atatata-----------
--------------------------ta-----t----a-ta------------------
----t-------atat-----atatatata--------------tatatatatata----
t-----atat----------------------------atatatat--a--------tat
atata-------------------------------------------------------
-------------------------------------------------
>EnSpm-N42_DR|19152
------------------------------------------------------------
------------------------------------------------------------
------------------------------------------------------------
-----------------------atatata------tat-------atat----------
-------atatatat------at----------at-ata---------------------
--------------------------tat---atatat---------------at---a-
-ta---------------ta--t----------atat---------at-----a-tata-
---------t---a------------t-------at-----a-----t-ata--------
---------------tat----a------ta---ta-t-a--t---a-------------
-------------------------------ta--t--at-ata------t--a--tata
tatat----a-----------tatatat----at-atatatata--t--at---------
--------------------at------atata--ta---tatat---------atata-
ttt--tta----ta-t-at-----------------------------------------
-------ata---t-at--atatat--ata-t---at-at--atgtg---tgtgg-----
----------a--ta-ta---------------------------ta----------t--
a---------ta----t---a-----t---a------gata-------------------
--------------tata-t-at----------atat-----atagata-----------
--------------------------ta-----t----a-ta------------------
----t-------gtat-----agatatata--------------tatacagatata----
t-----atat----------------------------atatatat--a--------tat
a-----------------------------------------------------------
-------------------------------------------------
>EnSpm-N42_DR|19153
------------------------------------------------------------
------------------------------------------------------------
------------------------------------------------------------
-----------------------------------ttat-------tcat----------
-------atatatat------at----------at-ata---------------------
--------------------------tat---atatat---------------at---a-
-ta---------------ta--t----------atat---------at-----a-tata-
---------t---a------------t-------at-----a-----t-ata--------
---------------cat----a------ta---ta-t-a--t---a-------------
-------------------------------ta--t--at-att------t--g--tgtg
tgtgt----g-----------tgtgtgt----gt-gtgtgtata--t-------------
--------------------gt------atgtg--tg---tgtgt---------gtgtg-
tgt--gta----tg-t-at-----------------------------------------
-------ata---t-at--atatat--ata-t---at-at--atata---tatat-----
----------a--ta-ta---------------------------ta----------t--
a---------ta----t---a-----t---a------tata-------------------
--------------tata-t-at----------atat-----atatata-----------
--------------------------taatcttt----a-ca------------------
----t-------atat-----atgtatatt----------tgtttatttatttatt----
tttcatatctag--------------------------atatttat--a------tttat
tta--------tttatttat----------------------------------------
-------------------------------------------------
>EnSpm-N42_DR|19154
------------------------------------------------------------
------------------------------------------------------------
------------------------------------------------------------
------------------------------------------------------------
------------------------------------------------------------
------------------------------------------------------------
-----------------------------------at---------at-----a-tata-
---------------------------------tat-----ata---t-ata--------
---------------tat----a------ta---ta-t-a--t---a-------------
-------------------------------ta--t--at-ata------t--a--tata
tatat-------------------------------------------------------
------------------------------------------------------atata-
--t--ata----ta-t-at-----------------------------------------
-------ata---t-at--atatat--ata-t---at-aa--atgta---tttat-----
----------a--ta-at---------------------------ta----------t--
aaata-----ta----ta--at-----------------tt-------------------
a-------------tata-t-tta---------atct-tgtaatgtaat-----------
---------------------atttataa---------aaaat-----------------
----g-------atat-----aaatat------------------aaataa---------
---------------------------------------------------------tat
ata---------------------------------------------------------
-------------------------------------------------
>EnSpm-N42_DR|19155
------------------------------------------------------------
------------------------------------------------------------
------------------------------------------------------------
------------------------------------tgt------tattttt--------
-------atgtataa------aa----------aa-att---------------------
--------------------------tat---atatatt-----tccaa----at---a-
-ta---------------ta--t----------atat---------at-----a-tata-
---------t---a------------t-------at-----a-----t-ata--------
---------------tat----a------ta---ta-t-a--t---a-------------
------------------------tatat-gta--t--at-gta------t--g--tata
tatat----a-----------tatatat----at-atatatata--t--at---------
--------------------gt------atata--ta---tatat---------atata-
tat--ata----tg-t-at-----------------------------------------
-------ata---t-at--atatat--ata-t---at-at--atata---tatat-----
----------a--ta-ta---------------------------ta----------t--
a---------tg----t---g-----t---g------tata-------------------
--------------tata-t-at----------atat-----atgtatt-----------
--------------------------tg-----t----a-ta------------------
----t-------atat-----atatgtata--------------tatatatacata----
t-----acat----------------------------atatatat--a--------tat
agagagagagagagagaga-----------------------------------------
-------------------------------------------------
>EnSpm-N42_DR|19156
------------------------------------------------------------
------------------------------------------------------------
------------------------------------------------------------
------------------------------------------------------------
------------------------------------------------------------
------------------------------------------------------------
------------------------------------------------------------
-----------------------------------------------t-tta--------
---------------tat----a------ta---ta-t-a--t---a-------------
-------------------------------ta--t--at-ata------t--a--tata
tatat----a--------------------------------------------------
-------------------------------------------------------tata-
--t--ata----ta-t-at-----------------------------------------
-------ata---t-at--atatat--ata-t---at-at--atata---tatat-----
----------a--ta-ta---------------------------ta----------t--
a---------ta----t---a-----c---a------c----------------------
------------------------------------------------------------
------------------------------------------------------------
------------------------------------------------------------
----------------------------acc-----ctt---------------------
------------------------------------------------------------
-------------------------------------------------
>EnSpm-N42_DR|19157
------------------------------------------------------------
------------------------------------------------------------
------------------------------------------------------------
------------------------------------------------------------
------------------------------------------------------------
------------------------------------------------------------
------------------------------------------------------------
-----------------------------------------------t-ata--------
---------------tat----a------ta---ta-t-a--t---a-------------
-------------------------------ta--t--at-ata------t--a--tata
tatat----a--------------------------------------------------
-------------------------------------------------------tata-
--t--ata----ta-t-at-----------------------------------------
-------ata---t-at--atatat--ata-t---at-at--atata---tatat-----
----------a--ta-ta---------------------------ta----------t--
a---------ta----t-------------------------------------------
------------------------------------------------------------
------------------------------------------------------------
------------------------------------------------------------
----------------------------------------------------------tt
atttattattttttaatggttta-------------------------------------
-------------------------------------------------
>EnSpm-N42_DR|19158
------------------------------------------------------------
------------------------------------------------------------
------------------------------------------------------------
------------------------tatata------tgt-------gta-----------
--------tatatat------at----------at-ata---------------------
--------------------------tat---atatat---------------at---a-
-ta---------------ta--t----------atat---------at-----a-tata-
---------t---a------------t-------at-----a-----t-ata--------
---------------tat----a------ta---ta-t-a--t---g-------------
-------------------------------ta--t--gt-atg------t--a--tgta
tgtat----g-----------tatgtat----gt-atatatata--t-------------
------------------------------------------------------------
-----ata----ta-t-at-----------------------------------------
-------ata---t-at--atatat--ata-t---at-at--ataca---tacat-----
----------a--ca-ta---------------------------ta----------a--
a---------ca----t---a-----t---a------tata-------------------
--------------aaca-t-ac----------atat-----atataaa-----------
--------------------------ca-----t----a-ca------------------
----t-------atat-----atatatata--------------tatatatatat-----
------------------------------------------------------------
------------------------------------------------------------
-------------------------------------------------
>EnSpm-N42_DR|19159
------------------------------------------------------------
------------------------------------------------------------
------------------------------------------------------------
------------------------tatata------tatta-----atat----------
-------ttttatattatataat----------tt-tta---------------------
--------------------------tgg---taatgt------------actat---a-
-ta---------------ta--t----------atat---------at-----a-tata-
---------t---a------------t-------at-----a-----t-ata--------
---------------tat----a------ta---ta-t-a--t---a-------------
-------------------------------ta--t--at-ata------t--a--tata
tatat----a-----------tatatat----attctatatatt--t--tt---------
--------------------attc----atata--ta---tatat---------atata-
tat--ata----ta-t-at-----------------------------------------
-------ata---t-at--atatat--ata-t---at-at--atata---tatat-----
----------a--ta-ta---------------------------ta----------t--
a---------ta----t-------------------------------------------
--------------------------------------------atata-----------
--------------------------ta-----t----a-ta------------------
----t-------atat-----atatatata------------------------------
------------------------------------------------------------
------------------------------------------------------------
-------------------------------------------------
>EnSpm-N42_DR|19160
------------------------------------------------------------
------------------------------------------------------------
------------------------------------------------------------
--------------------------------------------------a---------
-------atgtaact------at----------at-------------------------
--------------------------------atatat---------------at---a-
-ta---------------ta--t----------atat---------at-----a-tata-
---------t---a------------ta--------------------------------
---------------tat----a------ta---ta-t-a--t---a-------------
-------------------------------ta--t--at-ata------t--a--tata
tatat-------------------------------------------------------
------------------------------------------------------atata-
--t--ata----ta-t-at-----------------------------------------
-------ata---t-at--atatat--ata-t---at-at--atata---tata------
----------a--ta-ta---------------------------at----------a--
t---------aa----t---a-----ta--a------tata-------------------
-----------------------------------at--ataatata-------------
------------------------------------------------------------
------------------------------------------------------------
------------------------------------------------------------
------------------------------------------------------------
-------------------------------------------------
>EnSpm-N42_DR|19161
------------------------------------------------------------
----------------------------ata----tatatat--atatatatatatata-
-tatatatat-atatat-atactttttgttatatata-----------------atatat
a---------------------tatatata------tat-------atat----------
-------atatatat------at----------at-ata---------------------
--------------------------tat---atatat---------------at---a-
-ta---------------ta--t----------atat---------at-----a-tata-
---------t---a------------t-------ac-----a-----t-ata--------
---------------tat----a------ta---ta-t-g--t---a-------------
-------------------------------ga--t--at-aga------t--a--tata
tatat----a-----------tatatat----at-atatatata--t--at--------a
tatata--tatatatatat-at------atata--ta---tatat---------agata-
tat--ata----ta-t-at-----------------------------------------
-------ata---t-at--atatat--ata-t---at-ac--atata---tatat-----
----------a--ta-ta---------------------------ta----------t--
a---------ta----t---a-----t---a------tata-------------------
--------------tata-t-at----------atat-----atatata-----------
--------------------------ta-----t----a-ta------------------
----t-------atat-----atatatata--------------tatatatatata----
t-----atat----------------------------atatatat--a--------tat
atataaatcctta-----------------------------------------------
-------------------------------------------------
>EnSpm-N42_DR|19162
------------------------------------------------------------
------------------------------------------------------------
------------------------------------------------------------
----------------------aatatata------tat-------atat----------
-------atatatat------at----------at-ata---------------------
--------------------------tat---atatat---------------at---a-
-ta---------------ta--t----------atat---------at-----a-tata-
---------t---a------------t-------at-----a-----t-ata--------
---------------tat----a------ta---ta-t-a--t---a-------------
-------------------------------ta--t--at-ata------t--a--tata
tatat----a-----------tatatat----at-atatatata--t-------------
------------------------------------------------------------
-------a----ta-t-at-----------------------------------------
-------ata---t-at--atatat--ata-t---at-at--atata---tatat-----
----------a--ta-ta---------------------------ta----------t--
a---------ta----t---a-----t---a------tata-------------------
--------------tata-t-at----------atat-----atatata-----------
--------------------------ta-----t----a-ta------------------
----t-------atat-----atatatata--------------tatatatatata----
ta----atat----------------------------atacaaat--a-----------
------------------------------------------------------------
-------------------------------------------------
>EnSpm-N42_DR|19163
------------------------------------------------------------
------------------------------------------------------------
--------------------------------------at--------------------
-----------------------atatata------tat-------atat----------
-------atatatat------at----------at-ata---------------------
--------------------------tac---atatat---------------at---a-
-ta---------------ta--t----------atat---------at-----a-tata-
---------t---a------------t-------at-----a-----t-ata--------
---------------tat----a------ta---ta-t-a--t---a-------------
-------------------------------ta--t--at-ata------t--a--tata
tatat----a-----------tatatat----at-atatatata--t--a----------
----------tatat-----------------------------------------ata-
tat--ata----ta-t-at-----------------------------------------
-------ata---t-at--atatat--ata-t---at-at--atata---tatat-----
----------a--ta-ta---------------------------ta----------t--
a---------ta----t---a-----t---a------tata-------------------
--------------tata-t-at----------atat-----atatata-----------
--------------------------ta-----t----a-ta------------------
----t-------atat-----atatatata--------------tatatatatata----
t-----atat----------------------------atatatat--a--------tat
atatatatattcccaaa-------------------------------------------
-------------------------------------------------
>EnSpm-N42_DR|19164
------------------------------------------------------------
------------------------------------------------------------
--------------------a--------tatatatatat--------------------
-----------------------atatata------tat-------atat----------
-------atatatat------at----------at-ata---------------------
--------------------------tat---atatat---------------at---a-
-ta---------------ta--t----------atat---------at-----a-tata-
---------t---a------------t-------at-----a-----t-ata--------
---------------tat----a------ta---ta-t-a--t---a-------------
-------------------------------ta--t--at-ata------t--a--tata
tatat----a-----------tatatat----at-atatatata--t--atatatatata
tatatatgtatatatatat-at------atata--ta---tatat---------atata-
tat--cta----ta-t-at-----------------------------------------
-------ata---t-at--atatat--ata-t---at-at--atata---tatat-----
----------a--ta-ta---------------------------ta----------t--
a---------ta----t---a-----t---a------tata-------------------
--------------tata-t-at----------atat-----atatatc-----------
--------------------------ta-----t----a-tc------------------
----t-------acat-----atatatata--------------tatgtatatata----
t-----atat----------------------------atatatat--a--------tat
atatatatatatatatatatata-----------------tatatatatata--------
-------------------------------------------------
>EnSpm-N42_DR|19165
------------------------------------------------------------
------------------------------------------------------------
------------------------------------------------------------
------------------------------------------------------------
------------------------------------------------------------
----------------------------------------at--------tagat---ag
ata-------a-------tt--g----------ata---------gat-----a-taga-
---------t---a----g---------------at-----a----g--ata--------
---------------gatag--a------ta-gata--ga--t---a-------------
-----------------------------gatagatagat-ata----gataga--taga
tagat----a-------------------------g------------------------
------------------------------------------------------ataga-
--tagata--gata--gatag---------------------------------------
-------atag--taatagatagatagata-----at-ag--atata---gataga--ta
gagaaataga---ta-ta---------------------------ta----------t--
a---------ta----t---a-----t---a------tata-------------------
-------------------t-at----------atat-----atatatatata-------
--------------------------ta--------------------------------
-----------taaag-----atgtatata------------------------------
------------------------------------------------------------
------------------------------------------------------------
-------------------------------------------------
>EnSpm-N42_DR|19166
------------------------------------------------------------
------------------------------------------------------------
------------------------------------------------------------
------------------------------------------------------------
--------tatgtat------gt----------at-------------------------
--------------------------------gtatat---------------at---a-
-ta---------------ta--t----------atat---------at-----a-tata-
---------t---a------------t-------at-----a-----t-ata--------
---------------tat----a------ta---ta-t-a--t---a-------------
-------------------------------ta--t--at-ata------t--a--tata
tatat----a--------------------------------------------------
-------------------------------------------------------tatg-
--t--gtg----tg-t-gt-----------------------------------------
-------gtg---t-gt--gtgtgt--gtg-t---gt-gt--gtgtg---tgtgt-----
----------g--tg-tg---------------------------tg----------t--
g---------tg----t---g-----t---g------tgtg-------------------
--------------tgtg-t-at----------atat-----atata-------------
--------------------------ta---tatat--a-tat-----------------
-atatat-----atat-----atatatata--------------tatatatatata----
t-----atat----------------------------atatatatc-tccaaataatat
ttatcaacacatac----------------------------------------------
-------------------------------------------------
>EnSpm-N42_DR|19167
------------------------------------------------------------
------------------------------------------------------------
-----------------------------------ttcat--------------------
-----------------------atatata------tat-------atat----------
-------atatatat------at----------at-ata---------------------
--------------------------cat---atatac---------------at---a-
-ta---------------ta--t----------atat---------at-----a-tata-
---------t---a------------t-------at-----a-----t-aca--------
---------------tat----a------ta---ta-t-a--t---a-------------
-------------------------------ta--t--at-ata------t--a--taca
ttcat----a-----------catacat----ac-atatatata--t--at---------
--------------------at------atata--ta---tatat---------atata-
tat--ata----ta-t-at-----------------------------------------
-------ata---c-at--atatat--ata-t---at-ac--acata---catac-----
----------a--ta-ca---------------------------ta----------c--
a---------ta----c---a-----t---a------cata-------------------
--------------cata-c-ac----------acac-----acacaca-----------
--------------------------ca-----c----a-ca------------------
----c-------acac-----acacacaca--------------cacacacacaca----
c-----acac-------------ac-------------acacacac--a--------tat
gtatacatttatatatacattggtttact-ttaca-------------------------
atgc---------------------------------------------
>EnSpm-N42_DR|19168
------------------------------------------------------------
------------------------------------------------------------
------------------------------------------------------------
------------------------------------------------------------
------------------------------------------------------------
------------------------------------------------------------
------------------------------------------------------------
--------------------------a-------at-----a-----t-ata--------
---------------tat----a------ta---ta-t-a--t---a-------------
-------------------------------ta--t--at-ata------t--a--tata
tatat----a--------------------------------------------------
-------------------------------------------------------tata-
--t--ata----ta-t-at-----------------------------------------
-------ata---t-at--atatat--ata-t---at-at--atata---tatat-----
----------a--ta-ta---------------------------ta----------t--
a-----------------------------------------------------------
-------------gaatt-t-at----------att------------------------
------------------------------------------------------------
-------------caa-----ttggaatttgcca-----caagacattt-----------
------------------------------------------------------------
------------------------------------------------------------
-------------------------------------------------
>EnSpm-N42_DR|19169
------------------------------------------------------------
------------------------------------------------------------
------------------------------------------------------------
------------------------------------------------------------
-------gtttgca----------------------------------------------
------------------------acagt--tctgcat---------------gc---a-
-acac-------------ta--t----------atat---------at-----a-tata-
---------c---ag-----------t-------at-----a-----t-ata--------
---------------tat----a------ta---ta-t-a--t---a-------------
-------------------------------ta--t--at-ata------t--a--tata
tatat-------------------------------------------------------
------------------------------------------------------atata-
--t--ata----ta-t-at-----------------------------------------
-------ata---t-at--atatat--ata-t---at-at--atata---tatat-----
----------a--ta-ta---------------------------ta----------t--
a---------ta----t---a-----t---------------------------------
------------------------------------------------------------
------------------------------------------------------------
------------------------------------------------------------
------------------------------------------------------------
------------------------------------------------------------
-------------------------------------------------
>EnSpm-N42_DR|19170
------------------------------------------------------------
------------------------------------------------------------
---------------accaca--------tacagataaaa--------------------
------------------tctttatatata------tat-------atat----------
-------atatatat------at----------at-ata---------------------
--------------------------tat---atatat---------------at---a-
-ta---------------ta--t----------atat---------at-----a-tata-
---------t---a------------t-------at-----a-----t-ata--------
---------------tat----a------ta---ta-t-a--t---a-------------
-------------------------------ta--t--at-ata------t--a--tata
tacac----a-----------tatatat----at-atatatata--t--at---------
---------atatatatat-at------atata--ca---catat---------atata-
tat--ata----ta-t-at-----------------------------------------
-------ata---t-at--atatat--ata-t---at-at--atata---tatat-----
----------a--ta-ta---------------------------ta----------t--
a---------ta----t---a-----t---a------tata-------------------
--------------tata-t-at----------atat-----atatata-----------
--------------------------ta-----t----a-ta------------------
----t-------atat-----atatatata--------------tatatatatatc----
t-----atat----------------------------atatatat--a--------tat
atatatata---------------------------------------------------
-------------------------------------------------
>EnSpm-N42_DR|19171
------------------------------------------------------------
------------------------------------------------------------
------------------------------------------------------------
------------------------------------------------------------
----------tatat------gt----------at-------------------------
--------------------------------atatat---------------at---a-
-tg---------------ta--t----------atat---------at-----a-tatg-
---------t---a------------t-------at-----a-----t-ata--------
---------------tat----a------ta---ta-t-a--t---a-------------
-------------------------------tg--t--at-ata------t--a--aata
tatat----a-----------tatctat----at-atgtatata--t-------------
------------------------------------------------------------
-----ata----ta-t-at-----------------------------------------
-------ata---t-at--atatgnnnnna-t---ac-at--acata---catac-----
----------a--ta-ca---------------------------ta----------t--
a---------ta---ct---g-----t---a------tgta-------------------
--------------tgta-t-gt----------gtgt-----atttaa------------
------------------------------------------------------------
------------------------------------------------------------
------------------------------------------------------------
------------------------------------------------------------
-------------------------------------------------
>EnSpm-N42_DR|19172
------------------------------------------------------------
------------------------------------------------------------
------------------------------------------------------------
------------------------------------ttc-------ttat----------
-------g---atat------at----------at-ata---------------------
---------------------------------tatat---------------at---a-
-ta---------------ta--t----------atat---------at--------ata-
---------t---a------------t-------aa-----a-----t-ata--------
---------------tat----a------ta---ta-t-a--t---a-------------
-------------------------------ta--t--at-ata------t---------
------------------------------------------------------------
------------------------------------------------------atata-
--t--ata----ta-t-at-----------------------------------------
-------ata---t-at--atatat--ata-t---at-at--atata---tatat-----
----------a--ta-ta---------------------------ta----------t--
a---------ta----c---a-----t---a------tata-------------------
--------------aatt-a-tt----------tttt-----ataata------------
-------------------------------tat----a-tat-----------------
------------------------------------------------------------
------------------------------------------------------------
------------------------------------------------------------
-------------------------------------------------
>EnSpm-N42_DR|19173
------------------------------------------------------------
------------------------------------------------------------
------------------------------------------------------------
------------------------------------------------------------
------------------------------------------------------------
--------------------------------atatata---------------------
---------------------------------------------tat-----a-tata-
---------t---a------------t-------at-----a-----t-ata--------
---------------tat----a------ta---ta-t-a--t---a-------------
-------------------------------ta--t--at-ata------t--a--tata
tatat----a--------------------------------------------------
-------------------------------------------------------tata-
--t--ata----ta-t-at-----------------------------------------
-------ata---t-at--atatat--ata-t---at-at--atata---tatat-----
----------a--ta-ta---------------------------ta----------t--
a---------ta----t---a-----tg--aata---tata-------------------
--------------tatg---------------aaaa-----atatatt-----------
--------------------------ta-----t----t-ta------------------
----t-------ttat--------------------------------------------
------------------------------------------------------------
------------------------------------------------------------
-------------------------------------------------
>EnSpm-N42_DR|19174
------------------------------------------------------------
------------------------------------------------------------
------------------------------------------------------------
------------------------------------------------------------
------------------------------------------------------------
------------------------------------------------------------
----------------acaa--t----------acat---------at-----a-tata-
---------t---a------------t-------at-----g-----t-ata--------
---------------tat----a------ta---ta-t-a--t---a-------------
-------------------------------ta--t--at-ata------t--a--tata
tatat----a-----------tatatat----at-atatatata--t-------------
--------------------at------atatagtttta-tatac---------gtata-
--t--ata----ta-t-at-----------------------------------------
-------ata---t-at--atatat--ata-t---at-at--atata---tatat-----
----------a--ta-ta---------------------------ta----------t--
a---------ta----t---a----at---t------aa---------------------
---------------------------------atat-----tgatat------------
------------------------------------------------------------
------------------------------------------------------------
------------------------------------------------------------
------------------------------------------------------------
-------------------------------------------------
>EnSpm-N42_DR|19175
------------------------------------------------------------
------------------------------------------------------------
------------------------------------------------------------
------------------------------------------------------------
----------aatat---------------------------------------------
--------------------------------atatat---------------at---a-
-ta-------------------a----------atat---------at-----a-tata-
---------t---a------------t-------at-----a-----t-ata--------
---------------tat----a------ta---ta-t-a--t---a-------------
-------------------------------ta--t--at-ata------t--a--tata
tatat-------------------------------------------------------
------------------------------------------------------atata-
--t--ata----ta-t-at-----------------------------------------
-------ata---a-tt--tattta--taa-t---at-attaatataaa-tattt-----
----------g--ta-tg-------atat-----------ataaata----------t--
a---------aa----t---a---ttt---a---t--tata-------------------
a-------------tagatttat----------ttat-ttaaatacaca-----------
------------------------ttta---tttttataataaaaa--------------
taaata-----gatatttataacagattta--------------tttatttaaata----
c-------------------------------------acattta---------------
------------------------------------------------------------
-------------------------------------------------
>EnSpm-N42_DR|19176
------------------------------------------------------------
------------------------------------------------------------
------------------------------------------------------------
------------------------aatata------tat-------atat----------
-------atatatat------at----------at-ata---------------------
--------------------------tat---gtgtgt---------------at---a-
-ta---------------ta--t----------atat---------at-----a-tata-
---------t---a------------t-------at-----a-----t-ata--------
---------------tat----a------ta---ta-t-a--t---a-------------
-------------------------------ta--t--at-ata------t--a--tata
tatat----a-----------tatatat----at-atatatata--t--at---------
--------------------at------atata--ta---tatat---------atata-
ttt--tta----ta-t-at-----------------------------------------
-------ata---t-at--a----------------------------------------
------------------------------------------------------------
------------------------------------------------------------
------------------------------------------------------------
------------------------------------------------------------
-------------tat-----agatatata--------------tatatatatata----
t-----atat----------------------------atatatat--a--------tat
------------------------------------------------------------
-------------------------------------------------
>EnSpm-N42_DR|19177
atgcatgtatgtt---------------------------acagatatacagatatattg
cattatatat------atataaatatatata----tatatat--atatatatatatat--
--atatatat-atatat-ata--------tatatatatat--------------------
-----------------------atatata------tat-------atat----------
-------atatatat------at----------at-ata---------------------
--------------------------tat---atatat---------------at---a-
-ta---------------ta--t----------atat---------at-----a-tata-
---------t---a------------t-------at-----a-----t-ata--------
---------------tat----a------ta---ta-t-a--t---a-------------
-------------------------------ta--t--at-ata------t--a--tata
tatat----a-----------tatatat----at-atatatata--t--at--------a
tatata--tatatatatat-at------atata--ta---tatat---------atata-
tat--ata----ta-t-at-----------------------------------------
-------ata---t-at--atatat--ata-t---at-at--atata---tatat-----
----------a--ta-ta---------------------------ta----------t--
a---------ta----t---a-----t---a------tata-------------------
--------------tata-t-at----------atat-----atatata-----------
--------------------------ta-----t----a-ta------------------
----t-------atat-----atatatata--------------tatatatatata----
t-----atat----------------------------atatatat--a--------tat
atatatatatatatatatatatatatata-----------tatatatata----------
-------------------------------------------------
>EnSpm-N42_DR|19178
------------------------------------------------------------
------------------------------------------------------------
------------------------------------------------------------
------------------------------------------------------------
-----------acat------a-----------gt-tta---------------------
---------------------------------tatat---------------at---a-
-ta---------------ta--t----------atat---------at-----a-tata-
---------t---a------------t-------at-----a-----t-ata--------
---------------tat----a------ta---ta-t-a--t---a-------------
-------------------------------ta--t--at-ata------t--a--tata
t-----------------------------------------------------------
------------------------------------------------------atata-
--t--ata----ta-t-at-----------------------------------------
-------ata---t-at--atatat--ata-t---at-at--ataaa---caaaa-----
----------g--ta-gt---------------------------ta----------a--
t-----------------------------------------------------------
------------------------------------------------------------
------------------------------------------------------------
------------------------------------------------------------
------------------------------------------------------------
------------------------------------------------------------
-------------------------------------------------
>EnSpm-N42_DR|19179
------------------------------------------------------------
------------------------------------------------------------
-----------------------------------caca---------------------
------------------------------------------------------------
------------------------------------------------------------
------------------------------------------------------------
-----------------gta--c----------atat---------at-----a-tata-
---------g---a----------------------------------------------
------------------------------a---ta-t-a--t---a-------------
-------------------------------ta--t--at-ata------t--a--tata
tatat----a--------------------------------------------------
-------------------------------------------------------tata-
--t--ata----ta-t-at-----------------------------------------
-------ata---t-at--atatat--ata-t---at-at--atata---tatat-----
----------a--ta-ta---------------------------ta----------t--
a---------ta------------------------------------------------
------------------------------------------------------------
------------------------------------------------------------
------------------------------------------------------------
------------------------------------------------------------
------------------------------------------------------------
-------------------------------------------------
>EnSpm-N42_DR|19180
------------------------------------------------------------
------------------------------------------------------------
------------------------------------------------------------
------------------------------------------------------------
---------atatat------tt----------aa-aaat---------tatgttca---
---------------------gacggttt---gtttgt---------------aa---a-
-aa---------------ct--t----------caat---------at-----a-tata-
---------t---a------------t-------at-----a-----t-ata--------
---------------tat----a------ta---ta-t-a--t---atgtctgaacataa
tatatata-atatataattatatatatat-tta--t--at-ata------t--a--tata
tatat----a--------------------------------------------------
-----------------------------------ta---tatat---------atata-
tat--gta----ta-t-gt-----------------------------------------
-------atg---t-at--gtatat--ata-t---at-at--atata---tatat-----
----------a--ta-ta---------------------------ta----------t--
a---------ta----t---a-----t---a------tata-------------------
--------------tata-t-at----------ataa-----ata-ata-----------
------------------------------------------------------------
------------------------------------------------------------
------------------------------------------------------------
------------------------------------------------------------
-------------------------------------------------
>EnSpm-N42_DR|19181
------------------------------------------------------------
------------------------------------------------------------
------------------------------------------------------------
------------------------------------------------------------
------------------------------------------------------------
------------------------------------------------------------
------------------------------------------------------------
---------t---a------------t-------at-----a-----t-ata--------
---------------tat----a------ta---ta-t-a--t---a-------------
-------------------------------ta--t--at-ata------t--a--tata
tatat----a--------------------------------------------------
-------------------------------------------------------tata-
--t--ata----ta-t-at-----------------------------------------
-------ata---t-at--atatat--ata-t---at-at--atata---tatat-----
----------a--ta-ta---------------------------ta----------t--
a---------tg----a---a-----c---a------agacaaaattgc-----------
--------------acaa-c-tc----------atgt-----atact-------------
-----------------------------------------g------------------
----t-------atgt-----t--------------------------------------
------------------------------------------------------------
------------------------------------------------------------
-------------------------------------------------
>EnSpm-N42_DR|19182
------------------------------------------------------------
------------------------------------------------------------
------------------------------------------------------------
------------------------------------------------------------
------------------------------------------------------------
------------------------------------------------------------
---------------------------------atata--------at-----a-tata-
---------a---at-----------a-------ac-----aa----a-aca--------
---------------tat----a------ta---ta-t-a--t---a-------------
-------------------------------ta--t--at-ata------t--a--tata
tatat----a--------------------------------------------------
-------------------------------------------------------tata-
--t--ata----ta-t-at-----------------------------------------
-------ata---t-at--atatat--ata-t---at-at--atata---tatat-----
----------a--ta-ta---------------------------ta----------t--
a---------ta----t---a-----t---a------t----------------------
-----------------a-t-at----------atat-----atatatatata-------
--------------------------ta---tat----a-ta------------------
----t-------agag-----tatatacag--------------tgtatgtgaaat----
g-----tgactatgtc-tacagtatat---------------------------------
------------------------------------------------------------
-------------------------------------------------
>EnSpm-N42_DR|19183
------------------------------------------------------------
------------------------------------------------------------
------------------------------------------------------------
------------------------------------------------------------
------------------------------------------------------------
------------------------------------------------------------
------------------------------------------------------------
------------------------------------------------------------
-----------------t----a------ta---ta-t-a--t---a-------------
-------------------------------ta--t--at-ata------t--a--tata
tatat-------------------------------------------------------
------------------------------------------------------atata-
--t--ata----ta-t-at-----------------------------------------
-------ata---t-at--atataa--taa-a---aa-at--cca---------------
-------------tt-tg-----------cta-------------taagact-----t--
----------ta--cct---------tt---------tata-------------------
--------------gtcatttat-----a-------------------------------
------------------------------------------------------------
------------------------------------------------------------
------------------------------------------------------------
------------------------------------------------------------
-------------------------------------------------
>EnSpm-N42_DR|19184
------------------------------------------------------------
------------------------------------------------------------
------------------------------------------------------------
------------------------------------------------------------
------------------------------------------------------------
--------------------------gaa---aagaaaa--------------at---a-
-ta-------------acta--c----------attt---------tg-----c-taca-
---------t---a------------t-------at-----a-----t-ata--------
---------------tat----a------ta---ta-t-a--t---a-------------
-------------------------------ta--t--at-ata------t--a--tata
tatat----a--------------------------------------------------
-------------------------------------------------------tata-
--t--ata----ta-t-at-----------------------------------------
-------ata---t-at--atatat--ata-t---at-at--atata---tatat-----
----------a--ta-ca---------------------------ca----------c--
a---------ta----c---a-----t---a------cat--------------------
------------------------------------------------------------
------------------------------------------------------------
------------------------------------------------------------
------------------------------------------------------------
------------------------------------------------------------
-------------------------------------------------
>EnSpm-N42_DR|19185
------------------------------------------------------------
------------------------------------------------------------
------------------------------------------------------------
------------------------------------------------------------
------------------------------------------------------------
----------------------------------------------------act---a-
-tg---------------ca--c----------gatt---------ctgg---c-taca-
---------t---a------------t-------at-----a-----t-ata--------
---------------tat----a-----ata---ta-t-a--t---a-------------
-------------------------------ta--t--at-ata------t--a--tata
tat---------------------------------------------------------
------------------------------------------------------aaata-
--t--ata----ta-t-at-----------------------------------------
-------ata-tat-at--atatat--ata-t---at-at--atata---tatat-----
----------a--ta-ta---------------------------ta----------t--
a---------ta----t---a-----t---a------tata-------------------
--------------tata-t-at----------atat-----------------------
------------------------------------------------------------
------------------------------------------------------------
------------------------------------------------------------
------------------------------------------------------------
-------------------------------------------------
>EnSpm-N42_DR|19186
------------------------------------------------------------
------------------------------------------------------------
--------------atataca--------tatatataca---------------------
------------------------------------------------------------
------------------------------------------------------------
------------------------------------------------------------
-----------------gta--t----------atat---------at-----a-tata-
---------t---a------------t-------at-----a-----t-ata--------
---------------tat----a------ta---ta-t-a--t---a-------------
-------------------------------ta--t--at-ata------t--a--tata
tatat----a--------------------------------------------------
-------------------------------------------------------tata-
--t--ata----ta-t-at-----------------------------------------
-------ata---t-at--atatat--ata-t---at-at--atata---tatat-----
----------a--ta-ta---------------------------ta----------t--
a---------ta----t---a-----t---a------tatagaactgcaaa---------
---------------tta-t-at----------ataa-----ctgcaag-----------
--------------------------------------a-ca------------------
----t-------ggac-----tcacagttg--------------tgtttaata-------
------------------------------------------------------------
------------------------------------------------------------
-------------------------------------------------
>EnSpm-N42_DR|19187
------------------------------------------------------------
------------------------------------------------------------
------------------------------------------------------------
----------------------------------------------agaag---------
--------tgcacca------gc----------g--------------------------
---------------------------------actac---------------at---t-
-ta---------------tt--t----------ttat---------at-----a-tata-
---------t---a------------t-------at-----a-----t-ata--------
---------------tat----a------ta---ta-t-a--t---a-------------
-------------------------------ta--t--at-ata------t--a--tata
tatat----a---------------tat----at-atatata------------------
-------------------------------------------------------tata-
--t--ata----ta-t-at-----------------------------------------
-------ata---t-at--atatat--ata-t---at-at--atatg---tatat-----
----------a--ta-ta---------------------------ta----------t--
a---------t-------------------------------------------------
------------------------------------------------------------
------------------------------------------------------------
------------------------------------------------------------
------------------------------------------------------------
------------------------------------------------------------
-------------------------------------------------
>EnSpm-N42_DR|19188
------------------------------------------------------------
------------------------------------------------------------
------------------------------------------------------------
----------------------aatatatt------tat-------atataatttt-aat
-------atatttat------at----------ataata---------------------
--------------------------taa---atatat---------------at---a-
-ta---------------ta--a----------atat---------aa-----a-taaa-
---------t---at-----------a-------at-----a-----t-ata--------
---------------tat----a------ta---ta-t-a--t---a-------------
-------------------------------ta--t--at-ata------t--a--tata
tatat----a-----------tatatat----at-atatatata--t-------------
--------------------at------atata--ta---tatat---------atata-
tat--ata----ta-t-at-----------------------------------------
-------ata---t-at--atatat--ata-t---at-at--atata---tatat-----
----------a--ta-ta---------------------------ta----------t--
a---------ta----t---a-----t---a------tata-------------------
--------------tata-t-at----------atat-----atatata-----------
--------------------------ta-----t----a-ta------------------
----t-------atat-----atatatata--------------tatatatatata----
t-----atat----------------------------atatatat--a--------tat
ata---------------------------------------------------------
-------------------------------------------------
>EnSpm-N42_DR|19189
------------------------------------------------------------
------------------------------------------------------------
------------------------------------------------------------
------------------------------------------------------------
------------------------------------------------------------
---------------------------------tatat---------------at---t-
-t----------------------------------------------------------
--------------------------------------------------aat-------
----------------------a--atttta---ta-t-a--t---a-------------
-------------------------------ta--t--at-ata------t--a--tata
tatat----a--------------------------------------------------
-------------------------------------------------------tata-
--t--ata----ta-t-at-----------------------------------------
-------ata---t-at--atatat--ata-t---at-at--atata---tatat-----
----------a--ta-ta---------------------------ta----------a--
a---------ag----t---a-----t---a------tatttaaaaaatattt-------
--------aaaaaaatat-t-gt----------atat---a-------------------
------------------------------------------tt----------------
----t------aataattgtgacctt----------------------------------
------------------------------------------------------------
------------------------------------------------------------
-------------------------------------------------
>EnSpm-N42_DR|19190
------------------------------------------------------------
------------------------------------------------------------
------------------------------------------------------------
------------------------------------------------------------
------------------------------------------------------------
----------------------------------------------------------a-
-ca------------------------------attt---------gt-----g-tgtg-
---------t---g------------c-------at-----a-----t-aca--------
---------------tac----a------tg---ta-c-a--t---a-------------
-------------------------------ta--t--ac-att------t--a--cata
tacat----a--------------------------------------------------
-------------------------------------------------------taca-
--t--ata----ta-t-at-----------------------------------------
-------ata---t-at--atatat--ata-t---at-at--atata---tatat-----
----------a--ta-ta---------------------------ta----------t--
a---------ta----t---a-----t---a------tat--------------------
------------------------------------------------------------
------------------------------------------------------------
------------------------------------------------------------
------------------------------------------------------------
------------------------------------------------------------
-------------------------------------------------
>EnSpm-N42_DR|19191
------------------------------------------------------------
------------------------------------------------------------
------------------------------------------------------------
-------------------------------------at-----atttata---------
-------ttttttat------at----------at-------------------------
------------------------------------------------------------
------------------tg--t----------ataa---------tc-----a-aata-
---------a----------------------------------------ta--------
---------------tat----a------ta---ta-t-a--t---a-------------
-------------------------------ta--t--at-ata------t--a--tata
tatat----a--------------------------------------------------
-------------------------------------------------------tata-
--t--ata----ta-t-at-----------------------------------------
-------ata---t-at--atatat--ata-t---at-at--atata---tatat-----
----------a--ta-ta---------------------------ta----------t--
a---------ta----t---a-----t---a------tata-------------------
-------------------------------------------ttctt------------
------------------------------------------------------------
------------------------------------------------------------
------------------------------------------------------------
------------------------------------------------------------
-------------------------------------------------
>EnSpm-N42_DR|19192
------------------------------------------------------------
------------------------------------------------------------
------------------------------------------------------------
------------------------------------------------------------
------------------------------------------------------------
----------------------------------------------------------a-
-ta---------------ta--t----------gt-t---------gt-----t-tata-
---------t---a------------t-------at-----a-----t-ata--------
---------------tat----a------ta---ta-t-a--t---a-------------
-------------------------------ta--t--at-ata------t--a--tata
tatat----a--------------------------------------------------
-------------------------------------------------------tata-
--t--ata----ta-t-at-----------------------------------------
-------ata---t-at--atatat--ata-t---at-at--atata---tatat-----
----------a--ta-tg---------------------------cc----------t--
a---------tt----a---t-----c---t------ttta-------------------
---------------------at----------tt-------------------------
------------------------------------------------------------
------------------------------------------------------------
------------------------------------------------------------
------------------------------------------------------------
-------------------------------------------------
>EnSpm-N42_DR|19193
------------------------------------------------------------
------------------------------------------------------------
------------------------------------------------------------
------------------------------------------------------------
------------------------------------------------------------
------------------------------------------------------------
--a---------------aa--t----------ccat---------cc-----a--gaa-
c--------t---g-----c------t-------at-----t-----a-tta--------
---------------ctc----c------ta---ag-a-t--t---a-------------
-------------------------------ta--t--at-ata------t--a--tata
tatat-------------------------------------------------------
------------------------------------------------------atata-
--t--ata----ta-t-at-----------------------------------------
-------ata---t-at--atatat--ata-t---gt-gt--gtgtg---tgtgt-----
------------------------------------------------------------
------------------------------------------------------------
------------------------------------------------------------
------------------------------------------------------------
------------------------------------------------------------
------------------------------------------------------------
------------------------------------------------------------
-------------------------------------------------
>EnSpm-N42_DR|19194
------------------------------------------------------------
------------------------------------------------------------
------------------------------------------------------------
------------------------cacaca------cat-------atat----------
-------atgtatat------at----------at-gtatg-------------------
--------------------------tat---gtatat---------------at---a-
-ta---------------ta--t----------atat---------at-----a-tata-
---------t---a------------t-------at-----a-----t-ata--------
---------------tat----a------ta---ta-t-a--t---a-------------
-------------------------------ta--t--at-ata------t--a--tata
tacat----a-----------tatacac----ac-acacacaca--c-------------
--------------------at------atata--ca---tatac---------atata-
tat--ata----ta-t-at-----------------------------------------
-------ata---t-at--atatat--ata-t---at-at--atgta---tatat-----
----------a--ta-ta---------------------------ta----------t--
a---------ta----t---a-----t---a------tata-------------------
--------------tata-t-at----------atat-----atatatg-----------
--------------------------ta-----t--ataata------------------
----t-------atatt--aaaattata--------------------------------
--------------------------------------------------------ttat
t-----------------------------------------------------------
-------------------------------------------------
>EnSpm-N42_DR|19195
------------------------------------------------------------
------------------------------------------------------------
------------------------------------------------------------
------------------------------------------------------------
------------------------------------------------------------
------------------------------------------------------------
------------------------------------------------------------
------------------------------------------------------------
---------------tat----a------ta---ta-t-a--t---a-------------
-------------------------------ta--t--at-ata------t--a--tata
tatat----a--------------------------------------------------
-------------------------------------------------------tata-
--t--ata----ta-t-at-----------------------------------------
-------ata---t-at--atatat--ata-t---at-at--atata---tatat-----
----------a--ta-ta---------------------------ta----------t--
a---------ta----t---t-----ct--aaag--ctgtg-------------------
--------------gatg-c-tt----------ctga-----cttcat------------
----------------------------------------tg------------------
----t-------tcac---------------------------------------a----
------ataatttag---------------------------------------------
------------------------------------------------------------
-------------------------------------------------
>EnSpm-N42_DR|19196
------------------------------------------------------------
------------------------------------------------------------
------------------------------------------------------------
------------------------------------------------------------
------------------------------------------------------------
--------------------------gaa---taacac---------------tc---t-
-ct---------------cc--c----------acac---------aa-----g--aga-
---------t---a------------t--------------------t-gta--------
---------------tgt----a------ta---ta-t-a--t---a-------------
-------------------------------ta--t--at-ata------t--a--tata
tatat----a--------------------------------------------------
-------------------------------------------------------tata-
--t--ata----ta-t-at-----------------------------------------
-------ata---t-at--atatat--ata-t---at-at--atata---tatat-----
----------a--ta-ta---------------------------ta----------t--
a---------t-------------------------------------------------
------------------------------------------------------------
------------------------------------------------------------
------------------------------------------------------------
------------------------------------------------------------
------------------------------------------------------------
-------------------------------------------------
>EnSpm-N42_DR|19197
------------------------------------------------------------
------------------------------------------------------------
------------------------------------------------------------
------------------------------------------------------------
--------------c------ac----------ac-aaacacaa----------------
-----------------------------------------------------ac---a-
-cata-----------aata--t----------ataa---------at-----a-atta-
---------t---a------------t-------at-----a-----t-ata--------
---------------tac----a------ta---ta-t-a--t---a-------------
-------------------------------ta--t--at-ata------t--a--tata
tatat----a-----------tatatgt----at-atata--------------------
-------------------------------------------------------tata-
--t--ata----ta-t-at-----------------------------------------
-------ata---t-at--atatat--ata-t---at-at--atata---tatat-----
----------a--ta-ta---------------------------ta----------t--
a---------ta----t---a----at---a------taattaaa---------------
----------atctatat-a-at----------ttat-----atat--------------
------------------------------------------------------------
------------------------------------------------------------
------------------------------------------------------------
------------------------------------------------------------
-------------------------------------------------
>EnSpm-N42_DR|19198
------------------------------------------------------------
------------------------------------------------------------
------------------------------------------------------------
------------------------------------------------------------
------------------------------------------------------------
------------------------------------------------------------
------------------------------------------------------------
---------t---a------------c-------at-----a-----c-ata--------
---------------cat----a------ca---ta-t-a--t---a-------------
-------------------------------ta--t--at-ata------t--a--tata
tatat-------------------------------------------------------
------------------------------------------------------atata-
--t--ata----ta-t-at-----------------------------------------
-------ata---t-at--atatat--att-t---at-cc--aaatt---acgac-----
----------a--ta-tt---------------------------ta----------t--
a---------t-------------------------------------------------
-------------------t-ac----------attt-----------------------
------------------------------------------------------------
------------------------------------------------------------
------------------------------------------------------------
------------------------------------------------------------
-------------------------------------------------
>EnSpm-N42_DR|19199
------------------------------------------------------------
------------------------------------------------------------
------------------------------------------------------------
------------------------------------------------------------
------------------------------------------------------------
----------------------------------------------------------a-
-ta---------------ta--t----------aggt----------t-----a-ttta-
---------a---t------------g-------tt-----a-----t-ata--------
----------------------a------ta---c--t-a--t---a-------------
------------------------------ata--t--at-ata------t--a--tata
tatat-------------------------------------------------------
------------------------------------------------------atata-
--t--ata----ta-t-at-----------------------------------------
-------ata---t-at--atatat--ata-t---at-at--atata---tatat-----
----------a--ta-ta---------------------------tata------tat--
a---------ta----t---a-----t---a------tata-------------------
--------------caca------------------------------------------
------------------------------------------------------------
------------------------------------------------------------
------------------------------------------------------------
------------------------------------------------------------
-------------------------------------------------
>EnSpm-N42_DR|19200
------------------------------------------------------------
------------------------------------------------------------
---------------------------------------t--------------------
-----------------------atttata------tat-------atat----------
-------atatatat------at----------at-ata---------------------
--------------------------tat---atatat---------------at---a-
-ta---------------ta--t----------atat---------at-----a-tata-
---------t---a------------t-------at-----a-----t-ata--------
---------------tat----a------ta---ta-t-a--t---a-------------
-------------------------------ta--t--at-ata------t--a--tata
tatat----a-----------tatacat----at-atatacata--c--at---------
--------------------ac------acata--ca---tatat---------atata-
tat--aca----ta-t-at-----------------------------------------
-------ata---c-at--atatat--ata-c---at-at--atata---catat-----
----------a--ta-ta---------------------------ta----------c--
a---------ca----c---a-----c---a------catt-------------------
--------------tata-t-aa----------aaaa-----gt----------------
------------------------------------------------------------
------------------------------------------------------------
------------------------------------------------------------
------------------------------------------------------------
-------------------------------------------------
>EnSpm-N42_DR|19201
------------------------------------------------------------
------------------------------------------------------------
------------------------------------------------------------
-----------------------------t------ctt-------cactca--------
-------tcattatt------tt----------at-ata---------------------
--------------------------tat---atatat---------------at---a-
-ta---------------ta--t----------atat---------at-----a-tata-
---------t---a------------t-------at-----a-----t-ata--------
---------------tat----a------ta---ta-t-a--t---a-------------
-------------------------------ta--t--at-ata------t--a--tata
tatat----a-----------tatatat----at-atatatata--t--at---------
--------------------ata--------------------------------tata-
tat--ata----ta-t-at-----------------------------------------
-------ata---t-at--atatat--a--------------------------------
------------------------------------------------------------
------------------------------------------------------------
------------------------------------------------------------
------------------------------------------------------------
------------------------------------------------------------
------------------------------------------------------------
------------------------------------------------------------
-------------------------------------------------
>EnSpm-N42_DR|19202
------------------------------------------------------------
------------------------------------------------------------
-------------atacataa--------aatata-------------------------
------------------------------------------------------------
------------------------------------------------------------
------------------------------------------------------------
-----------------acg--t----------atat---------at-----a-tata-
---------t---a------------t-------at-----a-----t-ata--------
---------------tat----a------ta---ta-t-a--t---a-------------
-------------------------------ta--t--at-ata------t--a--tata
tatat----a--------------------------------------------------
-------------------------------------------------------tata-
--t--ata----ta-t-at-----------------------------------------
-------ata---t-at--atatat--ata-t---at-at--atata---tatat-----
----------a--ta-ta---------------------------ta----------t--
a---------ta----t---a-----t---a------tgt--------------------
-----------------a-c-at----------acat-----atatacataca-------
--------------------------ta---cat----a-ta------------------
----t-------atat-----atac----a--------------tatacatatata----
t-----atatatatat-atatatatatatat-----atatatatat--a--------tat
attcattcatttatatttagttt------------------------------ttcaatt
taatgttt-----------------------------------------
>EnSpm-N42_DR|19203
------------------------------------------------------------
------------------------------------------------------------
--------------------t--------cattca-------------------------
------------------------------------------------------------
------------------------------------------------------------
------------------------------------------------------------
-----------------gat--t----------ttat---------at-----a-tata-
---------t---a------------t-------at-----a-----t-ata--------
---------------tat----a------ta---ta-t-a--t---a-------------
-------------------------------ta--t--at-ata------t--a--tata
tatat----a--------------------------------------------------
-------------------------------------------------------tata-
--t--ata----ta-t-at-----------------------------------------
-------ata---t-at--atatat--ata-t---at-at--atata---tatac-----
----------a--ta-ca------------------------------------------
------------------------------------------------------------
------------------------------------------------------------
------------------------------------------------------------
------------------------------------------------------------
------------------------------------------------------------
------------------------------------------------------------
-------------------------------------------------
>EnSpm-N42_DR|19204
------------------------------------------------------------
------------------------------------------------------------
------------------------------------------------------------
------------------------------------------------------------
------------------------------------------------------------
------------------------------------------------------------
------------------------------------------------------------
------------------------------------------------------------
------------------------------------------------------------
------------------------------------------------------------
------------------------------------------------------------
--------ttaacacaatt-gct-----atata--ta---tatat---------atata-
tat--ata----ta-t-at-----------------------------------------
-------ata---t-at--atatat--ata-t---ac-ac--ataca---tgtat-----
----------a--ta-ta---------------------------tg----------t--
a---------ta----t---a-----t---a------tgta-------------------
--------------catg-t-at----------atat-----atatata-----------
--------------------------ta-----t----a-ta------------------
----t-------atat-----atatatata--------------tatatatatatagca-
ttgtg-ataa----------------------------atttatag--a----gttttgt
acataaatatttttta--------------------------------------------
-------------------------------------------------
>EnSpm-N42_DR|19205
------------------------------------------------------------
------------------------------------------------------------
------------------------------------------------------------
------------------------------------------------------------
------------------------------------------------------------
--------------------------------caccaca--------------ac---a-
-ca--------ttattcttt--t----------acat---------at-----actgtg-
---------t---g------------t-------gt-----g-----t-gtg--------
---------------tgt----g------tg---tg-t-g--t---g-------------
-------------------------------tg--t--at-ata------t--a--tata
tatat----a--------------------------------------------------
-------------------------------------------------------tata-
--t--ata----ta-t-at-----------------------------------------
-------ata---t-at--atatat--ata-t---at-at--atata---tatat-----
----------a--ta-ta---------------------------ta----------t--
a---------ta----t---a-----t---a------tata-------------------
-------------------t-at----------atgt-----------------------
------------------------------------------------------------
------------------------------------------------------------
------------------------------------------------------------
------------------------------------------------------------
-------------------------------------------------
>EnSpm-N42_DR|19206
------------------------------------------------------------
------------------------------------------------------------
------------------------------------------------------------
------------------------------------------------------------
---------------------at----------a--------------------------
---------------------------------aataa---------------at---a-
-ta---------------ta--t----------atat---------at-----a-tata-
---------t---a------------t-------at-----a-----t-ata--------
---------------tat----a------ta---ta-t-a--t---a-------------
-------------------------------ta--t--at-ata------t--a--tata
tatat----a--------------------------------------------------
-------------------------------------------------------tata-
--t--ata----ta-t-at-----------------------------------------
-------ata---t-at--atatat--ata-t---at-at--atata---tatat-----
----------a--ta-ta---------------------------ta----------c--
a---------ta----t---a-----t---a------tataaact---------------
---------------acc-a-at----------ttac-----aacatt------------
--------------------------------------t-aa------------------
----a-------ttag-----tttattttg--------------tgtcc-----------
------------------------------------------------------------
------------------------------------------------------------
-------------------------------------------------
>EnSpm-N42_DR|19207
------------------------------------------------------------
------------------------------------------------------------
------------------------------------------------------------
--------------------------------------a-------atatat--------
-------atatatat------at----------ac-ata---------------------
--------------------------cac---acataca--------------gt---a-
-ta---------------ta--t----------atat---------at-----a-tata-
---------t---a------------t-------at-----a-----t-ata--------
---------------tat----a------taaagta-t-a--t---a-------------
-------------------------------ta--t--at-ata------t--a--tata
tatat----a-----------tatatat----at-atatatata--t--ac---------
--------------------ata-atatatata--ta---tatata--------atata-
tat--ata----ta-t-at-----------------------------------------
-------ata---t-at--atatat--ata-t---at-at--atata---tatat-----
----------a--ta-ta---------------------------ta----------t--
a---------ta----t---a-----t---a------tata-------------------
--------------tata-t-at----------atat-----atatgga-----------
--------------------------ta--------------------------------
------------------------------------------------------------
------------------------------------------------------------
------------------------------------------------------------
-------------------------------------------------
>EnSpm-N42_DR|19208
------------------------------------------------------------
------------------------------------------------------------
------------------------------------------------------------
------------------------------------------------------------
--------tatata-------at----------at-atattaat----------------
--------------------------aat--atatta-----------------------
-------------------a--t----------a-at---------at-----a-tatt-
---------a---a------------t-------aa-----t-----a-taa--------
---------------taa----t------ta---ta-t-a--t---a-------------
-------------------------------ta--t--at-ata------t--a--tata
tatat-------------------------------------------------------
------------------------------------------------------atata-
--t--ata----ta-t-at-----------------------------------------
-------ata---t-at--atatat--ata-t---at-at--atata---tatat-----
----------a--ta-ta---------------------------ta----------t--
a---------ta----t---a-----gc---------ttaa-------------------
--------------a---------------------------------------------
------------------------------------------------------------
------------------------------------------------------------
------------------------------------------------------------
------------------------------------------------------------
-------------------------------------------------
>EnSpm-N42_DR|19209
------------------------------------------------------------
------------------------------------------------------------
------------------------------------------------------------
------------------------------------------------------------
------------------------------------------------------------
------------------------------------------------------------
------------------ta--t---------aatat---------at-----a-tata-
---------t---a----------------------------------------------
---------------tat----a------ta---ta-t-a--t---a-------------
-------------------------------ta--t--at-ata------t--a--tata
tatat-------------------------------------------------------
------------------------------------------------------atata-
--t--ata----ta-t-at-----------------------------------------
-------ata---t-at--atatat--ata-t---at-at--atata---tatat-----
----------a--ta-ta---------------------------ta----------t--
a---------tatt-at---a-----t---------------------------------
---------------cta-t-at----------atgt-----------------------
--------------------------------gca---t-ta------------------
----t-------aggt---tc-aataacccacaa--------------------------
------------------------------------------------------------
------------------------------------------------------------
-------------------------------------------------
>EnSpm-N42_DR|19210
------------------------------------------------------------
------------------------------------------------------------
------------------------------------------------------------
------------------------------------------------------------
------------------------------------------------------------
-------------------------------------t---------------ct---t-
-ca---------------ta--t----------atac---------ag-----t-tata-
---------t---a------------t-------at-----a-----t-ata--------
---------------tat----a------ta---ta-t-a--t---a-------------
-------------------------------ta--t--at-ata------t--a--tata
tatat----a--------------------------------------------------
-------------------------------------------------------tata-
--t--ata----ta-t-at-----------------------------------------
-------ata---t-at--atatat--ata-t---at-at--atata---tatat-----
----------a--ta-ta---------------------------ta----------t--
a---------ta----t---t-----t---a------tata-------------------
-------------------c-ac----------acac-----acacac------------
--------------------------------------a-ca------------------
----c-------acac-----acagatgtta-------------tatacagat-------
------------------------------------------------------------
------------------------------------------------------------
-------------------------------------------------
>EnSpm-N42_DR|19211
------------------------------------------------------------
------------------------------------------------------------
------------------------------------------------------------
------------------------------------------------------------
------------------------------------------------------------
------------------------------------------------------------
------------------------------------------------------------
------------------------------------------------------------
------------------------------------------------------------
------------------------------------------------------------
------------------------------------------------------------
--------------------aca-----acatg--ta---tatat---------gtata-
tat--gta----ta-t-at-----------------------------------------
-------ata---t-at--atatat--ata-t---at-at--atata---tatat-----
----------a--ta-ta---------------------------ta----------t--
a---------ta----t---a-----t---a------tata-------------------
--------------tata-t-at----------atat-----atatata-----------
--------------------------ta-----t----a-ta------------------
----t-------atat-----at-------------------------------------
------------------------------------------------------------
------------------------------------------------------------
-------------------------------------------------
>EnSpm-N42_DR|19212
------------------------------------------------------------
------------------------------------------------------------
------------------------------------------------------------
------------------------------------------------------------
------------------------------------------------------------
----------------------------------------------------------a-
-ta------------caatc--t--------atgctt---------tt-----a-tata-
-----------------------------------------------t-ata--------
---------------tat----a------ta---ta-t-a--t---a-------------
-------------------------------ta--t--at-ata------t--a--tata
tatat-------------------------------------------------------
------------------------------------------------------atata-
--t--ata----ta-t-at-----------------------------------------
-------ata---t-at--atatat--ata-t---at-at--atata---tatat-----
----------a--ta-ta---------------------------aa----------g--
gagaa-----tt----ta--at--------a---a--taca-------------------
t-------------taaa-c-ctt------------t-tagaatgta-------------
--------------------------tat---------at--------------------
---ct-------gtat-----gtgaatttt------------------------------
------------------------------------------------------------
------------------------------------------------------------
-------------------------------------------------
>EnSpm-N42_DR|19213
------------------------------------------------------------
------------------------------------------------------------
------------------------------------------------------------
------------------------------------------------------------
----------ataca---catat----------tt-------------------------
-------------------------------tctgcat---------------ac---a-
-tg------------------------------atta---------aa-----a-taaa-
-------------------------------ataat-----aaaat-atgtaa-------
----------------------a--tttata---ta-t-a--t---a-------------
-------------------------------ta--t--at-ata------t--a--tata
tatat----a--------------------------------------------------
-------------------------------------------------------tata-
--t--ata----ta-t-at-----------------------------------------
-------ata---t-at--atatat--ata-t---at-at--atata---tatat-----
----------a--ta-ta---------------------------ta----------t--
a---------ta----t---a-----t---a------tatttcaa---------------
------------------------------------------------------------
------------------------------------------------------------
------------------------------------------------------------
------------------------------------------------------------
------------------------------------------------------------
-------------------------------------------------
>EnSpm-N42_DR|19214
------------------------------------------------------------
------------------------------------------------------------
------------------------------------------------------------
------------------------------------------------------------
------------------------------------------------------------
------------------------------------------------------------
------------------------------------------------------------
-----------------------------------------a-----t-ata--------
---------------tat----a------ta---ta-t-a--t---a-------------
-------------------------------ta--t--at-ata------t--a--tata
tatat----a--------------------------------------------------
-------------------------------------------------------tata-
--t--ata----ta-t-at-----------------------------------------
-------ata---t-at--atatat--ata-t---at-at--atata---tatat-----
----------a--ta-ta---------------------------ta----------t--
a---------ta----t---a-----a---a------tgttagcagacagaac-------
---------------att-g-at----------ttgt----atccttt------------
--------------------------------------a-t-------------------
------------------------------------------------------------
------------------------------------------------------------
------------------------------------------------------------
-------------------------------------------------
>EnSpm-N42_DR|19215
------------------------------------------------------------
------------------------------------------------------------
------------------------------------------------------------
------------------------------------cag-------ccat----------
--------cactccg------tt----------ac-ata---------------------
--------------------------cat---atatat---------------ac---a-
-ta---------------ta--t----------atac---------at-----a-taca-
---------t---a------------t-------at-----a-----t-ata--------
---------------tac----a------ta---ca-t-a--c---a-------------
-------------------------------ta--c--at-ata------t--a--tata
tatat----a-----------tatatat----at-ataca--------------------
------------------------------------------------------------
------------------------------------------------------------
------------------------------------------------------------
------------------------------------------------------------
------------------------------------------------------------
------------------------------------------------------------
------------------------------------------------------------
------------------------------------------------------------
------------------------------------------------------------
------------------------------------------------------------
-------------------------------------------------
>EnSpm-N42_DR|19216
------------------------------------------------------------
------------------------------------------------------------
------------------------------------------------------------
------------------------------------------------------------
--------tatatat------at----------at-------------------------
--------------------------------atacgt---------------at---a-
-ca---------------ca--t----------atat---------at-----a-cata-
---------t---a------------ta--------------------------------
---------------cac----a------ta---ta-t-a--c---a-------------
-------------------------------ta--t--at-ac----------a--cata
tatac-------------------------------------------------------
------------------------------------------------------atata-
--t--ata----ta-c-at-----------------------------------------
-------atg---t-at--atatat--ata-t---at-at--atata---tatat-----
----------a--ta-ta---------------------------ta----------t--
a---------ta----t---a-----t---a------tata-------------------
--------------taca-c-acacat------atat--aaaa-acatg-----------
--------------------------tt---------aa-aacagg--------------
----t-------tt----------------------------------------------
------------------------------------------------------------
------------------------------------------------------------
-------------------------------------------------
>EnSpm-N42_DR|19217
------------------------------------------------------------
------------------------------------------------------------
------------------------------------------------------------
------------------------------------------------------------
------------------------------------------------------------
----------------------------------ataa-----------a---at---a-
-ta---------------ta--t----------aaac---ga----at-------tgta-
---------tg--a------------t-------at-----a-----t-ata--------
---------------tat----a------ta---ta-t-a--t---a-------------
-------------------------------ta--t--at-ata------t--a--tata
tatat----a------------------------------------t-------------
------------------------------------------------------atata-
--t--ata----ta-t-at-----------------------------------------
-------ata---t-at--atatat--ata-t---at-at--atata---tatat-----
----------a--ta-ta---------------------------ta-----a----t--
----------ta----t---g-----tt--a------caca-------------------
a------------------tcat----------acac-t---gcatatt-----------
---------------------------------t--------------------------
----t----cccttat--------------------------------------------
------------------------------------------------------------
------------------------------------------------------------
-------------------------------------------------
>EnSpm-N42_DR|19218
------------------------------------------------------------
------------------------------------------------------------
------------------------------------------------------------
------------------------------------------------------------
------------------------------------------------------------
------------------------------------------------------------
--------------------------------------------------------ata-
---------t---a------------t-------at-----a-----t-ata--------
---------------tat----a------ta---ta-t-a--t---a-------------
-------------------------------ta--t--at-ata------t--a--tata
tatat----a--------------------------------------------------
-------------------------------------------------------tata-
--t--ata----ta-t-at-----------------------------------------
-------ata---t-at--atatat--ata-t---at-at--atata---tatat-----
----------a--ag-ga---------------------------ta----------t--
a---------ta----t---agca--t---a------tatgat-----------------
-----------------a-t-aa----------atat-----aaagattttaa-------
--------------------atattaca---aaa----c-at------------------
----a-------ttat-----cgtctagcc--------------tacat-----------
------------------------------------------------------------
------------------------------------------------------------
-------------------------------------------------
>EnSpm-N42_DR|19219
------------------------------------------------------------
------------------------------------------------------------
------------------------------------------------------------
------------------------------------------------------------
-----------------------------------------cc-----------------
----------------tcatcgtcacaac---cctaat---------------gt---a-
-ta---------------ta--t----------gtat---------at-----a---ta-
---------t---a------------t-------at-----a-----t-ata--------
---------------tat----a------tg---tg-t-g--t---g-------------
-------------------------------tg--t--gt-ata------t--a--tata
tatat----a--------------------------------------------------
-------------------------------------------------------tata-
--t--ata----ta-t-at-----------------------------------------
-------ata---t-at--atatat--ata-t---at-at--atata---tatat-----
----------a--ta-ta---------------------------ta----------t--
a---------ta----t---g-----c---a------tgcatat----------------
------------------------------------------------------------
------------------------------------------------------------
------------------------------------------------------------
------------------------------------------------------------
------------------------------------------------------------
-------------------------------------------------
>EnSpm-N42_DR|19220
------------------------------------------------------------
------------------------------------------------------------
------------------------------------------------------------
------------------------------------------------------------
---------------------------------gt-------------------------
--------------------------tat-cgtggcaa---------------gc-----
----------------------t----------a-at---------at-----a-tatat
-------------a------------t-------at-----a-----t-ata--------
---------------tat----a------ta---ta-t-a--t---a-------------
-------------------------------ta--t--at-ata------c--a--tata
tatat-------------------------------------------------------
------------------------------------------------------atata-
--t--ata----ta-t-at-----------------------------------------
-------gta---t-at--atacat--aca-c---ac-ac--ataca---taca------
----------g--ta-ta---------------------------ta----------t--
a---------ca----g--ga---ggt---------------------------------
------------------------------------------------------------
------------------------------------------------------------
------------------------------------------------------------
------------------------------------------------------------
------------------------------------------------------------
-------------------------------------------------
>EnSpm-N42_DR|19221
------------------------------------------------------------
------------------------------------------------------------
------------------------------------------------------------
------------------------------------------------------------
------------------------------------------------------------
------------------------------------------------------------
------------------------------------t----a----at-----g-tata-
------------------------------------------------------------
---------aatccttat-----------ta---ta-t-a--t---a-------------
-------------------------------ta--t--at-ata------t--a--tata
tatat-------------------------------------------------------
------------------------------------------------------atata-
--t--ata----ta-t-at-----------------------------------------
-------ata---t-at--atat----ata-t---at-at--atata---tataaa----
----------a--ta-ta---------------------------aa----------t--
a---------ta----a---a-----t---gattt--ttta-------------------
--------------tatt-t-at----------attt-t---gtatatc-----------
---------------------------------t------ta------------------
----t------tatat-----ata------------------------------------
------------------------------------------------------------
------------------------------------------------------------
-------------------------------------------------
>EnSpm-N42_DR|19222
------------------------------------------------------------
------------------------------------------------------------
------------------------------------------------------------
------------------------------------------------------------
---------------------gt----g-----ac-------------------------
------------------------------caatacgttt-------------at-----
-ta----------actttca-------------acag---ca----at-----t-ttta-
c--------t---a----a-------agaa----ga-----a-----ttgta--------
----------------------aa-----ca-gttatt-a--t---ac------------
-------------------------------ta--a--at-ata------t--a--tata
tatat-------------------------------------------------------
------------------------------------------------------atata-
--t--ata----ta-t-at-----------------------------------------
-------ata---t-at--atatat--ata-t---at-at--atata---tatat-----
----------a--ta-ta------------------------------------------
------------------------------------------------------------
------------------------------------------------------------
------------------------------------------------------------
------------------------------------------------------------
------------------------------------------------------------
------------------------------------------------------------
-------------------------------------------------
>EnSpm-N42_DR|19223
------------------------------------------------------------
------------------------------------------------------------
---------------------------------aataaat--------------------
---------------------atatatata------tat-------aaata---------
------aatatatat------at----------at-ata---------------------
--------------------------tat---atatat---------------ataata-
-ta-------------tata--t--------aaatat---------at-----a-tata-
--aatataat-aaata----------t-------at-----atata-t-ataaa------
---------------tat----a------ta---ta-t-a--t---a-------------
-------------------------------ta--taaat-ata------t--aaatata
tatat----a-----------aatatat----aa-atatatata--t--at---------
--------------------ata----aatata--taaa-tatatata-----aatata-
aat--ata----ta-t-at-----------------------------------------
-------ata---t-at--aaatat--ata-t---at-at--atata---tatat-----
----------a--aa-ta---------------------------tataaat-aatat--
a---------ta----t---a-----t---a------tata-------------------
--------------tata-a-at----------ataa-----atatata-----------
--------------------------ta------------taaa----------------
----t-------atatat---atatatata--------------tatatatatata----
t-----atat----------------------------atatata---------------
------------------------------------------------------------
-------------------------------------------------
>EnSpm-N42_DR|19224
------------------------------------------------------------
------------------------------------------------------------
-----------------------------tatatatatat--------------------
-----------------------ttatata------tat-------atattt--------
-------atttatat------tt----------at-ata---------------------
--------------------------ttt---ttatat------------tttat---a-
-ta---------------tt--t----------atat---------at-----a-tata-
---------t---a------------t-------at-----a-----t-ata--------
---------------ttt----a------ta---ta-t-a--t---a-------------
-------------------------------ta--t--at-att------t--a--tata
tatat----a-----------tttatat----at-ttatatata--t--at---------
--------------------ata----tttata--ta---tttat---------atata-
tat--tta----ta-t-at-----------------------------------------
-------tta---t-at--atttat--ata-t---at-at--atatt---tatat-----
----------a--ta-ta---------------------------ta----------t--
a---------ta----t---a-----t---attt-tttata-------------------
--------------tata-t-at----------ttat-----atatata-----------
--------------------------ta-----t--tta-ta------------------
----t-------atat-----atatatata--------------tatatatatata----
t-----attt----------------------------atttatat--a--------tat
atatatttatttaattttttttttttttt-tt----------------------------
-------------------------------------------------
>EnSpm-N42_DR|19225
------------------------------------------------------------
------------------------------------------------------------
------------------------------------------------------------
------------------------------------------------------------
------------------------------------------------------------
------------------------------------------------------------
--------------------------------------------------------ata-
---------t---a------------t-------at-----a-----t-ata--------
---------------tat----a------ta---ta-t-a--t---a-------------
-------------------------------ta--t--at-ata------t--t--tata
tatat-------------------------------------------------------
------------------------------------------------------atata-
--t--ata----ta-t-at-----------------------------------------
-------ata---t-at--atatat--ata-t---at-at--atata---tatatt----
-------------ta-ta-----------tat-------------tattact-----t--
----------ta--ttt---------ca---------caaa-------------------
--------------cacaattgc-----tg---gcat-----t-----------------
------------------------------------------------------------
------------------------------------------------------------
------------------------------------------------------------
------------------------------------------------------------
-------------------------------------------------
>EnSpm-N42_DR|19226
------------------------------------------------------------
------------------------------------------------------------
------------------------------------------------------------
------------------------------------------------------------
------------------------------------------------------------
----------------------------------------------------------a-
-ta---------------ta--t----------atat---------at-----a-tata-
---------t---a------------t-------at-----a-----t-ata--------
---------------tat----a------ta---ta-t-a--t---a-------------
--------------------------tat-ata--t--at-ata------t--a--tata
tatat----a-----------tatatat----at-atatatata--t--at--------a
tatata--tatatatatat-at------atata--ta---tatat---------atata-
tat--ata----ta-t-ata----------------------------------------
------tata-tat-at--atatat--ata-t---at-at--atata---tatat-----
----------a--ta-tata-------------tatatatatatata----------t--
a---------ta----t---a-----t---a------tata-------------------
--------------tata-t-at----------atat-----atatata-----------
--------------------------ta-----t----a-ta------------------
----t-------atat-----atatatata--------------tatatatatata----
t-----atat----------------------------atatatat--a--------tac
atatatatatatatatatatatatataca--tata-----tatatatatatatacaca--
-tatacacac---------------------------------------
>EnSpm-N42_DR|19227
------------------------------------------------------------
------------------------------------------------------------
------------------------------------atat--------------------
-----------------------atatata------tat-------atat----------
-------atatatat------at----------at-ata---------------------
--------------------------tat---atatat---------------at---a-
-ta---------------ta--t----------atat---------at-----a-tata-
---------t---a------------t-------at-----a-----t-ata--------
---------------tat----a------ta---ta-t-a--t---a-------------
-------------------------------ta--t--at-ata------t--a--tata
tatat----a-----------tatatat----at-atatatata--t--at--------a
tatata--tatatatatat-at------atata--ta---tatat---------atata-
tat--ata----ta-t-at-----------------------------------------
-------ata---t-at--atatat--ata-t---at-at--atata---tatat-----
----------a--ta-ta---------------------------ta----------t--
a---------ta----t---a-----t---a------tata-------------------
--------------tata-t-at----------atat-----atatata-----------
--------------------------ta-----t----a-ta------------------
----t-------atat-----atatatata--------------tatatatatata----
t-----a-----------------------------------------------------
------------------------------------------------------------
-------------------------------------------------
>EnSpm-N42_DR|19228
------------------------------------------------------------
------------------------------------------------------------
------------------------------------------------------------
--------------------------------------------agtttca---------
-------ttatcaat------a--------------------------------------
------------------------------------------------------------
----------------------------------------------aa-----a-aata-
---------t----------------------------------------ta--------
---------------cat----a------ta---ca-t-g--t---a-------------
-------------------------------ta--t--at-ata------t--a--tata
tatat----a--------------------------------------------------
-------------------------------------------------------tata-
--t--ata----ta-t-at-----------------------------------------
-------ata---t-at--atatat--ata-t---at-at--atata---tatat-----
----------a--ta-ta---------------------------ta----------t--
a---------ta----t---a-----t---a------t----------------------
------------------------------------------------------------
------------------------------------------------------------
------------------------------------------------------------
------------------------------------------------------------
------------------------------------------------------------
-------------------------------------------------
>EnSpm-N42_DR|19229
------------------------------------------------------------
------------------------------------------------------------
------------------------------------------------------------
------------------------------------------------------------
------------------------------------------------------------
------------------------------------------------------------
----------------------------------------------at-----a-tata-
---------t---a------------t-------at-----a-----t-ata--------
---------------tat----a------ta---ta-t-a--t---a-------------
-------------------------------ta--t--at-ata------t--a--tata
tatat----a--------------------------------------------------
-------------------------------------------------------tata-
--t--ata----ta-t-at-----------------------------------------
-------ata---t-at--atatat--ata-c---at-at--atata---tatat-----
----------a--ta-ta---------------------------ta----------t--
a---------ta----t---aggacct---a------tagcat-----------------
-----------------a-t-aa----------atat-----aaaggattaaa-------
--------------------atattaca---aaa----c-aa------------------
----a-------atat-----tttttagcc--------------tacat-----------
------------------------------------------------------------
------------------------------------------------------------
-------------------------------------------------
>EnSpm-N42_DR|19230
------------------------------------------------------------
------------------------------------------------------------
------------------------------------------------------------
------------------------------------------------------------
----gggaaagtcctcc----ac-------------------------------------
------------------------------aggttcgctta------------ac-aaaa
tta---------------aa--t----------gcag---------cc-----a-tgca-
---------t---a------------t-------ct-----c-----t-gac--------
---------------tat----a------ta---ta------------------------
--------------------------------------------------t--a--tata
tatat----a--------------------------------------------------
-------------------------------------------------------tata-
--t--ata----ta-t-at-----------------------------------------
-------ata---t-at--atatat--ata-t---at-at--atata---tatat-----
----------a--ta-ta---------------------------ta----------t--
a---------ta----t---a---------------------------------------
--------------t---------------------------------------------
------------------------------------------------------------
------------------------------------------------------------
------------------------------------------------------------
------------------------------------------------------------
-------------------------------------------------
>EnSpm-N42_DR|19231
------------------------------------------------------------
------------------------------------------------------------
------------------------------------------------------------
------------------------------------------------------------
--------cattcag------aa----------ac-------------------------
------------------------------------------------------------
------------------------------------------------------------
--------------------------t-------tt-----------c-ata--------
---------------tat----a-----------ta-t-a--t---a-------------
-------------------------------ta--t--at-ata------t--a--caca
catat-------------------------------------------------------
------------------------------------------------------acaca-
--c--aca----ca-c-ac-----------------------------------------
-------aca---c-ac--acacac--aca-c---ac-ac--acata---tatat-----
----------a--ta-ta---------------------------ta----------t--
a---------tg----t---g-----t---g------tgtg-------------------
--------------tgtg-t-gt----------gtgt-----gtatgtg-----------
--------------------------------------tgtat-----------------
------------atat-----at-------------------------------------
------------------------------------------------------------
------------------------------------------------------------
-------------------------------------------------
>EnSpm-N42_DR|19232
------------------------------------------------------------
------------------------------------------------------------
------------------------------------------------------------
------------------------------------------------------------
------------------------------------------------------------
------------------------------------------------------------
------------------------------------------------------------
--------------------------------------------------ta--------
---------------ttt----a------ta---ta-t-a--t---a-------------
-------------------------------ta--t--at-ata------t--a--tata
tatat----a------------------------------------t-------------
------------------------------------------------------atata-
--t--ata----ta-t-at-----------------------------------------
-------ata---t-at--atatat--ata-t---at-at--atata---tatac-----
----------a--ta-ca---------------------------ta----------t--
a---------aa---gtaa-a---------a------tgttca-----------------
------------------------------------------------------------
------------------------------------------------------------
------------------------------------------------------------
------------------------------------------------------------
------------------------------------------------------------
-------------------------------------------------
>EnSpm-N42_DR|19233
------------------------------------------------------------
------------------------------------------------------------
------------------------------------------------------------
------------------------------------------------------------
------------------------------------------------------------
------------------------------------------------------------
----------------------------------------------at-----a-taga-
---------t---a----g---------------at-----a----g--ata--------
---------------gatag--a------ta-gata--ga--t---a-------------
-----------------------------gatagatagat-ata----gataga--taga
tagat----a-------------------------g------------------------
------------------------------------------------------ataga-
--tagata--gata--gatag---------------------------------------
-------atag--taatagatatgtttttaat--agt-at--ataag---tatatatcta
aaaagaaacaa--ta-ta---------------------------ta----------t--
a---------ta----t---a-----t---a------tata-------------------
-------------------t-at----------atat-----atatatatata-------
--------------------------ta--------------------------------
-----------tatat-----atatatata------------------------------
------------------------------------------------------------
------------------------------------------------------------
-------------------------------------------------
>EnSpm-N42_DR|19234
------------------------------------------------------------
------------------------------------------------------------
------------------------------------------------------------
----------------------------aa------tat-------atat----------
-------atatatat------at----------at-ata---------------------
---------------------------------aatat---------------at---a-
-ta---------------ta--t----------atat---------at--------ata-
---------t---a------------t-------at-----a-----t-ata--------
---------------tat----a------ta---ta-t-a--t---a-------------
-------------------------------ta--t--at-ata------t---------
------------------------------------------------------------
------------------------------------------------------atata-
--t--ata----ta-t-at-----------------------------------------
-------ata---t-at--atatgt--ata-t---at-at--atata---tatat-----
----------a--tg-ta---------------------------ta----------t--
a---------ta----t---a-----t---a------ttta-------------------
--------------tatt-t-at----------tatt-----tttatt------------
-------------------------------a--------------ttataaataa----
------------------------------------------------------------
------------------------------------------------------------
------------------------------------------------------------
-------------------------------------------------
>EnSpm-N42_DR|19235
------------------------------------------------------------
------------------------------------------------------------
------------------------------------------------------------
------------------------------------------------------------
------------------------------------------------------------
----------------------------------acat---------------at---a-
-t-------------------------------attt---------ga-----a-tata-
--tatttttt---g-----a------t---------------------------------
------------------------------a---ta-t-a--t---a-------------
-------------------------------ta--t--at-ata------t--a--tata
tatat----a--------------------------------------------------
-------------------------------------------------------tata-
--t--ata----ta-t-at-----------------------------------------
-------ata---t-at--atatat--ata-t---at-at--atata---tatat-----
----------a--ta-ta---------------------------ta----------g--
a---------t-------------------------------------------------
------------------------------------------------------------
------------------------------------------------------------
------------------------------------------------------------
------------------------------------------------------------
------------------------------------------------------------
-------------------------------------------------
>EnSpm-N42_DR|19236
------------------------------------------------------------
------------------------------------------------------------
------ttaaattatactatag-------tatatatatat--------------------
-----------------------atatata------tat-----atatatat--------
-------atatatat------at----------at-atatata-----------------
--------------------------tat---atatat---------------at---a-
-ta---------tatatata--t----------atatca-------aa-----a-aata-
---------t---atatt----tatat----ccgattg---aattt-ttaaa--------
---------------cat--aaa------ctt--ta-t-a--t---a-------------
-------------------------------ta--t--at-ata------t--a--tata
tatat----a------------------------------------t-------------
------------------------------------------------------atata-
--t--ata----ta-t-at-----------------------------------------
-------ata---t-at--atatat--ata-t---at-at--atata---tatat-----
----------a--ta-ta---------------------------ta----------t--
a---------ta----t---a-----ta--a------caca-------------------
--------------caca-c-ac----------acat-----atatata-----------
------------------------------------------------------------
------------------------------------------------------------
------------------------------------------------------------
------------------------------------------------------------
-------------------------------------------------
>EnSpm-N42_DR|19237
------------------------------------------------------------
------------------------------------------------------------
-----------------------------------caga---------------------
------------------------------------------------------------
------------------------------------------------------------
------------------------------------------------------------
-----------------ata--t----------atat---------at-----a-tata-
---------t---ata----------t-------at-----a-----t-ata--------
---------------tat----a------ta---ta-t-a--t---a-------------
-------------------------------ta--t--at-ata------t--a--tata
tatat----a--------------------------------------------------
-------------------------------------------------------tata-
--t--ata----ta-t-at-----------------------------------------
-------ataatat-at--atatat--ata-t---at-at--atata---tatat-----
----------a--ta-ta---------------------------ta----------t--
a---------ta----c---a-----t---a------t----------------------
------------------------------------------------------------
------------------------------------------------------------
------------------------------------------------------------
------------------------------------------------------------
------------------------------------------------------------
-------------------------------------------------
>EnSpm-N42_DR|19238
------------------------------------------------------------
------------------------------------------------------------
------------------------------------------------------------
-----------------------atatata------tat-------atatataaa-----
---atatatataaa-------------------at-ata---------------------
---------------------------------tatat---------------aa---a-
-ta---------------ta--t----------atat---------at-----a-tata-
---------t---a------------t-------at-----a-----t-ata--------
---------------tat----a------ta---ta-t-a--t---a-------------
-------------------------------ta--t--at-tta------t--t--tatt
tattt----tatt--------tatttatct--at--ttttttttctttagttc-------
----tattcattcagcaat-ttt-atatataaa--ta---tatataaaa-ttttatata-
--t--ata----ta-t-at-----------------------------------------
-------ata---t-at--atatat--ata-t---at-at--atata---tatat-----
----------a--ta-ta---------------------------ta----------t--
a---------ta----t---a-----t---a------ttta-------------------
--------------tata-t-at----------atat-----atatatat----------
------------------------------------------------------------
---------------------------------------------atatatatat-----
------atat----------------------------atatatatt----------t--
------------------------------------------------------------
-------------------------------------------------
>EnSpm-N42_DR|19239
------------------------------------------------------------
------------------------------------------------------------
------------------------------------------------------------
------------------------------------------------------------
------------------------------------------------------------
------------------------------------------------------------
----------------------------------------------------------a-
--ccacattt---g-----t------tct--ccaaa-----aaaga-ttata--------
----------------------------ata---ta-t-a--t---a-------------
-------------------------------ta--t--at-ata------t--a--tata
tatat----a--------------------------------------------------
-------------------------------------------------------tata-
--t--ata----ta-t-at-----------------------------------------
-------ata---t-at--atatat--ata-t---at-at--atata---tatat-----
----------t--ta---------------------------------------------
------------------------------------------------------------
------------------------------------------------------------
------------------------------------------------------------
------------------------------------------------------------
------------------------------------------------------------
------------------------------------------------------------
-------------------------------------------------
>EnSpm-N42_DR|19240
------------------------------------------------------------
------------------------------------------------------------
------------------------------------------------------------
------------------------------------------------------------
------------------------------------------------------------
--------------------------------tcattc---------------at-tca-
-----------------------------------tt---------at-----a-ttta-
-------ttt---a------tt----tag------------------t-ata--------
---------------tat----a------ta---ta-t-a--t---a-------------
-------------------------------ta--t--at-ata------t--a--tata
tatat-------------------------------------------------------
------------------------------------------------------atata-
--t--ata----ta-t-at-----------------------------------------
-------ata---t-at--atatat--ata-t---at-at--atata---tatat-----
----------a--ta-ta---------------------------t--------------
------------------------------------------------------------
------------------------------------------------------------
------------------------------------------------------------
------------------------------------------------------------
------------------------------------------------------------
------------------------------------------------------------
-------------------------------------------------
>EnSpm-N42_DR|19241
------------------------------------------------------------
------------------------------------------------------------
------------------------------------------------------------
-----------------------ttactca------tac-------ac------------
---------------------------------ta-------------------------
-------------------------------tatatat---------------at---a-
-t-------------------------------atat---------at-----a------
-----gaat-----------------aata-ataat-----aataa-taataa-------
-----------taat--------------aa---ta-t-a--t---a-------------
-------------------------------ta--t--at-ata------t--a--tata
tatat----a--------------------------------------------------
-------------------------------------------------------tata-
--t--ata----ta-t-at-----------------------------------------
-------ata---t-at--atatat--ata-t---at-at--atata---tatat-----
----------a--ta-ta---------------------------ta----------t--
a---------tt----a---t-----t---a------tataata----------------
-----------------t-g-at----------atga---tataataaaat---------
--------------------------------------ataact----------------
----t------aatataatatat-------------------------------------
------------------------------------------------------------
------------------------------------------------------------
-------------------------------------------------
>EnSpm-N42_DR|19242
------------------------------------------------------------
------------------------------------------------------------
-----------------gttt--------tttttattat---------------------
------------------------t-----------------------------------
---------atatat------at----------at-ataataa--tatatatatt-----
------------------------ttttt---ttac------------------c---a-
-ta---------aagctgct--t----------tttt---------cc-----a-ggtg-
---------c---g------------c-------tt-----g-----t-gga--------
---------------tat----a------ta---ta-t-a--t---a-------------
-------------------------------ta--t--at-ata------t--a--tata
tatat----a--------------------------------------------------
-------------------------------------------------------tata-
--t--ata----ta-t-at-----------------------------------------
-------ata---t-at--atatat--ata-t---at-at--atata---tatat-----
----------a--ta-ta---------------------------ta----------t--
a---------ta----t---a-----c---t-----------------------------
------------------------------------------------------------
------------------------------------------------------------
------------------------------------------------------------
------------------------------------------------------------
------------------------------------------------------------
-------------------------------------------------
>EnSpm-N42_DR|19243
------------------------------------------------------------
------------------------------------------------------------
------------------------------------------------------------
------------------------------------------------------------
----------------------a----------ta-------------------------
-------------------------------tatgtag---------------at---a-
-t-------------------------------taac---------ta-----a-tata-
--tttttttt---a-----t------t---------------------------------
-----------tatatat----a--aataaa---ta-t-a--t---a-------------
-------------------------------ta--t--at-ata------t--a--tata
tatat----a--------------------------------------------------
-------------------------------------------------------tata-
--t--ata----ta-t-at-----------------------------------------
-------ata---t-at--atatat--ata-t---at-at--atata---tatat-----
----------a--ta-ta---------------------------ta----------t--
a---------ta----g---a-----t---t------tttt-------------------
-------------------t-tc----------tcag---a-------------------
------------------------------------------------------------
------------------------------------------------------------
------------------------------------------------------------
------------------------------------------------------------
-------------------------------------------------
>EnSpm-N42_DR|19244
------------------------------------------------------------
------------------------------------------------------------
------------------------------------------------------------
------------------------------------------------------------
------------------------------------------------------------
------------------------------------------------------------
------------------------------------tcgaga----gt-----gccacc-
c--------c---a------------------------------------ca-----c--
---------------cat----a------ca---aa-a-c--c---a-------------
-----------------------------ctgc--c--at-ata------t--a--tata
tatat-------------------------------------------------------
------------------------------------------------------atata-
--t--ata----ta-t-at-----------------------------------------
-------ata---t-at--atatat--ata-t---at-at--atata---tatat-----
----------a--ta-ta---------------------------ta----------t--
a---------ta----t---a---------------------------------------
------------------------------------------------------------
------------------------------------------------------------
------------------------------------------------------------
------------------------------------------------------------
------------------------------------------------------------
-------------------------------------------------
>EnSpm-N42_DR|19245
------------------------------------------------------------
------------------------------------------------------------
------------------------------------------------------------
------------------------------------------------------------
------------------------------------------------------------
------------------------------------------------------------
------------------------------------------------------------
--ttcttttt---g-----t------t---------------------------------
-----------tccatgc----a--atccat---ta-t-a--t---a-------------
-------------------------------ta--t--at-ata------t--a--tata
tatat----a--------------------------------------------------
-------------------------------------------------------tata-
--t--ata----ta-t-at-----------------------------------------
-------ata---t-at--atatat--ata-t---at-at--atata---tatat-----
----------a--ta-ta---------------------------ta----------t--
a---------ta----t---a-----t---t------tttt-------------------
-------------------t-tt-------------------------------------
------------------------------------------------------------
------------------------------------------------------------
------------------------------------------------------------
------------------------------------------------------------
-------------------------------------------------
>EnSpm-N42_DR|19246
------------------------------------------------------------
------------------------------------------------------------
------------------------------------------------------------
------------------------------------------------------------
------------------------------------------------------------
------------------------------------------------------------
---------------------------------------------------------ta-
------------------------------------------------------------
-----------------------------ta---ta-t-a--t---a-------------
-------------------------------ta--t--at-ata------t--a--tata
tatat----a--------------------------------------------------
-------------------------------------------------------tata-
--t--ata----ta-t-at-----------------------------------------
-------ata---t-at--atatat--ata-t---at-at--atata---tataa-----
----------t--a--ca---------------------------ta----------t--
t---------ta----t---t-----t---a------cttaa------------------
---------------------at----------ggat---tactatt-------------
------------------------------------------------------------
------------------------------------------------------------
------------------------------------------------------------
------------------------------------------------------------
-------------------------------------------------
>EnSpm-N42_DR|19247
------------------------------------------------------------
------------------------------------------------------------
------------------------------------------------------------
------------------------------------------------------------
------------------------------------------------------------
------------------------------------------------------------
------------------------------------------------------------
---------t---a------------t-------at-----a-----t-ata--------
---------------tat----a------ta---ta-t-a--t---a-------------
-------------------------------ta--t--at-ata------t--a--tata
tatat----a--------------------------------------------------
-------------------------------------------------------tata-
--t--ata----ta-t-at-----------------------------------------
-------ata---t-at--atatat--ata-t---at-at--atata---tatat-----
----------a--ta-ta---------------------------ta----------t--
a---------ta-------------------------tat--------------------
---------------taa-t-at----------a--------------ttttcacctgac
--------------------------ga---ttt----g-aa------------------
----t-------atct-----c--------------------------------------
------------------------------------------------------------
------------------------------------------------------------
-------------------------------------------------
>EnSpm-N42_DR|19248
------------------------------------------------------------
------------------------------------------------------------
------------------------------------------------------------
------------------------------------------------------------
-------------at------at----------at-ata---------------------
--------------------------tat---atatat---------------at---a-
-ta---------------ta--t----------atat---------at-----a-tata-
---------t---a------------t-------at-----a-----t-ata--------
---------------tat----a------ta---ta-t-a--t---a-------------
-------------------------------ta--t--at-ata------t--a--tata
------------------------------------------------------------
--------------tatat-at------atata--ta---tatat---------atata-
tat--ata----ta-t-at-----------------------------------------
-------ata---t-at--atatat--ata-t---at-at--atata---tatat-----
----------a--ta-ta---------------------------ta----------t--
a---------ta----t---a-----t---a------tata-------------------
--------------tata-t-at----------atat-----atatata-----------
--------------------------ta-----t----a-ta------------------
----t-------atat-----atatatata--------------tatatatatata----
t-----atat----------------------------atatatac--a-------gttg
aag---------------------------------------------------------
-------------------------------------------------
>EnSpm-N42_DR|19249
------------------------------------------------------------
------------------------------------------------------------
------------------------------------------------------------
------------------------------------------------------------
-------------ac------ag----------at-------------------------
--------------------------------acatac---------------at---t-
------------------ac--t----------cgat---------at-----c-cata-
---------t---a---------------------------------t-ata--------
---------------tgt----a------ta---ta-t-a--t---a-------------
-------------------------------ta--t--at-ata------t--a--tata
tatat-------------------------------------------------------
------------------------------------------------------atata-
--t--ata----ta-t-at-----------------------------------------
-------ata---t-at--atatat--ata-t---at-at--atata---taaat-----
----------a--tg-ta---------------------------ta----------t--
a---------ta----t---g-----t---a------tata-------------------
---------------------------------------gttatata-------------
------------------------------------------------------------
------------------------------------------------------------
------------------------------------------------------------
------------------------------------------------------------
-------------------------------------------------
>EnSpm-N42_DR|19250
------------------------------------------------------------
------------------------------------------------------------
------------------------------------------------------------
------------------------------------------------------------
------------------------------------------------------------
------------------------------------------------------------
----------------------------------------------at-----g-tata-
---------t---a------------c--------------------t-ata--------
---------------tat----a------ta---ta-t-a--t---a-------------
-------------------------------ta--t--at-ata------t--a--tata
tatat----a--------------------------------------------------
-------------------------------------------------------tata-
--t--ata----ta-t-at-----------------------------------------
-------ata---t-at--atatat--ata-t---at-at--atata---tatat-----
----------a--ta-ta---------------------------ta----------t--
a---------ta----t---a-----t---a------tt---------------------
------------------------------------------------------------
------------------------------------------------------------
------------------------------------------------------------
------------------------------------------------------------
------------------------------------------------------------
-------------------------------------------------
>EnSpm-N42_DR|19251
------------------------------------------------------------
------------------------------------------------------------
------------------------------------------------------------
------------------------------------------------------------
------------------------------------------------------------
-----------------------------------------------------ca---a-
-c-------------------------------acaa---------ct-----g-tgtc-
--atctttct---t----------------------------------------------
----------------------------caa---ta-t-a--t---a-------------
-------------------------------ta--t--at-ata------t--a--tata
tatat----a--------------------------------------------------
-------------------------------------------------------tata-
--t--ata----ta-t-at-----------------------------------------
-------ata---t-at--atatat--ata-t---at-at--atata---tatat-----
----------a--ta-ta---------------------------ta----------t--
a-----------------------------------------------------------
------------------------------------------------------------
------------------------------------------------------------
------------------------------------------------------------
------------------------------------------------------------
------------------------------------------------------------
-------------------------------------------------
>EnSpm-N42_DR|19252
------------------------------------------------------------
------------------------------------------------------------
------------------------------------------------------------
------------------------------------------------------------
-------------ac------at----------ac-tatac-------------------
---------------------------------tatat---------------at---a-
-ta---------------ta--t----------atat---------at-----a-tata-
---------t---a------------t-------at-----a-----t-ata--------
---------------tat----a------ta---ta-t-a--t---a-------------
-------------------------------ta--t--at-ata------t--a--tata
taaat----a---------------aat----aa-atatata------------------
-------------------------------------------------------tata-
--t--ata----ta-t-at-----------------------------------------
-------ata---t-at--aaatat--aaa-t---at-at--atata---tatat-----
----------a--ta-ta---------------------------ta-------------
--------------------------------------ttcat-----------------
-------------------t-ct----------acat-----------------------
------------------------------------------------------------
------------------------------------------------------------
------------------------------------------------------------
------------------------------------------------------------
-------------------------------------------------
>EnSpm-N42_DR|19253
------------------------------------------------------------
------------------------------------------------------------
------------------------------------------------------------
------------------------------------------------------------
-----------att-------at----------at-gcatttct----------------
--------------------------tat--aataaat---------------cc---a-
-cacc----------at-------------------------------------------
-----------------------------------------------t-ata--------
---------------tat----a------ta---ta-t-a--t---a-------------
-------------------------------ta--t--at-ata------t--a--tata
tatat-------------------------------------------------------
------------------------------------------------------atata-
--t--ata----ta-t-at-----------------------------------------
-------ata---t-at--atatat--ata-t---at-at--atata---tatat-----
----------a--ta-ta---------------------------ta----------t--
a---------ta------------------------------------------------
------------------------------------------------------------
------------------------------------------------------------
------------------------------------------------------------
------------------------------------------------------------
------------------------------------------------------------
-------------------------------------------------
>EnSpm-N42_DR|19254
------------------------------------------------------------
------------------------------------------------------------
------------------------------------------------------------
------------------------------------------------------------
------------------------------------------------------------
------------------------------------------------------------
-------------------a--t----------atat---------at-----a-tata-
---------t---a------------t-------at-----a-----t-ata--------
---------------tat----a------ta---ta------------------------
--------------------------------------------------t--a--tata
tatat----a--------------------------------------------------
-------------------------------------------------------tata-
--t--ata----ta-t-at-----------------------------------------
-------ata---t-at--atagat--aca-g---tt-at--gcctg---cat-t-----
----------g--ta-tg---------------------------tt----------t--
t---------gg----g---g-----t---t------tcagggt----------------
--------------ttta---aa----------atac-----aaacaaa-----------
------------------------------------------------------------
------------------------------------------------------------
------------------------------------------------------------
------------------------------------------------------------
-------------------------------------------------
>EnSpm-N42_DR|19255
------------------------------------------------------------
------------------------------------------------------------
------------------------------------------------------------
------------------------------------------------------------
------------------------------------------------------------
------------------------------------------------------------
------------------------------------------------------------
-------------------------------------------------ata--------
---------------tat----a------ta---ta-t-a--t---a-------------
-------------------------------ta--t--at-ata------t--a--tata
tatat----a--------------------------------------------------
-------------------------------------------------------tata-
--t--ata----ta-t-at-----------------------------------------
-------ata---t-at--atatat--ata-t---at-at--atata---tatat-----
----------a--ta-ta---------------------------ta----------t--
a---------ta----a---t-----tt--atat-attatt-------------------
--------------tata-t----------------------------------------
------------------------------------------------------------
---------------------------------------------------attta----
------atttttgcattataatca--------------agttgttt----------ttgt
------------------------------------------------------------
-------------------------------------------------
>EnSpm-N42_DR|19256
------------------------------------------------------------
------------------------------------------------------------
------------------------------------------------------------
------------------------------------------------------------
------------------------------------------------------------
------------------------------------------------------------
------------------------------------------------------------
-----------------------------------t-----a-----t-ata--------
---------------tat----a------ta---ta-t-a--t---a-------------
-------------------------------ta--t--at-ata------t--a--tata
tatat----a--------------------------------------------------
-------------------------------------------------------tata-
--t--ata----ta-t-at-----------------------------------------
-------ata---t-at--atatat--ata-t---at-at--atata---tatat-----
----------a--ta-ta---------------------------ta----------t--
a---------aa----t---g-----a---g-----------------------------
------------------------------------------------------------
---------------------------g---att----t-ca------------------
----t-------a-----------------------------------------------
------------------------------------------------------------
------------------------------------------------------------
-------------------------------------------------
>EnSpm-N42_DR|19257
------------------------------------------------------------
------------------------------------------------------------
------------------------------------------------------------
-----------------------atatata------tat-------at------------
---------------------------------at-ata---------------------
---------------------------------tatat---------------at---a-
-ta---------------ta--t----------atat---------at-----a-tata-
---------t---a------------t-------at-----a-----t-ata--------
---------------tat----a------ta---ta-t-a--t---a-------------
-------------------------------ta--t--at-ata------t--a--gata
tatat----a--------------------------------------------------
-----------------------------------------------------tatata-
--t--ata----ta-t-at-----------------------------------------
-------ata---t-at--atatat--ata-t---at-at--atata---tatat-----
----------a--ta-ta---------------------------ta----------t--
a---------ta----t---a-----t---a------tata-------------------
--------------tata-t-at----------atat-----at----------------
------------------------------------------------------------
------------------------------------------------tgccta------
------aggg----------------------------gctaata---------------
------------------------------------------------------------
-------------------------------------------------
>EnSpm-N42_DR|19258
------------------------------------------------------------
------------------------------------------------------------
------------------------------------------------------------
----------------------------------------------acat----------
------------tat------------------at-ata---------------------
---------------------------------tatat---------------at---a-
-ta---------------ta--t----------atat---------at-----a-tata-
---------t---a------------t-------at-----a-----t-ata--------
---------------tat----a------ta---ta-t-a--t---a-------------
-------------------------------ta--t--at-ata------t--a--tata
tatat----a--------------------------------------------------
----------------------------------------------------ttttata-
--t--ata----ta-t-at-----------------------------------------
-------ata---t-at--atatat--ttt-t---tt-tt--ttata---tatat-----
----------a--ta-ta---------------------------ta----------t--
a---------ta----t---a-----t---a------tttt-------------------
--------------tttt-t-tt----------tttt-----ta-tatata---------
-------------------------------tat----a-taaa--aaaaaaaaaaaaaa
-----------aaaaa-----aaaaaaaaa----------aaaatatatatatat-----
------atat----------------------------acacaca---------------
------------------------------------------------------------
-------------------------------------------------
>EnSpm-N42_DR|19259
------------------------------------------------------------
------------------------------------------------------------
----------------------------------atatat--------------------
-----------------------atatata------tat-------atat----------
-------atatatat------at----------at-ata---------------------
--------------------------tat---atatat---------------at---a-
-ta---------------tg--t----------tttt---------at-----a-tata-
---------t---a------------t-------at-----a-----t-ata--------
---------------tat----a------ta---ta-t-a--t---a-------------
-------------------------------ga--t--ag-ata------t--a--tata
tatat----a-----------tatatat----at-atatatata--t--at---------
--------------------at------atata--ta---tatat---------atata-
tat--aca----ta-t-at-----------------------------------------
-------ata---t-at--atatat--ata-t---at-at--atata---tatat-----
----------a--ta-ta---------------------------ta----------t--
a---------ta----t---a-----t---a------tata-------------------
--------------tata-t-at----------atat-----atatata-----------
--------------------------ta-----t----a-tg------------------
----t-------atat-----atatatata--------------tatatatatata----
t-----atat----------------------------atatatat--a--------tat
att---------------------------------------------------------
-------------------------------------------------
>EnSpm-N42_DR|19260
------------------------------------------------------------
------------------------------------------------------------
------------------------------------------------------------
-----------------------atatata------tat-------atat----------
-------atatatat------at----------at-ata---------------------
--------------------------tat---atatat---------------at---a-
-ta---------------ta--t----------atat---------at-----a-tgta-
---------t---a------------t-------at-----a-----t-ata--------
---------------tat----a------ta---ta-t-a--t---a-------------
-------------------------------ta--t--at-ata------t--a--tata
tatat----a-----------tatatat----at-atatatcta--t--ct---------
--------------------at------atata--ta---tatat---------atata-
tat--ata----ta-t-aa-----------------------------------------
-------aaa---c-at--atatat--ata-t---at-at--atata---tatat-----
----------a--ta-ta---------------------------ta----------t--
a---------ta----t---a-----t---a------tata-------------------
--------------tata-t-at----------atat-----atatata-----------
--------------------------ta-----t----a-ta------------------
----t-------atat-----atatatata--------------tatatatatgta----
t-----atat----------------------------ctatatat--c--------tgt
atctgttttttttttctttctatagttta-aaaaa-agattaaaaaaataaatttatata
ttatataatgatggtttgttctgtagattattgaataactgcttttatt
>EnSpm-N42_DR|19261
------------------------------------------------------------
------------------------------------------------------------
------------------------------------------------------------
------------------------------------------------------------
------------------------------------------------------------
------------------------------------------------------------
-----------------------------------------------------a-tata-
---------t---a------------t-------at-----a-----t-ata--------
---------------tat----a------ta---ta-t-a--t---a-------------
-------------------------------ta--t--at-ata------t--a--tata
tatat----a--------------------------------------------------
-------------------------------------------------------tata-
--t--ata----ta-t-at-----------------------------------------
-------ata---t-at--atatat--ata-t---at-gt--gtgtg---tgtgt-----
----------g--tg-tg---------------------------tg----------t--
a-------atta----c---a-----a---a------ctca-------------------
--------------acaa-t-gc----------attt-----------------------
------------------------------------------------------------
------------------------------------------------------------
------------------------------------------------------------
------------------------------------------------------------
-------------------------------------------------
>EnSpm-N42_DR|19262
------------------------------------------------------------
------------------------------------------------------------
------------------------------------------------------------
------------------------------------------------------------
------------------------------------------------------------
------------------------------------------------------------
------------------------------------------------------------
-----------------------------------------------ttaaa--------
---------------cat--aaa------ta---tg-t-a--t---a-------------
-------------------------------ta--t--at-ata------t--a--tata
tatat----a------------------------------------t-------------
------------------------------------------------------atata-
--t--ata----ta-t-at-----------------------------------------
-------ata---t-at--atatat--ata-t---at-at--atata---tatat-----
----------a--ta-ta---------------------------ta----------t--
a---------ta----t-------------------------------------------
---------------------------------atat-----atatata-----------
------------------------------------------------------------
------------------------------------------------------------
------------------------------------------------------------
------------------------------------------------------------
-------------------------------------------------
>EnSpm-N42_DR|19263
------------------------------------------------------------
------------------------------------------------------------
------------------------------------------------------------
------------------------------------------------------------
------------------------------------------------------------
-------------------------------tacata----------------at---a-
-t-------------------------------aaat---------gt-----a-atta-
--acatttat---a-----t------tgca-ttata-----aatga-ttatagatta---
------tattatagatat----a--gattat---ag-t-a--t---a-------------
-------------------------------ta--t--at-ata------t--a--tata
tatat----a--------------------------------------------------
-------------------------------------------------------tata-
--t--ata----ta-t-at-----------------------------------------
-------ata---t-at--atatat--ata-t---at-at--atata---tatat-----
----------a--ta-ta---------------------------ta----------t--
a---------ta----t---a-----t---a------cata-------------------
-------------------t----------------------------------------
------------------------------------------------------------
------------------------------------------------------------
------------------------------------------------------------
------------------------------------------------------------
-------------------------------------------------
>EnSpm-N42_DR|19264
------------------------------------------------------------
------------------------------------------------------------
------------------------------------------------------------
--------------------------tata------tat-------atat----------
-------atatatat------at----------at-ata---------------------
--------------------------tac---acacat---------------at---a-
-ta---------------ta--t----------atat---------at-----a-tata-
---------t---g------------t-------gt-----g-----t-ata--------
---------------tat----a------tg---tg-t-a--t---a-------------
-------------------------------ta--t--at-ata------t--a--tata
tgtat----a--------------------------------------------------
---------------------t------atgta--ta---tatgt---------atata-
tgt--ata----ta-t-at-----------------------------------------
-------ata---t-at--atatat--gta-t---at-at--gtata---tatat-----
----------a--ta-ta---------------------------ta----------t--
a---------ta----t---g-----t---a------tata-------------------
--------------tata-t-at----------atat-----atatata-----------
--------------------------ta-----t----a-ta------------------
----t-------atat-----atatatata--------------tatatatatata----
t-----atat----------------------------atatataa--t--------tac
tt----------------------------------------------------------
-------------------------------------------------
>EnSpm-N42_DR|19265
------------------------------------------------------------
------------------------------------------------------------
------------------------------------------------------------
-----------------------------------------------ttca---------
------------------------------------------------------------
--------------------------tta---ttgcaa----------------t---a-
-ta-----------ttaaat--t----------aaat---------at-----a-tgca-
---------t---a------------taaacacagt-----a-----t-ata--------
---------------tat----a------ta---ta-t-a--t---a-------------
-------------------------------ta--t--at-ata------t--a--tata
tatat----a--------------------------------------------------
-------------------------------------------------------tata-
--t--ata----ta-t-at-----------------------------------------
-------ata---t-at--atatat--ata-t---at-at--atata---tatat-----
----------a--ta-ta---------------------------ta----------t--
a-------------------c-----t---g------tatatacca--------------
-------------tatgt-t-at----------atat-----aaatac------------
----------------------------------------ta------------------
----t-------acta-----tatatata-------------------------------
------------------------------------------------------------
------------------------------------------------------------
-------------------------------------------------
>EnSpm-N42_DR|19266
------------------------------------------------------------
------------------------------------------------------------
------------------------------------------------------------
------------------------------------------------------------
------------------------------------------------------------
------------------------------------------------------------
---------------------------------atat---------at-----a-tata-
---------t---a------------t-------at-----a-----t-ata--------
---------------tat----a------ta---ta-t-a--t---a-------------
-------------------------------ta--t--at-ata------t--a--tata
tatat----a--------------------------------------------------
-------------------------------------------------------tata-
--t--ata----ta-t-at-----------------------------------------
-------ata---t-at--atatat--atg-t---at-at--ataca---tatat-----
----------a--ta-ca---------------------------ta----------t--
a---------ga----c---a-----c---a------caca-------------------
-------------------c-ac----------atat----tagaaaa------------
--------------------------------------g-ga------------------
----a-------atat-----gtcac----------------------------------
------------------------------------------------------------
------------------------------------------------------------
-------------------------------------------------
>EnSpm-N42_DR|19267
------------------------------------------------------------
------------------------------------------------------------
------------------------------------------------------------
------------------------------------------------------------
------------------------------------------------------------
------------------------------------------------------------
-----------taaaaaata-------------ataa---------aa-----a-tata-
---------t-aaa------------t-------ga--aacaaa---t-aaa--------
---------------taataaaa------ta---aa-t-a--a---a-------------
-------------------------------tatgt--at-gta------t--g--tatg
tatat-------------------------------------------------------
------------------------------------------------------atata-
--t--ata----ta-t-at-----------------------------------------
-------ata---t-at--atatat--ata-t---at-at--atata---tatat-----
----------a--ta-ta---------------------------ta----------t--
a---------ta----t---t---------------------------------------
-----------------catcat-------ttgccat-----------------------
---------------------------------t--------------------------
----t----aagcaaa-----aaaaa----------------------------------
------------------------------------------------------------
------------------------------------------------------------
-------------------------------------------------
>EnSpm-N42_DR|19268
------------------------------------------------------------
------------------------------------------------------------
------------------------------------------------------------
------------------------------------------------------------
------------------------------------------------------------
----------------------------------attt---------------ac-----
-ca------------------------------atat---------at-----a-tata-
---------t---a------------t-------aa-----a-----t-aaa--------
---------------tat----a------ta---ta-t-a--t---a-------------
-------------------------------ta--t--at-ata------t--a--tata
tatat-------------------------------------------------------
------------------------------------------------------atata-
--t--ata----ta-t-at-----------------------------------------
-------ata---t-at--atatat--ata-t---at-at--atatt--tcacat-----
----------a--ta-tt---------------------------ta-----a----t--
----------tc----c---a---------a------t----------------------
------------------------------------------------------------
------------------------------------------------------------
------------------------------------------------------------
------------------------------------------------------------
------------------------------------------------------------
-------------------------------------------------
>EnSpm-N42_DR|19269
------------------------------------------------------------
------------------------------------------------------------
--------------------------------------at--------------------
-----------------------atatata------tat-------atat----------
-------atatatat------at----------at-ata---------------------
--------------------------tat---atatat---------------at---a-
-ta---------------ta--t----------atat---------at-----a-tata-
---------t---a------------t-------at-----a-----t-ata--------
---------------tat----a------ta---ta-t-a--t---a-------------
-------------------------------ta--t--at-ata------t--a--tata
tatat----a-----------tatatat----at-atatatata--t--at--------a
tat---------------------------ata--ta---tatat---------atata-
tat--ata----ta-t-at-----------------------------------------
-------ata---t-at--atatat--ata-t---at-at--atata---tatat-----
----------a--ta-ta---------------------------ta----------t--
a---------ta----t---a-----t---a------tata-------------------
--------------tata-t-at----------atat-----atatata-----------
--------------------------ta-----t----a-ta------------------
----t-------atat-----atatatata--------------tatatatatata----
t-----atat----------------------------atatatat--a--------tat
atata-------------------------------------------------------
-------------------------------------------------
>EnSpm-N42_DR|19270
------------------------------------------------------------
------------------------------------------------------------
------------------------------------------------------------
-----------------------atatata------tat-------atat----------
-------atatatat------at----------at-ata---------------------
--------------------------tat---atatat---------------at---a-
-ta---------------ta--t----------atat---------at-----a-tata-
---------t---a------------t-------at-----a-----t-ata--------
---------------tat----a------ta---ta-t-a--t---a-------------
-------------------------------ta--t--at-ata------t--a--tata
tatat----a-----------tatatat----at-atatatata--t--at--------a
tatat-------------------------------a---tatat---------atata-
tat--ata----ta-t-at-----------------------------------------
-------ata---t-at--atatat--ata-t---at-at--atata---tatat-----
----------a--ta-ta---------------------------ta----------t--
a---------ta----t---a-----t---a------tata-------------------
--------------tata-t-at----------atat-----atatata-----------
--------------------------ta-----t----a-ta------------------
----t-------atat-----atatatata--------------tatatatatata----
t-----atat----------------------------atatatat--a--------tat
atatatata---------------------------------------------------
-------------------------------------------------
>EnSpm-N42_DR|19271
----------------------------------------atatatatatatatata---
---tatatat------atatatatatatata----tatatat--atatatatatatat--
--atatatat-atatat-ata--------tatatatatat--------------------
-----------------------atatata------tat-------atat----------
-------atatatat------at----------at-ata---------------------
--------------------------tat---atatat---------------atnnna-
-ta---------------ta--t----------atat---------at-----a-tata-
---------t---a------------t-------at-----a-----t-ata--------
---------------tat----a------ta---ta-t-a--t---atatatatttatat
---------------------------at-ata--t--at-ata------t--a--tata
tatat----a-----------tatatat----at-atatatata--t--at--------a
tatata--tatatatatat-at------atata--ta---tatat---------atata-
tat--ata----ta-t-at-----------------------------------------
-------ata---t-at--atatat--ata-t---at-at--atata---tatat-----
----------a--ta-ta---------------------------ta----------t--
a---------ta----t---a-----t---a------tata-------------------
--------------tata-t-at----------atat-----atatata-----------
--------------------------ta-----t----a-ta------------------
----t-------atat-----atatatata--------------tatatatatata----
t-----atat----------------------------atatatat--a--------tat
atatatatatatatatatatatatatata-----------tatatatatat---------
--atatatatatatatatatata--------------------------
>EnSpm-N42_DR|19272
------------------------------------------------------------
------------------------------------------------------------
------------------------------------------------------------
------------------------------------------------------------
------------------------------------------------------------
-------------------ccactccttc---cttatt---------------tt---a-
-gc---------------tg--t----------gtat---------gt-----g---tg-
---------c---a------------t-------at-----a-----t-ata--------
---------------tat----a------ta---ta-t-a--t---a-------------
-------------------------------ta--t--at-ata------t--a--tata
tatat----a--------------------------------------------------
-------------------------------------------------------tata-
--t--ata----ta-t-at-----------------------------------------
-------ata---t-at--atatat--ata-t---at-at--atata---tatat-----
----------a--ta-t-------------------------------------------
------------------------------------------------------------
------------------------------------------------------------
------------------------------------------------------------
------------------------------------------------------------
------------------------------------------------------------
------------------------------------------------------------
-------------------------------------------------
>EnSpm-N42_DR|19273
------------------------------------------------------------
------------------------------------------------------------
------------------------------------------------------------
-----------------------------------------------tata---------
------tatatatat------at----------a--------------------------
--------------------------tat---atatat---------------at---a-
-ta-----------tatata--t----------atat---------at-----a-tata-
---------t---a------------t-------at-----a-----t-ata--------
---------------tat----a------ta---ta-t-a--t---a-------------
-------------------------------ta--t--at-atatata--g--g--tata
tatat----a--------------------------------------------------
-------------------------------------------------------tata-
--t--ata----ta-t-at-----------------------------------------
-------ata---t-at--atatat--ata-t---at-at--atata---tatat-----
----------a--ta-ta---------------------------ta----------t--
a---------ta----t---a-----t---a------tata-------------------
-------------------t-at----------aca------------------------
------------------------------------------------------------
------------------------------------------------------------
------------------------------------------------------------
------------------------------------------------------------
-------------------------------------------------
>EnSpm-N42_DR|19274
------------------------------------------------------------
------------------------------------------------------------
------------------------------------------------------------
------------------------------------------------------------
---------------------------------at-------------------------
--------------------------tat---agaaat-----------a---ataaaa-
gta---------------tagat----------atatagt------at----c--tata-
------------aa-----t------t---g---at-----a-----t-ata--------
---------------tat----a------ta---ta-t-a--t---a-------------
-------------------------------ta--t--at-ata------t--a--tata
tatat-------------------------------------------------------
------------------------------------------------------atata-
--t--ata----ta-t-at-----------------------------------------
-------ata---t-at--atatat--ata-t---at-at--atata---tatat-----
----------a--ta-ta---------------------------ta-------------
------------------------------------------------------------
---------------gtatt-tatccat--ttaattta----atgtttg-----------
------------------------------------------------------------
------------------------------------------------------------
------------------------------------------------------------
------------------------------------------------------------
-------------------------------------------------
>EnSpm-N42_DR|19275
------------------------------------------------------------
------------------------------------------------------------
-----------ttttaaaaag--------taggtgtgcacctaaa---------------
-------------------------------------------gcccaacc---------
------atcattgat------at----------a--------------------------
--------------------------tat---atatat---------------at---a-
-ta-----------tatata--t----------atat---------at-----a-tata-
---------t---a------------t-------at-----a-----t-ata--------
---------------tat----a------ta---ta-t-a--t---a-------------
-------------------------------ta--t--at-ata------t--a--tata
tatat----a--------------------------------------------------
-------------------------------------------------------tata-
--t--ata----ta-t-at-----------------------------------------
-------ata---t-at--atatat--ata-t---at-at--atata---tatat-----
----------a--ta-ta---------------------------ta----------t--
a---------ta----t---a-----t---a------tata-------------------
-------------------c-at----------acat-----aca---------------
------------------------------------------------------------
------------------------------------------------------------
------------------------------------------------------------
------------------------------------------------------------
-------------------------------------------------
>EnSpm-N42_DR|19276
------------------------------------------------------------
------------------------------------------------------------
------------------------------------------------------------
------------------------------------------------------------
-----------tcattcaggcag-----c----ac-------------------------
--------------------------t---------------------------------
------------------------------------------------------------
---------t---c------------t-------at-----a-----t-ata--------
---------------tat----a------ta---ta-t-a--t---a-------------
-------------------------------ta--t--at-ata------t--a--tata
tatat-------------------------------------------------------
------------------------------------------------------atata-
--t--ata----ta-t-ac-----------------------------------------
-------aca---c-at--atatat--aca-t---at-ac--acata---tatgc-----
----------a--ta-ta---------------------------ta----------t--
t--------aca----t---t-----t---a------t----------------------
------------------------------------------------------------
------------------------------------------------------------
------------------------------------------------------------
------------------------------------------------------------
------------------------------------------------------------
-------------------------------------------------
>EnSpm-N42_DR|19277
------------------------------------------------------------
------------------------------------------------------------
------------------------------------------------------------
------------------------------------------------------------
---------atgtgt------gt----------at-------------------------
--------------------------------atatat---------------at---a-
-ta---------------ta--t----------atat---------at-----a-tata-
---------t---a------------t-------at-----a-----t-ata--------
---------------tat----a------ta---ta-t-a--t---a-------------
-------------------------------ta--t--at-ata------t--a--tata
tatat----a------------------------------------t-------------
------------------------------------------------------atata-
--t--ata----ta-t-at-----------------------------------------
-------ataa--t-at--atatat--ata-t---atcat--gtat----tacat-----
----------a--ta-tg---------------------------ta----------t--
a---------ta--------a---------a------tata-------------------
---------------------at----------at-------------------------
------------------------------------------------------------
------------------------------------------------------------
------------------------------------------------------------
------------------------------------------------------------
-------------------------------------------------
>EnSpm-N42_DR|19278
------------------------------------------------------------
------------------------------------------------------------
------------------------------------------------------------
------------------------------------------------------------
------------------------------------------------------------
---------------------------ag---ctttac---------------ct---g-
-ga---------------ca--t----------aagt----------t-----g---ca-
---------t---a------------t-------at-----a-----t-atg--------
---------------tat----a------ta---tg-t-a--t---a-------------
-------------------------------tg--t--at-ata------t--g--tata
tatat----a--------------------------------------------------
-------------------------------------------------------tata-
--t--ata----ta-t-at-----------------------------------------
-------ata---t-at--atatat--gta-t---at-ag--atata---tatat-----
----------a--ta-ta---------------------------ta----------t--
a---------ta----t---a-----t---a------tat--------------------
------------------------------------------------------------
------------------------------------------------------------
------------------------------------------------------------
------------------------------------------------------------
------------------------------------------------------------
-------------------------------------------------
>EnSpm-N42_DR|19279
------------------------------------------------------------
------------------------------------------------------------
------------------------------------------------------------
------------------------------------------------------------
-------------atc-----ac---t-ccagcac-------------------------
--------------------------tac---ttattt---------------at-----
-tg------------------------------atat---------at-----a-tata-
---------t---a------------t-------at-----a-----t-ata--------
---------------tat----a------ta---ta-t-a--t---a-------------
-------------------------------ta--t--at-ata------t--a--tata
tatat----a------------------------------------t-------------
------------------------------------------------------atata-
--t--ata----ta-t-at-----------------------------------------
-------ata---t-at--atatat--ata-t---at-at--atata---tatat-----
----------a--ta-ta---------------------------ta----------t--
g---------ta--------a-----t---g------tata-------------------
--------------aaaa-t-at----------acat-----------------------
------------------------------------------------------------
----t-------aca---------------------------------------------
------------------------------------------------------------
------------------------------------------------------------
-------------------------------------------------
>EnSpm-N42_DR|19280
------------------------------------------------------------
------------------------------------------------------------
------------------------------------------------------------
------------------------------------------------------------
------------------------------------------------------------
---------------------------aa---atgtagtg-------------gtt--c-
-caa--------------ta--t---------tatat---------at-----a-tata-
---------t---a------------t-------at-----a------------------
---------------tat----a------ta---ta-t-a--t---a-------------
-------------------------------ta--t--at-ata------t--a--tata
tatat-------------------------------------------------------
------------------------------------------------------atata-
--t--ata----ta-t-at-----------------------------------------
-------ata---t-at--atatat--ata-t---at-at--atata---tatat-----
----------a--ta-ta---------------------------ta----------t--
t---------tagc-tt---a-----aa--a----gcta---------------------
---------------ata------------------------------------------
------------------------------------------------------------
------------------------------------------------------------
------------------------------------------------------------
------------------------------------------------------------
-------------------------------------------------
>EnSpm-N42_DR|19281
------------------------------------------------------------
------------------------------------------------------------
------------------------------------------------------------
--------------------------acaa------tat-------atat----------
-------a----------------------------------------------------
------------------------------------------------------------
--------------------------------------------------------tta-
---------t---a------------t-------aa-----t-----t-ttatttta---
-----------------t----a------ta---ta-t-a--t---a-------------
-------------------------------ta--t--at-ata------t--a--tata
tatat-------------------------------------------------------
------------------------------------------------------atata-
--t--ata----ta-t-at-----------------------------------------
-------ata---t-at--atatat--ata-t---at-at--atata---tatat-----
----------a--ta-ta---------------------------ta----------t--
a---------ta----t---a-----t---a------tata-------------------
--------------tata-t-at-------------------------------------
------------------------------------------------------------
------------------------------------------------------------
------------------------------------------------------------
------------------------------------------------------------
-------------------------------------------------
>EnSpm-N42_DR|19282
------------------------------------------------------------
------------------------------------------------------------
------------------------------------------------------------
------------------------------------------------------------
---------atatat------at----------at-------------------------
--------------------------tgt---atgtat---------------at---a-
-ta---------------ta--t----------atat---------at-----a-tata-
---------t---a------------t-------gt-----a-----t-gta--------
---------------tgt----a------ta---tc-t-a--t---g-------------
-------------------------------ta--t--gt-ata------t--g--tatc
tatgt----a------------------------------------t-------------
------------------------------------------------------atatc-
--t--gta----cg-t-at-----------------------------------------
-------ata---t-at--atttgt--acg-t---at-at--atatg---tacat-----
----------g--ta-ta---------------------------ta----------t--
a---------ta----t---a-----nn--n---n--nnnnnnnnnnnnnnnnnnnnnnn
-nnnnnnnnnnnnnnata-t-at----------atat-----atatata-----------
--------------------------------------aata------------------
----t-------ataa--ataatgtattta---------cttaaaatataagtttg----
------atat-----------------------------------------------t--
------------------------------------------------------------
-------------------------------------------------
>EnSpm-N42_DR|19283
------------------------------------------------------------
------------------------------------------------------------
------------------------------------------------------------
------------------------------------------------------------
--------------------------------------a---------------------
--------------------------ctt--tgaacat---------------tt---a-
-ta---------------ta-------------gtat---------at-----a-aatg-
---------t---a-----------------------------------gta--------
---------------tat----a------tg---ag------------------------
---------------------------------------t-ata------t--a--tata
tatat----a------------------------------------t-------------
------------------------------------------------------atata-
--t--ata----ta-t-at-----------------------------------------
-------ata---t-at--atatat--ata-t---at-at--atata---tatat-----
----------a--ta-ta---------------------------ta----------t--
a---------ta----t---------------------ata-------------------
--------------tata-t-at----------ata------------------------
------------------------------------------------------------
------------------------------------------------------------
------------------------------------------------------------
------------------------------------------------------------
-------------------------------------------------
>EnSpm-N42_DR|19284
------------------------------------------------------------
------------------------------------------------------------
------------------------------------------------------------
------------------------------------------------------------
------------------------------------------------------------
--------------------------------atgtgt---------------at---a-
-tt---------------tg--t----g------tgt---------gt----g--tata-
---------t---t------------t-------gt-----g-----t-gtg--------
---------------tgt----g------tg---tg-t-g--t---a-------------
-------------------------------ta--t--at-ata------t--a--tata
tatat-------------------------------------------------------
------------------------------------------------------atata-
--t--ata----ta-t-at-----------------------------------------
-------ata---t-at--atatat--ata-t---at-at--atat-----atat-----
----------a--ta-ta---------------------------ta----------t--
a-----ta--tgcaatt---------tg--a------caca-------------------
-------------------t-gcagg-------atgta----gtatttt-----------
-------------------------------------aattaaa----------------
----t----ttaatat--------------------------------------------
t--------------------------------------------------------t--
------------------------------------------------------------
-------------------------------------------------
>EnSpm-N42_DR|19285
------------------------------------------------------------
------------------------------------------------------------
------------------------------------------------------------
------------------------------------------------------------
------------------------------------------------------------
-----------------------------------aac---------------at---g-
-tt---------------aa--t----------a--------------------------
-----------------------------------------a-----t-tta--------
---------------cat----a------ta---ca-c-a--c---a-------------
-------------------------------ca--c--ac-aca------c--a--caca
cacac----a-----------cacacat----at-acatatata--t-------------
----------------------------atata--ta---tatat---------atata-
--t--ata----ta-t-at-----------------------------------------
-------ata---t-at--atatat--ata-t---at-at--acata---tatat-----
----------a--ta-ca---------------------------ta----------t--
a---------ta----t---a-----t---a------tata-------------------
--------------tata-t-at----------ata-------tatata-----------
--------------------------ta-----t----a-ta------------------
----t-------atat-----atatatata--------------ta--------------
------------------------------------------------------------
------------------------------------------------------------
-------------------------------------------------
>EnSpm-N42_DR|19286
------------------------------------------------------------
------------------------------------------------------------
------------------------------------tta---------------------
---------------------taattcaaa------aat-------aaag----------
-------acacatac------aa----------at-ata---------------------
--------------------------tat---atatat---------------at---a-
-ta---------------tg--t----------atat---------gt-----a-tata-
---------t---a------------t-------at-----a-----t-ata--------
---------------tat----a------ta---ta-t-a--t---a-------------
-------------------------------ta--t--at-ata------t--a--tata
tatat----a--------------------------------------------------
------------------------------------------------------------
------------------------------------------------------------
-------------t-at--atatat--ata-t---at-at--atata---tatgt-----
----------g--ta-ta---------------------------tg----------t--
a---------ta----t---g-----t---a------tata-------------------
--------------tata-t-at----------atat-----atatata-----------
--------------------------ta-----t----a-ta------------------
----t-------atat-----atatatata--------------tatatatatata----
t-----aca---------------------------------------------------
------------------------------------------------------------
-------------------------------------------------
>EnSpm-N42_DR|19287
------------------------------------------------------------
------------------------------------------------------------
------------------------------------------------------------
------------------------cactct----------------aaaaa---------
------aaaggttcc---tagag----------gt-------------------------
-------------------------------tctatat---------------ag---a-
-atctttggg-ct----atac-ttggc--cagtagaa---------cc-----t-ttta-
-atagttttt---g-----a------ttca-ctagt-----aaaga-ttataaaatatag
ttttattattattattacta---------------a-t-a--t---a-------------
-------------------------------ta--t--at-ata------t--a--tata
tatat----a--------------------------------------------------
-------------------------------------------------------tata-
--t--ata----ta-t-at-----------------------------------------
-------ata---t-at--atatat--ata-t---at-at--atata---tatat-----
----------t--t-------------------------------tt----------t--
t---------tt----t---t-----t---c------ctttataaata------------
-acacctgatctttcatt-t-at----------ggat---tattaaaatatgtttggctt
taaattaataatatccagaatggttcta---------aatagaa----------------
----c------catctgacttgaattcgaaaaa---accaaatggggttctattta----
------atgaacccttactatttagaacctttgaggttaaatatatgaaactggttctat
aaagaaccgtttttaagagtg---------------------------------------
-------------------------------------------------
>EnSpm-N42_DR|19288
------------------------------------------------------------
------------------------------------------------------------
------------------------------------------------------------
------------------------------------------------------------
---------------------------------ac-------------------------
-------------------------------aatatgt---------------ag---a-
-a-------------------------------ataa---------gc------------
-----------------------------------t-----aaatg--------------
-----------------------------aa---ta-t-a--t---a-------------
-------------------------------ta--t--at-ata------t--a--tata
tatat----a--------------------------------------------------
-------------------------------------------------------tata-
--t--ata----ta-t-at-----------------------------------------
-------ata---t-at--atatat--ata-t---at-at--atata---tat-t-----
----------a--ta-ta---------------------------ta----------t--
a---------ta----t---a-----t---a------t----------------------
------------------------------------------------------------
------------------------------------------------------------
------------------------------------------------------------
------------------------------------------------------------
------------------------------------------------------------
-------------------------------------------------
>EnSpm-N42_DR|19289
------------------------------------------------------------
------------------------------------------------------------
------------------ata--------tatatatata---------------------
------------------------tatata------tat---------------------
---------atatat------at----------at-atatata--tatatatatatatat
atatatatatata-tatatatatatatat---atatat---------------at---a-
-ta---------tatatata--t----------atatannnnnnnnat-----a-tata-
---------t---a------------t-------at-----a-----t-ata--------
---------------tat----a------ta---ta-t-a--t---a-------------
-------------------------------ta--t--at-ata------t--a--tata
tatat----a--------------------------------------------------
-------------------------------------------------------tata-
--t--ata----ta-t-at-----------------------------------------
-------ata---t-at--atatat--ata-t---at-at--atata---tatat-----
----------a--ta-ta---------------------------ta----------t--
a---------ta----t---a-----t---a------tat--------------------
-----------------a-t-at----------atat-----atatatataaa-------
--------------------------ta---aat----a-aa------------------
----t-------aaat---------------------------------aaataaa----
t-----aaataaataa-ataaataaataaat-----aaataaataa--a--------taa
atggat------------------------------------------------------
-------------------------------------------------
>EnSpm-N42_DR|19290
------------------------------------------------------------
------------------------------------------------------------
--------------------t--------ttaacatttaa--------------------
-------------------cacaatatata------tat-------atat----------
-------atatatat------at----------at-ata---------------------
--------------------------tat---atatat---------------at---a-
-ta---------------ta--t----------atat---------at-----a-tata-
---------t---a------------t-------at-----a-----t-ata--------
---------------tat----a------ta---ta-t-a--t---a-------------
-------------------------------ta--t--at-ata------t--a--tata
tatat----a-----------tatatat----attatatatata--t--at---------
--------------------at------atata--ta---tatat---------atata-
tat--ata----ta-t-at-----------------------------------------
-------ata---t-at--atatat--ata-t---at-at--atata---tatat-----
----------a--ta-ta---------------------------ta----------t--
a---------ta----t---a-----t---a------tata-------------------
--------------tata-t-at----------atat-----atatata-----------
--------------------------ta-----t----a-ta------------------
----t-------atat-----atatatata--------------tatatatatata----
t-----atat----------------------------atatatat--a-----------
------------------------------------------------------------
-------------------------------------------------
>EnSpm-N42_DR|19291
------------------------------------------------------------
------------------------------------------------------------
------------------------------------------------------------
------------------------------------------------------------
------------------------------------------------------------
------------------------------------------------------------
------------------------------------------------------------
------------------------------------------------------------
----------------at----a------ta---ta-t-a--t---a-------------
-------------------------------ta--t--at-ata------t--a--tata
tatat-------------------------------------------------------
------------------------------------------------------atata-
--t--ata----ta-t-at-----------------------------------------
-------ata---t-at--atatat--ata-t---at-at--atata---tatat-----
----------a--ta-tg---------------------------tt-------------
------------------------------------------------------------
---------------aaact-atccatt--taaacatg----atatcta-----------
--------------------------ta------------tgca----------------
------------ata---------------------------------------------
------------------------------------------------------------
------------------------------------------------------------
-------------------------------------------------
>EnSpm-N42_DR|19292
------------------------------------------------------------
------------------------------------------------------------
------------------------------------------------------------
------------------------------------------------------------
------------------------------------------------------------
-----------------------------------cac---------------ac---ag
ctg--------agacaatta-------------aaaa---------aa-----a-t----
---------------------------------------aaaaa---t-aaa--------
---------------t----aaa------ta---aa-t-a--a---a-------------
-------------------------------ta--t--at-ata------t--a--tata
tatat-------------------------------------------------------
------------------------------------------------------atata-
--t--ata----ta-t-at-----------------------------------------
-------ata---t-at--atatat--ata-t---at-at--atata---tatat-----
----------a--ta-ta---------------------------ta----------t--
a---------ta----t-------------------------------------------
------------------------------------------------------------
------------------------------------------------------------
------------------------------------------------------------
------------------------------------------------------------
------------------------------------------------------------
-------------------------------------------------
>EnSpm-N42_DR|19293
------------------------------------------------------------
------------------------------------------------------------
------------------------------------------------------------
------------------------------------------------------------
------------------------------------------------------------
------------------------------------------------------------
---------------------------------ttca---------gc-----a-tgtg-
---------c---a------------a-------ta-----a-----t-ata--------
---------------tat----a------ta---ta-t-a--t---a-------------
-------------------------------ta--t--at-ata------t--a--tata
tatat-------------------------------------------------------
------------------------------------------------------atata-
--t--ata----ta-t-at-----------------------------------------
-------ata---t-at--atatat--ata-t---at-at--atata---tatat-----
----------a--aa-ga---------------------------ta----------t--
a---------------------------------------a-------------------
--------------aaaa-t-at----------acat-----ata---------------
------------------------------------------------------------
------------------------------------------------------------
------------------------------------------------------------
------------------------------------------------------------
-------------------------------------------------
>EnSpm-N42_DR|19294
------------------------------------------------------------
------------------------------------------------------------
--atttttct-------------------aggataaacatc-------------------
-------------------agaggttta--------------------att---------
-------ttatttat------at----------at-------------------------
--------------------------------atatat---------------at---a-
-ta---------------ta--t----------atat---------at-----a-tata-
---------t---g------------t-------gt-----g-----t-gtg--------
---------------tgt----g------tg---ta-t-a--t---a-------------
-------------------------------ta--c--at-aca------t--a--cata
catac----a-----------tacatat----at-atatatgta--t-------------
-------------------gatg----aataaa--taaataatat---------atata-
tat--ata----ta-t-at-----------------------------------------
-------ata---t-at--atatat----a-t---at-at--atata---tatat-----
----------a--ta-ta---------------------------ta----------t--
a---------ta----t---a-----t---a------tata-------------------
--------------tata-t-tt----------atgt-----atgtatgataaataagac
tcat-aaaatatatttaagacatttataatttta----g-ta------------------
----t-------atgt-----atatataca------------------------------
------------------------------------------------------------
------------------------------------------------------------
-------------------------------------------------
>EnSpm-N42_DR|19295
------------------------------------------------------------
------------------------------------------------------------
-------------------aa--------tatgtatatattttttattgcgtatatat--
---------------gtgtgtgtgtgtgtg------tg----------------------
--------tgtgtgt------gt----------at-atataca-----------------
------------------------cacac---acacac---------------ac---a-
-ca---------------ca--c----------acat---------at-----a-tata-
---------t---a------------t-------at-----a-----t-ata--------
---------------tat----a------ta---ta-t-a--t---a-------------
-------------------------------ta--t--at-ata------t--a--tata
tatat----a-----------cacacat----at-acatgtaca--t-------------
--------------------gt------ttgcaattt------------------tata-
--t--ata----ta-t-at-----------------------------------------
-------ata---t-at--atatat--ata-c---at-ac--ataca---tatat-----
----------a--ta-ta---------------------------ta----------t--
a---------ta----t---a-----t---a------tata------------------t
-----------------a-t-at----------atat-----atatatatata-------
------------------------tata---tat----a-ta------------------
----t-------atat-----a--------------------------------------
------------------------------------------------------------
------------------------------------------------------------
-------------------------------------------------
>EnSpm-N42_DR|19296
------------------------------------------------------------
------------------------------------------------------------
------------------------------------------------------------
------------------------------------------------------------
------------------------------------------------------------
------------------------------------------------------------
--------------------------------tatac---------ac-----a-cata-
---------t---a------------t-------at-----a-----t-ata--------
---------------tat----g------ta---ta-t-a--t---a-------------
-------------------------------ta--t--at-att------t--a--tatt
tatat-------------------------------------------------------
------------------------------------------------------atata-
--t--ata----ta-t-at-----------------------------------------
-------ata---t-at--ttatat--ata-t---at-at--atata---tatat-----
----------a--ta-tt---------------------------ta----------t--
a---------ta----t---a-----tc--a----tttatt-------------------
-------taatcaactta-t-at----------atat---gcacagtta-----------
--------------------------------------a-ta------------------
----t-------gtat--------------------------------------------
------------------------------------------------------------
------------------------------------------------------------
-------------------------------------------------
>EnSpm-N42_DR|19297
ctttcagaacatctttatgaccattcaggaacatcacagaaactgcacagcaacacactg
gcacatattt------tgttgggttcacaccatagtatgtt----tttcgcaacatat--
--atatatat-atatat-ata--------tatatatatat--------------------
-----------------------atatata------tat-------atat----------
-------atatatat------at----------at-ata---------------------
--------------------------tat---atatat---------------at---a-
-ta---------------ta--t----------atat---------at-----a-tata-
---------t---a------------t-------at-----a-----t-ata--------
---------------tat----a------ta---ta-t-a--t---a-------------
-------------------------------ta--t--at-ata------t--a--tata
tatat----a-----------tatatat----at-atatatata--t--at--------a
tatata--tatatatatat-at------atata--ta---tatat---------atata-
tat--ata----ta-t-at-----------------------------------------
-------ata---t-at--atatat--ata-t---at-at--atata---tatat-----
----------a--ta-ta---------------------------ta----------t--
a---------ta----t---a-----t---a------tata-------------------
--------------tata-t-at----------atat-----atatata-----------
--------------------------ta-----t----a-ta------------------
----t-------atat-----atatatata--------------tatatatatata----
t-----atat----------------------------atatatat--a--------tat
atatatatatatatata-----------------------tatatatatatatat-----
--atatatatatatatatatatatatatatatggatacatgttgtcaaa
>EnSpm-N42_DR|19298
------------------------------------------------------------
------------------------------------------------------------
------------------------------------------------------------
------------------------------------------------------------
------------------------------------------------------------
------------------------------------------------------------
----------------------------------tat---------at-----a-tata-
---------t---a------------t-------at-----a-----t-ata--------
---------------tat----a------ta---ta-t-a--t---a-------------
-------------------------------ta--t--at-ata------t--a--tata
tatat-------------------------------------------------------
------------------------------------------------------atata-
--t--ata----ta-t-ataa---------------------------------------
-------atag--taata-attta---ata-t---a--at---cata---tattt-----
------------ttg-ta---------------------------ca-------------
a---------ta----t-------tttttt-------tcta-------------------
-------------------ttat----------at-------------------------
------------------------------------------------------------
------------------------------------------------------------
------------------------------------------------------------
------------------------------------------------------------
-------------------------------------------------
>EnSpm-N42_DR|19299
------------------------------------------------------------
------------------------------------------------------------
--------------------------------------at--------------------
-----------------------atatata------tat-------atat----------
-------atatatat------at----------at-ata---------------------
--------------------------tat---atatat---------------at---a-
-ta---------------ta--t----------atat---------at-----a-tata-
---------t---a------------t-------at-----a-----t-ata--------
---------------tat----a------ta---ta-t-a--t---a-------------
-------------------------------ta--t--at-ata------t--a--tata
tatat----a-----------tatatat----at-atatatata--t--at--------a
tat----------------------------------------at---------atata-
tat--ata----ta-t-at-----------------------------------------
-------ata---t-at--atatat--ata-t---at-at--atata---tatat-----
----------a--ta-ta---------------------------ta----------t--
a---------ta----t---a-----t---a------tata-------------------
--------------tata-t-at----------atat-----atatata-----------
--------------------------ta-----t----a-ta------------------
----t-------atat-----atatatata--------------tatatatatata----
t-----atat----------------------------atatatat--a--------tat
atatatatatata-----------------------------------------------
-------------------------------------------------
>EnSpm-N42_DR|19300
------------------------------------------------------------
------------------------------------------------------------
--------------------------------atatatat--------------------
-----------------------atatata------tat-------atat----------
-------atatatat------at----------at-ata---------------------
--------------------------tat---atatat---------------at---a-
-ta---------------ta--t----------atat---------at-----a-tata-
---------t---a------------t-------at-----a-----t-ata--------
---------------tat----a------ta---ta-t-a--t---a-------------
-------------------------------ta--t--at-ata------t--a--tata
tatat----a-----------tatatat----at-atatatata--t--at---------
--------------------at------atata--ta-----------------------
------ta----ta-t-at-----------------------------------------
-------ata---t-at--atatat--ata-t---at-at--atata---tatat-----
----------a--ta-ta---------------------------ta----------t--
a---------ta----t---a-----t---a------tata-------------------
--------------tata-t-at----------atat-----atatata-----------
--------------------------ta-----t----a-ta------------------
----t-------atat-----atatataaa--------------catgtaatcatt----
t-----tta---ta------------------------acatacat--g--------tag
aaatatgc----------------------------------------------------
-------------------------------------------------
>EnSpm-N42_DR|19301
------------------------------------------------------------
------------------------------------------------------------
------------------------------------------------------------
----------------------------ta------tat-----tattata---------
-------ttactggc------at----------at-ttc---------------------
--------------------------tac---atgtatg--------------tt---a-
-taaaaa-------tgatta--c----------atgt---------tt-----a-tata-
-------------t------------t-------at-----a-----t-ata--------
---------------tat----a------ta---ta-t-a--t---a-------------
-------------------------------ta--t--at-ata------t--a--tata
tatat----a--------------------------------------------------
-------------------------------------------------------tata-
--t--ata----ta-t-at-----------------------------------------
-------ata---t-at--atatat--ata-t---at-at--atata---tatat-----
----------a--ta-ta---------------------------ta----------t--
a---------ta----t---a-----t---a------tat--------------------
-------------acatt-t-ac----------atac----acataca------------
--------------------------------------a-ta------------------
----t-------------------------------------------------------
------------------------------------------------------------
------------------------------------------------------------
-------------------------------------------------
>EnSpm-N42_DR|19302
------------------------------------------------------------
------------------------------------------------------------
------------------------------------------------------------
------------------------------------cat-------aca-----------
----------cacat------------------at-ata---------------------
---------------------------------tatat---------------at---a-
-ta---------------ta--t----------atat---------at-----a-tata-
---------t---a------------t-------at-----a-----t-ata--------
---------------tat----a------ta---ta-t-a--t---a-------------
-------------------------------ta--t--gt-ata------t--a--tata
tatat----gtgt--------gtgtttttt--tt--ttttt-------------------
---------------------tt-ataaaaaaa--aa----------------aaaaaa-
--a--ata----ta-t-at-----------------------------------------
-------atg---t-at--atatat--ata-t---at-tt--ttata---tagag-----
----------a--ta-ta---------------------------ta----------t--
a---------ta----t---a-----t---a------tata-------------------
--------------aa--------------------------------------------
------------------------------------------------------------
--------------------------aaaa----------aa---atatatatat-----
------atat----------------------------aa--------------------
------------------------------------------------------------
-------------------------------------------------
>EnSpm-N42_DR|19303
------------------------------------------------------------
------------------------------------------------------------
------------------------------------------------------------
--------------------------------------------accattc---------
------actatattt------ac----------a--------------------------
------------------------------------------------------------
-----------------gtg--t----------gtgt---------gt-----a-tgta-
---------t---g------------t-------at-----g-----t-gtg--------
---------------tgt----g------tg---tg-t-g--t---g-------------
-------------------------------tg--t--gt-gt----------a--tgta
tgtat----g--------------------------------------------------
-------------------------------------------------------tata-
--t--gta----ta-t-at-----------------------------------------
-------ata---t-at--atatat--ata-t---at-at--atata---tatat-----
----------a--ta-ta---------------------------ta----------t--
a---------ta----t---a-----t---a------tata-------------------
-------------------t-at----------aca------------------------
------------------------------------------------------------
------------------------------------------------------------
------------------------------------------------------------
------------------------------------------------------------
-------------------------------------------------
>EnSpm-N42_DR|19304
------------------------------------------------------------
------------------------------------------------------------
------------------------------------------------------------
-----------------------------a------tat-------atat----------
-------atatatat------at----------at-ata---------------------
--------------------------tat---atatat---------------at---a-
-ta---------------ta--t----------atat---------at-----a-tata-
---------t---a------------t-------at-----a-----t-ata--------
---------------tat----a------ta---ta-t-a--t---a-------------
-------------------------------ta--t--at-ata------t--a--tata
tatat----a-----------tatatat----at-atatatata--t--at---------
--------------------at------atata--ta---tatat---------atata-
tat--ata----ta-t-at-----------------------------------------
-------ata---t-at--atatat--ata-t---at-at--atata---tacta-----
----------a--tt-ta---------------------------ca----------taa
a---------ta----c---t-----a---a------tata-------------------
--------------cata-t-ac----------aatt-----attcata-----------
--------------------------at-----a----a-ag------------------
----t-------atac-----taatataca--------------tatactaatata----
taataaatat----------------------------acatatactaa--------tgc
atatactaatatatataataaaatataat-------aatattcc----------------
-------------------------------------------------
>EnSpm-N42_DR|19305
------------------------------------------------------------
------------------------------------------------------------
------------------------------------------------------------
------------------------------------------------ttta--------
-------tcatatat------aa----------ta-gta---------------------
--------------------------tat---gtatattagaattgcaa----at---t-
-ta---------------ta--t----------atta---------gt-----a-tatg-
---------t---a------------t-------att-taat-----t-gta--------
---------------tat----g------ta---ta-t-g--t---a-------------
------------------------aatta-gta--t--at-ata------t--a--tata
tatat----a-----------tatatat----at-atatatata--t--at---------
--------------------at------atata--ta---tatat---------atata-
tat--ata----ta-t-at-----------------------------------------
-------ata---t-at--atatat--ata-t---at-at--atata---tatat-----
----------a--ta-ta---------------------------ta----------t--
a---------ta----t---a-----t---a------tata-------------------
--------------tata-t-at----------atat-----atatata-----------
--------------------------ta-----t----a-ta------------------
----t-------atat-----atatatata--------------tatatatatata----
t-----atat----------------------------atttatat--t--------t--
------------------------------------------------------------
-------------------------------------------------
>EnSpm-N42_DR|19306
------------------------------------------------------------
------------------------------------------------------------
-tatatatat-atatata--------------aaatataa--------------------
-----------------------atatata------tat-------atat----------
-------atatatat------at----------at-ata---------------------
--------------------------tat---atatat---------------at---a-
-ta---------------ta--t----------atat---------at-----a-tata-
---------t---a------------t-------at-----a-----t-ata--------
---------------tat----a------ta---ta-t-a--t---a-------------
-------------------------------ta--t--at-ata------t--a--tata
tatat----a-----------tatatat----at-atatatata--t--at---------
--------------------at------atata--ta---tatat---------atata-
tat--ata----ta-t-at-----------------------------------------
-------ata---t-at--atatat--ata-t---at-at--atata---tacta-----
----------a--tt-ta---------------------------ca----------taa
a---------ta----c---t-----a---a------tata-------------------
--------------cata-t-ac----------aatt-----attcata-----------
--------------------------at-----a----a-ag------------------
----t-------atac-----taatataca--------------tatact----------
------------------------------------------------------------
------------------------------------------------------------
-------------------------------------------------
>EnSpm-N42_DR|19307
------------------------------------------------------------
------------------------------------------------------------
------------------------------------------------------------
------------------------------------------------------------
------------------------------------------------------------
------------------------------------------------------------
---------------------------------atat---------at-----a-tata-
------------------------------------------------------------
----------------------------taa---ta-t-a--t---a-------------
-------------------------------ta--t--at-ata------t--a--tata
tatat----a--------------------------------------------------
-------------------------------------------------------tata-
--t--ata----ta-t-at-----------------------------------------
-------ata---t-at--atatat--ata-t---at-at--atata---t---------
------------------------------------------------------------
------------------------------------------------------------
------------------------------------------------------------
------------------------------------------------------------
------------------------------------------------------------
------------------------------------------------------------
------------------------------------------------------------
-------------------------------------------------
>EnSpm-N42_DR|19308
------------------------------------------------------------
------------------------------------------------------------
-------cat-acatac-ata--------catacatacat--------------------
-----------------------atataca------tac-------atac----------
-------atacatac------at----------at-ata---------------------
--------------------------tat---atatat---------------at---a-
-ta---------------ta--t----------atat---------at-----a-tata-
---------t---a------------t-------at-----a-----t-ata--------
---------------tat----a------ta---ta-t-a--t---a-------------
-------------------------------ta--t--at-ata------t--a--tata
tatat----a-----------tatgtat----at-atatatata--t--at--------a
tatata--tatatatatat-at------atata--ta---tatat---------atata-
tat--ata----ta-t-at-----------------------------------------
-------ata---t-at--atatat--ata-t---at-at--atata---tatat-----
----------a--ta-ta---------------------------ta----------t--
a---------ta----t---a-----t---a------tata-------------------
--------------tata-t-at----------atat-----atatata-----------
--------------------------ta-----t----a-ta------------------
----t-------atat-----atatatata--------------tatatatatata----
t-----atat----------------------------atatatat--a--------tat
atatatatata-------------------------------------------------
-------------------------------------------------
>EnSpm-N42_DR|19309
-------------------------------------------------atcataca---
------------------------------------------------------acaa--
--aaatatat-atatat-ata--------tatatatatat--------------------
-----------------------atatata------tat-------atat----------
-------atatatat------at----------at-ata---------------------
--------------------------tat---atatat---------------at---a-
-ta---------------ta--t----------atat---------at-----a-tata-
---------t---a------------t-------at-----a-----t-ata--------
---------------tat----a------ta---ta-t-a--t---a-------------
-------------------------------ta--t--at-ata------t--a--tata
tatat----a-----------tatatat----at-atatatata--t--at--------a
tatata--tatatatatat-at------atata--ta---tatat---------atata-
tat--ata----ta-t-at-----------------------------------------
-------ata---t-at--atatat--ata-t---at-at--atata---tatat-----
----------a--ta-ta---------------------------ta----------t--
a---------ta----t---a-----t---a------tata-------------------
--------------tata-t-at----------atat-----atatata-----------
--------------------------ta-----t----a-ta------------------
----t-------atat-----atatatata--------------tatatatatata----
t-----atat----------------------------atatatat--a--------tat
atatatatatatatata-------------------------------------------
-------------------------------------------------
>EnSpm-N42_DR|19310
------------------------------------------------------------
------------------------------------------------------------
------------------------------------------------------------
------------------------------------------------------------
------------------------------------------------------------
------------------------------------------------------------
------------------------------------------------------------
----------------------------------ca-----t-----t-ttt--------
---------------cac----a------gc---at-t-a--t---a-------------
-------------------------------ta--t--at-ata------t--a--tata
tatat----a--------------------------------------------------
-------------------------------------------------------tata-
--t--ata----ta-t-at-----------------------------------------
-------ata---t-at--atatat--ata-t---at-at--atata---tatat-----
----------a--ta-ta---------------------------ta----------t--
a---------ta----a---t-----tt--at----ttatt-------------------
--------------tat-------------------------------------------
------------------------------------------------------------
------------------------------------------------------------
------------------------------------------------------------
------------------------------------------------------------
-------------------------------------------------
>EnSpm-N42_DR|19311
------------------------------------------------------------
------------------------------------------------------------
-----------------------------------tcccc--------------------
-----------------------caaagca------tga-------ttat----------
--------cacccat------at----------at-ata---------------------
--------------------------tat---atatat---------------at---a-
-ta---------------aa--a----------aaaa---------aa-----a-aaat-
---------t---a------------t-------at-----a-----t-ata--------
---------------tat----a------ta---ta-t-a--t---a-------------
-------------------------------ta--t--at-ata------t--a--tata
tatat-------------------------------------------------------
------------------------------------------------------------
------------------------------------------------------------
-------------------atatat--ata-t---at-at--atata---tatat-----
----------a--ta-ta---------------------------ta----------t--
a---------ta----t---a-----t---a------tata-------------------
--------------tata-t-at----------at-------------------------
------------------------------------------------------------
------------------------------------------------------------
------------------------------------------------------------
------------------------------------------------------------
-------------------------------------------------
>EnSpm-N42_DR|19312
------------------------------------------------------------
------------------------------------------------------------
-------------------ca---------------------------------------
-----------------------acacagc------tga----agaacgc----------
-------gcgcatat------at----------at-ata---------------------
--------------------------tat---acaaat---------------ac---a-
-ta---------------ta--t----------atat---------at-----a-tata-
---------t---a------------t-------at-----a-----t-ata--------
---------------tat----a------ta---ta-t-a--t---a-------------
-------------------------------ta--t--at-ata------t--a--caca
caaat----a-----------catatat----at-atatataca--t--ac---------
-------------------agt------atgta--ta---tgtat---------atata-
tgt--aaa----ta-t-gt-----------------------------------------
-------gta---t-at--atatat--ata-t---at-at--atata---tatat-----
----------a--ta-ta---------------------------ta----------t--
a---------ta----t---a-----t---a------tata-------------------
--------------tata-t-at----------atat-----atatata-----------
--------------------------ta-----t----a-ta------------------
----t-------gtat-----atgtatata--------------tatata----------
------------------------------------------------------------
------------------------------------------------------------
-------------------------------------------------
>EnSpm-N42_DR|19313
------------------------------------------------------------
------------------------------------------------------------
------------------------------------------------------------
---------------------------ttg------------------------------
-------acataattta----ag---t------at-------------------------
------------------------------tactatat---------------at---a-
-tt---------------ta--t----t-----atgt---------gt----g--tgtg-
---------t---g------------t-------gt-----g-----t-gtg--------
---------------tgt----g------tg---tg-t-g--t---t-------------
-------------------------------ta--t--at-ata------t--a--tata
tatat-------------------------------------------------------
------------------------------------------------------atata-
--t--ata----ta-t-at-----------------------------------------
-------ata---t-at--atatat--ata-t---at-at--atat-----atat-----
----------a--ta-ta---------------------------ta----------t--
a-----ta--taaa--t---------ta--a------catg-------------------
-------------------c-at-gc-------atata----------------------
------------------------------------------------------------
------------------------------------------------------------
------------------------------------------------------------
------------------------------------------------------------
-------------------------------------------------
>EnSpm-N42_DR|19314
------------------------------------------------------------
------------------------------------------------------------
-------------------------------gcttctcat--------------------
-----------------------ttatata------tat-------atat----------
-------atatatat------at----------at-ata---------------------
--------------------------tat---atatat---------------at---a-
-ta---------------ca--t-------------------------------------
-----------------------------------------------t-aca--------
---------------tat----a------ca---ta-t-a--t---a-------------
-------------------------------ta--t--at-ata------c--a--tata
tatat----a-----------tatatat----at-atatatata--t--ac---------
--------------------at------atata--ca---tatat---------ataca-
tag--ata----ta-t-ac-----------------------------------------
-------ata---t-at--atacat--aga-t---at-at--acata---catac-----
----------a--ta-ta---------------------------ta----------t--
a---------ta----c---a-----t---a------cata-------------------
--------------tata-c-at----------acat-----acatata-----------
--------------------------ta-----t----a-ca------------------
----t-------agat-----atatacata--------------cata------------
------------------------------------------------------------
------------------------------------------------------------
-------------------------------------------------
>EnSpm-N42_DR|19315
------------------------------------------------------------
-----------------------------------------------------tatata-
-tatgaatatatatatgaata--------taaatatatgaatataaatgtgagtatat--
-----------gtatgtatatatatatata------tat-----atatata---------
--------tatatat------at----------at-atatata-----------------
--------------------------tat---atatat---------------at---a-
-ta---------------ta--t----------atat---------at-----a-tata-
---------t---a------------t-------at-----a-----t-ata--------
---------------tat----a------ta---ta-t-a--t---a-------------
-------------------------------ta--t--at-ata------t--a--tata
tatat----a--------------------------------------------------
-------------------------------------------------------tata-
--t--aca----ta-t-at-----------------------------------------
-------ata---t-at--atatat--ata-t---at-at--atata---tatat-----
----------a--ta-ta---------------------------ta----------t--
a---------ta----t---a-----t---a------tata-------------------
-------------------c-ac----------acac-----acccat------------
--------------------------------------a-ca------------------
----c-------acac-----acaaa---ca-------------cacac-----------
------------------------------------------------------------
------------------------------------------------------------
-------------------------------------------------
>EnSpm-N42_DR|19316
------------------------------------------------------------
------------------------------------------------------------
-------------------------------aatacatata-------------------
-------------------cagtctgtataca----tatactgaatgtgaa---------
-------atatttat------at----------at-------------------------
--------------------------------gtattt---------------at---a-
-ta---------------tg--t----------attt---------at-----a-tata-
---------t---a------------t-------gt-----a-----t-tta--------
---------------tat----a------ta---ta-t-a--t---a-------------
-------------------------------ta--t--at-ata------t--a--tata
tatat----a-----------tatatat----at-atatatata--t--at--------a
tatgta-------------tata----tatata--ta---tatat---------atata-
tat--ata----ta-t-at-----------------------------------------
-------ata---t-at--atatac--ata-t---at-at--atata---tatgt-----
----------a--ta-tg---------------------------ta----------t--
a---------ta----t---a-----t---a------tata-------------------
--------------tata-t-at----------atat-----atatata-----------
---------------------------------t----a-ta------------------
----t-------atat-----atatatata--------------c---------------
------------------------------------------------------------
------------------------------------------------------------
-------------------------------------------------
>EnSpm-N42_DR|19317
------------------------------------------------------------
------------------------------------------------------------
------------------------------------------------------------
------------------------------------------------------------
------------------------------------------------------------
------------------------------------------------------------
------------------------------------------------------------
-----------------------------------------a-----t-ata--------
---------------tat----a------ta---ta-t-a--t---a-------------
-------------------------------ta--t--at-ata------t--a--tata
tttat----a-----------tttgttt---tat--tatttata-ctttat---------
-------------------agtt-----acttgttta--ctattt---------ataca-
tgt--ata----ta-t-at-----------------------------------------
-------ata---t-at--atatat--ata------t-at--atata---tatat-----
----------a--ta-ta---------------------------t--------------
------------------------------a------tata-------------------
--------------tata-t-at----------atat-----------------------
------------------------------------------------------------
------------------------------------------------------------
------------------------------------------------------------
------------------------------------------------------------
-------------------------------------------------
>EnSpm-N42_DR|19318
------------------------------------------------------------
------------------------------------------------------------
------------------------------------------------------------
------------------------------------------------------------
------------------------------------------------------------
------------------------------------------------------------
--------------------------------------------------------ata-
---------t---t------aa----t-------aa-----a---------a--------
---------------tatta--a-a----tat--ta-taa--tctaa-------------
--------------------------------t-----at-ata------tatatataaa
tataa-------------------------------------------------------
-------------------------------------------------------tatt-
--a--ataaa---a-t-at-----------------------------------------
-------ata---a-tc--taatat--ataatataatta---acat----aatat-tttt
a------tgtat-taatata-------------------------aa----------ttt
a-----tg--ta----tat-a-----tata------------------------------
------------------------------------------------------------
------------------------------------------------------------
------------------------------------------------------------
------------------------------------------------------------
------------------------------------------------------------
-------------------------------------------------
>EnSpm-N42_DR|19319
------------------------------------------------------------
------------------------------------------------------------
------------------------------------------------------------
------------------------------------------------------------
----------tgcctggcgagat----------acgaca---------------------
------------------------------aaatatat---------------tt---a-
-aa---------------ta--t----------atgt----aa---atgtt--a-ttta-
t--------t---a------------t-------at-----a-----t-aca--------
---------------cat----a-a----ta-aata-t-a--c---a-------------
-------------------------------ta--c--ac-ata------t--a--tata
tgtat--aaa-----------cctattttgtgatcattagtata-at--tt---------
--------------------gtg----tatata------ctgtat------aaaaaata-
--a--aca----ta-t--t-----------------------------------------
-------ata---t-at--atatat--ata-t---at-at--atata---tatat-----
----------a--ta-ta---------------------------ta----------t--
a---------ta----t---a-----t---a------tata-------------------
--------------tata-t----------------------------------------
------------------------------------------------------------
------------------------------------------------------------
------------------------------------------------------------
------------------------------------------------------------
-------------------------------------------------
>EnSpm-N42_DR|19320
------------------------------------------------------------
------------------------------------------------------------
------------------------------------------------------------
------------------------aatata------tat-------atat----------
-------atatatat------at----------at-ata---------------------
---------------------------------gatat------------aaaat---a-
-ta---------------ca--t----------atat---------atat---a-tata-
---------t---a------------t-------at-----a-----t-ata--------
---------------aat----a--aaaata---ta-t-a--t---a-------------
-------------------------------ta--t--ag-ata------t--a--tata
tatat----a--------------------------------------------------
----------------tag-ata-gatataaaa--ta---tatttacacatataaaatg-
--t--ata----ta-t-gt-----------------------------------------
-------ata-aat-at--atatat--ata-t---at-at--atata---tatat-----
----------a--ta-ta---------------------------tt----------t--
a---------ta----t---a-----a---a------tata-------------------
--------------tata-t-at----------ataa-----aaaaaa------------
------------------------------------------------------------
-----------tatat-----aaatatata-------------aaaaatatataa-----
------atat----------------------------ataaatatt----------aaa
aaaaaaaaaaacatatccttaattt-----------------------------------
-------------------------------------------------
>EnSpm-N42_DR|19321
------------------------------------------------------------
------------------------------------------------------------
------------------------------------------------------------
------------------------------------------------------------
------------------------------------------------------------
------------------------------------------------------------
----------------------------------------------at-----a-tata-
---------t--------------------------------------------------
---------------------------------------a--t---a-------------
-------------------------------ta--t--at-ata------t--a--tata
tatat-------------------------------------------------------
------------------------------------------------------atata-
--t--ata----ta-t-at-----------------------------------------
-------ata---t-at--atatat--ata-t---ac-at--acata---tatgc-----
-ccataa---a--ta-ta-----------ata-------------ta----------a--
----------tg----t--ca---------a-----------------------------
---------------------aataaa------ata------------------------
---------------------------------t--------------------------
----t-----taatat----------------------------tatatataataa---t
t-----atata---------------------------atattcatt----------tat
ata---------------------------------------------------------
-------------------------------------------------
>EnSpm-N42_DR|19322
------------------------------------------------------------
------------------------------------------------------------
------------------------------------------------------------
------------------------------------------------------------
------------------------------------------------------------
-----------------------------------tat---------------at---g-
-ta-------------------t----------gtat---------at-----a-tata-
---------t---a------------t-------at-----a-----t-ata--------
---------------tat----a------ta---ta-t-a--t---a-------------
-------------------------------ta--t--at-ata------t--a--tata
tatat-------------------------------------------------------
------------------------------------------------------atata-
--t--atat---taa---------------------------------------------
---------------------------ata-t---ga-gt--atac----tatac-----
-------------ta-tt---------------------------ta-----a----c--
t----g----ta----t---------t---------------------------------
------------------------------------------------------------
------------------------------------------------------------
------------------------------------------------------------
------------------------------------------------------------
------------------------------------------------------------
-------------------------------------------------
>EnSpm-N42_DR|19323
------------------------------------------------------------
------------------------------------------------------------
-----------------tata--------tatatatatatatatatatatatatatat--
-----------------atatatatatata------tat-----atatata---------
--------tatatat------at----------at-atatat----atatataaatgtgt
-------------tgtttcat------------gatgg---------------gt---t-
-tg---------------tc--t----------gtct---------gc-----a-aaaa-
---------a---aaaga----aaatt-------at-----a-----t-ata--------
---------------tat----a------ta---ta-t-a--t---a-------------
-------------------------------ta--t--at-ata------t--a--tata
tatat----a--------------------------------------------------
-------------------------------------------------------tata-
--t--ata----ta-t-at-----------------------------------------
-------ata---t-at--atatat--ata-t---at-at--ataaa---tataa-----
----------a--ta-ta---------------------------aa----------t--
a---------ta----t---a-----t---a------tata-------------------
-------------------t-at----------ataa-----agattt------------
--------------------------------------a-aa------------------
------------------------------------------------------------
------------------------------------------------------------
------------------------------------------------------------
-------------------------------------------------
>EnSpm-N42_DR|19324
------------------------------------------------------------
------------------------------------------------------------
-------------------------------cacacatat--------------------
-----------------------atatata------tat-------atat----------
-------atatatat------at----------at-ata---------------------
--------------------------tat---atatat---------------at---a-
-ta---------------ta--t----------atat---------at-----a-tata-
---------t---a------------t-------at-----a-----t-ata--------
---------------tat----a------ta---ta-t-a--t---a-------------
-------------------------------ta--t--at-ata------t--a--tata
tatat----a-----------tatatat----at-atatatata--t--at---------
------------------------------ata--ta---tatat---------atata-
tat---------------------------------------------------------
------------------------------------------------------------
------------------------------------------------------------
------------------------------------------------------------
------------------------------------------------------------
------------------------------------------------------------
------------------------------------------------------------
------------------------------------------------------------
------------------------------------------------------------
-------------------------------------------------
>EnSpm-N42_DR|19325
------------------------------------------------------------
------------------------------------------------------------
------------------------------------------------------------
--------------------------caca------cac-------atat----------
-------atatatat------at----------at-ata---------------------
--------------------------tat---atatat---------------at---a-
-ta---------------ta--t----------atat---------at-----a-tata-
---------t---a------------t-------at-----a-----c-aca--------
---------------cac----a------ca---ta-t-a--c---a-------------
-------------------------------ca--c--ac-aca------c--a--caca
cacac----a-----------cacacat----at-atatatata--t--at---------
--------------------ac------atata--ta---tatat---------atata-
tac--aca----ta-t-at-----------------------------------------
-------ata---t-at--atatat--ata-t---at-at--atata---tatat-----
----------a--ta-ta---------------------------ta----------t--
a---------ta----t---a-----t---a------tata-------------------
--------------tata-t-at----------atat-----atatata-----------
--------------------------ta-----t----a-ta------------------
----t-------atat-----acatatata--------------tacatatatata----
c-----atac----------------------------acacacac--a--------cac
acacacacacacacacacat----------------------------------------
-------------------------------------------------
>EnSpm-N42_DR|19326
------------------------------------------------------------
------------------------------------------------------------
------------------------------------------------------------
------------------------------------------------------------
--------------t------at----------at-ata---------------------
--------------------------tat---atatat---------------at---a-
-ta---------------ta--t----------atat---------at-----a-tata-
---------t---a------------t-------at-----a-----t-ata--------
---------------tat----a------ta---ta-t-a--t---a-------------
-------------------------------ta--t--at-ata------t--a--tata
tatat----ac-------cagcaaacag----aa-ttgcaaaca--a--tt---------
--------------------ct------gctgt--tg---tttat---------atgcat
tat--ata----ta-t-at-----------------------------------------
-------ata---t-at--atatat--ata-t---at-at--atata---tatat-----
----------a--ta-ta---------------------------ta----------t--
a---------ta----t---a-----t---a------tata-------------------
--------------tata-t-at----------atat-----atatata-----------
--------------------------ta-----a----c-tg------------------
----c-------atat---a----------------------------------------
------------------------------------------------------------
------------------------------------------------------------
-------------------------------------------------
>EnSpm-N42_DR|19327
------------------------------------------------------------
------------------------------------------------------------
----------------------------------atatac--------------------
-----------------------atatata------tat-------atat----------
-------atatatat------at----------at-ata---------------------
--------------------------tat---atatat---------------at---g-
-tg---------------tg--t----------gtgt---------gt-----g-tgtg-
---------t---g------------t-------at-----g-----t-atg--------
---------------tat----a------ta---ta-t-a--t---a-------------
-------------------------------ta--t--at-ata------t--a--tata
tatat----a-----------tatatat----at-atatatata--t--at---------
--------------------at------atata--ta---tatac---------atata-
cac--ata----ta-t-at-----------------------------------------
-------ata---t-gt--atatat--ata-t---gt-at--atata---tatat-----
----------a--ta-ta---------------------------ta----------t--
a---------ta----t---a-----t---a------tata-------------------
--------------tata-t-at----------atat-----atatata-----------
--------------------------ta-----t----a-ta------------------
----t-------acat-----acatatata------------aatacatatatata----
c-----atat----------------------------ataaacataaa-----gtttat
atatgtatacattt----------------------------------------------
-------------------------------------------------
>EnSpm-N42_DR|19328
------------------------------------------------------------
------------------------------------------------------------
------------------att--------tag---agaat--------------------
-----------------------atatata------tat-------atat----------
-------atatatat------at----------at-ata---------------------
--------------------------tat---atatat---------------at---a-
-ta---------------ta--t----------atat---------at-----a-tata-
---------t---a------------t-------at-----a-----t-ata--------
---------------tat----a------ta---ta-t-a--t---a-------------
-------------------------------ta--t--at-ata------t--a--tata
tatat----a-----------tatatat----at-atatatata--t--at--------a
tatata--tatatata-------------------ta---tatat---------atata-
tat--ata----ta-t-at-----------------------------------------
-------ata---t-at--atatat--ata-t---at-at--atata---tatat-----
----------a--ta-ta---------------------------ta----------t--
a---------ta----t---a-----t---a------tata-------------------
--------------tata-t-at----------atat-----atatata-----------
--------------------------ta-----t----a-ta------------------
----t-------atat-----atatatata--------------tatatatatata----
t-----atat----------------------------atatatat--a-----------
------------------------------------------------------------
-------------------------------------------------
>EnSpm-N42_DR|19329
------------------------------------------------------------
------------------------------------------------------------
----atatat-atatat-ata--------tatatatatat--------------------
-----------------------atatata------tat-------atat----------
-------atatatat------at----------at-ata---------------------
--------------------------tat---atatat---------------at---a-
-ta---------------ta--t----------atat---------at-----a-tata-
---------t---a------------t-------at-----a-----t-ata--------
---------------tat----a------ta---ta-t-a--t---a-------------
-------------------------------ta--t--at-ata------t--a--tata
tatat----a-----------tatatat----at-atatatata--t--at--------a
tatata--tatatatatat-at------atata--ta---tatat---------atata-
tat--ata----ta-t-at-----------------------------------------
-------ata---t-at--atatat--ata-t---at-at--atata---tatat-----
----------a--ta-ta---------------------------ta----------t--
a---------ta----t---a-----t---a------tata-------------------
--------------tata-t-at----------atat-----atatata-----------
--------------------------ta-----t----a-ta------------------
----t-------atat-----atatatata--------------tatatatatata----
t-----atat----------------------------atatatat--a--------tat
atatatatatatatata-------------------------------------------
-------------------------------------------------
>EnSpm-N42_DR|19330
------------------------------------------------------------
------------------------------------------------------------
--------------------------------------at--------------------
-----------------------atatata------tat-------atat----------
-------atatatat------at----------at-ata---------------------
--------------------------tat---atatat---------------at---a-
-ta---------------ta--t----------atat---------at-----a-tata-
---------t---a------------t-------at-----a-----t-ata--------
---------------tat----a------ta---ta-t-a--t---a-------------
-------------------------------ta--t--at-ata------t--a--tata
tatat----a-----------tatatat----at-atatatata--t--at--------a
tat---------------------------------------------------atata-
tat--ata----ta-t-at-----------------------------------------
-------ata---t-at--atatat--ata-t---at-at--atata---tatat-----
----------a--ta-ta---------------------------ta----------t--
a---------ta----t---a-----t---a------tata-------------------
--------------tata-t-at----------atat-----atatata-----------
--------------------------ta-----t----a-ta------------------
----t-------atat-----atatatata--------------tatatatatata----
t-----atat----------------------------atatatat--a--------tat
atatatatatatata---------------------------------------------
-------------------------------------------------
>EnSpm-N42_DR|19331
------------------------------------------------------------
----------------atatatatatatatatatatatatat--atatatatatatat--
--atatatat-atatat-ata--------tatatatatat--------------------
-----------------------atatata------tat-------atat----------
-------atatatat------at----------at-ata---------------------
--------------------------tat---atatat---------------at---a-
-ta---------------ta--t----------atat---------at-----a-tata-
---------t---a------------t-------at-----a-----t-ata--------
---------------tat----a------ta---ta-t-a--t---atatatatatata-
tatatatatatatatatatatatatatat-ata--t--at-ata------t--a--tata
tatat----a-----------tatatat----at-atatatata--t--at--------a
tatata--tatatatatat-at------atata--ta---tatat---------atata-
tat--ata----ta-t-ata----------------------------------------
------tata-tat-at--atatat--ata-t---at-at--atata---tatat-----
----------a--ta-tatatatatatat---atatatatatatata----------t--
a---------ta----t---a-----t---a------tata-------------------
--------------tata-t-at----------atat-----atatata-----------
--------------------------ta-----t----a-ta------------------
----t-------atat-----atatatata--------------tatatatatata----
t-----atat----------------------------atatatat--a--------tat
atatatatatatatatatatatatatata--tata-----tatatatatatatatata--
-tatatatatatatata--------------------------------
>EnSpm-N42_DR|19332
------------------------------------------------------------
------------------------------------------------------------
------------------------------------------------------------
-----------------------atatata------tat-------atat----------
-------atatatat------at----------at-ata---------------------
--------------------------tat---atatat---------------at---a-
-ta---------------ta--t----------atat---------at-----a-tata-
---------t---a------------t-------at-----a-----t-ata--------
---------------tat----a------ta---ta-t-a--t---a-------------
-------------------------------ta--t--at-ata------t--a--tata
tatat----a-----------tatatat----at-atatatata--t--at---------
--------------------at------atata--ta---tatat---------atatan
nnn--nnn----nn-n-nn-----------------------------------------
-------nnn---n-nn--nnnnnn--nnn-n---nn-nn--nnnnn---nnnnn-----
----------n--nn-nn---------------------------nnnnnnn-nnnnn--
n---------nn----n---n-----n---n------nnna-------------------
--------------tata-t-at----------atat-----atatata-----------
--------------------------ta-----t----a-ta------------------
----t-------a-----------------------------------------------
------------------------------------------------------------
------------------------------------------------------------
-------------------------------------------------
>EnSpm-N42_DR|19333
------------------------------------------------------------
--------------------atatatatatatatatatatat--atatatatatatat--
--atatatat-atatat-ata--------tatatatatat--------------------
-----------------------atatata------tat-------atat----------
-------atatatat------at----------at-ata---------------------
--------------------------tat---atatat---------------at---a-
-ta---------------ta--t----------atat---------at-----a-tata-
---------t---a------------t-------at-----a-----t-ata--------
---------------tat----a------ta---ta-t-a--t---atatatatatata-
tatatatatatatatatatatatatatat-ata--t--at-ata------t--a--tata
tatat----a-----------tatatat----at-atatatata--t--at--------a
tatata--tatatatatat-at------atata--ta---tatat---------atata-
tat--ata----ta-t-ata----------------------------------------
------tata-tat-at--atatat--ata-t---at-at--atata---tatat-----
----------a--ta-tatatatatatat---atatatatatatata----------t--
a---------ta----t---a-----t---a------tata-------------------
--------------tata-t-at----------atat-----atatata-----------
--------------------------ta-----t----a-ta------------------
----t-------atat-----atatatata--------------tatatatatata----
t-----atat----------------------------atatatat--a--------tat
atatatatatatatatatatatatatata--tata-----tatatatatatatatata--
-tatatatatatatatatata----------------------------
>EnSpm-N42_DR|19334
------------------------------------------------------------
------------------------------------------------------------
---------t-tcatac--ac--------tcacaaaaatt--------------------
-----------------------atatata------tat-------atat----------
-------atatatat------at----------at-ata---------------------
--------------------------tat---atatat---------------at---a-
-ta---------------ta--t----------atat---------at-----a-tata-
---------t---a------------t-------at-----a-----t-ata--------
---------------tat----a------ta---ta-t-a--t---a-------------
-------------------------------ta--t--at-ata------t--a--tata
tatat----a-----------tatatat----at-atatatata--t--at--------a
tatata------tatatat-at------atata--ta---tatat---------atata-
tat--ata----ta-t-at-----------------------------------------
-------ata---t-at--atatat--ata-t---at-at--atata---tatat-----
----------a--ta-ta---------------------------ta----------t--
a---------ta----t---a-----t---a------tata-------------------
--------------tata-t-at----------atat-----atatata-----------
--------------------------ta-----t----a-ta------------------
----t-------atat-----atatatata--------------tatatatatata----
t-----atat----------------------------a---------------------
------------------------------------------------------------
-------------------------------------------------
>EnSpm-N42_DR|19335
------------------------------------------------------------
-------------------------------------actat--atatatatatatat--
--atatatat-atatat-ata--------tatatatatat--------------------
-----------------------atatata------tat-------atat----------
-------atatatat------at----------at-ata---------------------
--------------------------tat---atatat---------------at---a-
-ta---------------ta--t----------atat---------at-----a-tata-
---------t---a------------t-------at-----a-----t-ata--------
---------------tat----a------ta---ta-t-a--t---atatatatatata-
tatatatatatatatatatatatatatat-ata--t--at-ata------t--a--tata
tatat----a-----------tatatat----at-atatatata--t--at--------a
tatata--tatatatatat-at------atata--ta---tatat---------atata-
tat--ata----ta-t-ata----------------------------------------
------tata-tat-at--atatat--ata-t---at-at--atata---tatat-----
----------a--ta-tatatatatatat---atatatatatatata----------t--
a---------ta----t---a-----t---a------tata-------------------
--------------tata-t-at----------atat-----atatata-----------
--------------------------ta-----t----a-ta------------------
----t-------atat-----atatatata--------------tatatatatata----
t-----atat----------------------------atatatat--a--------tat
atatatatatatac----------------------------------------------
-------------------------------------------------
>EnSpm-N42_DR|19336
------------------------------------------------------------
--atgtgtatatatatatatatatatatatatatatatatat--atatatatatatat--
--atatatat-atatat-ata--------tatatatatat--------------------
-----------------------atatata------tat-------atat----------
-------atatatat------at----------at-ata---------------------
--------------------------tat---atatat---------------at---a-
-ta---------------ta--t----------atat---------at-----a-tata-
---------t---a------------t-------at-----a-----t-ata--------
---------------tat----a------ta---ta-t-a--t---atatatatatata-
tatatatatatatatatatatatatatat-ata--t--at-ata------t--a--tata
tatat----a-----------catatat----at-acatatata--t--at--------a
tatata--tatatatatat-at------atata--ta---tatat---------atata-
tat--ata----ta-t-ata----------------------------------------
------tata-tat-at--atatat--ata-t---at-at--aaata---taaan-----
----------a--ta-tatanatatatac---atatatacatatata----------t--
a---------ta----t---a-----t---a------tata-------------------
--------------tata-t-at----------atat-----acatata-----------
--------------------------ta-----t----a-ta------------------
----t-------atat-----atatatata--------------tatatatatata----
t-----atat----------------------------atatatat--a--------tat
atatatatatatatatatatatatatata--tata-----tatatatatatatatata--
-tatata------------------------------------------
>EnSpm-N42_DR|19337
------------------------------------------------------------
------------------------------------------------------------
--------------------------------------aca-------------------
-----------------------gtttata------tttcga-gttttgc----------
-------atatatat------at----------at-ata---------------------
--------------------------tat---atatat---------------at---a-
-ta---------------ta--t----------atat---------at-----a-tata-
---------t---a------------t-------at-----a-----t-ata--------
---------------tat----a------ta---ta-t-a--t---a-------------
-------------------------------ta--t--at-ata------t--a--tata
tatat----a-----------tatatat----at-atatatata--t--at---------
--------------------at------atata--ta---tata----------------
------ta----ta-t-at-----------------------------------------
-------ata---t-at--atatat--ata-t---at-at--atata---tatat-----
----------a--ta-ta---------------------------ta----------t--
a---------ta----t---a-----t---a------tata-------------------
--------------tata-t-at----------atat-----atatata-----------
--------------------------aa-----t----a-ta------------------
----t-------atat-----atatatata----------------tatatatata----
t-----------------------------------------------------------
------------------------------------------------------------
-------------------------------------------------
>EnSpm-N42_DR|19338
------------------------------------------------------------
------------------------------------------------------------
------------------------------------atat--------------------
-----------------------atatata------tat-------atat----------
-------atatatat------at----------at-ata---------------------
--------------------------tat---atatat---------------at---a-
-ta---------------ta--t----------atat---------at-----a-tata-
---------t---a------------t-------at-----a-----t-ata--------
---------------tat----a------ta---ta-t-a--t---a-------------
-------------------------------ta--t--at-ata------t--a--tata
tatat----a-----------tatatat----at-atatatata--t--at---------
-------------at-------------atata--ta---tatat---------atata-
tat--ata----ta-t-at-----------------------------------------
-------ata---t-at--atatat--ata-t---at-at--atata---tatat-----
----------a--ta-ta---------------------------ta----------t--
a---------ta----t---a-----t---a------tata-------------------
--------------tata-t-at----------atat-----atatata-----------
--------------------------ta-----t----a-ta------------------
----t-------atat-----atatatatg--------------tatgtatatata----
t-----atat----------------------------atatatat--a--------tat
aatt--------------------------------------------------------
-------------------------------------------------
>EnSpm-N42_DR|19339
------------------------------------------------------------
-------------------------------catacatatat--atatatatatatat--
--atatatat-atatat-ata--------tatatatatat--------------------
-----------------------atatata------tat-------atat----------
-------atatatat------at----------at-ata---------------------
--------------------------tat---atatat---------------at---a-
-ta---------------ta--t----------atat---------at-----a-tata-
---------t---a------------t-------at-----a-----t-ata--------
---------------tat----a------ta---ta-t-a--t---atatatatatata-
tatatata--------------------t-ata--t--at-ata------t--a--tata
tatat----a-----------tatatat----at-atatatata--t--at--------a
tatata--tatatatatat-at------atata--ta---tatat---------atata-
tat--ata----ta-t-ata----------------------------------------
------tata-tat-at--atatat--ata-t---at-at--atata---tatat-----
----------a--ta-tatatatatatat---atatatatatatata----------t--
a---------ta----t---a-----t---a------tata-------------------
--------------tata-t-at----------atat-----atatata-----------
--------------------------ta-----t----a-ta------------------
----t-------atat-----atatatata--------------tatatatatata----
t-----atat----------------------------atatatat--a--------tat
atatatatatatatatatatatatatata--tata-----tatatatatatatatata--
-ta----------------------------------------------
>EnSpm-N42_DR|19340
------------------------------------------------------------
------------------------------------------------------------
------------------------------------------------------------
------------------------------------------------------------
------------------------------------------------------------
------------------------------------------------------------
------------------------------------------------------------
---------------------------------------------------a--------
---------------tat----a------ta---ta-t-a--t---a-------------
-------------------------------ta--t--at-ata------t--a--tata
tatat----a--------------------------------------------------
-------------------------------------------------------tata-
--t--ata----ta-t-at-----------------------------------------
-------ata---t-at--atatat--ata-t---at-at--atata---tatat-----
----------a--ta-ta---------------------------ta----------t--
a---------ta----t---a-----t---a------tttaaact---------------
-----------------------------------ct----tattgtt------------
--------------------------------------t-c-------------------
------------------------------------------------------------
------------------------------------------------------------
------------------------------------------------------------
-------------------------------------------------
>EnSpm-N42_DR|19341
------------------------------------------------------------
------------------------------------------------------------
------------------------------------------------------------
---------------------------ata------tat-------gtat----------
-------atatatat------gt----------at-gta---------------------
--------------------------tat---atatat---------------at---g-
-ta---------------ta--t----------atat---------at-----a-tata-
---------t---a------------t-------at-----a-----t-ata--------
---------------tat----a------ta---ta-t-a--t---a-------------
-------------------------------ta--t--at-ata------t--a--tata
tatat----a-----------tatatatat--at-atatatata--t--at---------
--------------------at------atata--ta---tatat---------atata-
tat--ata----ta-t-at-----------------------------------------
-------gta---t-at--atatat--ata-t---at-at--atata---tatat-----
----------g--ta-ta---------------------------ta----------t--
a---------ta----t---a-----t---a------tata-------------------
--------------tata-t-at----------atat-----atgtata-----------
--------------------------ta-----t----a-ta------------------
----t-------atat-----atatgtata--------------tatatatatata----
t-----atgt----------------------------atatatat--a--------tat
atatgccctaa-------------------------tgcttttaggagaacattg---tg
gtgtacaa-----------------------------------------
>EnSpm-N42_DR|19342
------------------------------------------------------------
----------------------------------tcataccg--gtatattgttacaac-
-cctatacat-atatat-ata--------tatatatacat--------------------
-----------------------acatata------tat-------atac----------
-------atacatat------at----------at-ata---------------------
--------------------------cat---atatat---------------at---a-
-ta---------------ca--t----------acat---------at-----a-tata-
---------t---a------------c-------at-----a-----c-ata--------
---------------tat----a------ta---ta-c-a--t---a-------------
-------------------------------ca--t--ac-ata------t--a--taca
tacat----a-----------tatatat----ac-atacataca--t--atat------a
tatatatatatatatatat-at------atata--ta---tatat---------atata-
tat--ata----ta-t-at-----------------------------------------
-------ata---t-at--atatat--ata-t---at-at--atata---tatat-----
----------a--ta-ta---------------------------ta----------t--
a---------ta----t---a-----t---a------tata-------------------
--------------tata-t-at----------atat-----atatata-----------
--------------------------ta-----t----a-ta------------------
----t-------atat-----atatatata--------------tatatatatata----
t-----atat----------------------------atatatat--a--------tat
ata---------------------------------------------------------
-------------------------------------------------
>EnSpm-N42_DR|19343
------------------------------------------------------------
------------------------------------------------------------
------------------------------------------------------------
------------------------------------------------------------
------------------------------------------------------------
------------------------------------------------------------
------------------------------------------------------------
---------------------------------------------------a--------
---------------tat----a------ta---ta-t-a--t---a-------------
-------------------------------ta--t--at-ata------t--a--tata
tatat-------------------------------------------------------
------------------------------------------------------atata-
--t--ata----ta-t-agattttat----------------------------------
-----tgata---t-at--atatag--aaa-t---at-at--a-----------------
--------------t-tt-----------att-------------tttttct-----t--
----------tc--ttc---------ta---------tata-------------------
--------------tataaaaat-----aa---atat-----aaagaaa-----------
-------------------------------------ga---------------------
-----------aa-----------------------------------------------
------------------------------------------------------------
------------------------------------------------------------
-------------------------------------------------
>EnSpm-N42_DR|19344
------------------------------------------------------------
------------------------------------------------------------
------------------------------------------------------------
------------------------------------------------------------
------------------------------------------------------------
------------------------------------------------------------
------------------------------------------------------------
------------------------------------------------------------
------------------------------a---ta-t-a--t---a-------------
-------------------------------ga--a--at-ata------t--a--tata
tatat----a--------------------------------------------------
-------------------------------------------------------tata-
--t--ata----ta-t-at-----------------------------------------
-------ata---t-at--atatat--ata-t---at-at--atata---tatat-----
----------a--ta-ta---------------------------ta----------t--
a---------ta----t---a-----t---a------tatttcagc--------------
----atttgtaagtcaaa-t-a--------------------------------------
------------------------------------------------------------
--------------aattcatgcattttt-------------------------------
------------------------------------------------------------
------------------------------------------------------------
-------------------------------------------------
>EnSpm-N42_DR|19345
------------------------------------------------------------
------------------------------------------------------------
--------------------------------------at--------------------
-----------------------atatata------tat-------atat----------
-------atatatat------at----------at-ata---------------------
--------------------------tat---atatat---------------at---a-
-ta---------------ta--t----------atat---------at-----a-tata-
---------t---a------------t-------at-----a-----t-ata--------
---------------tat----a------ta---ta-t-a--t---a-------------
-------------------------------ta--t--at-ata------t--a--tata
tatat----a-----------tatatat----at-atatatata--t--at--------a
tat---------------------------------------------------atata-
tat--ata----ta-t-at-----------------------------------------
-------ata---t-at--atatat--ata-t---at-at--atata---tatat-----
----------a--ta-ta---------------------------ta----------t--
a---------ta----t---a-----t---a------tata-------------------
--------------tata-t-at----------atat-----atatata-----------
--------------------------ta-----t----a-ta------------------
----t-------atat-----atatatata--------------tatatatatata----
t-----atat----------------------------atatatat--a--------tat
atatatatatatata---------------------------------------------
-------------------------------------------------
>EnSpm-N42_DR|19346
----------------------------------------atatatatatatatata---
---tatatat------atatatatatatata----tatatat--atatatatatatat--
--atatatat-atatat-ata--------tatatatatat--------------------
-----------------------atatata------tat-------atat----------
-------atatatat------at----------at-ata---------------------
--------------------------tat---atatat---------------at---a-
-ta---------------ta--t----------atat---------at-----a-tata-
---------t---a------------t-------at-----a-----t-ata--------
---------------tat----a------ta---ta-t-a--t---atatatatatatat
---------------------------at-ata--t--at-ata------t--a--tata
tatat----a-----------tatatat----at-atatatata--t--at--------a
tatata--tatatatatat-at------atata--ta---tatat---------atata-
tat--ata----ta-t-at-----------------------------------------
-------ata---t-at--atatat--ata-t---at-at--atata---tatat-----
----------a--ta-ta---------------------------ta----------t--
a---------ta----t---a-----t---a------tata-------------------
--------------tata-t-at----------atat-----atatata-----------
--------------------------ta-----t----a-ta------------------
----t-------atat-----atatatata--------------tatatatatata----
t-----atat----------------------------atatatat--a--------tat
atatatatatatatatatatatataaata-----------tatatatatatatttatata
taatatatatatatatatatatatatatatatatatatatata------
>EnSpm-N42_DR|19347
------------------------------------------------------------
-----------------------aatatatatatatatatat--atatatatatatat--
--atatatat-atatat-ata--------tatatatatat--------------------
-----------------------atatata------tat-------atat----------
-------atatatat------at----------at-ata---------------------
--------------------------tat---atatat---------------at---a-
-ta---------------ta--t----------atat---------at-----a-tata-
---------t---a------------t-------at-----a-----t-ata--------
---------------tat----a------ta---ta-t-a--t---atatatatatata-
tatatatatatatatatatatatatatat-ata--t--at-ata------t--a--tata
tatat----a-----------tatatat----at-atatatata--t--at--------a
tatata--tatatatatat-at------atata--ta---tatat---------atata-
tat--ata----ta-t-ata-tatatatatatatatatatatatatatatatatatatat
atataatata-tat-at--atatat--ata-t---at-at--atata---tatat-----
----------a--ta-tatatatatatat---atatatatatatata----------t--
a---------ta----t---a-----t---a------tata-------------------
--------------tata-t-at----------atat-----atatata-----------
--------------------------ta-----t----a-ta------------------
----t-------atat-----atatatata--------------tatatatatata----
t-----atat----------------------------atatatat--a--------tat
atatatatatatatatatatatatatata--tata-----tatatatatatatatata--
-tatatatatatatatatatatatatatatata----------------
>EnSpm-N42_DR|19348
------------------------------------------------------------
------------------------------------------------------------
------------------------------------------------------------
-----------------------------a------tat-------atat----------
-------atatatat------at----------at-ata---------------------
--------------------------tat---atatat---------------at---a-
-ta---------------ta--t----------atat---------at-----a-tata-
---------t---a------------t-------at-----a-----t-ata--------
---------------tat----a------ta---ta-t-a--t---a-------------
-------------------------------ta--t--at-ata------t--a--tata
tatat----a-----------tatatat----at-atatatata--t-------------
------------------------------------------------------------
-at--ata----ta-t-at-----------------------------------------
-------ata---t-at--atatat--ata-t---at-at--atata---tatat-----
----------a--ta-ta---------------------------ta----------t--
a---------ta----t---a-----t---a------tata-------------------
--------------tata-t-at----------atat-----atatata-----------
--------------------------ta-----t----a-ta------------------
----t-------atat-----atatatata--------------tatatatatata----
t-----a-----------------------------------------------------
------------------------------------------------------------
-------------------------------------------------
>EnSpm-N42_DR|19349
------------------------------------------------------------
------------------------------------------------------------
------------------------------------------------------------
------------------------------------------------------------
-------------at------at----------at-ata---------------------
--------------------------tat---atatat---------------at---a-
-ta---------------ta--t----------atat---------at-----a-tata-
---------t---a------------t-------at-----a-----t-ata--------
---------------tat----a------ta---ta-t-a--t-----------------
--------------------------------a--t--at-ata------t--a--tata
tatat----a-----------tatatat----at-atatatata--t--at--------a
tatata--tatatatatat-at------atata--ta---tatat---------atata-
tat--ata----ta-t-ata----------------------------------------
------tata-tat-at--atatat--ata-t---at-at--atata---tatat-----
----------a--ta-tatatatatatat---atatatatatatata----------t--
a---------ta----t---a-----t---a------tata-------------------
--------------tata-t-at----------atat-----atatata-----------
--------------------------ta-----t----a-ta------------------
----t-------atat----catatatata--------------tatatatatata----
t-----atat----------------------------atatatat--a--------tat
atatatatatatatatatatatatatata--tata-----tatatatatatatatata--
-tatatatata--------------------------------------
>EnSpm-N42_DR|19350
------------------------------------------------------------
------------------------------------------------------------
------------------------------------------------------------
------------------------------------------------------------
------------------------------------------------------------
------------------------------------------------------------
------------------------------------------------------------
------------------------------------------------------------
------------------------------------------------------------
------------------------------------------------------------
----------------------atatat----at-atatatata--t--at--------a
tatata--tatatatatat-at------atata--ta---tatat---------atata-
tat--ata----ta-t-ata----------------------------------------
------tata-tat-at--atatat--ata-t---at-at--atata---tatat-----
----------a--ta-tatatatatatat---atatatatatatata----------t--
a---------ta----t---a-----t----------cata-------------------
--------------tata-t-at----------atat-----atatata-----------
--------------------------ta-----t----a-ta------------------
----t-------atat-----atatatata--------------tatatatatata----
t-----atat----------------------------atatatat--a--------tat
atatatatatatatatatatatatatata--tata-----tatatatatatatatata--
-tatatatata--------------------------------------
>EnSpm-N42_DR|104916
------------------------------------------------------------
------------------------------------------------------------
------------------------------------------------------------
---------------------------ata------tat-------atat----------
-------atatatat------at----------at-ata---------------------
--------------------------tat---atatat---------------at---a-
-ta---------------ta--t----------atat---------at-----a-tata-
---------t---a------------t-------at-----a-----t-ata--------
---------------tat----a------ta---ta-t-a--t---a-------------
-------------------------------ta--t--at-ata------t--a--tata
tatat----a-----------tatatat----at-atatnnnnn----nnn--------n
nnnnnn-------------nnn------nnnnn--nn---nnnnn---------nnnnn-
nnn--nnn----nnnn-nnnn---------------------------------------
-----nnnna---t-tc--at-tat--ata-t---at-at--atata---tatat-----
----------a--ta-ta---------------------------ta----------t--
a---------ta----t---a-----t---a------tata-------------------
--------------tata-t-at----------ataa-----ttaattt-----------
--------------------------tt-----ttattacaa------------------
----t-------aatt-----gaatatata--------------ttt-------------
------------------------------------------------------------
------------------------------------------------------------
-------------------------------------------------
>EnSpm-N42_DR|104917
------------------------------------------------------------
------------------------------------------------------------
------------------------------------------------------------
------------------------------------------------------------
------------------------------------------------------------
----------------------tatatat---tggctg---------------tt---a-
-tt---------------gc--a----------ctat---------ac-----a--gtg-
---------t---a------------t-------gt-----a-----t-gta--------
---------------tat----a------ta---ta-t-a--t---a-------------
-------------------------------ta--t--at-ata------t--a--tata
tatat----a--------------------------------------------------
-------------------------------------------------------tata-
--t--ata----ta-t-at-----------------------------------------
-------ata---t-at--atatat--ata-t---at-at--atata---tatat-----
----------a--ta-ta---------------------------ta----------t--
a---------ta----t---a-----t---a------ta---------------------
---------------------at----------attg-----accttaaaatggttt---
------------------------------------------------------------
------------------------------------------------------------
------------------------------------------------------------
------------------------------------------------------------
-------------------------------------------------
>EnSpm-N42_DR|104918
------------------------------------------------------------
------------------------------------------------------------
------------------------------------------------------------
------------------------------------------------------------
------------------------------------------------------------
---------------------------------tattt---------------at---t-
-ta-------------------t----------ttat---------tt-----a-tcta-
---------t---t------------t-------at-----t-----t-ata--------
---------------ttt----a------tt---ta-t-t--t---a-------------
-------------------------------tt--t--at-tta------t--a--tata
tatat-------------------------------------------------------
------------------------------------------------------atata-
--t--ata----ta-t-at-----------------------------------------
-------ata---t-at--atatat--ata-t---at-at--atatata-tatat-----
----------a--ta-ta---------------------------ta----------t--
a---------ta----t---a---tat---a---a--tata-------------------
g-------------taaa------------------------------------------
------------------------------------------------------------
------------------------------------------------------------
------------------------------------------------------------
------------------------------------------------------------
-------------------------------------------------
>EnSpm-N42_DR|104919
tcacgtatatatctatatatatctatatatatatatatatatatatatatatatatatat
atatatatatatatatatatatatatatatatatatatatat--atatatatatatat--
--atatatat-atatat-ata--------tatatatatat--------------------
-----------------------atatata------tat-------atat----------
-------atatatat------at----------at-ata---------------------
--------------------------tat---atatat---------------at---a-
-ta---------------ta--t----------atat---------at-----a-tata-
---------t---a------------t-------at-----a-----t-ata--------
---------------tat----a------ta---ta-t-a--t---atatatatatata-
tatatatatatatatatatatatatatat-ata--t--at-ata------t--a--tata
tatat----a-----------tatatat----at-atatatata--t--at--------a
tatata--tatatatatat-at------atata--ta---tatat---------atata-
tat--ata----ta-t-ata----------------------------------------
------tata-tat-at--atatat--ata-t---at-at--atata---tatat-----
----------a--ta-tatatatatatat---atatatatatatata----------t--
a---------ta----t---a-----t---a------tata-------------------
--------------tata-t-at----------atat-----atatata-----------
--------------------------ta-----t----a-ta------------------
----t-------atat-----atatatata--------------tatatatatata----
t-----atat----------------------------atatatat--a--------tat
atatatatatatatatatatatatatata--tata-----tatatatatatatatata--
-tatatatatatatatatatatatata----------------------
>EnSpm-N42_DR|104920
------------------------------------------------------------
------------------------------------------------------------
------------------------------------------------------------
-----------------------atatata------tat-------atat----------
-------atatatat------at----------at-ata---------------------
--------------------------tat---atatat---------------at---a-
-ta---------------ta--t----------atat---------at-----a-tata-
---------t---a------------t-------at-----a-----t-ata--------
---------------tat----a------ta---ta-t-a--t---a-------------
-------------------------------ta--t--at-ata------t--a--tata
tatat----a-----------tatatat----at-atatatata--t--at--------a
tatata--tatatatatat-at------atata--ta---tatat---------atata-
tat--ata----ta-t-at-----------------------------------------
-------ata---t-at--atatat--ata-t---at-at--atata---tatat-----
----------a--ta-ta---------------------------ta----------t--
a---------ta----t---a-----t---a------tata-------------------
--------------tata-t-at----------atat-----atatata-----------
--------------------------ta-----t----a-ta------------------
----t-------atat-----atatatata--------------tatatatatata----
t-----gtgc----------------------------tt--------------------
------------------------------------------------------------
-------------------------------------------------
>EnSpm-N42_DR|104921
------------------------------------------------------------
------------------------------------------------------------
----------------------------------atatat--------------------
-----------------------atatata------tat-------atat----------
-------atatatat------at----------at-ata---------------------
--------------------------tat---atatat---------------at---a-
-ta---------------ta--t----------atat---------at-----a-tata-
---------t---a------------t-------at-----a-----t-ata--------
---------------tat----a------ta---ta-t-a--t---a-------------
-------------------------------ta--t--at-ata------t--a--tata
tatat----a-----------tatatat----at-atatatata--t--at---------
-atata--tatatatatat-at------atata--ta---tatat---------atata-
tgt--gtg----tg-t-at-----------------------------------------
-------ata---t-at--atatat--ata-t---at-at--atata---tatat-----
----------a--ta-ta---------------------------ta----------t--
a---------ta----t---a-----t---a------tata-------------------
--------------tata-t-at----------atat-----atatata-----------
--------------------------ta-----t----a-ta------------------
----g-------a-----------------------------------------------
-------cac----------------------------acacacac--a--------cac
acacatagagttgaag--------------------------------------------
-------------------------------------------------
>EnSpm-N42_DR|104922
------------------------------------------------------------
------------------------------------------------------------
------------------------------------------------------------
------------------------------------------------------------
-----------atat------at----------at-ata---------------------
--------------------------tat---atatat---------------at---a-
-ta---------------ta--t----------atat---------at-----a-tata-
---------t---a------------t-------at-----a-----t-ata--------
---------------tat----a------ta---ta-t-a--t---a-------------
-------------------------------ta--t--at-ata------t--a--tata
tatat----at-------------------------------------------------
----------------------------atata--ta---tatat---------atata-
tat--ata----ta-t-at-----------------------------------------
-------ata---t-at--atatgt--ata-t---at-at--atata---tatat-----
----------a--ta-ta---------------------------ta----------t--
a---------ta----t---a-----t---a------tata-------------------
--------------tata-t-at----------atat-----atatata-----------
--------------------------ta-----t----a-ta------------------
----t-------aaaa---aaaattttttc--------------aatattatatta----
-------cat-----------tgca-------------ttgcatat--t--------t--
------------------------------------------------------------
-------------------------------------------------
>EnSpm-N42_DR|104923
------------------------------------------------------------
------------------------------------------------------------
------------------------------------------------------------
------------------------------------------------------------
------------------------------------------------------------
------------------------------------------------------------
-------------------t-------------atat---------at-----a-tata-
---------t---a------------t-------at-----a-----t-a----------
---------------tat----a------ta---ta-t-a--t---a-------------
-------------------------------ta--t--at-ata------t--a--tata
tatat-------------------------------------------------------
--------------------------------------------------------ata-
--t--ata----ta-t-at-----------------------------------------
-------ata---a-aa--atatat--ata-t---aa-aa--atata---tatat-----
----------a--ta-ta---------------------------ta----------cta
a--------ata----t---a---------a------taag-------------------
--------------tata-t-act---------actt-t---atatatt-----------
-------------------------------------aagta------------------
----t-------ata---------------------------------------------
------------------------------------------------------------
------------------------------------------------------------
-------------------------------------------------
>EnSpm-N42_DR|104924
------------------------------------------------------------
------------------------------------------------------------
------------------------------------------------------------
------------------------------------------------------------
------------------------------------------------------------
----------------------------------------------------------a-
-ta------------------------------ataa---------at-----a-aata-
-aa------t---a--------------------at-----a-----t-ata--------
---------------tat----a------ca---ta-t-a--t---a-------------
-------------------------------ta--t--at-ata------t--a--tata
catat-------------------------------------------------------
------------------------------------------------------atata-
--t--ata----ta-t-at-----------------------------------------
-------aca---t-ac--atacat--aca-c---ac-ac--acacac--tatat-----
----------a--ta-ta---------------------------ta----------t--
a---------ta----t---a----gcc--a------tttg-------------------
--------------catt-t-----------ggatat-----------------------
---------------------------------t--------------------------
----t------cac----------------------------------------------
------------------------------------------------------------
------------------------------------------------------------
-------------------------------------------------
>EnSpm-N42_DR|104925
------------------------------------------------------------
------------------------------------------------------------
--------------------a--------tatatatata---------------------
------------------------tatata------tat---------------------
---------atatat------at----------at-ataaata--tataaatgaataaat
aaatgaataaata-aatgaatatatatat---atatat---------------at---a-
-ta---------tatatata--t----------atat---------at-----a-tata-
---------a---a------------t-------at-----a-----t-aaa--------
---------------tta----a------ta---aa-t-a--a---a-------------
-------------------------------ta--a--at-ata------t--a--aatt
aataa----a--------------------------------------------------
-------------------------------------------------------taaa-
--t--gaa----ta-t-at-----------------------------------------
-------ata---t-at--atatat--ata-t---at-at--atata---tatat-----
----------a--ta-ta---------------------------ta----------t--
a---------ta----t---a-----t---a------tat--------------------
-----------------a-t-at----------atat-----atatatatgac-------
--------------------------ta---aat----a-ta------------------
----t-------aaat---------------------------------ggataaa----
t-----aaatgaagg---------------------------------------------
------------------------------------------------------------
-------------------------------------------------
>EnSpm-N42_DR|104926
------------------------------------------------------------
------------------------------------------------------------
------------------------------------------------------------
------------------------------------------------------------
------------------------------------------------------------
------------------------------------------------------------
----------------------------------------------at-----a-tata-
---------t---a------------t-------at-----a-----t-ata--------
---------------tat----a------ta---ta-t-a--t---a-------------
-------------------------------ta--t--at-ata------t--g--tata
tatat----a-----------tgtatat----at-gtgtgtgtg--t-------------
--------------------gt------gtgtg--tg---tatat---------atata-
--t--ata----ta-t-at-----------------------------------------
-------ata---t-at--atatat--ata-t---at-at--atata---tatat-----
----------a--ta-ta---------------------------ta----------t--
a---------tg----t---a-----c---a------cataa------------------
--------------tata-t-at----------atat-----a-gtaca-----------
--------------------------caa----c----a-ta------------------
----t-------a-----------------------------------------------
------------------------------------------------------------
------------------------------------------------------------
-------------------------------------------------
>EnSpm-N42_DR|104927
------------------------------------------------------------
------------------------------------------------------------
------------------------------------------------------------
-------------------------atata------tat-------atat----------
-------atatatat------at----------at-ata---------------------
--------------------------tat---atatat---------------at---a-
-ta---------------ta--t----------atat---------at-----a-tata-
---------t---a------------t-------at-----a-----t-ata--------
---------------tat----a------ta---ta-t-a--t---a-------------
-------------------------------ta--t--at-ata------t--a--tata
tatat----at-------------aaaa----aa-aaaaaaaaa--a--aa---------
--------------------aa------ataaa--ta---tataa---------atataa
tat--ata----ta-t-at-----------------------------------------
-------ata---t-at--gtgtgt--gtg-t---gt-at--atata---tatat-----
----------a--ta-ta---------------------------ta----------t--
a---------ta----t---a-----t---a------tata-------------------
--------------tatg-t-gt----------gtgt-----gtgtgtg-----------
--------------------------tg-----t----g-tg------------------
----t-------gtgt---gtgtgtatata--------------tatatatatata----
-------tat-----------atat-------------atatatat--a--------tat
atatatat----------------------------------------------------
-------------------------------------------------
>EnSpm-N42_DR|104928
------------------------------------------------------------
-------------------------------cacacacatatatatatatatatatata-
-tatatatat-------------atatattttttttattta-----------atat----
-----------ataaatagttacacacaca------cac-------acacacacactata
tatttatatttatat------------------at-tta---------------------
---------------------------------ttttt---------------tt---t-
-tt---------------tt--t----------tttt---------tt-----t-tata-
---------t---a------------t-------at-----a-----t-ata--------
---------------tat----a------ta---ta-t-a--t---a-------------
-------------------------------ta--t--at-ata------t--a--tata
tatat----a--------------------------------------------------
-----------------------------------------------------tatata-
--t--ata----ta-t-at-----------------------------------------
-------ata---t-at--atatat--ata-t---a-------tata---tatat-----
----------a--ta-ta---------------------------ta----------t--
a---------ta----t---a-----c---a------ttta-------------------
--------------ttta-t-tt----------ata------------------------
------------------------------------------------------------
------------------------------------------------------------
------------------------------------------------------------
------------------------------------------------------------
-------------------------------------------------
>EnSpm-N42_DR|104929
------------------------------------------------------------
------------------------------------------------------------
------------------------------------------------------------
-----------------------atatata------tat-------atat----------
-------atatatat------at----------at-ata---------------------
--------------------------tat---atatat---------------at---a-
-ta---------------ta--t----------atat---------at-----a-tata-
---------t---g------------t-------at-----a-----t-ata--------
---------------tat----a------ta---ta-t-a--t---a-------------
-------------------------------ca--c--at-aca------c--a--caaa
catat----atattgtatgtatatatatgt--at-atatatgta--t--gt---------
--------------------at------atata--ta---tgtgt---------atata-
tat--ata----ta-t-at-----------------------------------------
-------ata---t-at--atatat--ata-t---at-at--atata---tatat-----
----------a--ta-ta---------------------------ta----------t--
a---------ta----t---a-----t---a------caca-------------------
--------------taca-c-ac----------aaac-----atatata-----------
--------------------------ta-----t----a-ta------------------
----t-------atac-----acacataca--------------tatatatatata----
t-----atat----------------------------atatatat--a--------tat
atatatata---------------------------------------------------
-------------------------------------------------
>EnSpm-N42_DR|104930
------------------------------------------------------------
------------------------------------------------------------
------------------------------------------------------------
------------------------------------------------------------
------------------------------------------------------------
---------------------------------tatat---------------at---a-
-ta---------------ta--t----------atat---------at-----t-tata-
---------t---a------------t-------at-----a-----c-ata--------
---------------cat----g------ca---tg-c-a--t---a-------------
-------------------------------ca--t--ac-ata------c--a--taca
tacat----a-----------catacat----ac-atatatata--t--at---------
--------------------at------atata--ca---tatat---------atata-
tat--ata----ta-t-at-----------------------------------------
-------ata---t-at--atatat--ata-t---at-at--atata---tatat-----
----------a--ta-ta---------------------------ta----------t--
a---------ta----t---a-----t---a------tac--------------------
------------------------------------------------------------
------------------------------------------------------------
------------------------------------------------------------
------------------------------------------------------------
------------------------------------------------------------
-------------------------------------------------
>EnSpm-N42_DR|104931
------------------------------------------------------------
------------------------------------------------------------
------------------------------------------------------------
------------------------------------------------------------
------------------------------------------------------------
--------------------------------acatag-----------a---at---t-
-tg---------------ta--t--------ctttat----t----at-----a-tata-
----------------------------------------aa-------ata-----t--
---------------tta----a------ta---ta---t--t---a-------------
-------------------------------tt--t--at-ata------t--a--tata
tatat-------------------------------------------------------
------------------------------------------------------atata-
--t--ata----ta-t-at-----------------------------------------
-------ata---t-at--atatat--ata-t---at-at--ata---------------
------------------------------------------------------------
------------------------------------------------------------
---------------------atttaa------ata------------------------
---------------------------------t--------------------------
----t-----taacat--------------------------------------------
------------------------------------------------------------
------------------------------------------------------------
-------------------------------------------------
>EnSpm-N42_DR|104932
------------------------------------------------------------
------------------------------------------------------------
------------------------------------------------------------
------------------------------------------------------------
------------------------------------------------------------
------------------------------------------------------------
--c---------------tt--t----------ccat---------tt-----c-caaa-
---------t---a--------tattt-------at-----a-----t-ata--------
---------------tat----t------ta---ta-t-a--t---a-------------
-------------------------------ta--t--at-att------t--a--tata
tatat----a--------------------------------------------------
-------------------------------------------------------tata-
--t--ata----ta-t-at-----------------------------------------
-------tta---t-tt--atatat--ata-t---at-at--atata---tatat-----
----------a--ta-ta---------------------------ta----------t--
a---------ta----t---a-----t---a------tata-------------------
-------------------t-at----------atat-----atattt------------
--------------------------------------a---------------------
------------------------------------------------------------
------------------------------------------------------------
------------------------------------------------------------
-------------------------------------------------
>EnSpm-N42_DR|104933
------------------------------------------------------------
------------------------------------------------------------
------------------------------------------------------------
-----------------------------------------------aat----------
-------atatatat------at----------aa-ata---------------------
---------------------------------aatat---------------at---a-
-ta---------------ta--t----------atataaa---taaat-----a-tata-
-aataaatat---a------------t-------at-----a-----t-ata--------
---------------tat----a------aa---ta-t-a--t---a-------------
-------------------------------ta--t--at-aaa------t--a--aata
tatat----a------------------------------------t-------------
------------------------------------------------------atata-
tat--ata----ta-t-at-----------------------------------------
-------ata---a-at--aaatat--ata-t---at-at--ataaa---taaat-----
----------a--ta-ta---------------------------ta----------t--
a---------ta---aaat-a---------a------tatactataa-------------
--------------tataat-ata---------gtat-----aatttaa-----------
--------------------------ta-----t----aatg------------------
----t------aa-----------------------------------------------
------------------------------------------------------------
------------------------------------------------------------
-------------------------------------------------
>EnSpm-N42_DR|104934
atatatatatatatatatatatatatatatatatatatatatatatatatatatatatat
atatatatatatatatatatatatatatatatatatatatat--atatatatatatat-t
atatatatat-atatat-ata--------tatatatatat--------------------
-----------------------atatata------tat-------atat----------
-------atatatat------at----------at-ata---------------------
--------------------------tat---atatat---------------at---a-
-ta---------------ta--t----------atat---------at-----a-tata-
---------t---a------------t-------at-----a-----t-ata--------
---------------tat----a------ta---ta-t-a--t---atatatat------
------------------------------ata--t--at-ata------t--a--tata
tatat----a-----------tatatat----at-atatatata--t--at--------a
tatata--tatatatatat-at------atata--ta---tatat---------atata-
tat--ata----ta-t-ata----------------------------------------
----------------------------ta-t---at-at--atata---tatat-----
----------a--ta-tatatatatata--------------------------------
------------------------------------------------------------
------------------------------------------------------------
------------------------------------------------------------
------------------------------------------------------------
------------------------------------------------------------
------------------------------------------------------------
-------------------------------------------------
>EnSpm-N42_DR|104935
------------------------------------------------------------
------------------------------------------------------------
----atatat-atatat-ata--------tatatatatat--------------------
-----------------------atatata------tat-------atat----------
-------atatatat------at----------at-ata---------------------
--------------------------tat---atatat---------------at---a-
-ta---------------ta--t----------atat---------at-----a-tata-
---------t---a------------t-------at-----a-----t-ata--------
---------------tat----a------ta---ta-t-a--t---atatatat------
-atatatatatatatatatatatatatat-ata--t--at-ata------t--a--tata
tatat----a-----------tatatat----at-atatatata--t--at--------a
tatata--tatatatatat-at------atata--ta---tatat---------atata-
tat--ata----ta-t-ata-tatatatatatatatatatatatatatatatatatatat
atata-tata-tat-at--atatat--ata-t---at-at--atata---tatat-----
----------a--ta-tatatatatatat---atatatatatatata----------t--
a---------ta----t---a-----t---a------tata-------------------
--------------tata-t-at----------atat-----atatata-----------
--------------------------ta-----t----a-ta------------------
----t-------atat-----atatatata--------------tatatatatata----
t-----atat----------------------------atatatat--a--------tat
atatatatatatatatatatatatatata--tata-----tatatatatatatatata--
-tatatatatatatatatata----------------------------
>EnSpm-N42_DR|104936
------------------------------------------------------------
------------------------------------------------------------
------------------------------------------------------------
----------------------------ta------tat-------atat----------
-------atatatat------at----------at-ata---------------------
--------------------------tat---atatat---------------at---a-
-ta---------------ta--t----------atat---------at-----g-tgtg-
---------t---g------------t-------at-----a-----t-ata--------
---------------tat----a------ta---ta-t-a--t---g-------------
-------------------------------tg--t--gt-gta------t--a--tatg
tatat----a----------------------------tatgta--t--at---------
--------------------at------atata--tg---tatat---------atatg-
tat--ata----ta-t-at-----------------------------------------
-------atg---t-at--atatat--ata-t---at-at--atata---tatat-----
----------a--ta-ta---------------------------ta----------t--
a---------ta----t---a-----t---t------tata-------------------
--------------tata-t-at----------atat-----atatata-----------
--------------------------ta-----t----actg------------------
----t-------gtat-----atatatata--------------tatatatatata----
t-----atat----------------------------atatatat--a--------tat
tt----------------------------------------------------------
-------------------------------------------------
>EnSpm-N42_DR|104937
------------------------------------------------------------
------------------------------------------------------------
------------------------------------------------------------
------------------------------------------------------------
------------------------------------------------------------
------------------------------------------------------------
------------------------------------------------------------
--------------------------t-------gt-----------t------------
---------------cgt----g--------------t-gc-----a-------------
-------------------------------ta-----at-atc------t--a--catg
tacat----a----------------------at-a------------------------
-----------------------------------ta-----------------atata-
att--ata----ta-t-at-----------------------------------------
-------ata---t-at--atatat--ata-ttt--t--t---ttt----tatat-----
----------a--ta-ta---------------------------ta----------t--
----------tt----t---------t----------ta---------------------
------------------------------------------------------------
------------------------------------------------------------
------------------------------------------------------------
------------------------------------------------------------
------------------------------------------------------------
-------------------------------------------------
>EnSpm-N42_DR|104938
------------------------------------------------------------
------------------------------------------------------------
------------------------------------------------------------
------------------------------------------------------------
------------------------------------------------------------
-------------------------------------t-----------a---at-----
---------------------------------------c------at----t--tata-
------------ta-----t------t---t---at-----a-----t-gta--------
---------------agt----a------ta---ta-t-a--t---a-------------
-------------------------------ta--t--at-ata------t--a--tata
tatat-------------------------------------------------------
------------------------------------------------------atata-
--t--ata----ta-t-at-----------------------------------------
-------ata---t-at--atatat--ata-t---at-at--atata---tatat-----
----------a--ta-ta---------------------------ta----------t--
a---------ta--gtt---a---agtcaga---t--tatt-------------------
a------ccccctttgaatt-tttcttt--cttttata----aatatta-----------
--------------------------cc------------taa-----------------
------------------------------------------------------------
------------------------------------------------------------
------------------------------------------------------------
-------------------------------------------------
>EnSpm-N42_DR|104939
------------------------------------------------------------
------------------------------------------------------------
------------------------------------------------------------
----------------------aatatata------tat-------atat----------
-------atatatat------at----------at-ata---------------------
--------------------------tat---atatat---------------at---a-
-ta---------------ta--t----------atat---------at-----a-tata-
---------t---a------------t-------at-----a-----t-ata--------
---------------tat----a------ta---ta-t-a--t---a-------------
-------------------------------ta--t--at-ata------t--a--tata
tatat----a-----------tatatat----at-atatatata--t--ag---------
-------atatatatatat-at------atata--ta---tatat---------atata-
tat--ata----ta-t-at-----------------------------------------
-------ata---t-at--atatat--ata-t---at-at--atata---tatat-----
----------a--ta-ta---------------------------ta----------t--
g---------ta----t---a-----t---a------tata-------------------
--------------tata-t-at----------atat-----atatata-----------
--------------------------ta-----t----a-ta------------------
----t-------atat-----atgtatata--------------tatagagatata----
t-----atat----------------------------atatatat--atannnnnntat
atatatatatatatatatatatatatata--tata-cacatatatatatatatatata--
atagatagatagatagatagatagatagatatagatagatatagata--
>EnSpm-N42_DR|104940
----------------------------------------gtttcagtatttatccatt-
--ttatatatt--atagtgcattattacat-----tatattaatatata-----------
--ccacacatattatat-ata--------ta----tatat--------------------
-----------------------atatata------tat-------atat----------
-------atatatat------at----------at-ata---------------------
--------------------------tat---atatat---------------at---a-
-ta---------------ta--t----------atat---------at-----a-tata-
---------t---a------------t-------at-----a-----t-ata--------
---------------tat----a------ta---ta-t-a--t---a-------------
-------------------------------ta--t--at-ata------t--a--tata
tatat----a-----------tatatat----at-atatatata--t--at------ata
tatat---------------------------a--ta---tatat---------atata-
tat--ata----ta-t-at-----------------------------------------
-------ata---t-at--atatat--ata-t---at-at--atata---tatat-----
----------a--ta-ta---------------------------ta----------t--
a---------ta----t---a-----t---a------tata-------------------
--------------tata-t-at----------atat-----atatata-----------
--------------------------ta-----t----a-ta------------------
----t-------atat-----atatatata--------------tatatatatata----
t-----atat----------------------------atatatat--a--------tat
a-----------------------------------------------------------
-------------------------------------------------
>EnSpm-N42_DR|104941
------------------------------------------------------------
------------------------------------------------------------
--------------------------------------at--------------------
-----------------------atatata------tat-------atat----------
-------atatatat------at----------at-ata---------------------
--------------------------tat---atatat---------------at---a-
-ta---------------ta--t----------atat---------at-----a-tata-
---------t---a------------t-------at-----a-----t-ata--------
---------------tat----a------ta---ta-t-a--t---a-------------
-------------------------------ta--t--at-ata------t--a--tata
tatat----a-----------tatatat----at-atatatata--t--at--------a
tat---------------------------------a---tatat---------atata-
tat--ata----ta-t-at-----------------------------------------
-------ata---t-at--atatat--ata-t---at-at--atata---tatat-----
----------a--ta-ta---------------------------ta----------t--
a---------ta----t---a-----t---a------tata-------------------
--------------tata-t-at----------atat-----atatata-----------
--------------------------ta-----t----a-ta------------------
----t-------atat-----atatatata--------------tatatatatata----
t-----atat----------------------------atatatat--a--------tat
atatatata---------------------------------------------------
-------------------------------------------------
>EnSpm-N42_DR|104942
ctatatataaatatatatatatatatatatatatatatatatatatatatatatatatat
atatatatatatatatatatatatatatatatatatatatat--atatatatatatat--
--atatatat-atatat-ata--------tatatatatat--------------------
-----------------------atatata------tat-------atat----------
-------atatatat------at----------at-ata---------------------
--------------------------tat---atatat---------------at---a-
-ta---------------ta--t----------atat---------at-----a-tata-
---------t---a------------t-------at-----a-----t-ata--------
---------------tat----a------ta---ta-t-a--t---atatatatatata-
tatatatatatatatatatatatatatat-ata--t--at-ata------t--a--tata
tatat----a-----------tatatat----at-atatatata--t--at--------a
tatata--tatatatatat-at------atata--ta---tatat---------atata-
tat--ata----ta-t-ata-tatatatatatatatatatatatatatatatatatatat
atataatata-tat-at--atatat--ata-t---at-at--atata---tatat-----
----------a--ta-tatatatatatat---atatatatatatata----------t--
a---------ta----t---a-----t---a------tata-------------------
--------------tata-t-at----------atat-----atatata-----------
--------------------------ta-----t----a-ta------------------
----t-------atat-----atatatata--------------tatatatatata----
t-----atat----------------------------atatatat--a--------tat
atatatatatatatatatatatatatata--tata-----tatatatatatatatata--
-tatatatatatatatatatatatatatatatatatatatatatatata
>EnSpm-N42_DR|104943
------------------------------------------------------------
------------------------------------------------------------
-------------------------------------cat--------------------
-----------------------acatata------tat-------atat----------
-------atatatat------at----------at-ata---------------------
--------------------------tat---atata-----------------t---a-
-ta---------------ta--t----------atac---------at-----a-tata-
---------t---a------------c--------------a-----t-aca--------
---------------tat----a------ta---ta-t-a--t---a-------------
-------------------------------ta--t--at-ata------t--a--tata
tatat----a-----------tatatat----at-atacataca--t--at---------
--------------------at------atata--ta---tatat---------atata-
tat--ata----ta-t-at-----------------------------------------
-------aga---t-ac--acatat--ata-t---at-at--atata---tatat-----
----------a--ta-tg---------------------------ta----------t--
a---------ta----t---a-----t---a------tata-------------------
--------------tata-t-at----------atat-----atataca-----------
--------------------------ca-----c----a-ca------------------
----c-------acac-----acacacaca--------------tacatatatata----
t-----atat----------------------------atatatatgca--------tat
atatttttgaagtttt--------------------------------------------
-------------------------------------------------
>EnSpm-N42_DR|104944
------------------------------------------------------------
------------------------------------------------------------
--------------------------------atatataa--------------------
-----------------------atatata------tatgaattggatat----------
-------atatatat------at----------at-ata---------------------
--------------------------tat---atatat---------------at---a-
-ta---------------ta--t----------atat---------at-----a-tata-
---------t---a------------t-------at-----a-----t-ata--------
---------------tat----a------ta---ta-t-a--t---a-------------
-------------------------------ta--t--at-ata------t--a--tata
tatat----a-----------tatatat----at-atatatata--t--at---------
-----------at--atat-at------atata--ta---tatat---------atata-
tat--ata----ta-t-at-----------------------------------------
-------ata---t-at--atatat--ata-t---at-at--atata---tatat-----
----------a--ta-ta---------------------------ta----------t--
a---------ta----t---a-----t---a------tata-------------------
--------------tata-t-at----------atat-----atatata-----------
--------------------------ta-----t----a-ta------------------
----t-------atat-----atatatata--------------tatatatatata----
t-----atat----------------------------atata-----------------
------------------------------------------------------------
-------------------------------------------------
>EnSpm-N42_DR|104945
------------------------------------------------------------
------------------------------------------------------------
------------------------------------------------------------
------------------------------------------------at----------
-------atatatat------at----------at-ata---------------------
--------------------------tat---atatat---------------at---a-
-ta---------------ta--t----------atat---------at-----a-tata-
---------t---a------------t-------at-----a-----t-ata--------
---------------tat----a------ta---ta-t-a--t---a-------------
-------------------------------ta--t--at-ata------t--a--tata
tatat----a-----------tatatat----at-atatatata--t--at---------
--------------------at------atata--ta---tata----------------
------ta----ta-t-at-----------------------------------------
-------ata---t-at--atatat--ata-t---at-at--atata---tatat-----
----------a--ta-ta---------------------------ta----------t--
a---------ta----t---a-----t---a------tata-------------------
--------------tata-t-at----------atat-----atatata-----------
--------------------------ta-----t----a-ta------------------
----t-------atat-----atatatcca--gaaaac-tcttattcatatatata----
tt---tatat----------------------------atatatatg-a--------ttg
aa----------------------------------------------------------
-------------------------------------------------
>EnSpm-N42_DR|104946
------------------------------------------------------------
------------------------------------------------------------
------------------------------------------------------------
------------------------------------------------------------
--------------------------------------t---------------------
---------------------------------ttttt---------------tt---t-
-tt---------------tt--t----------tttt---------tt-----t-taca-
---------c---a--------------------at-----a-----t-ata--------
---------------tat----a------ta---ta-t-a--t---a-------------
-------------------------------ta--t--at-ata------t--a--tata
tatat----a--------------------------------------------------
-----------------------------------------------------tatata-
--t--ata----ta-t-at-----------------------------------------
-------ata---t-at--atatat--ata-t---a-------tata---tatat-----
----------a--tn-nn---------------------------nn----------n--
n---------nn----n---n-----n---n------nnnn-------------------
--------------nnnn-n-nn----------nnnn-----n-----------------
------------------------------------------------------------
---------------------------------------------nnnnnnnnnn-----
------nnnn----------------------------nnnnnnnnn----------nnn
nnnnnnnnnnnnnnnnnnnnnnnnnnnnnnnnnnnnnnntt-------------------
-------------------------------------------------
>EnSpm-N42_DR|104947
------------------------------------------------------------
------------------------------------------------------------
------------------------------------------------------------
----------------------------------ttaat---------------------
------tatttatattg----atttg-a-----at-------------------------
--------------------------tat---ttatttttt--------a---at---at
tta---------------tat-t----------attt------tttat---tt--tgcaa
---------ca--a------------t-------at--aaaa-------ata-----c--
---------------tat----a------ta---ta-t-a--t---a-------------
-------------------------------ta--t--at-ata------t--a--tata
tatat----a-------------------------t------------------------
------------------------------------------------------atata-
--t--ata----ta-t-at-----------------------------------------
-------ata---t-at--atatat--ata-t---at-ac--tta-a--ttacat-----
-------------tt-t-------------------------------------------
------------------------------------------------------------
------------------------------------------------------------
------------------------------------------------------------
------------------------------------------------------------
------------------------------------------------------------
------------------------------------------------------------
-------------------------------------------------
>EnSpm-N42_DR|104948
------------------------------------------------------------
------------------------------------------------------------
-----------------------------tgtatatata---------------------
------------------------tatata------tat---------------------
---------atatat------at----------at-ataattt--ttttaaattttacac
atacatacagccacaaaaagcagacatgt---atgtat---------------gt---a-
-ta---------tatatata--t----------atat---------at-----a-tata-
---------t---a------------t-------at-----a-----t-ata--------
---------------tat----a------ta---ta-t-a--t---a-------------
-------------------------------ta--t--at-ata------t--a--tata
tatat----a--------------------------------------------------
-------------------------------------------------------tata-
--t--ata----ta-t-at-----------------------------------------
-------ata---t-at--atatat--ata-t---at-at--atata---tatat-----
----------a--ta-ta---------------------------tc----------t--
a---------ca----t---a-----t---a------tat--------------------
-----------------a-t-at----------atag-----atatattttct-------
--------------------------ta---gaa----a-ta------------------
----t-------ttat-----at---------------------tttaaagataag----
t-----tcttaaattc-tgtattttatggcc-----tgaatggata--a--------cat
atgat-------------------------------------------------------
-------------------------------------------------
>EnSpm-N42_DR|104949
--------------------------------------------atatatatatata---
---tatatat------atatatatatatata----tatatat--atatatatatatat--
--atatttat-atatat-ata--------tatatatatat--------------------
-----------------------atatata------tat-------atat----------
-------atatatat------at----------at-ata---------------------
--------------------------tat---atatat---------------at---a-
-ta---------------ta--t----------atat---------at-----a-tata-
---------t---a------------t-------at-----a-----t-ata--------
---------------tat----a------ta---ta-t-a--t---a-------------
-------------------------------ta--t--at-ata------t--a--tata
tatat----a-----------tatatat----at-atatatata--t--at--------a
tatata--tatatatatat-at------atata--ta---tatat---------atata-
tat--ata----ta-t-at-----------------------------------------
-------ata---t-at--atatat--ata-t---at-at--atata---tatat-----
----------a--ta-ta---------------------------ta----------t--
a---------ta----t---a-----t---a------tata-------------------
--------------tata-t-at----------atat-----atatata-----------
--------------------------ta-----t----a-ta------------------
----t-------atat-----atatatata--------------tatatatatata----
t-----atat----------------------------atatatat--a--------tat
atatatatatatatatatata---------------------------------------
-------------------------------------------------
>EnSpm-N42_DR|104950
------------------------------------------------------------
------------------------------------------------------------
------------------------------------------------------------
-------------------------------------at-------atat----------
-------atatatat------at----------at-ata---------------------
--------------------------tat---atatat---------------at---a-
-ta---------------ta--t----------atat---------at-----a-tata-
---------t---a------------t-------at-----a-----t-ata--------
---------------tat----a------ta---ta-t-a--t---a-------------
-------------------------------ta--t--at-ata------t--a--tata
tatat----a-----------tatatat----at-atatatata--t-------------
------------------------------------------------------atata-
tat--ata----ta-t-at-----------------------------------------
-------ata---t-at--atatat--ata-t---at-at--atata---tatat-----
----------a--ta-ta---------------------------ta----------t--
a---------ta----t---a-----t---a------tata-------------------
--------------tata-t-at----------atac-----acataaa-----------
--------------------------ta-----t----a-ta------------------
----t-------atat-----atatataca------------gttgaag-----------
------------------------------------------------------------
------------------------------------------------------------
-------------------------------------------------
>EnSpm-N42_DR|104951
------------------------------------------------------------
------------------------------------------------------------
------------------------------------------------------------
------------------------------------------------------------
------------------------------------------------------------
------------------------------------------------------------
------------------------------------------------------------
------------------------------------------------------------
------------------------------------------------------------
------------------------------------------ta------t--a--tata
tatat----a-----------tatata-----at-atatatata--t-------------
----------------------------atata--ta---tatat---------atata-
tat--nnn----nn-n-nn-----------------------------------------
-------nnn---n-nn--nnnnnn--nnn-n---nn-nn--ntata---tatat-----
----------a--ta-ta---------------------------ta----------t--
a---------ta----t---a-----t---a------tata-------------------
--------------tata-t-at----------atat-----atatata-----------
--------------------------ta-----t----a-ta------------------
----t-------atat-----acacacaca--------------aatatacagttg----
------------------------------------------------aag---------
------------------------------------------------------------
-------------------------------------------------
>EnSpm-N42_DR|104952
------------------------------------------------------------
------------------------------------------------------------
-------------aataaata--------aa-----------------------------
--------------------------taaa------aat-----aaataaa---------
-------taaaataa------at----------aa-ataaaataaaataaataaataaat
aaataaataaata--------------------tgtgt---------------gt---a-
-ta---------------ta--t----------atat---------at-----a-tata-
---------t---a------------t-------at-----a-----t-ata--------
---------------tat----a------ta---ta-t-a--t---a-------------
-------------------------------ta--t--at-ata------t--a--tata
tatat----a--------------------------------------------------
-------------------------------------------------------tata-
--t--ata----ta-t-at-----------------------------------------
-------ata---t-at--acacac--ata-t---at-at--atata---tatat-----
----------a--ta-ta---------------------------ta----------t--
a---------ta----t---a-----t---a------tata-------------------
-------------------t-at----------atac-----------------------
------------------------------------------------------------
------------------------------------------------------------
------------------------------------------------------------
------------------------------------------------------------
-------------------------------------------------
>EnSpm-N42_DR|104953
[truncated: 1,289,788 more chars]
