# Supplementary material for: Zebrafish transposable elements show extensive diversification in age, genomic distribution, and developmental expression
Source: Genome Res. 2022 Jul;32(7):1408–23. doi: 10.1101/gr.275655.121 (PMC9341512; doi:10.1101/gr.275655.121)
Supplement: Supplemental Material [file supp_gr.275655.121_Supplementary_data_2.tar.gz › supp-data-2/ERV1-6_DR-I.mafft.fa]

>ERV1-6_DR-I|309676
------------------------------------------------------------
------------------------------------------------------------
------------------------------------------------------------
------------------------------------------------------------
------------------------------------------------------------
------------------------------------------------------------
------------------------------------------------------------
------------------------------------------------------------
------------------------------------------------------------
------------------------------------------------------------
------------------------------------------------------------
------------------------------------------------------------
------------------------------------------------------------
------------------------------------------------------------
------------------------------------------------------------
------------------------------------------------------------
------------------------------------------------------------
------------------------------------------------------------
------------------------------------------------------------
------------------------------------------------------------
------------------------------------------------------------
------------------------------------------------------------
------------------------------------------------------------
------------------------------------------------------------
------------------------------------------------------------
------------------------------------------------------------
------------------------------------------------------------
------------------------------------------------------------
------------------------------------------------------------
------------------------------------------------------------
------------------------------------------------------------
------------------------------------------------------------
------------------------------------------------------------
------------------------------------------------------------
------------------------------------------------------------
------------------------------------------------------------
------------------------------------------------------------
------------------------------------------------------------
------------------------------------------------------------
----------------------------------gagcaac-------------------
------------------------------------------------------------
------------------------------------------------------------
------------------------------------------------------------
------------------------------------------------------------
------------------------------------------------------------
------------------------------------------------------------
------------------------------------------------------------
------------------------------------------------------------
------------------------------------------------------------
------------------------------------------------------------
------------------------------------------------------------
------------------------------------------------------------
------------------------------------------------------------
------------------------------------------------------------
------------------------------------------------------------
-----accaactgcatt-------------------------------------------
------------------------------------------------------------
------------------------------------------------------------
------------------------------------------------------------
------------------------------------------------------------
------------------------------------------------------------
------------------------------------------------------------
------------------------------------------------------------
------------------------------------------------------------
------------------------------------------------------------
------------------------------------------------------------
------------------------------------------------------------
------------------------------------------------------------
------------------------------------------------------------
------------------------------------------------------------
------------------------------------------------------------
------------------------------------------------------------
------------------------------------------------------------
------------------------------------------------------------
------------------------------------------------------------
------------------------------------------------------------
------------------------------------------------------------
------------------------------------------------------------
------------------------------------------------------------
------------------------------------------------------------
------------------------------------------------------------
------------------------------------------------------------
------------------------------------------------------------
------------------------------------------------------------
------------------------------------------------------------
------------------------------------------------------------
------------------------------------------------------------
------------------------------------------------------------
------------------------------------------------------------
------------------------------------------------------------
------------------------------------------------------------
------------------------------------------------------------
-----------------------acaagttcaaaacaac---------aacaactgatac
c-----------------------------------------------------------
------------------------------------------------------------
------------------------------------------------------------
------------------------------------------------------------
------------------------------------------------------------
------------------------------------------------------------
------------------------------------------------------------
------------------------------------------------------------
--------------------atttaaac--------------------------------
------------------------------------------------------------
--------cattgtaccagagttccgaagccaagaaa-----------------------
--------------------------cagtcaacaaaactttaaagcaataactaaagcc
taccttttaggcaa-ttgaaaattgtaaacatctatactaattccgcat---atgcacat
ggtgtctgttacctttttggtgcaatctgaaatgtaaaatataa---gattttaagaaaa
ctgatgaagctctaatccaacattcttaccagatcaatgatttaattttagctaa-----
---------------------------------tcaacccaaaaacagcttgttgtatca
taaaaggaaataactctgtaggcttctatac----tgtaccaagcaagcatctgaattta
aagtagctat--------aatcagttttaattctacctaaaccctagatgggagatatga
taaaagtg----------------------------caacttggcaacttagaagtgcta
tcaaagatatttaa-----aaaaagaatatggagatgggataaaagtttaatcaat----
-----cctcttttgactattttaacatcaga----------tgcacatggttttggtcat
tgt-gaaagaataaggtc-------------cttaaaaagataaaacaaaagtgttt-tg
gtcacc------------------------ttatctatcataatgtgaaatttgttcaca
gaacaatgtc-----------agaaaaggcacagcaactccataaggactagttcgtcta
ctagagcgagaaggaccatttaagcatttagtattgaactttgttgttatgattaaatca
gtaagaagcaaaagctacatg-ttgtgatcatagacagatttaatagatgagggtagagg
ctgtgcatttagcagagcagattgctgagactgtaattaaaattcctaacaagagaagtt
actcctatatttggaatcccgtttgatataagttcagatattggatcagcatttattcaa
cagacagttaatacagtaatccaacaattgcagataaaa--------ggggtttaagatg
tgcttaccacagcc----------aatactataatgggttcagaaaactttaaaggcaaa
actgaatatactgaacacattttgtg-tgacacta-aagaaatcgagtgaatgctttgct
ataaaatttaaggacaattcttgtatggtcaacggatgcatttaattta-----ttaaaa
agcaactacagacagcc-----cctgctcttgccatgcgagaa-tatgaaaaaccttttt
tatctgtatgttgcagatagaa--aagaacgcatatgcaa--------------------
----------------------ttctgatgcaaaatacgtgtgatggccagaaaaagtaa
gcgaaaacattttacagcaccaagctgaatatggtcgctcaaggccctccaccatgttat
cagcagggtctgactgccgtttactatgcataagagaaaacatcagctattacaatgaac
acactcagtaattatatatatacaacacaaag--------tagctgaattgatagaacaa
agaagatttgttttgattcaggccagaagtatatctgacacaattggcctttacagatat
aacaataaaaaggtgcaatacagtaaactcagctaattgcattcttctcagaggagaaag
aatgtcacatgact--------------gtatgaccgaatcattagcattcaacagatta
gg------acctagagtcagacaaaatatctaatgcagaacttgattactttgtgaactg
ttattgcttcagagatgatttaagaaatcatgtgagttatgctgtagttcaaaaagaagg
taaagaatgcaattcaattgtggtacagcattgtgaacaaccatgctctgcacaattgac
tgagacgaaggaggcactcttatgatttgttgggaatgcaattatcctggacacatgaga
aggtagtttacatga
>ERV1-6_DR-I|805066
------------------------------------------------------------
------------------------------------------------------------
------------------------------------------------------------
------------------------------------------------------------
------------------------------------------------------------
------------------------------------------------------------
------------------------------------------------------------
------------------------------------------------------------
------------------------------------------------------------
------------------------------------------------------------
------------------------------------------------------------
------------------------------------------------------------
------------------------------------------------------------
------------------------------------------------------------
------------------------------------------------------------
------------------------------------------------------------
------------------------------------------------------------
------------------------------------------------------------
------------------------------------------------------------
------------------------------------------------------------
------------------------------------------------------------
------------------------------------------------------------
------------------------------------------------------------
------------------------------------------------------------
------------------------------------------------------------
------------------------------------------------------------
------------------------------------------------------------
------------------------------------------------------------
------------------------------------------------------------
------------------------------------------------------------
------------------------------------------------------------
------------------------------------------------------------
------------------------------------------------------------
------------------------------------------------------------
------------------------------------------------------------
------------------------------------------------------------
------------------------------------------------------------
------------------------------------------------------------
------------------------------------------------------------
------------------------------------------------------------
------------------------------------------------------------
------------------------------------------------------------
------------------------------------------------------------
------------------------------------------------------------
------------------------------------------------------------
------------------------------------------------------------
------------------------------------------------------------
------------------------------------------------------------
------------------------------------------------------------
------------------------------------------------------------
------------------------------------------------------------
------------------------------------------------------------
------------------------------------------------------------
------------------------------------------------------------
------------------------------------------------------------
------------------------------------------------------------
------------------------------------------------------------
------------------------------------------------------------
------------------------------------------------------------
------------------------------------------------------------
------------------------------------------------------------
------------------------------------------------------------
------------------------------------------------------------
------------------------------------------------------------
------------------------------------------------------------
------------------------------------------------------------
------------------------------------------------------------
------------------------------------------------------------
------------------------------------------------------------
------------------------------------------------------------
------------------------------------------------------------
------------------------------------------------------------
------------------------------------------------------------
------------------------------------------------------------
------------------------------------------------------------
------------------------------------------------------------
------------------------------------------------------------
------------------------------------------------------------
------------------------------------------------------------
------------------------------------------------------------
------------------------------------------------------------
------------------------------------------------------------
------------------------------------------------------------
------------------------------------------------------------
------------------------------------------------------------
------------------------------------------------------------
------------------------------------------------------------
------------------------------------------------------------
------------------------------------------------------------
------------------------------------------------------------
------------------------------------------------------------
------------------------------------------------------------
------------------------------------------------------------
------------------------------------------------------------
------------------------------------------------------------
------------------------------------------------------------
------------------------------------------------------------
------------------------------------------------------------
------------------------------------------------------------
------------------------------------------------------------
------------------------------------------------------------
------------------------------------------------------------
------------------------------------------------------------
------------------------------------------------------------
------------------------------------------------------------
------------------------------------------------------------
------------------------------------------------------------
------------------------------------------------------------
------------------------------------------------------------
------------------------------------------------------------
------------------------------------------------------------
------------------------------------------------------------
------------------------------------------------------------
------------------------------------------------------------
------------------------------------------------------------
------------------------------------------------------------
------------------------------------------------------------
------------------------------------------------------------
------------------------------------------------------------
------------------------------------------------------------
------------------------------------------------------------
------------------------------------------------------------
------------------------------------------------------------
------------------------------------------------------------
------------------------------------------------------------
------------------------------------------------------------
------------------------------------------------------------
------------------------------------------------------------
-----------------------------------tacctaagactgtttt---------
----aaagatggaatgc--------accaagatgagaag---------------------
-------------gtgcctatatggtagtgagagcaacaccaactgcattacaagttcaa
aac-----------------------aacagcacctgataccatt---------------
-----taaaccattgtaccagag---------------------ttccgaagccaagaaa
cagtcaacaaaac-----------------------------------------------
------------------------------------------------------------
------------------------------------------------------------
------------------------------------------------------------
------------------------------------------------------------
---------------
>ERV1-6_DR-I|805067
----------------ttaataa-------------------------------------
------------------------------------------------------------
------------------------------------------------------------
------------------------------------------------------------
------------------------------------------------------------
------------------------------------------------------------
------------------------------------------------------------
------------------------------------------------------------
------------------------------------------------------------
------------------------------------------------------------
------------------------------------------------------------
------------------------------------------------------------
------------------------------------------------------------
------------------------------------------------------------
------------------------------------------------------------
-----------------------------------------agaaagcaagcattaatga
a-----------------------------------------------------------
------------------------------------------------------------
------------------------------------------------------------
------------------------------------------------------------
------------------------------------------------------------
------------------------------------------------------------
------------------------------------------------------------
------------------------------------------------------------
------------------------------------------------------------
------------------------------------------------------------
------------------------------------------------------------
------------------------------------------------------------
------------------------------------------------------------
------------------------------------------------------------
------------------------------------------------------------
------------------------------------------------------------
------------------------------------------------------------
------------------------------------------------------------
------------------------------------------------------------
------------------------------------------------------------
------------------------------------------------------------
------------------------------------------------------------
------------------------------------------------------------
------------------------------------------------------------
------------------------------------------------------------
------------------------------------------------------------
------------------------------------------------------------
------------------------------------------------------------
------------------------------------------------------------
------------------------------------------------------------
------------------------------------------------------------
------------------------------------------------------------
------------------------------------------------------------
------------------------------------------------------------
------------------------------------------------------------
------------------------------------------------------------
------------------------------------------------------------
------------------------------------------------------------
------------------------------------------------------------
------------------------------------------------------------
------------------------------------------------------------
------------------------------------------------------------
------------------------------------------------------------
------------------------------------------------------------
------------------------------------------------------------
------------------------------------------------------------
------------------------------------------------------------
------------------------------------------------------------
------------------------------------------------------------
------------------------------------------------------------
------------------------------------------------------------
------------------------------------------------------------
------------------------------------------------------------
------------------------------------------------------------
------------------------------------------------------------
------------------------------------------------------------
------------------------------------------------------------
------------------------------------------------------------
------------------------------------------------------------
------------------------------------------------------------
------------------------------------------------------------
------------------------------------------------------------
------------------------------------------------------------
------------------------------------------------------------
------------------------------------------------------------
------------------------------------------------------------
------------------------------------------------------------
------------------------------------------------------------
------------------------------------------------------------
------------------------------------------------------------
------------------------------------------------------------
------------------------------------------------------------
------------------------------------------------------------
------------------------------------------------------------
------------------------------------------------------------
------------------------------------------------------------
-----------------------aaaatttaagaacaattcttgtatggtcaactgatgc
attgaaattatt----------aaaaggaaactacagacagcccctgcttttgccatgcg
agaatatgataaaccttttttatctgtatgttgcaggtacaaaagat-----cgcatctg
caattctgatgcaaaatacgtgtgatggccagaaaaagtaagcgaaaacattttacagca
ccaagctggatatggtcgctcaaggccctccaccatgttatcagcagggcctggctgccg
tttactatgcatatgagaaaacatcagctattacaatggacacactgactaattatttat
acacttcacaaggtagctgaattgatacagcaaggaagatttgttctgactcaggccaga
agt-----atatctgacactactggtttttccagatatgacattaaaaagggaaat----
-------------------atcctctcgaaggagaaagaacttcaca-gaatgcatgacc
gaatcgttagcattcaacagattaagac-----ctagagcctgaccaaatatctaatgca
gaacttgatcaatttgtgaactgttattgcttcagagatggtttaagaaaacatgtg---
--------agttatgctgtagttcaaaaagaaggtaaagaattcattccaattgtggtac
agcattgtgaacaaccatgctctgcacaattatctgag-tttaaggcaataactaaagcc
taccttttaggcaa-aggaaaatggtaaacatctatactgattcagcat---atgcacat
ggtgtccgttacctttttgatgcaatctggaaatttaaaaaatttaagaatttaagaaaa
ctgatgacactccaatccaacattatggccaaatcagtgatttaattttagctataatgt
accc------------------------------------aaaaacagcttgttgtatca
taaaaggaaataactctgtaggtttata---------tgccaagcaaatatctgaaagta
aagtagctat--------aatcagttttaatttaacctaaacttgagataggagatatga
taatagtg----------------------------acacgtggcaacatagaagtgcta
tcaaagattaaaaa-----agaaagaatatggagatgacatgaaagtttaatgaat----
-----cctcttttgactattttaacatcaga----------tgcacatggttttggtcat
tgt-gaaagaataaggtc-------------cttaaaaagataaagccacagtgtttttg
gtcacc------------------------ttatctatcagaatgtgaaatgtgtccaca
agacaatgtc-----------agaaaaggtacagcaactccatgagga------cacata
ctagtgcgagaaggaccatttaagcatttagtgttggattttgttgatatgattaaatta
gtaagaagcaaaagctacatg-ttgtgatcatagacagatttagtagat--gcgtagagg
ctgtgcatttagcagagcagattgctgagactataatt-aaattcctagcaagagaagtt
attcct--atttggaatcccatctgagataagttcagatagtggatcagcatttattcaa
caaaaagttaaaacagtaatccaactattgcagattaaaaaaaaaaaaagttttaagatg
tgcttaccactgctaatcccaaggaataatataatgggttcatggaattttgaaggg---
------aaaactgaatacaatttgtg-tgacacta-aataaatcaagtgaatgctttgc-
-----------taagacgaaggaggctctcttatgatatgttagg----------aatgc
aattatcctggaca------------------------------catgagaaggtagtct
acatgaagggttaagaccttgattgaaactgcgggttctgaaacacacttatggagagaa
tctcactatatagatatatt--------aggaaagaagtgagaattaacagaaaaaca-a
aaaataaattaataa-agaacctgacagttgagt--------------------------
----ggattttggctga--------agtagaaagagag----------------------
----------------------------------------tggcagacggttgactggag
aaa-----------------------tgccattgatgaacgtatt---------------
-----aacattaatacagtaaag---------------------agtttctttgaagaaa
gatgcagaa---------------------------------------------------
----------taaaaggtggagagaggcaagcacgtgggaatatgctgct----------
---------------tgaattgcatatttttctaaatcc---------------------
------------------agtagtagggccaagtg-----------------ttaataaa
tgtaattatgaaggaatc------------aagccatttactgttctgacaaagcctaaa
ctg------------
>ERV1-6_DR-I|975387
------------------------------------------------------------
------------------------------------------------------------
------------------------------------------------------------
------------------------------------------------------------
------------------------------------------------------------
------------------------------------------------------------
------------------------------------------------------------
------------------------------------------------------------
------------------------------------------------------------
------------------------------------------------------------
------------------------------------------------------------
------------------------------------------------------------
------------------------------------------------------------
------------------------------------------------------------
------------------------------------------------------------
------------------------------------------------------------
------------------------------------------------------------
------------------------------------------------------------
------------------------------------------------------------
------------------------------------------------------------
------------------------------------------------------------
------------------------------------------------------------
------------------------------------------------------------
------------------------------------------------------------
------------------------------------------------------------
------------------------------------------------------------
------------------------------------------------------------
------------------------------------------------------------
------------------------------------------------------------
------------------------------------------------------------
------------------------------------------------------------
------------------------------------------------------------
------------------------------------------------------------
------------------------------------------------------------
------------------------------------------------------------
------------------------------------------------------------
------------------------------------------------------------
------------------------------------------------------------
------------------------------------------------------------
------------------------------------------------------------
------------------------------------------------------------
------------------------------------------------------------
------------------------------------------------------------
------------------------------------------------------------
------------------------------------------------------------
------------------------------------------------------------
------------------------------------------------------------
------------------------------------------------------------
------------------------------------------------------------
------------------------------------------------------------
------------------------------------------------------------
------------------------------------------------------------
------------------------------------------------------------
------------------------------------------------------------
------------------------------------------------------------
------------------------------------------------------------
------------------------------------------------------------
------------------------------------------------------------
------------------------------------------------------------
------------------------------------------------------------
------------------------------------------------------------
------------------------------------------------------------
------------------------------------------------------------
------------------------------------------------------------
------------------------------------------------------------
------------------------------------------------------------
------------------------------------------------------------
------------------------------------------------------------
------------------------------------------------------------
------------------------------------------------------------
------------------------------------------------------------
------------------------------------------------------------
------------------------------------------------------------
------------------------------------------------------------
------------------------------------------------------------
------------------------------------------------------------
------------------------------------------------------------
------------------------------------------------------------
------------------------------------------------------------
------------------------------------------------------------
------------------------------------------------------------
------------------------------------------------------------
------------------------------------------------------------
------------------------------------------------------------
------------------------------------------------------------
------------------------------------------------------------
------------------------------------------------------------
------------------------------------------------------------
------------------------------------------------------------
------------------------------------------------------------
------------------------------------------------------------
------------------------------------------------------------
------------------------------------------------------------
------------------------------------------------------------
------------------------------------------------------------
------------------------------------------------------------
------------------------------------------------------------
------------------------------------------------------------
------------------------------------------------------------
------------------------------------------------------------
------------------------------------------------------------
------------------------------------------------------------
------------------------------------------------------------
------------------------------------------------------------
------------------------------------------------------------
------------------------------------------------------------
------------------------------------------------------------
------------------------------------------------------------
------------------------------------------------------------
---------------------------------------caaagcgagtccctggaatga
aaa---------------------------------------------------------
------------------------------------------------------------
------------------------------------------------------------
------------------------------------------------------------
------------------------------------------------------------
--------------------------------atccaccaaaatattggatgtgc-----
------------------------------------------------------------
------------------------------------------------------------
------------------------------------------------------------
---------------------------------------agattatt--------aggcc
attctgagaattg-----------------------------------------------
----------------------tataatttgtgataaaa---------------------
------------------------------------------------------------
------------------------------------------------------------
------------------------------------------------------------
------------------------------------------------------------
------------------------------------------------------------
------------------------------------------------------------
------------------------------------------------------------
------------------------------------------------------------
------------------------------------------------------------
------------------------------------------------------------
---------------------------------------------------ataaagaaa
c-----------------------------------------------------------
------------------------------------------------------------
------------------------------------------------------------
------------------------------------------------------------
------------------------------------------------------------
---------------
>ERV1-6_DR-I|975388
------------------------------------------------------------
------------------------------------------------------------
--caaagcgagtccctagaactaaaaatccaccaaaatattgggtgtgtaaatttttagg
ccattttgagtattgtgtaatttgtgacagaagtaaagaaac------------------
------------------------------------------------------------
------------------------------------------------------------
------------------------------------------------------------
------------------------------------------------------------
------------------------------------------------------------
------------------------------------------------------------
------------------------------------------------------------
------------------------------------------------------------
------------------------------------------------------------
------------------------------------------------------------
------------------------------------------------------------
----------------------------------------------aaaaccgttaatac
ctaaaaac----------------------------------------------------
------------------------------------------------------------
------------------------------------------------------------
------------------------------------------------------------
------------------------------------------------------------
------------------------------------------------------------
------------------------------------------------------------
------------------------------------------------------------
------------------------------------------------------------
------------------------------------------------------------
------------------------------------------------------------
------------------------------------------------------------
------------------------------------------------------------
------------------------------------------------------------
------------------------------------------------------------
------------------------------------------------------------
------------------------------------------------------------
------------------------------------------------------------
------------------------------------------------------------
------------------------------------------------------------
------------------------------------------------------------
------------------------------------------------------------
------------------------------------------------------------
------------------------------------------------------------
------------------------------------------------------------
------------------------------------------------------------
------------------------------------------------------------
------------------------------------------------------------
------------------------------------------------------------
------------------------------------------------------------
------------------------------------------------------------
------------------------------------------------------------
------------------------------------------------------------
------------------------------------------------------------
------------------------------------------------------------
------------------------------------------------------------
------------------------------------------------------------
------------------------------------------------------------
------------------------------------------------------------
------------------------------------------------------------
------------------------------------------------------------
-----------------------------gaggctctcttatgatttgttaggaatgcaa
ttatcctggacacat--gagaaggtagtctacatga------------------------
------------------------------------------------------------
------------------------------------------------------------
------------------------------------------------------------
------------------------------------------------------------
------------------------------------------------------------
------------------------------------------------------------
------------------------------------------------------------
------------------------------------------------------------
------------------------------------------------------------
------------------------------------------------------------
------------------------------------------------------------
------------------------------------------------------------
------------------------------------------------------------
------------------------------------------------------------
------------------------------------------------------------
------------------------------------------------------------
------------------------------------------------------------
------------------------------------------------------------
------------------------------------------------------------
------------------------------------------------------------
------------------------------------------------------------
------------------------------------------------------------
------------------------------------------------------------
------------------------------------------------------------
------------------------------------------------------------
------------------------------------------------------------
------------------------------------------------------------
------------------------------------------------------------
------------------------------------------------------------
------------------------------------------------------------
------------------------------------------------------------
------------------------------------------------------------
------------------------------------------------------------
-----------------------aaaatttaagaacaattcttgtttggtcaacagatgc
atttaatttatt----------aaaaagaaacaacagacagcccctgctcttgccatgcg
agaatatgaaaaacc-tttttatctgtatgttgcagatagaaaagaa-----cgcatctg
caattttgatgcaaaattcgtgtgatggccggaaaaagtaagcgaaaacatattacagca
ccaagctggatttggtcgctcaaggcactacaccatgttatcagcagggcctcgctgctg
tttactatgcatatgagaaaacatcagctattacaatggacacactgactaattatatat
acacttcacaaggtagctgaattgatacagcaaggaagatttgttctgactcaggccaga
agt-----atatctgacactactggtttttccagacatgacattataaagggcaat----
-------------------atcctctcgaaggagaaagaacttcaca-gaatgcatgacc
gaattgttagcattcaacagattaagac-----ctagagccaaaccaaatatctaatgca
gaacttgattaatttgtgaactgttattgcttcagagatggtttaagaaaacatgtgata
gtttaagaagtcatgctgtagttcaaaaagaaggtaaagaattcattccaattgtggtac
agcattgtgagcaac---------cacaattaactgaa-tttaaggcaataactaaagcc
taccttttaggcaa-aggaaaattgtaaacatctataatgattcagcat---atgcacat
ggtgtctgttacctttttaatgcgatctggaaatttaagaat---------ttaggaaaa
ctgatgacactccaatccaacattatggccaaatcagtgatttaattttagctataattt
accca-----------------------------------taaaacagcttgttgtatca
taaaaggaaataactctgtaggtttata---------tgccaagcaagcatctgaatgta
aagtagctat--------aatcagttttaatttaacctaaactttagataggaaatatga
ttatagtg----------------------------ccacatggcaacatagaagtgcta
tcaaagatatatataaaaaagagagaatatagagatgacatgaaggtttaaggaat----
---------------------------------------------------------cat
ttt--------------------------------------------------gtttttg
gtcaccttatctgcaagcatcagtatataattattcatcagaatgtgaaatttgtgcaca
gaacaatgtc-----------agaaagggcacagcatctcca------------------
--------------------taagcatttagtattgaactttgttgatatgatt-catta
gtaaaaagcaaaagctacatg-ttgtgattatagacagatttagtagat--tggtagagg
ctgtgaatttagcagagcagattgctgagactgtaattaaaattcctaacagaagaaatt
attccaatatttggaatcccgtttgataaaagttcagataatggatcagcatttattcaa
cagacagttaaaatagtaatccaacaagtgcagataaaaaaagaa---gggtttaatatg
tgcttcctacagccaatctcaaggaatactacagtggattaaggaaactttaaaggcaaa
act--gaaaactgaatacaatttttg-tgacacta-aacaaatcgagtgaatgttttgc-
------------------------------------------------------------
------------------------------------------------------------
------------------------------------------------------------
------------------------------------------------------------
--------tatgtcatccaacctggagaccaagtgtacctaagactgtttt---------
----aaagatggaatgc--------accaagatgagaag---------------------
-------------gtgccaatacagtagtgagagcaacaccaactgcattacaagttcaa
aac-----------------------aacaacacctgataccatt---------------
-----taaaccattgtaccagag---------------------ttccgaagtcaagaaa
cagtcaacaaaac-----------------------------------------------
------------------------------------------------------------
------------------------------------------------------------
------------------------------------------------------------
------------------------------------------------------------
---------------
>ERV1-6_DR-I|1136616
aagaaagaaataaatattaataataataataataataaataaataataataaaaaggggg
tttctaagtgaaaatattaggatatgtaatggggaagtagatggatataataaagttgat
tacaaggagagtgcaaagaacaaaaaacccaccaaaaagttggatctgcagactatttgg
tcattcagaaaattgccatctttgtgatttaagtggagaaacccaacctctcttgcccat
aaaaacagtaaaaaattctattacattagatactgtgattaggtgagtgtgtatataata
agataagataagtgtaagaagagaattgttgaaagtttatagatggacgctgaacgcagg
ttgtttagagttaagacctttgaaacagaggaagatcgaagaagagctcaggctttgatt
gagtcagaaggtaaatatactcatttttggaatgagtcaacgtatatagatataaacggg
aaaaaacaaatattaaccgatgaaaaaaaagaagaaattctacaagctttgattagaccg
atcaatctggaaagggcagagacagcatggcctactgtagattggaaagcagccattgaa
aaacatgtaacattaaagacagtaaaaagttatttgtaagaatactgtagaaggtgtgga
attagaagaacatgcacccaaaagccgtttgaattggagattcctttgagtccaaaagta
gtaccgaattatcaaaatcagggagataacccagttatggtgctgaaaaggcctaggctg
gtattatgcgtttggacaagaccaggagaatggaaaaaaaagaaacctgaagtagtaaat
gaggggaggcaaaggtacagaccaaaaattacactaagggaactatgtgtgagagtgaaa
ttaaacaggacagggagaagggcttatccatgtaagatgccaggaagtaatcattaacgt
acaaagatgaaaaaagaaaaaagaatgaggggtaaacgagggaaaagaatgataagagta
catgagaaaaaagaacttcttaaattaatgggggtaggagatattccagaggataaagtg
ggtcttaatatgacagtatgtgagggacgtagaacacaattaactgaatcccttacatat
caatattggaaaggatacatttatgcaagactaaaaaaggctaatttgtgcaaaaagtgg
gaaatagaattggtcagtttgggtgaaaattggatatggagtagtgccacttatgctaca
agattaaaagaattttacctatatcaagataatgatgaatcagaatcaaatagaatgaca
gaagaatgtgcaagggttatattgaagtatctagggaaaaagaatcagctgcagtaaggc
agaaccatacacaaaatacacatgaagataaaagtatagattcaacttggaaaaaaaaaa
catgataataacttgtgatcttgcagattgtgacagctgaaggcctgatgtcagaacaaa
tggcgactccagtagaagtgatatcttccaaatttcctctgctcaagggcatcgtagaag
gaatgtccaagaaatgggagaagaggacaagagggataattaccaagtggccagtaggtg
gaacatttgatttaattaaccttagagatatggatacattaataaaaaaccataaaccca
aagatcagtcagaaaagagaaaaaacagatagaattacagattttagggttatttaagga
tgaggccataattgttagacgccaattaaagaagacatctcaaggggaaagtggaaaagc
tcacatcaaggtgggagagaaagaggaagaattccctcctccttatgctccaccaccccc
aacaacattatatgatcagttgaagaaacagatgccaacaataagtggacaagtgtacat
agaaggggatgtgttgattgaggaaaggaaggaagaagagtcaaatggagatatgaagga
aggagatgccctcataaacatcaagggagctgaaggacgagtaacagaaggaggggtgga
agaacttcagcagagtttgggggaagaactattttattataaaaaaccagaaccaggtat
gctgagccaaaataacagctgcagttcctcaagaatggaagagaatggagaaccggtaaa
agaaattgatgaaacccacttgaaggcagaaaaagagaaactaaaggtaaaaggttacct
agaagctatgcaaaaagacagaactgattttataactgggccaatgacatcatctctgga
tgtgagaaaaaaggatgatagagaaaggcagagaaaaaacactgcatcattcgcaatgct
atctggtggggaagaaactgatgaagaagaagtggagcaacaagagcgccagaagagaag
gaagaaaatgagaagaagagagcctgaactcttgacaggaagattttgtttggaaatgga
tgaagatgaagtaccatatatcagacgactgcgatcaagaacagatcaaaagctacaggc
aagtaaacaatttccgatactactgaaaggacaccaggctgaatatgttccttgggcaaa
ccaggatttggagggcttgatttccagattacctgacattcatgaaggtgcaggaaaatg
gattcgacacttcgaagatgagactacaggcaaactcctggctataggagacattaaagc
ccttttggccaaaatccttggaggctccagactgaatgaactttttgagctatcaggtct
tgaaagtgcaaaagacaatcttggagatgcagcatcatttgacaaccacagacgtgtgat
atgggaaacattgagaaaagaatatccaactcaaatggacccccgtttactgagaggaga
ccaaatggatgacacagagaatccaacaagctacatccagaggcaactgaaaagatggag
agatgatctggagaagaatcctgaggctgacacagtgctatctaccctgttcagaacagc
aatactggaggccatgccacaaccagtgaaaacaaaactagaagatgtggtagggttaca
ttcaaaaccctttaaggaattttgtgattatgtctcacatgctgtcgaacattatagaaa
gcaagagctaagactgaagcagcaagagagagagctccaaagacgattaacacaattgca
gctagatgaattgtcaagtaagaaaaaaaagatacaagcccctatcaagaaagaagacga
ttctattataatggcaccagtggcaattaatccctcaagtaacacatctatgccccctgc
tggagatcaactacatctatcacacaagggagtggtacaacccccaataaacatctatgt
gaacacagaacccagaagaggaaacaactggacccgacccaatgaggctggaagaggcag
aggaagaccaatgcaggtacaaagaccaagaggctttcctacactctgttggggatgtaa
tcagcctggacacattcagaaagactgtccacatgagaatccttgtcaacagtatatgcc
acaacaatggaaccaaggaatgcagtctcaaccatcctggaatcaaaatcgcccacaaca
gcagaatcgcgagcaacaaatgactggcccagtcaatccatggcgtggaccaaatcaagg
atattagggctgcccagagaatcctacggggagaaatcagcttccgatgctatcaaaaaa
tgctgatcaggagccaattatacaactaagcatagaaggaaaaaccatggcagccatgtt
agatactggtgcctgcctaacaagtgtaagcacaaaagatggtactcacctccccaggtc
tggaaaatatgttgagacagtaggattctcgggaataacacaattaaatcccttaacggt
tccggtactgatgaagattaaggacaatgaaataaaaatacctatcctgatatctgatca
aactccaataaatctacttggaagagacgcattgtgcaagctcaacctgaagatctggtg
ctcccctgatggtttatatatatagacaatgataaagctaaatggatgatgatgaccaaa
tgccaaagaagtgaactgatcatctactggataggagaaattaaagaccaagtagaaaaa
gtgatttcagcttggggcaaatacatagaagagaaactgataaaatccaaaagaccaaat
gaagaaccacactgcactgttatttacgataacgaacaagatgaagacttagaaagactt
tggcttgaaaaaacaaggaatcacaaaatcttgttgaaatccccatatataataataggg
cctcaaggagcagttttgaaaatagaagaaaatgatttccttaaagagtggtttagggtc
ccagattcaacaccccatgtcaccctttatgttagtaagggatgttcttcacaagagtta
ggacccatgttaagacatgcagaatctagggaatgggaaaggactgaaaatgagggaata
taccaatcaaaggatagaatctacttaaaaatactatgggaaactgaaatgatagggcaa
ccccaagaggtagagatagctgtggaaaaagatatagtacattcaaagacccttgaacta
ttaaaagaaatggaaacaaatgttccagaagaattatggtcaaaacatgaaactgatgta
ggactagtgaaatcagcaaaccctgttagaataaaaacaaaaccaggtgtaagattcccc
agaagatcacaataccccctaaaaaaagaagcaatagaaggaattagaaaaaccatagaa
ggattacagcagacaggagtgttgatagaaacttcagctttctgtaatacacccatattg
ccggtagaattagtagataaggctaaatggcgattagttcatgacttacgagcaataaat
gaaataacagaagattggacagaagcctgcagaggtgccaaatccccatactctgttaac
aaatgttccacccacagctacctattttactgttattgatttgtgctctgcctttttcag
catacctttagcagaggaaagtagacatctttttgcgtttacctatcaaggtaaacagta
tacttacaccagaatgccacagggatttaagcactcgccacatatattcaatcaaatctt
aaaaacagatttggaagaattgataattaatagtacactcattcaatatgtggatgactt
gctgatctgctcccctacactggagcagtgtcaccaagactccataaaagtgttgcaaaa
attggcagaaggagggcacaaagtttctaaagaaaaattacagtattgtctaccccaggt
agaatacctaggacgcataatcgctcacaaaacaaaggctatatcaccaaatcagttaaa
aggaatagctaaaatacctcaaccacaaacagtgtgccaaatgatgacgtttttgggaat
gatggggtttagcgctgattggatagagaattatgctataaaaactgcttctttgcgaac
gttaattaaggaagcaggacaccaaaatttgaaagtgactcttgtatggacaactgatgc
tctgatagcatttgagtcacttaaaagggaactgcagacagctcctgctcttaccatgcc
agattatgataaacc-tttccacttatatgtttctgacaggaaatatggatatgcatcag
cagtattgatgcagaatacatgtgatggctgaaaaaagcaagcaatagcatattacagca
ccaagctggatatggttgctcaaggctatcctccatgcaatcagcagggtctggccgcag
ttcactatgcatatgaaaaggcatcagcaataactatgggt-tatccagtaattatttat
acacatcataaagtagttgaattattggagcagggaagatttgttttgactcaggccaga
agtttgacatatttatctcttttgacttacccagatataaccataaagcgatgtactact
gtaaacccggccaattatattcccctagagggggaaggaacgcctcatgattgcgttgct
gagtctttggcctttaccagattaagaccagatttagaatcagctccaatattcaatgct
gaacttgactattttgtggatggttcttgcttcagagatcatttgggatatcatgct---
--------ggatatgctgtagttcaaaaggaaggagaaaatttcaatccaattgtggtac
agcattgtgatcaaccatgctctgcacaattggctgaa-ctgaaggcattgactaaagcc
tgtgttttaggcaataacaaaattgtaaacatttatacagattcagcgt---atgcacat
ggtgtctgtcatctctttggggctatttggaaacaaagagga--------tttaagaaaa
ctgacggcactccaattcagcattctgaccaaatcaatgatttgatcttagctatgatgt
atccaaaaaagcttgcaattattaaatgccaagcacacaaaaaaggtagggattacatca
taaaaggaaacaatgcagcagattcata---------tgccaaacaagcctctgggtgca
aagtagcagttatggccccatctgttctgatccaaccaaagccacaaatagaagatgtag
taagaatgcaggaacaagctacaccatatgagttaacaacatggcagcatagaggggcta
ctagggatacaa---------atggattgtggagatcccatgaagggctaataattgctc
ccacaccacttctgacaattttaatatcagg----------tgcccatggcttcgaccat
tgcgggaggggtgaggtt-------------cttaggaagataaagcaacaaggcttttg
gtctccctatttgcaggctacagttgataattatctatccgaatgtgaaatttgtgcaca
aaataatgtc-----------aggaaagggacatcagcacccatagga------catata
ccagtaccagaaggaccatttaaacatttagtgctagattttgtggacatgataaaatca
gtagggggcaaaagatacatgcttgtagtaatagacagattcagcagat--gggtagaag
ctgtgccatccccagatcaagctgctggaactgtgatt-aaatttttgacaagagaggtc
attcccagatttggaattccatctcagataagctcagacaatggatcagcatttattcag
aaaactgttaagacagtgattcaacaattgagaataaagcaaaga-------ttgggatg
tgtatatcacccccaatctcaaggaatggtagaacgagttaatggaacactaaaggc---
------aaaattaaacaaaatttgtgctgacacaagaatgaattgggtggatgctctacc
attagccttgatgagctatagaatgcagacaaatagaataacaaatttaacgccccatga
aatgctcactggcagaccaatgcctgctccccatctgagagggccatacgaaggtcctcc
actagagcagttgcaaactgaactaagagcgtatatacgacaattgacttcta-------
------tacatgaagctattcattcacaggagcagaacaggtgagtaagagaggaagaag
atacaccatgtctaatacaacctggagaccaggtttatttaagagtttttag--------
--aaggaaatggaatga--------accaagaagagagg---------------------
-------------gtccttatacagtagtaagagcaacctcaactgcaattcaagtagag
aat-----------------------agcaacacctggtatcatc---------------
-----tgaatcattgtactagag---------------------tacctagattaagaga
aagacaacaagacctagaaagtttaggggaacaacagaacaacgatccattgataaatca
tgtaaatactcaagaggttgagggagaacagcatataacatcaaat--------------
----------------------aacagttttttgagtccca-------------------
-------------tccagggcagcatgactcgat----------------------caaa
gaaggagatgcagaaat--------------------------atctgatgcagacctac
gggtggc-----tgg
>ERV1-6_DR-I|1574533
------------------------------------------------------------
------------------------------------------------------------
------------------------------------------------------------
------------------------------------------------------------
------------------------------------------------------------
------------------------------------------------------------
------------------------------------------------------------
------------------------------------------------------------
------------------------------------------------------------
------------------------------------------------------------
------------------------------------------------------------
------------------------------------------------------------
------------------------------------------------------------
------------------------------------------------------------
------------------------------------------------------------
------------------------------------------------------------
------------------------------------------------------------
------------------------------------------------------------
------------------------------------------------------------
------------------------------------------------------------
------------------------------------------------------------
------------------------------------------------------------
------------------------------------------------------------
------------------------------------------------------------
------------------------------------------------------------
------------------------------------------------------------
------------------------------------------------------------
------------------------------------------------------------
------------------------------------------------------------
------------------------------------------------------------
------------------------------------------------------------
------------------------------------------------------------
------------------------------------------------------------
------------------------------------------------------------
------------------------------------------------------------
------------------------------------------------------------
------------------------------------------------------------
------------------------------------------------------------
------------------------------------------------------------
------------------------------------------------------------
------------------------------------------------------------
------------------------------------------------------------
------------------------------------------------------------
------------------------------------------------------------
------------------------------------------------------------
------------------------------------------------------------
------------------------------------------------------------
------------------------------------------------------------
------------------------------------------------------------
------------------------------------------------------------
------------------------------------------------------------
------------------------------------------------------------
------------------------------------------------------------
------------------------------------------------------------
------------------------------------------------------------
------------------------------------------------------------
------------------------------------------------------------
------------------------------------------------------------
------------------------------------------------------------
------------------------------------------------------------
------------------------------------------------------------
------------------------------------------------------------
------------------------------------------------------------
------------------------------------------------------------
------------------------------------------------------------
------------------------------------------------------------
------------------------------------------------------------
------------------------------------------------------------
------------------------------------------------------------
------------------------------------------------------------
------------------------------------------------------------
------------------------------------------------------------
------------------------------------------------------------
------------------------------------------------------------
------------------------------------------------------------
------------------------------------------------------------
------------------------------------------------------------
------------------------------------------------------------
------------------------------------------------------------
------------------------------------------------------------
------------------------------------------------------------
------------------------------------------------------------
------------------------------------------------------------
------------------------------------------------------------
------------------------------------------------------------
------------------------------------------------------------
------------------------------------------------------------
------------------------------------------------------------
------------------------------------------------------------
------------------------------------------------------------
------------------------------------------------------------
------------------------------------------------------------
------------------------------------------------------------
------------------------------------------------------------
------------------------------------------------------------
------------------------------------------------------------
------------------------------------------------------------
------------------------------------------------------------
------------------------------------------------------------
------------------------------------------------------------
------------------------------------------------------------
----------------------------------tagagtcacaccaaatatctaatgca
gaacttgattactttgtggactgttgttgcttcagagatgatttataaaagcatgtg---
--------agttatgctgtagttcaaaaagaaggtaaagaattcaatccaattgtagtac
agcattgtgaacacccttgctctgctcaattgactgaa-tgtaaagcaataactaaagcc
taccttttaggcaa-aggaaatttctaaacatctatactgaatcagcat---atgcacat
ggtgtctgttaccattttggtgcaatctggaaatttaagaaa---------ttaaaaaaa
attatg--tctctaatccaacattctgaccagaccaatgatttaattttagttataatgt
acccaaaacagcttgcaatcttttaatataagg--cacataaaaggcatttgttgcatca
taaaaggaaataa--ctgtaggtttata---------tgctaagcaagcatctgaattta
gagtagctat--------aaacagttttag------gcgaaccttagataggaaatatga
taagagtg----------------------------caacatggaaactt--cagtgcta
tcaaagattttaa--------aaagaatatggagatgacatgaaagttttatgaat----
-----cctcttttgactattttaacatcaga----------tgcacatggttttggccat
tgt-gaaagaatgaggtc-------------cttaaaaacataaagcaacagtgtttttg
gtcacc------------------------ttatctatcagaatataaaatgtatccaca
agacaatatc-----------agaaagggcacagcaacaccattagga------catata
ctagggcatgaaggaccatttaagcatttag-----------------------------
------------------------------------------------------------
------------------------------------------------------------
------------------------------------------------------------
------------------------------------------------------------
------------------------------------------------------------
------------------------------------------------------------
------------------------------------------------------------
------------------------------------------------------------
------------------------------------------------------------
------------------------------------------------------------
------------------------------------------------------------
------------------------------------------------------------
------------------------------------------------------------
------------------------------------------------------------
------------------------------------------------------------
------------------------------------------------------------
------------------------------------------------------------
------------------------------------------------------------
------------------------------------------------------------
------------------------------------------------------------
---------------
>ERV1-6_DR-I|1574534
------------------------------------------------------------
------------------------------------------------------------
------------------------------------------------------------
------------------------------------------------------------
------------------------------------------------------------
------------------------------------------------------------
------------------------------------------------------------
------------------------------------------------------------
------------------------------------------------------------
------------------------------------------------------------
------------------------------------------------------------
------------------------------------------------------------
------------------------------------------------------------
------------------------------------------------------------
------------------------------------------------------------
------------------------------------------------------------
------------------------------------------------------------
------------------------------------------------------------
------------------------------------------------------------
------------------------------------------------------------
------------------------------------------------------------
------------------------------------------------------------
------------------------------------------------------------
------------------------------------------------------------
------------------------------------------------------------
------------------------------------------------------------
------------------------------------------------------------
------------------------------------------------------------
------------------------------------------------------------
------------------------------------------------------------
------------------------------------------------------------
------------------------------------------------------------
------------------------------------------------------------
------------------------------------------------------------
------------------------------------------------------------
------------------------------------------------------------
------------------------------------------------------------
------------------------------------------------------------
------------------------------------------------------------
------------------------------------------------------------
------------------------------------------------------------
------------------------------------------------------------
------------------------------------------------------------
------------------------------------------------------------
------------------------------------------------------------
------------------------------------------------------------
------------------------------------------------------------
------------------------------------------------------------
------------------------------------------------------------
------------------------------------------------------------
------------------------------------------------------------
------------------------------------------------------------
------------------------------------------------------------
------------------------------------------------------------
------------------------------------------------------------
------------------------------------------------------------
------------------------------------------------------------
------------------------------------------------------------
------------------------------------------------------------
------------------------------------------------------------
------------------------------------------------------------
------------------------------------------------------------
------------------------------------------------------------
------------------------------------------------------------
------------------------------------------------------------
------------------------------------------------------------
------------------------------------------------------------
------------------------------------------------------------
------------------------------------------------------------
------------------------------------------------------------
------------------------------------------------------------
------------------------------------------------------------
------------------------------------------------------------
------------------------------------------------------------
------------------------------------------------------------
------------------------------------------------------------
------------------------------------------------------------
------------------------------------------------------------
------------------------------------------------------------
------------------------------------------------------------
------------------------------------------------------------
------------------------------------------------------------
------------------------------------------------------------
------------------------------------------------------------
------------------------------------------------------------
------------------------------------------------------------
------------------------------------------------------------
------------------------------------------------------------
------------------------------------------------------------
------------------------------------------------------------
------------------------------------------------------------
------------------------------------------------------------
------------------------------------------------------------
------------------------------------------------------------
------------------------------------------------------------
------------------------------------------------------------
------------------------------------------------------------
------------------------------------------------------------
------------------------------------------------------------
------------------------------------------------------------
------------------------------------------------------------
------------------------------------------------------------
------------------------------------------------------------
------------------------------------------------------------
------------------------------------------------------------
------------------------------------------------------------
------------------------------------------------------------
------------------------------------------------------------
------------------------------------------------------------
------------------------------------------------------------
------------------------------------------------------------
------------------------------------------------------------
------------------------------------------------------------
------------------------------------------------------------
------------------------------------------------------------
------------------------------------------------------------
------------------------------------------------------------
------------------------------------------------------------
------------------------------------------------------------
------------------------------------------------------------
------------------------------------------------------------
------------------------------------------------------------
------------------------------------------------------------
------------------------------------------------------------
------------------------------------------------------------
------------------------------------------------------------
------------------------------------------------------------
------------------------------------------------------------
------------------------------------------------------------
------------------------------------------------------------
------------------tatacagtagcgagaacaacatcaactgcattacaagttcaa
aaca--------------------aaaacaacacctggtaccgtt---------------
-----taaaccattgtaccagat---------------------ttcctaagctaagaaa
cag---------------------------------------------------------
------------------------------------------------------------
------------------------------------------------------------
------------------------------------------------------------
------------------------------------------------------------
---------------
>ERV1-6_DR-I|1574535
------------------------------------------------------------
------------------------------------------------------------
------------------------------------------------------------
------------------------------------------------------------
------------------------------------------------------------
------------------------------------------------------------
------------------------------------------------------------
------------------------------------------------------------
------------------------------------------------------------
------------------------------------------------------------
------------------------------------------------------------
------------------------------------------------------------
------------------------------------------------------------
------------------------------------------------------------
------------------------------------------------------------
------------------------------------------------------------
------------------------------------------------------------
------------------------------------------------------------
------------------------------------------------------------
------------------------------------------------------------
------------------------------------------------------------
------------------------------------------------------------
------------------------------------------------------------
------------------------------------------------------------
------------------------------------------------------------
------------------------------------------------------------
------------------------------------------------------------
------------------------------------------------------------
------------------------------------------------------------
------------------------------------------------------------
------------------------------------------------------------
------------------------------------------------------------
------------------------------------------------------------
------------------------------------------------------------
------------------------------------------------------------
------------------------------------------------------------
------------------------------------------------------------
------------------------------------------------------------
------------------------------------------------------------
------------------------------------------------------------
------------------------------------------------------------
------------------------------------------------------------
------------------------------------------------------------
------------------------------------------------------------
------------------------------------------------------------
------------------------------------------------------------
------------------------------------------------------------
------------------------------------------------------------
------------------------------------------------------------
------------------------------------------------------------
------------------------------------------------------------
------------------------------------------------------------
------------------------------------------------------------
------------------------------------------------------------
------------------------------------------------------------
------------------------------------------------------------
------------------------------------------------------------
------------------------------------------------------------
------------------------------------------------------------
------------------------------------------------------------
------------------------------------------------------------
------------------------------------------------------------
------------------------------------------------------------
------------------------------------------------------------
------------------------------------------------------------
------------------------------------------------------------
------------------------------------------------------------
------------------------------------------------------------
------------------------------------------------------------
------------------------------------------------------------
------------------------------------------------------------
------------------------------------------------------------
------------------------------------------------------------
------------------------------------------------------------
------------------------------------------------------------
------------------------------------------------------------
------------------------------------------------------------
------------------------------------------------------------
------------------------------------------------------------
------------------------------------------------------------
------------------------------------------------------------
------------------------------------------------------------
------------------------------------------------------------
------------------------------------------------------------
------------------------------------------------------------
------------------------------------------------------------
------------------------------------------------------------
------------------------------------------------------------
------------------------------------------------------------
------------------------------------------------------------
------------------------------------------------------------
------------------------------------------------------------
------------------------------------------------------------
------------------------------------------------------------
------------------------------------------------------------
------------------------------------------------------------
------------------------------------------------------------
------------------------------------------------------------
------------------------------------------------------------
------------------------------------------------------------
------------------------------------------------------------
------------------------------------------------------------
------------------------------------------------------------
------------------------------------------------------------
------------------------------------------------------------
------------------------------------------------------------
------------------------------------------------------------
------------------------------------------------------------
------------------------------------------------------------
------------------------------------------------------------
------------------------------------------------------------
------------------------------------------------------------
------------------------------------------------------------
------------------------------------------------------------
------------------------------------------------------------
------------------------------------------------------------
------------------------------------------------------------
------------------------------------------------------------
------------------------------------------------------------
------------------------------------------------------------
------------------------------------------------------------
------------------------------------------------------------
------------------------------------------------------------
------------------------------------------------------------
------------------------------------------------------------
------------------------------------------------------------
------------------------------------------------------------
------------------------------------------------------------
------------------------------------------------------------
------------------------------------------------------------
------------------tatacagtagcgagaacaacatcaactgcattacaagttcaa
aaca--------------------aaaacaacacctggtaccgtt---------------
-----taaaccattgtaccagag---------------------ttcctaagctaagaaa
cagtcaaaaaaa------------------------------------------------
------------------------------------------------------------
------------------------------------------------------------
------------------------------------------------------------
------------------------------------------------------------
---------------
>ERV1-6_DR-I|1574536
------------------------------------------------------------
------------------------------------------------------------
------------------------------------------------------------
------------------------------------------------------------
------------------------------------------------------------
------------------------------------------------------------
------------------------------------------------------------
------------------------------------------------------------
------------------------------------------------------------
------------------------------------------------------------
------------------------------------------------------------
------------------------------------------------------------
------------------------------------------------------------
------------------------------------------------------------
------------------------------------------------------------
------------------------------------------------------------
------------------------------------------------------------
------------------------------------------------------------
------------------------------------------------------------
------------------------------------------------------------
------------------------------------------------------------
------------------------------------------------------------
------------------------------------------------------------
------------------------------------------------------------
------------------------------------------------------------
------------------------------------------------------------
------------------------------------------------------------
------------------------------------------------------------
------------------------------------------------------------
------------------------------------------------------------
------------------------------------------------------------
------------------------------------------------------------
------------------------------------------------------------
------------------------------------------------------------
------------------------------------------------------------
------------------------------------------------------------
------------------------------------------------------------
------------------------------------------------------------
------------------------------------------------------------
------------------------------------------------------------
------------------------------------------------------------
------------------------------------------------------------
------------------------------------------------------------
------------------------------------------------------------
------------------------------------------------------------
------------------------------------------------------------
------------------------------------------------------------
------------------------------------------------------------
------------------------------------------------------------
------------------------------------------------------------
------------------------------------------------------------
------------------------------------------------------------
------------------------------------------------------------
------------------------------------------------------------
------------------------------------------------------------
------------------------------------------------------------
------------------------------------------------------------
------------------------------------------------------------
------------------------------------------------------------
------------------------------------------------------------
------------------------------------------------------------
------------------------------------------------------------
------------------------------------------------------------
------------------------------------------------------------
------------------------------------------------------------
------------------------------------------------------------
------------------------------------------------------------
------------------------------------------------------------
------------------------------------------------------------
------------------------------------------------------------
------------------------------------------------------------
------------------------------------------------------------
------------------------------------------------------------
------------------------------------------------------------
------------------------------------------------------------
------------------------------------------------------------
------------------------------------------------------------
------------------------------------------------------------
------------------------------------------------------------
------------------------------------------------------------
------------------------------------------------------------
------------------------------------------------------------
------------------------------------------------------------
------------------------------------------------------------
------------------------------------------------------------
------------------------------------------------------------
------------------------------------------------------------
------------------------------------------------------------
------------------------------------------------------------
------------------------------------------------------------
------------------------------------------------------------
------------------------------------------------------------
------------------------------------------------------------
------------------------------------------------------------
------------------------------------------------------------
------------------------------------------------------------
------------------------------------------------------------
------------------------------------------------------------
------------------------------------------------------------
------------------------------------------------------------
------------------------------------------------------------
------------------------------------------------------------
------------------------------------------------------------
------------------------------------------------------------
------------------------------------------------------------
------------------------------------------------------------
------------------------------------------------------------
------------------------------------------------------------
------------------------------------------------------------
------------------------------------------------------------
------------------------------------------------------------
------------------------------------------------------------
------------------------------------------------------------
------------------------------------------------------------
------------------------------------------------------------
------------------------------------------------------------
------------------------------------------------------------
------------------------------------------------------------
------------------------------------------------------------
------------------------------------------------------------
------------------------------------------------------------
------------------------------------------------------------
------------------------------------------------------------
------------------------------------------------------------
------------------------------------------------------------
------------------------------------------------------------
------------------------------------------------------------
------------------------------------------------------------
------------------------------------------------------------
------------------------------------------------------------
------------------tatacagtagtgagagcaacatcaactgcattacaagttcaa
aaca--------------------aaaacaacacctggtaccgtt---------------
-----taaaccattgtaccagag---------------------ttcctaagctaagaaa
cag---------------------------------------------------------
------------------------------------------------------------
------------------------------------------------------------
------------------------------------------------------------
------------------------------------------------------------
---------------
>ERV1-6_DR-I|1574537
------------------------------------------------------------
------------------------------------------------------------
------------------------------------------------------------
------------------------------------------------------------
------------------------------------------------------------
------------------------------------------------------------
------------------------------------------------------------
------------------------------------------------------------
------------------------------------------------------------
------------------------------------------------------------
------------------------------------------------------------
------------------------------------------------------------
------------------------------------------------------------
------------------------------------------------------------
------------------------------------------------------------
------------------------------------------------------------
------------------------------------------------------------
------------------------------------------------------------
------------------------------------------------------------
------------------------------------------------------------
------------------------------------------------------------
------------------------------------------------------------
------------------------------------------------------------
------------------------------------------------------------
------------------------------------------------------------
------------------------------------------------------------
------------------------------------------------------------
------------------------------------------------------------
------------------------------------------------------------
------------------------------------------------------------
------------------------------------------------------------
------------------------------------------------------------
------------------------------------------------------------
------------------------------------------------------------
------------------------------------------------------------
------------------------------------------------------------
------------------------------------------------------------
------------------------------------------------------------
------------------------------------------------------------
------------------------------------------------------------
------------------------------------------------------------
------------------------------------------------------------
------------------------------------------------------------
------------------------------------------------------------
------------------------------------------------------------
------------------------------------------------------------
------------------------------------------------------------
------------------------------------------------------------
------------------------------------------------------------
------------------------------------------------------------
------------------------------------------------------------
------------------------------------------------------------
------------------------------------------------------------
------------------------------------------------------------
------------------------------------------------------------
------------------------------------------------------------
------------------------------------------------------------
------------------------------------------------------------
------------------------------------------------------------
------------------------------------------------------------
------------------------------------------------------------
------------------------------------------------------------
------------------------------------------------------------
------------------------------------------------------------
------------------------------------------------------------
------------------------------------------------------------
------------------------------------------------------------
------------------------------------------------------------
------------------------------------------------------------
------------------------------------------------------------
------------------------------------------------------------
------------------------------------------------------------
------------------------------------------------------------
------------------------------------------------------------
------------------------------------------------------------
------------------------------------------------------------
------------------------------------------------------------
------------------------------------------------------------
------------------------------------------------------------
------------------------------------------------------------
------------------------------------------------------------
------------------------------------------------------------
------------------------------------------------------------
------------------------------------------------------------
------------------------------------------------------------
------------------------------------------------------------
------------------------------------------------------------
------------------------------------------------------------
------------------------------------------------------------
------------------------------------------------------------
------------------------------------------------------------
------------------------------------------------------------
------------------------------------------------------------
------------------------------------------------------------
------------------------------------------------------------
------------------------------------------------------------
------------------------------------------------------------
------------------------------------------------------------
------------------------------------------------------------
------------------------------------------------------------
------------------------------------------------------------
------------------------------------------------------------
------------------------------------------------------------
------------------------------------------------------------
------------------------------------------------------------
------------------------------------------------------------
------------------------------------------------------------
------------------------------------------------------------
------------------------------------------------------------
------------------------------------------------------------
------------------------------------------------------------
------------------------------------------------------------
------------------------------------------------------------
------------------------------------------------------------
------------------------------------------------------------
------------------------------------------------------------
------------------------------------------------------------
------------------------------------------------------------
------------------------------------------------------------
------------------------------------------------------------
------------------------------------------------------------
------------------------------------------------------------
------------------------------------------------------------
------------------------------------------------------------
------------------------------------------------------------
------------------------------------------------------------
------------------------------------------------------------
------------------------------------------------------------
------------------------------------------------------------
------------------------------------------------------------
-----------------ttaaacagtagccagaacaacatcaactgcattacaagttcaa
aaca--------------------aaaacaacacctggtaccgtt---------------
-----taaaccattgtaccagag---------------------ttcctaagctaagaaa
cag---------------------------------------------------------
------------------------------------------------------------
------------------------------------------------------------
------------------------------------------------------------
------------------------------------------------------------
---------------
>ERV1-6_DR-I|1574538
------------------------------------------------------------
------------------------------------------------------------
------------------------------------------------------------
------------------------------------------------------------
------------------------------------------------------------
------------------------------------------------------------
------------------------------------------------------------
------------------------------------------------------------
------------------------------------------------------------
------------------------------------------------------------
------------------------------------------------------------
------------------------------------------------------------
------------------------------------------------------------
------------------------------------------------------------
------------------------------------------------------------
------------------------------------------------------------
------------------------------------------------------------
------------------------------------------------------------
------------------------------------------------------------
------------------------------------------------------------
------------------------------------------------------------
------------------------------------------------------------
------------------------------------------------------------
------------------------------------------------------------
------------------------------------------------------------
------------------------------------------------------------
------------------------------------------------------------
------------------------------------------------------------
------------------------------------------------------------
------------------------------------------------------------
------------------------------------------------------------
------------------------------------------------------------
------------------------------------------------------------
------------------------------------------------------------
------------------------------------------------------------
------------------------------------------------------------
------------------------------------------------------------
------------------------------------------------------------
------------------------------------------------------------
------------------------------------------------------------
------------------------------------------------------------
------------------------------------------------------------
------------------------------------------------------------
------------------------------------------------------------
------------------------------------------------------------
------------------------------------------------------------
------------------------------------------------------------
------------------------------------------------------------
------------------------------------------------------------
------------------------------------------------------------
------------------------------------------------------------
------------------------------------------------------------
------------------------------------------------------------
------------------------------------------------------------
------------------------------------------------------------
------------------------------------------------------------
------------------------------------------------------------
------------------------------------------------------------
------------------------------------------------------------
------------------------------------------------------------
------------------------------------------------------------
------------------------------------------------------------
------------------------------------------------------------
------------------------------------------------------------
------------------------------------------------------------
------------------------------------------------------------
------------------------------------------------------------
------------------------------------------------------------
------------------------------------------------------------
------------------------------------------------------------
------------------------------------------------------------
------------------------------------------------------------
------------------------------------------------------------
------------------------------------------------------------
------------------------------------------------------------
------------------------------------------------------------
------------------------------------------------------------
------------------------------------------------------------
------------------------------------------------------------
------------------------------------------------------------
------------------------------------------------------------
------------------------------------------------------------
------------------------------------------------------------
------------------------------------------------------------
------------------------------------------------------------
------------------------------------------------------------
------------------------------------------------------------
------------------------------------------------------------
------------------------------------------------------------
------------------------------------------------------------
------------------------------------------------------------
------------------------------------------------------------
------------------------------------------------------------
------------------------------------------------------------
------------------------------------------------------------
------------------------------------------------------------
------------------------------------------------------------
------------------------------------------------------------
------------------------------------------------------------
------------------------------------------------------------
------------------------------------------------------------
------------------------------------------------------------
------------------------------------------------------------
------------------------------------------------------------
------------------------------------------------------------
------------------------------------------------------------
------------------------------------------------------------
------------------------------------------------------------
------------------------------------------------------------
------------------------------------------------------------
------------------------------------------------------------
------------------------------------------------------------
------------------------------------------------------------
------------------------------------------------------------
------------------------------------------------------------
------------------------------------------------------------
------------------------------------------------------------
------------------------------------------------------------
------------------------------------------------------------
------------------------------------------------------------
------------------------------------------------------------
------------------------------------------------------------
------------------------------------------------------------
------------------------------------------------------------
------------------------------------------------------------
------------------------------------------------------------
------------------------------------------------------------
------------------------------------------------------------
------------------------------------------------------------
------------------------------------------------------------
------------------tatacagtaaagagagcaacatcaactgcattacaagttcaa
aaca--------------------acaacaacacctactaccgtt---------------
-----taaaccattgtaccagag---------------------ttcctaagctaagaaa
cagtcaaaaa--------------------------------------------------
------------------------------------------------------------
------------------------------------------------------------
------------------------------------------------------------
------------------------------------------------------------
---------------
>ERV1-6_DR-I|1574539
------------------------------------------------------------
------------------------------------------------------------
------------------------------------------------------------
------------------------------------------------------------
------------------------------------------------------------
------------------------------------------------------------
------------------------------------------------------------
------------------------------------------------------------
------------------------------------------------------------
------------------------------------------------------------
------------------------------------------------------------
------------------------------------------------------------
------------------------------------------------------------
------------------------------------------------------------
------------------------------------------------------------
------------------------------------------------------------
------------------------------------------------------------
------------------------------------------------------------
------------------------------------------------------------
------------------------------------------------------------
------------------------------------------------------------
------------------------------------------------------------
------------------------------------------------------------
------------------------------------------------------------
------------------------------------------------------------
------------------------------------------------------------
------------------------------------------------------------
------------------------------------------------------------
------------------------------------------------------------
------------------------------------------------------------
------------------------------------------------------------
------------------------------------------------------------
------------------------------------------------------------
------------------------------------------------------------
------------------------------------------------------------
------------------------------------------------------------
------------------------------------------------------------
------------------------------------------------------------
------------------------------------------------------------
------------------------------------------------------------
------------------------------------------------------------
------------------------------------------------------------
------------------------------------------------------------
------------------------------------------------------------
------------------------------------------------------------
------------------------------------------------------------
------------------------------------------------------------
------------------------------------------------------------
------------------------------------------------------------
------------------------------------------------------------
------------------------------------------------------------
------------------------------------------------------------
------------------------------------------------------------
------------------------------------------------------------
------------------------------------------------------------
------------------------------------------------------------
------------------------------------------------------------
------------------------------------------------------------
------------------------------------------------------------
------------------------------------------------------------
------------------------------------------------------------
------------------------------------------------------------
------------------------------------------------------------
------------------------------------------------------------
------------------------------------------------------------
------------------------------------------------------------
------------------------------------------------------------
------------------------------------------------------------
------------------------------------------------------------
------------------------------------------------------------
------------------------------------------------------------
------------------------------------------------------------
------------------------------------------------------------
------------------------------------------------------------
------------------------------------------------------------
------------------------------------------------------------
------------------------------------------------------------
------------------------------------------------------------
------------------------------------------------------------
------------------------------------------------------------
------------------------------------------------------------
------------------------------------------------------------
------------------------------------------------------------
------------------------------------------------------------
------------------------------------------------------------
------------------------------------------------------------
------------------------------------------------------------
------------------------------------------------------------
------------------------------------------------------------
------------------------------------------------------------
------------------------------------------------------------
------------------------------------------------------------
------------------------------------------------------------
------------------------------------------------------------
------------------------------------------------------------
------------------------------------------------------------
------------------------------------------------------------
------------------------------------------------------------
------------------------------------------------------------
------------------------------------------------------------
------------------------------------------------------------
------------------------------------------------------------
------------------------------------------------------------
------------------------------------------------------------
------------------------------------------------------------
------------------------------------------------------------
------------------------------------------------------------
------------------------------------------------------------
------------------------------------------------------------
------------------------------------------------------------
------------------------------------------------------------
------------------------------------------------------------
------------------------------------------------------------
------------------------------------------------------------
------------------------------------------------------------
------------------------------------------------------------
------------------------------------------------------------
------------------------------------------------------------
------------------------------------------------------------
------------------------------------------------------------
------------------------------------------------------------
------------------------------------------------------------
------------------------------------------------------------
------------------------------------------------------------
------------------------------------------------------------
------------------------------------------------------------
------------------------------------------------------------
------------------------------------------------------------
------------------------------------------------------------
------------------------------------------------------------
------------------tatacagtagcgagaacaacatcaactgcattacaagttcaa
aaca--------------------aaaacaacacctggtaccgtt---------------
-----taaaccattgtaccagat---------------------ttcctaagctaagaaa
cag---------------------------------------------------------
------------------------------------------------------------
------------------------------------------------------------
------------------------------------------------------------
------------------------------------------------------------
---------------
>ERV1-6_DR-I|1690570
------------------------------------------------------------
------------------------------------------------------------
------------------------------------------------------------
------------------------------------------------------------
------------------------------------------------------------
------------------------------------------------------------
------------------------------------------------------------
------------------------------------------------------------
------------------------------------------------------------
------------------------------------------------------------
------------------------------------------------------------
------------------------------------------------------------
------------------------------------------------------------
------------------------------------------------------------
------------------------------------------------------------
------------------------------------------------------------
------------------------------------------------------------
------------------------------------------------------------
------------------------------------------------------------
------------------------------------------------------------
------------------------------------------------------------
------------------------------------------------------------
------------------------------------------------------------
------------------------------------------------------------
------------------------------------------------------------
------------------------------------------------------------
------------------------------------------------------------
------------------------------------------------------------
------------------------------------------------------------
------------------------------------------------------------
------------------------------------------------------------
------------------------------------------------------------
------------------------------------------------------------
------------------------------------------------------------
------------------------------------------------------------
------------------------------------------------------------
------------------------------------------------------------
------------------------------------------------------------
------------------------------------------------------------
------------------------------------------------------------
------------------------------------------------------------
------------------------------------------------------------
------------------------------------------------------------
------------------------------------------------------------
------------------------------------------------------------
------------------------------------------------------------
------------------------------------------------------------
------------------------------------------------------------
------------------------------------------------------------
------------------------------------------------------------
------------------------------------------------------------
------------------------------------------------------------
------------------------------------------------------------
------------------------------------------------------------
------------------------------------------------------------
------------------------------------------------------------
------------------------------------------------------------
------------------------------------------------------------
------------------------------------------------------------
------------------------------------------------------------
------------------------------------------------------------
------------------------------------------------------------
------------------------------------------------------------
------------------------------------------------------------
------------------------------------------------------------
------------------------------------------------------------
------------------------------------------------------------
------------------------------------------------------------
------------------------------------------------------------
------------------------------------------------------------
------------------------------------------------------------
------------------------------------------------------------
------------------------------------------------------------
------------------------------------------------------------
------------------------------------------------------------
------------------------------------------------------------
------------------------------------------------------------
------------------------------------------------------------
------------------------------------------------------------
------------------------------------------------------------
------------------------------------------------------------
------------------------------------------------------------
------------------------------------------------------------
------------------------------------------------------------
------------------------------------------------------------
------------------------------------------------------------
------------------------------------------------------------
------------------------------------------------------------
------------------------------------------------------------
------------------------------------------------------------
------------------------------------------------------------
------------------------------------------------------------
------------------------------------------------gatgtttgattc
c-----------------------------------------------------------
------------gcc-tctccactggagtg------------------------------
------------------------------------------------------------
------------------------------------------------------------
------------------------------------------------------------
---caacataagattgctga----------------------------------------
------------------------------------------------------------
------------------------------------------------------------
------------------------------------------------------------
---------------------------------------catttggtaaagagggtttc-
--------aagcaggccattatccgtgacacaagataa----------------------
------------------------tgcaaacaatagtacctgaaattaagaa--------
tatctaccatataa-------------------tctacaacattaccatttgataaatat
gatgtatattatt------------tctgggtataaaataaaca------tttattgaag
ctgctgg------------------------------------gatcacagataa-----
-----------------------------------------------------tgtatta
ctcacggggatagaggacttgaactgagtgcttaatggaaccaatgatcatctcaaagga
ggat------------------------------------gctgtaagagtaggatgctg
taagagta-------------------------ggctcaactggtgacttaaaagg----
------------------------------------------------------------
--------ccgctgcttgctccaacaccagacagtactcagtaagtagtacctctggcat
agtgggaccaatcatctcaagaccgtgttctttttgggaggcactgtaaatgttctcagg
tctacc------------------taagagtgattta-aagaagatggaatgaaccaaga
tgagaaggtccctatacagaaatgagagcaacaccaactgcattacaagt----tcaaaa
ccacaacacctggtaccatttaaaccaatatactaaatttcccaagctaagaaacaatca
acaaaa------------------------------------------------------
------------cagagcaggttgctgagactataatt-aaattcctaacaagagaagtt
attcct--atttggattccccttt------------------ggatcagcctttattaaa
caaacaattaaaacagtgatcctaaaattgcagataaaa--------agggtttaagatg
tgctaatcatagccaatcccaaggaatactagaatggcttaatagtagtttgaaggt---
------aaaactgaata-------------------------------------------
------------------------------------------------------------
------------------------------------------------------------
------------------------------------------------------------
------------------------------------------------------------
------------------------------------------------------------
------------------------------------------------------------
------------------------------------------------------------
------------------------------------------------------------
------------------------------------------------------------
------------------------------------------------------------
------------------------------------------------------------
------------------------------------------------------------
------------------------------------------------------------
------------------------------------------------------------
---------------
>ERV1-6_DR-I|1985652
------------------------------------------------------------
------------------------------------------------------------
------------------------------------------------------------
------------------------------------------------------------
------------------------------------------------------------
------------------------------------------------------------
------------------------------------------------------------
------------------------------------------------------------
------------------------------------------------------------
------------------------------------------------------------
------------------------------------------------------------
------------------------------------------------------------
------------------------------------------------------------
------------------------------------------------------------
------------------------------------------------------------
------------------------------------------------------------
------------------------------------------------------------
------------------------------------------------------------
------------------------------------------------------------
------------------------------------------------------------
------------------------------------------------------------
------------------------------------------------------------
------------------------------------------------------------
------------------------------------------------------------
------------------------------------------------------------
------------------------------------------------------------
------------------------------------------------------------
------------------------------------------------------------
------------------------------------------------------------
------------------------------------------------------------
------------------------------------------------------------
------------------------------------------------------------
------------------------------------------------------------
------------------------------------------------------------
------------------------------------------------------------
------------------------------------------------------------
------------------------------------------------------------
------------------------------------------------------------
------------------------------------------------------------
------------------------------------------------------------
------------------------------------------------------------
------------------------------------------------------------
------------------------------------------------------------
------------------------------------------------------------
------------------------------------------------------------
------------------------------------------------------------
------------------------------------------------------------
------------------------------------------------------------
------------------------------------------------------------
------------------------------------------------------------
------------------------------------------------------------
------------------------------------------------------------
------------------------------------------------------------
------------------------------------------------------------
------------------------------------------------------------
------------------------------------------------------------
------------------------------------------------------------
------------------------------------------------------------
------------------------------------------------------------
------------------------------------------------------------
------------------------------------------------------------
------------------------------------------------------------
------------------------------------------------------------
------------------------------------------------------------
------------------------------------------------------------
------------------------------------------------------------
------------------------------------------------------------
------------------------------------------------------------
------------------------------------------------------------
------------------------------------------------------------
------------------------------------------------------------
------------------------------------------------------------
------------------------------------------------------------
------------------------------------------------------------
------------------------------------------------------------
------------------------------------------------------------
------------------------------------------------------------
------------------------------------------------------------
------------------------------------------------------------
------------------------------------------------------------
------------------------------------------------------------
------------------------------------------------------------
------------------------------------------------------------
------------------------------------------------------------
------------------------------------------------------------
------------------------------------------------------------
------------------------------------------------------------
------------------------------------------------------------
------------------------------------------------------------
------------------------------------------------------------
------------------------------------------------------------
------------------------------------------------------------
------------------------------------------------------------
------------------------------------------------------------
------------------------------------------------------------
------------------------------------------------------------
------------------------------------------------------------
------------------------------------------------------------
------------------------------------------------------------
------------------------------------------------------------
------------------------------------------------------------
------------------------------------------------------------
------------------------------------------------------------
------------------------------------------------------------
------------------------------------------------------------
------------------------------------------------------------
------------------------------------------------------------
------------------------------------------------------------
------------------------------------------------------------
------------------------------------------------------------
------------------------------------------------------------
------------------------------------------------------------
------------------------------------------------------------
------------------------------------------------------------
------------------------------------------------------------
----------------------------------------------cagatgtgtctaaa
ccatattctc-------------------aacactagcctcaatcacag-----------
------------------------------------------------------------
------------------------------------------------------------
---------------------------------------gtattact-------------
----ttatgttttgattgtcattt------------------------------------
------------------------------------------------------------
-----------------------------------------------------aggc---
------------------------------------------------------------
------------------------------------------------------------
------------------------------------------------------------
------------------------------------------------------------
------------------------------------------------------------
------------------------------------------------------------
------------------------------------------------------------
----------------------------------------ctgctttatttccagcata-
------------------------------------------------------------
--------------------------------------------cttctaggagagga--
------------------------------------------------------------
------------------------------------------------------------
------------------------------------------------------------
------------------------------------------------------------
------------------------------------------------------------
---------------
>ERV1-6_DR-I|2079442
------------------------------------------------------------
------------------------------------------------------------
------------------------------------------------------------
------------------------------------------------------------
------------------------------------------------------------
------------------------------------------------------------
------------------------------------------------------------
------------------------------------------------------------
------------------------------------------------------------
------------------------------------------------------------
------------------------------------------------------------
------------------------------------------------------------
------------------------------------------------------------
------------------------------------------------------------
------------------------------------------------------------
------------------------------------------------------------
------------------------------------------------------------
------------------------------------------------------------
------------------------------------------------------------
------------------------------------------------------------
------------------------------------------------------------
------------------------------------------------------------
------------------------------------------------------------
------------------------------------------------------------
------------------------------------------------------------
------------------------------------------------------------
------------------------------------------------------------
------------------------------------------------------------
------------------------------------------------------------
------------------------------------------------------------
------------------------------------------------------------
------------------------------------------------------------
------------------------------------------------------------
------------------------------------------------------------
------------------------------------------------------------
------------------------------------------------------------
------------------------------------------------------------
------------------------------------------------------------
------------------------------------------------------------
------------------------------------------------------------
------------------------------------------------------------
------------------------------------------------------------
------------------------------------------------------------
------------------------------------------------------------
------------------------------------------------------------
------------------------------------------------------------
------------------------------------------------------------
------------------------------------------------------------
------------------------------------------------------------
------------------------------------------------------------
------------------------------------------------------------
------------------------------------------------------------
------------------------------------------------------------
------------------------------------------------------------
------------------------------------------------------------
------------------------------------------------------------
------------------------------------------------------------
------------------------------------------------------------
------------------------------------------------------------
------------------------------------------------------------
------------------------------------------------------------
------------------------------------------------------------
------------------------------------------------------------
------------------------------------------------------------
------------------------------------------------------------
------------------------------------------------------------
------------------------------------------------------------
------------------------------------------------------------
------------------------------------------------------------
------------------------------------------------------------
------------------------------------------------------------
------------------------------------------------------------
------------------------------------------------------------
------------------------------------------------------------
------------------------------------------------------------
------------------------------------------------------------
------------------------------------------------------------
------------------------------------------------------------
------------------------------------------------------------
------------------------------------------------------------
------------------------------------------------------------
------------------------------------------------------------
------------------------------------------------------------
------------------------------------------------------------
------------------------------------------------------------
------------------------------------------------------------
------------------------------------------------------------
------------------------------------------------------------
------------------------------------------------------------
------------------------------------------------------------
------------------------------------------------------------
------------------------------------------------------------
------------------------------------------------------------
------------------------------------------------------------
------------------------------------------------------------
------------------------------------------------------------
------------------------------------------------------------
------------------------------------------------------------
------------------------------------------------------------
------------------------------------------------------------
------------------------------------------------------------
------------------------------------------------------------
------------------------------------------------------------
------------------------------------------------------------
------------------------------------------------------------
------------------------------------------------------------
------------------------------------------------------------
------------------------------------------------------------
------------------------------------------------------------
------------------------------------------------------------
------------------------------------------------------------
------------------------------------------------------------
------------------------------------------------------------
------------------------------------------------------------
------------------------------------------------------------
------------------------------------------------------------
------------------------------------------------------------
------------------------------------------------------------
------------------------------------------------------------
------------------------------------------------------------
------------------------------------------------------------
------------------------------------------------------------
------------------------------------------------------------
------------------------------------------------------------
------------------------------------------------------------
------------------------------------------------------------
------------------------------------------------------------
------------------------------------------------------------
------------------------------------------------------------
------------------------------------------------------------
------------------tatacagtagcgagaacaacatcaactgcattacaagttcaa
aaca--------------------acaacaacacctggtaccgtt---------------
-----taaaccattgtaccagat---------------------ttcctaagctaagaaa
cag---------------------------------------------------------
------------------------------------------------------------
------------------------------------------------------------
------------------------------------------------------------
------------------------------------------------------------
---------------
>ERV1-6_DR-I|2092373
------------------------------------------------------------
------------------------------------------------------------
------------------------------------------------------------
------------------------------------------------------------
------------------------------------------------------------
------------------------------------------------------------
------------------------------------------------------------
------------------------------------------------------------
------------------------------------------------------------
------------------------------------------------------------
------------------------------------------------------------
------------------------------------------------------------
------------------------------------------------------------
------------------------------------------------------------
------------------------------------------------------------
------------------------------------------------------------
------------------------------------------------------------
------------------------------------------------------------
------------------------------------------------------------
------------------------------------------------------------
------------------------------------------------------------
------------------------------------------------------------
------------------------------------------------------------
------------------------------------------------------------
------------------------------------------------------------
------------------------------------------------------------
------------------------------------------------------------
------------------------------------------------------------
------------------------------------------------------------
------------------------------------------------------------
------------------------------------------------------------
------------------------------------------------------------
------------------------------------------------------------
------------------------------------------------------------
------------------------------------------------------------
------------------------------------------------------------
------------------------------------------------------------
------------------------------------------------------------
------------------------------------------------------------
------------------------------------------------------------
------------------------------------------------------------
------------------------------------------------------------
------------------------------------------------------------
------------------------------------------------------------
------------------------------------------------------------
------------------------------------------------------------
------------------------------------------------------------
------------------------------------------------------------
------------------------------------------------------------
------------------------------------------------------------
------------------------------------------------------------
------------------------------------------------------------
------------------------------------------------------------
------------------------------------------------------------
------------------------------------------------------------
------------------------------------------------------------
------------------------------------------------------------
------------------------------------------------------------
------------------------------------------------------------
------------------------------------------------------------
------------------------------------------------------------
------------------------------------------------------------
------------------------------------------------------------
------------------------------------------------------------
------------------------------------------------------------
------------------------------------------------------------
------------------------------------------------------------
------------------------------------------------------------
------------------------------------------------------------
------------------------------------------------------------
------------------------------------------------------------
------------------------------------------------------------
------------------------------------------------------------
------------------------------------------------------------
------------------------------------------------------------
------------------------------------------------------------
------------------------------------------------------------
------------------------------------------------------------
------------------------------------------------------------
------------------------------------------------------------
------------------------------------------------------------
------------------------------------------------------------
------------------------------------------------------------
------------------------------------------------------------
------------------------------------------------------------
------------------------------------------------------------
------------------------------------------------------------
------------------------------------------------------------
------------------------------------------------------------
------------------------------------------------------------
------------------------------------------------------------
------------------------------------------------------------
------------------------------------------------------------
------------------------------------------------------------
------------------------------------------------------------
------------------------------------------------------------
------------------------------------------------------------
------------------------------------------------------------
------------------------------------------------------------
------------------------------------------------------------
------------------------------------------------------------
------------------------------------------------------------
------------------------------------------------------------
------------------------------------------------------------
------------------------------------------------------------
------------------------------------------------------------
------------------------------------------------------------
------------------------------------------------------------
------------------------------------------------------------
------------------------------------------------------------
------------------------------------------------------------
------------------------------------------------------------
------------------------------------------------------------
------------------------------------------------------------
------------------------------------------------------------
------------------------------------------------------------
------------------------------------------------------------
------------------------------------------------------------
------------------------------------------------------------
------------------------------------------------------------
------------------------------------------------------------
------------------------------------------------------------
------------------------------------------------------------
------------------------------------------------------------
------------------------------------------------------------
------------------------------------------------------------
------------------------------------------------------------
------tatatagatatatt--------aggaaagaattgagaattaacagaaaaacaga
aaaataaattcctaa-agaacctgacagttaagt--------------------------
----ggattttggctga--------agtagaaagagaa----------------------
----------------------------------------tggctgacggttgactggag
aaa-----------------------ggccattgacgaacgtatt---------------
-----aacattaatacagtaagg---------------------agtttcattgaagaaa
gatgaagaa---------------------------------------------------
----------ttaaaagtggagagaggcaagcacgtaggaatatgctgct----------
---------------tgaattggatatttttctgaatca---------------------
------------------agtagta-----------------------------------
------------------------------------------------------------
---------------
