# Supplementary material for: Zebrafish transposable elements show extensive diversification in age, genomic distribution, and developmental expression
Source: Genome Res. 2022 Jul;32(7):1408–23. doi: 10.1101/gr.275655.121 (PMC9341512; doi:10.1101/gr.275655.121)
Supplement: Supplemental Material [file supp_gr.275655.121_Supplementary_data_2.tar.gz › supp-data-2/DNA-5-8D_DR.mafft.fa]

>DNA-5-8D_DR|72735
------------------------------------------------------------
------------------------------------------------------------
------------------------------------------------------------
------------------------------------------------------------
------------------------------------------------------------
------------------------------------------------------------
------------------------------------------------------------
------------------------------------------------------------
------------------------------------------------------------
------------------------------------------------------------
------------------------------------------------------------
------------------------------------------------------------
------------------------------------------------------------
--------------------------------------------------aaaa-gcatt
g-a---a-aaagtcct-----------------------aaa-----ttaa---taa---
-------actaatagccttgaa---tttggtttaca---aagtcttgga---ttttg-tt
acaaaggtt----t-t-at---tttatttact-ta--tttttgcc--ttttctagg----
attaaagttcataccat------aac-aaaactaact--gttac----------tagtgt
aagc-t---aatt--taaaaattcatgcagcgtaacg-----tgcatctcacgctccaca
tcatagcaga--------------------------------------------------
------------------------------------------------------------
------------------------------------------------------------
------------------------------------------------------------
------------------------------------------------------------
------------------------------------------------------------
------------------------------------------------------------
---------aa------tttctacattagaagc----------------at-tgccact-
acagccaaggaacgtcctatctta------------------------------------
------------------------------------------------------------
------------------------------------------------------------
------------------------------------------------------------
------------------------------------------------------------
------------------------------------------------------------
------------------------------------------------------------
------------------------------------------------------------
------------------------------------------------------------
------------------------------------------------------------
------------------------------------------------------------
------------------------------------------------------------
------------------------------------------------------------
------------------------------------------------------------
------------------------------------------------------------
------------------------------------------------------------
------------------------------------------------------------
------------------------------------------------------------
------------------------------------------
>DNA-5-8D_DR|72736
------------------------------------------------------------
------------------------------------------------------------
------------------------------------------------------------
------------------------------------------------------------
------------------------------------------------------------
------------------------------------------------------------
------------------------------------------------------------
------------------------------------------------------------
------------------------------------------------------------
------------------------------------------------------------
------------------------------------------------------------
------------------------------------------------------------
------------------------------------------------------------
------------------------------------------------------------
------------------------------------------------------------
------------------------------------------------------------
------------------------------------------------------------
------------------------------------------------------------
------------------------------------------------------------
------------------------------------------------------------
------------------------------------------------------------
------------------------------------------------------------
------------------------------------------------------------
------------------------------------------------------------
------------------------------------------------------------
------------------------------------------------------------
------------------------------------------------------------
--------------------cttac-----tgtggctcaacagcaactctacgg------
------------------------------------------------------------
------------------------------------------------------------
------------------------------------------------------------
------------------------------------------------------------
-------------------------------------------caaacg-----------
----cg---ttgatgctgttgcgtatgtattaaacataactgacaat-tt-aaataaaa-
-------tg---ttttatt-taattcaagtag-tcacttg-tacataattac---ttttt
--agggtt----caaaattta---tgcagattt----tact---tttt---t-ccctc-a
tacttctggctgaactgga-ac---gaa-gttggca--------------aagaattt-c
attt-gaaatggtattaaaaaggtc--t-aaaaaaccttgaatttcatttggaggatccc
-aagggtaccc-------------------------------------------------
------------------------------------------------------------
------------------------------------------------------------
------------------------------------------------------------
------------------------------------------------------------
------------------------------------------------------------
------------------------------------------------------------
------------------------------------------
>DNA-5-8D_DR|72737
------------------------------------------------------------
------------------------------------------------------------
------------------------------------------------------------
------------------------------------------------------------
------------------------------------------------------------
------------------------------------------------------------
------------------------------------------------------------
------------------------------------------------------------
------------------------------------------------------------
------------------------------------------------------------
------------------------------------------------------------
------------------------------------------------------------
------------------------------------------------------------
---------------------------cagagta-cgcactgg-ggtcttaaaa-gcatt
g-a-----aaagtctt-----aaattt---gataatctcaaa-----ttaa---ggc---
-------cttaatagccttaaa---tttggtataca---aattcttgaa---tttct-ta
acaaaggtc----t-t-at---tttatttatt-ta--tttttgcc--tttccgaga----
aataaagttcatacaat------tac-aaaattaact--gttat----------taatgt
aggc-t---aatt--aaaaaattcatgcagcgtaacgttgagtgcatctcgggctccacg
tcatagtagaaaatgcgt------------------------------------------
------------------------------------------------------------
------------------------------------------------------------
------------------------------------------------------------
------------------------------------------------------------
------------------------------------------------------------
------------------------------------------------------------
------------------------------------------------------------
------------------------------------------------------------
------------------------------------------------------------
------------------------------------------------------------
------------------------------------------------------------
------------------------------------------------------------
------------------------------------------------------------
------------------------------------------------------------
------------------------------------------------------------
---------------------------------------------------------t-a
tacatctgtcggaatgggt-ac---gaa-tttgcta--------------ttgaattt-c
attt-gaaatggtac---aaaggtc-tt-taaaagccctgaatttcatttagaggatccg
gagggataccctg-----------------------------------------------
------------------------------------------------------------
------------------------------------------------------------
------------------------------------------------------------
------------------------------------------------------------
------------------------------------------------------------
------------------------------------------------------------
------------------------------------------
>DNA-5-8D_DR|72738
------------------------------------------------------------
------------------------------------------------------------
------------------------------------------------------------
------------------------------------------------------------
------------------------------------------------------------
------------------------------------------------------------
------------------------------------------------------------
------------------------------------------------------------
------------------------------------------------------------
------------------------------------------------------------
------------------------------------------------------------
------------------------------------------------------------
------------------------------------------------------------
------------------------------------------------------------
------------------------------------------------------------
------------------------------------------------------------
------------------------------------------------------------
------------------------------------------------------------
------------------------------------gttgagtgcatcttacgctccacg
ccatagcagaaagcgt--------gcgcaccc-gttactatggttactt--gaggtgagg
tacagaacaagatagtcgctagcctagtttgtcggctaaaatgg----------------
------------------------------------------------------------
------------------------------------------------------------
------------------------------------------------------------
-----------aaa----------------------------------------------
------------------------------------------------------------
------------------------------------------------------------
a-----------------------------------------------------------
------------------------------------------------------------
------------------------------------------------------------
------------------------------------------------------------
------------------------------------------------------------
------------------------------------------------------------
------------------------gtgtataaaat-------------------------
-----------gctttatt-taattagagttgcctacttg-tacataattct---tttct
--agggtt----cgaacttta---ttcagattt----tacat---ttt---c-ccctc-a
tacttctgtcggaatgggt-ac---aaa-gttgaca--------------ttgaattt-c
attt-gaaatctaattaaaaaggtc-tt-aaaaagccttgaatttaatttggagaatcg-
-tgaggtaccctg-----------------------------------------------
------------------------------------------------------------
------------------------------------------------------------
------------------------------------------------------------
------------------------------------------------------------
------------------------------------------------------------
------------------------------------------------------------
------------------------------------------
>DNA-5-8D_DR|148644
------------------------------------------------------------
------------------------------------------------------------
------------------------------------------------------------
------------------------------------------------------------
------------------------------------------------------------
------------------------------------------------------------
------------------------------------------------------------
------------------------------------------------------------
------------------------------------------------------------
------------------------------------------------------------
------------------------------------------------------------
------------------------------------------------------------
------------------------------------------------------------
---------------------------cagagta-cccgc-gt-gatcttaaaa-gcatt
g-a---a-aaagtctt-----aaattt---gataatcataaa-----ttaa---ggc---
-------cctaatagccttaaa---tttggtataca---aagtcttgga---tttcg-at
acaaaggtc----t-t-at---tttattcatt-ta--tttttgcc--tttcctagg----
attaaagttcataccat------aac-aaaattaact--gttactatgtaggtataatgt
aggc-t---aatt--aaaaaattcatgcagcgtaacgttcagtgcatcacgcgttccacg
tcatagcagaaagtgc--------------------------------------------
------------------------------------------------------------
------------------------------------------------------------
------------------------------------------------------------
------------------------------------------------------------
------------------------------------------------------------
------------------------------------------------------------
-----------------------------------------------------gtcgcc-
gcagc----------------ttac-----tatgg-------------------------
------------------------------------------------------------
------------------------------------------------------------
------------------------------------------------------------
------------------------------------------------------------
------------------------------------------------------------
------------------------------------------------------------
------------------------------------------------------------
------------------------------------------------------------
------------------------------------------------------------
------------------------------------------------------------
------------------------------------------------------------
------------------------------------------------------------
------------------------------------------------------------
------------------------------------------------------------
------------------------------------------------------------
------------------------------------------------------------
------------------------------------------------------------
------------------------------------------
>DNA-5-8D_DR|148645
------------------------------------------------------------
------------------------------------------------------------
------------------------------------------------------------
------------------------------------------------------------
------------------------------------------------------------
------------------------------------------------------------
------------------------------------------------------------
------------------------------------------------------------
------------------------------------------------------------
------------------------------------------------------------
------------------------------------------------------------
------------------------------------------------------------
------------------------------------------------------------
------------------------------------------------------------
------------------------------------------------------------
------------------------------------------------------------
------------------------------------------------------------
------------------------------------------------------------
------------------------------------------------------------
------------------------------------------------------------
------------------------------------------------------------
------------------------------------------------------------
------------------------------------------------------------
------------------------------------------------------------
------------------------------------------------------------
-----------------------------------ctaaaacagctttggt-tatcagta
atg--aagaaa------tttctacattaagcat-------------------tgccacc-
acagccaaggaccattctttcttac-----tgtggcttaacaacaactctgcaggca--g
aggtgatgtggg-tccttaaaacagtctttgagcag-cactc---ttacacatcgaatga
gaacattacagaggttttc-acaccatgtttaccat---------gttgcagcta---ca
ttctcgtgtggaagcaacaaaactgcttctattcataaattggcattggctcattttatt
actgaagaactgaat----------ataaggccaacggg--tttgt----gtgtttgacg
agagtctcagtaaaatgacaaaaaataagcagttggaccttcatattcgccat--tggg-
tggacg---accacgctgttgcgtatgtattaaatataactgataat-tg-aaataaaa-
-------tg---ttttaat-taattcaagc---ccacttg-tacataattat---tttct
--agggtt----caaaattta---tacagattt----gaca---tttt---c-ctctc-a
tacttcttttggaatgggt-ac---gaa-gttggca--------------ttgaattt-c
attt-gaaatggtattaaaaaggtc-tc-caaaagccttg--------------------
------------------------------------------------------------
------------------------------------------------------------
------------------------------------------------------------
------------------------------------------------------------
------------------------------------------------------------
------------------------------------------------------------
------------------------------------------------------------
------------------------------------------
>DNA-5-8D_DR|148646
------------------------------------------------------------
------------------------------------------------------------
------------------------------------------------------------
------------------------------------------------------------
------------------------------------------------------------
------------------------------------------------------------
------------------------------------------------------------
------------------------------------------------------------
------------------------------------------------------------
------------------------------------------------------------
------------------------------------------------------------
------------------------------------------------------------
------------------------------------------------------------
---------------------------cagaata-cccgc-ag-ggtcttaaaa-gcatt
g-a---a-aaagtctc-----aaattt---gatcatctcaaa-----ttaa---ggc---
-------cttaatagccttgaa---tttggtataca---aagtttagta---tttca-tt
tcaaaggtc----t-tat----tttatttatt-ta--tttttgcc--tttcctagg----
att-gagttcatcccat------aac-aacattaact--gttac----------taatgt
aggc-t---aatt---aaaaattcatgaagcgtaaccttgagtgcacccctcgttccacg
tcatagcggaaagtgcgaaagcgtgcacaccc-gttactatggttactaggcaagtgagg
tacagaacaagatagtcataagcctagtttgtcagttaaaatgg---------------g
aaagtgtca---------------cagtggccaaggaatctgactcacgtttgggtcaag
cttgtgccag----------cggggcctactgctgttggtgcctgaa---atctttt-aa
gc------ttgcattgat----g-ggtgttacg--gccctggattgccatctga-a----
---g-ggtaccaaa-cacaccacat-gtagta--caggtcgccagtgccaaccacctatt
gtgcagttctgtgcaccggaaacttc-ttcggttactaaaacagctttggc-tatcagta
atg--aagaaa------tttctacattagaagc----------------at-tgccacc-
acagccaggaaacatcctatctttc-----tgtgtctcgacaccaactctgcgagag---
--------------------------gactgagcac-cactc---ttacacatcgaatga
gaacattacagaggtttgcaaaacgatctttcctgactc--ctaggttgcagctg---ca
ttctcgcgtggaagcaacaaaagtgcatatattactaaattcagattggctctttttata
actgaagaactgactgacctggtcaataaggccaacggg--tttgtggtcgtgtttgaag
agggtctcaataagataatgaaaaataagcagttgcaccttcttattcgctac--tggg-
tggaca---accac----------------------------------------------
------------------------------------------------------------
------------------------------------------------------------
------------------------------------------------------------
------------------------------------------------------------
------------------------------------------------------------
------------------------------------------------------------
------------------------------------------------------------
------------------------------------------------------------
------------------------------------------------------------
------------------------------------------------------------
------------------------------------------------------------
------------------------------------------
>DNA-5-8D_DR|148647
------------------------------------------------------------
------------------------------------------------------------
------------------------------------------------------------
------------------------------------------------------------
------------------------------------------------------------
------------------------------------------------------------
------------------------------------------------------------
------------------------------------------------------------
------------------------------------------------------------
------------------------------------------------------------
------------------------------------------------------------
------------------------------------------------------------
------------------------------------------------------------
------------------------------------------------------------
------------------------------------------------------------
------------------------------------------------------------
------------------------------------------------------------
------------------------------------------------------------
------------------------------------------------------------
------------------------------------------------------------
------------------------------------------------------------
------------------------------------------------------------
------------------------------------------------------------
------------------------------------------------------------
------------------------------------------------------------
------------------------------------------------------------
------------------------------------------------------------
------------------------------------------------------------
------------------------------------------------------------
------------------------------------------------------------
------------------------------------------------------------
------------------------------------------------------------
------------------------------------------------------------
------------acactgttgcatatgtattaaatataactaataat-tt-aaataaaa-
-------tg---ttttatt-tattgcaagtagcccacttg-tacataattat---tttct
--atggtt----caaaattaa---tacagattc----gaca---tttt---c-tcttc-a
tacttctgtcggaatggaa-at---gaa-attggca--------------ttgaattt-c
attt-gaaatggtattaaaaaggcc-tt-aaaaagccttgaatttcatttgtaggatcct
-gggggtaccc-------------------------------------------------
------------------------------------------------------------
------------------------------------------------------------
------------------------------------------------------------
------------------------------------------------------------
------------------------------------------------------------
------------------------------------------------------------
------------------------------------------
>DNA-5-8D_DR|148648
------------------------------------------------------------
------------------------------------------------------------
------------------------------------------------------------
------------------------------------------------------------
------------------------------------------------------------
------------------------------------------------------------
------------------------------------------------------------
------------------------------------------------------------
------------------------------------------------------------
------------------------------------------------------------
------------------------------------------------------------
------------------------------------------------------------
------------------------------------------------------------
----------------------------------------------------------tt
gtg---------------------------------------------------------
----------------------------------------------------ttgtg-tt
gcaaaggtc----t-t-at---tttattaatt-tat---tttacc--tttcttagg----
att-aagttcataccat------aac-aaaattaact--gt-------------aaat--
---------aatgc------------------------------------gggctccacg
caatagcagaaagcgtgaaagcgtgcgcaccc-gttactttggttactg--aaggtgaga
tacataacaagattgttgctagcctagtttgtcggctaaaaagg---------------a
aatgtgt---------------cattgtggccaagcaatccgaattatgtttaggtcaag
cctgtgccaggaaatgaccacaacatccactgctgttgatgctggaa---atctttt-aa
gctaacgttagcgacgat----t-ggtgtttcg--gcactgcactcccatatgagg----
-----ggtgccaaa-cacaccgtgt-aaagta--ctgctcgccagcaccaactacctaat
ttgcagttctgtgcaccggagacctc-tagtgatgtagaaacagctttggc-tatcagta
ata--aagaaa------tttttacattagatgc----------------at-cgcaacc-
a-----------------------------------------------------------
------------------------------------------------------------
------------------------------------------------------------
------------------------------------------------------------
------------------------------------------------------------
------------------------------------------------------------
------------------------------------------------------------
------------------------------------------------------------
------------c----------------------------------------------a
-----------------------------g------------------------------
------------------------------------------------------------
------------------------------------------------------------
------------------------------------------------------------
------------------------------------------------------------
------------------------------------------------------------
------------------------------------------------------------
------------------------------------------------------------
------------------------------------------------------------
------------------------------------------
>DNA-5-8D_DR|148649
------------------------------------------------------------
------------------------------------------------------------
------------------------------------------------------------
------------------------------------------------------------
------------------------------------------------------------
------------------------------------------------------------
------------------------------------------------------------
------------------------------------------------------------
------------------------------------------------------------
------------------------------------------------------------
------------------------------------------------------------
------------------------------------------------------------
------------------------------------------------------------
------------------------------------------------------------
------------------------------------------------------------
------------------------------------------------------------
------------------------------------------------------------
------------------------------------------------------------
------------------------------------------------------------
------------------------------------------------------------
------------------------------------------------------------
---------------------tcaccacagccaagg------------------------
------------------------------------------------------------
------------------------------------------------------------
------------------------------------------------------------
------------------------------------------------------------
------------------------------------------------------------
----------aacatcctatcttac-----tgtggctcaacactaactctgcaggaa--g
atgtgatgtggg-tgcttaaaacaatgtctgagcac-cactc---tttggc--ttaatga
aaacattacagaggttttcaaaaccatgtttcctgactc--tgaggttgcagcta---ca
ttcttgtgcggaagaaacaaaactgcatatatcactttattcagatc-----cttttata
actaaagaactgactgaccaggtcaataaagccaacggg--tttgtggtcatgtttgcc-
--------------------------ctttagttggaccttcatattcgctat--tggg-
tggagg---accacactgttgcatatgtattgaatataactgaaaat-tt-aaataaaa-
-------tg---ttttatt-taattcaagtag-tcacttg-tacataattat---tttct
--tgggtt----taatcttta---tacagattt----aacat--tttt---c-ccctt-a
tatttctgtcggaatgggt-ac---gaa-gttggca--------------ttgtattt-t
attt-gaaatggcattaaaaaggtc-tt-aaaaagccttgaatttcatttggaggatcct
-gaggataccctg-----------------------------------------------
------------------------------------------------------------
------------------------------------------------------------
------------------------------------------------------------
------------------------------------------------------------
------------------------------------------------------------
------------------------------------------------------------
------------------------------------------
>DNA-5-8D_DR|148650
------------------------------------------------------------
------------------------------------------------------------
------------------------------------------------------------
------------------------------------------------------------
------------------------------------------------------------
------------------------------------------------------------
------------------------------------------------------------
------------------------------------------------------------
------------------------------------------------------------
------------------------------------------------------------
------------------------------------------------------------
------------------------------------------------------------
------------------------------------------------------------
---------------------------cagagta-cccgc-gg-ggtcctaaaa-gcatt
g-a---a-aaagtctt-----acattt---taacatttaaaa-----ttaa---ggc---
-------ctaaataaccttgaa---tttggtataca---aagtcttgga---ttttg-tt
acaaaggtc----t-t-at---tttatttatt-ta---ttttgct--tttcctagg----
att-aagttcataccgt------ggg-aaaattaact--gtcac----------taatgt
aagc-c---aatt----aaaattcatgtagagtaacattgaatgcacctcgtgctccatg
tcatagcagaaagtgcgaaagcgcgcgcaccc-gttacta---------ggcaagtgagg
tactgaacaagatagtcgctagcctagtttttctgctaaaatag---------------g
aaagtgtcggattaa-----tccgctgtgtccaaggaatccgagttacgtttgggtcaag
cctgtgccaggaaatcacagcgatgcctactgctgttggtgccggaa---aactttt-aa
gc------tagcgacgat----g-ggtgttacg--gccctggaatcccatatgt-g----
---g-ggtgccaga-cacatcgcgt-gtagta--ctgctcatcagcaccagcctgttatt
gtgcagttctgtgcactggagacctc-tttggttactgaaaccactttggc-tatcagta
atg--aagaaa------tttctacagtagaagc----------------at-tgccacc-
acag--------------------------------------------------------
------------------------------------------------------------
------------------------------------------------------------
------------------------------------------------------------
------------------------------------------------------------
------------------------------------------------------------
------------------------------------------------------------
------------------------------------------------------------
------------------------------------------------------------
------------------------------------------------------------
------------------------------------------------------------
------------------------------------------------------------
------------------------------------------------------------
------------------------------------------------------------
------------------------------------------------------------
------------------------------------------------------------
------------------------------------------------------------
------------------------------------------------------------
------------------------------------------
>DNA-5-8D_DR|148651
------------------------------------------------------------
------------------------------------------------------------
------------------------------------------------------------
------------------------------------------------------------
------------------------------------------------------------
------------------------------------------------------------
------------------------------------------------------------
------------------------------------------------------------
------------------------------------------------------------
------------------------------------------------------------
------------------------------------------------------------
------------------------------------------------------------
------------------------------------------------------------
------------------------------------------------------------
------------------------------------------------------------
------------------------------------------------------------
------------------------------------------------------------
------------------------------------------------------------
------------------------------------------------------------
------------------------------------------------------------
------------------------------------------------------------
------------------------------------------------------------
------------------------------------------------------------
------------------------------------------------------------
------------------------------------------------------------
------------------------------------------------------------
------------------------------------------------------------
------------------------------------------------------------
------------------------------------------------------------
------------------------------------------------------------
------------------------------------------------------------
------------------------------------------------------------
------------------------------------------------------------
------------------------------------------------------------
---------------------------------------------taattat---tttct
--agggtt----caaacttta---tacagattt----gacat---ttt---t-ccctc-a
tacttctgtcggaatgggt-ac---gaa-gttggca--------------ttgaattt-c
attt-gaaatacttttaaaagg-tt-tt-taaaagccttgaatttaatttggaagatcct
-aggggtgccctga----------------------------------gtggagaaacaa
cttctccgtgcaaatgatattat---taaatataact---------------gataa---
------------------------------------------------------------
--------ttgaaattga-----------------------------------atgtttt
aattaattcgcctacttgtac-----------------------------ataattattt
------------------------------------------------------------
------------------------------------------------------------
------------------------------------------
>DNA-5-8D_DR|148652
------------------------------------------------------------
------------------------------------------------------------
------------------------------------------------------------
------------------------------------------------------------
------------------------------------------------------------
------------------------------------------------------------
------------------------------------------------------------
------------------------------------------------------------
------------------------------------------------------------
------------------------------------------------------------
------------------------------------------------------------
------------------------------------------------------------
------------------------------------------------------------
------------------------------------------------------------
------------------------------------------------------------
------------------------------------------------------------
------------------------------------------------------------
------------------------------------------------------------
------------------------------------------------------------
------------------------------------------------------------
------------------------------------------------------------
------------------------------------------------------------
------------------------------------------------------------
------------------------------------------------------------
------------------------------------------------------------
------------------------------------------------------------
------------------------------------------------------------
------------------------------------------------------------
------------------------------------------------------------
------------------------------------------------------------
------------------------------------------------------------
------------------------------------------------------------
------------------------------------------------------------
------------acgctgttgcgta-----taaatataactgacaat-tt-aaataaaa-
-------ta---ttttatt-taatttaagtag-tcacttg-tacataattat---ttt-t
--agggtt----caaaattta---tacagattt----taca---tttt---t-ccctc-a
tacttctgttataatggtt-gc---gaa-gttggca--------------ttgaattt-c
attt-gaaatgatactaaaaaggtc-tt-aaaaagccttgaatttcatttggaggatcct
-gggggttccctg---------------------agttctaca-----tgagaagcattg
ccaccacagccaaggaacatcctatcttaccgtggctcaacaccaactctacggcaaacg
cgttgtggggtcttaaaagcatgaaatagtcttaaatttgatagtctaaaattaaggcct
taatagccttgaatttggtatacaaattattggattttgttaca--------aacgtctc
attttattaatttatttgtgcctttcctaaggtaaagttcatacaataataaaattaact
attaccattgtaggctaattaaaaattcatgcagcgtaacgttgggtgtatattgtgctt
cacgtc----atagcagacagtgtg-----------------------------------
------------------------------------------
>DNA-5-8D_DR|148653
------------------------------------------------------------
------------------------------------------------------------
------------------------------------------------------------
------------------------------------------------------------
------------------------------------------------------------
------------------------------------------------------------
------------------------------------------------------------
----------------------------------------------------ttcgcta-
-----------------------------------tcagtaataaag-------------
------------------------------------------------------------
------------------------------------------------------------
------------------------------------------------------------
------aaatttctacattagaagcattgcc-----------------------------
-------------------------aacacagc--------ag-agtcttaaaa-gcgtt
g-a-----gaagtctt-----aaattt---gatcatcttaaa-----ttaa---ggc---
-------cttaatagccttgaa---tttggtataca---aagtcttgga---ttttg-tt
acaaaggtc----t-t-at---tttatttatt-ta--tt-ttacc--tttcttagg----
att-aagttcatactat------aac-acaattaact--gttac----------taatgt
aagc-----aaat---taaaattcatgcagcataacgttgagtgcatctcacacttcacg
ccatagcagaaagcgtgaaagcgtgcgcaccc-gttactatggttactg-g-aggtgagg
tacagaacaagatagtcgctagcctagtttgtctacttaaatgg---------------g
aaagtgt---------------cgctgtggcaaagcaatgcaaattacgtttgg------
------------------------------------------------------------
------------------------------------------------------------
------------------------------------------------------------
------------------------------------------------------------
------------------------------------------------------------
------------------------------------------------------------
------------------------------------------------------------
------------------------------------------------------------
------------------------------------------------------------
------------------------------------------------------------
------------------------------------------------------------
------------------------------------------------------------
------------------------------------------------------------
------------------------------------------------------------
------------------------------------------------------------
------------------------------------------------------------
------------------------------------------------------------
------------------------------------------------------------
------------------------------------------------------------
------------------------------------------------------------
------------------------------------------------------------
------------------------------------------------------------
------------------------------------------------------------
------------------------------------------
>DNA-5-8D_DR|221439
------------------------------------------------------------
------------------------------------------------------------
------------------------------------------------------------
------------------------------------------------------------
------------------------------------------------------------
------------------------------------------------------------
------------------------------------------------------------
------------------------------------------------------------
------------------------------------------------------------
------------------------------------------------------------
------------------------------------------------------------
------------------------------------------------------------
------------------------------------------------------------
----------------------------agagta-cccgc-ag-ggtcttaaa--gcatt
g-a-----gaagtcgt-----aagtgt---gatcatcttgaa-----ttaa---ggc---
-------tcctctagtcgtgga---tttggt-----cgcaggtcttgtg-----------
-------------t-t------ttcatttatt-ta-gtt--------tttgctagg----
att-gagttcaaaccat------aac-aaaacgaact--gttac----------taatgt
aggc-t---aatc----acagttgatgcagagtaatgttgagcgc---------------
------------------------------------------------------------
------------------------------------------------------------
------------------------------------------------------------
------------------------------------------------------------
------------------------------------------------------------
------------------------------------------------------------
------------------------------------------------------------
------------------------------------------------------------
------------------------------------------------------------
------------------------------------------------------------
------------------------------------------------------------
------------------------------------------------------------
------------------------------------------------------------
------------------------------------------------------------
------------------------------------------------------------
------------------------------------------------------------
------------------------------------------------------------
------------------------------------------------------------
------------------------------------------------------------
------------------------------------------------------------
------------------------------------------------------------
------------------------------------------------------------
------------------------------------------------------------
------------------------------------------------------------
------------------------------------------------------------
------------------------------------------------------------
------------------------------------------
>DNA-5-8D_DR|221440
------------------------------------------------------------
------------------------------------------------------------
------------------------------------------------------------
------------------------------------------------------------
------------------------------------------------------------
------------------------------------------------------------
------------------------------------------------------------
------------------------------------------------------------
------------------------------------------------------------
------------------------------------------------------------
------------------------------------------------------------
------------------------------------------------------------
------------------------------------------------------------
------------------------------------------------------------
------------------------------------------------------------
------------------------------------------------------------
------------------------------------------------------------
------------------------------------------------------------
------------------------------------------------------------
------------------------------------------------------------
------------------------------------------------------------
------------------------------------------------------------
------------------------------------------------------------
------------------------------------------------------------
------------------------------------------------------------
------------------------------------------------------------
---------aa------tttctacattagaagc----------------at-tgccacc-
acagccaaggaacatcctatcatac-----tgtggctcaacaccaactctacgg------
------------------------------------------------------------
------------------------------------------------------------
------------------------------------------------------------
------------------------------------------------------------
------------------------------------------------------------
------------acgctgttgcgtatgtattaaacataattgacaat-tt-aaataaaat
gtttaaatg---ttttatt-aaattcaagtag-tcacttg-aacataattat---tttct
--agggtt----caaaatgta---tacagattt----caca---tttt---t-ccctc-a
tacttctgtcggaatgggt-gt---aa--gttggca--------------ttgaattt-c
attt-gaaatggtattaaaaaggtc-tt-aaaaagccttgaatttattttggaggatcct
-gaggttgccctg-----------------------------------------------
------------------------------------------------------------
------------------------------------------------------------
------------------------------------------------------------
------------------------------------------------------------
------------------------------------------------------------
------------------------------------------------------------
------------------------------------------
>DNA-5-8D_DR|221441
------------------------------------------------------------
------------------------------------------------------------
------------------------------------------------------------
------------------------------------------------------------
------------------------------------------------------------
------------------------------------------------------------
------------------------------------------------------------
------------------------------------------------------------
------------------------------------------------------------
------------------------------------------------------------
------------------------------------------------------------
------------------------------------------------------------
------------------------------------------------------------
---------------------------cagagta-cctgc-gg-ggtcttaaaa-acatt
g-a---a-aaggtctt-----aaattt---gataatctcata-----ttaa---ggc---
-------cttaatagccttgaa---tttggtgtaca---aagtcttgga---tttcg-tc
acaaaggtc----t-t-at---ttgatttatt-ta--tttttgcc--tttcgtaga----
attaaagttcataccat------aac-aaaattaact----tac----------taatgt
aggc-t---aatt--taaaaaatcatgcagcataacgttgagtgcatctcgcgctccaca
tcatagcagaaagtgc--------------------------------------------
------------------------------------------------------------
------------------------------------------------------------
------------------------------------------------------------
------------------------------------------------------------
------------------------------------------------------------
------------------------------------------------------------
------------------------------------------------------------
------------------------------------------------------------
------------------------------------------------------------
------------------------------------------------------------
------------------------------------------------------------
------------------------------------------------------------
------------------------------------------------------------
------------------------------------------------------------
------------------------------------------------------------
------------------------------------------------------------
------------------------------------------------------------
------------------------------------------------------------
------------------------------------------------------------
------------------------------------------------------------
------------------------------------------------------------
------------------------------------------------------------
------------------------------------------------------------
------------------------------------------------------------
------------------------------------------------------------
------------------------------------------
>DNA-5-8D_DR|221442
------------------------------------------------------------
------------------------------------------------------------
------------------------------------------------------------
------------------------------------------------------------
------------------------------------------------------------
----------------------------------------------------------ac
actgttgcgtatgtactaaatataactgaccatttaaataaaatgtttaatttaattcaa
g-tagtcacttgtacaaaatta-tttctagggttcaaaatttatacaga---ttttaca-
-------ttttttccctcaaacttcttttggaa---tgggtacgaag-------ttggca
ttgaatttcatttgaaatggtattaaaaa-gttcttaaagagccttgaatttcatttaga
ggatcccggggctaccctg-----------------------------------------
------------------------------------------------------------
--------atttctacattagaagtatttccaccacagccaaggaacatcctgtctaact
gtggctcaacaccaactctaggg--aacagagta-cccgc-ag-ggtctgaaaa-g----
------a-aaagtctt-----aaattt---gatcatcgcaaa-----ttag---ggc---
-------cttaattggcttgaa---tttggtatgca---acgtcttgga---tttcgttt
atttcggtc----t-t-at---tttatttatt-ta--tttttgcc--tttcctagg----
attaaagttcataccat------aac-aaaattaact--gttac----------taatgc
aggc-t---aatt--gaaatattcatgcagcgtaacattgagtgaatctccctctccacg
tcatagcagaaagtct-----------------gtcgccg--------------------
-------------------tagcttaggctac----------------------------
--------------------tgtactatggcgaggg------------------------
------------------------------------------------------------
------------------------------------------------------------
------------------------------------------------------------
------------------------------------------------------------
------------------------------------------------------------
------------------------------------------------------------
------------------------------------------------------------
------------------------------------------------------------
------------------------------------------------------------
------------------------------------------------------------
------------------------------------------------------------
------------------------------------------------------------
------------------------------------------------------------
-----------------------------------------------------------a
----------------ggt------gag--------------------------------
------------------------------------------------------------
------------------------------------------------------------
------------------------------------------------------------
------------------------------------------------------------
------------------------------------------------------------
------------------------------------------------------------
------------------------------------------------------------
------------------------------------------------------------
------------------------------------------
>DNA-5-8D_DR|221443
------------------------------------------------------------
------------------------------------------------------------
------------------------------------------------------------
------------------------------------------------------------
------------------------------------------------------------
------------------------------------------------------------
------------------------------------------------------------
------------------------------------------------------------
------------------------------------------------------------
------------------------------------------------------------
------------------------------------------------------------
------------------------------------------------------------
------------------------------------------------------------
---------------------------cagagta-cccgc-ag-ggtcttaaaa-gcatt
g-------aaagtcct-----aaattt---gatcatctcaaa-----ttaa---ggc---
-------cttaatggccttaaa---tttggcataca---aagtcttggattattttg-tt
acaaaggtc----t-t-at---tttattcatt-ta---ttttgtc--tttcctagg----
attaagt-tcatattgt------aaa-gaaattaact--attac----------taatgt
aggc-t---aatt--ttaaa-ttactgcagcgcaactttgaataaacctcatgctccacg
tcatagcagaaagcacgaaagcgtgtgcaccc-gtttttgtagttacaagacaagtgacg
taaagaacaagatagttgctcgcctagtttgtcggttaaaatgg---------------g
aaaatgtcagtttaa-----ttcgctgtgagcaaggaatccaaattac------------
-----gccaggaaatgactgcagca---------gttggtggtggaa---atctttt-aa
gc------tagcgatgat----g-ggtgttaca--gccctggactcccataagagg----
---g-g-tgccgaa-aacaacgcat-gtagta--ctgctcgtcaacgccaaccacctatt
gtgcagttctgtgcaccaaagacctc-ttcggttactaaaacagcgttggc-tatcagta
atg--atgaaa------tttctacattggaagc----------------at-tgccacc-
acagctaaggaacatcatatcttactg-tatgtggctcatcaccaactcag--gaca--g
aggtcatgtggg-accttaaaacaatctctgagcac-cactc---ttacacatcgaatga
gagcattacagaagttttcaaaaccatgtttcctgaatc--caagtttgcagcta---ca
ttcttgtgtgaaggtatcaaaactgcatatgttactaaattctgattggctccttttata
actaactaactgactgaccaggtcattaaggccaacggg--tttgtggtcatgtt-----
---gtctcaataggatgacgaaaagcaatcaggtgga---ccatattggctac--aggt-
tggatg---accacgctgttgcgtatgtaataaatataactgataat-ta-aaataaaa-
-------tg---ttttatt-taattcaagtagcccactta-tacataattat---tttcg
--agggtt----caaatagta---taccgattt----gaca---tttt---t-ccctc-a
aacttctgttggaatggac-ac---gaa-gttatca--------------tttaattt-c
attt-gaaatggtatttagaa-gtt-ct-ttaaaaccttgaatttcatttggaggatccc
-aggggcaccctg-----------------------------------------------
------------------------------------------------------------
------------------------------------------------------------
------------------------------------------------------------
------------------------------------------------------------
------------------------------------------------------------
------------------------------------------------------------
------------------------------------------
>DNA-5-8D_DR|221444
------------------------------------------------------------
------------------------------------------------------------
------------------------------------------------------------
------------------------------------------------------------
-aactgactgaacaggtcaaagggccaa-------tgtgatcatgtttgacct-------
--------------------tcaattagaacttcatattcgctactgggtgttcgaccat
gctgttgcatatgtgttaaatataactgataattgaaataaa------------------
--------cttgtacataattattttctatggttcaaaatgtatacaga---tctgacc-
-------gttttcc----------------------------------------------
------------------------------------------------------------
------------------------------------------------------------
------------------------------------------------------------
------------------------------------------------------------
-----------------------------------ctcat-acttctgttgaaatgggta
---c----aaagttggca-ttgaattt------tatttgaaatggtattaaaaaggtt--
-------tttaaaagccttaaa---tttaatttgga---ggatcccagggg-------tt
acaaatatc----t-t-at---tttattaatt-tgt---tttacc--tttcctagg----
aat-aaattcataccat------aac-ttaattaact--gttac----------taatgt
aagc-t---aatt----aaaattaatgcagagtaacattcagtccaccttgcgcttcaca
ttgtaacagaaagcgg-------tgcacacct-gttactt---------ggcaagcgggg
tacagaacaagatagtggcttgcctagtttgtcagctacattgg--------------gg
aaagtgtctgtttaa-----tccgctgtggccaaggattccgaattacgtttgggtcaag
cctgtgccaagaaatgactgcgacacctactgctgttggtgccgaaat--ttttttttta
ac------tagtgacgaa----g-ggtgttatg--gccctgcactcccatatgagg----
-----ggtgctaaa-cacaccgcgt-gtagta--ctgctcatcagcgccaaccacctatt
gtgcagttttgtgcacaggagacctt-ttcagttacta----------------tcagta
aca--aagaaa------tgtttacattagaagc----------------at-tgccacc-
acagccaaggaacatcctatcttac-----tgtgtctcaacaccaactctgcaggca--c
agatgatgtggg-tccttaaaacaatctctgagcac-catct---ttacatatcgtttga
gaacattacagatgttttcaaaaccatgtttcctgactc--tgaggttgcagtta---ca
ttctcgtgtggaggcaacaaaac-------------------------------------
------------------------------------------------------------
------------------------------------------------------------
------------------------------------------------------------
-------tg--------------------------------tatatattaat--------
-------------aaattctgatt----ggctc----------ctttta--t-------a
--------------------act--aaa--------------------------------
----------------aa------------------------------------------
------------------------------------------------------------
------------------------------------------------------------
------------------------------------------------------------
------------------------------------------------------------
------------------------------------------------------------
------------------------------------------------------------
------------------------------------------------------------
------------------------------------------
>DNA-5-8D_DR|221445
------------------------------------------------------------
------------------------------------------------------------
------------------------------------------------------------
------------------------------------------------------------
------------------------------------------------------------
------------------------------------------------------------
------------------------------------------------------------
------------------------------------------------------------
------------------------------------------------------------
------------------------------------------------------------
------------------------------------------------------------
------------------------------------------------------------
------------------------------------------------------------
------------------------------------------------------------
------------------------------------------------------------
------------------------------------------------------------
------------------------------------------------------------
------------------------------------------------------------
------------------------------------------------------------
------------------------------------------------------------
------------------------------------------------------------
------------------------------------------------------------
------------------------------------------------------------
------------------------------------------------------------
------------------------------------------------------------
------------------------------------------------------------
------------------------------------------------------------
---------------------ttac-----tgtggctcaacaccaactctgcaggca--g
atgtgatgtggg-tcctt-----aatgtctgag-at-tatta---tgt--------ctga
gaacattacagaggttttcaaaaccatttttcctgactc--tgaggttgaagtta---ca
ttcttgtgcggaagcaacaaaacagcatttattacttaattcagatc-----cttttata
actaaagaattgaatgaccaggtcaataaggccaacggg--tttgtggtcatgtttgac-
--------------------------catcaattggaccttcatgttcactac--tggg-
tgaacg---accacgctgctgcgtatgtattaaatataacagaaaat-tg-aaataaaa-
-------tg---ctttatt-taactcaagtagcccacttg-tacataattat---tttct
--agggtt----caaacttta---tacagattt----gacattgtttt---c-gcctc-a
tacttctgtcggaatgggt-gc---gaa-gttggca--------------atgaagtt-c
attt-aaaatggtatcgaaaatgtc-tt-aaaaagccttgaatttcattcgaaggatctt
-gggggtaccctc-----------------------------------------------
-cgccacagcaaaggaacatcctatctta-------------------------------
------------------------------------------------------------
------------------------------------------------------------
------------------------------------------------------------
------------------------------------------------------------
------------------------------------------------------------
------------------------------------------
>DNA-5-8D_DR|221446
------------------------------------------------------------
------------------------------------------------------------
------------------------------------------------------------
------------------------------------------------------------
------------------------------------------------------------
------------------------------------------------------------
------------------------------------------------------------
------------------------------------------------------------
------------------------------------------------------------
------------------------------------------------------------
------------------------------------------------------------
------------------------------------------------------------
------------------------------------------------------------
------------------------------------------------------------
------------------------------------------------------------
------------------------------------------------------------
------------------------------------------------------------
------------------------------------------------------------
------------------------------------------------------------
------------------------------------------------------------
------------------------------------------------------------
------------------------------------------------------------
------------------------------------------------------------
------------------------------------------------------------
------------------------------------------------------------
------------------------------------------------------------
------------------------------------------------------------
------------------------------------------------------------
------------------------------------------------------------
------------------------------------------------------------
------------------------------------------------------------
------------------------------------------------------------
------------------------------------------------------------
------------acgttgttgcgtatgtattaaatataacttacaat-tt-aaataaaa-
-------tg---ttttatt-ccattcaagtag-tcacttg-tacataattat---tttcc
--aggatt----taaaaatta---tacagattt----gaca---tttt---t-ccctc-a
gacttctctaggaatgggt-ac---gaa-gttggca--------------ttgaattt-c
atct-gaaatggtattgaaaaggtc-tt-aaaaagccttgaatttcatttggaggatccc
-acgggtaccttg--------------------aatttctaca-----atagatgctttg
ccactacagccaaggaacatcctatcttactttgtctcaacaacaa--------------
------------------------------------------------------------
------------------------------------------------------------
------------------------------------------------------------
------------------------------------------------------------
------------------------------------------------------------
------------------------------------------
>DNA-5-8D_DR|297393
------------------------------------------------------------
------------------------------------------------------------
------------------------------------------------------------
------------------------------------------------------------
------------------------------------------------------------
------------------------------------------------------------
------------------------------------------------------------
------------------------------------------------------------
------------------------------------------------------------
------------------------------------------------------------
------------------------------------------------------------
------------------------------------------------------------
------------------------------------------------------------
-------------------------------------------------------acatt
a-----acactgcaccc--agaggttatctggcctc-tttaca----ctaa---ggcgaa
tcgcca-ctcactgtgcacgaacga------------aggcatttccgata-ttttc---
---aa-------gt-tgatg--tttccagattccaa---catagc-------taaga-ct
--------ttcacctgtggcaagggcggaaactggaaacaacat--t-------tgattt
gggc-t-------a------------------------------------gcaccctact
t-----taagaagca---------------------------------------------
------------------------------------------------------------
------------------------------------------------------------
--------------------------------------------------gcttgtt---
----------------------g-------acac--------------------------
----------c--------------------at---------------------------
------------------------------------------------------------
----caacaaa-------------------------------------------------
-----------------------gc-----------------------------------
------------------------------------------------------------
------------------------------------------------------------
------------------------------------------------------------
------------------------------------------------------------
------------------------------------------------------------
------------------------------------------------------------
-------tg---gcgggtt-t-------gt------------------------------
-----------------gttaa------tgttt----aaccagtcttttaat------ca
----------------gtcaaca--aagaagaagca-------------gctcaacatac
atgt-------------------ttgttt-------------------------------
------------------------------------------------------------
------------------------------------------------------------
------------------------------------------------------------
------------------------------------------------------------
--------------------------------ttggg-----------------------
------------------------------------------------------------
------------------------------------------------------------
------------------------------------------
>DNA-5-8D_DR|297394
------------------------------------------------------------
------------------------------------------------------------
------------------------------------------------------------
------------------------------------------------------------
------------------------------------------------------------
------------------------------------------------------------
------------------------------------------------------------
------------------------------------------------------------
------------------------------------------------------------
------------------------------------------------------------
------------------------------------------------------------
------------------------------------------------------------
------------------------------------------------------------
------------------------------------------------------------
--a---a-aaagtatt-----aaattt---gataatttcaaa------taa---ggc---
-------cttaataaccttgaa---tttggtatac-----agtcttgga---tttcg-tt
acaaatgtc----t-t-tc---ctag-------ga-ttaattgcc--tttcctagg----
attaaagttcataccat------aac-aaaattaact--gttac----------taatgt
aagc-a---aata--aaaaaattcatgtagcgtaacgttgagtgcatctcgcgctccacg
tcattgcagaaagtgcg-------------------------------------------
------------------------------------------------------------
------------------------------------------------------------
------------------------------------------------------------
------------------------------------------------------------
------------------------------------------------------------
------------------------------------------------------------
------------------------------------------------------------
------------------------------------------------------------
------------------------------------------------------------
------------------------------------------------------------
------------------------------------------------------------
------------------------------------------------------------
------------------------------------------------------------
------------------------------------------------------------
------------------------------------------------------------
------------------------------------------------------------
------------------------------------------------------------
------------------------------------------------------------
------------------------------------------------------------
------------------------------------------------------------
------------------------------------------------------------
------------------------------------------------------------
------------------------------------------------------------
------------------------------------------------------------
------------------------------------------------------------
------------------------------------------
>DNA-5-8D_DR|297395
------------------------------------------------------------
------------------------------------------------------------
------------------------------------------------------------
------------------------------------------------------------
------------------------------------------------------------
------------------------------------------------------------
------------------------------------------------------------
------------------------------------------------------------
------------------------------------------------------------
------------------------------------------------------------
------------------------------------------------------------
------------------------------------------------------------
------------------------------------------------------------
---------------------------cagagta-cccgc-ag-ggtcttaaaa-gcatt
g-a---a-aaaatctt-----gaattt---gataatataaaa-----ttaa---ggc---
-------ctttatagccttgaa---tttgatgtaca---aagtcttgga---tttcg-tt
acaaaggtc----t-t-at---tttatttatt-ta--tttttgct--atttctagg----
att-aggttcataccat------aac-aaaattgcct--gtttc----------taatgt
aggc-t---gatt--aaaaaattcatgcagcgaaacgttgagtgtatctcgctcttcacg
tcatagcagaaagtgtgaaagcgtgcgcacct-gttactatggttactaggcaagtgagg
tacagaacaagatagtcgctagcctagtttgttggctaaaatgg---------------a
aaagtgtcggtttaa-----ttagctgtggccaaggaatccgaattacgtttaggtcaag
cctgtgccagaaaatgaccgcgaggcctactgctgttggtgccggaa---atctttt-aa
gc------tagcgacgat----a-ggtgttaca--gccctggactcccatatgaag----
-----ggtgccaaa-cctaccgcat-gtagtactctgctcgccagcgccaaccacctatt
gtgcagttctgtggaccggagacctc-ttcggttactgaaacagcttaggc-tattagta
atg--aagaaa------tttctacattagaagc----------------at-tgccacc-
actgccaaggaacatcctatcttac-----tgtggctcaacaccaactctgcg-------
------------------------------------------------------------
------------------------------------------------------------
------------------------------------------------------------
------------------------------------------------------------
------------------------------------------------------------
------------------------------------------------------------
------------------------------------------------------------
------------------------------------------------------------
-------------------------gaa-gttgcca--------------ttaaattt-a
attt-gaaatggttttataaaggta-tt-aaaaagccttgaatttaatttaggggatccc
-aggggtagcttg-----------------------------------------------
------------------------------------------------------------
------------------------------------------------------------
------------------------------------------------------------
------------------------------------------------------------
------------------------------------------------------------
------------------------------------------------------------
------------------------------------------
>DNA-5-8D_DR|297396
------------------------------------------------------------
------------------------------------------------------------
------------------------------------------------------------
------------------------------------------------------------
------------------------------------------------------------
------------------------------------------------------------
------------------------------------------------------------
------------------------------------------------------------
------------------------------------------------------------
------------------------------------------------------------
------------------------------------------------------------
------------------------------------------------------------
------------------------------------------------------------
------------------------------------------------------------
------------------------------------------------------------
-----------------tcgaacga------------aggcatttcagata-ttttt---
---aa-------gt-cgatg--tttatggattccaa---catagc-------taaga-ca
--------ttcacctgtggcaaggac-aaaactggtaacatcat--g-------agattt
gggc-t-------a------------------------------------gtaccgtact
t-----taagcagca---------------------------------------------
------------------------------------------------------------
------------------------------------------------------------
--------------------------------------------------gctaatt---
----------------------g-------tcac--------------------------
----------c--------------------at---------------------------
------------------------------------------------------------
----caacaaa-------------------------------------------------
-----------------------gt-----------------------------------
------------------------------------------------------------
------------------------------------------------------------
------------------------------------------------------------
------------------------------------------------------------
------------------------------------------------------------
------------------------------------------------------------
-------tg---gctcgtt-t-------gt------------------------------
-----------------gttaa------tgttc----gacgagtctctcaat------ca
----------------gtcaaca--aagaagaagca-------------gttcgacgtac
ctgt-------------------tcgttc-------------------------------
------------------------------------------------------------
------------------------------------------------------------
------------------------------------------------------------
------------------------------------------------------------
--------------------------------ttagg-----------------------
------------------------------------------------------------
------------------------------------------------------------
------------------------------------------
>DNA-5-8D_DR|297397
------------------------------------------------------------
------------------------------------------------------------
------------------------------------------------------------
------------------------------------------------------------
------------------------------------------------------------
------------------------------------------------------------
------------------------------------------------------------
------------------------------------------------------------
------------------------------------------------------------
------------------------------------------------------------
------------------------------------------------------------
------------------------------------------------------------
------------------------------------------------------------
------------------------------------------------------------
------------------------------------------------------------
------------------------------------------------------------
------------------------------------------------------------
------------------------------------------------------------
------------------------------------------------------------
------------------------------------------------------------
------------------------------------------------------------
------------------------------------------------------------
------------------------------------------------------------
------------------------------------------------------------
------------------------------------------------------------
------------------------------------------------------------
------------------------------------------------------------
------------------------------------------------------------
------------------------------------------------------------
------------------------------------------------------------
------------------------------------------------------------
------------------------------------------------------------
------------------------------------------------------------
------------------------------------------------------------
------------------------------------------------------------
-----------------------------attt----gaca---tttt---c-ccctc-a
tacttctgtcggaatgggt-ac---gaa-gttgtca--------------ttgaattt-a
attt-gaaatggctttgaaaaggtc-tt-aaaaaaccttgaaattcatttggagtattct
-gggggtaccctg-----------------------------------------------
------------------------------------------------------------
------------------------------------------------------------
------------------------------------------------------------
------------------------------------------------------------
------------------------------------------------------------
------------------------------------------------------------
------------------------------------------
>DNA-5-8D_DR|297398
------------------------------------------------------------
-------------------------------------------ctctgacaaatcgaatt
agaacattacagaggtttacaaaaccatgtttcctgactataagtttgcagctatattct
cgtgtggaagcaacaaaactgcatgttatactaaatttggaggctcctttcataactaaa
gaaatgactgcccagttcaatatgaccaacgggtttgtggtcatgtttgaccagagtctc
aataagatgacgaaaagtaaacagttggaccttcctatttgctactgggtggaagaccac
actgttgtgtatgaattaaatataactgataattgaaaaaaaatgttttatttaattcaa
g---tccacttgtgcacaattgttttctagggttcaaaatttagacaga---tttgaca-
--------ttttcccctcatacttctgtcgtaa---tgggtgcgaag-------ttggta
ttgaatttcatttaaaatagtattaaaaa-ggtcttaaaagggcttgaatttcatttgga
ggatcccgggggtaccctg-----------------------------------------
------------------------------------------------------------
------------------------------------------------------------
---------------------------cagagta-cccgc-gg-ggtcttaaaa-gcatt
g-a---a-aaagtctt-----aaattt---gataatcttaag-----ttaa---ccc---
-------ctaagtagccttgaa---tttggtgtgca---acgtcttgta---tttcg-tt
acaaaggtc--------------ttatttatttta--tttgtgtc--tttcctaggcata
cctaaagttcataccat------aac-aaaattaact--gttac----------taacgt
aggc-t---aatt--aaaaaattcatgcagtgtaacgctgagtgcacctcacgctacaca
tcacagcaaaaagcc-aaaagcgtgcgcaccc-tttactatggttactaggcaagagagg
tactgaacaagagagtca-tagtctagtttgtcaactaaaatag---------------g
aaagtctcggtttaa-----tctgctgtggccaaggaattcgaattacgtttgagtcaag
cttgtgccaggaaatgaccacaacccctactgctgttggtgcctgaa---atctttt-aa
gc------tagcgacgat----g-gttgttaaa--gccctggact---------------
---gc----------catatcgcat-gtagtg--ctgcttgtcagcggcaaccacctatt
gtgcagttctgtgcaccggagacctt-ttcggttactgaaatagctttggc-tatcatta
atg--aagaaa------tttctacattagaaac----------------at-tgccacc-
acagccaaggaacatcctatcttac-----tgtggctcaacaccaactctgtgggca---
------------------------------------------------------------
------------------------------------------------------------
------------------------------------------------------------
------------------------------------------------------------
------------------------------------------------------------
------------------------------------------------------------
------------------------------------------------------------
--ggggt---------------gatgcgggtccttaaaacaa--tctc---t--------
--------------------gc---aaa--------------------------------
---------------------actc-tt-a------------------------------
------------------------------------------------------------
------------------------------------------------------------
------------------------------------------------------------
------------------------------------------------------------
------------------------------------------------------------
------------------------------------------------------------
------------------------------------------------------------
------------------------------------------
>DNA-5-8D_DR|297399
------------------------------------------------------------
------------------------------------------------------------
------------------------------------------------------------
------------------------------------------------------------
------------------------------------------------------------
------------------------------------------------------------
------------------------------------------------------------
------------------------------------------------------------
------------------------------------------------------------
------------------------------------------------------------
------------------------------------------------------------
------------------------------------------------------------
------------------------------------------------------------
---------------------------cagagaa-caagc-gg-ggtattaaaa-gcttt
t-a---a-aaagtctt-----gaatct---gataatctcaaa-----ttaa---ggc---
-------cttaaaagcctagaa---tttggtataca---gagtcttgaa---ttttg-tt
acaaaggtc----t-t-aa---ttt-----------------------------------
------------------------------------------------------------
------------------------------------------------------------
------------------------------------------------------------
------------------------------------------------------------
------------------------------------------------------------
------------------------------------------------------------
------------------------------------------------------------
------------------------------------------------------------
------------------------------------------------------------
------------------------------------------------------------
------------------------------------------------------------
------------------------------------------------------------
------------------------------------------------------------
------------------------------------------------------------
------------------------------------------------------------
------------------------------------------------------------
------------------------------------------------------------
------------------------------------------------------------
------------------------------------------------------------
------------------------------------------------------------
------------------------------------------------------------
------------------------------------------------------------
------------------------------------------------------------
------------------------------------------------------------
------------------------------------------------------------
------------------------------------------------------------
------------------------------------------------------------
------------------------------------------------------------
------------------------------------------
>DNA-5-8D_DR|297400
------------------------------------------------------------
------------------------------------------------------------
------------------------------------------------------------
------------------------------------------------------------
------------------------------------------------------------
------------------------------------------------------------
------------------------------------------------------------
------------------------------------------------------------
------------------------------------------------------------
------------------------------------------------------------
------------------------------------------------------------
------------------------------------------------------------
------------------------------------------------------------
---------------------------cagagta-cccac--a-ggtcttaaaa-gcatt
g-a---a-aaagtctt-----aaattt---gataatcttaaa-----ttac---ggt---
-------cttaatagctttgaa---tttggtataca---aagttttgta---ttttg-tt
acaaaggtc----t-t-at---ttcattc-------------------------------
------------------------------------------------------------
------------------------------------------------------------
------------------------------------------------------------
------------------------------------------------------------
------------------------------------------atttatttttgccttta-
-ctgtgccaggaaatgaccacgacgcctactgctgttggtgctggaa---atctttt-aa
gc------tagcgacgat----g-ggtgatatg--cccctggactcccctatgagg----
---g-g-tgccaaa-cacaccgtgt-gtagca--ctgctcgtcagtgccaaccacctatt
gtgcagttctgtgcaccggagacctc-ttcggttactgaaacagctttagc-tatcagta
atg--aagaca------tttctatattaaaagc----------------at-tgccacc-
acagccaaggaacatcctatcatac-----tgtggctcaacaacaactctgcgggca--g
aggtgatgtggg-tacttaaaacaatctctgagccc------------tacatcaaatga
gaacattacagaggttttcaaaaccatgtttcctgagtc--cgaggttgcattctctaca
ttctcgtgtggaagcaacaaaacagcatatattactaaattcggattggctccttttata
actagagaactgactgaccagggcaataaggccaacggg--tttgtggtcatgtttgac-
-gagtctcaataagatgatgaaaagtgagcaggtgaaccttcatattcgctac--tggg-
tggacg---accacgctgttgcatttgtattaaatataactgataat-tg-aaataaaa-
-------ta---gtttatt-taatttaagtagcccacttg-tacatgattat---tttct
--agtgtt----caaaattta---aacagattt----gaca---tttt---c-ccctc-a
tacttctgtcggaatgggt-ac---gaa-gttgaca--------------ttaaatttgc
cttt-gaaatggtataaaaaaggtc-tt-aaaaagccttgaatttaatttggaggatctc
-aggggtgccctg-----------------------------------------------
------------------------------------------------------------
------------------------------------------------------------
------------------------------------------------------------
------------------------------------------------------------
------------------------------------------------------------
------------------------------------------------------------
------------------------------------------
>DNA-5-8D_DR|297401
------------------------------------------------------------
------------------------------------------------------------
------------------------------------------------------------
------------------------------------------------------------
------------------------------------------------------------
------------------------------------------------------------
------------------------------------------------------------
------------------------------------------------------------
------------------------------------------------------------
------------------------------------------------------------
------------------------------------------------------------
------------------------------------------------------------
------------------------------------------------------------
------------------------------------------------------------
------------------------------------------------------------
------------------------------------------------------------
------------------------------------------------------------
------------------------------------------------------------
------------------------------------------------------------
------------------------------------------------------------
------------------------------------------------------------
------------------------------------------------------------
------------------------------------------------------------
------------------------------------------------------------
------------------------------------------------------------
------------------------------------------------------------
------------------------------------------------------------
-----caaggaacatcctatcttac-----tgtgactcaacaccaactctgccggca--g
aggtgatgtggg-tactttaaacaatctctgagcac-ttctc---ttacacatcgagtga
gaacattacagaggttttcaaaaccatgtttcctgactc--cgaggttgcattctctaca
ttcccgtgtggaagcaacaaaacagcatatattactaaattcggattggctccttttata
actaaagaactgactgaccagggcaataaggccaacggg--tttgtggtcatgtttgacg
agagtctcaataacatgatgaaaagtaagcaggtggaccttcatattcgctac--tggg-
tg----------------------------------------------------------
------------------------------------------------------------
------------------------------------------------------------
------------------------------------------------------------
------------------------------------------------------------
------------------------------------------------------------
------------------------------------------------------------
------------------------------------------------------------
------------------------------------------------------------
------------------------------------------------------------
------------------------------------------------------------
------------------------------------------------------------
------------------------------------------
>DNA-5-8D_DR|297402
------------------------------------------------------------
------------------------------------------------------------
------------------------------------------------------------
------------------------------------------------------------
------------------------------------------------------------
------------------------------------------------------------
------------------------------------------------------------
------------------------------------------------------------
------------------------------------------------------------
------------------------------------------------------------
------------------------------------------------------------
------------------------------------------------------------
------------------------------------------------------------
------------------------------------------------------------
------------------------------------------------------------
------------------------------------------------------------
------------------------------------------------------------
------------------------------------------------------------
------------------------------------------------------------
------------------------------------------------------------
------------------------------------------------------------
------------------------------------------------------------
------------------------------------------------------------
------------------------------------------------------------
------------------------------------------------------------
------------------------------------------------------------
------------------------------------------------------------
------------------------------------------------------------
------------------------------------------------------------
------------------------------------------------------------
-----------------caaaacagcatatattactaaattcggattggctctttttata
actaaagaactgactgaccaggtcaatatgg-cgacggg--tttgtggtcatgtttgac-
-gagtctcaataacatgatgaaaagtaagcaggtggaccttcatattcgctac--tggg-
tggacg---accacgctgttgtttatgtattaaatataactgataat-tg-aaataaaa-
-------ta---gtttatt-taatttaagtagcccacttg-tacatgattat---tttct
--agtttt----caaaattta---aacagattt----gaca---tttt---c-ccctc-a
tacttctgtcggaatgggt-ac---gaa-gatggca--------------ttgaattt-c
cttt-gaaatggtataaaaaaggtc-tt-taacagccttgaatttaatttggacgatctc
-aggggtgccctg-----------------------------------------------
------------------------------------------------------------
------------------------------------------------------------
------------------------------------------------------------
------------------------------------------------------------
------------------------------------------------------------
------------------------------------------------------------
------------------------------------------
>DNA-5-8D_DR|297403
------------------------------------------------------------
------------------------------------------------------------
------------------------------------------------------------
------------------------------------------------------------
------------------------------------------------------------
------------------------------------------------------------
------------------------------------------------------------
------------------------------------------------------------
------------------------------------------------------------
------------------------------------------------------------
------------------------------------------------------------
------------------------------------------------------------
------------------------------------------------------------
------------------------------------------------------------
------------------------------------------------------------
------------------------------------------------------------
------------------------------------------------------------
------------------------------------------------------------
------------------------------------------------------------
------------------------------------------------------------
------------------------------------------------------------
------------------------------------------------------------
------------------------------------------------------------
------------------------------------------------------------
------------------------------------------------------------
------------------------------------------------------------
------------------------------------------------------------
-----caaggaacatcctatcttac-----tgtggctcaacaccaactctgcggcca--g
aggtgatgtggg-tactttaaacaatctctgagcacatactc---ttacaattcgagtga
gaacattacagaggttttcaaaaccatgtttcctgactc--cgaggttgcattctctaca
ttatcgtgtgaaagcaacaaaacagcatatattactaaattcggattggcttcttttata
actaaagaactgactgaccagggcaataaggccaacggg--tttgtggtcatgtttgacg
agagtctcaataacatgatgaaaagtaagcaggtggaccttcatattcgctac--tggg-
tggacg---accacgctgttgcgtatgtattaaatataactgataat-tg-aaataaaa-
-------ta---gttgatt-taatttgagtagcccacttg-tacatgattat---tttct
--agtgtt----caaaatgta---aactgattt----gaca----ttt---c-ccctc-a
tctttctgtcaaattgggg-ac---aaa-gttagca--------------ttgaattt-c
cttt-aaaatagtataaaaaagatc-tt-aaaaagcc-----------------------
------------------------------------------------------------
------------------------------------------------------------
------------------------------------------------------------
------------------------------------------------------------
------------------------------------------------------------
------------------------------------------------------------
------------------------------------------------------------
------------------------------------------
>DNA-5-8D_DR|297404
------------------------------------------------------------
------------------------------------------------------------
------------------------------------------------------------
------------------------------------------------------------
------------------------------------------------------------
------------------------------------------------------------
------------------------------------------------------------
------------------------------------------------------------
------------------------------------------------------------
------------------------------------------------------------
------------------------------------------------------------
------------------------------------------------------------
------------------------------------------------------------
------------------------------------------------ttaaaa-gcatt
g-a---a-aaagtctt-----aaattt---gataatcttaaa-----ttaa---ggc---
-------tttaatagccttgat----ttattataca---aagtcttgga---tttca-tt
acagaggtc----t-t-aa---tttatttatt-ta--tttt--ac--ctttttaag----
a-ttaagttcatac----------------------------------------------
------------------------------------------------------------
------------------------------------------------------------
------------------------------------------------------------
------------------------------------------------------------
------------------------------------------------------------
------------------------------------------------------------
------------------------------------------------------------
------------------------------------------------------------
------------------------------------------------------------
------------------------------------------------------------
------------------------------------------------------------
------------------------------------------------------------
------------------------------------------------------------
------------------------------------------------------------
------------------------------------------------------------
------------------------------------------------------------
------------------------------------------------------------
------------------------------------------------------------
------------------------------------------------------------
------------------------------------------------------------
------------------------------------------------------------
------------------------------------------------------------
------------------------------------------------------------
------------------------------------------------------------
------------------------------------------------------------
------------------------------------------------------------
------------------------------------------------------------
------------------------------------------
>DNA-5-8D_DR|379228
------------------------------------------------------------
------------------------------------------------------------
------------------------------------------------------------
------------------------------------------------------------
------------------------------------------------------------
------------------------------------------------------------
------------------------------------------------------------
------------------------------------------------------------
------------------------------------------------------------
------------------------------------------------------------
------------------------------------------------------------
------------------------------------------------------------
------------------------------------------------------------
------------------------------------------------------------
------------------------------------------------------------
------------------------------------------------------------
------------------------------------------------------------
------------------------------------------------------------
------------------------------------------------------------
------------------------------------------------------------
------------------------------------------------------------
------------------------------------------------------------
------------------------------------------------------------
------------------------------------------------------------
------------------------------------------------------------
------------------------------------------------------------
------------------------------------------------------------
------------------------------------------------------------
------------------------------------------------------------
------------------------------------------------------------
------------------------------------------------------------
------------------------------------------------------------
------------------------------------------------------------
------------------------------------------------------------
--------------------------------------------atgattat---tttct
--agggtt----caaaattta---tacagatct----gaca---tttt---t-ccttc-a
tacttctgttggaatgggt-tc---gaa-gttggca--------------ttgaattt-c
actt-gaaatggtattaa----------------------------atttggaggatccc
-gggggtaccctg-----------------------------------------------
------------------------------------------------------------
------------------------------------------------------------
------------------------------------------------------------
------------------------------------------------------------
------------------------------------------------------------
------------------------------------------------------------
------------------------------------------
>DNA-5-8D_DR|379229
-aacactgccaccacagccaaggaacatcatatcttactgtggctcaacaccaactctgc
aggcagatgtgatgtgggtccttaaaacaatctctgagcacaactcttacacatcaaatg
aaaacatttcagaggttttcaaaaccatgtttcctgactc--aagttgcagttacattct
tgtgcggaagcaacaaaactgcatatattacttaaatcaga---tccctttataacaaaa
aaaatgactgacaaggtcaataaggccaac------------------------------
------------------------------------------------------------
------------------------------------------------------------
------------------------------ggttcaaaatgtatataga---tttgaca-
--------tttttccctcataattctgtcgcaa---taggtacgaag-------ttggca
tttaatttaatttgaaatggtattgaaa--------------------------------
------------------------------------------------------------
------------------------------------------------------------
------------------------------------------------------------
-----------------------------------------ag-ttccttaaaa-gcatt
g-a---a-aaagtctt-----aaattt---gatcatatcaaa-----ttaa---aga---
-------cttaatagccttgaa---tttgatataca---aagtcttgaa---tttcg-tt
acaaagttt----t-taat---tttattcatt-ta--tttatgcc--tttcctaag----
atc-aagttcataccat------aac-aaaattaact--gttac----------taatgt
aagg-t---aatt---aaaaattcatgcagcgtaatgttgtgtgcagctcgcactccacg
ccatagtagaaagcgc--------gcaaaccc-aatactatggttactt-------gagg
tacagaacaagatagtcgctagcctagtttgtatgctataatgg---------------g
aaagtgt---------------cactgtggccaagg-atgccatttgcgattgggtcaag
cctgtgccaggaaatgacagccacacctactgctgttgatgccggaa---atctttt-aa
gcgaacgttagctacaat----g-gatgttacg--gccctggactcccatatggggggg-
--ggggttgcctaa-cacaccacgttgtgttgc-------------------------tt
gtagtgctgcttgcacagaagacctt-ttcggttactgaaacatctttggc-gatcagta
atg--aagaaat-----ttcccccattagaaga----------------at---------
------------------------------------------------------------
------------------------------------------------------------
------------------------------------------------------------
------------------------------------------------------------
------------------------------------------------------------
------------------------------------------------------------
------------------------------------------------------------
------------------------------------------------------------
---------------------------------------------------t--------
--------------------ac--------------------------------------
------------------------------------------------------------
------------------------------------------------------------
------------------------------------------------------------
------------------------------------------------------------
------------------------------------------------------------
------------------------------------------------------------
------------------------------------------------------------
------------------------------------------------------------
------------------------------------------
>DNA-5-8D_DR|379230
------------------------------------------------------------
------------------------------------------------------------
------------------------------------------------------------
------------------------------------------------------------
------------------------------------------------------------
------------------------------------------------------------
------------------------------------------------------------
------------------------------------------------------------
------------------------------------------------------------
------------------------------------------------------------
------------------------------------------------------------
------------------------------------------------------------
------------------------------------------------------------
-----------------------------------------------cttaaaa-gcatt
g-c---a-aaagtctt-----aaattt---gataatcttaca-----ttaa---ggc---
-------cttagtagccttgaa---tttggtttaca---aactcttgga---ttttg-tt
acaaaggtc----t-t-aa---tgtatttatt-ta--tatttgcc--tttcctagg----
attgaagttcataccat------aac-aaaattaact--gttac----------taatgt
aggc-t---aattt-ttaaaaagcatgcagtgtaatgttgagtgca--------------
------------------------------------------------------------
------------------------------------------------------------
------------------------------------------------------------
------------------------------------------------------------
------------------------------------------------------------
------------------------------------------------------------
------------------------------------------------------------
------------------------------------------------------------
------------------------------------------------------------
------------------------------------------------------------
------------------------------------------------------------
------------------------------------------------------------
------------------------------------------------------------
------------------------------------------------------------
------------------------------------------------------------
------------------------------------------------------------
------------------------------------------------------------
------------------------------------------------------------
------------------------------------------------------------
------------------------------------------------------------
------------------------------------------------------------
------------------------------------------------------------
------------------------------------------------------------
------------------------------------------------------------
------------------------------------------------------------
------------------------------------------------------------
------------------------------------------
>DNA-5-8D_DR|379231
------------------------------------------------------------
------------------------------------------------------------
------------------------------------------------------------
------------------------------------------------------------
------------------------------------------------------------
----------------------------------------------------------ac
actgttgcgtatgtattaaatatagctcacaatttaaataaaatgttttattcaattcaa
g-tagtcacttgtacataattattttctagggttcaaaatt-------------------
------------------------------------------------------------
------------------------------------------------------------
------------------------------------------------------------
------------------------------------------------------------
--------------acattagaatcattgccaccacagccaaggaacatcctatcttact
gtggctcaacaccaactctacgg----cagagta-cccac-gg-ggtcttaaaa-gcatt
g-a---a-aaagtctt-----aaattt---gataatctcaaa-----ttaa---ggc---
-------cttaatagccttgaa-------------------gtcttgga---tttcg-tt
acaaatgtc----t-t-aa---ttta-----------tttttgcc--tgtcctagg----
attaaagttcataccat------aac-aaaattaacc--attac----------taatgt
aggc-t---aatt--aaaaaattcatgcagcgtaatgttgagtgcatctcgctctccact
taatagcagaaagtgc-----------------g--------------------------
------------------------------------------------------------
------------------------------------------------------------
------------------------------------------------------------
------------------------------------------------------------
------------------------------------------------------------
------------------------------------------------------------
------------------------------------------------------------
------------------------------------------------------------
------------------------------------------------------------
------------------------------------------------------------
------------------------------------------------------------
------------------------------------------------------------
------------------------------------------------------------
------------------------------------------------------------
------------------------------------------------------------
------------------------------------------------------------
------------------------------------------------------------
------------------------------------------------------------
------------------------------------------------------------
------------------------------------------------------------
------------------------------------------------------------
------------------------------------------------------------
------------------------------------------------------------
------------------------------------------------------------
------------------------------------------------------------
------------------------------------------
>DNA-5-8D_DR|379232
------------------------------------------------------------
------------------------------------------------------------
------------------------------------------------------------
------------------------------------------------------------
------------------------------------------------------------
------------------------------------------------------------
------------------------------------------------------------
------------------------------------------------------------
------------------------------------------------------------
------------------------------------------------------------
------------------------------------------------------------
------------------------------------------------------------
------------------------------------------------------------
---------------------------cagagta-cccgc-gg-ggccttaaaa-gcatt
g-a---a-aaagtctt-----aaattt---tataatgttaaattatattaa--tggc---
-------cttaatagcctcgaa---tttggtatacaagttagtctttga---ttctg-tt
acaaaggtc----t-t-at---tttattcatt-ta--tttttgcc--tttcgtagc----
atc-aagttcatactgt------agc-aaaattaact--gttac----------ttatgt
aggc-t---aatt---aaaaatttgttcagcgtaacgttgagagcacctcgcgctcctcg
tcatagcagaaagcgggaaagcgtgtctctgtggttactg----tactaggcaagtgagg
tactgaacaagatattcgctagcctagtttgtcggctataatgg---------------g
aaattatcagtttaa-----ttcgctgtggccaaggaatccaaattacgtttacgtcaaa
cctgtgccaggaaatgactgcaacgcccactgctgttgttgccggaa---atctttc-aa
gc------tagcgacgat----gggtcgct-----gcccaggactcccatatgagg----
-----ggtgccaaa-cactcaacat-gtagta--ctgctcatcagcgcctgccacctatt
gtgcagttctgtgcaccggagacctc-ttcagttactaaaacagctttggc-aatcagtg
aagagaagaaa------tttctacattagaagc----------------at-tgccacc-
acagacaaggaacaacctatcttac-----tgtggcttaacac--agtctgtgggca--g
agctgaggtgggccccctaaaactatctcagagcac-cactc---ttacacataaaatga
gaacattatagaggttttcaaaaccatgtttcctgattc--tgaggttgcagcta---cg
ttcttgtgtggaagcaacaaaagcgcatctattagtaaattcggattggcttcttttatt
attgaagaactgaccgaccaggtcaataaggccaacggg--tttgtggtcacgtttgacg
aaagtctcaataagatgacgaaa-gaaagcagttggagcttcatattcgctac--tggg-
tggacg---accacactgttgcgtatgtattaaatataactaataat-tg-aaataaaa-
-------ta---ctttaat-taattcaaac---ctactt--tacataattat---tttgt
-aagagtc-----caaattta---tacagattt----gtca---tttt---c-ccctc-a
tacttctgtcgaaatcggt-gt---gac-gttggca--------------ttgaattt-c
attt-gaaatggtatt-aaagggtc-tt-taaaagccttgaatttcatttggaggatacc
-ggtggtaccctg-----------------------------------------------
------------------------------------------------------------
------------------------------------------------------------
------------------------------------------------------------
------------------------------------------------------------
------------------------------------------------------------
------------------------------------------------------------
------------------------------------------
>DNA-5-8D_DR|379233
------------------------------------------------------------
------------------------------------------------------------
------------------------------------------------------------
------------------------------------------------------------
------------------------------------------------------------
----------------------------------------------------------ac
actgttgtgtatgtattaaatataactgataattaaaataaaatgttttatttaattcaa
gtagcccacttgtacataattattttgtagggttcaaaatttatacaga---tttgaca-
-------ttttccccctcatacttctgtcggaa---taggtacgaag-------ttggca
ttgaatttcatttgaaatggtgttaaaaa-ggtcttaaaaagcctcgaattttatttgga
ggatcccggggttaccctgttgtgaggtaaacatagtcgctagcctagggaaagcgtcgg
tttaatctgctgtggccaaggaatccgaattacattccaggaaataaccgcaaggcctac
ttgaagaagtttctacattagacgcattgccaccacagccagggaacatcctatcttact
gtggctcgacgccaactctgcgaacaactacgta-gcagc-gg-ggtcttaaaa-gcatt
g-a---a-aaagtctt-----aaattt---gataatctcaaa-----ttaa---gcc---
--------ttaatagccttgaa---tttggtataca---aagtcttgga---tttca-tt
acaaaggtc----t-t-at---tttattta-t-ta--attttacc--tttcctagg----
a-taaagttcataccgt------aat-aaaattaact--gttac----------taatgt
aggc-t---aat---taaaaattgatggagcgtaatgttgagtgcacctcacactccacg
tcatagcagaaagtgcg-------------------------------------------
------------------------------------------------------------
------------------------------------------------------------
------------------------------------------------------------
------------------------------------------------------------
------------------------------------------------------------
------------------------------------------------------------
------------------------------------------------------------
------------------------------------------------------------
------------------------------------------------------------
------------------------------------------------------------
------------------------------------------------------------
------------------------------------------------------------
------------------------------------------------------------
------------------------------------------------------------
------------------------------------------------------------
-------------aaagcgtgt-------------------------------cactc-a
t-----------------------------------------------------------
------------------------------------------------------------
------------------------------------------------------------
------------------------------------------------------------
------------------------------------------------------------
------------------------------------------------------------
------------------------------------------------------------
------------------------------------------------------------
------------------------------------------------------------
------------------------------------------
>DNA-5-8D_DR|462023
------------------------------------------------------------
------------------------------------------------------------
------------------------------------------------------------
------------------------------------------------------------
------------------------------------------------------------
------------------------------------------------------------
------------------------------------------------------------
------------------------------------------------------------
------------------------------------------------------------
------------------------------------------------------------
------------------------------------------------------------
------------------------------------------------------------
------------------------------------------------------------
---------------------------cagagta-tccgc-ag-ggccttataa-gcatt
g-a---a-aaagtctt-----aaatgt---gatcatctcaaa-----ttaa---agc---
-------cttaatagccttgaa---tttggtatgca---aagtcttgga---tttca-tt
acaaaggtc----t-t-at---tttatttgta-ta--tttttgcc--tttcctagg----
attaaagttcataccgta----aaaa-aaaattaact--gttac----------taatgt
aggc-t---aatt--aaaaaattcatgcagcgtaacgttgagtgcatctcgcactccaca
tcatagcagaaagtgt-----------------gtcgccatagttta-----gggagggg
ggcgagcccgagtatttacaatgct--ccaactacttaaaaacg---------------c
agaaactatgctcaa-----tcggtaatcctaaatgag------------------caag
cgtgcgcgcatatgtg-tgtctatgtgtgtgtctgtttatacag----------------
------------------------------aca--gccccccgcccaaatataaaactgt
gtat-gcaccgaga-tgcaccg--------------aaatatcgaattgaatcatcgatg
gcatgataatcggaaccagagagatc-ggtgtatgttcacacttct--------------
---------aa------tttctacagtagaagc----------------at-tgccacc-
acagccaaggaacatcctatattac-----tgtggctcaacaccaactctacggcaagca
agttgagaaaaa-agcacaag---------------------------------------
--------cagaagttgacaggacttgagagtctggacgaaaaaaattgcagcca-----
-----------aggcagcagagctgcgaaggctatagtgttcaa----------------
caccaagttcaaatttatttgtttattaaaatcaa-atg--tgtgt--------------
------------------------------------------------------------
-----------taggctgttgcatatgtattaa--acaactgacaat-tt-ggttaaaa-
-------tg---ttttatt-caatttaaatag-tcacttg-ttcaaaataat---tttct
--agggtt----aaaaaattatcttacaaattatatttaca---tttt---t-ccctc-a
tacttctgtaggaataggt-ac---gaa-gttggca--------------atgaattt-c
attt-gaaatggtattaaaaaggtc-tt-aaaaagccttgaattttatttggaggatctc
-gggagtaccct------------------------------------------------
------------------------------------------------------------
------------------------------------------------------------
------------------------------------------------------------
------------------------------------------------------------
------------------------------------------------------------
------------------------------------------------------------
------------------------------------------
>DNA-5-8D_DR|462024
------------------------------------------------------------
------------------------------------------------------------
------------------------------------------------------------
------------------------------------------------------------
------------------------------------------------------------
------------------------------------------------------------
------------------------------------------------------------
------------------------------------------------------------
------------------------------------------------------------
------------------------------------------------------------
------------------------------------------------------------
------------------------------------------------------------
------------------------------------------------------------
------------------------------------------------------------
------------------------------------------------------------
------------------------------------------------------------
------------------------------------------------------------
------------------------------------------------------------
------------------------------------------------------------
------------------------------------------------------------
------------------------------------------------------------
------------------------------------------------------------
------------------------------------------------------------
------------------------------------------------------------
------------------------------------------------------------
------------------------------------------------------------
------------------------------------------------------------
------------------------------------------------------------
------------------------------------------------------------
------------------------------------------------------------
------------------------------------------------------------
------------------------------------------------------------
------------------------------------------------------------
------------------------------------------------------------
------------------------------------------------------------
----------------------------------------t---tttt---t-ccctc-a
tacttctgtcagaatgggt-ac---gaa-gttggc-------------------------
attt-gaaatggtattaaactggtc-tt-aaaaagccttaaatttcaattggaggatcct
-aggggtaccctg-----------------------------------------------
------------------------------------------------------------
------------------------------------------------------------
------------------------------------------------------------
------------------------------------------------------------
------------------------------------------------------------
------------------------------------------------------------
------------------------------------------
>DNA-5-8D_DR|538912
------------------------------------------------------------
------------------------------------------------------------
------------------------------------------------------------
------------------------------------------------------------
------------------------------------------------------------
------------------------------------------------------------
------------------------------------------------------------
------------------------------------------------------------
------------------------------------------------------------
------------------------------------------------------------
------------------------------------------------------------
------------------------------------------------------------
------------------------------------------------------------
------------------------------------------------------------
------------------------------------------------------------
--------------------------ttggtataca---aagtcttgga---tttca-tt
acaaaggtc----t-t-at---tttattcagt-ta---ttttgcc--tttcctagg----
att-aagttcctaccct------aac-aaaa-----------------------------
---------------------------cagcgtaacattgagtgctgcttccacttcacg
tcatagcagaaagcgcgaaagcgtgcgcaccc-gttacta---------ggcaagtgagg
tacagaacaagatagacgctagcctagtttgtcggctaaaatgg---------------g
aaagtgttgggttac-----tccgctgtggccaaggagtccgagttacgtttgggtcaag
cctgtgccaggaaatgaccacgatgcctactgctgttggtgccagaa---atctttt-aa
ac------tagcgacgat----g-ggtgttacg--gccctggactcccatatga-g----
---g-ggtgccgga-cacaccgtgt-gtaata--ctgctcatcagcaccaaccagctatt
gtgcagttctgtgcactggagacctc-ttcggttactaaaacagctttgac-tctcagta
atg--aagaaa------tttctacattagaagc----------------ac-tgccacc-
acagccaaggaacatcctatcttac-----tgtggctcaacaccaactctgcaggca--g
atgtgatttggg-tccttaaaacaatcgctgagcac-gactc---ttacccatctaatga
gaacataacagaggttttcaaaatcctgcttcctgattc--tgaggttgcagcta---ca
ttctcaagtgggggcaacaaaactgcatatattacttcattctgattggctccttttata
actaaagtacagactgaccaggtcaatgaggccaacaag--tttgtggtcatgtttgatc
t---------------------------tcagttggaccttcatattcgcaac--tagg-
tggatg---accacactgttgcgtatgtattaaatataactgaaatt-tg-aaataaaa-
---------------------------gatagcctacttg-tacatatttat---tttct
--atggtt----caaaattta---caca--------------------------------
------------------------------------------------------------
------------------------------------------------------------
------------------------------------------------------------
------------------------------------------------------------
------------------------------------------------------------
------------------------------------------------------------
------------------------------------------------------------
------------------------------------------------------------
------------------------------------------------------------
------------------------------------------
>DNA-5-8D_DR|538913
------------------------------------------------------------
------------------------------------------------------------
------------------------------------------------------------
------------------------------------------------------------
------------------------------------------------------------
------------------------------------------------------------
------------------------------------------------------------
------------------------------------------------------------
------------------------------------------------------------
------------------------------------------------------------
------------------------------------------------------------
------------------------------------------------------------
------------------------------------------------------------
----------------------------agagta-cccgc-gg-ggtcctaaaa-gcatt
g-a---a-atagtctt-----aaattt---gatcatctcaaa-----ttaa--g------
--------------gccttgaa---tatggtttaca---aagtccttaa---tttca-tt
aaaaaggtc----t-t-at---tttattcatt-ta--tttttgcc--tttcctagg----
att-aagtacataccat------aac-aaaatgaact--gttac----------taatgt
aggc-t---aatt---aaaaattcatgca-----------------------------cg
tcatagcagaaagtgcgaaagcgtgagcaccc-gttactatggttactagacaagtgagg
tacagaacaagattgttgctagcctagtttgtcagctaaaatgg---------------g
aaagtgtcggtttta-----tctgttgtggccaagaaatccaaattacgtttaagtcaag
cctgtgactggaaatgaccacaacgcctactgctgttggtgccagaa---atctttt-aa
gc------tagcgacgat------------gtg-ggctctagactcccatatgagg----
-----agtgccaaa-cacaccgtgt-gtagta--ctgctcgtcagctccagccagctatt
gtgcagttctgtgcaccggagacctc-ttcgattactgaaacaggttgg--ctatcagta
atg--aagaaa------tttctacattggaagc----------------at-tgccacc-
acagccaaggaacatcctatcttac-----tgtggcttaacaacaactttgcgggca--g
aggtgatgtagg-tctttaaaacaatctctgagcac-cactc---ttacacatcgaatga
gaac------------ttcaaaaccatgtttgctgactc--tgaggttgcagcta---ca
ttctcatgtggaagcaacaaaactgcatatattactaaatttgtatcagctccttttata
actaaagaactgactgaccaggtaaataaggccaatggg--attgtggtcatgtttgaca
agagtctcaataagatgacgaaaagtaagcagttggaccttcatattcgctac--aggg-
tggacgacg-------------------attgaatataactgatagt-ta-aaataaaa-
-------tg---tattatt-taattccagtagctcactta-tatataattat---tttct
--agagtt----cacaattta---tacaggttt----gcca---tttt---c-ccctt-a
tacttctgtcggaatgagt-ac---gaa-gttggca--------------ttgaattt-c
attt-gaaatggtctt-------------aaaaagccttgaatttcatttggaggatccc
-aggggtaccctg-----------------------------------------------
------------------------------------------------------------
------------------------------------------------------------
------------------------------------------------------------
------------------------------------------------------------
------------------------------------------------------------
------------------------------------------------------------
------------------------------------------
>DNA-5-8D_DR|538914
------------------------------------------------------------
------------------------------------------------------------
------------------------------------------------------------
------------------------------------------------------------
------------------------------------------------------------
------------------------------------------------------------
------------------------------------------------------------
------------------------------------------------------------
------------------------------------------------------------
------------------------------------------------------------
------------------------------------------------------------
------------------------------------------------------------
------------------------------------------------------------
------------------------------------------------------------
------------------------------------------------------------
------------------------------------------------------------
------------------------------------------------------------
------------------------------------------------------------
------------------------------------------------------------
------------------------------------------------------------
------------------------------------------------------------
------------------------------------------------------------
------------------------------------------------------------
------------------------------------------------------------
------------------------------------------------------------
------------------------------------------------------------
------------------------------------------------------------
------------------------------------------------------------
--gtgatgtggg-accttaaaacaatctcagagcac-cactc---ttacacatcgagtga
gaacattacagaggttttcaaaaccatgtttcttgactc--caaggttgcagcta---ca
ttcttgtgtggaagcaacaaaacttcatctattactaaagtcagattggctccaattata
actaaataactgactgaccaggacaataaggccaacagg--tctgtggtcatgtttgacc
agagtctcaataggatgacgaaatgcaagcagttggaccttcatattggctactacagat
tggaca---gccatgctgttgcctatgtattaaatattactgataat-ta-aaataaaa-
-------tg---ttttatt-taattcaagtag-tcacttg-tacataattat---ttttg
--agggtt----caaaattta---cacagattt----gaca---tttt---c-ccctc-a
tacttctgttggaatgggt-ac---gaa-gttggca--------------ctgaattt-t
attt-gaaatggtattaaaaaggtc-tt-ttaaagccttgaatttcatttggaggatccc
-gggggtaccctg-----------------------------------------------
------------------------------------------------------------
------------------------------------------------------------
------------------------------------------------------------
------------------------------------------------------------
------------------------------------------------------------
------------------------------------------------------------
------------------------------------------
>DNA-5-8D_DR|538915
------------------------------------------------------------
------------------------------------------------------------
------------------------------------------------------------
------------------------------------------------------------
------------------------------------------------------------
------------------------------------------------------------
------------------------------------------------------------
------------------------------------------------------------
------------------------------------------------------------
------------------------------------------------------------
------------------------------------------------------------
------------------------------------------------------------
------------------------------------------------------------
---------------------------cagagta-cccgc-ag-tgtcttaaaa-gcatt
g-a---a-aaagtctt-----aaattt---gatcatctcaaa-----ttaa---ggc---
-------cttaat-------------ttggtataca---aagtcttgga---ttttg-tt
acaaaggtc----t-t-at---tttattcatt-ta--tttttgcc--tttcctatg----
ata-aagtacataccat------aac-aaatttaact--gttac----------caatgt
aggc-t---aatt---aaaaattcatgcagcgtaacgttaaatgcatctcgcgcttcatg
tcatagcagaaagcataaaagcatgcacaccc-attattatggttactaggcaagtgagg
aacagaacaagatagtcgctagcttggtttgttggctaaaatga---------------g
aatgtgtcggtttaa-----tccactgtgaccaaggaatccgaattac-----------g
cctgtgccgggaaatgaccgcgatgcctactgctgttggtgcctgaa---atctttt-aa
gt------tagcgacaat----g-ggtgttaca--gccctggagtcccatatga-g----
---g-ggtgccaaa-cacaccgtgt-gtagta--ctgctcgtcaacgccaaccacctatt
gtgcagttctgtgcaccagagacctc-ttcagttactgaaacagcggtggc-tatctgta
atg--aagaaa------tttctacattagaagc----------------at-tgccacc-
acagccaaggaacatcctattttac-----tgtggcttaacaccaactctgcggaca--g
aggtgatgtg--------------------------------------------------
------------------------------------------------------------
------------------------------------------------------------
------------------------------------------------------------
------------------------------------------------------------
------------------------------------------------------------
------------------------------------------------------------
------------------------------------------------------------
------------------------------------------------------------
------------------------------------------------------------
------------------------------------------------------------
------------------------------------------------------------
------------------------------------------------------------
------------------------------------------------------------
------------------------------------------------------------
------------------------------------------------------------
------------------------------------------------------------
------------------------------------------
>DNA-5-8D_DR|538916
------------------------------------------------------------
------------------------------------------------------------
------------------------------------------------------------
------------------------------------------------------------
------------------------------------------------------------
------------------------------------------------------------
------------------------------------------------------------
------------------------------------------------------------
------------------------------------------------------------
------------------------------------------------------------
------------------------------------------------------------
------------------------------------------------------------
------------------------------------------------------------
---------------------------cagagtc-cctgc-gg-ggtcttaaaatgcatt
g-a---a-aaagtctt-----aaattt---gacaatctcaaa-----ttaa---ggc---
-------cttaatagccttgaa---tttgttacaca---aagtcttgga---tttct-at
acaaaggtc----t-t-at---tttatttatt-ca--tttttgcc--tttcgttgg----
attaacgttcataccat------tac-aaaattaact--ggtac----------taatgt
aggc-t---aatt---aaaaaat-------------------------------------
------------------------------------------------------------
------------------------------------------------------------
------------------------------------------------------------
------------------------------------------------------------
------------------------------------------------------------
------------------------------------------------------------
------------------------------------------------------------
------------------------------------------------------------
------------------------------------------------------------
------------------------------------------------------------
------------------------------------------------------------
------------------------------------------------------------
------------------------------------------------------------
------------------------------------------------------------
------------------------------------------------------------
------------------------------------------------------------
------------------------------------------------------------
------------------------------------------------------------
------------------------------------------------------------
------------------------------------------------------------
------------------------------------------------------------
------------------------------------------------------------
------------------------------------------------------------
------------------------------------------------------------
------------------------------------------------------------
------------------------------------------------------------
------------------------------------------
>DNA-5-8D_DR|624455
------------------------------------------------------------
------------------------------------------------------------
------------------------------------------------------------
------------------------------------------------------------
------------------------------------------------------------
------------------------------------------------------------
----------------aaaatgttttattcaatttaagtag-------------------
-----tcacttgtacataattattttctagggttcaaaatttatacaga---ttttaca-
--------ttttcccctcatacttctgtcggaa---tgggtacaaa----------ggca
ttaaatttcatttgaaatggtaataaaaa-ggtcttaaaaagctgtgaatttaattagga
gggtcccgggggtaccct------------------------------------------
------------------------------------------------------------
------------------------------------------------------------
---------------------------gagagca-cccgt-ga-ggtctgaaaa-gcatt
g-a---a-aaagtctt-----aaattt---gataatctcaaa-----ttaa---ggc---
-------cttaatagccttgaa---tttggtataca---aagtcttgga---tttcg-ct
acgaagatc----t-t-aa---ataatttatt-ta--tttttgcc--ttccctagg----
attaaagttcataccat------aac-aaaatgacct--gttac----------taatgt
aggc-t---aatt--aaaaa--tcatgcagcgtatcgctgagtgcaactcacgctccacg
tcatagcagaaagtgcg-------------------------------------------
------------------------------------------------------------
------------------------------------------------------------
------------------------------------------------------------
------------------------------------------------------------
------------------------------------------------------------
------------------------------------------------------------
------------------------------------------------------------
------------------------------------------------------------
------------------------------------------------------------
------------------------------------------------------------
------------------------------------------------------------
------------------------------------------------------------
------------------------------------------------------------
------------------------------------------------------------
------------------------------------------------------------
------------------------------------------------------------
------------------------------------------------------------
------------------------------------------------------------
------------------------------------------------------------
------------------------------------------------------------
------------------------------------------------------------
------------------------------------------------------------
------------------------------------------------------------
------------------------------------------------------------
------------------------------------------------------------
------------------------------------------
>DNA-5-8D_DR|624456
------------------------------------------------------------
------------------------------------------------------------
------------------------------------------------------------
------------------------------------------------------------
------------------------------------------------------------
------------------------------------------------------------
------------------------------------------------------------
------------------------------------------------------------
------------------------------------------------------------
------------------------------------------------------------
------------------------------------------------------------
------------------------------------------------------------
------------------------------------------------------------
----------------------------agagta-cccgc-ag-ggtcttaaaa-gcatt
g-a---a-aaagcctt-----acattt---gataatctcaaa-----ttaa---ggc---
-------cttaatagccttgaa---ttttgtatata---aagtcttgga---ttttg-tt
acaaaggtc----t-t-at---tttattcatt-ta--tttttgcc--tttcctagg----
att-aagttcataaagt------aac-taaattatct--gtttt----------taatgt
gggc-a---aatg---aaaaattaatgcaccgtattggtgagtccatctcacgctccacg
tcatagcagaaagcgcgaaagcgtgcgcaccg-gtcactatggttactagtcaagtgagg
tgcagaacaaaaaagtcgctagcccagtttgttagctaaaatgg---------------g
aaagggacggtttaa-----ttcgctgtgaccaaggaatccaatttttgtttacgtcaaa
cctgtgccagaaaatgactgcgacgcctactgctgttggtgctggaa---atctttt-aa
gc------tagcgacgat----a-agtgttacg--gccctggactcccttatga-g----
---g-ggtgccaaa-cactccacgt-gtagta--ctgctcgtca----------------
------------------------------------------------------------
------------------------------------------------------------
------------------------------------------------------------
------------------------------------------------------------
------------------------------------------------------------
------------------------------------------------------------
------------------------------------------------------------
------------------------------------------------------------
------------------------------------------------------------
------------------------------------------------------------
------------------------------------------------------------
------------------------------------------------------------
------------------------------------------------------------
------------------------------------------------------------
------------------------------------------------------------
------------------------------------------------------------
------------------------------------------------------------
------------------------------------------------------------
------------------------------------------------------------
------------------------------------------------------------
------------------------------------------
>DNA-5-8D_DR|624457
------------------------------------------------------------
------------------------------------------------------------
------------------------------------------------------------
------------------------------------------------------------
------------------------------------------------------------
------------------------------------------------------------
------------------------------------------------------------
------------------------------------------------------------
------------------------------------------------------------
------------------------------------------------------------
------------------------------------------------------------
------------------------------------------------------------
------------------------------------------------------------
------------------------------------------------------------
------------------------------------------------------------
------------------------------------------------------------
---------------ctatg--ttccccaatt-cac---------agcttgcaaagta--
--------ttcacccgtggtgaaaat-aaaactgcatatgtcct----c-----aaatat
ggca-t------------------------------------------------------
---------------c--------------------------------------------
------------------------------------------------------------
------------------------------------------------------------
--------------------------------------------------gtttcat---
------------------------------------------------------------
---------tc--------------------at---------------------------
------------------------------------------------------------
----caagaagt------------------------------------------------
a----------------------gc-----------------------------------
------------------------------------------------------------
------------------------------------------------------------
------------------------------------------------------------
------------------------------------------------------------
------------------------------------------------------------
----------------tttcgtgc------------------------------------
---------------------agcgttagtga----------------------------
--gaagcc---atatgtcgtca------tgttc----gaagaacgtttgaat------aa
----------------aacgaca--aagaataaaca-------------aatggaccttc
at----------------------------------------------------------
------------------------------------------------------------
------------------------------------------------------------
------------------------------------------------------------
------------------------------------------------------------
------------------------------------------------------------
------------------------------------------------------------
------------------------------------------------------------
------------------------------------------
>DNA-5-8D_DR|624458
------------------------------------------------------------
------------------------------------------------------------
------------------------------------------------------------
------------------------------------------------------------
------------------------------------------------------------
------------------------------------------------------------
------------------------------------------------------------
------------------------------------------------------------
------------------------------------------------------------
------------------------------------------------------------
------------------------------------------------------------
------------------------------------------------------------
------------------------------------------------------------
---------------------------cagagta-cccgc-gt-ggtcttaaaa-gcatt
g-a---a-aaagtctt-----aaattt---gatcatctcaaa-----ttaa---ggc---
-------cttaatagccttgaa---gttggtataaa---aagttttgga---tttcg-tt
acaaaggtc----t-taat---tttatttatt-aa--tttctgcc--tttcctagg----
att-aagttcatatcgt------aac-aaaattaact--gttac----------taatgt
aggc-t---aatt---aaaaattcatgcagtgtaatgttgagtgcacctcgtgctccacg
tcatagcagaaagtgcgaaagcgtgcacatac-gttactatggttactaggcaggtgagg
tacagaagaagatggttgctagcctagtttgtctgctaaaatgg---------------g
caagtgtc----------------------------ggtttaatccg-------------
------------------------------------------------------------
------------------------------------------------------------
------------------------------------------------------------
------------------------------------------------------------
------------------------------------------------------------
------------------------------------------------------------
------------------------------------------------------------
------------------------------------------------------------
------------------------------------------------------------
------------------------------------------------------------
------------------------------------------------------------
------------------------------------------------------------
------------------------------------------------------------
------------------------------------------------------------
------------------------------------------------------------
------------------------------------------------------------
------------------------------------------------------------
------------------------------------------------------------
------------------------------------------------------------
------------------------------------------------------------
------------------------------------------------------------
------------------------------------------------------------
------------------------------------------------------------
------------------------------------------
>DNA-5-8D_DR|624459
------------------------------------------------------------
------------------------------------------------------------
------------------------------------------------------------
------------------------------------------------------------
------------------------------------------------------------
------------------------------------------------------------
------------------------------------------------------------
------------------------------------------------------------
------------------------------------------------------------
------------------------------------------------------------
------------------------------------------------------------
------------------------------------------------------------
------------------------------------------------------------
---------------------------cagacca-ccaat-gg-agtcttaaag-gcatt
g-a---a----------------attt---gataatctcaaa-----ttaa---ggc---
-------cttaatagccttgaa---tttggcatac----atgtcttgga---ttttg-tt
acaaaggtc----t-t-at---tttatttatt-ta--tttttgcc--tttccttgc----
attaaagttcata--gt------aac-aaaatgaact--gttac----------ta----
------------------------atgcagcgtaacgttaagtacatctcgtgctcgacg
tcataacagaaagtgcg-------------------------------------------
------------------------------------------------------------
------------------------------------------------------------
------------------------------------------------------------
------------------------------------------------------------
------------------------------------------------------------
------------------------------------------------------------
------------------------------------------------------------
------------------------------------------------------------
------------------------------------------------------------
------------------------------------------------------------
------------------------------------------------------------
------------------------------------------------------------
------------------------------------------------------------
------------------------------------------------------------
------------------------------------------------------------
------------------------------------------------------------
------------------------------------------------------------
------------------------------------------------------------
------------------------------------------------------------
------------------------------------------------------------
------------------------------------------------------------
------------------------------------------------------------
------------------------------------------------------------
------------------------------------------------------------
------------------------------------------------------------
------------------------------------------
>DNA-5-8D_DR|624460
------------------------------------------------------------
------------------------------------------------------------
------------------------------------------------------------
------------------------------------------------------------
------------------------------------------------------------
------------------------------------------------------------
------------------------------------------------------------
------------------------------------------------------------
------------------------------------------------------------
------------------------------------------------------------
------------------------------------------------------------
------------------------------------------------------------
------------------------------------------------------------
---------------------------cagagta-cccgc-gg-ggtcttaaaa-gcatt
g-a---a-aaagtctt-----acattt---aataatctcaaa-----ttga---ggc---
-------cttaatagccttgaa---tttggtctaca---aagtcttgga---ttttg-tt
aaaaaggtc----t-t-at---tttatttatt-ta--tttttgct--tttcctagg----
att-aagttcataccat------aac-aaaattaact--gttac----------taatgt
aggc-t---aatt--taagaatttatgcagtgtaacgttgagtgcatctcgcgctccaca
tcatagcagaaagtgcgaaagcgtgcgcaccc-gttactatggttactaggcaagtgagg
tacaaaacaagatagtcgctagcctagtttgttggctaaaattg---------------g
acagttttggtttaa-----tccactgtggttaa--------------------------
-----------------tcgcgaggcctactgctgttggtgccggaa---atctttt-aa
gc------tagtgacgat----atggtgttacg--gccctgtactcccatatgaag----
-----ggtgccaaa-cacactgcgt-gtagta--ctacttgccagcgcaaaccacctatt
gtgcagttctgtgcaccagagacctc-ttcggttactgaaacagctctggc-tatcagta
atg--gagaaa------tttttacattagaagc----------------at-tgccacc-
acagccaagaaacatcctatgttac-----tgtggcttaacaccaactctacggcaaacg
cgttgaaaaagg-gccacaaa---------------------------------------
--------cagaagttgacaggacttgagagtctgggcg--aaaaattgctgcca-----
-----------aggcagcagagctg-----------------------------------
---------ccaatttatttggttaataaaaatcaaatg--tgtgt--------------
------------------------------------------------------------
-----------tatgctgctgcgtatgtattaaatatgactgacaat-tt-aaataaaa-
-------tg---ttttatt-caattcaagtagtccactta-tacataattat---tttct
--agggtt----caaaattta---tacagatttt-tataca---tttt---t-ccctc-a
tacttctgtcggaatgggt-ac---gaa-gttggca--------------ttgaattt-c
attt-gaaatggtattaaaa-------------agccttgaatttcatttggaggatccc
-gggggtaccctg-----------------------------------------------
------------------------------------------------------------
------------------------------------------------------------
------------------------------------------------------------
------------------------------------------------------------
------------------------------------------------------------
------------------------------------------------------------
------------------------------------------
>DNA-5-8D_DR|624461
------------------------------------------------------------
------------------------------------------------------------
------------------------------------------------------------
------------------------------------------------------------
------------------------------------------------------------
------------------------------------------------------------
------------------------------------------------------------
------------------------------------------------------------
------------------------------------------------------------
------------------------------------------------------------
------------------------------------------------------------
------------------------------------------------------------
------------------------------------------------------------
---------------------------cagagta-cccga-gg-ggtcttaaaa-gcata
g-a---a-aaagtctt-----aaattt---gatcatctcaaa-----ttaa---ggc---
-------cttaatag-----aa---tttggtataca---aagtcttgga---ctttg-at
acaaaggtc----t-t-at---tttatttatt-ta--tttttgcc--tttcctagg----
attaaagttcatactat------aat-aaaattaact--gttac----------ttatat
tggc-t---gaat--aaaaaattcatgtagtgtaacgttgagtgcatcttgcgctccact
tcatagcagaaagtgc--------------------------------------------
------------------------------------------------------------
------------------------------------------------------------
------------------------------------------------------------
------------------------------------------------------------
------------------------------------------------------------
------------------------------------------------------------
---------ga------tttctacattagaagc----------------at-tgccacc-
acagccaaggaacatcctatcttac-----tgtggcttaacaccaactctatggcaaacg
cgttga------------------------------------------------------
------------------------------------------------------------
------------------------------------------------------------
------------------------------------------------------------
------------------------------------------------------------
---------------------------------------------at-tt-aaataaaa-
-------tg---tttgatt-caattcaagtag-tcacttg-tacataattat---tttct
--aggatt----caaaattta---tgcagattt----aaaa---attt---t-ctctc-t
tacttctgttggagtgggt-ac---gaa-gt-------------------gtgaattt-c
attt-gaaatggtatttaaaaggtc-tt-aaaaagccttgaatttcatttggaggatcct
-gggggtaccctg-----------------------------------------------
------------------------------------------------------------
------------------------------------------------------------
------------------------------------------------------------
------------------------------------------------------------
------------------------------------------------------------
------------------------------------------------------------
------------------------------------------
>DNA-5-8D_DR|624462
------------------------------------------------------------
------------------------------------------------------------
------------------------------------------------------------
------------------------------------------------------------
------------------------------------------------------------
------------------------------------------------------------
------------------------------------------------------------
------------------------------------------------------------
------------------------------------------------------------
------------------------------------------------------------
------------------------------------------------------------
------------------------------------------------------------
------------------------------------------------------------
---------------------------cagagta-cccgc-gg-ggtcttaaaa-gcgtt
g-a---a-aaagtatt-----aaattt---gat-atctcaaa-----ttaa---gac---
-------cttaatagccttga----attattataca---aagtcttgga---attca-tt
acaaaggtc----t-t-ag---tttattcatt-ta---ttttacc--tttcttagg----
att-aagttcatactgt------aac-aaaattaact--gttac----------taatgt
aagc-t---aatt---aaaaattcttgcagcataatg--atgtgcacctcatgctccacg
tcacagcagaaagtgcaaaagcatgcgcaccc-gttactatggtta--ctggaagtgag-
------------------------------------------------------------
------------------------------------------------------------
---------------gactgcgacgcctactgctgttgatgctggaa---atctttt-aa
gc------tagcg-tggtgttag-ggtgttagg--gccctggactcccatatga-g----
---g-ggtgccaaa-cacatcatgt-gtagta--ctgctcgtcagcgccaaccacctatt
gtgcagttttgtgcacgggagacctc-ttcggttactgaaacagctttggc-tatcagta
atg--aagaaa------tgtctacattagacgc----------------at-tgccacc-
aca---------------------------------------------------------
------------------------------------------------------------
------------------------------------------------------------
------------------------------------------------------------
------------------------------------------------------------
------------------------------------------------------------
------------------------------------------------------------
------------------------------------------------------------
------------------------------------------------------------
------------------------------------------------------------
------------------------------------------------------------
------------------------------------------------------------
------------------------------------------------------------
------------------------------------------------------------
------------------------------------------------------------
------------------------------------------------------------
------------------------------------------------------------
------------------------------------------------------------
------------------------------------------
>DNA-5-8D_DR|624463
------------------------------------------------------------
------------------------------------------------------------
------------------------------------------------------------
------------------------------------------------------------
------------------------------------------------------------
------------------------------------------------------------
------------------------------------------------------------
------------------------------------------------------------
------------------------------------------------------------
------------------------------------------------------------
------------------------------------------------------------
------------------------------------------------------------
------------------------------------------------------------
-------------------------------gtg-------------------gcacatc
a-----acaatgtatgc--ggaagttatctaggcac-tttaca----ctgc---ggcgaa
aaacca-ctcactaaacttgaacga------------aa--atttcagaca-ttttc---
---aa-------gt-cgatg--tttcaggattccga---catagc-------caaga-ca
--------ttcaccagtgacaaggac-aaaacttgttacatcat--g-------agattt
gggc-t-------a------------------------------------gaccc-----
------------------------------------------------------------
------------------------------------------------------------
------------------------------------------------------------
------------------------------------------------------------
------------------------------------------------------------
----------c--------------------gt---------------------------
------------------------------------------------------------
----taacaaa-------------------------------------------------
-----------------------gc-----------------------------------
------------------------------------------------------------
------------------------------------------------------------
------------------------------------------------------------
------------------------------------------------------------
------------------------------------------------------------
------------------------------------------------------------
-------tg---gcttgtt-t-------gt------------------------------
-----------------gctaa------tgttt----gacgagtctctcagt------ca
----------------gtcaaca--aagcagcagca-------------gctcgacgtac
atgt-------------------tcgttt-------------------------------
------------------------------------------------------------
------------------------------------------------------------
------------------------------------------------------------
------------------------------------------------------------
--------------------------------ttggg-----------------------
------------------------------------------------------------
------------------------------------------------------------
------------------------------------------
>DNA-5-8D_DR|624464
------------------------------------------------------------
------------------------------------------------------------
------------------------------------------------------------
------------------------------------------------------------
------------------------------------------------------------
------------------------------------------------------------
------------------------------------------------------------
------------------------------------------------------------
------------------------------------------------------------
------------------------------------------------------------
------------------------------------------------------------
------------------------------------------------------------
------------------------------------------------------------
------------------------------------------------------------
------------------------------------------------------------
------------------------------------------------------------
------------------------------------------------------------
------------------------------------------------------------
------------------------------------------------------------
------------------------------------------------------------
------------------------------------------------------------
------------------------------------------------------------
------------------------------------------------------------
------------------------------------------------------------
------------------------------------------------------------
------------------------------------------------------------
------------------------------------------------------------
------------------------------------------------------------
------------------------------------------------------------
------------------------------------------------------------
------------------------------------------------------------
------------------------------------------------------------
------------------------------------------------------------
------------------------------------------------------------
------------------------------------------------------------
--------------------------------------------tttt---t-tctct-c
aacttctgtcagaatgggt-ac---gaa-gtttgca--------------ttgaattt-c
attt-gaaatggtattaaaagggtc-tt-taaaagccttgaatttcaattggaggatccc
-gggggtaccctg-----------------------------------------------
------------------------------------------------------------
------------------------------------------------------------
------------------------------------------------------------
------------------------------------------------------------
------------------------------------------------------------
------------------------------------------------------------
------------------------------------------
>DNA-5-8D_DR|709733
------------------------------------------------------------
------------------------------------------------------------
------------------------------------------------------------
------------------------------------------------------------
------------------------------------------------------------
------------------------------------------------------------
------------------------------------------------------------
------------------------------------------------------------
------------------------------------------------------------
------------------------------------------------------------
------------------------------------------------------------
------------------------------------------------------------
------------------------------------------------------------
------------------------------------------------------------
------------------------------------------------------------
------------------------------------------------------------
------------------------------------------------------------
------------------------------------------------------------
------------------------------------------------------------
------------------------------------------------------------
------------------------------------------------------------
------------------------------------------------------------
------------------------------------------------------------
------------------------------------------------------------
------------------------------------------------------------
------------------------------------------------------------
------------------------------------------------------------
------------------------------------------------------------
------------------------------------------------------------
------------------------------------------------------------
------------------------------------------------------------
------------------------------------------------------------
------------------------------------------------------------
-----------catgctgttgtgtatgtatttaatataactgacaat-tt-aaataaaa-
-------ta---ttttatt-caattcaagtag-tcaa----------------------t
--tgagtt----caaaatgta---tacagattt----taca---tttt---t-ccctc-a
tacttctgtcgggatggtt-ac---gaa-gttggca--------------ttgaattt-c
attt-gaaatggtattaaaaaggtc-tt-taaaagccttgaatttcattttgaggatccc
-ggggctaccctgcttactgtggctaactctacaatttctaca-----ttagaagcattg
ccaccacagccaaggaacatcctatctta-------------------------------
------------------------------------------------------------
------------------------------------------------------------
------------------------------------------------------------
------------------------------------------------------------
------------------------------------------------------------
------------------------------------------
>DNA-5-8D_DR|709734
------------------------------------------------------------
------------------------------------------------------------
------------------------------------------------------------
------------------------------------------------------------
------------------------------------------------------------
------------------------------------------------------------
------------------------------------------------------------
------------------------------------------------------------
------------------------------------------------------------
------------------------------------------------------------
------------------------------------------------------------
------------------------------------------------------------
------------------------------------------------------------
---------------------------cagagta-cccgc-gg-ggtcttaaaa-gcatt
g-a---a-aaagtctt-----aaattt---gataatctcaaa-----ttaa----gg---
-------cctattagccttgaa---tttatgataca---aagtcttata---tttca-tt
acaaaggtc----t-t-aa---tgtattta-------tttttgct--tttgctagg----
atcaaagttcataccac------aac-aaaattaact--gttac----------caatgt
aggc-t---aatt--taaacattcatgcaacgtaacgctgagtgcacctcatgctccatg
tcatagcagaaagtgcg-------------------------------------------
------------------------------------------------------------
------------------------------------------------------------
------------------------------------------------------------
------------------------------------------------------------
------------------------------------------------------------
------------------------------------------------------------
------------------------------------------------------------
------------------------------------------------------------
------------------------------------------------------------
------------------------------------------------------------
------------------------------------------------------------
------------------------------------------------------------
------------------------------------------------------------
------------------------------------------------------------
----------------------------------cacttg-tacataattat---tttct
--agggtt----taaaa-------tacagattt----tacat--tttt---c-ccctc-a
tacttctgtcagaaagggt-ac---aac-gttggca--------------tcaaattt-a
attt-taaatggtattaaaaaggtc-tt-aaaatgccttgaactttatttgggggatccc
-gggggtaccctg-----------------------------------------------
------------------------------------------------------------
------------------------------------------------------------
------------------------------------------------------------
------------------------------------------------------------
------------------------------------------------------------
------------------------------------------------------------
------------------------------------------
>DNA-5-8D_DR|709735
------------------------------------------------------------
------------------------------------------------------------
------------------------------------------------------------
------------------------------------------------------------
------------------------------------------------------------
------------------------------------------------------------
------------------------------------------------------------
------------------------------------------------------------
------------------------------------------------------------
------------------------------------------------------------
------------------------------------------------------------
------------------------------------------------------------
------------------------------------------------------------
------------------------------------------------------------
------------------------------------------------------------
------------------------------------------------------------
------------------------------------------------------------
---------------------------aacact---------------------------
------------------------------------------------------------
------------------------------------------------------------
------------------------------------------------------------
--------------------accaccacag-caaag------------------------
------------------------------------------------------------
------------------------------------------------------------
------------------------------------------------------------
------------------------------------------------------------
------------------------------------------------------------
----------aacattctattttac-----tgtggctcaacacctactctgcaggca--g
atgtgatgtggg-tgtttaaaaaaatctctgagcac-cactc---tttcacatccaatga
taacattacagagactttttaaaccatgtttcctgacgc--tgaggttgcagtta---ca
ttcttgtactgaagcaacaaaactgcatatattatttaattcagatc-----cttttatt
actaaagatctgactgagcaggtcaataaggccaacggg--tttgtggtcatgtttgac-
--------------------------cttcagttggaccttcataatcactac--tggg-
tggacg---accacactgatgtgtatgtattaaatataactgaaaat-tg-aaatgaaa-
-------tg---ctttata-taattcaagtagcccacttg-tacattattat---t---t
--agggtt----caaacttta---tacagattt----gaca---tttt---t-ccctc-a
tatttctgtcgaaatgggt-ac---aaa-gttggca--------------ttgaattt-a
attt-aatatggcattgaaaaggtc-tt-aaaaagcctagaatttcatttgaaggatcct
-gagggtaccctg-----------------------------------------------
------------------------------------------------------------
------------------------------------------------------------
------------------------------------------------------------
------------------------------------------------------------
------------------------------------------------------------
------------------------------------------------------------
------------------------------------------
>DNA-5-8D_DR|709736
------------------------------------------------------------
------------------------------------------------------------
------------------------------------------------------------
------------------------------------------------------------
------------------------------------------------------------
------------------------------------------------------------
------------------------------------------------------------
------------------------------------------------------------
------------------------------------------------------------
------------------------------------------------------------
------------------------------------------------------------
------------------------------------------------------------
------------------------------------------------------------
------------------------------------------------------------
------------------------------------------------------------
-----------atagccttaaa---tttgatgttca---aagtcttgaa---tttcg-tt
acaaaggtc----t-t-at---tttattaatt-ta---ttctacc--tttcttagg----
att-------ataccgt------aac-aaaattaact--gtttc----------taatct
aggc-t---aat---taaaaattcatgcagcgtaacgctgagtgcatctcgcactccacg
ttatagcagaaagcacgaaagcatgcgcaccc-cttactatggttgct--tgaggtgagg
tacagaacaagatagtcgctagcctagtttgtcggctaaaatgg---------------a
aaagtg---------------tcgctgtggccaaggaatccgaattgcttttgggtcaag
cctgtgccaggaaatgacctcgacgcctactgctgttgatgccggaa---atctttt-aa
gctaacgttagcggcaat----g-ggtgttacg--accctggactcccaaatcagg----
---g-gttgccaaa-cacaccgcgt-gtagta--gttattgtcagcgccaaccacctatt
gtgcagctctgtgcaccggagacctc-ttcggttactgaaacagctttagccgatgagta
atg--aagaaa------tttcaacattagaag----------------------------
------aatgaaagtttcttcttcc-----tgtt--------------------------
---ttacgctgg-tccataacaaagtttttga----------------------------
------------------------------------------------------------
-----------------------tgcgttactgccacctctcgctctggttggtgatgtc
gcctaacaatc---------------tgagccacacaaa--tttgtggtcatgtttgac-
--------------------------cttcagttggaccttcataatcactac--tggg-
tggacgaccactgcactattgcgtatgtattaaatataactgaaaat-tg-aaatgaaa-
-------tg---ctttatt-taattcacttaaatcacttg-tacataattgt---tttct
--agggtt----caaacttta---tacagattt----gaca---tttt---c-ccctg-a
aacttctgtcagaatgggt-ac---gaa-gttggca--------------ttgaattt-c
attt-gaaatggcactgaaaaggtc-ttaaaaaagccttgaatttcatttggaggatcct
-ggtggtaccctg-----------------------------------------------
------------------------------------------------------------
------------------------------------------------------------
------------------------------------------------------------
------------------------------------------------------------
------------------------------------------------------------
------------------------------------------------------------
------------------------------------------
>DNA-5-8D_DR|709737
------------------------------------------------------------
------------------------------------------------------------
------------------------------------------------------------
------------------------------------------------------------
------------------------------------------------------------
------------------------------------------------------------
------------------------------aattcaactag-------------------
-----tcacttgtacataattattttctagggttcaaaatttatacaga---ttttaca-
--------tttttcccttatacttctgtcggga---tggctatgaag-------ttggca
ttgaatttcatttaaaatagtattaaaaa-ggttttaaaaagccttgagtttcatttgga
ggatcccgggagtaccct------------------------------------------
------------------------------------------------------------
------------------------------------------------------------
--------------------------gcagagaa-cccgc-ag-ggtctttaaa-gcatt
g-a---a-aaagtctt-----aaattt---gataatctcaaa-----ttaa---gac---
-------atttatagccttgaa---tttgttataca---aagtcttgga---ttttg-tt
acaaaggtc----t-t-aa---tttatttatt-ta--tttttgcc--tttccttgg----
attaaagttcataccat------aac-aaaattaact--gttac----------taatgt
aggc-t---gata--aaaaatttaatgcagcgtgacgttgagtgcatctcgcgctccatg
tcatagcagaaagtgcg-------------------------------------------
------------------------------------------------------------
------------------------------------------------------------
------------------------------------------------------------
------------------------------------------------------------
------------------------------------------------------------
------------------------------------------------------------
------------------------------------------------------------
------------------------------------------------------------
------------------------------------------------------------
------------------------------------------------------------
------------------------------------------------------------
------------------------------------------------------------
------------------------------------------------------------
------------------------------------------------------------
------------------------------------------------------------
------------------------------------------------------------
------------------------------------------------------------
------------------------------------------------------------
------------------------------------------------------------
------------------------------------------------------------
------------------------------------------------------------
------------------------------------------------------------
------------------------------------------------------------
------------------------------------------------------------
------------------------------------------------------------
------------------------------------------
>DNA-5-8D_DR|709738
------------------------------------------------------------
------------------------------------------------------------
------------------------------------------------------------
------------------------------------------------------------
------------------------------------------------------------
------------------------------------------------------------
------------------------------------------------------------
------------------------------------------------------------
------------------------------------------------------------
------------------------------------------------------------
------------------------------------------------------------
------------------------------------------------------------
------------------------------------------------------------
------------------------------------------------------------
------------------------------------------------------------
------------------------------------------------------------
------------------------------------------------------------
------------------------------------------------------------
------------------------------------------------------------
------------------------------------------------------------
------------------------------------------------------------
------------------------------------------------------------
------------------------------------------------------------
------------------------------------------------------------
------------------------------------------------------------
------------------------------------------------------------
------------------------------------------------------------
------------------------------------------------------------
------------------------------------------------------------
------------------------------------------------------------
------------------------------------------------------------
------------------------------------------------------------
------------------------------------------------------------
---------------ctgttgcgtatgtattaaatataactgacatc-tt--aataaaat
gtttaaatg---ttttatt-catttcaagtag-tcatt--gtacataattat---tttct
--agggtt----caaaattta---tacagattt----taca---tttttactctcctt-a
tacttctgtcggaatgggt-tc---gaa-gttggca--------------ttgaattt-c
attt-gaaatgatattaaaaa------------ggtcttgaatttcatttggaggatccc
-gggggtatcctg-----------------------------------------------
------------------------------------------------------------
------------------------------------------------------------
------------------------------------------------------------
------------------------------------------------------------
------------------------------------------------------------
------------------------------------------------------------
------------------------------------------
>DNA-5-8D_DR|709739
------------------------------------------------------------
------------------------------------------------------------
------------------------------------------------------------
------------------------------------------------------------
------------------------------------------------------------
------------------------------------------------------------
------------------------------------------------------------
------------------------------------------------------------
------------------------------------------------------------
------------------------------------------------------------
------------------------------------------------------------
------------------------------------------------------------
------------------------------------------------------------
---------------------------cagagta-cctgc-gg-ggtcttaaaa-gcatt
gaa---a-aaagtttt-----acattt---aataatctcaaa-----ttaa---ggc---
-------cttaatagccttgaa---tttgctataca---aagtcttcga---ttttg-tt
acagagttt----t-t-at---tttattcttt-ta--tttttgcc--tttccttga----
agtaag----ttaccgt------aac-aaaattaact--gttaa----------taatgt
tggc-t---aat---taaaaattcatgtagcataacattgagtgcacctcgcgctccaca
tcataacagaaaacgtgaaagcgtacgcaccc-gttactagg---------caagtgaga
tatagaacaagatagacactagcctagtttgtcagctaaaattgtgtcataaaattgcta
aaagtgttggtttaa-----tttgctgttgccatggaatccgaattacgtttgggtcaag
cctctgccaggaaatgaccgcgacgcctaattctgttggtgccagaa---atctttc-aa
gc------tagcgacgat----g-ggtgttatg--gtcctggacttccatatgagg----
---g-g-tgccaaa-cacaccttgt-gcagta--ctgctcgtcagcgccaaccacctatt
------------------------------------------------------------
------------------------------------------------------------
------------------------------------------------------------
------------------------------------------------------------
------------------------------------------------------------
------------------------------------------------------------
------------------------------------------------------------
-----------------------------------gaccttcatattcgctac--tagg-
tggacg---actacgctattgcgtatgtattatatattattgataat-tt-aaataata-
-------tg---ttttatt-taattcaagtagcccacttg-tacataattat---tttct
--agggtt----taaaatgta---tacagattt----gaca---tttt---c-ccctc-a
tacttctgtcggaatgggt-ac---aca-gttggca--------------ttaaattt-c
attt-gaaatggtattaaaaaggtt-tt--taaagctttgaatttcatttggaggatccc
-aggggtaccctg-----------------------------------------------
------------------------------------------------------------
------------------------------------------------------------
------------------------------------------------------------
------------------------------------------------------------
------------------------------------------------------------
------------------------------------------------------------
------------------------------------------
>DNA-5-8D_DR|709740
------------------------------------------------------------
------------------------------------------------------------
------------------------------------------------------------
------------------------------------------------------------
------------------------------------------------------------
------------------------------------------------------------
------------------------------------------------------------
------------------------------------------------------------
------------------------------------------------------------
------------------------------------------------------------
------------------------------------------------------------
------------------------------------------------------------
------------------------------------------------------------
------------------------------------------------------------
------------------------------------------------cac---tgc---
-------ccttacagca------------------------------------------a
aggaacatc----c-t-at---ctta----------------------------------
------------------------------------------------------------
------------------------------------------------------------
------------------------------------------------------------
------------------------------------------------------------
------------------------------------------------------------
------------------------------------------------------------
------------------------------------------------------------
------------------------------------------------------------
------------------------------------------------------------
------------------------------------------------------------
------------------------c-----tgtggctcaacaccaactctgcaggca--g
atgtgatgtggg-tccttaaaacaatctctgggcac-cactc---ttacacatcgaatga
gaacattacagaggttttcaaaaccatgtttcctgactc--taaggttgcagcta---ca
ttcttatacggaagcaacaaaactgcatatattactttattcagatc-------ctttaa
aactaagaactgactgaccaggtcaataaggccaacggg--tttgtggtcatgtttg---
------------------------accttcagttggacctttatgttcactac--tggg-
tggatg---accacactgttgcgtatgtattacatataactgaaaat-tg-aaattaaa-
-------tg---ctttatt-taatttaagtagcccacttg-tacataattat---tttct
--agggtt----caaacttta---tacagattt----gaca---tttt---c-ccctc-a
tacttctgtcggaatgggt-ac---gaa-gttggca--------------ttgaattt-a
attt-aaaatggcattgaaaaggtc-tt-aaaaagccttgaatttcatttggagcatcct
-gggggtaacatg-----------------------------------------------
------------------------------------------------------------
--------------------------------------------tctcaaattaaggccg
gaaaagccttgcatttggtatacaaagtcttgaatttcgtta--caaaggtcttaatttt
attcatt-----------------------------------------------------
----------------tttttg-------------------------------------c
ctttcctaag----------------------------attaagtttataccataac--a
aaattaactgttactaatgtaggttaat--------------
>DNA-5-8D_DR|709741
------------------------------------------------------------
------------------------------------------------------------
------------------------------------------------------------
------------------------------------------------------------
------------------------------------------------------------
------------------------------------------------------------
------------------------------------------------------------
------------------------------------------------------------
------------------------------------------------------------
------------------------------------------------------------
------------------------------------------------------------
------------------------------------------------------------
------------------------------------------------------------
---------------------------cagagta-cccgc-gg-ggccttaaaa-gcatt
g-a---a-aaagtctt-----aaattt---gataatctcaaa-----ttaa---ggc---
-------c----tagccttgaa---tttggtataca---aagtcttgga---ttttg-tt
acaaaggtctttat-a-at---tttatttata-ta-ttttttgcc--tttcctagg----
attaaagttcataccat------aac-aaaattaact--gttac----------taatgt
aggc-t---aatta-aaaaaattaatgcagcgtaacgttga----atcttgcagtccacg
tcatagcagaaagtgc-----------------gtcgccgtagcttactatggcgaggga
ggcgagcgcgagtatttacaacgct--ctgactacttaaaaacg---------------c
agaaactgtgctcaatctggtccactgcaattgagaga----------atgaaagtaaac
tctctctctctcactg-tgac-----------ctgctggcgtgactt---ttcctct-cc
tc------tcg-------------gctgttaca--gtgatacttctggatagaggtctgc
attg-ggacccaac-cagattttttcgtttga--atacatttccgaataaagcatggttg
gtaaatcgagggtaactgaagagacc-agtgtaggttcacaaatct--------------
---------aa------tttctacattagaagc----------------at-tgccacc-
acagccaagcaacatcatatcttat-----tgtggctcaacaccaactctacgacaaacg
cgttgagaaaaa-gccacaaa---------------------------------------
--------cagaagttgacaggacttaagagtgtgggcg-aaaaaattgctgcca-----
-----------aggcagcagagctgcgaaggctatagtgttcta----------------
gacaatgtttatatttatttgtttattaaaaatcaaatg--tgtgt--------------
------------------------------------------------------------
-----------tacgctgttgcatatgtattaaacataactgccaat-tt-aaataaac-
-------tg---ttttatt-taattcaagtag-tcacttg-tatataattat---tttct
--aggctt----caaaattta---tacagatttt---taca---tttt---c-ccttc-a
tacttctgttggaatgggt-ac---gaa-gttgaca--------------ttgaattt-c
attt-aaaatgtaattaaaaagctc-ct-aaaaagccttgaatttcatttggagaatccc
-gagagtaccctg-----------------------------------------------
------------------------------------------------------------
------------------------------------------------------------
------------------------------------------------------------
------------------------------------------------------------
------------------------------------------------------------
------------------------------------------------------------
------------------------------------------
>DNA-5-8D_DR|709742
------------------------------------------------------------
------------------------------------------------------------
------------------------------------------------------------
------------------------------------------------------------
------------------------------------------------------------
------------------------------------------------------------
------------------------------------------------------------
------------------------------------------------------------
------------------------------------------------------------
------------------------------------------------------------
------------------------------------------------------------
------------------------------------------------------------
------------------------------------------------------------
---------------------------cagagta-cccgc-ag-ggtcttaaaa-gcatt
g-a---a-aaagtctt-----aaattt---aataatctcaaa-----tta----------
------------------------------------------------------------
-----------------------ttatga---------------------ccttag----
gattaagttcaaactgt------aac-aaaatgaact--gttac----------taatgt
aagc-t---aatt---aaaaattcatgcagcgtaaagttgagtgtacctcac--------
--------gaatttcagaaagcatgtgcaccc-attactatagttactag--aggtgagg
tacagaacaagatagtcgctagcctagtttgtcggctaaaatgg---------------a
aaagt------------------------gccaagcaatccgaattacgtttgggtcaag
cctgtgccaggaaataactgcgacgcctactaatgttgatgctggaa---ttct------
----------------------------------------ggactcccatatga-g----
---g-gatgccaaa-cacactgtgt-gtagta--ctgcttgccagcgccaaccacctatt
gtgcagttctgtgcaccggagacctt-ttcgattactgaaacagctttggc-tatcagta
atgaaaaaaaa------tttctactatgaaagc----------------at-tgccacc-
aca---------------------------------------------------------
------------------------------------------------------------
------------------------------------------------------------
------------------------------------------------------------
------------------------------------------------------------
------------------------------------------------------------
------------------------------------------------------------
------------------------------------------------------------
------------------------------------------------------------
------------------------------------------------------------
------------------------------------------------------------
------------------------------------------------------------
------------------------------------------------------------
------------------------------------------------------------
------------------------------------------------------------
------------------------------------------------------------
------------------------------------------------------------
------------------------------------------------------------
------------------------------------------
>DNA-5-8D_DR|792089
------------------------------------------------------------
------------------------------------------------------------
------------------------------------------------------------
------------------------------------------------------------
------------------------------------------------------------
------------------------------------------------------------
------------------------------------------------------------
------------------------------------------------------------
------------------------------------------------------------
------------------------------------------------------------
------------------------------------------------------------
------------------------------------------------------------
------------------------------------------------------------
---------------------------cagagta-cccgc-gg-ggtcttaaaa-gcatt
g-a---a-aaagtctt-----gaattt---gataatctcaaa-----ttaa---ggc---
-------cttgaaagccttgaa---tttggcataca---agtctt---------------
------------------------------------------------------------
------------------------------------------------------------
------------------------------------------------------------
------------------------------------------------------------
------------------------------------------------------------
------------------------------------------------------------
----------------------------------------------------------aa
att---------------------------------------------------------
------------------------------------------------------------
------------------------------------------------------------
------------------------------------------------------------
----tcaaggaactttctatcttac-----tgtggctcaacacaaactctgctggca--g
atgtgatgtggg-tccttaaaacaatctctgagcac-cactc---tttcacatcgaatga
gaacattacagac-------------catttcctgactc--tgaggttgcagtta---ca
ttcttgtgtggaagcaacaaaactgcatttattacttaattcaga-----tccttttata
actaaagaactgactggccaggtcaacaaggccaacggg--tttgtggtcatgtttg---
------------------------actttcagttgtaccttcatattctctac--tggg-
tggacg---accacactgttgcgtaagtattaaatttaactgaaaat-taaaaataaaa-
-------tg---ctttatt-taattcaagtagcccacttg-aacataaatat---tttct
--tgggtt----caagcttta---tacagattt----gaca---tttt---t-ccctc-a
aacttctgtcggaatgggt-at---gaa-gctggca--------------ttgaattt-c
atta-gaaatggtattgaaaaggtc-tt-aaaaagccttgaatttcatttggaggatcgt
-gggggtaccctg-----------------------------------------------
------------------------------------------------------------
------------------------------------------------------------
------------------------------------------------------------
------------------------------------------------------------
------------------------------------------------------------
------------------------------------------------------------
------------------------------------------
>DNA-5-8D_DR|792090
------------------------------------------------------------
------------------------------------------------------------
------------------------------------------------------------
------------------------------------------------------------
------------------------------------------------------------
------------------------------------------------------------
------------------------------------------------------------
------------------------------------------------------------
------------------------------------------------------------
------------------------------------------------------------
------------------------------------------------------------
------------------------------------------------------------
------------------------------------------------------------
---------------------------cagagta-cccgc-ag-ggtcttaaaa-gcatt
aaa---a-aaagtctt-----aaattt---gatcatctcaaa-----ttaa---ggc---
-------cttaatggccttgaa---gttggtataca---aagttttaga---ttccg-tt
acaaaggtc----t-t-at---tttatttatt-------tttgcc--gttcctagg----
attaaagttcatacaat------aac-aaaactaact--gttac----------taatgt
tggc-t---aatt--ttaaaattcatgcagcgtgatgttgagtgcatcccgagctccatg
tcattgcagaaagtgc-----------------gtcaccg--------------------
-------------------tagctttg---------------------------------
--------------------gctactatggcgaggg------------------------
----------------------------------------------------------ag
gc----------------------------------------------------------
---g--------------------------------------------------------
------------------------------------------------------------
------------------------------------------------------------
------------------------------------------------------------
------------------------------------------------------------
------------------------------------------------------------
------------------------------------------------------------
------------------------------------------------------------
------------------------------------------------------------
------------------------------------------------------------
------------------------------------------------------------
-----------------------------------------------------------a
----------ggaatgggt-actta----gttggca--------------ttgaattt-c
atta-gaaatggtattaaaaaggtc-tt-taaaggccttgaattttgtttgaaggatccc
-gggggtatcccg-----------------------------------------------
------------------------------------------------------------
------------------------------------------------------------
------------------------------------------------------------
------------------------------------------------------------
------------------------------------------------------------
------------------------------------------------------------
------------------------------------------
>DNA-5-8D_DR|792091
------------------------------------------------------------
------------------------------------------------------------
------------------------------------------------------------
------------------------------------------------------------
------------------------------------------------------------
------------------------------------------------------------
------------------------------------------------------------
------------------------------------------------------------
------------------------------------------------------------
------------------------------------------------------------
------------------------------------------------------------
------------------------------------------------------------
------------------------------------------------------------
---------------------------cagagta-cccgc-cg-ggtctgaaaa-ggatt
g-a---t-aaagtctt-----aaaatt---gataatctcaaa-----ttaa---ggc---
--------cttatagccttgaa---ttttgtataca---aagtcttgga---ttttg-tt
acaaaggtc----t-t-at---tttatgtat------tctttgcc--tttccttgg----
attacagtttataccat------aac-aaaattaact--gttac----------taatgt
aggc-t---aatt--aaaaaattcatgcaacgtaaagttgagtgcatctcacgctccacg
tcataacagaaagtgcg-------------------------------------------
------------------------------------------------------------
------------------------------------------------------------
------------------------------------------------------------
------------------------------------------------------------
------------------------------------------------------------
------------------------------------------------------------
------------------------------------------------------------
------------------------------------------------------------
------------------------------------------------------------
------------------------------------------------------------
------------------------------------------------------------
------------------------------------------------------------
------------------------------------------------------------
------------------------------------------------------------
------------------------------------------------------------
------------------------------------------------------------
------------------------------------------------------------
------------------------------------------------------------
------------------------------------------------------------
------------------------------------------------------------
------------------------------------------------------------
------------------------------------------------------------
------------------------------------------------------------
------------------------------------------------------------
------------------------------------------------------------
------------------------------------------
>DNA-5-8D_DR|792092
------------------------------------------------------------
------------------------------------------------------------
------------------------------------------------------------
------------------------------------------------------------
------------------------------------------------------------
------------------------------------------------------------
------------------------------------------------------------
------------------------------------------------------------
------------------------------------------------------------
------------------------------------------------------------
------------------------------------------------------------
------------------------------------------------------------
------------------------------------------------------------
------------------------------------------------------------
------------------------------------------------------------
------------------------------------------------------------
------------------------------------------------------------
------------------------------------------------------------
------------------------------------------------------------
------------------------------------------------------------
------------------------------------------------------------
------------------------------------------------------------
------------------------------------------------------------
------------------------------------------------------------
------------------------------------------------------------
------------------------------------------------------------
------------------------------------------------------------
------------------------------------------------------------
------------------------------------------------------------
------------------------------------------------------------
------------------------------------------------------------
--taaagaactgattaaccaggtgaataaggccaatggg--tttgtggtcatgtttg---
------------------------accttcagttgaaccttcatatatgctac--tggg-
tggacg---accacgttgttgcatatgtattaaatataactgataat-tg-aaataaaa-
-------tg---tttaatt-taattcatgtag-tcacttg-tacataattat---tttct
--agggtc----caaacatta---tacagattt----gaca---tttt---taccctc-a
tacttctgtcagaatgggt-ac---gaa-gttgaca--------------ttgaattt-a
attt-gaaatggtattaaaaaggtc-tt-aaaaagccttgaatttcatttggaggatcct
-gggggtaccctg-----------------------------------------------
------------------------------------------------------------
------------------------------------------------------------
------------------------------------------------------------
------------------------------------------------------------
------------------------------------------------------------
------------------------------------------------------------
------------------------------------------
>DNA-5-8D_DR|792093
------------------------------------------------------------
------------------------------------------------------------
------------------------------------------------------------
------------------------------------------------------------
------------------------------------------------------------
------------------------------------------------------------
------------------------------------------------------------
------------------------------------------------------------
------------------------------------------------------------
------------------------------------------------------------
------------------------------------------------------------
------------------------------------------------------------
------------------------------------------------------------
----------------------------------------------------aa-gcatt
g-a---a-aaagtctt-----gaattt---gatcatctcaaa-----ttaa---ggc---
-------cttaaaaaccttgaa---tttggtataca---gagtcttgaa---ttttg-tt
acaaaagtc----t-taat---tttattaatt-tg--attttgcc--tttcttaag----
att-aagttcataccat------cac-aaaattaact--gttac----------taatgt
aggc-ta--taaa---aaaaaactatgcagcgtaacattgactgcatctcacgctccacg
ccaaagcagaaagctcgaaagcgtgcgcaccc-attactatggttactt--gaggtgagg
tacagaacaagaaaatcgctagcctagtttgtcggctaaagtgg---------------g
aaagtgtcg---------------ctgtggccaaggaatctgaaatgcgtttgggtcaag
cctgtgccaggaaattaccgcaacgtcta-tgctgttgatgccggaa---atctttc-aa
gctaacgttagcgataat----g-ggtgttagg--gccctggaagaccatatgggg----
---g-gttgccaaa-cacaccgcgt-gtaaca--ctgcttgtcagcaccaatcacctatt
gtgcagttctgtgcaccggagacctc-ttcggttactgaaacagctttggc-tatcagta
atg--aagaaa------tttcttcattagaaga----------------at---------
------------------------------------------------------------
------------------------------------------------------------
------------------------------------------------------------
------------------------------------------------------------
------------------------------------------------------------
------------------------------------------------------------
------------------------------------------------------------
------------------------------------------------------------
------------------------------------------------------------
------------------------------------------------------------
------------------------------------------------------------
------------------------------------------------------------
------------------------------------------------------------
------------------------------------------------------------
------------------------------------------------------------
------------------------------------------------------------
------------------------------------------------------------
------------------------------------------------------------
------------------------------------------
>DNA-5-8D_DR|792094
------------------------------------------------------------
------------------------------------------------------------
------------------------------------------------------------
------------------------------------------------------------
------------------------------------------------------------
------------------------------------------------------------
------------------------------------------------------------
------------------------------------------------------------
------------------------------------------------------------
------------------------------------------------------------
------------------------------------------------------------
------------------------------------------------------------
------------------------------------------------------------
---------------------------------------------gtcttaaaa-gcatt
g-a---a-aaagtctc-----aaattt---gatcatctcaaa-----ttaa---ggc---
-------cttaatagcctagaa---tctggtaagca-----gtcttgga---tttta-tt
acaaaggtc----t-tattttatttatttatt-ta--tttttgcc--tttcctcga----
att-aagttacaa--gt------aac-aaaattaact--gttac----------taatgt
aggc-t---acat---aaaaattcatgcagcgtaacgttgagtgcatctctcactccaca
tcatagcagaaaacgctaaattgtgcgcaccc-attactatgattactaggtaagtgagg
tacagaacaagatagtcgctagcctagcttgtcggctgaaattgtgttgtaaaattgata
aaagtgtcagtttaa-----tccgctgtggccaagaaaaccgaattacgcttgggtcaag
cctgtgccagtaaatgaccgcagcgcctactgctgttggtgctggaa---atctttt-aa
gc------tagcgatgat-----tggtgttatg--gccctggacttctatatga-g----
---g-ggtgccaaa-cacaccgcgt-gtagta--ctgctcgtcagcgccaaccacctaat
gtgcagttctgtg-------------------------------------c-tatcagtt
tta--aagaaa------attctacattagaagc----------------at-tgccacc-
acagccaagggacatcttatcttac-----tgtggctcaacaccaactctgcggg--cag
aagtgatgttgg-tatttaaaacaatctctgaacac-cactc---ttacacatcgaatga
gaacattacagaggttttcaaaaccatgtttcctaactc--agaggttgcagcta-----
ttctcatgtggaagcaacaaaagtgcatatattaataaattcggattagctcattttata
actaaagatctgactgaccaggccaatgaggctaacgga--tttgtggtcaagtttgacg
agagtctcaataggatgacgaaatgtaagcagttggacctttatattcgctac--tggg-
tggacg---accacgatgttgcatatgtataaaatattactgatgat-tg-aaataaaa-
-------tg---ctttatt-taatttaagtagccgacttg-tacatatttat---ttttg
--agggtt----taaatttta---tacagattt----caca---tttt---c-ccctc-a
tacttcagtcgtaatgggtaaa---aaa-gttgcca--------------ttaaattt-c
attt-gaaatggtattaaaaaggtc-tt-aaaaagccttaaatttaatttggaggatccc
ggtgggtaccctg-----------------------------------------------
------------------------------------------------------------
------------------------------------------------------------
------------------------------------------------------------
------------------------------------------------------------
------------------------------------------------------------
------------------------------------------------------------
------------------------------------------
>DNA-5-8D_DR|792095
------------------------------------------------------------
------------------------------------------------------------
------------------------------------------------------------
------------------------------------------------------------
------------------------------------------------------------
------------------------------------------------------------
------------------------------------------------------------
------------------------------------------------------------
------------------------------------------------------------
------------------------------------------------------------
------------------------------------------------------------
------------------------------------------------------------
------------------------------------------------------------
---------------------------cagagta-tccgc-gg-ggtattaaaa-tcatt
g-a---a-aaagtctt-----acattt---gataatctcaaa-----ttaa---ggc---
-------cttattagccttgaa---tgtagtataaa---aaagtcttgg--attttg-tg
aaaaaagtc----g-t-at---tttatttatt-tacatatttgcc--tttcctagg----
attaaagttcatgccat------aac--aaatttact--gttac----------taatgt
aggc-t---aatt--aaaa---------agtgtaacgttgtgtgcatctcacgcttcact
tcatagcagaaagtgcgtcgacgta-gcttag-gctactatggctaggaggagagcgaaa
gtatttacaatgctacaactacttaaaaat----gcagaaactgtgct-caatttcactg
tatgtgttttctcag-----tcttttacagacaagaagctcctatttcactgcgattga-
---------gagaatgaaagtaaactctatttctctctctgcatgtg---gcccatttga
cctgttgctctcggctgt----t-acagcgata--cttctggaccgtgatgcaccg----
---a-gatatcgaagcatgataatt-gtaatg--gaaccgaactgtgagacc-------a
gtgtaggttcacacctcg------------------------------------------
---------aa------tttctacattagaagc----------------at-tgccacc-
acagccaaggaacatcctatcttac-----tgtggctcaacaccaactctaaggcaa--a
c------------tcattgagaaaaagcacaagcag-aagttgcttgagagtctgggcaa
aaa---------------------------------------aaaattacagcca-----
-----------aggcagcagaactgcg---------------------------------
---------------------------aaggctatagtg--ttcaacaccaagtttaa--
-------------------------------------------tatttgttat--taaaa
atgtgt---gttacgctgttgcatatgtattaaatataactgacatt-tt-atacaaaa-
-------tg---ttttaat-taattcaattag-tcacttg-tacaaaattat---tttct
--agggtt----caaaattta---tacagattt----taca----ttt---t-ccctc-a
tgcttcggtcagaatgggt-ac---gaa-gttggca--------------ttgaattt-c
attt-gaaatactattaaaaaggtcttt-aaaaagccttgaactttatttggaggatccc
-gggggtaccctg-----------------------------------------------
------------------------------------------------------------
------------------------------------------------------------
------------------------------------------------------------
------------------------------------------------------------
------------------------------------------------------------
------------------------------------------------------------
------------------------------------------
>DNA-5-8D_DR|792096
------------------------------------------------------------
------------------------------------------------------------
------------------------------------------------------------
------------------------------------------------------------
------------------------------------------------------------
------------------------------------------------------------
------------------------------------------------------------
------------------------------------------------------------
------------------------------------------------------------
------------------------------------------------------------
------------------------------------------------------------
------------------------------------------------------------
------------------------------------------------------------
------------------------------------------------------------
----------------------aattt-----tgatctcaaa-----ttaa--tagc---
-------cttaatagccttgaa---tttggcacaca---aaggcttgga---tttcg-tt
acaaaggtc----t-t-at---tttatttatt-ta--tttttgcc--tttcctatg----
aataaagttcataccat------aac-aaaattaact--gttac----------taatgt
aggc-t---aatt--aaaaaattcatgcagcgtaacgttgagtgcatctcgcgctccatc
tcatagcagaaagtgcg-------------------------------------------
------------------------------------------------------------
------------------------------------------------------------
------------------------------------------------------------
------------------------------------------------------------
------------------------------------------------------------
------------------------------------------------------------
------------------------------------------------------------
------------------------------------------------------------
------------------------------------------------------------
------------------------------------------------------------
------------------------------------------------------------
------------------------------------------------------------
------------------------------------------------------------
------------------------------------------------------------
------------------------------------------------------------
------------------------------------------------------------
------------------------------------------------------------
------------------------------------------------------------
------------------------------------------------------------
------------------------------------------------------------
------------------------------------------------------------
------------------------------------------------------------
------------------------------------------------------------
------------------------------------------------------------
------------------------------------------------------------
------------------------------------------
>DNA-5-8D_DR|792097
------------------------------------------------------------
------------------------------------------------------------
------------------------------------------------------------
------------------------------------------------------------
------------------------------------------------------------
------------------------------------------------------------
------------------------------------------------------------
------------------------------------------------------------
------------------------------------------------------------
------------------------------------------------------------
------------------------------------------------------------
------------------------------------------------------------
------------------------------------------------------------
------------------------------------------------------------
------------------------------------------------------------
------------------------------------------------------------
------------------------------------------------------------
------------------------------------------------------------
------------------------------------------------------------
------------------------------------------------------------
------------------------------------------------------------
------------------------------------------------------------
------------------------------------------------------------
------------------------------------------------------------
------------------------------------------------------------
------------------------------------------------------------
------------------------------------------------------------
------------------------------------------------------------
------------------------------------------------------------
------------------------------------------------------------
------------------------------------------------------------
------------------------------------------------------------
------------------------------------------------------------
------------------------------------------------------------
----------------------------------cacttg-tacataattat---tttct
--agggtt----cgaaattta---tacagattt----taca---tttt---t-ccctc-a
ttcttctgtcggaatgggt-ac---aaa-gttggca--------------ttgaattt-t
attt-gaaatggtattaaaaaggtc-tt-aaaaagccttgaatttaatttggaggatccc
-gcaggtaccctg-----------------------------------------------
------------------------------------------------------------
------------------------------------------------------------
------------------------------------------------------------
------------------------------------------------------------
------------------------------------------------------------
------------------------------------------------------------
------------------------------------------
>DNA-5-8D_DR|869430
------------------------------------------------------------
------------------------------------------------------------
------------------------------------------------------------
------------------------------------------------------------
------------------------------------------------------------
------------------------------------------------------------
------------------------------------------------------------
------------------------------------------------------------
------------------------------------------------------------
------------------------------------------------------------
------------------------------------------------------------
------------------------------------------------------------
------------------------------------------------------------
---------------------------cagagta-ccctc-gg-ggtcttaaaa-gcatt
g-a---a-taagtctt-----gaattt---gatgatctcaca-----ttaa---ggc---
-------cttaatagtcttgaa---tttggtatac----aagtcttgga---tttcg-tt
acaaaggtc----t-t-at---tttattcatt-ta--cttttgcc--tttcctaga----
attaaagctcataccct------aac--aaatgaact--gttac----------taatgt
agac-t---aatt--aaaaagttcatgcagcgtaacgttgagtgcatctcg---------
------------------------------------------------------------
------------------------------------------------------------
------------------------------------------------------------
------------------------------------------------------------
------------------------------------------------------------
------------------------------------------------------------
------------------------------------------------------------
---------aa------tttctacattagaagc----------------at-tgcca---
-------gggagcaccctatcttac-----tgtggctgaacacca---------------
------------------------------------------------------------
------------------------------------------------------------
------------------------------------------------------------
------------------------------------------------------------
------------------------------------------------------------
-----------aacgctgttgcacatatattaaatataactgacaat-tt-ttataata-
-------tg---taatatt-taattcaagtag-tcacttg-taatta--------ttttt
--agggtt----caaaatgta---tacagattt----gaca---tttt---t-ccctc-a
aacttctgtcggaatgggt-at---gaa-gttggca--------------ttgaattt--
gttt-gaaatggtattaaaaa-------------accttgaatttcatgtggaggatccc
-gagggtaccctg-----------------------------------------------
------------------------------------------------------------
------------------------------------------------------------
------------------------------------------------------------
------------------------------------------------------------
------------------------------------------------------------
------------------------------------------------------------
------------------------------------------
>DNA-5-8D_DR|869431
------------------------------------------------------------
------------------------------------------------------------
------------------------------------------------------------
-------------------------------------------------ttataactaaa
gaactgactgacccggtcaataaggccaacgggtttgtagtcatgttggacctt------
-------------------a----------------attcgctactgggtggacgaccat
gctgttgcgcatgtattaaatataactgataattgaaattaaatgttttatttaattcaa
gtagcccacgtgtacatcattattttctagggatcaaaatttagacaga---tttgtca-
-------ttttccccctcatacttctctcggaa---taggtacaaag-------ttggca
ttgaatttcatttgaaatgctattgaaaa--ggtcttaaaagccttgaatatcgtttgga
ggatcccgggagtaccctg-----------------------------------------
------------------------------------------------------------
------------------------------------------------------------
---------------------------cagagta-cccgc-tg-agtctttaaaagcttt
c-----acaaagtctt-----caattt---gataacattaaa-----ttaa---ggc---
-------cttaatagccttgaa---ttttgtataca---aaatcttaga---ttttaa--
---aaagttc---t-t-at---tttattcatt-ta--tttttgca--tttcc--------
ttttaagttcatgtttt------aac--aaaataact--gttac----------tatt--
----------------aaaaattaatgcagcgtaatgttaagtgctcctcgccttccacg
tcattgcagaaagaag-----cgtgcgcatcc-gtcactattattactaggcaagtgagg
gacagaacaagatagtcactagcctagtttgttgtctaaaatgg---------------g
aaattgtctgattatt--------------ccaaggaatccatattaagtttgggtcaag
cctgtgccaggaaatgatcgtgacgcctactgctgatggtgccagaa---atctttt-ta
gc------tagcgatgat----g-------------------------------------
------------------------------------------------------------
------------------------------------------------------------
------------------------------------------------------------
------------------------------------------------------------
------------------------------------------------------------
------------------------------------------------------------
------------------------------------------------------------
------------------------------------------------------------
------------------------------------------------------------
------------------------------------------------------------
------------------------------------------------------------
------------------------------------------------------------
------------------------------------------------------------
------------------------------------------------------------
------------------------------------------------------------
------------------------------------------------------------
------------------------------------------------------------
------------------------------------------------------------
------------------------------------------------------------
------------------------------------------------------------
------------------------------------------------------------
------------------------------------------
>DNA-5-8D_DR|869432
------------------------------------------------------------
------------------------------------------------------------
------------------------------------------------------------
------------------------------------------------------------
------------------------------------------------------------
------------------------------------------------------------
------------------------------------------------------------
------------------------------------------------------------
------------------------------------------------------------
------------------------------------------------------------
------------------------------------------------------------
------------------------------------------------------------
------------------------------------------------------------
---------------------------cagagta-cccgc-gg-ggtcttaaaa-gcatt
g-a---a-aaagtttc-----aaattt---gataatctcaaa-----tgaa---ggc---
-------cttaatagccttgaa----ttattataca---aagtcttgga---tttcg-tt
acaaaggtc----t-t-at---tttattcatt-ta---ttttacc--tcttttagg----
att-aagttcataccat------aac-aaaattaact--gttac----------taatgt
aagc-t---aatt---aaaaattcatgcagcgtaatgttgagtgcatttcaagctccacg
taatagcagaaagcgcgaaagcgtttgcaccc-attactatgtttacttg--aggtgagg
tacagaacaaaatagtcgctagccaagtttgtcggctaaaatga---------------g
aaagtgtctgtttaa-----ttcgctgtggccaaggaatccgaattacttttgggtcaag
cctgtgcctgt-----------gctgcgactgctattgatgccggaa---atctttt-aa
gc------tagcgacaat----g-ggtgttacg--gccctggactcccatgtgagg----
-----ggtgccaaa-cacagcgtgt-gtagta--ctgctcgtcggcgccaaccacttatt
gtgcagttctgtgcaccgaagccctt-atcggttactgaaacagctttggc-tatcagta
ata--aagaaa------tttctacattagaagc----------------at-tgccacc-
aca---------------------------------------------------------
------------------------------------------------------------
------------------------------------------------------------
------------------------------------------------------------
------------------------------------------------------------
------------------------------------------------------------
------------------------------------------------------------
------------------------------------------------------------
------------------------------------------------------------
------------------------------------------------------------
------------------------------------------------------------
------------------------------------------------------------
------------------------------------------------------------
------------------------------------------------------------
------------------------------------------------------------
------------------------------------------------------------
------------------------------------------------------------
------------------------------------------------------------
------------------------------------------
>DNA-5-8D_DR|869433
------------------------------------------------------------
------------------------------------------------------------
------------------------------------------------------------
------------------------------------------------------------
------------------------------------------------------------
------------------------------------------------------------
------------------------------------------------------------
------------------------------------------------------------
------------------------------------------------------------
------------------------------------------------------------
------------------------------------------------------------
------------------------------------------------------------
------------------------------------------------------------
------------------------------------------------------------
------------------------------------------------------------
----------------------------------ca---aagtcttgga---tttca-tt
acaaaggtc----t-t-at---tttttttatt-ta--tttttgcc--tttcctagg----
attaaagttcatacgat------aac-aaaattaact--gttac----------caatgt
aggc-t---aata--aaaaaattcatggagcgtattgttgagtgcatctcgcgctccacg
tcatagcagaaagt----------------------------------------------
------------------------------------------------------------
---gcg---------------tcgccgtagctcagg------------------------
------------------------------------------------------------
------------------------------------------------------------
------------------------------------------------------------
------------------------------------------------------------
------------------------------------------------------------
------------------------------------------------------------
------------------------------------------------------------
------------------------------------------------------------
------------------------------------------------------------
------------------------------------------------------------
------------------------------------------------------------
------------------------------------------------------------
------------------------ctactatggtcacttg-tacataattat---tttct
--agggtt----caaaactta---tacagattt----taca---tctt---t-ccctata
tacttctgtcagaatggct-at---gaa-gttggca--------------ttaaattt-c
attt-gaaatggaattaaaaaggtc-tt-aaaaagccttgaatttaatttggagaatccc
-ggaggtactct------------------------------------------------
------------------------------------------------------------
------------------------------------------------------------
------------------------------------------------------------
------------------------------------------------------------
------------------------------------------------------------
------------------------------------------------------------
------------------------------------------
>DNA-5-8D_DR|869434
------------------------------------------------------------
------------------------------------------------------------
------------------------------------------------------------
------------------------------------------------------------
----------------------------acgggtttgtggtcgtgtttgac--aagtctc
aataagatgacaaaaagtaagcagttggaccttcttatttgctactaggtgaatgaccaa
actgttgcgtatgtattaaatataactgatagtt--------------------------
------------------------------------------------------------
------------------------------------------------------------
------------------------------------------------------------
------------------------------------------------------------
------------------------------------------------------------
------------------------------------------------------------
------------------------------------------------------------
------------------------------------------------------------
------------------------------------------------------------
------------------------------------------------------------
------------------------------------------------------------
------------------------------------------------------------
------------------------------------------------------------
------------------------------------------------------------
------------------------------------------------------------
------------------------------------------------------------
------------------------------------------------------------
------------------------------------------------------------
------------------------------------------------------------
------------------------------------------------------------
------------------------------------------------------------
------------------------------------------------------------
------------------------------------------------------------
------------------------------------------------------------
------------------------------------------------------------
------------------------------------------------------------
------------------------------------------------------------
------------------------------------------------------------
------------------------------------------------------------
------------------------------------------------------------
------------------------------------------------------------
------------------------------------------------------------
------------------------------------------------------------
------------------------------------------------------------
------------------------------------------------------------
------------------------------------------------------------
------------------------------------------------------------
------------------------------------------------------------
------------------------------------------
>DNA-5-8D_DR|869435
------------------------------------------------------------
------------------------------------------------------------
------------------------------------------------------------
------------------------------------------------------------
------------------------------------------------------------
------------------------------------------------------------
------------------------------------------------------------
------------------------------------------------------------
------------------------------------------------------------
------------------------------------------------------------
------------------------------------------------------------
------------------------------------------------------------
------------------------------------------------------------
---------------------------cagagta-ccccc-gg-ggtcttaaaa-gcatt
g-a---a-aaagtttt-----aaattt---gataatctcaaa-----taaa---ggc---
-------cttaatagccttgaa---tttggtataca---atgtcttgga---ttttg-ta
acaaaggtc----t-t-at---tttattcatt-ta----tttggc-ctttcctagg----
att-aagttcataccgt------aac-aaaattaact--gttac----------taatgt
aagc-t---aatt----aaacttcatgcagagtaacattgagtgcactttccgctccatg
tcatagcagaaagtgagaaaacgtgcgaagcc-attacta---------ggcaagtgagg
tacagaacaagatagtcgctagactatttcgtctgctaaaatgg---------------g
aaagtggtggtataa-----tccgctgaggctaaggaatccgaattatgtttggtccaag
cctgtgccaggaaatgaccatgatgcatacagctgttggtgccggaa---atgtttt-aa
ac------tagcgacagt----g-ggtgttacg--gccctggagtcccctctgaag----
-----ggtgccaaa-cacaccgcgt-gtagta--ctgcttgtcagcgccaaccacctatt
gtgcagttctatgccccagagacctc-ttcggttattgaaacggctttggc-tatcatta
atg--aagaaa------tttctatattagaagc----------------gt-tgccacc-
acagccaaggaacattctatcttac-----tgtggctcaacaccaactctgctggca--c
aggtgatgtggg-tccttaaaacaatctctgagcac-cactt---ttactcatcgaatga
gaacattacagagattttcaaagccatgtttcctgactc--tgaggttgcatcta---ca
ctctcgtgtggaggcaaca-aactgcatatattactaaattctgattggcttctgttata
actaaagaacaaactgaccaggtcattaaggctaatggg--tttgtggtcatgc------
---------------------------------tggaccttcatattcgctac--tggt-
tggacg---aacacgctgttgcatatgtattaaatataactgataat-tg-aaataaag-
-----gatggc----------------------ctacttg-tacataattat---tttct
--agggtt----caaaattta---tacagattt----gaca---tttt---c-ccctc-a
tacttctgttgaaatgggt-at---gaaggttggca--------------ttgaattt-t
attt-gaaatggtattaaaaatgtc-tt-aaaaagccttgaatttcatttagaggatccc
-gaagataccctg-----------------------------------------------
------------------------------------------------------------
------------------------------------------------------------
------------------------------------------------------------
------------------------------------------------------------
------------------------------------------------------------
------------------------------------------------------------
------------------------------------------
>DNA-5-8D_DR|960294
------------------------------------------------------------
------------------------------------------------------------
------------------------------------------------------------
------------------------------------------------------------
------------------------------------------------------------
------------------------------------------------------------
------------------------------------------------------------
------------------------------------------------------------
------------------------------------------------------------
------------------------------------------------------------
------------------------------------------------------------
------------------------------------------------------------
------------------------------------------------------------
---------------------------cagagta-cccgc-gg-ggtcttaaaa-gcatt
g-t---a-aaagtttt-----aaattt---gataatctcaaa-----ctaa---ggt---
-------cttaatagctttgaa---tttggtatcta---aactcctggt---tttgg-tt
acaaaggtg----t-t-gt---gttatttatt-tg--tttttgcc--tttcctagg----
attaaagttcataccat------aac-aaaacta-ct--gttac----------taaagt
aggc-t---aatt--aaaaaattcatgcagagtaacgttgagtgcatctcgtgatccacg
tcatagcagaaagtgtgtcgccgta-----------------------------------
------------------------------------------------------------
---------gcttag-----gctactatggccaggcaggc--------------------
------------------------------------------------------------
------------------------------------------------------------
------------------------------------------------------------
------------------------------------------------------------
--------gaa------tttctacgttag---------------------------acc-
acagccaaagaacatcctaaattac-----tgagcatcaacagcaactctacggcaa---
------------------------------------------------------------
------------------------------------------------------------
------------------------------------------------------------
------------------------------------------------------------
------------------------------------------------------------
-----------aatgctgttgcgtgtgtattaaatataactgacaat-tt-aaataaaa-
-------tg---ttttatt-caattcaagcag-tcacttg-tacataattat---tttct
--agggtt----caaaattta---tacagattt----gaca---tttc---c-ccctc-a
tacttctgtcggaatgggt-ac---aaa-gttggca--------------tcgaattt-c
attt-gaaatggtattaaaaaggtc-t---------------------------------
------------------------------------------------------------
------------------------------------------------------------
------------------------------------------------------------
------------------------------------------------------------
------------------------------------------------------------
------------------------------------------------------------
------------------------------------------------------------
------------------------------------------
>DNA-5-8D_DR|960295
------------------------------------------------------------
------------------------------------------------------------
------------------------------------------------------------
------------------------------------------------------------
------------------------------------------------------------
------------------------------------------------------------
------------------------------------------------------------
------------------------------------------------------------
------------------------------------------------------------
------------------------------------------------------------
------------------------------------------------------------
------------------------------------------------------------
------------------------------------------------------------
------------------------------------------------------------
------------------------------------------------------------
------------------------------------------------------------
------------------------------------------------------------
------------------------------------------------------------
-----------------------------------------------ctcgtgctccac-
------------gtgcgaaagtgtgcgcaccc-gttactat--------ggcaagtgagg
tacagaacaagatagtcgctagcctagtttgtcggctaaaatga---------------g
aaagtgtcggtttaa-----ttcgatgtggccaaggaatccgaattacgtttaggtcaag
actgtgctaggaaatgaccgcgaggactactactgt------------------------
------------------------------------------------------------
------------------------------------------------------------
------------------------------------------------------------
------------------------------------------------------------
------------------------------------------------------------
------------------------------------------------------------
------------------------------------------------------------
------------------------------------------------------------
------------------------------------------------------------
------------------------------------------------------------
------------------------------------------------------------
------------------------------------------------------------
------------------------------------------------------------
------------------------------------------------------------
------------------------------------------------------------
------------------------------------------------------------
------------------------------------------------------------
------------------------------------------------------------
------------------------------------------------------------
------------------------------------------------------------
------------------------------------------------------------
------------------------------------------------------------
------------------------------------------
>DNA-5-8D_DR|960296
------------------------------------------------------------
------------------------------------------------------------
------------------------------------------------------------
------------------------------------------------------------
------------------------------------------------------------
------------------------------------------------------------
------------------------------------------------------------
------------------------------------------------------------
------------------------------------------------------------
------------------------------------------------------------
------------------------------------------------------------
------------------------------------------------------------
------------------------------------------------------------
--------------------------------------gc-gg-ggtcttaaaa-gcatt
a-a---a-aaagtctt-----aaattt---gataatctca--------------------
------------------------------------------------------------
------------------------------------------------------------
------------------------------------------------------------
----------------------------------------agtgcaccttgcgctccacg
tcatagcagaaagcacgaaaacgtgctcaccc-gttgctgtggttactaggcaagtgagg
tactgaacaagaaag-------------------gccaaaatta---------------g
aaagtgtctgtttaa-----tttgctgtggccaaggaatccgatttatgtttgggtcaag
cctgtgttaggaaataaacgcgacgcctactgctgttgctgccagaa---atgtttt-aa
gt------t---------------------------------------------------
------------------------------------------------------------
------------------------------------------------------------
------------------------------------------------------------
------------------------------------------------------------
------------------------------------------------------------
------------------------------------------------------------
------------------------------------------------------------
------------------------------------------------------------
------------------------------------------------------------
------------------------------------------------------------
------------------------------------------------------------
------------------------------------------------------------
------------------------------------------------------------
------------------------------------------------------------
------------------------------------------------------------
------------------------------------------------------------
------------------------------------------------------------
------------------------------------------------------------
------------------------------------------------------------
------------------------------------------------------------
------------------------------------------------------------
------------------------------------------
>DNA-5-8D_DR|960297
------------------------------------------------------------
------------------------------------------------------------
------------------------------------------------------------
------------------------------------------------------------
------------------------------------------------------------
------------------------------------------------------------
------------------------------------------------------------
------------------------------------------------------------
------------------------------------------------------------
------------------------------------------------------------
------------------------------------------------------------
------------------------------------------------------------
------------------------------------------------------------
---------------------------cagagta-cccgc-ga-ggtcttaaaa-gcatt
g-a---a-aaagtctt-----aaaact---aataatttcaaa-----ttaa---cgc---
-------cttgatagccttgaa---tttggtataca---aagtcttgga---tttcg-tt
acaaaggtc------t-tt---tttatttatt-ta--tttttgcc--ttttctagg----
att-aagcttatatcat------aac-aaaattaact--gttac----------tagtgt
tggc-t---aatt--taaaaattcatgctgcgtaatgttgagtgcatctcacgctcaaca
tcataggagaaattgtgaaagtgtgcgcaccc-gttactatggttactaggcaagtgatg
tacagaaaaagattgtctctagcctagtttgtcggctaaaatgg---------------g
aaagtgtcggtttta-----aacgctgtggctaaggaatgcgaattacgtttgggtcaag
tatgtgccaggaaatgaccgccaggcctactgctgttggtgccggaa---aactttt-aa
gc------tagcgacgat----a-ggtgttatg--gccctggactcccatatgaag----
-----ggtgccaaa-cacatcgcgt-gtggtt--ctgctcgccagagccaactacctatt
gtgcagttctgtgcaccggagacctc-ttcggttactgaaacagctttggc-tatcagta
atg--gagaaa------tttctacatcagaagc----------------at-tgccacc-
acagccaaggaacatcctatattac-----tgtggctcaacacccactctacagcaaa--
-------------cacgtagagaaaaag--------ccacaa------------------
-------acagaagtcgacgggacttgagagtctgggcg-aaaaaattgcagcca-----
-----------aggcagcagagctgcgaaggctatagtgttcaaac--------------
---aaagttcaattttatttgtttattaaaatcaacgtgt--------------------
------------------------------------------------------------
---------gttacgctgttgcgtatgtattaattaaacctgacaat-tt-aaatcaaa-
-------tg---ttttatt-taattcaagtaa-ttacttg-tatataattat---tttct
--agggtt----caaaattta---tacagattt----taca---tttt---c-ccctg-a
tacttctgtcggagtggat-ac---gaa-gttggca--------------ttgaattt-c
attt-aaaatagtattaaaaagatc-tt-----aagcctgaatttcatttggaggaacct
-ggggataccctg-----------------------------------------------
------------------------------------------------------------
------------------------------------------------------------
------------------------------------------------------------
------------------------------------------------------------
------------------------------------------------------------
------------------------------------------------------------
------------------------------------------
>DNA-5-8D_DR|960298
------------------------------------------------------------
------------------------------------------------------------
------------------------------------------------------------
------------------------------------------------------------
------------------------------------------------------------
------------------------------------------------------------
------------------------------------------------------------
------------------------------------------------------------
------------------------------------------------------------
------------------------------------------------------------
------------------------------------------------------------
------------------------------------------------------------
------------------------------------------------------------
---------------------------cagagta-cctgaagg-ggtcttaaaa-gcatt
a-a---a-aaagtctt-----gaattt---gataatctgaaa-----ctaa---ggc---
-------cttaatagcctttaa---tttgttgtaca---aagtcttgaa---ttttg-tt
acagaggtc----t-taat---tttattcatt-ta--tttttgcc--tttcctagg----
ccttaagttcatactat------aac-aaaattaact--gttac----------taatat
aggc-----aatatataaaaattcatgcagcataacgttaagtgcatctcacgctacaca
ccatagcagaaagcattaaagcgtgcgcacct-gttactatggtaactg--gaggtgcgg
tacagaacaagacagtcgcttgcctagtttgtcagctataatag---------------g
aaagtgt---------------cgctgtggccatggaatccacattgcgattgggtcaag
cctgtgccagga-----------cgcctactgctgatgatcctggaa---atctttt-aa
gccaacgttagtgacaat-----aggtgttacg--gccctggactcccatatgagg----
---g-gttgccaaa-cacaccacgt-gtagta--ctgcttgtcagcgccaaccacctgtt
gtgcagttctgtgcactggagacatc-ttcggttactgaaacagctttggc-gattagta
ata-aaaaaaa------ttccttcattagaagcc---------------ac--------c
acagccaaggaacatcctatcttac-----tgtggctcaacaccaactctgcaggca--g
atgtgatgtggg-tccttaaaacaatctctgagcac-ccctc---ttttacatcgaatga
gaacattacagaggttttcaaaaccacgtttcctgattc--tgaggttgccatta---ca
ttcttgtgcagaagcaacaaaactgcatatattactgaattcaga-----tccttttata
actaaagaactgactgaccaggtcaataaggcca--------------------------
------------------------------------------------------------
--------------------------------------actgaaaat-tg-aaataaaa-
-------tg---ctttatt-taattcaagtagcccacttg-tacatgattat---tttct
--agagtt----caaaatgta---tacagattt----gacat--tttt-----ccctc-a
tatctctgttgaaatgggt-ac---gaa-gttggca--------------ttgaattt-c
attt-aaaatgttattgaacaggtc-tt-taaaaggcttgaaatcaatttagaggatcct
-ggggataccctg-----------------------------------------------
------------------------------------------------------------
------------------------------------------------------------
------------------------------------------------------------
------------------------------------------------------------
------------------------------------------------------------
------------------------------------------------------------
------------------------------------------
>DNA-5-8D_DR|960299
------------------------------------------------------------
------------------------------------------------------------
------------------------------------------------------------
------------------------------------------------------------
------------------------------------------------------------
------------------------------------------------------------
------------------------------------------------------------
------------------------------------------------------------
------------------------------------------------------------
------------------------------------------------------------
------------------------------------------------------------
------------------------------------------------------------
------------------------------------------------------------
------------------------------------------------------------
g-g---a-----------------------------------------------------
-------------------------tttagtatata---aagtcttgga---tttta-tt
acaaatgtc----t-t-at---tttattaaat-ta--tttttgcc-atttcctagg----
att-atggttatactgt------aac-aaaattaact--gttac----------taatat
ag-------------------------------------------------tgctccatt
tcatagca--------gatagcgtgcgcaacc-attactatggttactaggcaagtgagg
tacagaacaagatagttgctagcctagtttatcagctaaaatgg----------------
---gtgtcggtttaa-----tctgctgtggccaaagaatctgaattacgtttgagtcaag
cctgtgccagaaaatgactgcgatgtttactggtattggtactgcaa---atctttt-aa
gc------tagtgacgat----g-ggtgttacg--gccctggactcccatatga-g----
---g-ggtgccaaa-cataccacgt-gtagta--ctgctcgccag---------------
-------tttgtgcaccagagacctc-ttcggttactgaaacagctttggc-tatcagta
atg--aagaaa------tttctacattagacac----------------at-tgccacc-
acagccaatgaacatcctatcttac-----tgtagctcaacac-----------------
------------------------------------------------------------
------------------------------------------------------------
------------------------------------------------------------
------------------------------------------------------------
------------------------------------------------------------
------------------------------------------------------------
------------------------------------------------------------
------------------------------------------------------------
------------------------------------------------------------
------------------------------------------------------------
------------------------------------------------------------
------------------------------------------------------------
------------------------------------------------------------
------------------------------------------------------------
------------------------------------------------------------
------------------------------------------------------------
------------------------------------------------------------
------------------------------------------
>DNA-5-8D_DR|960300
------------------------------------------------------------
------------------------------------------------------------
------------------------------------------------------------
------------------------------------------------------------
------------------------------------------------------------
------------------------------------------------------------
------------------------------------------------------------
------------------------------------------------------------
------------------------------------------------------------
------------------------------------------------------------
------------------------------------------------------------
------------------------------------------------------------
------------------------------------------------------------
---------------------------cagagta-ccccc-gg-ggtctcaaaa-gcttt
g-a---a-aaagtcttcatttaaattt---gattatctcaaa-----ttaa---ggc---
-------tttaatagccttgaa---tttggtataca---aagtcttgga---tatcg-tt
acaaaggtc----t-t-at---tttatttagt-ta--tttttgcc--t------gg----
attaaagttcataccat------aac-aaaattaact--gttac----------taatgt
aggc-t---aatt--aaaaaattcatgcagcgtaacg-----tgcatctcgcactccacg
tcatagcagaaagttcg-------------------------------------------
------------------------------------------------------------
------------------------------------------------------------
------------------------------------------------------------
------------------------------------------------------------
------------------------------------------------------------
------------------------------------------------------------
---------aa------tttctacattagcagc----------------at-tgccacc-
acagccaaggaacgtcctatcttac-----tgtggctcaacaccaactctac--------
------------------------------------------------------------
------------------------------------------------------------
------------------------------------------------------------
------------------------------------------------------------
------------------------------------------------------------
------------------------------------------------------------
------------------------------------------------------------
------------------------------------------------------------
------------------------------------------------------------
------------------------------------------------------------
------------------------------------------------------------
------------------------------------------------------------
------------------------------------------------------------
------------------------------------------------------------
------------------------------------------------------------
------------------------------------------------------------
------------------------------------------------------------
------------------------------------------
>DNA-5-8D_DR|960301
------------------------------------------------------------
------------------------------------------------------------
------------------------------------------------------------
------------------------------------------------------------
------------------------------------------------------------
------------------------------------------------------------
------------------------------------------------------------
------------------------------------------------------------
------------------------------------------------------------
------------------------------------------------------------
------------------------------------------------------------
------------------------------------------------------------
------------------------------------------------------------
------------------------------------------------------------
-------------ctt-----aaattg---gataatctcata-----ttaa---ggc---
-------cttaatagccttgaa---tttaatataaa---aagtcttgga---tttca-tt
acaaaggtc----t-t-at---tttattcttt-ta--tttttgcc--tctacttgg----
att-aagtttataccgt------aac------------aat-------------taac--
-------------------------tgcagcgtaacgttgagtgcatctcacgcttcacg
tcatagcagaaagcgcgaaagtgagagcaccc-atcac--tggttactaggcaagtgagg
tacagaaccagatagtcgctagcccagtttgtcggctaaaaagg---------------g
aaagtgttggtttaa-----tccgctgtggccaaggaatccgaattactttt--------
------------------------------------------------------------
------------------------------atgcaaacct--------------------
---gt---------------------gcagagt-----------------acc-------
--------------------------------------------------c---------
-----gcgggg------------tcttaaaagc----------------at---------
------------------------------------------------------------
------------------------------------------------------------
------------------------------------------------------------
------------------------------------------------------------
------------------------------------------------------------
------------------------------------------------------------
------------------------------------------------------------
------------------------------------------------------------
------------------------------------------------------------
------------------------------------------------------------
--------------------------tg-aaaaagtct----------------------
------------------------------------------------------------
------------------------------------------------------------
------------------------------------------------------------
------------------------------------------------------------
------------------------------------------------------------
------------------------------------------------------------
------------------------------------------------------------
------------------------------------------
>DNA-5-8D_DR|1049232
------------------------------------------------------------
------------------------------------------------------------
------------------------------------------------------------
------------------------------------------------------------
------------------------------------------------------------
------------------------------------------------------------
------------------------------------------------------------
------------------------------------------------------------
------------------------------------------------------------
------------------------------------------------------------
------------------------------------------------------------
------------------------------------------------------------
------------------------------------------------------------
------------------------------------------------------------
------------------------------------------------------------
------------------------------------------------------------
------------------------------------------------------------
------------------------------------------------------------
------------------------------------------------------------
------------------------------------------------------------
------------------------------------------------------------
------------------------------------------------------------
------------------------------------------------------------
------------------------------------------------------------
------------------------------------------------------------
--------------------------------------------ctttgg-ccatcagta
ata--aagaaa------tttctacatt-tgaag---------------cat-tgccagc-
acagccaaggaacat---------------------------------------------
-------------cctatcttactgtggctcaacac-cactc---ttacacattgaatga
gaacattacagaggttttcaaaaccatgtttcctgactc--tgaggttgcagtta---ca
ttcttgtgtggaagcaacagtactgcatatattactaaattgggattgtcttctttcata
accaaagaactgactgaccaagtcaataaggccagcggg--tttgtggtcatgtttgac-
--------------------------catcagttggatcttcatatttgctac--tggc-
tagacg---accacattgttgcgtatgtattaaatataactgataat-tt-agataaaa-
-------tg---ttttatt-taattcaagtagtccactga-tacataattgtttgttttt
--agggtt----caaacttta---tacagattt----gaccc--tttt---c-ccttc-a
tacttatgtcagaatgtgt-ac---gac-gttggaa--------------ttaaattt-a
attt-gaaatggtattcaaaaggtc-ta-aaaaagccttgaatttttattaggagaatcc
-tggggtaccctgc-----------------agagtacccacagggtcttaaaagcattg
-----------aaaaagtattaactttgatcatctca-----------------------
-------------------------------------------------aattaaggttt
taatagtcttgaa-ttattatacaaagtcttggatttcgtt-------------------
------------------------------------------------------------
------------------------------------------------------------
------------------------------------------------------------
------------------------------------------
>DNA-5-8D_DR|1049233
------------------------------------------------------------
------------------------------------------------------------
------------------------------------------------------------
------------------------------------------------------------
------------------------------------------------------------
------------------------------------------------------------
------------------------------------------------------------
------------------------------------------------------------
------------------------------------------------------------
------------------------------------------------------------
------------------------------------------------------------
------------------------------------------------------------
------------------------------------------------------------
---------------------------caaagta-cctgc-gg-ggtcttaaaa-gcatt
g-a---a-aaagtctt-----aaattt---aat---------------------agc---
-------cttaatagccttgaa---tttggaata-a---aagtcttgga---ttttg-tt
acaaaggtc----t-t-ac---tttattgatt-ta--tttttgcc--tggcctagg----
att-aagtccataccgt------aac-aaaattaactaagttac----------taatgt
aggc-c---aata---aaaaattcattcagcagaacgttgagt-----------------
------------------------------------------------------------
------------------------------------------------------------
------------------------------------------------------------
------------------------------------------------------------
------------------------------------------------------------
------------------------------------------------------------
------------------------------------------------------------
------------------------------------------------------------
------------------------------------------------------------
------------------------------------------------------------
------------------------------------------------------------
------------------------------------------------------------
------------------------------------------------------------
------------------------------------------------------------
------------------------------------------------------------
------------------------------------------------------------
------------------------------------------------------------
------------------------------------------------------------
------------------------------------------------------------
------------------------------------------------------------
------------------------------------------------------------
------------------------------------------------------------
------------------------------------------------------------
------------------------------------------------------------
------------------------------------------------------------
------------------------------------------------------------
------------------------------------------
>DNA-5-8D_DR|1049234
------------------------------------------------------------
------------------------------------------------------------
------------------------------------------------------------
------------------------------------------------------------
------------------------------------------------------------
------------------------------------------------------------
------------------------------------------------------------
------------------------------------------------------------
------------------------------------------------------------
------------------------------------------------------------
------------------------------------------------------------
------------------------------------------------------------
------------------------------------------------------------
------------------------------------------------------------
------------------------------------------------------------
------------------------------------------------------------
------------------------------------------------------------
------------------------------------------------------------
------------------------------------------------------------
------------------------------------------------------------
------------------------------------------------------------
------------------------------------------------------------
------------------------------------------------------------
------------------------------------------------------------
------------------------------------------------------------
------------------------------------------------------------
------------------------------------------------------------
------------------------------------------------------------
------------------------------------------------------------
------------------------------------------------------------
------------------------------------------------------------
------------------------------------------------------------
------------------------------------------------------------
------------acgctgttgcgtatgtatttaatataactgaccat-tt-aaataaaa-
-------tg---ttttatt-caattcaagtag-tcacttg-tacgtaattat---tatct
--agggtt----caaaattga---ttcagattt----tacat--tttt---t-ccctt-a
tacttctgtcggaatgtgt-ac---aaa-gttggca--------------ttgaattt-c
attt-aaaatggtattgcaaaggtc-tt----------taaatttcatttggaggatccc
-gggcgtaccctg--------------------aatttctaca-----ttagaagc----
-caccacaggcaaggaacatcgtatctcactgtgactcaataccgactct----------
------------------------------------------------------------
------------------------------------------------------------
------------------------------------------------------------
------------------------------------------------------------
------------------------------------------------------------
------------------------------------------
>DNA-5-8D_DR|1049235
------------------------------------------------------------
------------------------------------------------------------
------------------------------------------------------------
------------------------------------------------------------
------------------------------------------------------------
------------------------------------------------------------
------------------------------------------------------------
------------------------------------------------------------
------------------------------------------------------------
------------------------------------------------------------
------------------------------------------------------------
------------------------------------------------------------
------------------------------------------------------------
------------------------------------------------------------
------------------------------------------------------------
------------------------------------------------------------
------------------------------------------------------------
------------------------------------------------------------
------------------------------------------------------------
------------------------------------------------------------
------------------------------------------------------------
------------------------------------------------------------
------------------------------------------------------------
------------------------------------------------------------
------------------------------------------------------------
------------------------------------------------------------
------------------------------------------------------------
------------------------------------------------------------
------------------------------------------------------------
------------------------------------------------------------
------------------------------------------------------------
------------------------------------------------------------
------------------------------------------------------------
------------acgctgttgcgtatgtattaaatacatctgacaat-tt-atatacaa-
-------ta---ttttttt-caattcaagtag-tcaca-------taattat---tttct
--agggtt----caaaattta---tacagattt----taca---tttt---t-ccctc-a
tacttctgtcagagtgggt-ac---gaa-gttggca--------------ttgaattt-t
attt-gaaatggtatt-aaaaggtc-tt-aaacagacttgaatttcatttggaggatccc
-gggggtaccc--------------------------tgtaca-----ttagaagcattg
ccaccacatccaaggaacatcctatcttactgtggctcaacaccaactctacggcaaacg
cgttg-----------------------gccttaaatttgataatctcaaattaaggcct
taatagccttgaatttggtatacagtctac--gatttcattaca--------aaggtctc
attttatttatttatttttgcctttccttgg----------------------ataaaat
atttt-----------------aaattcatgcagcgtaatgttaagtgcatctcgcgttc
cacgtc----atagcagaaagtgcgcagagtacc---tgcagggtcttaaaagca-----
------------ttgaaaaagtctta----------------
>DNA-5-8D_DR|1049236
------------------------------------------------------------
------------------------------------------------------------
------------------------------------------------------------
------------------------------------------------------------
------------------------------------------------------------
------------------------------------------------------------
------------------------------------------------------------
------------------------------------------------------------
------------------------------------------------------------
------------------------------------------------------------
------------------------------------------------------------
------------------------------------------------------------
------------------------------------------------------------
------------------------------------------------------------
------------------------------------------------------------
------------------------------------------------------------
aagaacatc----c-t-at---ttta----------------------------------
------------------------------------------------------------
------------------------------------------------------------
------------------------------------------------------------
------------------------------------------------------------
------------------------------------------------------------
------------------------------------------------------------
------------------------------------------------------------
------------------------------------------------------------
------------------------------------------------------------
------------------------------------------------------------
------------------------c-----tgtggcttaacaccaactctac-ggca--a
atgcgttg----------------------------------------------------
------------------------------------------------------------
------------------------------------------------------------
------------------------------------------------------------
------------------------------------------------------------
------------acgctgttgcgtatgtattaaatataactgacaat-ttttaataaaa-
-------tg---ttttatt-caattcaagtagtc--------acttaattat---tttct
--agggtt----caacattta---tacagattt----tgca---tttt---t-cctcc-a
tacttctgtcagaatgggt-ac---aaa-gttggca--------------ttgaattt-c
attt-gaaatggtattaaaaaggtc-tt-aaaaagccttgaatttcatttggaggatgtc
-gggggtaccctg-----------------------------------------------
------------------------------------------------------------
------------------------------------------------------------
------------------------------------------------------------
------------------------------------------------------------
------------------------------------------------------------
------------------------------------------------------------
------------------------------------------
>DNA-5-8D_DR|1049237
------------------------------------------------------------
------------------------------------------------------------
------------------------------------------------------------
------------------------------------------------------------
------------------------------------------------------------
------------------------------------------------------------
------------------------------------------------------------
------------------------------------------------------------
------------------------------------------------------------
------------------------------------------------------------
------------------------------------------------------------
------------------------------------------------------------
------------------------------------------------------------
---------------------------cagagta-cccgc-cg-ggttttaaaa-gcatt
g-a---a-aaagtctt-----aaattt---gttaatctcaaa-----ttaa---ggc---
-------tttcatagccttgaa---tttggtactca---aagtcttgca---tttcg-tg
acaaaggtc----t-t-at---tttattcatt-ta--tttttgcc--tttcctagg----
attaagg-ttataccgt------aac-aaaattaact--gttac----------tagtgt
a---------att--aaaaa-tccatgcagcataacattgagtgcacctcacgctccacg
tcattgcagaaagcacgaaagcgtgtgcaccc-gttattatggtta----cggggcaagg
tacagaacaagatagtcgctagcctagttcgtcggctaaaattg---------------g
aaagtggca-----------------------aaggaatccaaattacgtgtgggttaag
gctgtgccaggaaatgaccacaatgcctactgctgttggtgccagaa---atatttt-aa
gc------tagcaacgat----a-ggtgttatg--cccctagactcccatatgagg----
---g-g-tgccaaa-cacatcgcgt-gtagta--ctgctcgtctgtgctaaccacctatc
gtgcggttctgtgcaccggagacctc-tttggtttcttaaacagctttggc-gataagta
atg--aagaaa------tttctacattagaagc----------------at-tgccatc-
acagccatggaacatcataacttac-----tggggctcaacaccaactctgcgggca--g
aggtgatgtggg-tccttaaaacaatctctgagcac-cacta---ttacacatcgattga
gaacattacagaggtttttaaaaccatgtttcttgactc--cgaggttgcagcta---ca
ttctcatgtggaagcaacaaaactgcatgtattat-----ttggattggctccttttata
actaaagaactgactgactaggtcaattag----gcgga--tttgtggttatttttgaca
agagtctcaataagatgacaaa--gtaagcagttggaccttcatattcgctac--tggg-
tggacg---actacgctgttgcgtatgtattaaataaaactgataat-tg-aaatataa-
-------tg---tttaatt-taattcaagtagcccacttg-tacataattat---tttct
--agggtt----caaaattta---tacagattt----gaca---tttt---c-ccctc-a
tacctctttcagaatgggt-ac---gaa-gatggca--------------ttgaattt-c
attt-gaaatggaattaaaaagtta-tt-aaaaagccttaaattttatttggaggatcct
-gggggtaccctg-----------------------------------------------
------------------------------------------------------------
------------------------------------------------------------
------------------------------------------------------------
------------------------------------------------------------
------------------------------------------------------------
------------------------------------------------------------
------------------------------------------
>DNA-5-8D_DR|1049238
------------------------------------------------------------
------------------------------------------------------------
------------------------------------------------------------
------------------------------------------------------------
------------------------------------------------------------
------------------------------------------------------------
------------------------------------------------------------
------------------------------------------------------------
------------------------------------------------------------
------------------------------------------------------------
------------------------------------------------------------
------------------------------------------------------------
------------------------------------------------------------
-----------------------------------------gg-tgtcttaaaa-gcatt
g-a---a-aaagtctt-----aaattt---gatcatctaaaa-----ttaa---ggc---
-------cctaatagccttgaa---tttagtataca---aagtcttgaa---tttcg-tt
gcaaaggtc----t-t-at---tttatttgtt-ta--tttttgca--tttcctagg----
ataaaagtttataccat------aac-aaaataacct--gttac----------taatga
aggc-t---aatt--aaaaaattcatgcagcgtaacgttgagtgcatttcgcactcctcg
tcatagcagaaagtgcga------------------------------------------
------------------------------------------------------------
----------------ctag----------------------------------------
------------------------------------------------------------
------------------------------------------------------------
------------------------------------------------------------
------------------------------------------------------------
-----------------------------------------------------gcgagc-
gcagt-------------------------------------------------------
-------------------------------ag---------------------------
------------------------------------------------------------
------------------------------------------------------------
------------------------------------------------------------
------------------------------------------------------------
------------------------------------------------------------
---------------------------------tcacttg-tacataattat---tttct
--agggtt----caaaattta---taccgattt----taca---tttt---t-ccctc-a
tacttctgtcggaatgggt-ac---gaa-gttggca--------------taaaattt-t
gttt-gaaatagtattaaaaa---------taaggccttgaatttcatttggtggatccc
-gggggtaccctg-----------------------------------------------
------------------------------------------------------------
------------------------------------------------------------
------------------------------------------------------------
------------------------------------------------------------
------------------------------------------------------------
------------------------------------------------------------
------------------------------------------
>DNA-5-8D_DR|1124800
------------------------------------------------------------
------------------------------------------------------------
------------------------------------------------------------
------------------------------------------------------------
------------------------------------------------------------
------------------------------------------------------------
------------------------------------------------------------
------------------------------------------------------------
------------------------------------------------------------
------------------------------------------------------------
------------------------------------------------------------
------------------------------------------------------------
------------------------------------------------------------
---------------------------cagagtt-cctgc-gg-ggtcttaaaa-gcatt
g-a---a-aacatctt-----aaattt---gatcatctcaaa-----ttaa---gac---
-------cttaattgccttgaat--tttggtacacagttagaatttaga---ttttg-tt
acaaaggtc----t-t-at---c-------------------------------------
------------------------------------------------------------
------------------------------------------------------------
------------------------------------------------------------
--tagaacaagatagtcactagcctagtttgtcggctaaaatgg---------------g
aaagtgtcggtttaa-----tccgctgtggcctaggaattcgatgtacgtttgggtcaag
cctgtgccaggaaatgtccacaacacctgctgctgttggtgccggaa---atctttt-aa
gc------tagcggcaat----g-ggtgttatg--gccctggactaccatatga-g----
---g-ggtgtcaat-cacaccacgt-gtagta--ctgctcgtcagcgccaaccacctgtt
gtgcagttctgtgcaccggagacctc-ttcggtcactgaaacagctttggc-gatcagtg
atg--aaggaa------tttctagatt---------------------------------
------------------------------------------------------------
------------------------------------------------------------
------------------------------------------------------------
------------------------------------------------------------
------------------------------------------------------------
------------------------------------------------------------
------------------------------------------------------------
------------------------------------------------------------
------------------------------------------------------------
------------------------------------------------------------
------------------------------------------------------------
------------------------------------------------------------
------------------------------------------------------------
------------------------------------------------------------
------------------------------------------------------------
------------------------------------------------------------
------------------------------------------------------------
------------------------------------------------------------
------------------------------------------
>DNA-5-8D_DR|1124801
------------------------------------------------------------
------------------------------------------------------------
------------------------------------------------------------
------------------------------------------------------------
------------------------------------------------------------
------------------------------------------------------------
------------------------------------------------------------
------------------------------------------------------------
------------------------------------------------------------
------------------------------------------------------------
------------------------------------------------------------
------------------------------------------------------------
------------------------------------------------------------
---------------------------cagagta-cccgc-ag-gatctt-tga-gcatt
g-a---a-caagtctt-----aaattt---g---atctcaa-------------------
--------ttaatagccttgaa---tttggtacaca---aagtcttaga---ttttg-tt
tcaaaggtc----t-t-at---tttattcatt-ta--gttttgcc--tttcctagg----
attaaagttcatactgt------aac-aaaattaact--gttgc----------taaagt
aggc-t---aatt-------------------aaacattgagtgcacctcgcgctccacg
tcacagcagaaagcgcaaatgcatgcgcaccc-attactatggttactaggcaagtgagg
tacagaacaagatagtggctagcctagtttgtcagctaaaatgg---------------g
aaagtgtcgg----------tccgctgtggcctaggaatccgaattacgtttgggtcaag
cctgtgccaggaaatgaccgcgacacctgctgctgttggtgccggca---atctttt-aa
gc------tagcgaagat----g-ggtgttacg--gccctggactcccatatga-g----
---g-ggtgccaaa-cacaccacgt-gtagta--ctgctcatcagcgccaaccacctgtt
gtgcagttctgtgcaccggagacctc-ttcggttactgaaacagctttggc-gatcagta
atg--aagaaa------tttctagatt---------------------------------
------------------------------------------------------------
------------------------------------------------------------
------------------------------------------------------------
------------------------------------------------------------
------------------------------------------------------------
------------------------------------------------------------
------------------------------------------------------------
------------------------------------------------------------
------------------------------------------------------------
------------------------------------------------------------
------------------------------------------------------------
------------------------------------------------------------
------------------------------------------------------------
------------------------------------------------------------
------------------------------------------------------------
------------------------------------------------------------
------------------------------------------------------------
------------------------------------------------------------
------------------------------------------
>DNA-5-8D_DR|1124802
------------------------------------------------------------
------------------------------------------------------------
------------------------------------------------------------
------------------------------------------------------------
------------------------------------------------------------
------------------------------------------------------------
------------------------------------------------------------
------------------------------------------------------------
------------------------------------------------------------
------------------------------------------------------------
------------------------------------------------------------
------------------------------------------------------------
------------------------------------------------------------
---------------------------cagagta-ctcgc-gg-ggtcttaaaa-gcatt
g-a---a-aaagtctt--------------gataatttcaaa-----ttaa---ggc---
-------cttaatagccttgac---tttgttataca---aagtcgttga---ttttg-tt
acaaatgtc----t-t-aa---tttatttatt-ta--tttttgcc--ttttctagg----
attaaagtttataccat------aac-aaaattaact--gttac----------taatgt
aggc-t---aatt--aaaaaattcatgcagcgtaatgttgagtg----------------
------------------------------------------------------------
------------------------------------------------------------
------------------------------------------------------------
------------------------------------------------------------
------------------------------------------------------------
------------------------------------------------------------
------------------------------------------------------------
------------------------------------------------------------
------------------------------------------------------------
------------------------------------------------------------
------------------------------------------------------------
------------------------------------------------------------
------------------------------------------------------------
------------------------------------------------------------
------------------------------------------------------------
------------------------------------------------------------
------------------------------------------------------------
------------------------------------------------------------
------------------------------------------------------------
------------------------------------------------------------
------------------------------------------------------------
------------------------------------------------------------
------------------------------------------------------------
------------------------------------------------------------
------------------------------------------------------------
------------------------------------------------------------
------------------------------------------
>DNA-5-8D_DR|1124803
------------------------------------------------------------
------------------------------------------------------------
------------------------------------------------------------
------------------------------------------------------------
------------------------------------------------------------
------------------------------------------------------------
------------------------------------------------------------
------------------------------------------------------------
------------------------------------------------------------
------------------------------------------------------------
------------------------------------------------------------
------------------------------------------------------------
------------------------------------------------------------
---------------------------------a-ctcgc-gg-agtcttaaaa-gcatt
g-a---a-aa--------------------------------------------tgc---
-------cttaatagccttgta---tgtggtataca---aagtcttgga---tttcg-tt
acaaaggat----ttt-ct---ttt------------tttttgcc--tttccttgg----
attaaagatcaaactat------aac-aaaattaact--gttac----------taaaat
aggc-t---aattt-aaaaaattcatgcagcataacgttgagtgcatctctcgctccatg
ttataacagaaagtgcg-------------------------------------------
------------------------------------------------------------
------------------------------------------------------------
------------------------------------------------------------
------------------------------------------------------------
------------------------------------------------------------
------------------------------------------------------------
------------------------------------------------------------
------------------------------------------------------------
------------------------------------------------------------
------------------------------------------------------------
------------------------------------------------------------
------------------------------------------------------------
------------------------------------------------------------
------------------------------------------------------------
----------------------------------cacttg-tacataattat---tttct
--agggtt----caaaattta---tacagattt----taca---tttt---c-ccctc-a
cacttctgttggaatgggt-ac---gaa-gttggca--------------ttgaattt-c
attt--------------------------------------------------------
------------------------------------------------------------
------------------------------------------------------------
------------------------------------------------------------
------------------------------------------------------------
------------------------------------------------------------
------------------------------------------------------------
------------------------------------------------------------
------------------------------------------
>DNA-5-8D_DR|1124804
------------------------------------------------------------
------------------------------------------------------------
------------------------------------------------------------
------------------------------------------------------------
------------------------------------------------------------
------------------------------------------------------------
------------------------------------------------------------
------------------------------------------------------------
------------------------------------------------------------
------------------------------------------------------------
------------------------------------------------------------
------------------------------------------------------------
------------------------------------------------------------
------------------------------------------------------------
------------------------------------------------------------
------------------------------------------------------------
------------------------------------------------------------
------------------------------------------------------------
------------------------------------------------------------
------------------------------------------------------------
------------------------------------------------------------
------------------------------------------------------------
------------------------------------------------------------
------------------------------------------------------------
------------------------------------------------------------
------------------------------------------------------------
------------------------------------------------------------
------------------------------------------------------------
------------------------------------------------------------
------------------------------------------------------------
------------------------------------------------------------
------------------------------------------------------------
------------------------------------------------------------
------------acgctgttgcgtatgtattaaatataactgacagt-tt-aaataaaa-
-------tg---ttttatt-caattcaagtag-tcacttg-tacaaaattaa---tttct
--agggtt----caaaattga---tacagattt----taca---tttt---t-ccctc-a
tacttctgtcggaatggct-at---gaa-gttggca--------------ttaaattt-c
attt-gaaatggtattaaaaaggtc-tt-aaaaagccttgaatttcatttggaggatccc
-gggggaaccctga----------------------------------------------
--------gccaaggaacatcctatcttactgtgactcaacaccaactc-----cagagc
acccgggggtcttaaagacattgaaaaagtcttaaattttatcatctcaaattaaggcgt
taatttccttgaatttggtatataaagtcttggatttcgtta--caaaggtctt-atttt
atttattt----------------------------------------------------
---------------atttttg-------------------------------------c
ctttcctagg----------------------------attaa-----------------
------------------------------------------
>DNA-5-8D_DR|1124805
------------------------------------------------------------
------------------------------------------------------------
------------------------------------------------------------
------------------------------------------------------------
------------------------------------------------------------
------------------------------------------------------------
------------------------------------------------------------
------------------------------------------------------------
------------------------------------------------------------
------------------------------------------------------------
------------------------------------------------------------
------------------------------------------------------------
------------------------------------------------------------
------------------------------agta-ccagc-gg-ggtcttaaaa-gcact
g-a---a-aaagtctt-----acattt---aataatctcaaa-----ttaa---ggc---
-------cttaataggc-------------------a--aagtcttca-----ttta-cc
acaaaa----------------catattcatt-ta-------------------------
----------------t------aac-aaaattaagt--gttac----------taatgt
aggc-t---actt---aaaaactcatgcagcgtaacgttgagtgcacctcgcgctccaca
ttatagcagaaagcgcgaaagcgtgtgcacct-gttactttggttactaggcaagagagg
tacagaacaagatagtcgctagcctagtttgtctgctaaaattg---------------g
aaagtgtcggtttaa-----tccgctttggccaaggaatccgaattatgtttcggtcaag
cctgtgccaggaaatgaccgcgatacctactgctgttggtgccaaaa---atctttt-aa
gc------tagtgaccat----g-ggtgttacg--gccctggactcccatatgagg----
---g-ggtgccaaa-cacatcgctt-gtagta--ctgctcgtcagcgccaaccacctc--
---------------------------ttcggttactgaaacagctttgg-ctctcagta
atg--aagaaa------tttctacattagaagc----------------at-cgccacc-
acagccaaggaacatcctatcttat-----tgtggctcaacaccaactctgtgggtc---
------------c-----------------------------------------------
-----ttctgtgggtttctaaaaccttgtttcccaactc--tgaggttgcagtta---ca
ttctcgtgtggaagcaacaaaactgcatatattactaaatgtggatcggctccttttata
actaaagaactgactgaccaggtcaataaggccaacggg--tttgtggtcgtgtttgacc
tgagtctcaataagatga--------aagcagctgaaccttcatattcactact------
------------------------------------------------------------
-----------------------------------------------attat---tttct
--agtgtt----caaaattta---tacagattt----gaca---tttt---c-ccatc-a
tacttctgtcagaatgggt-ac---aaa-gttgtca--------------ctgaattt-c
attt-gaaatggtattaaaaaggtc-tt-aaaaagtcttgaatttaatttggaggatcct
-gggggtgccctg-----------------------------------------------
------------------------------------------------------------
------------------------------------------------------------
------------------------------------------------------------
------------------------------------------------------------
------------------------------------------------------------
------------------------------------------------------------
------------------------------------------
>DNA-5-8D_DR|1124806
------------------------------------------------------------
------------------------------------------------------------
------------------------------------------------------------
------------------------------------------------------------
------------------------------------------------------------
------------------------------------------------------------
------------------------------------------------------------
------------------------------------------------------------
------------------------------------------------------------
------------------------------------------------------------
------------------------------------------------------------
------------------------------------------------------------
------------------------------------------------------------
------------------------------------------------------------
------------------------------------------------------------
------------------------------------------------------------
------------------------------------------------------------
------------------------------------------------------------
------------------------------------------------------------
------------------------------------------------------------
------------------------------------------------------------
------------------------------------------------------------
------------------------------------------------------------
------------------------------------------------------------
------------------------------------------------------------
------------------------------------------------------------
------------------------------------------------------------
------------------------------------------------------------
------------------------------------------------------------
------------------------------------------------------------
------------------------------------------------------------
------------------------------------------------------------
------------------------------------------------------------
------------------------------------------------------------
--------------------------------------tg-tacataattat---tgtct
--agggta----caaaattta---tacagattt----gaca---tttg---t-ccctc-a
tacttctgtcagaaggggt-ac---gaa-gttggct--------------ttgaactt-c
attt-gaaatggtcttaaaaaggtc-tt-aaaaagtcttgaacttcatttggaggatcct
-gggggtaccccgctaaatataactaatacaatgatttattca-----attcaagta---
-------------------------------gtcacttaat-------------------
------------------------------------------------------------
------------------------------------------------------------
------------------------------------------------------------
------------------------------------------------------------
------------------------------------------------------------
------------------------------------------
>DNA-5-8D_DR|1186148
------------------------------------------------------------
------------------------------------------------------------
------------------------------------------------------------
------------------------------------------------------------
------------------------------------------------------------
------------------------------------------------------------
------------------------------------------------------------
------------------------------------------------------------
------------------------------------------------------------
------------------------------------------------------------
------------------------------------------------------------
------------------------------------------------------------
------------------------------------------------------------
---------------------------cagagaa-cctgc-gg-ggtcttaaaa-gcatt
g-a---a-aaagtcct-----aaattt---gatcatcctaaa-----tt-a---ggc---
-------ctaaacagccttgaa---tttgatataca---aagtcttgga---ttttg-tt
acaaaggtc----t-t-at---tttattgatt-ta--tgtttgcc--tttcctagc----
attaaagtttatactaa------aac-aaaattaact--gttac----------taatgt
aggc-t---aatt---aaaaagtcatgcagcgtaatgttgagtccatcttgcactctaca
tcatagcagaaagtgcgtccccgta-gcttag-gctactatggc----------------
------------------------------------------------------------
------------------------------------------------------------
------------------------------------------------------------
------------------------------------------------------------
------------------------------------------------------------
------------------------------------------------------------
-----gaggaagtgagatttcgacattggaagc----------------at-tgccacc-
acagccaaggaacatcctatcttgc-----tgtggctcaacattacctctacgg------
------------------------------------------------------------
------------------------------------------------------------
------------------------------------------------------------
------------------------------------------------------------
------------------------------------------------------------
------------------------------------------------------------
------------------------------------------------------------
---------------------------------------------------c--------
------------------------------------------------------------
-----aaa----------------------------------------------------
------------------------------------------------------------
------------------------------------------------------------
------------------------------------------------------------
------------------------------------------------------------
------------------------------------------------------------
------------------------------------------------------------
------------------------------------------------------------
------------------------------------------
>DNA-5-8D_DR|1186149
------------------------------------------------------------
------------------------------------------------------------
------------------------------------------------------------
------------------------------------------------------------
------------------------------------------------------------
------------------------------------------------------------
------------------------------------------------------------
------------------------------------------------------------
------------------------------------------------------------
------------------------------------------------------------
------------------------------------------------------------
------------------------------------------------------------
------------------------------------------------------------
------------------------------------------------------------
------------------------------------------------------------
------------------------------------------------------------
------------------------------------------------------------
------------------------------------------------------------
------------------------------------------------------------
------------------------------------------------------------
------------------------------------------------------------
------------------------------------------------------------
------------------------------------------------------------
------------------------------------------------------------
------------------------------------------------------------
------------------------------------------------------------
------------------------------------------------------------
------------------------------------------------------------
------------------------------------------------------------
------------------------------------------------------------
------------------------------------------------------------
------------------------------------------------------------
------------------------------------------------------------
------------acgctgttgtgtatgtattaaatacaactgacagt-tt-aaataaaa-
-------tg---ttttatt-cagttcaaatag-tcactt-------aattat---tttct
--agtgtt----caaaattta---tacagattt----taca---tttt---t-ccctc-a
tcgttctgtcggaatgggt-at---gaa-gttggca--------------tta-------
----------------------------------------aatttcatttggaggatccc
-gggggtaccctg-----------------------------------------------
------------------------------------------------------------
------------------------------------------------------------
------------------------------------------------------------
------------------------------------------------------------
------------------------------------------------------------
------------------------------------------------------------
------------------------------------------
>DNA-5-8D_DR|1186150
------------------------------------------------------------
------------------------------------------------------------
------------------------------------------------------------
------------------------------------------------------------
------------------------------------------------------------
------------------------------------------------------------
------------------------------------------------------------
------------------------------------------------------------
------------------------------------------------------------
------------------------------------------------------------
------------------------------------------------------------
------------------------------------------------------------
------------------------------------------------------------
---------------------------cagagta-cctgc-gg-agtcttaaaa-gcatt
t-a---a-agaatctt-----atattt---aataatctcaaaa---agtaa---ggc---
-------cttaatagccttgaa---tttggtacaaa---aagtcttgga---ttttg-tt
accacgttc-------------ttaatttatt-ta--tttttgcc---------------
--------ttttaccat------aac-aaaattaact--gttac----------taatgt
aagc-t---aatg---aaagattgatgcacctt-----------------acactccact
tcatagcagcaagtgcgaaagccagcgcacct-gtgactatcattaccaggcaagttagg
tacagaacaagagggtctctagcctagtttgttggctaatatgg---------------g
aaagtgttggtttaa-----tccgctgtggccaaggaatccgaattatgtttaggtcaag
cctgtgccaggaaatgatcgcgaggcctactgctgttggtgctggaa---atctttt-aa
gc------tagcgacaat----g-ggtgttacg--gccccggactcgcatatgaaa----
-----ggtaccaaa-cacaccgcgt-gtagta--ctgctcatcagcgccaaccatctatt
gtgcagttctgtgcaccggagacctc-tttggttactgaatcagctttgg--tatcagta
atg--aagaaa------tgattacattatgaagc---------------ac-tgccacc-
acagccaaggagcatcctatcttac-----tgttggtcgacaacaactctgcaggca--g
aggtgatgtggg-tccttaaaagaatctctgagcac-cactcttattacacatgaaatga
gaacattacagaggttttcaaaaccatgtttcctaattt-cggagtttgcagctt---ca
atctcgtttggatgcaacaaaactgcataaattactaaattcggattggctacttttata
actaaagaacttattgaccaggttaatcagaccaacggg--tttgtggtcatgtttgacg
agagtctcaatcagatgacaaaaagtaagcagctggaccttcatatttgctac--tttg-
tggaca---accgtgctgttgcgcatgtattaaatataacagataat-tg-aaataaaa-
-------tg---ttttatt-tagttcaagtagcccatttg-tacatacttat---tttct
--agagtt----caaaactta---tacagattt----gaca---tttt-----ccctc-a
gacctctgtcggaatggat-at---gaa-gttcacg--------------ttgaattt-t
attt-gaaatgattttaaaaagttc-tt-aaaattcttagaatttcgtttggaggatccc
-gggggtaccctg-----------------------------------------------
------------------------------------------------------------
------------------------------------------------------------
------------------------------------------------------------
------------------------------------------------------------
------------------------------------------------------------
------------------------------------------------------------
------------------------------------------
>DNA-5-8D_DR|1186151
------------------------------------------------------------
------------------------------------------------------------
------------------------------------------------------------
------------------------------------------------------------
------------------------------------------------------------
------------------------------------------------------------
------------------------------------------------------------
------------------------------------------------------------
------------------------------------------------------------
------------------------------------------------------------
------------------------------------------------------------
------------------------------------------------------------
------------------------------------------------------------
------------------------------------------------------------
------------------------------------------------------------
------------------------------------------------------------
------------------------------------------------------------
------------------------------------------------------------
------------------------------------------------------------
------------------------------------------------------------
------------------------------------------------------------
------------------------------------------------------------
------------------------------------------------------------
------------------------------------------------------------
------------------------------------------------------------
------------------------------------------------------------
------------------------------------------------------------
------------------------------------------------------------
------------------------------------------------------------
------------------------------------------------------------
------------------------------------------------------------
------------------------------------------------------------
------------------------------------------------------------
----------------------------------------tgacaat-tt-aaataaaa-
-------tg---ttttatt-taattcaaatag-gcacttg-tacataattat---tttct
--agggtt----caaaattta---ttcagattt----gaca---tttt---t-ccctc-a
tacttctgtcgaaatgggt-ac---aaa-gttggca--------------tggaattt-a
attt-gaaatggtattgaaaaggtc-tt-taaaagcctttaatttcatttggaggatccc
--ggggtacgctgatggctatcagtaatgaagaaatttgtaca-----gtagaagcattg
ccaccacagccaaagaacatcctatcttactgtggctcaacaccaactctacggcaaacg
cgttg-------------------------------------------------------
------------------------------------------------------------
------------------------------------------------------------
------------------------------------------------------------
------------------------------------------------------------
------------------------------------------
>DNA-5-8D_DR|1186152
------------------------------------------------------------
------------------------------------------------------------
------------------------------------------------------------
------------------------------------------------------------
------------------------------------------------------------
------------------------------------------------------------
------------------------------------------------------------
------------------------------------aaatttatacaga---tttgaaa-
--------tttttccctcataattctgtcagaa---tgggtaccaag-------ttggca
atgaatttcatttaaaatggtattaaaaa-tgtttttaaaagccttgaattttatttgga
ggatccctggggtaccctct----------------------------------------
-------tactgtggct---------------------------------caacaccaac
tttacggaatttctacattagaagcattgccaccacagccaaggaacatcctatct----
-------------------------tacagagta-cccat-gg-ggtcttaaaa-gcatt
g-a---a-aaagtctt-----aaattt---gataatctcaaa-----ttaa---ggc---
-------cttaatagccttgaa------------------------------tttgg-tt
acaaaggtg----t-t-at---tttatttatt-ta--tgtttgcc--tttcctagg----
attaaacttcacactat------agc-aaaattaact--gttac----------taatct
aggc-t---aatt--aaaaaattcacgcagcgtaatgttgagtg----------------
------------------------------------------------------------
------------------------------------------------------------
------------------------------------------------------------
------------------------------------------------------------
------------------------------------------------------------
------------------------------------------------------------
------------------------------------------------------------
------------------------------------------------------------
------------------------------------------------------------
------------------------------------------------------------
------------------------------------------------------------
------------------------------------------------------------
------------------------------------------------------------
------------------------------------------------------------
------------------------------------------------------------
------------------------------------------------------------
------------------------------------------------------------
------------------------------------------------------------
------------------------------------------------------------
------------------------------------------------------------
------------------------------------------------------------
------------------------------------------------------------
------------------------------------------------------------
------------------------------------------------------------
------------------------------------------------------------
------------------------------------------------------------
------------------------------------------
>DNA-5-8D_DR|1186153
------------------------------------------------------------
------------------------------------------------------------
------------------------------------------------------------
------------------------------------------------------------
------------------------------------------------------------
------------------------------------------------------------
------------------------------------------------------------
------------------------------------------------------------
------------------------------------------------------------
------------------------------------------------------------
------------------------------------------------------------
------------------------------------------------------------
------------------------------------------------------------
---------------------------cagagta-cctgt-gg-ggtcttaaaa-gcatt
g-a---a-gaagtctt-----aaattt---gataatctcaaa-----ataa---------
--------------ggcttgag---tttggtataca---aagtcttgga---tttcg-tt
acaaaggtc----t-t-at---tttatttatt-ta--tttttgcc-------tagg----
attaaagttcaaatcca-----taac-aaaattaact--gttac----------taat--
----gt---aata--aaaaaactcatgcagtgtaacgttgagtgtatctcgcgcttcacg
tcataccagaaagtgc-----------------gtcaccg--------------------
------------------------------------------------------------
------------tag-----gctactatggcgaggg------------------------
----------------------------------------------------------ag
gc----------------------------------------------------------
---g--------------------------------------------------------
------------------------------------------------------------
------------------------------------------------------------
------------------------------------------------------------
------------------------------------------------------------
------------------------------------------------------------
------------------------------------------------------------
------------------------------------------------------------
------------------------------------------------------------
------------------------------------------------------------
------------------------------------------------------------
-----------------------------------------------------------a
-------------------------gaa-gttggca--------------ttgaattt-c
attt-taaatggtattaaaaaggtc-ct-aaaaagccttgaatttcattttgtagattct
-gggggtaccctg-----------------------------------------------
------------------------------------------------------------
------------------------------------------------------------
------------------------------------------------------------
------------------------------------------------------------
------------------------------------------------------------
------------------------------------------------------------
------------------------------------------
>DNA-5-8D_DR|1186154
------------------------------------------------------------
------------------------------------------------------------
------------------------------------------------------------
------------------------------------------------------------
------------------------------------------------------------
------------------------------------------------------------
------------------------------------------------------------
------cacttttacataattattatctagggttcaaaaaat------------------
--------tttttccctcatacttttgtgggaa---tgggtacgaag-------ttgtca
ttgaattt----------------------------------------------------
------------------------------------------------------------
------------------------------------------------------------
------------------------------------------------------------
---------------------------catttta-------aatggtattaaaaagttct
t-a---a-gaagcctt-----gaattt---gataccctgaaa-----taaa---ggc---
-------cttaatagccttaaa---tttggtataca---aagtcttgga---tttca-tt
acaaaggtc----t-t----aattaattaatt-ta--tttttgcc--tttcctagg----
attaaagttcataccat------aac-aaaattaact--gttcc----------taatgt
aggc-t---aatt--aaaaaattcatacagcctaacgtggagtgcatctggcgctccacg
tcatagcagagtaccc--------------------------------------------
------------------------------------------------------------
------------------------------------------------------------
------------------------------------------------------------
------------------------------------------------------------
---g--------------------------------------------------------
--------------------------------------------------c---------
------------------------------------------------------------
------------------------------------------------------------
------------------------------------------------------------
------------------------------------------------------------
------------------------------------------------------------
------------------------------------------------------------
------------------------------------------------------------
------------------------------------------------------------
------------------------------------------------------------
--ggggtc---tc----------------------------------------------a
-------------------------aaa---------------------g---------c
attg-gaaaaagtcttaaattgatcatctgtaaggc------------------------
------------------------------------------------------------
------------------------------------------------------------
------------------------------------------------------------
------------------------------------------------------------
------------------------------------------------------------
------------------------------------------------------------
------------------------------------------------------------
------------------------------------------
>DNA-5-8D_DR|1256742
------------------------------------------------------------
------------------------------------------------------------
------------------------------------------------------------
------------------------------------------------------------
------------------------------------------------------------
------------------------------------------------------------
------------------------------------------------------------
------------------------------------------------------------
------------------------------------------------------------
------------------------------------------------------------
------------------------------------------------------------
------------------------------------------------------------
------------------------------------------------------------
---------------------------cagaata-tccac-gg-tgtcttaaaa-ccata
g-a---a-aaagtctt-----aatttt---gataaactcaaa-----ttaa---------
-----gtcctaataggcttgaa---tttggtataca---aagtcttgaa---tttcg-tt
acaaaggtc----t-taat---tttattaatt-ta--tttttgca--tttcctagg----
att-aagttcataccgt------aac-aaaatcaact--gttac----------taatgt
aggc-t---aatt---aaaaattcatgcagcatagcgttgagtgtacctcacactccact
tcatatgggaatatac-----------------ttcacat--------------------
---------------------------------------------------------aga
aaagtgt---------------tgctgtggccaaggaatccgaattgcgtttgggtcaag
cctgtgccaggaaatgactgcgacacctactgctgttgatgccggaa---atctttt-ga
gctaacatgggcgacaat----g-ggtgttatg--accctggactcccatatgggg----
---g-gttgtcaaa-cacaccgcgt-gtagta--cttcttgtcagcaccaaccacctatt
gtgcagttctgtgcgccggagtcttc-ttcggttactgaaacagctttggc-aatcacta
atg--aagaaa------tttctacattagaaga----------------at---------
------------------------------------------------------------
------------------------------------------------------------
------------------------------------------------------------
------------------------------------------------------------
------------------------------------------------------------
------------------------------------------------------------
------------------------------------------------------------
------------------------------------------------------------
------------------------------------------------------------
------------------------------------------------------------
------------------------------------------------------------
------------------------------------------------------------
------------------------------------------------------------
------------------------------------------------------------
------------------------------------------------------------
------------------------------------------------------------
------------------------------------------------------------
------------------------------------------------------------
------------------------------------------
>DNA-5-8D_DR|1256743
------------------------------------------------------------
------------------------------------------------------------
------------------------------------------------------------
------------------------------------------------------------
------------------------------------------------------------
------------------------------------------------------------
------------------------------------------------------------
------------------------------------------------------------
------------------------------------------------------------
------------------------------------------------------------
------------------------------------------------------------
------------------------------------------------------------
------------------------------------------------------------
---------------------------cagagta-cccac-gg-ggtttcaaaa-gcatg
g-a---a-aaagtctc-----aaattt---aatattctcaaa-----ttaa---gac---
-------cctaatagccttgaa---tctggtataca---aagtcttgga---tttcg-tt
acaaaggtc----t-t-gt---tttattta-------tgtttgcc--t------gg----
attaaagttcataccat------aac-aaaattaact--gtgac----------taatgt
aggc-t---aataa-aaaaaattcatgcagcgtaacgttgagtgcatctcgcgctccacg
tcatagcagaaagtgcacaagcatgcgcaccc-gttaatatggttacaaggcaagtgaag
tacagaacaagatagc--ctagcctagtttgtcagctaaaatga---------------g
aaagtgttggtttaa-----tcttctgtggccaaagaatccgaattacgtttaggtcaag
cctgtggcaagaaatgaccgcgaggtctactgctgttggtgccggaa---ttttttt-aa
gc------tagagacaat----a-ggtgttacg--accctgaactcccatatgaag----
-----ggtgctaaa-cacaatgcgt-ggagta--ctgctcgccaccgccaaccacctatt
gtgcagttctgtgcactggagacctc-ttcgtttactga---agctttggc-tttcagta
atg--aagaaatttttttttctacattagaaga----------------at-tgccacc-
a-------ggaacatcctatct-----------ggctcaacaccaactctatggcaaacg
cgttaagaaaaa-gccacaag---------------------------------------
--------cagaagttgacaggacttgagagtctgggcgaaaaaaatcgcagcca-----
-----------agacagcagagctgcgaaggctatagtgttcaa----------------
caccaagttcaaatttatttgtctaataaaaatcaaatg--tgtgt--------------
------------------------------------------------------------
-----------tatgctgttgcgtatgtattaaatataattgatagt-tt-aaataaaa-
-------tg---ttttatt-caattcaagtag-tcacttg-tacataaatat---tttct
--agggtt----caaaattta---tactgatta----taca---tttt---t-ccctc-a
tacttctgtcgggatgggt-ac---aaa-attggca--------------ttgaattt-c
attt-gaaatggtattaaaaagatc-tt-aaaaaacc-----------------------
------------------------------------------------------------
------------------------------------------------------------
------------------------------------------------------------
------------------------------------------------------------
------------------------------------------------------------
------------------------------------------------------------
------------------------------------------------------------
------------------------------------------
>DNA-5-8D_DR|1256744
------------------------------------------------------------
------------------------------------------------------------
------------------------------------------------------------
------------------------------------------------------------
------------------------------------------------------------
------------------------------------------------------------
------------------------------------------------------------
------------------------------------------------------------
------------------------------------------------------------
------------------------------------------------------------
------------------------------------------------------------
------------------------------------------------------------
------------------------------------------------------------
------------------------------------------------------------
------------------------------------------------------------
------------------------------------------------------------
------------------------------------------------------------
------------------------------------------------------------
------------------------------------------------------------
------------------------------------------------------------
------------------------------------------------------------
------------------------------------------------------------
------------------------------------------------------------
------------------------------------------------------------
------------------------------------------------------------
------------------------------------------------------------
------------------------------------------------------------
------------------------------------------------------------
------------------------------------------------------------
------------------------------------------------------------
------------------------------------------------------------
------------------------------------------------------------
------------------------------------------------------------
------------acattgttgcgtatgtattaaatatagctgacaat-tt-aaataaaa-
-------cg---ttttatt-caattaaagtag-tcacttg-tacatacttat---tttct
--agagtt----caaaattta---tacagattt----gaca---tttt---t-ccctc-a
tacttctgtcagaatgggt-tc---gaa-gttggca--------------ttgaattt-c
attt-gaaatggtattaaaaaggtc-tt-aaaaagccttgaatttcatttggaggatgcc
-gggggtaccctga----------------------------------------------
------------------------------------------------------------
-------------------------------------------tttctacattagatc--
------------------------------------------------------------
------------------------------------------------------------
------------------------------------------------------------
-------------------------------------------attgctaccacagccaa
gaatcatcctttatcaatgtggctcaacaccaactctatgga
>DNA-5-8D_DR|1256745
------------------------------------------------------------
------------------------------------------------------------
------------------------------------------------------------
------------------------------------------------------------
------------------------------------------------------------
------------------------------------------------------------
------------------------------------------------------------
------------------------------------------------------------
------------------------------------------------------------
------------------------------------------------------------
------------------------------------------------------------
------------------------------------------------------------
------------------------------------------------------------
------------------------------------------------------------
------------------------------------------------------------
-------------------------------------------cttgga---tttcg-tt
ataaagttc----t-t-at---tttatttttt-ta--tttttgtc--tttcctagg----
attatagttcataccat------aac-aaaatgaact--gttgc----------taatgt
aggc-t---aataaaaaaaaaatcatgtagcgtaatgttgagtgcacctcgtgctccagg
tcatagcagaaagtgc-----------------gtcaccg--------------------
-------------------tagc-------------------------------------
---------------------atactatggcgaggg------------------------
------------------------------------------------------------
------------------------------------------------------------
------------------------------------------------------------
------------------------------------------------------------
------------------------------------------------------------
------------------------------------------------------------
------------------------------------------------------------
------------------------------------------------------------
------------------------------------------------------------
------------------------------------------------------------
------------------------------------------------------------
------------------------------------------------------------
------------------------------------------------------------
-----------------------------------------------------------a
----------------ggc------gag--------------------------------
------------------------------------------------------------
------------------------------------------------------------
------------------------------------------------------------
------------------------------------------------------------
------------------------------------------------------------
------------------------------------------------------------
------------------------------------------------------------
------------------------------------------------------------
------------------------------------------
>DNA-5-8D_DR|1256746
------------------------------------------------------------
------------------------------------------------------------
------------------------------------------------------------
------------------------------------------------------------
------------------------------------------------------------
------------------------------------------------------------
------------------------------------------------------------
------------------------------------------------------------
------------------------------------------------------------
------------------------------------------------------------
------------------------------------------------------------
------------------------------------------------------------
------------------------------------------------------------
------------------------------------------------------------
------------------------------------------------------------
------------------------------------------------------------
------------------------------------------------------------
------------------------------------------------------------
------------------------------------------------------------
------------------------------------------------------------
------------------------------------------------------------
------------------------------------------------------------
------------------------------------------------------------
------------------------------------------------------------
------------------------------------------------------------
------------------------------------------------------------
-------------------------------------------------------caga-
gtacccgcaggatct---------------------------------------------
---------------------------------------------------------taa
aagcattgaaaaagtctt------------------------------------------
------------------------------------------------------------
--------------------------------------------------acatttgat-
------------------------------------------------------------
-----a---atctcatagtaatgtatgtattaaatttaactgataat-tg-gaataaaa-
-------tg---ttttaat-tagtccaa--------------------------------
----------------cttta---tacagattt----gaca---tttc---c-ccctc-a
tatttctgtcgaaatggg-------aat-gttggca--------------ttgaattt-c
attt-gaaatggtattaaaaaggtc-at-aaaaag------------------gaatccc
-gggggcaccc-------------------------------------------------
------------------------------------------------------------
------------------------------------------------------------
------------------------------------------------------------
------------------------------------------------------------
------------------------------------------------------------
------------------------------------------------------------
------------------------------------------
>DNA-5-8D_DR|1256747
------------------------------------------------------------
------------------------------------------------------------
------------------------------------------------------------
------------------------------------------------------------
------------------------------------------------------------
------------------------------------------------------------
------------------------------------------------------------
------------------------------------------------------------
------------------------------------------------------------
------------------------------------------------------------
------------------------------------------------------------
------------------------------------------------------------
------------------------------------------------------------
---------------------------cagagta-cccgc-gg-ggtcctaaaa-gcatt
g-a---a-aaagtctt-----acattt---gataatctcaaa-----ttaa---ggc---
-------cttaatagccttgaa---tttgttataga---aagtcttgga---ttttg-tt
acaaaggtt----t-t-at---tttattaatt-ta--tttt-------------------
------------------------------------------------------------
------------------------------------------------------------
------------------------------------------------------------
------------------------------------------------------------
------------------------------------------------------------
------------------------------------------------------------
------------------------------------------------------------
------------------------------------------------------------
------------------------------------------------------------
------------------------------------------------------------
------------------------------------------------------------
------------------------------------------------------------
------------------------------------------------------------
------------------------------------------------------------
------------------------------------------------------------
------------------------------------------------------------
------------------------------------------------------------
------------------------------------------------------------
------------------------------------------------------------
------------------------------------------------------------
------------------------------------------------------------
------------------------------------------------------------
------------------------------------------------------------
------------------------------------------------------------
------------------------------------------------------------
------------------------------------------------------------
------------------------------------------------------------
------------------------------------------------------------
------------------------------------------
>DNA-5-8D_DR|1256748
------------------------------------------------------------
------------------------------------------------------------
------------------------------------------------------------
------------------------------------------------------------
------------------------------------------------------------
------------------------------------------------------------
------------------------------------------------------------
------------------------------------------------------------
------------------------------------------------------------
------------------------------------------------------------
------------------------------------------------------------
------------------------------------------------------------
------------------------------------------------------------
---------------------------cagagta-cccgc-gg-ggtcttaa---gcatt
g-a---a-aaagtctt-----acattg---gataatcttaaa-----ttaa---gcc---
-------cttaacagtcttgaa---tttcgtataca---aagttttgga---ctgtg-tt
acaaaggtc----t-t-at---tttacta-------------------------------
-----------------------aac-agctttggct--atcag----------taat--
------------------------------------------------------------
------------------------------------------------------------
------------------------------------------------------------
------------------------------------------------------------
------------------------------------------------------------
------------------------------------------------------------
---g--------------------------------------------------------
------------------------------------------------------------
-----aagaaa------tttctacattagaaac----------------at-cgccacc-
acagccagggaacatcctat---at-------------------------gcgggca--g
agctaatgtgggttaattaaaacaatctctgagcac-cactc---ttgcacatcgaataa
gaacgttacagaggttttcaagaccatgtttcctgactc--tgaggatgcagcta---ca
ttctctagtggaagcaacaaaactgcatatatcactcaattctgatcggctccttttata
actaaagaactgactaaccaggtcaataaggccaacggg--tttgttg-catgtttgacg
agagtctcagtaagatgatgaaaagtgagcagttggaccttcatattcgccac--tggg-
tcgacg---accacactgttgcttatgtattaaatacaactgaaaat-tt-aaataaaa-
-------tg---ttttatt-taattcaagttg--------ccacataattat---tttct
--agggtt----taaaatgta---tacagatttg--a-------cttt---c-------a
tacttctgtcggaatgggt-ac---gaa-gttgaca--ttgaatttgca-ttgaattt-c
attt-aaaatggtattaaaaaggtc-tt-aaaaagccttgaatttcatttgggggatcca
-tggagtaccctg-----------------------------------------------
------------------------------------------------------------
------------------------------------------------------------
------------------------------------------------------------
------------------------------------------------------------
------------------------------------------------------------
------------------------------------------------------------
------------------------------------------
>DNA-5-8D_DR|1256749
------------------------------------------------------------
------------------------------------------------------------
------------------------------------------------------------
------------------------------------------------------------
------------------------------------------------------------
------------------------------------------------------------
------------------------------------------------------------
------------------------------------------------------------
------------------------------------------------------------
------------------------------------------------------------
------------------------------------------------------------
------------------------------------------------------------
------------------------------------------------------------
---------------------------cagagta-tccgc-gg-ggtcttcaac-gcatt
g-g---a-aaactctt-----aaattt---gatcatctcaaa-----ttaa---ggc---
-------cttaatagccttgaa------------------------------tttcg-tg
acaaaggtc----t-t-at---tttatttatt-ta--tttttgcc--tttcctagg----
attaaagttcataccat------aac-aaaattaact--gttgc----------taattt
cggc-t---aata--aaaaaattcatgcagcgtaacgttgagtgtatctcgcgccctacg
tcatagcagaaagtgcg-------------------------------------------
------------------------------------------------------------
------------------------------------------------------------
------------------------------------------------------------
------------------------------------------------------------
------------------------------------------------------------
------------------------------------------------------------
----------a------tttgtacattagaagc----------------at-cgccacc-
acagccaaggaacatcctatattac-----tgtggctcaacaccaactctacggcaa--a
------------------------------------------------------------
------------------------------------------------------------
------------------------------------------------------------
------------------------------------------------------------
------------------------------------------------------------
----------------tgttgcgcatgtattaaatataactggcaat-tt-aaatacaa-
-------tg---tcttatt-caattaaagtcg-tcacttg-tacataattat---tttct
--agggtt----caaaatgta---tgcagattt----gaca---tttt-----ccctc-a
tacttctgtcggaatgggt-gt---gaa-gttggca--------------ttgacttt-c
attt-gaaatgggatttgga-ggtc-tt-aaaaagccttgaatttcatttggaggatgcc
-aggggtacactg-----------------------------------------------
------------------------------------------------------------
------------------------------------------------------------
------------------------------------------------------------
------------------------------------------------------------
------------------------------------------------------------
------------------------------------------------------------
------------------------------------------
>DNA-5-8D_DR|1385723
------------------------------------------------------------
------------------------------------------------------------
------------------------------------------------------------
------------------------------------------------------------
------------------------------------------------------------
------------------------------------------------------------
------------------------------------------------------------
------------------------------------------------------------
------------------------------------------------------------
------------------------------------------------------------
------------------------------------------------------------
------------------------------------------------------------
------------------------------------------------------------
-----------------------------gagta-cccgt--g-ggtcttaaaa-gcatt
a-a---aaaaagtttt-----aatttt---gataatcttaaa-----ttaa---agg---
-------cttaatagccttgaa---tttggtataca---aagtcttgta---tttcg-tc
acaaaggtc----t-t-at---tttattactt-aa--tttttacc--tttcctagg----
atc-aagttcatactgt------acc-aaaattagct--cttac----------tcattt
tggc-t---tatt---aaaaattcatgcagcga------gagtgcaccttgcgatccgcg
tcatagcagaaagcgcgaaagcatgctccccc-gttactatggttagtaggcaagtgagg
tacagaacaagatagtcgctagcctagtttgtcggctaaaatgg---------------g
aaagcgtcggtttaa-----tccgctgtggccaaggaatccgaattatgtttgggtca--
--------aggaaatgagtgcgacgcctactgctgttggtgccggaa---atctttt-aa
gc------ttgtgacgat----g-ggtgttacg--gccctggaatcccatatga-g----
---g-ggtgccaaa-cac------------------------------------------
------------------------------------------------------------
------------------------------------------------------------
------------------------------------------------------------
------------------------------------------------------------
------------------------------------------------------------
------------------------------------------------------------
------------------------------------------------------------
------------------------------------------------------------
------------------------------------------------------------
------------------------------------------------------------
------------------------------------------------------------
------------------------------------------------------------
------------------------------------------------------------
------------------------------------------------------------
------------------------------------------------------------
------------------------------------------------------------
------------------------------------------------------------
------------------------------------------------------------
------------------------------------------------------------
------------------------------------------------------------
------------------------------------------
>DNA-5-8D_DR|1385724
------------------------------------------------------------
------------------------------------------------------------
------------------------------------------------------------
------------------------------------------------------------
------------------------------------------------------------
------------------------------------------------------------
------------------------------------------------------------
------------------------------------------------------------
------------------------------------------------------------
------------------------------------------------------------
------------------------------------------------------------
------------------------------------------------------------
------------------------------------------------------------
------------------------------------------------------------
------------------------------------------------------------
-----------------------------------a---aagtcttgga---tttcg-tt
ataaaggtc----t-t-at---tttattcata-ta--tttttgcc--tttcctagg----
att-aacttcaaactgt------aac-aaaattacct--gttac----------tagtgt
aggc-a---tatt---aaaaatt----cagcataacgttgagtgcacctcgcgcttcaca
tcatagcaggaagtgtgaaagagtgtgcatcc-gttactatgattactaggcaagtgaag
tacagaacaagatagtcactagcctagtttgtcagcaaaaatgg---------------g
aaagtgtcggtttaa-----tccgctttggccaagcaatccaaattacgtttgggtcaag
cctgtgccaggaaatgaccgcaacgcctactgatgttggtgctggtgtaaatcttttaaa
gc------tagcaacgct----g-ggtgttatg--gccctggactcctatatgagg----
-----gctgccaaa-cacatcatgt-gtaata--atgctcgtcaatgcccaccacctatt
gt------------------catgtt----------------------------------
---agacgagag-----tctcaa----------------------taagat---------
a----------------------acgaaaa------------------------------
----------------------------gtaagcac------------------------
------------------------------------------------------------
------------------------------------------------------------
------------------------------------------------------------
--------------------------------ttggaccttcatattcgctac--tggg-
tggaca---accatgctgtcgcgtatgtattaaatataactgataat-tg-atataaaa-
-------tg---tttaatt-taattcaagtagcccacttg-cacataattat---tttct
--agggtt----caaacgtta---tacagattt----gaca---tttt---c-ccctc-a
tacttctgtcagaatggat-aa---gca-gttgaca--------------ttaaa-tttt
attt-gaaatggtattaaaaaggtc-tt-taaaagtattgaatttcatt------atccc
-gggggtaccctg-----------------------------------------------
------------------------------------------------------------
------------------------------------------------------------
------------------------------------------------------------
------------------------------------------------------------
------------------------------------------------------------
------------------------------------------------------------
------------------------------------------
>DNA-5-8D_DR|1385725
------------------------------------------------------------
------------------------------------------------------------
------------------------------------------------------------
------------------------------------------------------------
------------------------------------------------------------
------------------------------------------------------------
------------------------------------------------------------
------------------------------------------------------------
------------------------------------------------------------
------------------------------------------------------------
------------------------------------------------------------
------------------------------------------------------------
------------------------------------------------------------
------------------------------------------------------------
------------------------------------------------------------
------------------------------------------------------------
------------------------------------------------------------
------------------------------------------------------------
------------------------------------------------------------
------------------------------------------------------------
------------------------------------------------------------
------------------------------------------------------------
------------------------------------------------------------
------------------------------------------------------------
------------------------------------------------------------
------------------------------------------------------------
------------------------------------------------------------
------------------------------------------------------------
------------------------------------------------------------
------------------------------------------------------------
------------------------------------------------------------
--------------------------------------------------atgtttggca
agagtctcaataagatgacgaaaagtaagcagttttaccttcatattcgctac--taag-
tgtaca---atcacacttatgcgtatgtattaaacataactgatagt-tt-aaataaaa-
-------tg---ttttatt-taattcaagtagcccact------------------ttct
--agggtt----caaaatgta---tacagattt----gaca---tttt---c-ccctc-a
tacttctgtcggaatgggt-ac---gaa-gctggca--------------ttgagttt-a
attt-gaaatggtgttgaaaagat------------------------------------
------------------------------------------------------------
------------------------------------------------------------
------------------------------------------------------------
------------------------------------------------------------
------------------------------------------------------------
------------------------------------------------------------
------------------------------------------------------------
------------------------------------------
>DNA-5-8D_DR|1385726
------------------------------------------------------------
------------------------------------------------------------
------------------------------------------------------------
------------------------------------------------------------
------------------------------------------------------------
------------------------------------------------------------
------------------------------------------------------------
------------------------------------------------------------
------------------------------------------------------------
------------------------------------------------------------
------------------------------------------------------------
------------------------------------------------------------
------------------------------------------------------------
------------------------------------------------------------
------------------------------------------------------------
------------------------------------------------------------
------------------------------------------------------------
------------------------------------------------------------
------------------------------------------------------------
----------------gaaagcgtgagcaccc-gttactatggttatt--taaggtgagg
tacagaacaagatagtcactagcctagtttgtcagctaaaatgg---------------g
aaagtg------------------------ccaaggaatccgaattgcgtttgggtcaag
cctgtgccaggaaatgactgtgacgcctactgctgttgatgccggaa---attttttcaa
gctaacgttagagacaat----g-ggtgttacg--gccctggactctcatatgggg----
---g-t-tgccaaa-cacaccgcgt-gcagta--ctgcttgtcagcatcaaccacctatt
gtgcagttctgtgcaccggagaactc-ttcggttactgaaacagttttgtc-aatcagta
atg--aagaaa------tttctacattagaaga----------------at---------
----------aacatcctatcttac-----tgtggctcaacaccaactctgcaggca--g
atgtgatgtggg--ccctaaaacaatctctgagcac-cactc---ttacacatcgaatga
gaacattacagaggttttcaaaaccatgtttcctgactc--tgaggttgcagtta---ca
ttcttttgcgcaagcaaaaaact------tattacttaattcaga-----tacttttata
actaaagaactgactgaccaggtcaataaggtcaacggg--tttatggtcatgtttg---
------------------------actttcagttggacctttatattcactac--tggg-
tggccg---accacagtgttgcgtatgtatgaaatataactcataat-tg-aaataaaa-
-------tg---ttttatt-caattaaagtagcccacttggtacataattat---tttct
--agggtt----aaaacctta---tacagattt----gaca---tttt---tcccctc-a
tacttctgtcggaatgggt-ac---aaa-gttggca--------------ttgaattt-c
attt-aaaatggtattgaaaaggtc-tt-aaaaagccttgaatttcatttggaggatcct
ggggggtaccctg-----------------------------------------------
------------------------------------------------------------
------------------------------------------------------------
------------------------------------------------------------
------------------------------------------------------------
------------------------------------------------------------
------------------------------------------------------------
------------------------------------------
>DNA-5-8D_DR|1385727
------------------------------------------------------------
------------------------------------------------------------
------------------------------------------------------------
------------------------------------------------------------
------------------------------------------------------------
------------------------------------------------------------
------------------------------------------------------------
------------------------------------------------------------
------------------------------------------------------------
------------------------------------------------------------
------------------------------------------------------------
------------------------------------------------------------
------------------------------------------------------------
---------------------------cagagta-cctgc-gg-ggtcttaaga-a-aag
a-t---t-gaagtctt-----aaattt---gataatctcaaa-----ttaa---ggc---
-------cttaatagccttata---ttttgtataca---aagtcttgga--tttttg-tt
acaaaggtc----t-t-at---tttaatcatt-ta--ttattattaattttttaga----
attaa----tttactgt------aac-aaaatcaagt--gttac----------caatgt
aggc-t---aatt--aaaaa-ttaatgcagcgtaaggttgagtgcacctcacgctccaca
tcatagcagaaaatgcgaatgcgtgcacaccc-gttactatggttactaggcaagtgagg
taaagaacaagatagttgctagcctagtttgttggctaaaattgtgtcg-------gcta
aaagtgttggtttaa-----tccgccgtggccaaggaatcggaattacgtttgggtcaag
cctgtgccgggaaatgaccgcgacccctaccgctgttgttgccggaa---atctttc-aa
gc------tagcgacgat----g-ggtgttacg--gccctggactcccatatgagg----
---g-g-tgcc--a-cacaccacct-gtagta--ctgctagtcagcgccaatcacctatt
gtgcagttctgt-------------------------------------gc-tatcagta
atg--aagtag------tgtctacaatagaagc----------------at-cgccacc-
acagccaaggaacatcctatcttac-----tgtggctcaacaccaactatgcgggca--g
aggtgatgtggg-tacttaaaacaatctctgagcac-cactc---ttacacattaaatga
gaacattaccaag--------------gtttattgactc--caaggttgcagcta---ca
ttctcgtgtgg----aacaaaactgcatatattactaaattcgcattggctccttttata
actaaagaactgactgaccaggccagtgaggccaatggg--tttgtggtccagtttgatg
agagtctcaataa------gaaaagtaagcagttagaccttcatattcgccac--tggg-
aggacg---accacgctgttgcgtatgtattaaatataactgataat-tg-aaataaaa-
-------tg---ttttatt-ttattcaagtagcccacttg-tacataattat---tttct
--agggtt----caaaattta---tacaggttt----gaca---tttt---c-ccctc-a
tactactgtcagaatgggt-ac---gaa-gctggca--------------ttgaattt-c
attt-gaaatggtgttaa---agtc-tt-aaaaagccttgagtttcatttaaagtatccc
-gggggtccactg-----------------------------------------------
------------------------------------------------------------
------------------------------------------------------------
------------------------------------------------------------
------------------------------------------------------------
------------------------------------------------------------
------------------------------------------------------------
------------------------------------------
>DNA-5-8D_DR|1473555
------------------------------------------------------------
------------------------------------------------------------
------------------------------------------------------------
------------------------------------------------------------
------------------------------------------------------------
------------------------------------------------------------
---gtttaatgtgc----------------------------------------------
--------------------tgtggccaaggaatctgaatt-------------------
-------actttcgggtcaagcctgcgccaggaa-atgactgcaaggc--ctagttggtg
ctggaaatcttttaagctagcagtga---tgggtgttacggccctggactccaatggtg-
-----ccaaacacactgtgtg---------------------------------------
------------------------------------------------------------
------------------------------------------------------------
---------------------------tagtactgctcgccag-cgtcaaacaa-ctatt
gtgccca-gagatctcttaacagctttcgcgatgatttctaca----ttagtgtggctcc
acaccatgttaaaagcatggaa---tttggtataca---aagtcttgga---tttcg-tt
acaaaggtt----t-t-at---tttgtttatt-ta--tgtttgct--tttcctagg----
attaagg-ttataccat------aac-aaaatgaact--gttac----------taatgt
aggc-t---aatt---aaaaattcatgcagcttaaccttgagtgcacctcgcgcctcatg
gcatagcagaaagtgt--------atgcaacccattacaatggttactaggcaagtgagg
tacagaacaagatagtcgctagcctagtttgtcagtgaaattgg----------------
------------------------------------------------------------
------------------------------------------------------------
------------------------------------------------------------
-----------aaa-----------------a----------------------------
------------------------------------------------------------
------------------------------------------------------------
a-----------------------------------------------------------
------------------------------------------------------------
------------------------------------------------------------
------------------------------------------------------------
------------------------------------------------------------
------------------------------------------------------------
------------------------------------------------------------
-------tg---------------------------------------------------
-----------tc---------------ggttt--------------------------a
--------------------at-------------------------------------c
------------------------------------------------------------
------------------------------------------------------------
------------------------------------------------------------
------------------------------------------------------------
------------------------------------------------------------
------------------------------------------------------------
------------------------------------------------------------
------------------------------------------------------------
------------------------------------------
>DNA-5-8D_DR|1473556
------------------------------------------------------------
------------------------------------------------------------
------------------------------------------------------------
------------------------------------------------------------
------------------------------------------------------------
------------------------------------------------------------
------------------------------------------------------------
------------------------------------------------------------
------------------------------------------------------------
------------------------------------------------------------
------------------------------------------------------------
------------------------------------------------------------
------------------------------------------------------------
-------------------------------gta-cccgc-gg-ggtcttaaaa-gcatt
g-a---a-aaagtctt-----aaactt---gatcatctcaaa-----ttaa---ggc---
-------tttaatagccttgaa---tttgga---------------------tttca-tt
acaaaggtg----t-t-at---tttattcttt-ta--tttttgcc--ttttctagg----
ataaagt-taatactgt------aac-aaaatgaact--gttac----------taatgt
aggc-t---aatt--aaaaa-ttcatgcagcgt--------gtgcaccttgcgtttcaca
tcattgcagaaagcgcggaagcgtgtgcaccc-tttactatggttactaggcaagtgagg
aactaaacaagatagtcg-tagcctagtttgtcggctaaaattg---------------g
aaagtgtcggtttaa-----tctgctgtagccaaggaatccaaaatacgtttgggtcaag
cctgtgccaggaaatgaccgcaatgcctactgctgttggtgccggaa---atctttt-aa
gc------tagcgacgat----g-ggtgttaaa--gccctgaacttccat----------
------------------accgcgt-gtagtg--ctgctcatcagcgccaaccacctatt
gtgctgttctgtgcaccggagacctc-tttggttactgaaacagctttggc-tatcagta
atg--aagaaa------tttccacattagaagt----------------gt-tgcgacc-
acaatcaaagaacatcctatcttac-----tgtggctcaacaccaactctgcaggct--g
gggtaatgtggg-tccctaaaacaatctctgagcac-cactctctttacaaatcgaatga
gaacattacagatgttttcaaaaccatgtttcctgtcca--cgaggttgcagcta---ta
ttctcatgtggaagcaacaaaactgcatattatactaaatttggactagctctttttata
tctaaagaaatgactgcccaagtcaataaggccaacagg--tttgtggccatatttgacc
agagtctcaataagatgccgaaa-gtaaacagttgtaccatcatattcgctac--ttgg-
tggacg---accatgctgttgcgtatgtattaaatataactgataat-tg-aaatataat
tttaaaata---ttttatt-taattcaagt---ccacttg-tgcataattgt---tttct
--agggtt----taatatgta---tacagattt----ggca---tttt---c-ctctc-a
taattctgtcggaataggt-ac---aaa-gttggca--------------ttgaattt-a
attt-gaaatggtattaaaaaggtc-tt-aaaaagccttgcatttcatttggaggatccc
-aggggtaatctg-----------------------------------------------
------------------------------------------------------------
------------------------------------------------------------
------------------------------------------------------------
------------------------------------------------------------
------------------------------------------------------------
------------------------------------------------------------
------------------------------------------
>DNA-5-8D_DR|1473557
------------------------------------------------------------
------------------------------------------------------------
------------------------------------------------------------
------------------------------------------------------------
------------------------------------------------------------
------------------------------------------------------------
------------------------------------------------------------
------------------------------------------------------------
------------------------------------------------------------
------------------------------------------------------------
------------------------------------------------------------
------------------------------------------------------------
------------------------------------------------------------
------------------------------------------------------------
------------------------------------------------------------
------------------------------------------------------------
------------------------------------------------------------
------------------------------------------------------------
------------------------------------------------------------
------------------------------------------------------------
------------------------------------------------------------
------------------------------------------------------------
------------------------------------------------------------
------------------------------------------------------------
------------------------------------------------------------
------------------------------------------------------------
------------------------------------------------------------
-----------------------------------ctcaacaccaactttgcgggca--g
aggtgatgtggc-tccttaaaacaatctgtgagcac-cattc---ttacacatcaaatga
gaacattacagaggttttcaaaaccatgttt------cc--tagggttgcagcta---ca
ttctcgtgtggaagcaacaaaactgcatatattactaaattcggattggctcattttata
aataaagaactgactgaccaggccaataaggccaatggg---ttgtggtcatgtttgacg
agagtctcaataagatgacgaaaagtaagcagttggaccttcatattcgctac--tggg-
tggacg---accacactgttgcgtatgtcttaaacataactgatagt-tt-aaataaaa-
-------tg---tttttta-taattcgagtag-tcacttg-tacataattct---attct
--agggtt----caaaatgta---tacagattt----gaca---ttttc--c-ccctc-a
tacttctgtcggaatgggt-ac---gaa-gttggca--------------ttgaattt-a
attt-gaaatggtattaaaaaggtc-tt-aaaaagcctttaattacatttggaggatcca
-gg---------------------------------------------------------
------------------------------------------------------------
------------------------------------------------------------
------------------------------------------------------------
------------------------------------------------------------
------------------------------------------------------------
------------------------------------------------------------
------------------------------------------
>DNA-5-8D_DR|1473558
------------------------------------------------------------
------------------------------------------------------------
------------------------------------------------------------
------------------------------------------------------------
------------------------------------------------------------
------------------------------------------------------------
------------------------------------------------------------
------------------------------------------------------------
------------------------------------------------------------
------------------------------------------------------------
------------------------------------------------------------
------------------------------------------------------------
------------------------------------------------------------
------------------------------------------------------------
------------------------------------------------------------
------------------------------------------------------------
------------------------------------------------------------
------------------------------------------------------------
------------------------------------------------------------
------------------------------------------------------------
------------------------------------------------------------
------------------------------------------------------------
------------------------------------------------------------
------------------------------------------------------------
------------------------------------------------------------
------------------------------------------------------------
------------------------------------------------------------
-----------------------------------ctcaacacctactttgtgggca--g
agatgatgtggg-tccttaaaacaatctgtgagcac-cactc---ttacacattgaatga
aaacattacagaggttttcaaaaccatgttt------cc--tatggttgcaccta---ca
ttctcatgtggaagcaacaaaactgcatatattactaaatttggattggctccttttata
actaaaacactgactgaccaggtcaataaggccaacggg--tttgtggtcatgtttgaca
agactctcagtaggatgaagaaaagtaagcagttagaccttcatatttgctac--tacg-
tggacg---accacactgttgcgtatgtgttaaacgtaactgatagt-tt-aaagaaaa-
-------tg---ttttttattaattcaagtagccctcttg-tgcatgattat---tttcg
--agggtt----caaaatgta---tagaaattt----gaca---tttt---c-ccctc-a
tacttctgttagaatgggt-ac---gaa-gctggca--------------ttgaattt-a
attt-gaaatggtgttaaaaaggtc-tt-aa-----------------------------
------------------------------------------------------------
------------------------------------------------------------
------------------------------------------------------------
------------------------------------------------------------
------------------------------------------------------------
------------------------------------------------------------
------------------------------------------------------------
------------------------------------------
>DNA-5-8D_DR|1473559
------------------------------------------------------------
------------------------------------------------------------
------------------------------------------------------------
------------------------------------------------------------
------------------------------------------------------------
------------------------------------------------------------
------------------------------------------------------------
------------------------------------------------------------
------------------------------------------------------------
------------------------------------------------------------
------------------------------------------------------------
------------------------------------------------------------
------------------------------------------------------------
------------------------------------------------------------
------------------------------------ctcaaca----ccaa---------
-------------------------ctttgcgggcag--agattatgtgggtcctca---
---aagacca--at------ggtttgtgg-tcatg----tttgac-gagtcttaag----
---------------------------------------atgac---------aaagc--
---------agttg------------------------------------gaccttcatg
tc----------------------------------------------------------
------------------------------------------------------------
---------------c----ccccct-------agg------------------------
------------------------------------------------------------
----------------------g-------atg---------------------------
--------------------------------------------------acc-------
------------------------------------------------------------
-------------------------------------------------at---------
-----------------------ac-----------------------------------
------------------------------------------------------------
------------------------------------------------------------
------------------------------------------------------------
------------------------------------------------------------
------------------------------------------------------------
----------------tgttgtgcatgtattaaacttaacttttagt-ttaaaat-----
-------tg---ttttatt-taattcaagtagcccact---tgtacagttattttttttt
t-agggtt----taaaatgta---aacagattt----gacat--tttt---c-ccctc-a
----tctgttggaatgggt-ac---gaa-gttggca--------------ttgaattt-a
attt-gaaatagtattaaagt-----ttttaatagccttgaacttagtttggaggatcct
-gggagtaccctg-----------------------------------------------
------------------------------------------------------------
------------------------------------------------------------
------------------------------------------------------------
------------------------------------------------------------
------------------------------------------------------------
------------------------------------------------------------
------------------------------------------
>DNA-5-8D_DR|1473560
------------------------------------------------------------
------------------------------------------------------------
------------------------------------------------------------
-------------------------------------------------ttataactaaa
gaactgactga-----------------ccaagtttgtagtcatgtttgacctaa-----
----------------------agttggacctt--tatttgctactgggtggatgaccac
gctgttgcgtatgt-ataaatataactgataattgaaataaa------------------
atagcccacttgtacataagtattttctagggatcaaaaattaaacaga---tttgaca-
--------ttttacccttatacttctctcagaa---tgggtacgaga-------t-ggca
ttgaatttcatttgaaatactaatataaa-ggtcttaaaaagccttgaatttcatttggc
ggatcccggaggtaccctgaagtgaggtaaagatagtcgatagcccagggaaagtgtcgt
ttcgatctgctgtggccaaggaatccgaattaagttccaggaaatgaccgcgatgcctac
tccggaaaacttttaagccaatgacga---------------------------------
-------------------------tgcggagta-cccgt-gg-ggttttaaaa-gcatt
g-a---a-aaagtct-------gattt---gataatctccaa-----ttaa---agc---
-------cttaatagccttgaa---tttggtataca---aagtcttgga---ttttg-tt
acaaaggtc----t-t-at---tttattgatt-ta--tttttgac--tttcctagg----
att-gagttcatactgc------aac-aaaattaact--gttac----------tattgt
aggc-t---aatt---aaaaattcatgcagcatagcgttgagtactcctcgccctccacg
tcatagcagaaagcgcga------------------------------------------
------------------------------------------------------------
------------------------------------------------------------
------------------------------------------------------------
------------------------------------------------------------
------------------------------------------------------------
------------------------------------------------------------
--------aagttgcgcacccgtcactg---------------------at-tacta---
------------------------------------------------------------
------------------------------------------------------------
------------------------------------------------------------
------------------------------------------------------------
------------------------------------------------------------
------------------------------------------------------------
------------------------------------------------------------
------------------------------------------------------------
------------------------------------------------------------
------------------------------------------------------------
------------------------------------------------------------
------------------------------------------------------------
------------------------------------------------------------
------------------------------------------------------------
------------------------------------------------------------
------------------------------------------------------------
------------------------------------------------------------
------------------------------------------------------------
------------------------------------------
>DNA-5-8D_DR|1473561
------------------------------------------------------------
------------------------------------------------------------
------------------------------------------------------------
------------------------------------------------------------
------------------------------------------------------------
------------------------------------------------------------
------------------------------------------------------------
------------------------------------------------------------
------------------------------------------------------------
------------------------------------------------------------
------------------------------------------------------------
------------------------------------------------------------
------------------------------------------------------------
---------------------------cagagaa-cccgc-ag-agtcttaaaa-gcatt
g-a---a-gaagtctt-----acattt---gataatcttaaa-----ttaa---ggc---
-------cttaatagctttgaa---tttgatataca---aagtcttgga---tttca-tt
acaaagatc----t-g-at---tttatttatt-ta--tttttgcc--tttcctagg----
attaaagttcataccaa-------------gttaact--gttac----------taatgt
aggc-t---aatt--taaaaattcatttagcgtaacaatgagtgcatctagcgccttaca
tcatagcagaaagtgtg-------------------------------------------
------------------------------------------------------------
------------------------------------------------------------
------------------------------------------------------------
------------------------------------------------------------
------------------------------------------------------------
------------------------------------------------------------
---------aa------tttctacattagaagc----------------at-tgtcaac-
acagccaaggaacatcctatcttac-----tgtggctcaacaccaactctacgg------
------------------------------------------------------------
------------------------------------------------------------
------------------------------------------------------------
------------------------------------------------------------
------------------------------------------------------------
------------------------------------------------------------
------------------------------------------------------------
------------------------------------------------------------
------------------------------------------------------------
------------------------------------------------------------
------------------------------------------------------------
------------------------------------------------------------
------------------------------------------------------------
------------------------------------------------------------
------------------------------------------------------------
------------------------------------------------------------
------------------------------------------------------------
------------------------------------------
>DNA-5-8D_DR|1473562
------------------------------------------------------------
------------------------------------------------------------
------------------------------------------------------------
------------------------------------------------------------
------------------------------------------------------------
------------------------------------------------------------
------------------------------------------------------------
------------------------------------------------------------
------------------------------------------------------------
------------------------------------------------------------
------------------------------------------------------------
------------------------------------------------------------
------------------------------------------------------------
------------------------------------------------------------
------------------------------------------------------------
------------------------------------------------------------
------------------------------------------------------------
------------------------------------------------------------
------------------------------------------------------------
------------------------------------------------------------
------------------------------------------------------------
------------------------------------------------------------
------------------------------------------------------------
------------------------------------------------------------
------------------------------------------------------------
------------------------------------------------------------
------------------------------------------------------------
------------------------------------------------------------
------------------------------------------------------------
------------------------------------------------------------
------------------------------------------------------------
------------------------------------------------------------
------------------------------------------------------------
------------atgctgttgcatatgtattaaacgtaattgaccat-tt-aagtcaaa-
-------tg---ttttatt-caattctagtag-tcacttg-tgcataattat---tttct
aaagggtt----caaaattta---tgcagattt----aacc---tttt---t-tcctt-a
tacttctgtcggaattggt-ac---gaa-gttggca--------------ttgaattt-a
attt-gaaatggtattaaaaaggtc-tt-aaaaagccttgaatttcatttggaggatccc
-ggggataccctg-----------------------------------------------
------------------------------------------------------------
------------------------------------------------------------
------------------------------------------------------------
------------------------------------------------------------
------------------------------------------------------------
------------------------------------------------------------
------------------------------------------
>DNA-5-8D_DR|1556737
------------------------------------------------------------
------------------------------------------------------------
------------------------------------------------------------
------------------------------------------------------------
------------------------------------------------------------
------------------------------------------------------------
------------------------------------------------------------
------------------------------------------------------------
------------------------------------------------------------
------------------------------------------------------------
------------------------------------------------------------
------------------------------------------------------------
------------------------------------------------------------
------------------------------------------------------------
------------------------------------------------------------
------------------------------------------------------------
------------------------------------------------------------
------------------------------------------------------------
------------------------------------------------------------
------------------------------------------------------------
------------------------------------------------------------
------------------------------------------------------------
------------------------------------------------------------
------------------------------------------------------------
------------------------------------------------------------
------------------------------------------------------------
------------------------------------------------------------
------------------------------------------------------------
------------------------------------------------------------
------------------------------------------------------------
------------------------------------------------------------
------------------------------------------------------------
------------------------------------------------------------
------------------------------------------------------------
-------------------------------------tta-tatgtaatta----tttct
--agggtt----gaaaattta---tacagattt----gacat--tttt---c-ccctc-a
cacttctgtcggaatcgat-ac---gaa-gttggca--------------ttgaattt-c
ttta-aaaatggaattaaaaag-tt-cc-taaaagccttgagtttcaattggaggatca-
-tggggtaccctg-----------------------------------------------
------------------------------------------------------------
------------------------------------------------------------
------------------------------------------------------------
------------------------------------------------------------
------------------------------------------------------------
------------------------------------------------------------
------------------------------------------
>DNA-5-8D_DR|1556738
------------------------------------------------------------
------------------------------------------------------------
------------------------------------------------------------
------------------------------------------------------------
------------------------------------------------------------
------------------------------------------------------------
------------------------------------------------------------
------------------------------------------------------------
------------------------------------------------------------
------------------------------------------------------------
------------------------------------------------------------
------------------------------------------------------------
------------------------------------------------------------
---------------------------cagagta-cccgc-gggggttataaaa-gcatt
--a---a-aaactctt-----aaattt---gataatcttaac-----ttaa---ggc---
-------tttaatagccttgaa----ttattatac-----agtcttgga---tttca-tt
acagaggtc----c-t-aa---tttattcatt-ta--ttt---ac--ctttctaaa----
a-ttaagttcatacat-----------aa-------------------------------
------------------------------------------------------------
------------------------------------------------------------
------------------------------------------------------------
------------------------------------------------------------
------------------------------------------------------------
------------------------------------------------------------
------------------------------------------------------------
------------------------------------------------------------
------------------------------------------------------------
------------------------------------------------------------
------------------------------------------------------------
------------------------------------------------------------
------------------------------------------------------------
------------------------------------------------------------
------------------------------------------------------------
------------------------------------------------------------
------------------------------------------------------------
------------------------------------------------------------
------------------------------------------------------------
------------------------------------------------------------
------------------------------------------------------------
------------------------------------------------------------
------------------------------------------------------------
------------------------------------------------------------
------------------------------------------------------------
------------------------------------------------------------
------------------------------------------------------------
------------------------------------------
>DNA-5-8D_DR|1556739
------------------------------------------------------------
------------------------------------------------------------
------------------------------------------------------------
------------------------------------------------------------
------------------------------------------------------------
------------------------------------------------------------
------------------------------------------------------------
------------------------------------------------------------
------------------------------------------------------------
------------------------------------------------------------
------------------------------------------------------------
------------------------------------------------------------
------------------------------------------------------------
---------------------------cagagta-cccgc-ag-agtcttaaaa-gcatt
g-a---a-aaagtcttt--taaaattt---gaaaatttccaa-----ttaa---ggt---
-------cttaatagcgttaaa---tttggtataca---aagtcttgaa---tttcg-tt
acaaaggtt----t-taat---tttattcatt-ta--tttttgcc--tttcctaag----
att-aagttcatagcgt------aac-aaagttaaat--gttac----------taatgt
aggc-----taaa---aaaaaattatgcagcacaagattgagtgcacctcacactccacg
tcatagcagaaagtgcgaaagcgtgcgcaccc-gttactatggttactt--gaggtgagg
tgcagaacaagataggcgctagcctagtttgtcggcttaaatgg---------------g
aaagtgtcg---------------ctgtggccaaggaatccgaatatcatttgggttaag
tctttgctaggaaatgaccgcaacgtctactgctgttggtgccagaa---atctttt-aa
gctaacgttagtgacaat----g-ggtgttacg--gccctggactcccatatgggg----
---g-attgccaaa-cacaccgcat-gtagta--ctgcttgtcagcgtcaactacctatt
gtgcagttctgtgcaccggagacctc-ttcggttactgaaacagctttggc-gatcagta
atg--aagaaa------tttctatattagaaga----------------at---------
------------------------------------------------------------
------------------------------------------------------------
------------------------------------------------------------
------------------------------------------------------------
------------------------------------------------------------
------------------------------------------------------------
------------------------------------------------------------
------------------------------------------------------------
------------------------------------------------------------
------------------------------------------------------------
------------------------------------------------------------
------------------------------------------------------------
------------------------------------------------------------
------------------------------------------------------------
------------------------------------------------------------
------------------------------------------------------------
------------------------------------------------------------
------------------------------------------------------------
------------------------------------------
>DNA-5-8D_DR|1556740
------------------------------------------------------------
------------------------------------------------------------
------------------------------------------------------------
------------------------------------------------------------
------------------------------------------------------------
------------------------------------------------------------
------------------------------------------------------------
------------------------------------------------------------
------------------------------------------------------------
------------------------------------------------------------
------------------------------------------------------------
------------------------------------------------------------
------------------------------------------------------------
------------------------------------------------------------
------------------------------------------------------------
------------------------------------------------------------
------------------------------------------------------------
------------------------------------------------------------
------------------------------------------------------------
------------------------------------------------------------
------------------------------------------------------------
------------------------------------------------------------
------------------------------------------------------------
------------------------------------------------------------
------------------------------------------------------------
------------------------------------------------------------
------------------------------------------------------------
------------------------------------------------------------
------------------------------------------------------------
------------------------------------------------------------
------------------------------------------------------------
------------------------------------------------------------
------------------------------------------------------------
------------------------------------------------------------
------------------------------------------------------------
------------caaacttta---tacagattt----gacat--tttt-----ccctc-a
tacttttgccagaatgggt-ac---aaa-gttggca--------------ttgaattt-c
attt-gaaatgttattgaaaagatc-tt-aaaaaaccttgcatttaattttgaggatcct
--agggtaccctg-----------------------------------------------
------------------------------------------------------------
------------------------------------------------------------
------------------------------------------------------------
------------------------------------------------------------
------------------------------------------------------------
------------------------------------------------------------
------------------------------------------
>DNA-5-8D_DR|1556741
------------------------------------------------------------
------------------------------------------------------------
------------------------------------------------------------
------------------------------------------------------------
------------------------------------------------------------
------------------------------------------------------------
------------------------------------------------------------
------------------------------------------------------------
------------------------------------------------------------
------------------------------------------------------------
------------------------------------------------------------
------------------------------------------------------------
------------------------------------------------------------
------------------------------------------------------------
------------------------------------------------------------
------------------------------------------------------------
------------------------------------------------------------
------------------------------------------------------------
------------------------------------------------------------
------------------------------------------------------------
------------------------------------------------------------
------------------------------------------------------------
------------------------------------------------------------
---------------gat----g-ggtgttaca--gccctggattactatatga-g----
---g-ggtgccaaa-cacaccgtgt-gaaata--ctgctcatcagcaccaatcacctatt
gtgcagttctgtacactggagacctc-tttggttactgaaacagctttggc-tatcagta
atg--aagata------tttctacattagaaat----------------at-tgccacc-
aca---------------------------------------------------------
------------------------------------------------------------
------------------------------------------------------------
------------------------------------------------------------
------------------------------------------------------------
------------------------------------------------------------
------------------------------------------------------------
------------------------------------------------------------
------------------------------------------------------------
------------------------------------------------------------
------------------------------------------------------------
------------------------------------------------------------
------------------------------------------------------------
------------------------------------------------------------
------------------------------------------------------------
------------------------------------------------------------
------------------------------------------------------------
------------------------------------------------------------
------------------------------------------
>DNA-5-8D_DR|1556742
------------------------------------------------------------
------------------------------------------------------------
------------------------------------------------------------
------------------------------------------------------------
------------------------------------------------------------
------------------------------------------------------------
------------------------------------------------------------
------------------------------------------------------------
------------------------------------------------------------
------------------------------------------------------------
------------------------------------------------------------
------------------------------------------------------------
------------------------------------------------------------
------------------------------------------------------------
------------------------------------------------------------
------------------------------------------------------------
------------------------------------------------------------
------------------------------------------------------------
------------------------------------------------------------
------------------------------------------------------------
------------------------------------------------------------
------------------------------------------------------------
------------------------------------------------------------
------------------------------------------------------------
-------------------------------------------------------ctatt
gtgcagttctgtacactggagacctc-tttggttactgaaacagctttggc-tatcagta
atg--aagaca------tttctacattagaaat----------------at-tgccacc-
aca---------------------------------------------------------
------------------------------------------------------------
------------------------------------------------------------
------------------------------------------------------------
------------------------------------------------------------
------------------------------------------------------------
------------------------------------------------------------
------------------------------------------------------------
------------------------------------------------------------
------------------------------------------------------------
------------------------------------------------------------
------------------------------------------------------------
------------------------------------------------------------
------------------------------------------------------------
------------------------------------------------------------
------------------------------------------------------------
------------------------------------------------------------
------------------------------------------------------------
------------------------------------------
>DNA-5-8D_DR|1556743
------------------------------------------------------------
------------------------------------------------------------
------------------------------------------------------------
------------------------------------------------------------
------------------------------------------------------------
------------------------------------------------------------
------------------------------------------------------------
------------------------------------------------------------
------------------------------------------------------------
------------------------------------------------------------
------------------------------------------------------------
------------------------------------------------------------
------------------------------------------------------------
------------------------------------------------ttaaaa-gcatt
g-a---a-aaagtctt-----aaattt---gataatcttaaa-----ttaa---ggc---
-------tttaatagccttgat----ttattataca---aagtcttgga---tttca-tt
acaaaggtc----t-t-aa---tttatttatt-ta--tttt--ac--ctttttaag----
a-ttaagttcatac----------------------------------------------
------------------------------------------------------------
------------------------------------------------------------
------------------------------------------------------------
------------------------------------------------------------
------------------------------------------------------------
------------------------------------------------------------
------------------------------------------------------------
------------------------------------------------------------
------------------------------------------------------------
------------------------------------------------------------
------------------------------------------------------------
------------------------------------------------------------
------------------------------------------------------------
------------------------------------------------------------
------------------------------------------------------------
------------------------------------------------------------
------------------------------------------------------------
------------------------------------------------------------
------------------------------------------------------------
------------------------------------------------------------
------------------------------------------------------------
------------------------------------------------------------
------------------------------------------------------------
------------------------------------------------------------
------------------------------------------------------------
------------------------------------------------------------
------------------------------------------------------------
------------------------------------------
>DNA-5-8D_DR|1556744
------------------------------------------------------------
------------------------------------------------------------
------------------------------------------------------------
------------------------------------------------------------
------------------------------------------------------------
------------------------------------------------------------
------------------------------------------------------------
------------------------------------------------------------
------------------------------------------------------------
------------------------------------------------------------
------------------------------------------------------------
------------------------------------------------------------
------------------------------------------------------------
---------------------------cagagta-ccggt-gg-ggtcttaaaa-gcatt
g-a---a-aaagtctt-----aaattt---gataatctcaaa-----ttaa---ggc---
-------ctt-atagccttgaa---tttggtataca---acgtcttgaa---ttttg-tt
acaaaggtc----t-taat---tttatgcatt-t---tttttgcc--tttcctagg----
att-aagttcagaccgt------aac-aaaatgaact--gttac----------taatgt
aggc-t---actt---aaaaattaatgcagcgtaacgttgagtgcacctctacctccatg
tcatagcagaaatcgcgaaagtgtgcgcaccc-gtca-tatggttactt--gaggtgagg
tacagaacaagatagtcactagcccagtttgtcggctaaaatgg---------------g
aaagtgtcg---------------ctgtggccaaggaatccgaattgagtttgggttaag
cctgtgccaggaaatgaccgcgacgcctactgctgttgatgccggaa---gtctttt-aa
gctaacgttagagacagt----g-gatgttacg--gccctggactcccatatgggg----
---g-gttgccaaa-cacactgtgt-gtatta--ctgcttgtcagcgccaaccacctatt
gtgcagttctgtgcatcggaggcctc-ttcggttactgaaacagctttacc-gatcaata
aca--aagaag------tt-----------------------------------------
------------------------------------------------------------
------------------------------------------------------------
------------------------------------------------------------
------------------------------------------------------------
------------------------------------------------------------
------------------------------------------------------------
------------------------------------------------------------
------------------------------------------------------------
------------------------------------------------------------
------------------------------------------------------------
------------------------------------------------------------
------------------------------------------------------------
------------------------------------------------------------
------------------------------------------------------------
------------------------------------------------------------
------------------------------------------------------------
------------------------------------------------------------
------------------------------------------------------------
------------------------------------------
>DNA-5-8D_DR|1556745
------------------------------------------------------------
------------------------------------------------------------
------------------------------------------------------------
------------------------------------------------------------
------------------------------------------------------------
------------------------------------------------------------
------------------------------------------------------------
------------------------------------------------------------
------------------------------------------------------------
------------------------------------------------------------
------------------------------------------------------------
------------------------------------------------------------
------------------------------------------------------------
------------------------------------------------------------
------------------------------------------------------------
------------------------------------------------------------
------------------------------------------------------------
------------------------------------------------------------
------------------------------------------------------------
------------------------------------------------------------
------------------------------------------------------------
------------------------------------------------------------
------------------------------------------------------------
--------------cgat----g-ggtgttacg--gccctggattactatatga-g----
---g-ggtgccaaa-cacaccgtgt-gtagta--ctgctcatcagcaccaatcacctatt
gtgcagttctatacactggagacctc-tttggttactgaaacagctttggc-tatcagta
atg--aagaca------tttctacattagaaat----------------at-tgccatc-
aca---------------------------------------------------------
------------------------------------------------------------
------------------------------------------------------------
------------------------------------------------------------
------------------------------------------------------------
------------------------------------------------------------
------------------------------------------------------------
------------------------------------------------------------
------------------------------------------------------------
------------------------------------------------------------
------------------------------------------------------------
------------------------------------------------------------
------------------------------------------------------------
------------------------------------------------------------
------------------------------------------------------------
------------------------------------------------------------
------------------------------------------------------------
------------------------------------------------------------
------------------------------------------
>DNA-5-8D_DR|1556746
------------------------------------------------------------
------------------------------------------------------------
------------------------------------------------------------
------------------------------------------------------------
------------------------------------------------------------
------------------------------------------------------------
------------------------------------------------------------
------------------------------------------------------------
------------------------------------------------------------
------------------------------------------------------------
------------------------------------------------------------
------------------------------------------------------------
------------------------------------------------------------
---------------------------cagagta-cccgt-gg-ggtcttaaaa-gcatt
g-a---a-aaactctt-----aaattt---cataatctcaaa-----tgaa---ggc---
-------cttaatagccttgaa---ttttgtaaata---aaggcttgaa---tttta-tt
aaaaaggtc----t-taat---ttttttcatt-ta--tttttgcc--tttcctagg----
att-aagttcataccgt------aac-aaaatgaact--gttac----------taatgt
aggc-t---aatt---aaaaatttatgcagcgtaacgttgagtgcacctcacactccacg
tcataacagaaagcgtgaaagcgtgcgcaccc-gtca-tatggttactt--gaggtgacg
tacagaacaagatagtcactagcccagtttgtcggctaaaatgg---------------g
aaagtgtcg---------------ctgtggccaaggaatccgaattgcacttgggttaag
cctgcgcaaggaaatgaccgcgacgcctactgctgttgatgccggaa---atatttt-aa
gctaacgatagcgacaat----g-ggtgttacg--gc-----------------------
------------------------------------------------------------
------------------------------------------------------------
------------------------------------------------------------
------------------------------------------------------------
------------------------------------------------------------
------------------------------------------------------------
------------------------------------------------------------
------------------------------------------------------------
------------------------------------------------------------
------------------------------------------------------------
------------------------------------------------------------
------------------------------------------------------------
------------------------------------------------------------
------------------------------------------------------------
------------------------------------------------------------
------------------------------------------------------------
------------------------------------------------------------
------------------------------------------------------------
------------------------------------------------------------
------------------------------------------------------------
------------------------------------------------------------
------------------------------------------
>DNA-5-8D_DR|1556747
------------------------------------------------------------
------------------------------------------------------------
------------------------------------------------------------
------------------------------------------------------------
------------------------------------------------------------
------------------------------------------------------------
------------------------------------------------------------
------------------------------------------------------------
------------------------------------------------------------
------------------------------------------------------------
------------------------------------------------------------
------------------------------------------------------------
------------------------------------------------------------
---------------------------caaagta-cccat-tg-ggttttaaaa-gcatt
t-a---taaaagtctt-----aaattt---gataatctcaaa-----ttaa---ggc---
-------cttaatagccttgaa----ttattataca---aagtcttggg---ttttg-tt
acaaaggtc----t-t-at---tttaataatt-ta---tattacc--tttcttaga----
att-aagttcatataat------aac-aaaattaact--gtaac----------taatgt
aagc-t---aact---aaaaaatcatgcagcgcaacgttgagtacatctcacgctccacg
[truncated: 425,789 more chars]
