# Supplementary material for: Zebrafish transposable elements show extensive diversification in age, genomic distribution, and developmental expression
Source: Genome Res. 2022 Jul;32(7):1408–23. doi: 10.1101/gr.275655.121 (PMC9341512; doi:10.1101/gr.275655.121)
Supplement: Supplemental Material [file supp_gr.275655.121_Supplementary_data_2.tar.gz › supp-data-2/TZF28.mafft.fa]

>TZF28|53262
------------------------------------------------------------
------------------------------------------------------------
------------------------------------------------------------
------------------------------------------------------------
------------------------------------------------------------
------------------------------------------------------------
------------------------------------------------------------
------------------------------------------------------------
------------------------------------------------------------
------------------------------------------------------------
------------------------------------------------------------
------------------------------------------------------------
------------------------------------------------------------
------------------------------------------------------------
------------------------------------------------------------
------------------------------------------------------------
------------------------------------------------------------
------------------------------------------------------------
------------------------------------------------------------
------------------------------------------------------------
------------------------------------------------------------
------------------------------------------------------------
------------------------------------------------------------
------------------------------------------------------------
------------------------------------------------------------
------------------------------------------------------------
------------------------------------------------------------
------------------------------------------------------------
------------------------------------------------------------
------------------------------------------------------------
------------------------------------------------------------
------------------------------------------------------------
------------------------------------------------------------
------------------------------------------------------------
------------------------------------------------------------
------------------------------------------------------------
------------------------------------------------------------
------------------------------------------------------------
------------------------------------------------------------
------------------------------------------------------------
------------------------------------------------------------
------------------------------------------------------------
----------------------------------------------gcaaaggctgtgaa
tactgatgtacatgtgatttttc-agctt----ttttatttttaacaaatttgcaacaat
ttc-aaaaactccttttt-----cacagtgtcattatggggtattgtgtgtagcatttgg
aggaaa-aaatgaatttaatccattttggaataaggctgtgacataaaaat-tgtggaaa
aagtgaagatgaataaaaaacaaaagtaagtactttttggatgcactgca
>TZF28|53263
------------------------------------------------------------
------------------------------------------------------------
---------------------gcacaaaccaagcatgaagacaaaggaattat-------
--------------ttgtctcgaggcacaatgctggggaaggttacagaaaaatttctgc
agctctaaaaaatccaatgagcacagtggcctccatcatccgtaagtggaagatgttcgg
aaccaccaggactcttc-ctagagctgaccggccatctaagctgagtgatcaggggag-a
agggccttagtcagggaggggatcaataaccacatggtcactctgtctgagctccagtgt
tcttctgtggagagaggagaaccttacagaagaacaaccatctgtgcagcaatccaccaa
tcaggt--ctgtatggtaaagtggccagacgaaagccact-----cctcacctgaaattt
gccaaaaggcatcgg--------------aaggactcccggaccataag--acaaaactc
tctggtctgatgagactaaaattgaactctttggagtgaatgccagggattacgtttgga
gaaaaccaggcagcgctcatcaccaggctgaataaaaacctgctgcagagtgttcttaac
cccagactgggtcaatggttcatcttccag------------------------------
------------------------------------------------------------
---------------------------------------caggaagtgcattcagaaagt
attgatggagcttcactt--------tttccaca----------------tttttttgtt
acagccttattcaaaaat------agattaaa-tta----atttatttccttaaaattct
acacacattacccc--------at----ac-aatggg-aaaaaagt--------------
ttttcaattgttgcaaatttattaaaa-atgaa---------------------------
----tccgtattc-acagc-ctttgctgtaaagctctaaattgagctcaggcacattctg
tttccactgatcat-ccttgagatgtttcagcagcttaattggagttcacctgtggtcaa
ttcagttga-ttggacaggac-cgaaaaggcatacactagtctatataagatcccagggt
tgacagtgcatgtcaaagcacaaa------------------------------------
------------------------------------------------------------
------------------------------------------------------------
------------------------------------------------------------
------------------------------------------------------------
------------------------------------------------------------
------------------------------------------------------------
------------------------------------------------------------
------------------------------------------------------------
------------------------------------------------------------
------------------------------------------------------------
------------------------------------------------------------
------------------------------------------------------------
------------------------------------------------------------
------------------------------------------------------------
------------------------------------------------------------
------------------------------------------------------------
------------------------------------------------------------
------------------------------------------------------------
------------------------------------------------------------
------------------------------------------------------------
------------------------------------------------------------
------------------------------------------------------------
------------------------------------------------------------
--------------------------------------------------
>TZF28|132240
------------------------------------------------------------
------------------------------------------------------------
------------------------------------------------------------
------------------------------------------------------------
------------------------------------------------------------
------------------------------------------------------------
------------------------------------------------------------
------------------------------------------------------------
------------------------------------------------------------
------------------------------------------------------------
------------------------------------------------------------
------------------------------------------------------------
------------------------------------------------------------
------------------------------------------------------------
------------------------------------------------------------
------------------------------------------------------------
------------------------------------------------------------
------------------------------------------------------------
------------------------------------------------------------
------------------------------------------------------------
------------------------------------------------------------
------------------------------------------------------------
------------------------------------------------------------
------------------------------------------------------------
------------------------------------------------------------
------------------------------------------------------------
------------------------------------------------------------
------------------------------------------------------------
------------------------------------------------------------
------------------------------------------------------------
------------------------------------------------------------
------------------------------------------------------------
------------------------------------------------------------
------------------------------------------------------------
------------------------------------------------------------
------------------------------------------------------------
------------------------------------------------------------
------------------------------------------------------------
------------------------------------------------------------
------------------------------------------------------------
------------------------------------------------------------
------------------------------------------------------------
------------------------------------------------------------
---------------------------------------------aattttaaaatgaaa
att-ttaaaacttttttt-----cacattgtcattatggggtattgtgtgtagaattttg
aggaaatatattaatttaatccattataaaataaggctgtagcataaaaaaatttggaaa
aa------------------------------------------------
>TZF28|132241
------------------------------------------------------------
------------------------------------------------------------
------------------------------------------------------------
------------------------------------------------------------
------------------------------------------------------------
------------------------------------------------------------
------------------------------------------------------------
------------------------------------------------------------
------------------------------------------------------------
------------------------------------------------------------
------------------------------------------------------------
------------------------------------------------------------
------------------------------------------------------------
------------------------------------------------------------
------------------------------------------------------------
------------------------------------------------------------
-cagccttattccaaaaa------ggattaaa-tta----atttattttctcagaattct
acacacaatatccc--------ataatgac-aatgtg-aaaaaaga-----------ttt
tttgaaattgttgcaaatttatttaaa-ataaaaagct-----gaaaatcacatgtaca-
----taagtattc-acagc-ctttgctgtggagctttaaattgagctcaggtaaattctg
tttccactgatcat-tcctgagatgtttcagcagcttaattggagttcacctgtattaaa
ttcagttga-ttggacatgatttgaaaaggcatacacctgtctatataaggtcccagggt
tgacagtgcatgtcaaagcacaaaccaagcatgaagacaagggaattgtctgtagacctc
tgagaaagggttgtcttgaggcacaagactagggaaggtaacagaaaaa-attctgcta-
--tgaaagttccaatgagcacagtggcctccatcatccgttagtt-------gaagatgt
tt-gaaccaccaggactcttt-ctagagctggccggccatctaagctgagtgatcggggt
agaagggccttagtcagggaggtgatgaataaccggatggccactctgtctgagctcca-
------------------------------------------------------------
------------------------------------------------------------
------------------------------------------------------------
--------------------------------------------tgcttggagaaaacca
g-----gctcatcaacaggctac-------------------------------------
------------------------------------------------------------
------------------------------------------------------------
-------------------------taccatccctacagtg---------------aagc
atggtggtggcagcatcatgctgtggggatg-tttttcagccgcaggaactggaagacta
gtcaggatagagggaaagatgaatgcagcaatgtacagagacatcctgaatgaaaacctg
cttcagagtgctcttgacctcagactggggcgaccggtgcatcttccagctggacaatga
cccaaagcacaccgccaaaatatcattggagtggcttcacaacaaatcgatgaatgtcct
tgagtggcctagccagagcccagaccttaatcctattgaacatctctggagagatctgta
aatggctgtatacctttgattcccatcctacctgaaagaacttcagaggtactgcaaaga
ggaatggacaaaaattctcaaagacaggtgtgccaagcttgtggcatcatattcaaaaag
acttgaggctgtaattgctgccaaaggcccattaacaaagtactgagcaaaggct-----
-------------------------------------------------------tcaat
ttc-aaaaaatctttttt-----cacattgtcattatggggtattgtgtgtggaattttg
aggaaataaaggaatttaatccattttggaataaggctgtaatataaaa---tgtgaaaa
aagtgaag------------------------------------------
>TZF28|205284
------------------------------------------------------------
------------------------------------------------------------
------------------------------------------------------------
------------------------------------------------------------
------------------------------------------------------------
------------------------------------------------------------
------------------------------------------------------------
------------------------------------------------------------
------------------------------------------------------------
------------------------------------------------------------
------------------------------------------------------------
------------------------------------------------------------
------------------------------------------------------------
------------------------------------------------------------
-----------------------------------------taaagtgt-taccgaaagg
atttatagcgcttcactt--------tttccaca-----------------tttcatgtt
acagccttattccaaaat------ggattaaa-tta----atttatttcctcaaaattct
actcacactacccc--------aaaatgac-aatgtg-aaataatt----------tttt
tttttaattgttgca---------------------------------------------
------------------------------------------------------------
------------------------------------------------------------
------------------------------------------------------------
------------------------------------------------------------
------------------------------------------------------------
------------------------------------------------------------
------------------------------------------------------------
------------------------------------------------------------
------------------------------------------------------------
------------------------------------------------------------
------------------------------------------------------------
------------------------------------------------------------
------------------------------------------------------------
------------------------------------------------------------
------------------------------------------------------------
------------------------------------------------------------
------------------------------------------------------------
------------------------------------------------------------
------------------------------------------------------------
------------------------------------------------------------
------------------------------------------------------------
------------------------------------------------------------
------------------------------------------------------------
------------------------------------------------------------
------------------------------------------------------------
------------------------------------------------------------
------------------------------------------------------------
--------------------------------------------------
>TZF28|205285
------------------------------------------------------------
------------------------------------------------------------
------------------------------------------------------------
------------------------------------------------------------
------------------------------------------------------------
------------------------------------------------------------
------------------------------------------------------------
------------------------------------------------------------
------------------------------------------------------------
-------------------aa---------------------------------------
------------------------------------------------------------
------------------------------------------------------------
------------------------------------------------------------
------------------------------------------------------------
------------------------------------------------------------
------------------------------------------------------------
------------------------tgaatgaa-taa----aggtatttcctcaacattct
a---------------------acaatgac-aatgtt-aaaaaagat-------------
-------tttttatttatttattaaaa-ataaaaaac---ttgaaaaatcacatgtaca-
----tcagttttc-acagc-ctttgc----------------------------------
------------------------------------------------------------
------------------------------------------------------------
------------------------------------------------------------
------------------------------------------------------------
------------------------------------------------------------
------------------------------------------------------------
------------------------------------------------------------
------------------------------------------------------------
------------------------------------------------------------
------------------------------------------------------------
------------------------------------------------------------
------------------------------------------------------------
------------------------------------------------------------
------------------------------------------------------------
------------------------------------------------------------
------------------------------------------------------------
------------------------------------------------------------
------------------------------------------------------------
------------------------------------------------------------
------------------------------------------------------------
------------------------------------------------------------
------------------------------------------------------------
------------------------------------------------------------
------------------------------------------------------------
------------------------------------------------------------
------------------------------------------------------------
--------------------------------------------------
>TZF28|280513
------------------------------------------------------------
------------------------------------------------------------
------------------------------------------------------------
------------------------------------------------------------
------------------------------------------------------------
------------------------------------------------------------
------------------------------------------------------------
------------------------------------------------------------
------------------------------------------------------------
------------------------------------------------------------
------------------------------------------------------------
------------------------------------------------------------
------------------------------------------------------------
------------------------------------------------------------
-----------------------------------------tacagtgcatccgcagaga
attcatagcgcttcactt--------tttccaca---------------ttttttatgtt
acagccttattccaaaat------ggattaaa-tta----atttatttcatcaactttct
acccacaatacccc--------ataatgac-aatgtg-aaaaaaaaaaa---acattttt
tttttaattattgcatattaaaaaaaa---aaaaaaa---ctgaaaaatcacatgtaca-
----taagtattcaaaagc-gtttgcagtgaag--ctaaattgagctcaggtacattttg
tttcaagtgat----tcttgagatgtttcagcagcttaattggagttcacctgtggtaaa
ttaagttgatttggacatgatttgaaaaggcacacacctgcctatataaggtcccagggt
tgacagtgcatgtcaaagcacaaaccaaacatgaagacaaaggaattgtctgcagacctc
cgatacaggattgtcccaaggcacaaggctggggaaggttacagaaaaaatttctgctgc
tctgaaagttccaatgagcacagcgacctccatcatccat--gtg-------gaagatgt
ttggaaccaccaggactcttc-ctagagctggccagccatctaagctaagtgatcaggag
agaagggccttagttagggaggtgatcaataactcaatggtcgctctgtct-agctccag
ccatcttctatggagagaggagaaccttacagaaggacaaccatctgtgcagcagtccac
caatcaggcctgtatggtagattagccag-tgttaaccactcctcgtctggaatttgcaa
aaaggcat----------ctgaaggattctcacaccataagaaacaaaattctctggtct
gatgagactaaaattgaactctttagagtgaatgccaggcgttacttttggaga-attca
ggcaccgctcatcaccaggctaa-------------------------------------
------------------------------------------------------------
------------------------------------------------------------
-------------------------caccatcactacagtg---------------aagc
atggtggtggcagcatcaagctgtggggatgttttttcagcagcatgaaatggaagacta
gtcagaatagagggaaagatgaatgaagcaatgtacagagacatcctgaatgaaaacctt
cttcagagtaatcttgatttcagactggggtgac-ggtttatcttccagcaggacaatga
ccgaaagcacactgccaaaatatcagtggagtggcttcacaacaactcgatgaatatcct
taagtgaaccagccagagcccagacctaaatccttttgaatatctctgaagagatgtaaa
aatggctgtacaccgtcgcttcccatccaacctgatagagtttgagaggtactgcaaaga
ggaatgggcacaaattctcaatgacaggtgagccaagcttgtggcatcatattcaaaaag
agttgaggctgtagttgctgccaaagatgcatcaacaaagtattgagcaaagactgtaca
tttttatatgaacgtgatttttc-agg-----gttttaattttaataaatttgaaacaat
ttcaaaaaaatctttttt-----cacattggcattatgggcaactgtgtgtagaatgttg
aggaaataaatgaaattaatccgtttttgaataagtctgtaatgtaaaaat-gtggaaaa
aaatgaagtgatatga-------------atactttcccgatgcactgca
>TZF28|280514
g-----------------------------------------------------------
------------------------------------------------------------
------------------------------------------------------------
------------------------------------------------------------
------------------------------------------------------------
------------------cca----------------taagcttagtgatcaggggag-a
agggccttagtcaggcaggtgatcaataacccgatggtcactcagtctgagccccagcgt
tcttctgtggaga---gagaacattactgaaggacaactatctg----------------
-aaggt--ctgtatggtggagtggccagacggaagccact-----ccccgcctggaattt
gccaacactctcacactataactctcaacactcactctcagactataagaaactaaataa
tctggtctgatgagactaaaattgaactcttcagagtaaatgccaggcgttacatttgga
------------------------------------------------------------
------------tgtggaaa-----------------------aag--------------
------------------------------------------------------------
---------------------------------------tagacagtgcatccggaaagt
gttcatagcccttcactt--------tttccata---------------tttttaatgtt
acagccttatttcaaaat------ggattgaa-tta----atctatttcctcaaaattct
acacacaataaacc--------ataatgac-aatgtg-aaaaaaga-----------ttt
tttgaaattgttccaaatatattaaaa-ataaaaaacc-----------------taca-
----taagcattc-acagt-ttttgcggtgacgctctaaattgagctcaggcacatactg
tttctactggtcat-tcttgagatgcttcagcagcttaattggagttcacctgtggtaaa
ctcagttga-ttggacatgatttgaaaaggcatgcacctgtctatataaggtcccagggt
tgacagtttatgtcaaagcacaaaccaagcaggaagacaaaggaattgtctgtagaccta
cgagacaagattgtctcgagacacaaggctggggaaggttgcaagaaaa-tttcagctac
tctgaaagttccaatgagcacagtggcctccattgtctataagtg-------gaagatgt
ttggaaccaccaggactcttc-ctagagttggcccgccatctaa----------------
------------------------------------------------------------
------------------------------------------------------------
------------------------------------------------------------
------------------------------------------------------------
------------------------------------------------------------
------------------------------------------------------------
------------------------------------------------------------
------------------------------------------------------------
------------------------------------------------------------
------------------------------------------------------------
------------------------------------------------------------
------------------------------------------------------------
------------------------------------------------------------
------------------------------------------------------------
------------------------------------------------------------
------------------------------------------------------------
------------------------------------------------------------
------------------------------------------------------------
------------------------------------------------------------
------------------------------------------------------------
--------------------------------------------------
>TZF28|280515
------------------------------------------------------------
------------------------------------------------------------
------------------------------------------------------------
------------------------------------------------------------
------------------------------------------------------------
------------------------------------------------------------
------------------------------------------------------------
------------------------------------------------------------
------------------------------------------------------------
------------------------------------------------------------
------------------------------------------------------------
------------------------------------------------------------
------------------------------------------------------------
------------------------------------------------------------
-------------------------------------------cagtgcatccggaaagt
attcatagcacttcactt--------tttccaca-------------ttttttttttgtt
acagccttattccagaatatttgcaaattcat-taa----aaaaaattttgaaaaatcag
atgtactgtac-------------------------------------------------
------------------------------------------------------------
-----aagtattc-----------------------------------------------
------------------------------------------------------------
------------------------------------------------------------
------------------------------------------------------------
------------------------------------------------------------
------------------------------------------------------------
------------------------------------------------------------
------------------------------------------------------------
------------------------------------------------------------
------------------------------------------------------------
------------------------------------------------------------
------------------------------------------------------------
------------------------------------------------------------
------------------------------------------------------------
------------------------------------------------------------
------------------------------------------------------------
------------------------------------------------------------
------------------------------------------------------------
------------------------------------------------------------
------------------------------------------------------------
------------------------------------------------------------
------------------------------------------------------------
------------------------------------------------------------
------------------------------------------------------------
------------------------------------------------------------
------------------------------------------------------------
------------------------------------------------------------
--------------------------------------------------
>TZF28|280516
------------------------------------------------------------
------------------------------------------------------------
------------------------------------------------------------
------------------------------------------------------------
------------------------------------------------------------
----------------------------------atctaagttgagtaatcgggagag-a
agggctttagtcatggttgtgatcaataactcaatggtcactctgtctgagttccagcat
tcttttgtggagagaggagaaccttacagaaggacaaccatctgtgcagcaatccaccaa
tcaaat--ctgtattttagggttgccagatgaaagccact-------------ggaattt
gccaaaaggcatctg--------------aaggactctcagaccatgagaaacaaaattc
tctggtctgatgagactgaaattgaaccctttggagtgaatgccaggtgctgcgtttgga
gaaaaccaggcaccgttcatcaccaggctaatacaaaccctacagtgaagcatggtggat
gcagtatca---------------------------------------------------
------------------------------------------------------------
--------------------------------------------agtgcatcctgaaaat
atttatagcgcttcactt--------cttacaca--------------ttttttaatctt
acaaccttcttccaaaat------agattaaa-ttc----atttattttctaaaaattct
acacacaatacccc--------ataatgat-aatgtg-aaaaaagag-------------
tttgaaattgttgcaaattt----------------------------------------
------------------------------------------------------------
-------------------------------------------------cctgttgtcaa
ttcagttga-ttagacatgatttgaaaaggcatacacctgtctatataagctctc-----
-----------------------------------------------------tgacctc
caagacaggattgtctcgaggcaaaaggatagggaaggttacagaaaaa-attctgctgc
tctgaaagtttcgatgaacacagtggccttcatcatctgtaagtg-------gaagatgt
ttggaaccaccaggactcttc-ctagagctggccggccatctaag---------------
------------------------------------------------------------
------------------------------------------------------------
------------------------------------------------------------
------------------------------------------------------------
------------------------------------------------------------
------------------------------------------------------------
------------------------------------------------------------
------------------------------------------------------------
------------------------------------------------------------
------------------------------------------------------------
------------------------------------------------------------
------------------------------------------------------------
------------------------------------------------------------
------------------------------------------------------------
------------------------------------------------------------
------------------------------------------------------------
------------------------------------------------------------
------------------------------------------------------------
------------------------------------------------------------
------------------------------------------------------------
--------------------------------------------------
>TZF28|360635
------------------------------------------------------------
------------------------------------------------------------
------------------------------------------------------------
------------------------------------------------------------
------------------------------------------------------------
------------------------------------------------------------
------------------------------------------------------------
------------------------------------------------------------
------------------------------------------------------------
------------------------------------------------------------
------------------------------------------------------------
------------------------------------------------------------
------------------------------------------------------------
------------------------------------------------------------
------------------------------------------------------------
------------------------------------------------------------
------------------------------------------------------------
------------------------------------------------------------
------------------------------------------------------------
------------------------------------------------------------
------------------------------------------------------------
------------------------------------------------------------
------------------------------------------------------------
------------------------------------------------------------
------------------------------------------------------------
------------------------------------------------------------
------------------------------------------------------------
------------------------------------------------------------
------------------------------------------------------------
------------------------------------------------------------
------------------------------------------------------------
------------------------------------------------------------
------------------------------------------------------------
------------------------------------------------------------
------------------------------------------------------------
------------------------------------------------------------
------------------------------------------------------------
------------------------------------------------------------
------------------------------------------------------------
------------------------------------------------------------
------------------------------------------------------------
------------------------------------------------------------
----------------------------------------------gcaaagactgtaaa
cactgatgtacatgtgattttttaagatt----ttttatttttaataaatttgcaacaat
ttt-aaaaaattgttttt-----cacatcatcattatgtaca-----gtatagaat----
------------------------------------------------------------
--------------------------------------------------
>TZF28|443757
------------------------------------------------------------
------------------------------------------------------------
------------------------------------------------------------
------------------------------------------------------------
------------------------------------------------------------
------------------------------------------------------------
------------------------------------------------------------
------------------------------------------------------------
------------------------------------------------------------
------------------------------------------------------------
------------------------------------------------------------
------------------------------------------------------------
------------------------------------------------------------
------------------------------------------------------------
------------------------------------------------------------
----------cttcactt--------tttccaca---------------taagttatgtt
---gatcagagttaaaat------ggatcaaa-tta----atttattttataaacattct
atacacaatacccc--------gtaatgac-aatat------------------------
------------------------------------------------------------
------------------------------------------------------------
------------------------------------------------------------
------------------------------------------------------------
------------------------------------------------------------
------------------------------------------------------------
------------------------------------------------------------
------------------------------------------------------------
------------------------------------------------------------
------------------------------------------------------------
------------------------------------------------------------
------------------------------------------------------------
------------------------------------------------------------
------------------------------------------------------------
------------------------------------------------------------
------------------------------------------------------------
------------------------------------------------------------
------------------------------------------------------------
------------------------------------------------------------
------------------------------------------------------------
------------------------------------------------------------
------------------------------------------------------------
------------------------------------------------------------
------------------------------------------------------------
------------------------------------------------------------
------------------------------------------------------------
------------------------------------------------------------
------------------------------------------------------------
--------------------------------------------------
>TZF28|522024
------------------------------------------------------------
------------------------------------------------------------
------------------------------------------------------------
------------------------------------------------------------
------------------------------------------------------------
------------------------------------------------------------
------------------------------------------------------------
------------------------------------------------------------
------------------------------------------------------------
------------------------------------------------------------
-ctgttctgat--gactaaaattgaacactttggagtgatcgccaggcgttacgtttgga
gaaaatcaggcactgctcatcaccaggctaataacacccctacagtaaagcatggtggtg
gcagcatcttgctgtgggtatgtttttcag-------------aagactagtcaggatag
agagaaagatgaatgcagccatatacaaagacatcctgaataaaaacctgctttagagtg
ctcttga-------------cctcggttcatcttccagcaggacagtgcattcggaaagt
attcatag----ttacttt-------tttcaaca-------tgttttttttttttttgtt
acagctttattccaaaat------tgatttag-ttaagttattgatttcctcaaaattct
acacacaatacccc--------ataatgac-aatgga-gaaaaaaaa----------tat
tttgaaattgttgcaaa-----------ataaaaaac---ctaaaaactcacttgtaca-
----gaagtattc-acagc--------------------------ctcaggtacattctg
tttccactgatcat-tcttgagatgtttcagcagcttaattgaagctcacctgtggtaac
ttcagttga-ttggacatgacttaaaaaggcatacacctgtctatataaggtcacagggt
tgacagtgcatg-caaagcacaaaccaagc-------caaagggattgtctgtagacctc
cgagacaggattttctcgaggcacaaggctggggaaggttacagaatt--tttttgctgc
tctgacagttccaatgagcacagtggcctacatcatttgtaagtg-------aaagatgt
ttggaactacccggactcttc-ctagagctgccctgacaactaagcagagtgatcgcggg
agaagagccttagtcagggaggtgatcaataacccaatggtcactctgtctgagttccag
cgtttttctatggatagaggagaaccttatagaaggataaccatctgtgcagcaatccac
caatcaggcctgtgttgtagagtggccagacagaagccactccccacctcgaatttgcca
aaagacat----------ctgaaagactcccagaccattagaaacaaacatctg------
------------------------------------------------------------
------------------------------------------------------------
------------------------------------------------------------
------------------------------------------------------------
------------------------------------------------------------
------------------------------------------------------------
------------------------------------------------------------
------------------------------------------------------------
------------------------------------------------------------
------------------------------------------------------------
------------------------------------------------------------
------------------------------------------------------------
------------------------------------------------------------
------------------------------------------------------------
------------------------------------------------------------
------------------------------------------------------------
--------------------------------------------------
>TZF28|522025
------------------------------------------------------------
------------------------------------------------------------
------------------------------------------------------------
------------------------------------------------------------
------------------------------------------------------------
------------------------------------------------------------
------------------------------------------------------------
------------------------------------------------------------
------------------------------------------------------------
------------------------------------------------------------
------------------------------------------------------------
------------------------------------------------------------
------------------------------------------------------------
------------------------------------------------------------
--------------------------------------------agtaaagtctgtaaat
acttatgtgatttttttt------attttttaca--------------------------
------------------------------------------------------------
------------------------------------------------------------
------------------------------------------------------------
------------------------------------------------------------
------------------------------------------------------------
------------------------------------------------------------
------------------------------------------------------------
------------------------------------------------------------
------------------------------------------------------------
------------------------------------------------------------
------------------------------------------------------------
------------------------------------------------------------
------------------------------------------------------------
------------------------------------------------------------
------------------------------------------------------------
------------------------------------------------------------
------------------------------------------------------------
------------------------------------------------------------
------------------------------------------------------------
------------------------------------------------------------
------------------------------------------------------------
------------------------------------------------------------
------------------------------------------------------------
------------------------------------------------------------
------------------------------------------------------------
------------------------------------------------------------
------------------------------------------------------------
----------------------------------------------aattttgcaacaat
ttc-agtaatgttttttt-----cacattgtcattatggagtattgtgtgcagaattttg
aggaaataaatgaatttaatcaatggtttatgctaagctaagctaaaagtg---------
-------------------------------------------------g
>TZF28|604888
------------------------------------------------------------
------------------------------------------------------------
------------------------------------------------------------
------------------------------------------------------------
------------------------------------------------------------
------------------------------------------------------------
-------------------------------taatggtcattctgtctgagctcc-----
------------------------------------------------------------
------------------------------------------------------------
------------------------------------------------------------
------------------------------------------------------------
------------------------------------------------------------
------------------------------------------------------------
------------------------------------------------------------
---------------------------------------agcgcagtggatcctgaaagt
attgatagcgcttttttt--------tttcta----------------------------
gcagccttattccaaaat------ggattaaa-tta----atttatttcctcaaaattcc
acacacaatacccc--------ataatgaa-aatgtg-aaaaaaaata--------tttt
tttttaattgttgtaatgtattaaa---ataaaacac---ctgaaaaatcacatgtaca-
----taagttttc-acagc-ctttgctgtgaagctctaaattgagctcaggtacattctg
tttccactgatcaa-tctt--gatgtttcagcagcttaattggagttcatctgtgataaa
ttcagccga-ttggacatgat----ataggcatacacctgtctatataaggtcccagggt
tgacagtgcatgtcaaagcaaaaaccaagcataaagacaaaagaattgtctgtagacctc
cgagacaggattgtctcgaggcacaaggctggggaaggttacagaacaa-tttctgctgc
c---aaagttccaatgagcacagtggcctccatcctccgtaagtg-------gaagatgt
ttggaaccaccaggactcttc-caagagctggccggccatctaagctgagtgatcagggg
agaagggcctcagtcagggaggtgatcaataatctaa-----------------------
------------------------------------------------------------
------------------------------------------------------------
------------------------------------------------------------
------------------------------------------------------------
------------------------------------------------------------
------------------------------------------------------------
------------------------------------------------------------
------------------------------------------------------------
------------------------------------------------------------
------------------------------------------------------------
------------------------------------------------------------
------------------------------------------------------------
------------------------------------------------------------
------------------------------------------------------------
------------------------------------------------------------
------------------------------------------------------------
------------------------------------------------------------
------------------------------------------------------------
------------------------------------------------------------
--------------------------------------------------
>TZF28|604889
------------------------------------------------------------
------------------------------------------------------------
------------------------------------------------------------
------------------------------------------------------------
------------------------------------------------------------
------------------------------------------------------------
------------------------------------------------------------
------------------------------------------------------------
------------------------------------------------------------
------------------------------------------------------------
------------------------------------------------------------
------------------------------------------------------------
------------------------------------------------------------
------------------------------------------------------------
-----------------------------------------------agagctggaggg-
------------------------gttcttcagg--------------------------
------------caagat------tggctgaa----------------------------
------aattctca-----------------aatgca-----------gcc---------
----------------------------gtggaaaacc-t--------------------
----ttgacatcc-----------------------------------------------
------------------------------------------------------------
------------------------------------------------------------
------------------------------------------------------------
------------------------------------------------------------
----------------------------------------aagcc-------aaaaacac
ttggggctgt----acttactgctaaag--------------------------------
------------------------------------------------------------
------------------------------------------------------------
------------------------------------------------------------
------------------------------------------------------------
------------------------------------------------------------
------------------------------------------------------------
------------------------------------------------------------
------------------------------------------------------------
------------------------------------------------------------
------------------------------------------------------------
------------------------------------------------------------
------------------------------------------------------------
------------------------------------------------------------
------------------------------------------------------------
------------------------------------------------------------
------------------------------------------------------------
------------------------------------------------------------
------------------------------------------------------------
------------------------------------------------------------
------------------------------------------------------------
--------------------------------------------------
>TZF28|604890
------------------------------------------------------------
------------------------------------------------------------
------------------------------------------------------------
------------------------------------------------------------
------------------------------------------------------------
------------------------------------------------------------
------------------------------------------------------------
------------------------------------------------------------
------------------------------------------------------------
------------------------------------------------------------
------------------------------------------------------------
------------------------------------------------------------
------------------------------------------------------------
------------------------------------------------------------
------------------------------------------------------------
------------------------------------------------------------
------------------------------------------------------------
----------------------acaatgca-caagtt-ataaaaattc------ttattt
tttttaattataacaaacttattaaaa-ataaaaaac---atgaaaaatcacatgtgca-
----taagtattc-acagc-ctttgc----------------------------------
------------------------------------------------------------
------------------------------------------------------------
------------------------------------------------------------
------------------------------------------------------------
------------------------------------------------------------
------------------------------------------------------------
------------------------------------------------------------
------------------------------------------------------------
------------------------------------------------------------
------------------------------------------------------------
------------------------------------------------------------
------------------------------------------------------------
------------------------------------------------------------
------------------------------------------------------------
------------------------------------------------------------
------------------------------------------------------------
------------------------------------------------------------
------------------------------------------------------------
------------------------------------------------------------
------------------------------------------------------------
------------------------------------------------------------
------------------------------------------------------------
------------------------------------------------------------
------------------------------------------------------------
------------------------------------------------------------
------------------------------------------------------------
--------------------------------------------------
>TZF28|690676
------------------------------------------------------------
------------------------------------------------------------
--------------------------------------------------------taga
cctcccagacaggtttgactcgaggcacaaggctatgggaggttacagaaacatttctgc
tgctctaaaagt-----tgagcacagcggcctccatcatccgtaagtggaagatgtttgg
aacaaccaggactcttc-ctagagctggccgg-------------gtgatcgggagagaa
ggggccttagtcaggaaggtgatcaataaccccatggtcactctgtctgagcttcagtgt
tcttctgtggagagaggagaaccttacaaaaggccaaccatctgtgcagcaatccaccaa
tcaggc--ctgtatggcagagtggccagacgaaagccact-----ccccgcctggaattt
gccaaaaggcatgtg--------------aaggactctcagaccaaaggaaactaaactc
tctggtctgatgagactgaaattaaactctttggagtgaatgccaggcgttaggtttgga
gaaaaccaggcaccgctcaacaccaggctaacaccatccctacagtgaagcatggtggtg
gcggcatcatgctgtggggatgt-gtttagcagc--------------------------
------------------------------------------------------------
---------------------------------------agaacagtgcatccaaaaagt
attgatagcgcttcactt--------tttccaca----------------tttttatgtt
acagacttattcctaaat------ggattaaa-ttc----attgatttcctcaacattct
acacacaatacctc--------ataatgac-aatgtg-aacaaaga-----------gtt
tttgaaattgttgcaaatttattaaaa-ataaaaaag---ctgaaaaatcacatctaca-
----tcagtatt---cagt-ctttggcgtgaagctctaaactgagctcaggtacattctg
tttccactgatcat-tcttgagatgtttcagcagcttcattggagtccacctgcggtcaa
ttcagttga-ttggacatgatttaaaaaggaatacacctatc----taagggcccagggt
tgacagtgcatgtcaaagcacaaaccaagcatgaagacaaaggaattgtcta--------
------------------------------------------------------------
------------------------------------------------------------
------------------------------------------------------------
------------------------------------------------------------
------------------------------------------------------------
------------------------------------------------------------
------------------------------------------------------------
------------------------------------------------------------
------------------------------------------------------------
------------------------------------------------------------
------------------------------------------------------------
------------------------------------------------------------
------------------------------------------------------------
------------------------------------------------------------
------------------------------------------------------------
------------------------------------------------------------
------------------------------------------------------------
------------------------------------------------------------
------------------------------------------------------------
------------------------------------------------------------
------------------------------------------------------------
------------------------------------------------------------
------------------------------------------------------------
--------------------------------------------------
>TZF28|690677
----tg------------------------------------------------------
------------------------------------------------------------
------------------------------------------------------------
-------------------------------------------tacataagtatt-----
------------------------------------------------------------
-----------------------------------------------------------c
acagcctttgccgtgaagctctaaattgagatccggtacattctgtttccagtacagtta
ttcattg-----------------------------------------------------
------------------------------------------------------------
------------------------------------------------------------
------------------------------------------------------------
------------------------------------------------------------
------------------------------------------------------------
------------------------------------------------------------
---------------------------------------aaatcagtgcatctaaaaagt
attcatatcacttcacct--------tttccaca--------------attttttatgct
acaaccttattccaaaat------ggattcag-ttt----atttatttcctcaaaattct
acacacaatacccc--------ataatgac-aatgtg-aaaaaaga-----------gtt
ttgaaaattgttgcaaatttatttaaa-ataaaaaag---caaaaaaatcacatgtaca-
------------------------------------------------------------
------------------------------------------------------------
------------------------------------------------------------
------------------------------------------------------------
------------------------------------------------------------
------------------------------------------------------------
------------------------------------------------------------
------------------------------------------------------------
------------------------------------------------------------
------------------------------------------------------------
------------------------------------------------------------
------------------------------------------------------------
------------------------------------------------------------
------------------------------------------------------------
------------------------------------------------------------
------------------------------------------------------------
------------------------------------------------------------
------------------------------------------------------------
------------------------------------------------------------
------------------------------------------------------------
------------------------------------------------------------
------------------------------------------------------------
------------------------------------------------------------
------------------------------------------------------------
------------------------------------------------------------
------------------------------------------------------------
------------------------------------------------------------
--------------------------------------------------
>TZF28|690678
------------------------------------------------------------
------------------------------------------------------------
------------------------------------------------------------
------------------------------------------------------------
------------------------------------------------------------
------------------------------------------------------------
------------------------------------------------------------
------------------------------------------------------------
------------------------------------------------------------
------------------------------------------------------------
------------------------------------------------------------
------------------------------------------------------------
------------------------------------------------------------
------------------------------------------------------------
--------------------------------------------aatgcatctggaaggt
cttcacagcgcttaactt--------tttccaca--------------tttttttatgtt
acagcctcattctaaaat------ggacttaa-tta----atttatttcctcaaaattct
acacaaaatacccc--------ataatgac-aatgtg-ataaaatg--------------
----aaattgttgcgaacttattaaaa-acaaaaaac---ctgaaaaatcatatgcaca-
----taactattc-acagc-tttt-tagtgaagctctaaattgaacttaggtacattttg
tttccactgatcat-tcttgagatgtttcagcagcttcagtggagttcacctgtggtaaa
ttcagttta-ttggacatgatttgaaaatgcatacaactgtctatataaggtcccagggt
tgacagtgcatgtcaaagttcaaaccaagtatgaagacaaaggaattgtctgtagacctc
cgagacagaattgtctcgaggcacaaggctggggaaggttgcagaaaaa-tttctgctgc
tatgaaagttccaataagcacagtggcctccatcacctgtaagtg-------gaagatgt
ttagaaccaccaggactcttc-ctaaagctggctggccatctaagctgagtgatcggagg
agaagggtcttagtcagggaggtgatgaataacccgatggtcattctgtctgagttgcag
tgttcttctgtggggagaggagaacctaacagaaggacatccatctgtgcagcaatccat
caatcagacctgtatgatagagtggccagacggagaccactccccacctggaatttgcca
aatggcat----------ctgaaggactctcagaccatacgatacaaaatactctggtct
gatgagactaaaattaaactttttggagtaaatgccaggcattacgtttggagataacca
ggcaccgctcatcaccacgctaatacacttttgcttgttcaaattacttatgtaaaatga
gccgaaacaacacaatttttgagatttcattatgacaacttatttgtttatgttcaatcc
atatatatttgttaaaagtgttaggttaacttaatcgatttgtgttgggtcaacatgaat
gaattatgtggaaccc---------tgcattttttacagtgtaccatccagtgtgccagc
atggtggtggcagcatcatgctgtggggatg-tttttcagcaacagaaactggaagacta
gtcaggatagagggaaagatgaatgcag-----------------ctcaatgaaaacctg
cttcaaagtgctcttgacctcagactggggagacagtctgatcttccagtaggacaatga
cccaaagcacatcggcaaaatatcaatggagtggattcacaacaacttggtgaatgtcct
tgagtggcccaaccagagcccagacctaaatcctattaaacatctctagagagatctgaa
aatggctgtacaccgccgcttcccatccaacttgatagtgcttgagaggtactgcaaaga
ggaatgggca-aaagtcccaaagagatatgtgccaagctagtggcatcatatttaa----
----------------------aaaggtgcatcaacaaagtattgggcaaaggctgtgat
tacttatgtacatgctatttttcaggttt----ttttatttttaataattttgcaacaat
ttc-aaaaaacctttttt-----cacattgtcattatgggctactgtgtgtagaattttg
aggaaataaatgagtttaatccattttggaataaggctgtaacataaaaaaatgtggaaa
aagtgaagcgctatgaa-------------tactttccggatgccctgta
>TZF28|690679
------------------------------------------------------------
------------------------------------------------------------
------------------------------------------------------------
------------------------------------------------------------
------------------------------------------------------------
------------------------------------------------------------
------------------------------------------------------------
------------------------------------------------------------
------------------------------------------------------------
------------------------------------------------------------
------------------------------------------------------------
------------------------------------------------------------
------------------------------------------------------------
------------------------------------------------------------
------------------------------------------------------------
------------------------------------------------------------
------------------------------------------------------------
------------------------------------------------------------
------------------------------------------------------------
------------------------------------------------------------
------------------------------------------------------------
------------------------------------------------------------
------------------------------------------------------------
------------------------------------------------------------
------------------------------------------------------------
------------------------------------------------------------
------------------------------------------------------------
------------------------------------------------------------
------------------------------------------------------------
------------------------------------------------------------
------------------------------------------------------------
------------------------------------------------------------
------------------------------------------------------------
------------------------------------------------------------
------------------------------------------------------------
------------------------------------------------------------
------------------------------------------------------------
------------------------------------------------------------
------------------------------------------------------------
------------------------------------------------------------
------------------------------------------------------------
------------------------------------------------------------
------------------------------------------------------------
---------------------------------ttttatttttaataaatttgcaaaaat
ttc-aaaaaatctttttt-----cacattgtcattaaaaggtattatcagtagaatttta
aggaaataaattaatttaatccattttggaataacgttgtaacaaaaaaaa-gttgaaaa
aaatgattttgaatctgtgacagcaatt----------------------
>TZF28|690680
------------------------------------------------------------
------------------------------------------------------------
------------------------------------------------------------
------------------------------------------------------------
------------------------------------------------------------
------------------------------------------------------------
------------------------------------------------------------
------------------------------------------------------------
------------------------------------------------------------
------------------------------------------------------------
------------------------------------------------------------
------------------------------------------------------------
------------------------------------------------------------
------------------------------------------------------------
------------------------------------------------------------
----acagtgctttattta-------tttgttta------------ttatttcacatgtt
-taaaactttaccaaaat------agattaaa-ttc----attattttgcatctaatt--
-aaaacaatacctc--------ataatgac-aatatg-aatgaagt-----------ttg
tttaaaa-----------------------------------------------------
------------------------------------------------------------
------------------------------------------------------------
------------------------------------------------------------
------------------------------------------------------------
------------------------------------------------------------
------------------------------------------------------------
------------------------------------------------------------
------------------------------------------------------------
------------------------------------------------------------
------------------------------------------------------------
------------------------------------------------------------
------------------------------------------------------------
------------------------------------------------------------
------------------------------------------------------------
------------------------------------------------------------
------------------------------------------------------------
------------------------------------------------------------
------------------------------------------------------------
------------------------------------------------------------
------------------------------------------------------------
------------------------------------------------------------
------------------------------------------------------------
------------------------------------------------------------
------------------------------------------------------------
------------------------------------------------------------
------------------------------------------------------------
------------------------------------------------------------
--------------------------------------------------
>TZF28|690681
------------------------------------------------------------
------------------------------------------------------------
------------------------------------------------------------
------------------------------------------------------------
------------------------------------------------------------
------------------------------------------------------------
------------------------------------------------------------
------------------------------------------------------------
------------------------------------------------------------
------------------------------------------------------------
------------------------------------------------------------
------------------------------------------------------------
------------------------------------------------------------
------------------------------------------------------------
----------------------------------------------------acataaat
attcacagc-----------------ctgctatg--------------------------
--------acactaaaat-----tgggttcag-gtg----ttcctgtttcccttgttaac
tttcagagttttct--------acaattat-tatttg-gaaagaca--------------
------------------------------------------------------------
------------------------------------------------------------
------------------------------------------------------------
----------------------------------cacatctctatataagatttcacagt
tatcagtgcatgtcagaatacaaacagtctatgaggtccaagtaattgtctgtagatctt
caaaacagggttgtgttgatgtgtagatctggtgaagggcacag----------------
---------------------------------------aaaata-------aaataagt
ttgtaaccaccaagcctcttc-cttatgtggggtgtcctgacaaactaagcaactggtgg
agaagggctttagtcagggaggtgactaggatacaggttgttattctgaaagagctccag
agtttctctttggagagcggtgacccttgcagagtagcaaccttc----------tccac
caatcagtcc----------------------------actccaca--------------
--------gtaaaggctcatagaggactttcagaacataagaaataatatgctatagtct
gataaaacaaag------------------------------------------------
------------------------------------------------------------
------------------------------------------------------------
------------------------------------------------------------
------------------------------------------------------------
------------------------------------------------------------
------------------------------------------------------------
-----------------------------g------------------------------
------------------------------------------------------------
------------------------------------------------------------
------------------------------------------------------------
------------------------------------------------------------
------------------------------------------------------------
---------------------------------ttgtactactaatcacctggac-----
-----------------------aatactaactacatagcgaagtatggtatagacttca
tcgagctgtgggaat---------------------------------------------
--------------------------------------------------
>TZF28|774145
------------------------------------------------------------
------------------------------------------------------------
------------------------------------------------------------
------------------------------------------------------------
------------------------------------------------------------
------------------------------------------------------------
------------------------------------------------------------
------------------------------------------------------------
------------------------------------------------------------
------------------------------------------------------------
------------------------------------------------------------
------------------------------------------------------------
------------------------------------------------------------
------------------------------------------------------------
------------------------------------------------------------
------------------------------------------------------------
------ttattccaaaat------aaattaaa-tta----atttatttcctcaaaattct
acacacaatacccc--------ataatgaa-aatgtg-aaaaaacag-------------
-----------------------------------------------------tgcatta
--ggaaagtattc-atagtgcttcaattt----ttctaaatttttttatgctacagcct-
------------------------------------------------------------
------------------------------------------------------------
------------------------------------------------------------
------------------------------------------------------------
------------------------------------------------------------
------------------------------------------------------------
------------------------------------------------------------
------------------------------------------------------------
------------------------------------------------------------
------------------------------------------------------------
------------------------------------------------------------
------------------------------------------------------------
-------------------ta---------------------------------------
------------------------------------------------------------
------------------------------------------------------------
------------------------------------------------------------
------------------------------------------------------------
------------------------------------------------------------
------------------------------------------------------------
------------------------------------------------------------
------------------------------------------------------------
------------------------------------------------------------
------------------------------------------------------------
------------------------------------------------------------
------------------------------------------------------------
------------------------------------------------------------
--------------------------------------------------
>TZF28|774146
------------------------------------------------------------
------------------------------------------------------------
------------------------------------------------------------
------------------------------------------------------------
------------------------------------------------------------
------------------------------------------------------------
------------------------------------------------------------
------------------------------------------------------------
------------------------------------------------------------
------------------------------------------------------------
------------------------------------------------------------
------------------------------------------------------------
------------------------------------------------------------
------------------------------------------------------------
-----------------------------------------tacagtgcatctgtaaa--
---------------------------cttcacc---------------ttttccatgtt
acagccttataacaaaat------ttattaaa-tta----atttatttcctcaaaattct
acacacaatacccc--------ataataac-aatgtg-aaaaaaga-----------ttt
ttt---------------------------------------------------------
------------------------------------------------------------
------------------------------------------------------------
------------------------------------------------------------
------------------------------------------------------------
------------------------------------------------------------
------------------------------------------------------------
------------------------------------------------------------
------------------------------------------------------------
------------------------------------------------------------
------------------------------------------------------------
------------------------------------------------------------
------------------------------------------------------------
------------------------------------------------------------
------------------------------------------------------------
------------------------------------------------------------
------------------------------------------------------------
------------------------------------------------------------
------------------------------------------------------------
------------------------------------------------------------
------------------------------------------------------------
------------------------------------------------------------
------------------------------------------------------------
------------------------------------------------------------
------------------------------------------------------------
------------------------------------------------------------
------------------------------------------------------------
------------------------------------------------------------
--------------------------------------------------
>TZF28|852698
------------------------------------------------------------
------------------------------------------------------------
------------------------------------------------------------
------------------------------------------------------------
------------------------------------------------------------
------------------------------------------------------------
------------------------------------------------------------
------------------------------------------------------------
-----------------------------------tcatt-------------tgaagtt
tgcaaaaagcatctg--------------aaagttcc-----------------------
------------------------------------------------------------
------------------------------------------------------------
------------------------------------------------------------
------------------------------------------------------------
-------------------------------------------------------acagc
actagtgacaaactattt--------tgtggacagatg----------------------
------------------------aaatcaaaattg----agttgtttggagagaa----
-cacagaatatttt--------atgtggag--------gggaaaaagt------------
----------------------------acagcacacc-a----------------aca-
----tcaaaactt-----------------------------------------------
-------------------------------catcccaattgga----aaatatggtgga
ggcagca-----------------------------------------------------
------------------------------------------------------------
------------------------------------------------------------
------------------------------------------------------------
------------------------------------------------------------
------------------------------------------------------------
------------------------------------------------------------
------------------------------------------------------------
------------------------------------------------------------
------------------------------------------------------------
------------------------------------------------------------
------------------------------------------------------------
------------------------------------------------------------
------------------------------------------------------------
------------------------------------------------------------
------------------------------------------------------------
------------------------------------------------------------
------------------------------------------------------------
------------------------------------------------------------
------------------------------------------------------------
------------------------------------------------------------
------------------------------------------------------------
------------------------------------------------------------
------------------------------------------------------------
------------------------------------------------------------
--------------------------------------------------
>TZF28|852699
a-----------------------------------------------------------
------------------------tttgaaaagacatacacctgtctatataaggtccca
gggttgacagtgcatgtcaaagcacaaaccaagcatgaagacaaaggaattgtctgtaga
tctccgagacaagattgtcttcaggcacaaggctggagaaggttacagaaagatttctgc
tgctctaaaagtgccaatgagcgcagtggcctccatcatccgtaagtggaagatgtttgg
aaccaccaggactattc-ctagagt---ccggccatctaagctgagtgatcgagggag-a
agagccttagtcagggaggtgatcaataacccgatggtcactctgtctgagctccagcat
tcttttgtggagaaaggagaaccttacagaaggacaaccatctgtgcagcaatccaccaa
tcaggt--atgtattgtagagtggccagacggaagccact-----cccc-cctagatttt
gccaaaag-----------------------------------catacgaaacaaaattc
tctgatctgatgagactaaaattaaactctttggagtgaatgccaggtgttacgtttgga
gaaaacctggcaccgctcatcaccaggctaattccatccctacagtgaagcatggtggtg
gcagcatcatgctgtgcaaatgt-tttcagcagcaggaactggaagacttgacatgatag
agggaaagatgaatgcagcaatgtacagagacatcctgaatgaaaacctgcttcagagtg
ctcttgaagtcagactggggcgacggttcgtct-----tccagcagtgcatccggaaagt
actcatagcgcttcactt--------tttccaca--------------tttgtttacgtt
acagccttattccaaaat------ggattcca-tta----atttatttcctcaacattct
acacacaatacccc--------ataatgac-aatgtg-aaaaaaaga----------gtt
tttgaaagtgttgcaaattattaaaaataaaaaaaat---ctgaaaaatcacatgtaaa-
----tccgtattc-acagc-ctttgctgtgaagctctaaattgagctcaggtacattcgg
tttcaactgatcat-tcttgagatgtttcagcagcttcattggagttcacctgcagtaaa
ttcagttga-ttagacatgatttga-----------------------------------
------------------------------------------------------------
------------------------------------------------------------
------------------------------------------------------------
------------------------------------------------------------
------------------------------------------------------------
------------------------------------------------------------
------------------------------------------------------------
------------------------------------------------------------
------------------------------------------------------------
------------------------------------------------------------
------------------------------------------------------------
------------------------------------------------------------
------------------------------------------------------------
------------------------------------------------------------
------------------------------------------------------------
------------------------------------------------------------
------------------------------------------------------------
------------------------------------------------------------
------------------------------------------------------------
------------------------------------------------------------
------------------------------------------------------------
------------------------------------------------------------
------------------------------------------------------------
------------------------------------------------------------
--------------------------------------------------
>TZF28|852700
------------------------------------------------------------
------------------------------------------------------------
-------------------------------aacatgaag--------------------
------------------------------------------------------------
------------------------------------------------------------
------------------------------------------------------------
------------------------------------------------------------
------------------------------------------------------------
---------------------------------------------tcacgcttggaattt
gctcgaagccatttg--------------acaaaacatgacattttttggaggaatattt
tgtggtctgaag------------------------------------------------
------------------------------------------------------------
------------------------------------------------------------
------------------------------------------------------------
------------------------------------------------------------
------------------------------------------------------------
------------------------agactaaacctg----agctttttggcctgaa----
-------------------------------agtgaa--------------------gtg
cttggcgtta--------------------------------------------------
------------------------------------------------------------
------------------------------------------------------------
------------------------------------------------------------
------------------------------------------------------------
------------------------------------------------------------
------------------------------------------------------------
------------------------------------------------------------
------------------------------------------------------------
------------------------------------------------------------
------------------------------------------------------------
------------------------------------------------------------
------------------------------------------------------------
------------------------------------------------------------
------------------------------------------------------------
------------------------------------------------------------
------------------------------------------------------------
------------------------------------------------------------
------------------------------------------------------------
------------------------------------------------------------
------------------------------------------------------------
------------------------------------------------------------
------------------------------------------------------------
------------------------------------------------------------
------------------------------------------------------------
------------------------------------------------------------
------------------------------------------------------------
------------------------------------------------------------
--------------------------------------------------
>TZF28|852701
------------------------------------------------------------
------------------------------------------------------------
------------------------------------------------------------
------------------------------------------------------------
------------------------------------------------------------
------------------------------------------------------------
------------------------------------------------------------
------------------------------------------------------------
------------------------------------------------------------
------------------------------------------------------------
------------------------------------------------------------
------------------------------------------------------------
------------------------------------------------------------
------------------------------------------------------------
------------------------------------------------------------
---------------------------------------------------------gtt
acagccttactccaaaat------ggattaaa-ctc----atttatttcctcaacattct
gcacacaatccccc--------ataatgac-aatgtg-aaaaaaga-----------gtt
tttggaattgctg-----------------------------------------------
------------------------------------------------------------
------------------------------------------------------------
------------------------------------------------------------
------------------------------------------------------------
------------------------------------------------------------
------------------------------------------------------------
------------------------------------------------------------
------------------------------------------------------------
------------------------------------------------------------
------------------------------------------------------------
------------------------------------------------------------
------------------------------------------------------------
------------------------------------------------------------
------------------------------------------------------------
------------------------------------------------------------
------------------------------------------------------------
------------------------------------------------------------
------------------------------------------------------------
------------------------------------------------------------
------------------------------------------------------------
------------------------------------------------------------
------------------------------------------------------------
------------------------------------------------------------
------------------------------------------------------------
------------------------------------------------------------
------------------------------------------------------------
------------------------------------------------------------
--------------------------------------------------
>TZF28|939465
------------------------------------------------------------
------------------------------------------------tataagggccca
gggttgacagtgcatgtcaaagcacaaaccaagcatgaagacaaaggaattgtctgtaga
ccttcgagacaagattgtatcgagacacaaggctagggaaggttacagaaaaaattctgc
tgctctgaaagttccaatgagcatggtggcctccattaccagtaagtgcaagatgtttgg
aaccaccaggactcttt-cta---------------------------------------
------------------------------------------------gagctccagcgt
tcttctgtgaagagaggagaatcttacagaaggacaaccatctgtgcagcaatacatcaa
tcaggc--ctgtgtggtagagtggccagactgaagccact-----ccccgcctggaattt
gccaaaaggcatctg--------------aagcactctcagaccataagaaactaaattc
tctggtctgatgagactaaaattaaactcttt-gagtgaatgccaggcgttacgtttaga
gaaaaccaggcaccgctcatcaccaggctaacaccatccctacagtgatgcatggtgatg
gcaacatcatgctgtggggatgtttttcagcagcaggaactggaag--------------
------------------------------------------------------------
---------------------------------------actacagtgcatccggaaagt
attcatggcgcttcactt--------tttccaca--------------tttttctatgtt
acagccttattccaaaat------agactaaa-ctc----atttattttcttaaaattct
atacacaatacccc--------ataatgac-gatgtg-aaaaagga-----------gtt
tttg-aatagttgcaaatgtttcgaaa-ataaaaccc---ctaaaaaatcacatgtacaa
acagtaagtattg-acagc-ctttaccgtgaagctctaaattgagctcaggttcattttg
tttccactgatcat-tcttgagatgcttcagcagcttcattggagttcacctctggtcaa
ttcagttga-ttgcacatgatttgaaaaagcatacatctgtcta----------------
------------------------------------------------------------
------------------------------------------------------------
------------------------------------------------------------
------------------------------------------------------------
------------------------------------------------------------
------------------------------------------------------------
------------------------------------------------------------
------------------------------------------------------------
------------------------------------------------------------
------------------------------------------------------------
------------------------------------------------------------
------------------------------------------------------------
------------------------------------------------------------
------------------------------------------------------------
------------------------------------------------------------
------------------------------------------------------------
------------------------------------------------------------
------------------------------------------------------------
------------------------------------------------------------
------------------------------------------------------------
------------------------------------------------------------
------------------------------------------------------------
------------------------------------------------------------
------------------------------------------------------------
--------------------------------------------------
>TZF28|939466
------------------------------------------------------------
------------------------------------------------------------
------------------------caaaccaagcatgaagacaaaggaattgtctgtaga
cctcagagacaca-----ctcgaggtgcacggcttgggaaggttacaaacaaatttctgc
tgctctgtaagttccaatgagcacagtggcctccatcatccgtaagtggaagatgtttgg
aaccaccaggactcttc-cta---------------------------------------
------------------------------------------------------------
-------------------aataaaaaagctgaaaaatcacatgtacaacagtatt----
---------------------------gacagcctttact-----ctgaaactctaaatt
gtgctcaggtacatt--------------ctgtttccactgatcattcttgagatgtttc
agcagcttcattggagttcacttg------------------------------------
------------------------tggtcaattcagttgatttgaaaaggcataaacatg
tctatataaggtcccagggttg-------------------acagtgcatgtcaaagca-
------------------------------------------------------------
-----------------------------------caaaccaacagttcatccggaaagt
attcatagtgctttactt--------tttccacatttttaaattttttttattatgtgtt
acagctttattccaaaat------ggattaaa-ttc----atttatttcctcaaaatt-t
acatgcagtacccc--------ataatgac-aatgtg-aaaaaatta--------ttttt
tttgaaattgttgca-atttattaaaa-ataaaaaag-----------------------
------------------------------------------------------------
------------------------------------------------------------
----------ctg-----------------------------------------------
------------------------------------------------------------
------------------------------------------------------------
------------------------------------------------------------
------------------------------------------------------------
------------------------------------------------------------
------------------------------------------------------------
------------------------------------------------------------
------------------------------------------------------------
------------------------------------------------------------
------------------------------------------------------------
------------------------------------------------------------
------------------------------------------------------------
------------------------------------------------------------
------------------------------------------------------------
------------------------------------------------------------
------------------------------------------------------------
------------------------------------------------------------
------------------------------------------------------------
------------------------------------------------------------
------------------------------------------------------------
------------------------------------------------------------
------------------------------------------------------------
------------------------------------------------------------
------------------------------------------------------------
--------------------------------------------------
>TZF28|939467
------------------------------------------------------------
------------------------------------------------------------
------------------------------------------------------------
------------------------------------------------------------
------------------------------------------------------------
------------------------------------------------------------
--------------ggaggtgatcaataacctgatggtcactttgtctgagctccagtgt
tcttctgtggagagaggagaaccttacagaaagacgaccatctatacagcaatccaccaa
caa---------------------------------------------------------
------------------------------------------------------------
------------------------------------------------------------
------------------------------------------------------------
------------------------------------------------------------
------------------------------------------------------------
----------------------------------------agccagtgcattcagaaagt
attcacagcgcttcactt--------tttccaca---------------ttttttatctt
acagccttattccaaaat------ggattaaa-ttc----attaatttcctcaaaattct
acacacaatactcc--------ataatgac-aatgtg-aaaaaaga-----------gtt
tttgaaattgttgcaaatttattaaaa-atgtaaaag---ctgaaaaatcacatgtgca-
----tcagtattc-acaac-ctttggcgtgaagctctaaattgagctcaggtacattctg
tttccactgatcat-tcttgagatgtttcagcagcttcattggagttcacctgtggtcaa
ttcagctga-ttgaacatgatttgaaaaggcatacacatgtctatataaggtcccagggt
tgacagtgcatgtcaacgcacaaaccaagcataaagacaaaggaattgtctggagacctc
cgagacaagattgtcttgaggcacaaggctggggaaggttacagaaaaa-attctgctgc
tctg-aatctccaatgagcacagtgacctccatcatccataagtg-------gaagatgt
ttggaaccaccaggactcttt-ctagagatgaccggccagctaagcagagttatcag-gg
agaagggccttagtcaggaaggt-------------------------------------
------------------------------------------------------------
------------------------------------------------------------
------------------------------------------------------------
------------------------------------------------------------
------------------------------------------------------------
------------------------------------------------------------
------------------------------------------------------------
------------------------------------------------------------
------------------------------------------------------------
------------------------------------------------------------
------------------------------------------------------------
------------------------------------------------------------
------------------------------------------------------------
------------------------------------------------------------
------------------------------------------------------------
------------------------------------------------------------
------------------------------------------------------------
------------------------------------------------------------
------------------------------------------------------------
--------------------------------------------------
>TZF28|939468
------------------------------------------------------------
------------------------------------------------------------
------------------------------------------------------------
------------------------------------------------------------
------------------------------------------------------------
------------------------------------------------------------
------------------------------------------------------------
------------------------------------------------------------
------------------------------------------------------------
------------------------------------------------------------
------------------------------------------------------------
------------------------------------------------------------
------------------------------------------------------------
------------------------------------------------------------
----------------------------------------------------------gt
actcacgtcacttcagtt---------------------------ttacatttttatgtt
acagccttattcaaaatc-----------------------tacatttactaaaaa----
-aatgcagttcccc--------ataatcat-aacatg-aaaaa-----------------
------------------------------------------------------------
------------------------------------------------------------
------------------------------------------------------------
------------------------------------------------------------
------------------------------------------------------------
------------------------------------------------------------
------------------------------------------------------------
------------------------------------------------------------
------------------------------------------------------------
------------------------------------------------------------
------------------------------------------------------------
------------------------------------------------------------
------------------------------------------------------------
------------------------------------------------------------
------------------------------------------------------------
------------------------------------------------------------
------------------------------------------------------------
------------------------------------------------------------
------------------------------------------------------------
------------------------------------------------------------
------------------------------------------------------------
------------------------------------------------------------
------------------------------------------------------------
------------------------------------------------------------
------------------------------------------------------------
------------------------------------------------------------
------------------------------------------------------------
------------------------------------------------------------
--------------------------------------------------
>TZF28|939469
------------------------------------------------------------
------------------------------------------------------------
------------------------------------------------------------
------------------------------------------------------------
------------------------------------------------------------
------------------------------------------------------------
------------------------------------------------------------
------------------------------------------------------------
------------------------------------------------------------
------------------------------------------------------------
------------------------------------------------------------
------------------------------------------------------------
------------------------------------------------------------
------------------------------------------------------------
----------------------------------------------------------gt
actcgcatcacttcagtt---------------------------ttacatttttatgtt
acagccttaatccaaatc-----------------------tacattttctaaaaa----
aaatgcagttcccc--------ataatcat-aacatg-aaaaa-----------------
------------------------------------------------------------
------------------------------------------------------------
------------------------------------------------------------
------------------------------------------------------------
------------------------------------------------------------
------------------------------------------------------------
------------------------------------------------------------
------------------------------------------------------------
------------------------------------------------------------
------------------------------------------------------------
------------------------------------------------------------
------------------------------------------------------------
------------------------------------------------------------
------------------------------------------------------------
------------------------------------------------------------
------------------------------------------------------------
------------------------------------------------------------
------------------------------------------------------------
------------------------------------------------------------
------------------------------------------------------------
------------------------------------------------------------
------------------------------------------------------------
------------------------------------------------------------
------------------------------------------------------------
------------------------------------------------------------
------------------------------------------------------------
------------------------------------------------------------
------------------------------------------------------------
--------------------------------------------------
>TZF28|1029596
------------------------------------------------------------
------------------------------------------------------------
------------------------------------------------------------
------------------------------------------------------------
------------------------------------------------------------
------------------------------------------------------------
------------------------------------------------------------
------------------------------------tacatcagtattcacagtctttgg
cgt---------------------------------------------------------
------------------------------------------------------------
------------------------------------------------------------
------------------------------------------------------------
------------------------------------------------------------
------------------------------------------------------------
----------------------------------------gaacagtgcatccggaaagt
attcgcagcgcttcactt--------tttccacg-----------------ttttatgtt
acatccttatttcaaaat------ggattaaa-ttc----atttatttcctcaacattct
acacacaattccca--------ataatgac-aatgtg-gaaaaaga-----------gtt
ttataaattgttgcaaatttattaaaa-ataaaaaaagcttaaaaaaatcacatgta---
------------------------------------------------------------
------------------------------------------------------------
------------------------------------------------------------
------------------------------------------------------------
------------------------------------------------------------
------------------------------------------------------------
------------------------------------------------------------
------------------------------------------------------------
------------------------------------------------------------
------------------------------------------------------------
------------------------------------------------------------
------------------------------------------------------------
------------------------------------------------------------
------------------------------------------------------------
------------------------------------------------------------
------------------------------------------------------------
------------------------------------------------------------
------------------------------------------------------------
------------------------------------------------------------
------------------------------------------------------------
------------------------------------------------------------
------------------------------------------------------------
------------------------------------------------------------
------------------------------------------------------------
------------------------------------------------------------
------------------------------------------------------------
------------------------------------------------------------
--------------------------------------------------
>TZF28|1029597
------------------------------------------------------------
------------------------------------------------------------
------------------------------------------------------------
------------------------------------------------------------
------------------------------------------------------------
------------------------------------------------------------
------------------------------------------------------------
------------------------------------------------------------
------------------------------------------------------------
------------------------------------------------------------
------------------------------------------------------------
------------------------------------------------------------
------------------------------------------------------------
------------------------------------------------------------
-----------------------------------------tacagtgcatattcatagt
attcatagcgcttcactt--------tttacaca--------------tttttttatgtt
acaggcttattc------------------------------------------------
----------------------------ac-agtgtg-aaaaaaaca------------t
tttgaaattgttgcaaatttattaaaa-a-------------------------------
------------------------------------------------------------
------------------------------------------------------------
------------------------------------------------------------
------------------------------------------------------------
------------------------------------------------------------
------------------------------------------------------------
------------------------------------------------------------
------------------------------------------------------------
------------------------------------------------------------
------------------------------------------------------------
------------------------------------------------------------
------------------------------------------------------------
------------------------------------------------------------
------------------------------------------------------------
------------------------------------------------------------
------------------------------------------------------------
------------------------------------------------------------
------------------------------------------------------------
------------------------------------------------------------
------------------------------------------------------------
------------------------------------------------------------
------------------------------------------------------------
------------------------------------------------------------
------------------------------------------------------------
------------------------------------------------------------
------------------------------------------------------------
------------------------------------------------------------
--------------------------------------------------
>TZF28|1108364
------------------------------------------------------------
------------------------------------------------------------
------------------------------------------------------------
------------------------------------------------------------
------------------------------------------------------------
------------------------------------------------------------
------------------------------------------------------------
------------------------------------------------------------
------------------------------------------------------------
------------------------------------------------------------
------------------------------------------------------------
------------------------------------------------------------
------------------------------------------------------------
------------------------------------------------------------
------------------------------------------------------------
----gcagcctcatactga---------------------gatgtttttttttttgtgtc
aagacct--------------aggagactagaaata----attgagggagggaaagataa
atgcaggaatgcacagacatccttgataaa-aacctg-----------cttctgcgtgga
cctcagacttgtgcaacggttcttg---gtcaatgatc-tttcaaaagttcaatgacca-
----taaatactc-agaca-agataccggaaaa--ttggctacaggacaactctgtgctg
tttctgctaatcatcttttgagatgcttctacatcttaattggattccacctgtaataaa
tgcaattga-ttggacaatttt----aaggcacaaacctgtctatgtaagatcc------
----------tgtccaagca----------------------------------------
agacacaggatggtgttacagaacaaatctgtggaatggtacagaagaa-tatctgcacc
atagaatgtcccagtgagcacaagggcctccatcctccataaatgaaaaaaaaaaaaaaa
gtggaaccacctggactcctttctagagcgagtgg-----ccaagctgagtgattagagc
agaagagtcttagtcagaaaacagatggaca----gatggtcactctaatagagctccaa
tttttacctgtgaagaaagaag--------------------------------------
------------------------------------------------------------
------------------------------------------------------------
------------------------------------------------------------
------------------------------------------------------------
------------------------------------------------------------
------------------------------------------------------------
------------------------------------------------------------
------------------------------------------------------------
------------------------------------------------------------
------------------------------------------------------------
------------------------------------------------------------
------------------------------------------------------------
------------------------------------------------------------
------------------------------------------------------------
------------------------------------------------------------
------------------------------------------------------------
------------------------------------------------------------
------------------------------------------------------------
--------------------------------------------------
>TZF28|1172689
attctgtttccactgatcattcttgaaatgttttagcagcttaattggagttcacctgtg
gtcaattcagttaattaaacatgatttgaaaaggcatacacctgtgtttataaagtctca
gggttgacggtgcatgtcaaagcacaaaccaagcatgaagacaaaggaattgtctgtagg
cctccgagacaggattgtctctccgcacaaggctggggaaggttacagaaaaatttctgc
tgctctgaaagttccaatgagcacagtggcctctgtcatccatgagtggaagatgtttgg
aaccaccaggactctccaccagagctggccggccatctaagctgattgatcaggagag-a
agggccttagtcagggaggtgaccagtaacccgatggtcactctgtctgagctccagcgt
tcttctgt--agagagcagaaccttacagcaggaaaaccatctgtgcagcaatccaccaa
ccagac--ttgtatggtagaatgg------------------------------------
------------------------------------------------------------
------------------------------------------------------------
------------------------------------------------------------
------------------------------------------------------------
------------------------------------------------------------
---------------------------------------tcagacgtgcatccggaaagt
gttcatagcgcatcaccc--------tttctacc---------------ttttttatgtt
acagccttattccaaaat------ggattaaa-tta----atttat---------gtcct
acacacaatacccc--------ataatgac-aatgtg-aaaaaaga-----------tag
tttgaaattgttgcaaatttattaaaa-ataaaaaag-----------------------
---------attc-acagcactttgccgtgaagccttaaattaagctcaggtacatt---
------------------------------------------------------------
------------------------------------------------------------
------------------------------------------------------------
------------------------------------------------------------
------------------------------------------------------------
------------------------------------------------------------
------------------------------------------------------------
------------------------------------------------------------
------------------------------------------------------------
------------------------------------------------------------
------------------------------------------------------------
------------------------------------------------------------
------------------------------------------------------------
------------------------------------------------------------
------------------------------------------------------------
------------------------------------------------------------
------------------------------------------------------------
------------------------------------------------------------
------------------------------------------------------------
------------------------------------------------------------
------------------------------------------------------------
------------------------------------------------------------
------------------------------------------------------------
------------------------------------------------------------
------------------------------------------------------------
------------------------------------------------------------
--------------------------------------------------
>TZF28|1310573
------------------------------------------------------------
------------------------------------------------------------
------------------------------------------------------------
------------------------------------------------------------
------------------------------------------------------------
------------ttttt-------------------------------------------
---------------------------------------------------tcacattgt
cattatggggtattgtgtagaattttaaagaaataaattaattg------aatccatttg
gaaggctgtaacataaaaaaatagaaaaagtgaagcagttattgattttgtttttcagct
gccgaaaggcatctg--------------aaggcgtctcagaccataaaaaacaaaattc
tatggtctgatgggactaaaattgaactctttggagtgaatgccaggcgttttgattgga
gaaaaccaggcacccctcatcaccaggctaataccatccctatagttaagcatggtggtg
gcagcatcatgccgtggggatgtttttcagcagcaggaactggaagattagtcaggatag
agggaaagatgaatgcat------------------------------------------
--------------------------------------caatgcaatgcatgcggaaagt
attcatagcgctttactt--------tttccaca------tttttttttttttttatgtt
acagccttattccaaaat------ggattcaa-tta----atgtatttcctcaacaatct
acacacaatacccc--------ataatgac-aatctg-aaaaaaaga----------ttt
gttgaaattgttgcaaatttattaaaa-acaaaaaac---ctgaaaaatcacatataca-
----gaagtattc-actcc-ctttgccgtgaagctcta-----agctcaggtacattctg
tttccactgatcgt-tcttgagatgtttcagcagcttcattggagttcagctgtggtaaa
ttcagttga-ttggacatgatttgaaa---------------------------------
------------------------------------------------------------
------------------------------------------------------------
------------------------------------------------------------
------------------------------------------------------------
------------------------------------------------------------
------------------------------------------------------------
------------------------------------------------------------
------------------------------------------------------------
------------------------------------------------------------
------------------------------------------------------------
------------------------------------------------------------
------------------------------------------------------------
------------------------------------------------------------
------------------------------------------------------------
------------------------------------------------------------
------------------------------------------------------------
------------------------------------------------------------
------------------------------------------------------------
------------------------------------------------------------
------------------------------------------------------------
------------------------------------------------------------
------------------------------------------------------------
------------------------------------------------------------
------------------------------------------------------------
--------------------------------------------------
>TZF28|1310574
------------------------------------------------------------
------------------------------------------------------------
------------------------------------------------------------
------------------------------------------------------------
------------------------------------------------------------
------------------------------------------------------------
------------------------------------------------------------
------------------------------------------------------------
------------------------------------------------------------
------------------------------------------------------------
------------------------------------------------------------
------------------------------------------------------------
------------------------------------------------------------
------------------------------------------------------------
------------------------------------------------------------
------------------------------------------------------------
------------------------------------------------------------
------------------------------------------------------------
------------------------------------------------------------
------------------------------------------------------------
------------------------------------------------------------
------------------------------------------------------------
------------------------------------------------------------
------------------------------------------------------------
------------------------------------------------------------
------------------------------------------------------------
------------------------------------------------------------
------------------------------------------------------------
------------------------------------------------------------
------------------------------------------------------------
------------------------------------------------------------
------------------------------------------------------------
------------------------------------------------------------
------------------------------------------------------------
------------------------------------------------------------
------------------------------------------------------------
------------------------------------------------------------
------------------------------------------------------------
------------------------------------------------------------
------------------------------------------------------------
------------------------------------------------------------
------------------------------------------------------------
----------------------------------------------gcaaaggctgtgaa
tgcttatgtacatg---tttttc-agagt----ttttatttgtaataaatttgggacaat
ttc-aaaaaatctttttt-----ctcattgtcattatgaggtattgtgtgtagacttttg
aggaaataaattaatttattaataaattaaatatttaattaataattaatt-aataaatt
aaa--------------------------atactttctggatgcactgta
>TZF28|1372517
------------------------------------------------------------
------------------------------------------------------------
------------------------------------------------------------
------------------------------------------------------------
------------------------------------------------------------
------------------------------------------------------------
------------------------------------------------------------
------------------------------------------------------------
------------------------------------------------------------
------------------------------------------------------------
------------------------------------------------------------
------------------------------------------------------------
------------------------------------------------------------
------------------------------------------------------------
------------------------------------------------------------
------------------------------------------------------------
------------------------------------------------------------
------------------------aacgac-aatgta-aaaaaaggag------------
-tttaatttataaaaaa------aata-aaataaaac---ctgaaaaatcacatgtaca-
----tcagtattc-acaga-----------------------------------------
----------------------------------------------------gtggtaga
gtggctaaa-ctga----------------------------------------------
------------------------------------------------------------
------------------------------------------------------------
------------------------------------------------------------
------------------------------------------------------------
------------------------------------------------------------
------------------------------------------------------------
------------------------------------------------------------
------------------------------------------------------------
------------------------------------------------------------
------------------------------------------------------------
------------------------------------------------------------
------------------------------------------------------------
------------------------------------------------------------
------------------------------------------------------------
------------------------------------------------------------
------------------------------------------------------------
------------------------------------------------------------
------------------------------------------------------------
------------------------------------------------------------
------------------------------------------------------------
------------------------------------------------------------
------------------------------------------------------------
------------------------------------------------------------
------------------------------------------------------------
--------------------------------------------------
>TZF28|1451651
------------------------------------------------------------
------------------------------------------------------------
------------------------------------------------------------
------------------------------------------------------------
------------------------------------------------------------
------------------------------------------------------------
------------------------------------------------------------
------------------------------------------------------------
------------------------------------------------------------
------------------------------------------------------------
------------------------------------------------------------
------------------------------------------------------------
------------------------------------------------------------
------------------------------------------------------------
------------------------------------------------------------
---------------ctt--------tttccaca---------------ttttttatgtt
acagccttattccaaaat------ggattaaa-tta----gtttatttcctcaaaattct
acacacaatacccc--------ataatcag-tgcatc-tgaaaagtatata-gcgcttca
ctttttcc----------------------------------------------------
------------------------------------------------------------
------------------------------------------------------------
------------------------------------------------------------
------------------------------------------------------------
------------------------------------------------------------
------------------------------------------------------------
------------------------------------------------------------
------------------------------------------------------------
------------------------------------------------------------
------------------------------------------------------------
------------------------------------------------------------
------------------------------------------------------------
------------------------------------------------------------
------------------------------------------------------------
------------------------------------------------------------
------------------------------------------------------------
------------------------------------------------------------
------------------------------------------------------------
------------------------------------------------------------
------------------------------------------------------------
------------------------------------------------------------
------------------------------------------------------------
------------------------------------------------------------
------------------------------------------------------------
------------------------------------------------------------
------------------------------------------------------------
------------------------------------------------------------
--------------------------------------------------
>TZF28|1451652
------------------------------------------------------------
------------------------------------------------------------
------------------------------------------------------------
------------------------------------------------------------
------------------------------------------------------------
------------------------------------------------------------
------------------------------------------------------------
------------------------------------------------------------
------------------------------------------------------------
------------------------------------------------------------
------------------------------------------------------------
------------------------------------------------------------
------------------------------------------------------------
------------------------------------------------------------
------------------------------------------------------------
------------------------------------------------------------
------------------------------------------------------------
------------------------------------------------------------
------------------------------------------------------------
------------------------------------------------------------
------------------------------------------------------------
------------------------------------------------------------
------------------------------------------------------------
------------------------------------------------------------
------------------------------------------------------------
------------------------------------------------------------
------------------------------------------------------------
------------------------------------------------------------
------------------------------------------------------------
------------------------------------------------------------
------------------------------------------------------------
------------------------------------------------------------
------------------------------------------------------------
------------------------------------------------------------
------------------------------------------------------------
------------------------------------------------------------
------------------------------------------------------------
------------------------------------------------------------
------------------------------------------------------------
------------------------------------------------------------
------------------------------------------------------------
------------------------------------------------------------
-----------------------------------------------caaagactataaa
tacttatatacatgtgatttttc-aggtt----ttttatttttaataaatttgcaacaat
ttt-aaaaa-tctttttt-----cgcattgt--------atgagcgtgtatag-------
------------------------------------------------------------
--------------------------------------------------
>TZF28|1451653
------------------------------------------------------------
------------------------------------------------------------
------------------------------------------------------------
------------------------------------------------------------
------------------------------------------------------------
------------------------------------------------------------
------------------------------------------------------------
------------------------------------------------------------
------------------------------------------------------------
------------------------------------------------------------
------------------------------------------------------------
------------------------------------------------------------
------------------------------------------------------------
------------------------------------------------------------
------------------------------------------------------------
------------------------------------------------------------
---gccctattccaaagt----------taat-ttg----attgttttccccaaaatacc
acaaaaaatacccc--------ttaatgacaaatgtg-aaagaagt-----------ttg
tttgaaatcaatgca-----tttgaaa---------------------------------
------agtactc-acaga-ctttccctt----ttccatatttggttatgttaaagccct
attc--------------------------------------------------------
------------------------------------------------------------
------------------------------------------------------------
------------------------------------------------------------
------------------------------------------------------------
------------------------------------------------------------
------------------------------------------------------------
------------------------------------------------------------
------------------------------------------------------------
------------------------------------------------------------
------------------------------------------------------------
------------------------------------------------------------
------------------------------------------------------------
------------------------------------------------------------
------------------------------------------------------------
------------------------------------------------------------
------------------------------------------------------------
------------------------------------------------------------
------------------------------------------------------------
------------------------------------------------------------
------------------------------------------------------------
------------------------------------------------------------
------------------------------------------------------------
------------------------------------------------------------
------------------------------------------------------------
------------------------------------------------------------
--------------------------------------------------
>TZF28|1451654
------------------------------------------------------------
------------------------------------------------------------
------------------------------------------------------------
------------------------------------------------------------
------------------------------------------------------------
------------------------------------------------------------
------------------------------------------------------------
-tttttgtaattgttgcaaatttattcaaaataaaaaaaacctgaaaaaccaaatgtgca
tca---------------------------------------------------------
------------------------------------------------------------
------------------------------------------------------------
------------------------------------------------------------
------------------------------------------------------------
------------------------------------------------------------
---------------------------------------gtatcagtgcatccggaaagc
atgcatagagcttcactt--------tttcaaac--------------tttttttatgtt
---atctcattccaaaat------ggattaaa-tta----atttatttcctcacaattct
acacacaatgcccc--------ataatgac-aatgtg-aacaaata-----------att
t-----------------------------------------------------------
------------------------------------------------------------
------------------------------------------------------------
------------------------------------------------------------
------------------------------------------------------------
------------------------------------------------------------
------------------------------------------------------------
------------------------------------------------------------
------------------------------------------------------------
------------------------------------------------------------
------------------------------------------------------------
------------------------------------------------------------
------------------------------------------------------------
------------------------------------------------------------
------------------------------------------------------------
------------------------------------------------------------
------------------------------------------------------------
------------------------------------------------------------
------------------------------------------------------------
------------------------------------------------------------
------------------------------------------------------------
------------------------------------------------------------
------------------------------------------------------------
------------------------------------------------------------
------------------------------------------------------------
------------------------------------------------------------
------------------------------------------------------------
------------------------------------------------------------
--------------------------------------------------
>TZF28|1538073
------------------------------------------------------------
------------------------------------------------------------
------------------------------------------------------------
------------------------------------------------------------
------------------------------------------------------------
------------------------------------------------------------
------------------------------------------------------------
------------------------------------------------------------
------------------------------------------------------------
------------------------------------------------------------
------------------------------------------------------------
------------------------------------------------------------
------------------------------------------------------------
------------------------------------------------------------
----------------------------------------------------aaaaaaat
at------------------------tttttaaa--------------------------
------ttgttgcaaaaaa-----taaaaaaa----------------------------
----------------------ataaaaaaaaacctggaaaaaaata-------------
----------------------------ataataaat---aaataaaatcacatctacg-
----tcagaattc-acagc-ctttgccgtaaagctctaaaatgagtttaggta-------
------------------------------------------------------------
------------------------------------------------------------
------------------------------------------------------------
------------------------------------------------------------
------------------------------------------------------------
------------------------------------------------------------
------------------------------------------------------------
------------------------------------------------------------
------------------------------------------------------------
------------------------------------------------------------
------------------------------------------------------------
------------------------------------------------------------
------------------------------------------------------------
------------------------------------------------------------
------------------------------------------------------------
------------------------------------------------------------
------------------------------------------------------------
------------------------------------------------------------
------------------------------------------------------------
------------------------------------------------------------
------------------------------------------------------------
------------------------------------------------------------
------------------------------------------------------------
------------------------------------------------------------
------------------------------------------------------------
------------------------------------------------------------
--------------------------------------------------
>TZF28|1646825
------------------------------------------------------------
-----------tgataggacatgattttaaaagacatacacctgtctatataaggtccca
gggttgacagtgcatgtcaaatcacaaaccaagcatgaagacaaaggaatcgtctgtaga
cctccgagacaggattgtgtcgaggcacaaggctggggaaggttacagaaaaatttctgc
tgctctgaaagttccaatgagcacagtggtttccatcattg--aagtggaagatgtttgg
aaccgccaggactcctc-ctagagctggtcggacatctaaaataagtaatcaggtaaa-a
ggg---------------------------------------------------------
------------------------------------------------------------
------------------------------------------------------------
------------------------------------------------------------
------------------------------------------------------------
------------------------------------------------------------
------------------------------------------------------------
------------------------------------------------------------
--------------------------------------ccttacagtgcatccggaaagt
attcatggcacttcccgt--------tttccact-------------tttatttaatttt
acaaccttattccaaaat------ggattaaa-ttg----atttaattactcaaaatttg
acacacaatacccc--------ataatgac-aatatg-aattttttt--------ttttt
tttgaaattgtttcaaatttattaaaa-ataaaaa----cctgaaaaa------------
--------------tcagc-ctttgcagtgaagctctaagttgagctcaggtacattctg
tttccattgac--------------ttttagcagcttaaatgga----taatgtggtaag
ataagttga-tttgata-------------------------------------------
------------------------------------------------------------
------------------------------------------------------------
------------------------------------------------------------
------------------------------------------------------------
------------------------------------------------------------
------------------------------------------------------------
------------------------------------------------------------
------------------------------------------------------------
------------------------------------------------------------
------------------------------------------------------------
------------------------------------------------------------
------------------------------------------------------------
------------------------------------------------------------
------------------------------------------------------------
------------------------------------------------------------
------------------------------------------------------------
------------------------------------------------------------
------------------------------------------------------------
------------------------------------------------------------
------------------------------------------------------------
------------------------------------------------------------
------------------------------------------------------------
------------------------------------------------------------
------------------------------------------------------------
--------------------------------------------------
>TZF28|1646826
------------------------------------------------------------
------------------------------------------------------------
------------------------------------------------------------
------------------------------------------------------------
------------------------------------------------------------
----------------------------------atctaagctgagttatcggcggag-a
agggcctt-gttaggcaggtgatcaaaaacccgagggtcactctgtctgagctccagcgt
tcttctgttgagagaagagaaccttacagaaggacaaccatctgtgcagcaatccaccaa
acagac--ctgtgtggtggagtggccaggcggatcccact-----ccccgcctagaattt
gccaaaaggcatctg--------------aaggactctcagaccaacaaaaactaaattc
tctggtctgatgagactaaaattgatctctttggagtgaatgccaggcgttacatttgga
ggaaaccaagaaccgctcatcaccaggctaacaccatccctacagtgaagcatggtggtg
tcagcatcatgctgtgggaattttttttagcagcaggaactggaagactagtcaggatag
agggaaagatgaat----------------------------------------------
---------------------------------------gcagcaatgtacagagacatc
ctgaatgaagacctgcttgagagtgctcttgacc--------------tcagactggggc
gactgttcaccttccggt------agattcaa-tta----atttgtttcctcaaaactca
gcacacaatactcc--------------------------------------------tt
tttaaaattgttgcaaatgtattaaaa-ataaatcaaa-gctaaataaatcagtgcattc
--gtaaagtattc-atagc-----gcttcaattttccacatttttttatgtcacagcctt
attcca---------------------------------------------------aaa
tagattcaa---------------------------------------------------
------------------------------------------------------------
------------------------------------------------------------
------------------------------------------------------------
------------------------------------------------------------
------------------------------------------------------------
------------------------------------------------------------
------------------------------------------------------------
------------------------------------------------------------
------------------------------------------------------------
------------------------------------------------------------
------------------------------------------------------------
------------------------------------------------------------
------------------------------------------------------------
------------------------------------------------------------
------------------------------------------------------------
------------------------------------------------------------
------------------------------------------------------------
------------------------------------------------------------
------------------------------------------------------------
------------------------------------------------------------
------------------------------------------------------------
------------------------------------------------------------
------------------------------------------------------------
------------------------------------------------------------
--------------------------------------------------
>TZF28|1646827
------------------------------------------------------------
------------------------------------------------------------
------------------------------------------------------------
-----------------------------------------------gaaacatttctac
tggtctgaaagtttcaatgag--cagtggcctccatcataagtaagttgaagatg-atgg
aaccaccaggactcttc-ctagagctggccggccatctaagctgagtgatcgggggag-a
agggccttagttagggaggtgatca-----------------------------------
------------------------------------------------------------
------------------------------------------------------------
------------------------------------------------------------
------------------------------------------------------------
------------------------------------------------------------
------------------------------------------------------------
------------------------------------------------------------
---------------------------------------ataacagtgcatctggaaaat
attcatagcgcttcactt--------tttccaca-------------tttttgttatgtt
--agtgttattccaaaat------gggttaaa-taa----attttttttccc------tc
acacacaatccccc--------ataataac-aatggg-gaaaaaatt----------gtt
tttgaaattgttacaaatttattgaaa-ataaaacag---ctgaaaaatcacacgtaca-
----tcagaattc-acagc-ctttgc--tgaagctctaaattgagctcaggtacattctg
tttccactgatcat-tcctgagatgtttcagcagcttcattggagttcacctgtggtaaa
atcaattga-ttggacatgatttgaaaaggcatacacctgtctatatgagggcccagggt
tgacagtgcatgtcaaagcgcaaaccaagcatgaagacaaaggaattgtctgtagac---
--------aattgtct-------gtaggctggggaaggttacagaaaca-----------
------------------------------------------------------------
------------------------------------------------------------
------------------------------------------------------------
------------------------------------------------------------
------------------------------------------------------------
------------------------------------------------------------
------------------------------------------------------------
-----------------------------------tt-----------------------
------------------------------------------------------------
------------------------------------------------------------
------------------------------------------------------------
------------------------------------------------------------
------------------------------------------------------------
------------------------------------------------------------
------------------------------------------------------------
------------------------------------------------------------
------------------------------------------------------------
------------------------------------------------------------
------------------------------------------------------------
------------------------------------------------------------
------------------------------------------------------------
------------------------------------------------------------
--------------------------------------------------
>TZF28|1749807
------------------------------------------------------------
------------------------------------------------------------
------------------------------------------------------------
------------------------------------------------------------
------------------------------------------------------------
------------------------------------------------------------
------------------------------------------------------------
------------------------------------------------------------
------------------------------------------------------------
------------------------------------------------------------
------------------------------------------------------------
------------------------------------------------------------
------------------------------------------------------------
------------------------------------------------------------
-------------------------------------------cagtgcatctggaaagt
attcatagtgcttcactt--------tatccaca--------------tttttttttttt
---gtattttacaaaatt------taattt---ttt----ttttttttcaacaaaattct
acacacaatatgtt-gaca---atgatgac-aatgtg-gaaaaaagg----------tta
tttaaaattgttgtttatttatttaaa-aaaaaataaaaaataaaaaat-----------
----aaagtattc-ccagc-ctttgccgtgaagctcttaattgagttcaggtacattctg
tttccactgatcat-tcttgagatgtttcagcagcttaattggagttcacctgaggtaaa
ttcagttga-ttgaacatgatttgaaaaggcatacacctgtctatataaagttccagggt
tgacagtgcatgtcaaaacacaaaccaagcgtgaagacaagggaattatttgtagacctc
tgagacatgattgtctcaaggcaaaatgctgagtaaggttacagaaaaa-tttctactgc
tctgaaagttccaatgagcacagtggcctctaccgttcagtagtg-------aaagatgt
ttggagccaacaggactcttt-ctagagctggccggccatccaagctgagtgatcag-gg
agaagggccttagtcagggaggcgatcaataacccgatggtcactctgtctgagctccag
cgttcttctgtggagtgaggagaaccttacagaaggacaaccatctgtgcagcaatctat
ctatcaggcctg-atggtagagtggccagacgaaagtcactccctacgtggaatttgcca
aaaggcatctaaaggcatctgaaggactctcagaccataggaaagaaaattgtctggtct
gatgagactaaaattgtactctttggggtgaatgccaggcattacgtttggagaaaatca
ggcaccgctcatcaccaggctgct----------cttaagggggcgctgctctagtggcg
accaccagaaggtggtttgcagcac-------------------------gagttgttcc
atgtatactcgtt------------------------------------------tatac
aagttgagcctgagtctgagtctgataccagctctacagtg---------------aggc
atggtggtggcagcttcatgctgtggggatgtttttttggcagcaggaactggaagacta
gacaggatagagggaaagatgaatgcagcaatgtaaagagacatcctgaaggaaagcctg
c----------tcttgacctcagactggg-------------------------------
------------------------------------------------------------
------------------------------------------------------------
------------------------------------------------------------
------------------------------------------------------------
------------------------------------------------------------
----------------------------------------------------gtaacaat
gacccaaag--------------cacaccaccaata------------------------
-------aaatcaatagagtgccttcacaac-----------------------------
--------------------------------------------------
>TZF28|1853903
------------------------------------------------------------
------------------------------------------------------------
------------------------------------------------------------
------------------------------------------------------------
------------------------------------------------------------
------------------------------------------------------------
------------------------------------------------------------
------------------------------------------------------------
------------------------------------------------------------
------------------------------------------------------------
------------------------------------------------------------
------------------------------------------------------------
------------------------------------------------------------
------------------------------------------------------------
------------------------------------------------------------
-----------tgtgatt--------tttctagt---------------ttttattttta
ataaatttgcaacaatttaa----aaaataaa-tta----attaataaaataaaaaaatc
acatgtcat----------------------tatgtg-gagaaattca----atctattt
tggaataaggttgtaacattaaaaaaatgtggaaaaa---gtaaagcactatgaatact-
------------------------------------------------------------
------------------------------------------------------------
----------ttgcagatgcactg------------------------------------
------------------------------------------------------------
------------------------------------------------------------
------------------------------------------------------------
------------------------------------------------------------
------------------------------------------------------------
------------------------------------------------------------
------------------------------------------------------------
------------------------------------------------------------
------------------------------------------------------------
------------------------------------------------------------
------------------------------------------------------------
------------------------------------------------------------
------------------------------------------------------------
------------------------------------------------------------
------------------------------------------------------------
------------------------------------------------------------
------------------------------------------------------------
------------------------------------------------------------
------------------------------------------------------------
------------------------------------------------------------
------------------------------------------------------------
------------------------------------------------------------
------------------------------------------------------------
------------------------------------------------------------
--------------------------------------------------
>TZF28|1853904
------------------------------------------------------------
------------------------------------------------------------
------------------------------------------------------------
------------------------------------------------------------
------------------------------------------------------------
------------------------------------------------------------
------------------------------------------------------------
------------------------------------------------------------
------------------------------------------------------------
------------------------------------------------------------
------------------------------------------------------------
------------------------------------------------------------
------------------------------------------------------------
------------------------------------------------------------
------------------------------------------------------------
------------------------------------------------------------
------------------------------------------------------------
------------------------------------------------------------
------------------------------------------------------------
------------------------------------------------------------
------------------------------------------------------------
------------------------------------------------------------
------------------------------------------------------------
------------------------------------------------------------
------------------------------------------------------------
------------------------------------------------------------
------------------------------------------------------------
------------------------------------------------------------
------------------------------------------------------------
------------------------------------------------------------
------------------------------------------------------------
------------------------------------------------------------
------------------------------------------------------------
------------------------------------------------------------
------------------------------------------------------------
------------------------------------------------------------
------------------------------------------------------------
------------------------------------------------------------
------------------------------------------------------------
------------------------------------------------------------
------------------------------------------------------------
------------------------------------------------------------
----------------------------------------------gtaaaggcggtgaa
tacttatgtacatgtgatttttc-agctt----ttttatttttaataaatttgcaacaat
ttc-aaaaactcttttttttccccactttgtcattatagggaattgtgtgtagaatttta
aggaaattaattaatttaatacatttcggaaaaaga---------agaacaatttggaaa
aaa----------------------------------------------a
>TZF28|1853905
------------------------------------------------------------
------------------------------------------------------------
------------------------------------------------------------
------------------------------------------------------------
------------------------------------------------------------
----accatgattcttc-ctagagctggccagccatctaagctgagtgatcagaagag-a
agggccttaacc------------------------------------------------
------------------------------------------------------------
------------------------------------------------------------
------------------------------------------------------------
------------------------------------------------------------
------------------------------------------------------------
------------------------------------------------------------
------------------------------------------------------------
---------------------------------------agggcagtgtatccataaagt
agtcatagcg----------------cttccacg--------------tttttttatgtt
acggccttattccacaat------ggattaaa-ttc----atttacttcctcacaattct
acacacaataatcc--------ataatgac-aatgtg-aaaaaaga-----------gtt
tttgaaattgttgcaaatttattcaaa-ataaaaaat---ctgaaaaatcacatgtaca-
----tcagtattc-acagc-ctttgccgtgaagttctaaattgagctcaggtacattctg
tttccactgataat-tcttgagaggttttagcagcttaactggagttcacctgtggtaaa
ttcagttga-tttaacatgatttgaaaaggcatacacctgtctatatagggtcccatggt
------tgcatgtcaaagcacaaaccaagcatgaagacaaaggaattgtctgtagacctc
cgagactggattgtcttgaggctcaaggctggggaaggttgcagaaaag-tttctgcttc
tttgaaagttccaatgagcacagtggcctccatcatgcataagtg-------gaagatgt
ttggaaccaccaggac--------------------------------------------
------------------------------------------------------------
------------------------------------------------------------
------------------------------------------------------------
------------------------------------------------------------
------------------------------------------------------------
------------------------------------------------------------
------------------------------------------------------------
------------------------------------------------------------
------------------------------------------------------------
------------------------------------------------------------
------------------------------------------------------------
------------------------------------------------------------
------------------------------------------------------------
------------------------------------------------------------
------------------------------------------------------------
------------------------------------------------------------
------------------------------------------------------------
------------------------------------------------------------
------------------------------------------------------------
------------------------------------------------------------
--------------------------------------------------
>TZF28|1853906
------------------------------------------------------------
------------------------------------------------------------
------------------------------------------------------------
------------------------------------------------------------
------------------------------------------------------------
------------------------------------------------------------
------------------------------------------------------------
------------------------------------------------------------
------------------------------------------------------------
------------------------------------------------------------
------------------------------------------------------------
------------------------------------------------------------
------------------------------------------------------------
------------------------------------------------------------
------------------------------------------------------------
------------------------------------------------------------
------------------------------------------------------------
------------------------------------------------------------
------------------------------------------------------------
------------------------------------------------------------
------------------------------------------------------------
------------------------------------------------------------
------------------------------------------------------------
------------------------------------------------------------
------------------------------------------------------------
------------------------------------------------------------
------------------------------------------------------------
------------------------------------------------------------
------------------------------------------------------------
------------------------------------------------------------
------------------------------------------------------------
------------------------------------------------------------
------------------------------------------------------------
------------------------------------------------------------
------------------------------------------------------------
------------------------------------------------------------
------------------------------------------------------------
------------------------------------------------------------
------------------------------------------------------------
------------------------------------------------------------
------------------------------------------------------------
------------------------------------------------------------
------------------------------------------ttaggcaaaggctgtgaa
tacaaatgtacatgtgatttttc-agatttttattttattttaaataaatttgcaacaat
ttc-aaaaaatcttttttt----cacattgtcattatgggactttttacataatggttga
------------------------------------------------------------
--------------------------------------------------
>TZF28|2040379
a-----------------------------------------------------------
------------------------------------------------------------
-------------------------------------------aaggaattgtctgtaga
cctccgaggcaggattgtcttgaggcacaaggctgaggaagtttacagatacatttctgc
tgctctaaaacttccagtgagcacagtggcttccatcatctgtaagt------tgtttgg
aaccacaaggactcttc-ctagagctggccggccatctaagctgagtaatcggggggaga
ggagcctcaatcagggaggtgataagtaacccgatggtcactctgtcagagctccaacgt
tccattttg---------------------------------------------------
------------------------------------------------------------
------------------------------------------------------------
------------------------------------------------------------
------------------------------------------------------------
------------------------------------------------------------
------------------------------------------------------------
----------------------------------------gaataaggcatcaggaaagt
attcatagcgcttcactt--------tttctaca---------------ttttttatgtt
acagccttattccaaaat------gaattaaa-ttc----atttatttcctcaaaattgt
acacacaatacccc--------aaaatgac-aatgtg-aaaaaaga-----------gtt
tttgaaattgttggaaatttattaaaa---------------------------------
----------------------------------------taaaatgcaggtatattcta
tttccattgatcat-tcttgagatgtttcagcagcttaacaggagttcagctgtggtcaa
ttcagttga-ttgggcatgatttgaaaaggcatacacctgtctatataaggtcccagggt
tgacagtgcatgtcaaagcacaaaccaagcatgaagacaca-------------------
------------------------------------------------------------
------------------------------------------------------------
------------------------------------------------------------
------------------------------------------------------------
------------------------------------------------------------
------------------------------------------------------------
------------------------------------------------------------
------------------------------------------------------------
------------------------------------------------------------
------------------------------------------------------------
------------------------------------------------------------
------------------------------------------------------------
------------------------------------------------------------
------------------------------------------------------------
------------------------------------------------------------
------------------------------------------------------------
------------------------------------------------------------
------------------------------------------------------------
------------------------------------------------------------
------------------------------------------------------------
------------------------------------------------------------
------------------------------------------------------------
------------------------------------------------------------
--------------------------------------------------
