# Supplementary material for: Zebrafish transposable elements show extensive diversification in age, genomic distribution, and developmental expression
Source: Genome Res. 2022 Jul;32(7):1408–23. doi: 10.1101/gr.275655.121 (PMC9341512; doi:10.1101/gr.275655.121)
Supplement: Supplemental Material [file supp_gr.275655.121_Supplementary_data_2.tar.gz › supp-data-2/L2-6_DRe.mafft.fa]

>L2-6_DRe|77410
------------------------------------------------------------
------------------------------------------------------------
------------------------------------------------------------
------------------------------------------------------------
------------------------------------------------------------
------------------------------------------------------------
------------------------------------------------------------
------------------------------------------------------------
------------------------------------------------------------
------------------------------------------------------------
------------------------------------------------------------
------------------------------------------------------------
------------------------------------------------------------
------------------------------------------------------------
------------------------------------------------------------
------------------------------------------------------------
------------------------------------------------------------
------------------------------------------------------------
------------------------------------------------------------
------------------------------------------------------------
------------------------------------------------------------
------------------------------------------------------------
------------------------------------------------------------
------------------------------------------------------------
------------------------------------------------------------
------------------------------------------------------------
------------------------------------------------------------
------------------------------------------------------------
------------------------------------------------------------
------------------------------------------------------------
------------------------------------------------------------
------------------------------------------------------------
------------------------------------------------------------
------------------------------------------------------------
------------------------------------------------------------
------------------------------------------------------------
------------------------------------------------------------
-t----------------------------------------------------------
--------------------------ctgaatata-aggattt-c-----tccaccattg
gatgcttttaaatc-------taat----tt----------aaagac-ttt-------tt
ttt-----------tact---------c----tcttgcctttgagt--------gatgc-
--a------tg----catgcta----------------------------------tttt
g-----tat----------ctgta---------------t------t-tcag--------
----tttat------aca-tat-------a------------------------------
-----------------------------at-------tt--a-g-ttctttt---at-a
---atgc------aag-----ttt------------------------------------
--atatt-ttatttc---------------------------------------------
-aattattgtaa-------------------aagtg----t--------tttg-------
-aattgac-------------------ga-------tggttgtg--------t-aaa---
----------------------attgtac-------tct------ataaa-----taaaa
----g----------ttttccttgcct---------------------------------
------------------------------------------------------------
------------------------------------------------------------
------------------------------------------------------------
------------------------------------------------------------
------------------------------------------------------------
------------------------------------------------------------
-------------------------------------t----------------------
------------------------------------------------------------
------------------------------------------------------------
------------------------------------------------------------
-----------------------------------
>L2-6_DRe|77411
------------------------------------------------------------
------------------------------------------------------------
------------------------------------------------------------
------------------------------------------------------------
------------------------------------------------------------
------------------------------------------------------------
------------------------------------------------------------
------------------------------------------------------------
------------------------------------------------------------
------------------------------------------------------------
------------------------------------------------------------
------------------------------------------------------------
------------------------------------------------------------
------------------------------------------------------------
------------------------------------------------------------
------------------------------------------------------------
------------------------------------------------------------
------------------------------------------------------------
------------------------------------------------------------
------------------------------------------------------------
------------------------------------------------------------
------------------------------------------------------------
------------------------------------------------------------
------------------------------------------------------------
------------------------------------------------------------
------------------------------------------------------------
------------------------------------------------------------
------------------------------------------------------------
------------------------------------------------------------
------------------------------------------------------------
ttagtcaaca--ttctct--cggtt---acagttggtccaaaatgcagccgccagattaa
taacag-taactaagaaaaga-------tgtcatat--ctcccctgtccttgcctcat--
tgcactggcttct-tat--ataattcag--agt---tgattttaaagtt-ctt---cttt
tc--acttataaagcat--tgcacaatt---ctgcccc--gg---cc--tatgtca----
-ttgaacttatt-----aggc--------cttatac----agc------ttgtagac---
---------cg-tt-tagat------cc-------catgaacag----------------
-------------tttcttttgtctgtccctcg--gtctcgctgcaaat-caaaaggtga
-t-------cgagc-----ttt-----ctgt------gttgc------ggccccaaggcg
ctggaac-----agtct-cc----ctctgaacatc-aggattt-c-----tccttcattg
ga---ttttaaat-----------------------------------------------
------------------------------------------------------------
------------------------------------------------------------
------------------------------------------------------------
------------------------------------------------------------
------------------------------------------------------------
------------------------------------------------------------
------------------------------------------------------------
------------------------------------------------------------
------------------------------------------------------------
------------------------------------------------------------
------------------------------------------------------------
------------------------------------------------------------
------------------------------------------------------------
------------------------------------------------------------
------------------------------------------------------------
------------------------------------------------------------
------------------------------------------------------------
------------------------------------------------------------
------------------------------------------------------------
------------------------------------------------------------
------------------------------------------------------------
-----------------------------------
>L2-6_DRe|77412
------------------------------------------------------------
------------------------------------------------------------
------------------------------------------------------------
------------------------------------------------------------
------------------------------------------------------------
------------------------------------------------------------
------------------------------------------------------------
------------------------------------------------------------
------------------------------------------------------------
------------------------------------------------------------
------------------------------------------------------------
------------------------------------------------------------
------------------------------------------------------------
------------------------------------------------------------
------------------------------------------------------------
------------------------------------------------------------
------------------------------------------------------------
------------------------------------------------------------
------------------------------------------------------------
------------------------------------------------------------
------------------------------------------------------------
------------------------------------------------------------
------------------------------------------------------------
------------------------------------------------------------
------------------------------------------------------------
------------------------------------------------------------
------------------------------------------------------------
------------------------------------------------------------
------------------------------------------------------------
------------------------------------------------------------
------------------------------------------------------------
------------------------------------------------------------
------------------------------------------------------------
------------------------aatcttgttg--------------------------
-tcatatttattc--------------------------catt-----------------
--------ttgactttagat----------------------------------------
---------------------------------------------agattagtgctgttg
tta------aaagca---gttt-----cttt----cag----------------------
-----------------------------aaagtcaagaagatgctt-------------
-----ttttaagataaga---------cctt----------gaaactgttag------tc
ctg-----------catt--------------tactacctcaaagttg--gattatagc-
--aactctttattactgtgtttg--------------------------------cctat
tt--------------cgactatgaattga---------tgtggatggttagaaacatag
c--agtcaagc--------tattg---acaa--tcacta-aaaagtg-------------
----------------------tctgc--ac--------------gttactcc----t--
---gtgcttgcct--------ttt------------------------------------
--------tcattggttagcggtcaaatt-------------------atttagctt---
-tttgttcataaaacttcattcacatctgctcagtatat-cagtatct-cttg----tcc
cattcaatgcc----------------caaaga---tccttatg----ttattccaatta
g---------------------cttcttctctttattct--cgcaacaacac---taaag
------------------------------------------------------------
------------------------------------------------------------
------------------------------------------------------------
------------------------------------------------------------
------------------------------------------------------------
------------------------------------------------------------
------------------------------------------gt----------------
------------------------------------------------------------
------------------------------------------------------------
------------------------------------------------------------
------------------------------------------------------------
-----------------------------------
>L2-6_DRe|77413
------------------------------------------------------------
------------------------------------------------------------
------------------------------------------------------------
------------------------------------------------------------
------------------------------------------------------------
------------------------------------------------------------
------------------------------------------------------------
------------------------------------------------------------
------------------------------------------------------------
------------------------------------------------------------
------------------------------------------------------------
------------------------------------------------------------
------------------------------------------------------------
------------------------------------------------------------
------------------------------------------------------------
------------------------------------------------------------
------------------------------------------------------------
------------------------------------------------------------
------------------------------------------------------------
------------------------------------------------------------
------------------------------------------------------------
------------------------------------------------------------
------------------------------------------------------------
------------------------------------------------------------
------------------------------------------------------------
------------------------------------------------------------
------------------------------------------------------------
------------------------------------------------------------
------------------------------------------------------------
------------------------------------------------------------
------------------------------------------------------------
------------------------------------------------------------
----------------------------------gttaa---------------------
-----------------------aaatcttgttg--------------------------
-ttgtattcattc--------------------------taat-----------------
--------ttaactttcgat----------------------------------------
---------------------------------------------agattagcgctgttt
tta------aaagca---gttt-----cttt----cagctaa------------------
------------gatct------gttgccaaagtcaaagagatgc-t-------------
-----ttctaagataaga---------cctt----------gaaactgttag------tc
ctg-----------catt--------------tacaacctcaaagttg--gaatattgc-
--aactcttta-tactctgtttg--------------------------------cctat
tt--------------tgactataaattga---------tgtggattattagaaacgcag
c--agccaagc--------tattg---acaa--tcacta-aaaagtg-------------
----------------------tctgc--ac--------------tttactcc----t--
---gtgcttgctt--------tct------------------------------------
--------ccattggttcgcggtcaaattccaga--------tttaaaatttagctt---
-tttgttcacaaaactttatggacatttgctcagtatat-cagtatct-cttg----tcc
catacaatgcc----------------caaaga---tccttttg----ttaatccaatta
g---------------------cttcttctctttattct--cacaacaacac---taaag
------------------------------------------------------------
------------------------------------------------------------
------------------------------------------------------------
------------------------------------------------------------
------------------------------------------------------------
------------------------------------------------------------
------------------------------------------gt----------------
------------------------------------------------------------
------------------------------------------------------------
------------------------------------------------------------
------------------------------------------------------------
-----------------------------------
>L2-6_DRe|77414
------------------------------------------------------------
------------------------------------------------------------
------------------------------------------------------------
------------------------------------------------------------
------------------------------------------------------------
------------------------------------------------------------
------------------------------------------------------------
------------------------------------------------------------
------------------------------------------------------------
------------------------------------------------------------
------------------------------------------------------------
------------------------------------------------------------
------------------------------------------------------------
------------------------------------------------------------
------------------------------------------------------------
------------------------------------------------------------
------------------------------------------------------------
------------------------------------------------------------
------------------------------------------------------------
------------------------------------------------------------
------------------------------------------------------------
------------------------------------------------------------
------------------------------------------------------------
------------------------------------------------------------
------------------------------------------------------------
------------------------------------------------------------
------------------------------------------------------------
------------------------------------------------------------
------------------------------------------------------------
------------------------------------------------------------
------------------------------------------------------------
------------------------------------------------------------
---------------------------------------------------tc---cttt
tc--acatataaagcat--tgcacaatt---ctgcccc--ag---tc--tatgtcc----
-gtgaacttata-----tggc--------catatat----agc------ttgtagac---
---------ca-tt-aaggt------ct-------catgatcag----------------
-------------tttctcttgtctatccctcg--atctcgctgcaaat-caaaaggtga
--------------------tt-----ttgt------gttgc------ggccccaaggct
gtagaac-----attct-cc----ctttgaacatc-aggattt-c-----tctattcttc
aatgcgtttaaatc-------taac----tt----------aaagac-tta-------tt
tt------------tact---------c----ccttgccttttagt--------gatgc-
--a------ta----catgtta----------------------------------tttc
t-----tat----------ctgtt---------------t------t-ttag-ta-----
-----ttac---------------------------------------------------
------------------------------------------------------------
------------------------------------------------------------
----------------------------------------------ta-ttt------aa
-ttttattgtaa--------------------agca----c--------attg-------
-gatcaac-------------------ta-------cagttg------------------
------------------------------------------------------------
------------------------------------------------------------
------------------------------------------------------------
------------------------------------------------------------
------------------------------------------------------------
------------------------------------------------------------
------------------------------------------------------------
------------------------------------------------------------
------------------------------------------------------------
------------------------------------------------------------
------------------------------------------------------------
------------------------------------------------------------
-----------------------------------
>L2-6_DRe|77415
------------------------------------------------------------
------------------------------------------------------------
------------------------------------------------------------
------------------------------------------------------------
------------------------------------------------------------
------------------------------------------------------------
------------------------------------------------------------
------------------------------------------------------------
------------------------------------------------------------
------------------------------------------------------------
------------------------------------------------------------
------------------------------------------------------------
------------------------------------------------------------
------------------------------------------------------------
------------------------------------------------------------
------------------------------------------------------------
------------------------------------------------------------
------------------------------------------------------------
------------------------------------------------------------
------------------------------------------------------------
------------------------------------------------------------
------------------------------------------------------------
------------------------------------------------------------
------------------------------------------------------------
------------------------------------------------------------
------------------------------------------------------------
------------------------------------------------------------
------------------------------------------------------------
------------------------------------------------------------
------------------------------------------------------------
------------------------------------------------------------
------------------------------------------------------------
------------------------------------------------------------
------------------------------------------------------------
------------------------------------------------------------
------------tt----------------------------------------------
---------------------------------------------gaat-----------
-------------------cttagcg-ttgc-----------------------------
------------------------------------------------------------
-----ctttgagac-----agtagat---------------cacaacattg------t--
--------------catt------------------------------------------
------------------------------------------------------------
------------c------tcatgagg------------t--------------------
------------------------------------------------------------
----------------------ccttt--gt----------------tgttttcctgtaa
---atgctcac----------tctgagaagac----------------------------
-------actacata------------------------------------ta-------
------------ctc-------------aggaaaca------------------------
taattagc-------------------ta----tcattgtcatg----------------
----------------------ttgatga-----gctct---------------------
------------------------------------------------------------
------------------------------------------------------------
------------------------------------------------------------
------------------------------------------------------------
------------------------------------------------------------
------------------------------------------------------------
------------------------------------------------------------
------------------------------------------------------------
------------------------------------------------------------
------------------------------------------------------------
------------------------------------------------------------
-----------------------------------
>L2-6_DRe|77416
c-----------------------------------------------------------
------------------------------------------------------------
------------------------------------------------------------
------------------------------------------------------------
------------------------------------------------------------
------------------------------------------------------------
------------------------------------------------------------
------------------------------------------------------------
------------------------------------------------------------
------------------------------------------------------------
------------------------------------------------------------
------------------------------------------------------------
------------------------------------------------------------
------------------------------------------------------------
------------------------------------------------------------
------------------------------------------------------------
------------------------------------------------------------
------------------------------------------------------------
------------------------------------------------------------
------------------------------------------------------------
------------------------------------------------------------
------------------------------------------------------------
------------------------------------------------------------
------------------------------------------------------------
------------------------------------------------------------
------------------------------------------------------------
------------------------------------------------------------
------------------------------------------------------------
------------------------------------------------------------
------------------------------------------------------------
------------------------------------------------------------
--------------------------------------------taccctagccctat--
tgcactggcttcc-tgt--gaaattcag--agt---ttattttaaaatc-ctt---cttt
tc--acatataaagcat--tccacaaat---ctgtacc--gg---tct-cttatca----
-gtgaacttatc-----aggtctcg------------------------ctgcaaat---
---------cg-------------------------------------------------
-----------------------------------ggctcgctgcaaat-caaaaggtga
-t-------tgagc-----ttt-----ctgt------gttgc------ggccccaaggct
ctggaac-----agtct-cc----tattgaacatc-agaattt-c-----tccatcattg
gatgcttttaaatc-------taac-----------------------ttaaa----att
tt------------ccct---------c----ccttgcctttgagg--------gacgc-
--a------ta----catgtta----------------------------------tcta
t-----tat----------ctgta---------------t------t-ttag-ta-----
-----ttac------ata-aat-------a----cat-------ata-------------
----------cttttcattt--tctt---at-----------a------tttt----t-a
---atac------aag-----ttt------------------tat---------------
---tttt-ttattaa-----------a-------------------ta-ttt------ta
-ttttattgtaa--------------------agca----t--------tttg-------
-gatcaac-------------------ta-------cggttatg--------t-aaa---
----------------------attgtac-------------------------------
------------------------------------------------------------
------------------------------------------------------------
------------------------------------------------------------
------------------------------------------------------------
------------------------------------------------------------
------------------------------------------------------------
------------------------------------------------------------
------------------------------------------------------------
------------------------------------------------------------
------------------------------------------------------------
------------------------------------------------------------
-----------------------------------
>L2-6_DRe|77417
------------------------------------------------------------
------------------------------------------------------------
------------------------------------------------------------
------------------------------------------------------------
------------------------------------------------------------
------------------------------------------------------------
------------------------------------------------------------
------------------------------------------------------------
------------------------------------------------------------
------------------------------------------------------------
------------------------------------------------------------
------------------------------------------------------------
------------------------------------------------------------
------------------------------------------------------------
------------------------------------------------------------
------------------------------------------------------------
------------------------------------------------------------
------------------------------------------------------------
------------------------------------------------------------
------------------------------------------------------------
------------------------------------------------------------
------------------------------------------------------------
------------------------------------------------------------
------------------------------------------------------------
------------------------------------------------------------
------------------------------------------------------------
------------------------------------------------------------
------------------------------------------------------------
------------------------------------------------------------
---------------------------------ttg------------------------
------------------------------------------------------------
------------------------------------------------------------
------------------------------------tga---------------------
------------------------------------------------------------
----------------------------------------aat-----------------
------------tt-taggt---------------tttggtttg----------------
-----------------------------------atataacctcaaat-----------
-ttga----taagcaggagtactg---ttttatcataat--c------------------
------------atctt---------------------------c---------------
-----tttcaaaag-------tgaa--gcctattt------aaa----------------
---------------gct-----------gtgctta---aataaac------ttga----
--a-----ataat--tatgcga----------------------------------ctgt
a--------------------aca---------------t------c-tcaacta-----
---gactac----------tgca------a------------------------------
------------------tt--cttt---gt---------atg------ttgg------a
---------------------gttcc----------------------------------
--------tcagtcc------------------------------tgtgttt--------
-ctcgattgcagct-----agctcaga-atgcagca---gc--------tctg-------
----------------------cttcttac----------------------tgaaa---
---------------agcaaatatgagac-------cat------tacac-----ttaat
---------------tttg-----------------------------------------
------------------------------------------------------------
------------------------------------------------------------
------------------------------------------------------------
------------------------------------------------------------
------------------------------------------------------------
------------------------------------------------------------
------------------------------------------------------------
------------------------------------------------------------
------------------------------------------------------------
------------------------------------------------------------
-----------------------------------
>L2-6_DRe|77418
------------------------------------------------------------
------------------------------------------------------------
------------------------------------------------------------
------------------------------------------------------------
------------------------------------------------------------
------------------------------------------------------------
------------------------------------------------------------
------------------------------------------------------------
------------------------------------------------------------
------------------------------------------------------------
------------------------------------------------------------
------------------------------------------------------------
------------------------------------------------------------
------------------------------------------------------------
------------------------------------------------------------
------------------------------------------------------------
------------------------------------------------------------
------------------------------------------------------------
------------------------------------------------------------
------------------------------------------------------------
------------------------------------------------------------
------------------------------------------------------------
------------------------------------------------------------
------------------------------------------------------------
------------------------------------------------------------
------------------------------------------------------------
------------------------------------------------------------
------------------------------------------------------------
------------------------------------------------------------
------------------------------------------------------------
------------------------------------------------------------
------------------------------------------------------------
------------------------------------------------------------
------------------------------------------------------------
------------------------------------------------------------
------------------------------------------------------------
------------------------------------------------------------
------------------------------------------------------------
------------------------------------------------------------
------------------------------------------------------------
------------------------------------------------------------
------------------------------------------------------------
------------------------------------------------------------
------------------------------------------------------------
-----------------ttt--tttt---tt-----------t------tttt----t-t
---atac------ca------gtt----------tt------t----------------t
---actt-ttatt---gtctag---------------------------ttt-------g
-ttttattgtaa--------------------agca----c--------tttg-------
-gatcaac-------------------ta-------cggttgtg--------t-aaa---
----------------------actgcgc-------tct------ataaa-----taaag
---------------tttgccttgcct---------------------------------
----------------------------------------------------tgcctt--
---------gcct-----------------------------------------------
------------------------------------------------------------
------------------------------------------------------------
------------------------------------------------------------
------------------------------------------------------------
------------------------------------------------------------
------------------------------------------------------------
------------------------------------------------------------
------------------------------------------------------------
-----------------------------------
>L2-6_DRe|77419
------------------------------------------------------------
------------------------------------------------------------
------------------------------------------------------------
------------------------------------------------------------
------------------------------------------------------------
------------------------------------------------------------
------------------------------------------------------------
------------------------------------------------------------
------------------------------------------------------------
------------------------------------------------------------
------------------------------------------------------------
------------------------------------------------------------
------------------------------------------------------------
------------------------------------------------------------
------------------------------------------------------------
------------------------------------------------------------
------------------------------------------------------------
------------------------------------------------------------
------------------------------------------------------------
------------------------------------------------------------
------------------------------------------------------------
------------------------------------------------------------
------------------------------------------------------------
------------------------------------------------------------
------------------------------------------------------------
------------------------------------------------------------
------------------------------------------------------------
------------------------------------------------------------
------------------------------------------------------------
------------------------------------------------------------
------------------------------------------------------------
------------------------------------------------------------
------------------------------------------------------------
------------------------------------------------------------
------------------------------------------------------------
------------------------------------------------------------
------------------------------------------------------------
------------------------------------------------------------
------------------------------------------------------------
---------------------tacc----tt----------aaatac-tta-------tt
tt------------tact---------c----tcttgcctttgagt--------gacgc-
--a------tg----catgtta----------------------------------tttt
t-----tat----------ttgta---------------t------t-ttag-ta-----
-----ttac------ttt-tat-------a----cgt-------at---tt---------
----------------attt--cctt---gt-----------a------tttt----t-a
---aaag------cag-----ttt-----------------------------------t
t--attt-ttatt---gtccag---------------------------ttt-------a
-ttttattgtaa--------------------agca----c--------tttg-------
-gatcaac-------------------ta-------tg----------------------
------------------------------------------------------------
------------------------------------------------------------
------------------------------------------------------------
------------------------------------------------------------
------------------------------------------------------------
------------------------------------------------------------
------------------------------------------------------------
------------------------------------------------------------
------------------------------------------------------------
------------------------------------------------------------
------------------------------------------------------------
------------------------------------------------------------
-----------------------------------
>L2-6_DRe|77420
------------------------------------------------------------
------------------------------------------------------------
------------------------------------------------------------
------------------------------------------------------------
------------------------------------------------------------
------------------------------------------------------------
------------------------------------------------------------
------------------------------------------------------------
------------------------------------------------------------
------------------------------------------------------------
------------------------------------------------------------
------------------------------------------------------------
------------------------------------------------------------
------------------------------------------------------------
------------------------------------------------------------
------------------------------------------------------------
------------------------------------------------------------
------------------------------------------------------------
------------------------------------------------------------
------------------------------------------------------------
------------------------------------------------------------
------------------------------------------------------------
------------------------------------------------------------
------------------------------------------------------------
------------------------------------------------------------
------------------------------------------------------------
------------------------------------------------------------
------------------------------------------------------------
------------------------------------------------------------
------------------------------------------------------------
------------------------------------------------------------
------------------------------------------------------------
------------------------------------------------------------
------------------------------------------------------------
------------------------------------------------------------
------------------------------------------------------------
------------------------------------------------------------
----------------------------------------------------------ct
ctggaac-----agtct-cg----ctctgaacatc-aggattt-c-----tccttcattg
gatgcttttaaatc-------gaac----tt----------aaagac-tta-------tt
ct------------tact---------c----tcttgcctttgagt--------gacgc-
--a------tg----catgtta----------------------------------t---
--attttat----------ttgta---------------t------t-ttag-ta-----
-----ttac------ttt-tat-------a----aat-------at---cc---------
----------------attt--cctt---gt-----------a------tttt----t-a
---ata---------------tca---------gtt------t----------------t
t--gttt-ttatt---gtctag---------------------------ttt-------a
-ttttattgtaa--------------------agca----c--------tttg-------
-gatcaac-------------------ta-------cggttgtg--------t-aaa---
----------------------attgtgc-------tct------ataaa-----taaag
---------------tttgccttgcc----------------------------------
------------------------------------------------------------
------------------------------------------------------------
------------------------------------------------------------
------------------------------------------------------------
------------------------------------------------------------
------------------------------------------------------------
------------------------------------------------------------
------------------------------------------------------------
------------------------------------------------------------
------------------------------------------------------------
-----------------------------------
>L2-6_DRe|77421
------------------------------------------------------------
------------------------------------------------------------
------------------------------------------------------------
------------------------------------------------------------
------------------------------------------------------------
------------------------------------------------------------
------------------------------------------------------------
------------------------------------------------------------
------------------------------------------------------------
------------------------------------------------------------
------------------------------------------------------------
------------------------------------------------------------
------------------------------------------------------------
------------------------------------------------------------
------------------------------------------------------------
------------------------------------------------------------
------------------------------------------------------------
------------------------------------------------------------
------------------------------------------------------------
------------------------------------------------------------
------------------------------------------------------------
------------------------------------------------------------
------------------------------------------------------------
------------------------------------------------------------
------------------------------------------------------------
------------------------------------------------------------
------------------------------------------------------------
------------------------------------------------------------
------------------------------------------------------------
------------------------------------------------------------
------------------------------------------------------------
------------------------------------------------------------
------------------------------------------------------------
------------------------------------------------------------
--------------------------------atac----agc------ttgtagac---
---------ca-tt-aaggt------cc-------catgatcag----------------
-------------tttcttttatcaatccctcg--gtctcgctgcaaat-caaaaggtga
-t-------caagc-----ttt-----ctgt------gttgc------ggccccaaggct
atggaac-----agtct-cc----cgttgaacatt-aggattt-c-----tccatccttg
gatacttttaaatc-------caac----tt----------gaagat-gta-------tt
tt------------tact---------c----tcttgcctttgagt--------gactc-
--a------ta----catgtaa----------------------------------tttc
t-----ata----------ctgtg---------------t------t-ttag-ta-----
-----t---------------a-------a----cac-------at---a----------
------------tttccttt--tctt---ac-----------a------tttt----t-a
---atac------aag-----ttt------------------t----------------a
t--tttt-ttatgct-c-ttaa----a-------------------ta-ttt------ta
-tctcattgtaa--------------------agca----c--------tttg-------
-aatcaac-------------------tg-------cggttgta--------t-aaa---
----------------------attgtgc-------tct------ataaa-----tcaag
---------------tttgccttg------------------------------------
------------------------------------------------------------
------------------------------------------------------------
------------------------------------------------------------
------------------------------------------------------------
------------------------------------------------------------
------------------------------------------------------------
------------------------------------------------------------
------------------------------------------------------------
------------------------------------------------------------
------------------------------------------------------------
-----------------------------------
>L2-6_DRe|77422
------------------------------------------------------------
------------------------------------------------------------
------------------------------------------------------------
------------------------------------------------------------
------------------------------------------------------------
------------------------------------------------------------
------------------------------------------------------------
------------------------------------------------------------
------------------------------------------------------------
------------------------------------------------------------
------------------------------------------------------------
------------------------------------------------------------
------------------------------------------------------------
------------------------------------------------------------
------------------------------------------------------------
------------------------------------------------------------
------------------------------------------------------------
------------------------------------------------------------
------------------------------------------------------------
------------------------------------------------------------
------------------------------------------------------------
------------------------------------------------------------
------------------------------------------------------------
------------------------------------------------------------
------------------------------------------------------------
------------------------------------------------------------
------------------------------------------------------------
------------------------------------------------------------
------------------------------------------------------------
------------------------------------------------------------
------------------------------------------------------------
------------------------------------------------tgtgcctgacca
ctataaatctcta-aa--------------------------------ctctcattcatt
tc--aga-------------------------tgtcttg--g------------------
-aggaagttg-------------------------------ct------ctttaact---
---------ta-tt-ta------------------ttatattaattacat----------
---------c--------------------------------ctcacat-ctgaatatga
-t-------taac-----attt-----ttga----------------------tctgatg
tcagaa---------------------caacagtacagaatctgcat---tactgaata-
-----tttcgaata-------acat----tctgctg------------------------
-----------------t--------------ttgtggacttagg---------------
------------------gtca---------------------------------tctgt
tatattatt----------tcttaa-----------acat------t-ttatattgacac
ttagatcacaatactctt-gaaa--------------------------tga--------
---------ctcgagtgtgt--tgttg---------------g----ggttct----g--
------------------g--gcctt----------------------------------
-------------------------gatatacagggtattaa-gtatacttaaagagaaa
-cgttcatgtaa------------at--gttgagtc-------------cttc-------
accttatcccct------gatcctatcca-----ctttggtgtt--------cctca---
----gggatctgttc-------tttgaccgc-----tcc---------------------
-----------------tgttttccctc-tac----------------------------
---------------------------------------------------atgctcc--
---ctttaagcacagtca------------------------------------------
------------------------------------------------------------
------------------------------------------------------------
------------------------------------------------------------
------------------------------------------------------------
-------------------ccacacagcatgaat--------------------------
------------------------------------------------------------
------------------------------------------------------------
------------------------------------------------------------
-----------------------------------
>L2-6_DRe|77423
------------------------------------------------------------
------------------------------------------------------------
------------------------------------------------------------
------------------------------------------------------------
------------------------------------------------------------
------------------------------------------------------------
------------------------------------------------------------
------------------------------------------------------------
------------------------------------------------------------
------------------------------------------------------------
------------------------------------------------------------
------------------------------------------------------------
------------------------------------------------------------
------------------------------------------------------------
------------------------------------------------------------
------------------------------------------------------------
------------------------------------------------------------
------------------------------------------------------------
------------------------------------------------------------
------------------------------------------------------------
------------------------------------------------------------
------------------------------------------------------------
------------------------------------------------------------
------------------------------------------------------------
------------------------------------------------------------
------------------------------------------------------------
------------------------------------------------------------
------------------------------------------------------------
------------------------------------------------------------
------------------------------------------------------------
------------------------------------------------------------
------------------------------------------------------------
------------------------------------------------------------
------------------------------------------------------------
------------------------------------------------------------
------------------------------------------------------------
------------------------------------------------------------
------------------------------------------------------------
---------------ct-cc----ctctgaacatc-aggattt-c-----tccatcattg
gatgcttttaaatc-------taat----tt----------aaagac-tta-------tt
tt------------tatt---------t-------------------cct----tgtct-
--a------ta----agtgttg----------------------------------tttc
t-----tat----------ctgta---------------t------t-ttag-ta-----
-----ttac-------------------------tgt-------aa---aca--------
------------tttccttt--actt---at-----------a------tttt----taa
---atac------cat-----ttt-------tttat------ga----------------
-----tt-ttatt-----------------------------------------------
------ctataa--------------------agca----c--------tttg-------
-aatcaac-------------------ta-------cggctgta--------t-aaa---
----------------------atgttgc-------ttt------ataaa-----taaag
---------------tttgtcttgcct---------------------------------
------------------------------------------------------------
------------------------------------------------------------
------------------------------------------------------------
------------------------------------------------------------
------------------------------------------------------------
------------------------------------------------------------
------------------------------------------------------------
------------------------------------------------------------
------------------------------------------------------------
------------------------------------------------------------
-----------------------------------
>L2-6_DRe|77424
------------------------------------------------------------
------------------------------------------------------------
------------------------------------------------------------
------------------------------------------------------------
------------------------------------------------------------
------------------------------------------------------------
------------------------------------------------------------
------------------------------------------------------------
------------------------------------------------------------
------------------------------------------------------------
------------------------------------------------------------
------------------------------------------------------------
------------------------------------------------------------
------------------------------------------------------------
------------------------------------------------------------
------------------------------------------------------------
------------------------------------------------------------
------------------------------------------------------------
------------------------------------------------------------
------------------------------------------------------------
------------------------------------------------------------
------------------------------------------------------------
------------------------------------------------------------
------------------------------------------------------------
------------------------------------------------------------
------------------------------------------------------------
------------------------------------------------------------
------------------------------------------------------------
------------------------------------------------------------
------------------------------------------------------------
------------------------------------------------------------
------------------------------------------------------------
------------------------------------------------------------
------------------------------------------------------------
------tttatt------------------------------------------------
------------tt----------------------------------------------
------------------------------------------------------------
-t-----------------ttt--------------------------------------
------------------------------------------------------------
-----------------------------tta----------------tta-------tt
cc------------tcct------------------------------------------
------------------------------------------------------------
---------------------------------------t------t-ttaa--------
------------------------------------------------------------
-------------------------------------------------tttt------a
---atttc-------------tct------------------------------------
-------------------------------------------------ctt--------
-ttttattttaa--------------------agca----c--------tttg-------
-gatcaac-------------------ta-------tggttgtt----------aaa---
----------------------ctagtgc-------tct------ataaa-----taaag
--------------cttttcctt-------------------------------------
------------------------------------------------------------
------------------------------------------------------------
------------------------------------------------------------
------------------------------------------------------------
------------------------------------------------------------
------------------------------------------------------------
------------------------------------------------------------
------------------------------------------------------------
------------------------------------------------------------
------------------------------------------------------------
-----------------------------------
>L2-6_DRe|152583
------------------------------------------------------------
------------------------------------------------------------
------------------------------------------------------------
------------------------------------------------------------
------------------------------------------------------------
------------------------------------------------------------
------------------------------------------------------------
------------------------------------------------------------
------------------------------------------------------------
------------------------------------------------------------
------------------------------------------------------------
------------------------------------------------------------
------------------------------------------------------------
------------------------------------------------------------
------------------------------------------------------------
------------------------------------------------------------
------------------------------------------------------------
------------------------------------------------------------
------------------------------------------------------------
------------------------------------------------------------
------------------------------------------------------------
------------------------------------------------------------
------------------------------------------------------------
------------------------------------------------------------
------------------------------------------------------------
------------------------------------------------------------
------------------------------------------------------------
------------------------------------------------------------
---------------------------aagatct-ag--attttgtaacgcatg--cttt
aatcttctctcggttagac--tactgcaagtctttg---taca-------ttggtctacc
ccagtcaaca--ctctct--cggct---acagttggttcagaatgcagccgccagattaa
taacag-gaactaagaaagga-------gatcaaac--ctctcctgtcctcgcctctc--
tgcactggcttcc-tat--aaaatttag--agt---tgattttaaaacc-ttt---cttt
cc--acatataaagcat--tgcacaatt---ctgcccc--gg---cc--tatgtca----
-gtgaacttatt-----aggc--------catatac----agc------ttgtagac---
---------cg-ta-aagat------cc-------catgaccag----------------
-------------ttgcttttgtctgtccctcg--gtctcgctgcaaat-caaaaggtga
-t-------cgagc-----ttt-----ctgt------gttgc------ggcactaaggct
ctggagc-----aatctccc----ctctgaacatc-aggattt-c-----tccttcattg
gatgcttttaaatc-------taat----tt----------aaagac-t-----------
------------------------------------------------------------
-----------------tctta----------------------------------tttc
t-----tat----------ttgta---------------t------t-taat--------
------------------------------------------------------------
------------------------------------------------------------
------------------------------------------------------------
------------------------------------------------------------
------------------------------------------------------------
------------------------------------------------------------
------------------------------------------------------------
------------------------------------------------------------
------------------------------------------------------------
------------------------------------------------------------
------------------------------------------------------------
------------------------------------------------------------
------------------------------------------------------------
------------------------------------------------------------
------------------------------------------------------------
------------------------------------------------------------
------------------------------------------------------------
------------------------------------------------------------
-----------------------------------
>L2-6_DRe|152584
------------------------------------------------------------
------------------------------------------------------------
------------------------------------------------------------
------------------------------------------------------------
------------------------------------------------------------
------------------------------------------------------------
------------------------------------------------------------
------------------------------------------------------------
------------------------------------------------------------
------------------------------------------------------------
------------------------------------------------------------
------------------------------------------------------------
------------------------------------------------------------
------------------------------------------------------------
------------------------------------------------------------
------------------------------------------------------------
------------------------------------------------------------
------------------------------------------------------------
------------------------------------------------------------
------------------------------------------------------------
------------------------------------------------------------
------------------------------------------------------------
------------------------------------------------------------
------------------------------------------------------------
------------------------------------------------------------
------------------------------------------------------------
------------------------------------------------------------
------------------------------------------------------------
------------------------------------------------------------
------------------------------------------------------------
------------------------------------------------------------
------------------------------------------------------------
------------------------------------------------------------
------------------------------------------------------------
------------------------------------------------------------
------------------------------------------------------------
-----------------------------------------------------------a
-c----------------------------------------------------------
------------agtct-cc----ctctgaacatc-aggattt-c-----tccttcattg
gatgcttttaaatc-------taac----tt----------aaagac-cta-------tt
tt------------tgct---------c----tcttgcctttaatg--------gacgc-
--a------tg----catgcta----------------------------------tttt
t-----ttg----------ttgta---------------t------t-ttag-ta-----
-----ttac------ttt-tat-------a----cacat-----at--------------
----------------attt--cctt---gt-----------a------tttt----t-a
---atac------cag-----ttt-----------------------------------t
t--agtt-ttatt---gtctag---------------------------tttg-------
-ttttattgtaa--------------------atca----c--------tttg-------
-gatcaac-------------------ta-------cggttgtg--------t-aaa---
----------------------attgggcgg----ttgt------gtaaa-----ttaag
---------------tttgccttgtct---------------------------------
----------------------------------------------------tgcctt--
---------tcttatca-------------------------------------------
------------------------------------------------------------
------------------------------------------------------------
------------------------------------------------------------
--------attctttccctatccccacggtctcgc-------------------------
tgcaaatcaaaaggt----------------gatcc------------------------
agatttctgtgctgtggccca---------------------------------------
-------gctctggaacagtctc-------------------------------------
------------------------------------------------------------
-----------------------------------
>L2-6_DRe|152585
------------------------------------------------------------
------------------------------------------------------------
------------------------------------------------------------
------------------------------------------------------------
------------------------------------------------------------
------------------------------------------------------------
------------------------------------------------------------
------------------------------------------------------------
------------------------------------------------------------
------------------------------------------------------------
------------------------------------------------------------
------------------------------------------------------------
------------------------------------------------------------
------------------------------------------------------------
------------------------------------------------------------
------------------------------------------------------------
------------------------------------------------------------
------------------------------------------------------------
------------------------------------------------------------
------------------------------------------------------------
------------------------------------------------------------
------------------------------------------------------------
------------------------------------------------------------
------------------------------------------------------------
------------------------------------------------------------
------------------------------------------------------------
------------------------------------------------------------
------------------------------------------------------------
------------------------------------------------------------
------------------------------------------------------------
------------------------------------------------------------
------------------------------------------------------------
------------------------------------------------------------
------------------------------------------------------------
------------------------------------------------------------
------------------------------------------------------------
------------------------------------------------------------
------------------------------------------------------------
------------------------------------------------------------
-------ttaaatc-------taac----tt----------gaagac-gta-------tt
tt------------tact---------c----ccttgcctttgagt--------gactc-
--a------ta----catgtaa----------------------------------tttt
t-----tat---------actgta---------------t------t-ttaa-ta-----
-----atac------aca-t-----------------------------cta--------
------------tttcattt--tctt---ac-----------at----ttttt----t-t
---atac------aag-----att------------------tat-------------tt
a---ttt-atatat--ttttaa----a-------------------ta-att------ta
-tctcattgtaa--------------------agca----c--------tttg-------
-gatcaac-------------------ta-------cggttgta--------t-aaa---
----------------------attgtgc-------tct------ataaa-----taaag
---------------tttgccttgcct---------------------------------
----------------------------------------------------tgcctt--
---------gcct----------------------------taaagagcactttttccaa
cttagattagtggcaaaagttaagccaaaaagatttagaaacggtgacccgtgctttaat
ctcctctcggttagactact---gcaactc-cttgtacattggtctaccccag-tcaaca
ctctctcggttacagttggtccaaaatgcag-ccgccagattgataacaggaactaagaa
aagagatcatatctcccctgtcctcgcctcattgc---actggcttccta----------
t-tagataaagagttgatttta--------aaatccttctttttacatataaagctttgc
acaattctgcc--tcggcctatgtcagtgagcttattaggccatatacagcttgtagacc
attaaggtccattaatcagtttcttctgtctgtccctcggtctcgctgcaaatcaaaggg
tgatcgaactttctgtgttgcagaccc---------------------------------
-----------------------------------
>L2-6_DRe|152586
------------------------------------------------------------
------------------------------------------------------------
------------------------------------------------------------
------------------------------------------------------------
------------------------------------------------------------
------------------------------------------------------------
------------------------------------------------------------
------------------------------------------------------------
------------------------------------------------------------
------------------------------------------------------------
------------------------------------------------------------
------------------------------------------------------------
------------------------------------------------------------
------------------------------------------------------------
------------------------------------------------------------
------------------------------------------------------------
------------------------------------------------------------
------------------------------------------------------------
------------------------------------------------------------
------------------------------------------------------------
------------------------------------------------------------
------------------------------------------------------------
------------------------------------------------------------
------------------------------------------------------------
------------------------------------------------------------
------------------------------------------------------------
------------------------------------------------------------
------------------------------------------------------------
------------------------------------------------------------
------------------------------------------------------------
------------------------------------------------------------
------------------------------------------------------------
------------------------------------------------------------
------------------------------------------------------------
------------------------------------------------------------
------------------------------------------------------------
------------------------------------------------------------
------------------------------------------------------------
------------------------------------------------------------
------------------------------------------------------------
------------------------------------------------------------
------------------------------------------------------------
------tgt----------ttttaat-----------cat------ttttat-c------
---------------ctt-tg---------------------------------------
-------------------t--tttc---at-----------------------------
------------------------------------------------------------
------------------------------------------------------------
---------taa--------------------aaca----c--------gttg-------
-----aat-------------------aa-------gcattgtg--------tatga---
----------------------aatgtgc-------cct------ataaat------aat
---------------ctttccttgcct---------------------------------
----------------------------------------------------tgcct---
------------------------------------------------------------
------------------------------------------------------------
------------------------------------------------------------
------------------------------------------------------------
------------------------tgcct-------------------------------
------------------------------------------------------------
------------------------------------------------------------
------------------------------------------------------------
------------------------------------------------------------
-----------------------------------
>L2-6_DRe|152587
------------------------------------------------------------
------------------------------------------------------------
------------------------------------------------------------
------------------------------------------------------------
------------------------------------------------------------
------------------------------------------------------------
------------------------------------------------------------
------------------------------------------------------------
------------------------------------------------------------
------------------------------------------------------------
------------------------------------------------------------
------------------------------------------------------------
------------------------------------------------------------
------------------------------------------------------------
------------------------------------------------------------
------------------------------------------------------------
------------------------------------------------------------
------------------------------------------------------------
------------------------------------------------------------
------------------------------------------------------------
------------------------------------------------------------
------------------------------------------------------------
------------------------------------------------------------
------------------------------------------------------------
------------------------------------------------------------
------------------------------------------------------------
------------------------------------------------------------
------------------------------------------------------------
------------------------------------------------------------
------------------------------------------------------------
------------------------------------------------------------
------------------------------------------------------------
------------------------------------------------------------
------------------------------------------------------------
-----------------------------------------ac-----------------
------------tt-ataga----------------------------------------
--------------------------------------------------c---ctattt
-t-------tacac-----tatag---cttttga-ttgatac------atgcctgtta-t
tt-----------ttat------tcttatatttcttatagatc-t-----ttttttactc
tctagctttcgact-------gatg----ta----------tgtctg-tta-------tt
tt------------ta-t------------------------------------------
------------------------------------------------------------
---------------------------------------tc-----c-tata--------
------------------------------------------------------------
-------------------------------------------------tttt-------
------------------------------------------------------------
------------------------------------------------------------
------------------------------------------------------------
------------------------------------------------------------
------------------------------------------------------------
------------------------------------------------------------
------------------------------------------------------------
------------------------------------------------------------
------------------------------------------------------------
------------------------------------------------------------
------------------------------------------------------------
------------------------------------------------------------
------------------------------------------------------------
------------------------------------------------------------
------------------------------------------------------------
------------------------------------------------------------
-----------------------------------
>L2-6_DRe|152588
------------------------------------------------------------
------------------------------------------------------------
------------------------------------------------------------
------------------------------------------------------------
------------------------------------------------------------
------------------------------------------------------------
------------------------------------------------------------
------------------------------------------------------------
------------------------------------------------------------
------------------------------------------------------------
------------------------------------------------------------
------------------------------------------------------------
------------------------------------------------------------
------------------------------------------------------------
------------------------------------------------------------
------------------------------------------------------------
------------------------------------------------------------
------------------------------------------------------------
------------------------------------------------------------
------------------------------------------------------------
------------------------------------------------------------
------------------------------------------------------------
------------------------------------------------------------
------------------------------------------------------------
------------------------------------------------------------
------------------------------------------------------------
------------------------------------------------------------
------------------------------------------------------------
------------------------------------------------------------
------------------------------------------------------------
------------------------------------------------------------
--------------------------------------------tgtccttgcctcat--
tacactggcttca----------------tagt---tgattttaagatc-ctt---cttt
tc--gcatgtaaattag--gccataaat------------ag--tcca------------
-------ttatt-----aggc--------cttatta----ggc-----------------
---------ca-tt-aagga------ct-------tatgataag----------------
-------------tttcttttgtctgtccctcg--gtctcactgcaaat-caaaacgtga
-t-------caagc-----ttt-------------gtgttgc------aaccccaagggt
ctagaac-----agtct-cc----ctttgaacatt-aggattt-c-----tccatcgttg
gattctttgataat-------ctaa----ta----------aaaag--------------
---------------aca---------c----ccttgcgtttgagt--------taagc-
--a------tg----cat-----------------------------------ttttttc
a-----tat----------ctgta--------------tt------t-cagt-ta-----
-----ttac------ata-tat-------aat----------------------------
-----------------gtt--tctt---at-----------a-------ttt----t-a
---atac------aag-----ttt------------------tat-------------gt
t-----t-tttatt--tattaa----a-------------------tg-ttt------ta
-ttttattgtaa--------------------agcg----c--------tttg-------
-gatcaac-------------------ta-------cagttgtg--------t-aaa---
----------------------attgtgc-------tc--------taaa-----taacg
---------------cttgccttgcct---------------------------------
----------------------------------------------------tatttt--
------------------------------------------------------------
------------------------------------------------------------
------------------------------------------------------------
------------------------------------------------------------
------------------------------------------------------------
------------------------------------------------------------
------------------------------------------------------------
------------------------------------------------------------
------------------------------------------------------------
-----------------------------------
>L2-6_DRe|152589
------------------------------------------------------------
------------------------------------------------------------
------------------------------------------------------------
------------------------------------------------------------
------------------------------------------------------------
------------------------------------------------------------
------------------------------------------------------------
------------------------------------------------------------
------------------------------------------------------------
------------------------------------------------------------
------------------------------------------------------------
------------------------------------------------------------
------------------------------------------------------------
------------------------------------------------------------
------------------------------------------------------------
------------------------------------------------------------
------------------------------------------------------------
------------------------------------------------------------
------------------------------------------------------------
------------------------------------------------------------
------------------------------------------------------------
------------------------------------------------------------
------------------------------------------------------------
------------------------------------------------------------
-----acaatta------------------------------------------------
-------------------------------------------tgcacaattacgccaag
aatctctga-gttatttttgattcacttttgcagtttggcaagca------tgtaaatgc
agttgtgaaaagcag--ctttttccaacttata--atggtggcaaaagttaaacca-ttt
ctttcta-----aaaaaaaa-------aaaatttaaaagaaattgtaatccacg--cttt
aatttcctctcgattagac--tacttcaactctttg---taca-------ttggtctacc
tcagtcaacactct------tggtt---acagttgattccgaa---------cagataaa
taacag-gaactaagaaaaga-------gatcatat--cttgtt----------------
-------------atttt-aaaattgagt-------tgattttaaaatc-ctt---cttt
tc--acaaataaagcat--tgcacaatt---ctgcccc--gg---tc--tatatca----
-gtgaa-ttgtt-----cggc--------catatac----agc------ttgtttac---
---------cg-tt-aaggt------cc-------aatgatcag----------------
-------------tttcgtttgtctgtccctcg--ctcttgatgcaaat-caaaaggtga
-t-------caagc-----ttg-----ctgt------gttgc------ggccccaaggct
ctggaac-----agtct-ct----ctttgaacacc-aggattt-c-----tcaatcaatg
gatgcttttgaatc-------taac----tt----------agag---tta-------tt
tt------------tact---------c----ccttgcctttgagt--------gatgc-
--a------tg----catgtta----------------------------------tttc
g-----tat----------ctgta---------------t------t-ttag-tt-----
-----ttat--------------------a----tat-----------------------
------------------------------------------a------tttt----t-a
---ttac------aag-----ttt------------------------------------
---ttttcttttttt---------------------------c------ttt--------
-cttttttttaa--------------------agca----c--------ttta-------
-gatcaac-------------------ta-------cggttgtg--------t-------
------------------------------------------------------------
------------------------------------------------------------
------------------------------------------------------------
------------------------------------------------------------
------------------------------------------------------------
------------------------------------------------------------
------------------------------------------------------------
------------------------------------------------------------
------------------------------------------------------------
------------------------------------------------------------
------------------------------------------------------------
------------------------------------------------------------
-----------------------------------
>L2-6_DRe|152590
------------------------------------------------------------
------------------------------------------------------------
------------------------------------------------------------
------------------------------------------------------------
------------------------------------------------------------
------------------------------------------------------------
------------------------------------------------------------
------------------------------------------------------------
------------------------------------------------------------
------------------------------------------------------------
------------------------------------------------------------
------------------------------------------------------------
------------------------------------------------------------
------------------------------------------------------------
------------------------------------------------------------
------------------------------------------------------------
------------------------------------------------------------
------------------------------------------------------------
------------------------------------------------------------
------------------------------------------------------------
------------------------------------------------------------
------------------------------------------------------------
------------------------------------------------------------
------------------------------------------------------------
------------------------------------------------------------
------------------------------------------------------------
------------------------------------------------------------
------------------------------------------------------------
------------------------------------------------------------
------------------------------------------------------------
------------------------------------------------------------
------------------------------------------------------------
------------------------------------------------------------
------------------------------------------------------------
------------------------------------------------------------
------------------------------------------------------------
------------------------------------------------------------
------------------------------------------------------------
------------------------------------------------------------
------------------------------------------------------------
--------------------------------------------------------tat-
--g------tg----tatttca----------------------------------gtta
t-----tac----------atata---------------t------t-gtgt-tc-----
------------------------------------------------------------
----------------attt--tctt---at-----------a------tttc----t-a
---atac------aag-----tat------------------tattcta--------ttt
t--ttat-ttaatta-----------a-------------------ta-ttt------aa
-ttttattgtaa--------------------agca----c--------tttg-------
-gatcaac-------------------ta-------cggttgtg--------t-aaa---
----------------------aaaa----------ata------aataa-----ataaa
---------------tctgccttgcct---------------------------------
----------------------------------------------------tgcct---
------------------------------------------------------------
------------------------------------------------------------
------------------------------------------------------------
------------------------------------------------------------
------------------------------------------------------------
------------------------------------------------------------
------------------------------------------------------------
------------------------------------------------------------
------------------------------------------------------------
-----------------------------------
>L2-6_DRe|152591
------------------------------------------------------------
------------------------------------------------------------
------------------------------------------------------------
------------------------------------------------------------
------------------------------------------------------------
------------------------------------------------------------
------------------------------------------------------------
------------------------------------------------------------
------------------------------------------------------------
------------------------------------------------------------
------------------------------------------------------------
------------------------------------------------------------
------------------------------------------------------------
------------------------------------------------------------
------------------------------------------------------------
------------------------------------------------------------
------------------------------------------------------------
------------------------------------------------------------
------------------------------------------------------------
------------------------------------------------------------
------------------------------------------------------------
------------------------------------------------------------
------------------------------------------------------------
-------------------atgcc------------------------------------
------------------------------------------------------------
----------------------------------------------------------ag
aatctcgga-gttatctttgatccactcttgcagtttgacaaaca------tgtaaatgc
ggttgtgaagagcag--tttcttccagcttaga--ttggtggcaaaagttaaacgc-ttt
ctttct----------aaaa-------aagattt-ag--aaatcgtaacccatg--cttt
aatctcctctcggttagac--tactgcaattctttg---tata-------ttggcctacc
tcagtcaaca--ctctct--cggct---acagctggtccaaaatgcagccgcctgattaa
taagag-gaactaagaaaaga-------gatcatat--ctcccctgtccttgcctcat--
tgcactggctacc-tat--aaaatacag--ggt---tgattttaaaatt-ctt---cttt
tc--acttataaagctt--tgcacaatt---ctgcccc--gg---cc--tatgtca----
-gcgagcttatt-----aggc--------catatac----agc------ttgtagat---
---------tc-tt-aagat------ca-------catgatcag----------------
-------------tttcttttgtctgtccctcg--gtctcgctgcaagt-caaagggtga
-t-------cgagc-----ttt-----cagt------gttgc------ggccccaaggct
ctggaat-----agtct-cc----ctctgaacatc-agaatct-c-----tccttctttg
gatgcttttaaatc-------taac----tt----------aaagac-aca-------tt
tt------------tact---------c----tcttgcctttgact--------gatgc-
--a------tg----catgtta----------------------------------tttt
tg-tattat----------ttata---------------t------t-ttag-ta-----
-----ttat------ttt-taa-------a----tat-------a---------------
-----------------ttt--tatt---gt-----------a------tttt----t-a
---atac------cag-----tta----------tt------t----------------t
t--agtt-ttatt---gtctag---------------------------ttt-------a
-ttttattgtat--------------------agca----c--------tttg-------
-gatcaac-------------------ta-------cggttgtg--------t-taa---
----------------------attgtgc-------tct------ataaa-----taaag
---------------tttgccttgcct---------------------------------
----------------------------------------------------tgcctt--
---------gcct-----------------------------------------------
------------------------------------------------------------
------------------------------------------------------------
------------------------------------------------------------
------------------------------------------------------------
------------------------------------------------------------
------------------------------------------------------------
------------------------------------------------------------
------------------------------------------------------------
-----------------------------------
>L2-6_DRe|152592
------------------------------------------------------------
------------------------------------------------------------
------------------------------------------------------------
------------------------------------------------------------
------------------------------------------------------------
------------------------------------------------------------
------------------------------------------------------------
------------------------------------------------------------
------------------------------------------------------------
------------------------------------------------------------
------------------------------------------------------------
------------------------------------------------------------
------------------------------------------------------------
------------------------------------------------------------
------------------------------------------------------------
------------------------------------------------------------
------------------------------------------------------------
------------------------------------------------------------
------------------------------------------------------------
------------------------------------------------------------
------------------------------------------------------------
------------------------------------------------------------
------------------------------------------------------------
------------------------------------------------------------
------------------------------------------------------------
------------------------------------------------------------
------------------------------------------------------------
------------------------------------------------------------
------------------------------------------------------------
------------------------------------------------------------
----------------------------------------------------cacattaa
taacag-gatgtaagaaaaga-------gataatat--ctcccct---------------
------------------------------------------------------------
------------------------------------------------------------
------------------------------------------------------------
------------------ct------cc-------catgatcag----------------
-------------tttcttttgtctgtccctcg--gtcttactgcaaat-taaaaggtaa
-t-------cgagc-----ttt-----ctgt------gttgc------ggccccaaggct
ctggaac-----agtct-ct----ctctaaacatt-aggattt-c-----tccatcaatg
gatgcctttatatt-------taac----tt----------aaagac-tta-------tt
tt------------tact--------ac----ccttgtctttgagt--------gatgc-
--a------tg----tgtgtaatt------------------------------------
-------------------tt---------------------------------------
------------------------------------------------------------
------------------------------------------------------------
------------------------------------------------------------
-----------tt----------------------------------------------a
-ttttgtagtac--------------------agcg----c--------tttg-------
-gatcaac-------------------ta-------cggttgtg--------t-aaa---
----------------------attgtgc-------tgc------ata---------aag
---------------tttgccttgcct---------------------------------
------------------------------------------------------------
------------------------------------------------------------
------------------------------------------------------------
------------------------------------------------------------
------------------------------------------------------------
------------------------------------------------------------
------------------------------------------------------------
------------------------------------------------------------
------------------------------------------------------------
------------------------------------------------------------
-----------------------------------
>L2-6_DRe|152593
------------------------------------------------------------
------------------------------------------------------------
------------------------------------------------------------
------------------------------------------------------------
------------------------------------------------------------
------------------------------------------------------------
------------------------------------------------------------
------------------------------------------------------------
------------------------------------------------------------
------------------------------------------------------------
------------------------------------------------------------
------------------------------------------------------------
------------------------------------------------------------
------------------------------------------------------------
------------------------------------------------------------
------------------------------------------------------------
------------------------------------------------------------
------------------------------------------------------------
------------------------------------------------------------
------------------------------------------------------------
------------------------------------------------------------
------------------------------------------------------------
------------------------------------------------------------
------------------------------------------------------------
------------------------------------------------------------
------------------------------------------------------------
------------------------------------------------------------
------------------------------------------------------------
------------------------------------------------------------
-----------------------------ccttctgt-------------ttgctgcttc
ccagtc--------------aagttc----ag----------------------------
------------------------------------------------------------
--------------cat-------------------tgattttaagatg-------ttgt
tc-----------------------------ctgcttt----------------------
---------------taaagg--------tatacac----aac---tcttccccaaacta
tctc--------tt-agggt------ctcat-----------------------------
---------------------------------------------atat-----------
---------cgacc----------------a---g--gtcactc----------------
------------agatc------acgtaatcagtc-actgtt-----------------g
actgttccaaggtc-------taaa----------------aagaaa-tcgaa-----ag
tt------------gacc----g----c--------------------g---------c-
-aa-----tcgc---tgtggta--------------------------------------
------------------gccaca---------------a--------ttgtgga-----
---------------------------ata--------------gt--------------
----------------cttt--ccct---gt-----------aca-----tct------g
ag-agaca----------------------------------------------------
--------ttgtctt-tttagg----gt---------------------ttt------tg
-tagcacagttg------------------aagaca----ca-------ttt--------
------------------------------------------------------------
------------------------------------------------------------
------------------------------------------------------------
------------------------------------------------------------
------------------------------------------------------------
------------------------------------------------------------
------------------------------------------------------------
------------------------------------------------------------
------------------------------------------------------------
------------------------------------------------------------
------------------------------------------------------------
------------------------------------------------------------
------------------------------------------------------------
-----------------------------------
>L2-6_DRe|152594
------------------------------------------------------------
------------------------------------------------------------
------------------------------------------------------------
------------------------------------------------------------
------------------------------------------------------------
------------------------------------------------------------
------------------------------------------------------------
------------------------------------------------------------
------------------------------------------------------------
------------------------------------------------------------
------------------------------------------------------------
------------------------------------------------------------
------------------------------------------------------------
------------------------------------------------------------
------------------------------------------------------------
------------------------------------------------------------
------------------------------------------------------------
------------------------------------------------------------
------------------------------------------------------------
------------------------------------------------------------
------------------------------------------------------------
------------------------------------------------------------
------------------------------------------------------------
--------------------------accgac-attaagac--ctggatg-accaaaaac
tctctgcaactaaatgaaaataatacagaagtg--ttattattaggtcccgctgctgcca
actattgaat-taaaactcagcttgtcttcctacataacaatctgcacaatcacgccaag
aatctcgga-ggtatctttgatccactcttgcagtttgataaactaaaacatgtaaatgc
agttgtgaagagcag------------cttaga--ttggtggcaaaagttaagccg-ttt
cttcat----------------------------------------aacacatg--cttt
aatgtcctctgggttagac--tactgcaactccttg---taca-------ttggtctacc
tcagtcaaca--ctctct--cggtt---acatttggtccaaaatgcagaagacagattaa
taacag-caactaagaaaaga-------gatcatatatctcccctgtcctcgcctcat--
tgcagtggcttcc-tat--aaaattcag--agt---tgattttaaaatc-ctt---cttt
tc----acattaagcat--tgcacaatt---ctgcccc--gg---cc--tatgtca----
-gtgagcttatt-----aggc--------cttatac----agc------ttgtagag---
---------cg-ct-aagat------cc-------catgaccag----------------
-------------tttcttttgtctgtccctcg--gtctcgctgcaaat-caaaaggtga
-t-------cgagc-----tct-----ctgt------gttgc------ggccccgaggct
ctggaac-----aatct-cc----ctctgaacatc-agggttt-------ccctttattg
gatgcttttaaatc-------taat----tt----------ttagat-------------
------------------------------------------------------------
--------------------------------------------------------ctta
t------------------ctgta---------------t------t-ttag-ta-----
-----ttac------tta-tat--------------------------------------
-------------ttccttt--tctt---at-----------a------tttt----t-a
---atcg------cag-----ttt---------att------ta----------------
-------------------------------------------------ttt------ta
-ttttattgtaa--------------------agca----c--------tttg-------
-gatcaac-------------------ta-------cggttgtg--------t-gaa---
----------------------attgagc-------tct------attaa-----taaag
---------------tttgccttgc-----------------------------------
------------------------------------------------------------
------------------------------------------------------------
------------------------------------------------------------
------------------------------------------------------------
------------------------------------------------------------
------------------------------------------------------------
------------------------------------------------------------
------------------------------------------------------------
------------------------------------------------------------
------------------------------------------------------------
-----------------------------------
>L2-6_DRe|225226
------------------------------------------------------------
------------------------------------------------------------
------------------------------------------------------------
------------------------------------------------------------
------------------------------------------------------------
------------------------------------------------------------
------------------------------------------------------------
------------------------------------------------------------
------------------------------------------------------------
------------------------------------------------------------
------------------------------------------------------------
------------------------------------------------------------
------------------------------------------------------------
------------------------------------------------------------
------------------------------------------------------------
------------------------------------------------------------
------------------------------------------------------------
------------------------------------------------------------
------------------------------------------------------------
------------------------------------------------------------
------------------------------------------------------------
------------------------------------------------------------
------------------------------------------------------------
------------------------------------------------------------
------------------------------------------------------------
------------------------------------------------------------
------------------------------------------------------------
------------------------------------------------------------
------------------------------------------------------------
------------------------------------------------------------
------------------------------------------------------------
------------------------------------------------------------
------------------------------------------------------------
------------------------------------------------------------
----------------------------------------gac-----------------
------------tt----------------------------------------------
---------------------------------------------gaat---gcatgtac
-t-------cgaggc----------------------actgc------------------
------------------attaa-------------tggatttcc---------------
-----tcatgtctc-----aagaac-----------------agaac-----------tt
tt------------tctg------------------------------------------
---------ta----aacatca------------------------------gatatttt
tcttcatat--c-------gtgtgcacttg---------t------t-ttgtgtg-----
---gagtgc-------cc-caggg------------------------------------
-----------------------------at---------cgg------tttt-------
------------------------------------------------------------
------------------------------------------------------------
--------------------------------ggga----ct-------tttgc------
---------------------------ta----tttt-----------------------
----------------------------c-------cct------ttacat----taaat
---------g-----cttcccttaa-----------------------------------
------------------------------------------------------------
------------------------------------------------------------
------------------------------------------------------------
------------------------------------------------------------
------------------------------------------------------------
------------------------------------------------------------
------------------------------------------------------------
------------------------------------------------------------
------------------------------------------------------------
------------------------------------------------------------
-----------------------------------
>L2-6_DRe|225227
------------------------------------------------------------
------------------------------------------------------------
------------------------------------------------------------
------------------------------------------------------------
------------------------------------------------------------
------------------------------------------------------------
------------------------------------------------------------
------------------------------------------------------------
------------------------------------------------------------
------------------------------------------------------------
------------------------------------------------------------
------------------------------------------------------------
------------------------------------------------------------
------------------------------------------------------------
------------------------------------------------------------
------------------------------------------------------------
------------------------------------------------------------
------------------------------------------------------------
------------------------------------------------------------
------------------------------------------------------------
------------------------------------------------------------
------------------------------------------------------------
------------------------------------------------------------
------------------------------------------------------------
------------------------------------------------------------
------------------------------------------------------------
------------------------------------------------------------
------------------------------------------------ttaaaccc-ttt
ctttct--------aaaaaa-------aaga----tg--aaatcataacccgtg--cttt
aatctcctctcggttagac--tactgcaactctttg---taca-------ttggcctacc
tcagtca-----ctctct--cggct---acagttggtccaaaatgcagccgccagattaa
taacag-gaactaagagaaaa-------gatcacat--ctcacctgtcctcgcctcat--
tgcac-------------------------------------taaaatt-ctt---cttt
tc--acttataaagctt--tgcacaatt---ctgcccc--gg---cc--tatgtca----
-gtaagcttatt-----aggc--------catatac----agc------ttctagac---
---------cg-tt-aagat------cc-------catgaccag----------------
-------------ttccttttgtctgtccctcg--gtctcgctgcaagt-caaaaggtga
-t-------cgagc-----ttt-----tagt------tttgc------gg-cccaaggct
ctggaac-----agtct-cc----ctctgaacatc-agaatct-c-----tccttctttg
gatgcttttaaatc-------taaa----tt----------aaagac-ttg-------tt
tt------------tact---------c----tcttgcccttgact--------gatgc-
--a------tg----catgtta----------------------------------tttt
t--tattat----------ttgta---------------t------t-ttaa-ta-----
-----ttac------ttt-taa-------a----tat-------a---------------
-----------------ttt--cttt---gt-----------a------tttt----t-a
---atac------tag-----tgt----------tt------t----------------t
t--agt-------------------------------------------ttt-------a
-ttttattgtaa--------------------agca----c--------tttg-------
-gatcaac-------------------ta-------cggttgtg--------t-aaa---
----------------------actgtgc-------tct------ataaa-----taaag
---------------tttgcctttgcc---------------------------------
----------------------------------------------------tgtgcc--
---------t--------------------------------------------------
------------------------------------------------------------
------------------------------------------------------------
------------------------------------------------------------
------------------------------------------------------------
------------------------------------------------------------
------------------------------------------------------------
------------------------------------------------------------
------------------------------------------------------------
-----------------------------------
>L2-6_DRe|225228
------------------------------------------------------------
------------------------------------------------------------
------------------------------------------------------------
------------------------------------------------------------
------------------------------------------------------------
------------------------------------------------------------
------------------------------------------------------------
------------------------------------------------------------
------------------------------------------------------------
------------------------------------------------------------
------------------------------------------------------------
------------------------------------------------------------
------------------------------------------------------------
------------------------------------------------------------
------------------------------------------------------------
------------------------------------------------------------
------------------------------------------------------------
------------------------------------------------------------
------------------------------------------------------------
------------------------------------------------------------
------------------------------------------------------------
------------------------------------------------------------
------------------------------------------------------------
------------------------------------------------------------
------------------------------------------------------------
------------------------------------------------------------
------------------------------------------------------------
------------------------------------------------------------
------------------------------------------------------------
------------------------------------------------------------
------------------------------------------------------------
------------------------------------------------------------
------------------------------------------------------------
------------------------------------------------------------
------------------------------------------------------------
------------------------------------------------------------
------------------------------------------------------------
------------------------------------------------------------
------------------------------------------------------------
------------------------------------------------------------
------------------------------------------------------------
------------------------------------------------------------
----------------------ta---------------t------t-ttag-ta-----
-----ttac------ttt-taa-------a----tat-------a---------------
-----------------ttt--tatt---gt-----------a------tttt----t-a
---atac------cag-----tta----------tt------t----------------t
t--agtt-ttatt---gtctag---------------------------ttt-------a
-ttttattgtaa--------------------agca----c--------tttg-------
-gatcaac-------------------ta-------cggttgtg--------t-taa---
----------------------attgtgt-------tct------ataaa-----taaag
---------------tttgccttgcct---------------------------------
----------------------------------------------------tgcctt--
---------gcc------------------------------------------------
------------------------------------------------------------
------------------------------------------------------------
------------------------------------------------------------
------------------------------------------------------------
------------------------------------------------------------
------------------------------------------------------------
------------------------------------------------------------
------------------------------------------------------------
-----------------------------------
>L2-6_DRe|225229
------------------------------------------------------------
------------------------------------------------------------
------------------------------------------------------------
------------------------------------------------------------
------------------------------------------------------------
------------------------------------------------------------
------------------------------------------------------------
------------------------------------------------------------
------------------------------------------------------------
------------------------------------------------------------
------------------------------------------------------------
------------------------------------------------------------
------------------------------------------------------------
------------------------------------------------------------
------------------------------------------------------------
------------------------------------------------------------
------------------------------------------------------------
------------------------------------------------------------
------------------------------------------------------------
------------------------------------------------------------
------------------------------------------------------------
------------------------------------------------------------
------------------------------------------------------------
------------------------------------------------------------
------------------------------------------------------------
------------------------------------------------------------
------------------------------------------------------------
------------------------------------------------------------
---------------------------------------------------------tct
aatctactctcagttagac--tactgcaattttttg---taca-------gtggtctacc
tcagtcaaca---------tcagtt---gcagttggtccagaatgcagccaccagattaa
aaacag-gaactaagaaaaga-------gatcatat--ctcccctgtccttgcctcat--
tgcactggcttcc-tat--aaaatttaa--agt---tgattttaaaatc-ctt---cttt
tc--acttataaagcat--tacccaatt---ctaccct----------------------
-gtgaacgtatt-----aggc--------catatac----agc------ttgtagac---
---------cg-tt-aagat------cc-------tatgaccag----------------
-------------tttcttttgtctgtccctcg--gtctccctgcaaat-caaaaggtga
tt-------cgagc-----ttt-----ctgt------gttgc------aaacccaagact
ctggaac-----aatct-cc----ctctgaacatc-agaattt-c-----tccttcattg
gatgcttttaaatc-------taat----tt----------aaagac-tta-------tt
tt------------tact---------c----ccttgcctttgaga-------g------
--a------------catgtta----------------------------------tttc
t-----aat----------cggta------------------------ttaa--------
---------------att-cat-------a----cgt-------ata-------------
------------ttcacttt--tctt---at-----------a------tttt----t-a
a--atac------cat-----tct------------------------------------
--------ttatt-------------a----------------------ttt------ta
-ttttattgtaa--------------------agca----c--------tttg-------
-gatgaac-------------------ta-------cggttgtg--------t-aaa---
----------------------attgtgc-------tct------ataaa-----taaag
---------------tttgccttgcc----------------------------------
------------------------------------------------------------
------------------------------------------------------------
------------------------------------------------------------
------------------------------------------------------------
------------------------------------------------------------
------------------------------------------------------------
------------------------------------------------------------
------------------------------------------------------------
------------------------------------------------------------
------------------------------------------------------------
-----------------------------------
>L2-6_DRe|225230
------------------------------------------------------------
------------------------------------------------------------
------------------------------------------------------------
------------------------------------------------------------
------------------------------------------------------------
------------------------------------------------------------
------------------------------------------------------------
------------------------------------------------------------
------------------------------------------------------------
------------------------------------------------------------
------------------------------------------------------------
------------------------------------------------------------
------------------------------------------------------------
------------------------------------------------------------
------------------------------------------------------------
------------------------------------------------------------
------------------------------------------------------------
------------------------------------------------------------
------------------------------------------------------------
------------------------------------------------------------
------------------------------------------------------------
------------------------------------------------------------
------------------------------------------------------------
------------------------------------------------------------
------------------------------------------------------------
------------------------------------------------------------
------------------------------------------------------------
------------------------------------------------------------
------------------------------------------------------------
------------------------------------------------------------
------------------------------------------------------------
------------------------------------------------------------
------------------------------------------------------------
------------------------------------------------------------
------------------------------------------------------------
------------------------------------------------------------
------------------------------------------------------------
------------------------------------------------------------
-------------gtta---------------------------t---------------
-----ttttaa-------------------------------------------------
---------------gct-----------gtttgtt------------------------
------------------------------------------------------------
------------------------------------------------------------
-------at----------tgct------a------------------------------
------------------gt--ctct---gc---------tga------tttt------a
---------------------ttagc----------------------------------
--------tgaaa-----------------------------------------------
--------------------------------agca---cg--------c----------
-----------------------tgggtaa----------------------cgaaa---
---------------gcttgaaatcgtgc-------tac------ataaa-----taaaa
---------------ttt------------------------------------------
------------------------------------------------------------
------------------------------------------------------------
------------------------------------------------------------
------------------------------------------------------------
------------------------------------------------------------
------------------------------------------------------------
------------------------------------------------------------
------------------------------------------------------------
------------------------------------------------------------
------------------------------------------------------------
-----------------------------------
>L2-6_DRe|225231
------------------------------------------------------------
------------------------------------------------------------
------------------------------------------------------------
------------------------------------------------------------
------------------------------------------------------------
------------------------------------------------------------
------------------------------------------------------------
------------------------------------------------------------
------------------------------------------------------------
------------------------------------------------------------
------------------------------------------------------------
------------------------------------------------------------
------------------------------------------------------------
------------------------------------------------------------
------------------------------------------------------------
------------------------------------------------------------
------------------------------------------------------------
------------------------------------------------------------
------------------------------------------------------------
------------------------------------------------------------
------------------------------------------------------------
------------------------------------------------------------
------------------------------------------------------------
------------------------------------------------------------
------------------------------------------------------------
------------------------------------------------------------
------------------------------------------------------------
------------------------------------------------------------
------------------------------------------------------------
------------------------------------------------------------
------------------------------------------------------------
------------------------------------------------------------
------------------------------------------------------------
------------------------------------------------------------
------------------------------------------------------------
------------------------------------------------------------
------------------------------------------------------------
------------------------------------------------------------
------------------------------------------------------------
-----tcttaaatc-------taac----tt----------aaagac-aca-------tt
tt------------tact---------c----tcttgcctttgact--------gatgc-
--a------tg----catgtta----------------------------------tttt
tg-tattat----------ttata---------------t------t-ttag-ta-----
-----ttac------ttt-taa-------a----tat-------a---------------
-----------------ttt--tatt---gt-----------a------tttt----t-a
---atac------cag-----tta----------tt------t----------------t
t--agtt-ttatt---gtctag---------------------------ttt-------a
-ttttattgtaa--------------------agca----c--------tttg-------
-gatcaac-------------------ta-------cggttgtg--------t-taa---
----------------------attgtgc-------tct------ataaa-----taaaa
---------------tttgccttgcct---------------------------------
----------------------------------------------------tgcct---
------------------------------------------------------------
------------------------------------------------------------
------------------------------------------------------------
------------------------------------------------------------
------------------------------------------------------------
------------------------------------------------------------
------------------------------------------------------------
------------------------------------------------------------
------------------------------------------------------------
-----------------------------------
>L2-6_DRe|225232
------------------------------------------------------------
------------------------------------------------------------
------------------------------------------------------------
------------------------------------------------------------
------------------------------------------------------------
------------------------------------------------------------
------------------------------------------------------------
------------------------------------------------------------
------------------------------------------------------------
------------------------------------------------------------
------------------------------------------------------------
------------------------------------------------------------
------------------------------------------------------------
------------------------------------------------------------
------------------------------------------------------------
------------------------------------------------------------
------------------------------------------------------------
------------------------------------------------------------
------------------------------------------------------------
------------------------------------------------------------
------------------------------------------------------------
------------------------------------------------------------
------------------------------------------------------------
------------------------------------------------------------
------------------------------------------------------------
------------------------------------------------------------
aatctctga-gtaatttttgatccacttttgcagtttgacaagca------tgtaaatgc
agttgtgtagagcag--ctttttccaactgaga--ttggtggcaa-agttaaacca-ttt
ctttaa-------aaaaaaataaaaaaaagatct-ag--aaactataacccatg--cctt
aatttcctctcggttggac--tactgcaactccttg---taca-------ttggtctatc
ccagtcaaca--ctctct--tgatt---acagtcggtccagaatgcaaccgccagattaa
taacag-gaacttagaaaaga-------gatcacat--ctcccctgtactcacctcat--
tgccttggcttcc-tat--aaaactcag--agt---tgattttaaaatc-ctt---cttt
tc--acatataaagatt--tgcacaatt---cttcccc--gg---tt--tatgtca----
-gt-agcttatt-----aggc--------catatac----agc------ttatagac---
---------ca-tt-gagat------cc-------catgatcag----------------
-------------tttcttttgacgatccctct--gtctggctgcaaat-caaaaggtga
-c-------cgagc-----ttt-----ctgt---------------------ccaagact
ctggaac-----agtct-tc----tgttgaacatc-aggattt-c-----tccatccttg
aatacttttaaatc-------taac----tt----------aaagac-tta-------tt
tt------------tactc------ccc----ccttgcctttgagt--------gactt-
--a------ta----catgtaa----------------------------------t-tc
t-----tat----------ctgta---------------c------t-ttag-ca-----
-----ttac------ata-tat-------a------------------------------
------------tttccgtt--tctt---ac-----------a------tttt----t-a
---atac------aag-----ttt------------------ta----------------
-----tt-ttattgt-c-ttaa----a-------------------ta-ttt------ta
-attccttgtaa--------------------agca----c--------tttg-------
-gatcaac-------------------ta-------cagttgta--------t-aaa---
----------------------attgtgc-------tct------ataaa-----taaag
---------------tttcccttgcct---------------------------------
----------------------------------------------------t-------
------------------------------------------------------------
------------------------------------------------------------
------------------------------------------------------------
------------------------------------------------------------
------------------------------------------------------------
------------------------------------------------------------
------------------------------------------------------------
------------------------------------------------------------
------------------------------------------------------------
-----------------------------------
>L2-6_DRe|225233
------------------------------------------------------------
------------------------------------------------------------
------------------------------------------------------------
------------------------------------------------------------
------------------------------------------------------------
------------------------------------------------------------
------------------------------------------------------------
------------------------------------------------------------
------------------------------------------------------------
------------------------------------------------------------
------------------------------------------------------------
------------------------------------------------------------
------------------------------------------------------------
------------------------------------------------------------
------------------------------------------------------------
------------------------------------------------------------
------------------------------------------------------------
------------------------------------------------------------
------------------------------------------------------------
------------------------------------------------------------
------------------------------------------------------------
------------------------------------------------------------
------------------------------------------------------------
------------------------------------------------------------
------------------------------------------------------------
------------------------------------------------------------
------------------------------------------------------------
------------------------------------------------------------
------------------------------------------------------------
------------------------------------------------------------
------------------------------------------------------------
----------------------------------at--ttcacc----------------
-------------tcat-------------------tgg-----------atg---tttt
tc--------------------------------------ga---tct------------
----------------------------------------aat-----------------
------------tt-aagga----------------------------------------
--------------------------------------------------c---attttt
-t-------tactc-----tctag---cttt--g-ttatttt------atacctgtat-t
tttttgt-----attcc------tcttatatttttcaggattt-c-----accatcattg
gatgcttttcgatc-------taat----tt----------aaggac-ata-------tt
tt------------ta-c------------------------------------------
------------------------------------------------------------
---------------------------------------tc-----t-ctag--------
------------------------------------------------------------
-------------------------------------------------cctt-------
------------------------------------------------------------
------------------------------------------------------------
------------------------------------------------------------
------------------------------------------------------------
------------------------------------------------------------
------------------------------------------------------------
------------------------------------------------------------
------------------------------------------------------------
------------------------------------------------------------
------------------------------------------------------------
------------------------------------------------------------
------------------------------------------------------------
------------------------------------------------------------
------------------------------------------------------------
------------------------------------------------------------
------------------------------------------------------------
-----------------------------------
>L2-6_DRe|225234
------------------------------------------------------------
------------------------------------------------------------
------------------------------------------------------------
------------------------------------------------------------
------------------------------------------------------------
------------------------------------------------------------
------------------------------------------------------------
------------------------------------------------------------
------------------------------------------------------------
------------------------------------------------------------
------------------------------------------------------------
------------------------------------------------------------
------------------------------------------------------------
------------------------------------------------------------
------------------------------------------------------------
------------------------------------------------------------
------------------------------------------------------------
------------------------------------------------------------
------------------------------------------------------------
------------------------------------------------------------
------------------------------------------------------------
------------------------------------------------------------
------------------------------------------------------------
------------------------------------------------------------
------------------------------------------------------------
------------------------------------------------------------
------------------------------------------------------------
------------------------------------------------------------
------------------------------------------------------------
------------------------------------------------------------
------------------------------------------------------------
------------------------------------------------------------
------------------------------------------------------------
------------------------------------------------------------
------------------------------------------------------------
------------------------------------------------------------
------------------------------------------------------------
------------------------------------------------------------
--------------------------------atc-agaatct-c-----tccttcttta
gatgcttttaaatc-------taac----tt----------aaagac-aca-------tt
tt------------tact---------c----tcttgcctttgact--------gatgc-
--a------tg----catgtta----------------------------------tttt
tg-tattat----------ttata---------------t------t-tcag-ta-----
-----ttac------ttt-taa-------a----tat-------a---------------
-----------------ttt--tatt---gt-----------a------tttt----t-a
---atac------cag-----tta----------tt------t----------------t
t--agtt-ttatt---gtctag---------------------------ttt-------a
-ttttattgtga--------------------agca----c--------tttg-------
-gatcaac-------------------ta-------cggttgtg--------t-taa---
----------------------attgtgc-------tct------ataaa-----taaag
---------------tttgccttgc-----------------------------------
------------------------------------------------------------
------------------------------------------------------------
------------------------------------------------------------
------------------------------------------------------------
------------------------------------------------------------
------------------------------------------------------------
------------------------------------------------------------
------------------------------------------------------------
------------------------------------------------------------
------------------------------------------------------------
-----------------------------------
>L2-6_DRe|301405
------------------------------------------------------------
------------------------------------------------------------
------------------------------------------------------------
------------------------------------------------------------
------------------------------------------------------------
------------------------------------------------------------
------------------------------------------------------------
------------------------------------------------------------
------------------------------------------------------------
------------------------------------------------------------
------------------------------------------------------------
------------------------------------------------------------
------------------------------------------------------------
------------------------------------------------------------
------------------------------------------------------------
------------------------------------------------------------
------------------------------------------------------------
------------------------------------------------------------
------------------------------------------------------------
------------------------------------------------------------
------------------------------------------------------------
------------------------------------------------------------
------------------------------------------------------------
------------------------------------------------------------
------------------------------------------------------------
------------------------------------------------------------
------------------------------------------------------------
------------------------------------------------------------
------------------------------------------------------------
------------------------------------------------------------
------------------------------------------------------------
------------------------------------------------------------
------------------------------------------------------------
------------------------------------------------------------
------------------------------------------------------------
------------------------------------------------------------
------------------------------------------------------------
------------------------------------------------------------
------------------------------------------------------------
--------------------------------------------------a-------tt
tt------------tact---------c----tcttgcctttgagt--------gacgc-
--a------tg----catgtta----------------------------------tttt
t--tgttat----------ttgta---------------t------t-ttag-ta-----
-----ttac------ttt-taa-------a----cat-------a---------------
-----------------ttt--cctt---ct-----------a------tttt----t-a
---atac------cag-----------------ttt------t----------------t
t--agtt-ttatt---gtctag---------------------------ttt-------a
-ttttattgtaa--------------------agca----c--------tttg-------
-gaccaac-------------------ta-------cgggtgtg--------t-aaa---
----------------------attgtgc-------tct------ataac-----ttaag
---------------tttgccttgctt---------------------------------
----------------------------------------------------tgcct---
------------------------------------------------------------
------------------------------------------------------------
------------------------------------------------------------
------------------------------------------------------------
------------------------------------------------------------
------------------------------------------------------------
------------------------------------------------------------
------------------------------------------------------------
------------------------------------------------------------
-----------------------------------
>L2-6_DRe|301406
------------------------------------------------------------
------------------------------------------------------------
------------------------------------------------------------
------------------------------------------------------------
------------------------------------------------------------
------------------------------------------------------------
------------------------------------------------------------
------------------------------------------------------------
------------------------------------------------------------
------------------------------------------------------------
------------------------------------------------------------
------------------------------------------------------------
------------------------------------------------------------
------------------------------------------------------------
------------------------------------------------------------
------------------------------------------------------------
------------------------------------------------------------
------------------------------------------------------------
------------------------------------------------------------
------------------------------------------------------------
------------------------------------------------------------
------------------------------------------------------------
------------------------------------------------------------
------------------------------------------------------------
------------------------------------------------------------
------------------------------------------------------------
------------------------------------------------------------
------------------------------------------------------------
------------------------------------------------------------
------------------------------------------------------------
------------------------------------------------------------
------------------------------------------------------------
------------------------------------------------------------
------------------------------------------------------------
------------------------------------------------------------
------------------------------------------------------------
------------------------------------gttgagcgca-gt-tgaaaaagga
-t-------gggc------ttt-----ccta----------------------tcagatt
ttaaaa-----------------------------gattgcttaa-------------a-
-----tatcaagac-------tcgg----tcagt--------gaggc-tcaa------tt
gaaa----------tatt--------------tttcaaacttga----------------
--------------------------------------------------------ttgc
taaaaatgc----------aagtaa-gcc-aaaagtcctt------t-ttaaa-------
-------------------------------------------------aca--------
---------ataaattcagc--tctta---------------a----cccaat----g--
------------------g--tt-------------------tgct-------------c
agttcctgttgtcaa-tctgga---gacatgcatacatttct-ctaaatatt--------
-ttgctcagaaa------------at--acaaaata-------------ttaa-------
atcacacctc----agccagtatcttctt-----ctcagctgct--------taaaa---
----taatttctcag-------atgaaactt-----acc---------------------
-----------------ctttgtccttcagat----------------------------
---------------------------------------------------gtattgc--
---cttgttgtctttttagag--a--ggttttagatacaac---------------tcct
cttagctgtaaa--------------aaacgc---------------------------t
caattataaacaggggttttccagatg-ttt----------------------ttaaaca
tgctgtcgtaca-------------------gcccctatt-------------------a
aagaggcctcatcttga--cgctctgcctgaccacttgagtc-tgcgcta----------
ctgaaagtcacacatgattttacactccgtggattctggtttgataatgttagacattac
gacattttattagaagatctttttctgtaaa--tatcggatcttttacaactcattgttc
cacaaggatccattcttggccctttttttctctctatatgcttc----------------
-ctttaagcttaatactatgcaaacataacatatactaccactgctatgtcatgaactaa
actaggaatagatttatcattagaacaccttttca
>L2-6_DRe|301407
------------------------------------------------------------
------------------------------------------------------------
------------------------------------------------------------
------------------------------------------------------------
------------------------------------------------------------
------------------------------------------------------------
------------------------------------------------------------
------------------------------------------------------------
------------------------------------------------------------
------------------------------------------------------------
------------------------------------------------------------
------------------------------------------------------------
------------------------------------------------------------
------------------------------------------------------------
------------------------------------------------------------
------------------------------------------------------------
------------------------------------------------------------
------------------------------------------------------------
------------------------------------------------------------
------------------------------------------------------------
------------------------------------------------------------
------------------------------------------------------------
------------------------------------------------------------
------------------------------------------------------------
------------------------------------------------------------
------------------------------------------------------------
------------------------------------------------------------
------------------------------------------------------------
------------------------------------------------------------
------------------------------------------------------------
------------------------------------------------------------
------------------------------------------------------------
--------ccacc-cat--aaaattcag--aat---tgattttaaaatc-ctt---cttt
tc--acatataaagctt--tgcacaatt---ctgcacc--gg---tt--catgaca----
-gtgagcttatt-----aggc--------catatat----agc------ttgtagac---
---------ca-tt-aaggt------cc-------catgatcag----------------
-------------tttcttttgtcgatccctcg--gtcttgctgcaaat-caaaaggtga
-t-------cgagc-----ttt-----ctgt------gttga------tgccccaaggct
ctggaac-----agcct-tc----tgttgaacatc-aggattt-c-----ttcatccttg
aatacttttaaatc-------taac----tt----------aaaggc-tta-------tt
tt------------tact---------c----ctctgccattgagt--------aactc-
--a------ta----catgtaa----------------------------------tttc
t-----tat----------ctgca---------------t------t-ttag-tt-----
-----ttac------ata--------------------------------ta--------
------------attaattg--tctt---ac-----------a------tttt----a--
---atac------aag-----ttt------------------ta----------------
-----tt-tggtttt-a-ttaa----a-------------------ta-ttt------ta
-tttcattgtaa--------------------agca----c--------tttg-------
-gatcaac-------------------ta-------cgattgta--------t-aaa---
----------------------attgtgc-------tct------ataaa-----taaag
---------------tttgccttgcct---------------------------------
----------------------------------------------------tgcctt--
------------------------------------------------------------
------------------------------------------------------------
------------------------------------------------------------
------------------------------------------------------------
------------------------------------------------------------
------------------------------------------------------------
------------------------------------------------------------
------------------------------------------------------------
------------------------------------------------------------
-----------------------------------
>L2-6_DRe|301408
------------------------------------------------------------
------------------------------------------------------------
------------------------------------------------------------
------------------------------------------------------------
------------------------------------------------------------
------------------------------------------------------------
------------------------------------------------------------
------------------------------------------------------------
------------------------------------------------------------
------------------------------------------------------------
------------------------------------------------------------
------------------------------------------------------------
------------------------------------------------------------
------------------------------------------------------------
------------------------------------------------------------
------------------------------------------------------------
--------------------------------------ctatg------gttgtgttaaa
ctcatgctctatg-----------------------------------------------
-------tataaaatctggctt-------------------------------gcctggc
cttg--------------------------------------------------------
------------------------------------------------------------
------------------------------------------------------------
--attgctatgccaatggccttcaact-atattttgcaattaaactataaaatgactttt
cattagaata---------atgttttcatgcc-atgatgaagtccagaaatactgctact
gctctgctacgaagtggcaataaaaccaaaaagctttatta---ggtcctgctgatatta
ttgaattgat-taaaactcagt-tgggtttctaagtaataacttccaaaacattttcatt
attgtgtga-gttaactttgatcc---tcttcaattagacattca------tgtaaatga
agataaaaagaatag-ctttctattatcttgaa--ttggt--------------------
---------------------------aaagttctaga-----aataattcatg--aatt
aatttcctatctgtttgat-ttaa-------------gctacattgtttttct-------
-taatcaaca--ctgttt--tggtt---acagattgttcataatccagcagatgagattg
taaaca-gaactaagaaaagg-------gaccatat--ctccccttttcttacctcat--
tgcactgacactt-tat--taaatttagt-------tgattttaagatc-------tttt
tc--acat---aggcat--agcacaatt---ctgtctc--ga---ac--agtattt----
-gtgatcttatt---atagac--------tatattt----agc------ctgtacac---
---------ca-tt-aagat------ctt------aatgatcaa----------------
-------------tttctttaatctttcccca---gtcttgctataaat-cagaaagtga
-t-------caaac-----ttt-----ctct------gtttc------agccacaaaact
ctagaac-----agtct-gc----ctttgaatatc-gggactt-c-----tccaccattg
gacgctttttaaat------tcaac----tt----------aaagactttaacagacctt
ttct-----gcaaatatt-----gtgtc----atttacattttagc-----cccaacttc
t-atc----tac---tatagtg-ttccagtcaatactctaaactttca--gggatgtttc
cactgatct----------ttataga-----------att------ctctat-tatag--
----atcattggtatttc-caaaaactttaa-a-catgcg---cat---atgccacctat
taaaggaatgccacttgatc--tcaa---at------------------gttt----t-g
---gaga------aag-----ttg------------------tgct------------ct
c--tgtt-taattaatatctgg-----------------------atacttt--------
-tttatttcaaactcattaatatggttcaaatggca----t--------tctgctgtggg
taatcagt-------------------ta-------tattgatacttactctgtaaa---
----------------------cttgggc-------tgt------gcaattaatcggaaa
---------------ttcattttgatt---------------------------------
----------------------------------------------------cagtttta
aa-----tggtcttttcattagaataatattttcatgccatagaaatggatgctactgct
ctctgcttcaaagtgataataaaaccaaacgcttttatgaggtcctgctgatattttgat
taaaactcagttgggtttctttaataacttcagttaactttgatcctcttcaatttaaca
agcacttaaatgaagatgtaaagaatagctttctttcat-cttagatcggtaaatttcta
aataattcatgcattaat--ttcctatctgtttga-ttactg-ta---------------
------------------------------------------------------------
------------------------------------------------------------
------------------------------------------------------------
------------------------------------------------------------
-----------------------------------
>L2-6_DRe|301409
------------------------------------------------------------
------------------------------------------------------------
------------------------------------------------------------
------------------------------------------------------------
------------------------------------------------------------
------------------------------------------------------------
------------------------------------------------------------
------------------------------------------------------------
------------------------------------------------------------
------------------------------------------------------------
------------------------------------------------------------
------------------------------------------------------------
------------------------------------------------------------
------------------------------------------------------------
------------------------------------------------------------
------------------------------------------------------------
------------------------------------------------------------
------------------------------------------------------------
------------------------------------------------------------
------------------------------------------------------------
------------------------------------------------------------
------------------------------------------------------------
------------------------------------------------------------
------------------------------------------------------------
------------------------------------------------------------
------------------------------------------------------------
--------------ttttttatctacttttgcattttgacaagca------tgtaaatgc
aattgtaaagactag--ctttttccaacttaga--ttggtggcaaatgttaaaccg-ttt
ttttctaata-----------------aagatct-ag--aaatagtaaattatgt-tttt
aatttcctctcggttagat--ttctgtaa---------------------tttgtctacc
tcaatcaaca--ctgtat--tgttt-aaattgttggtccgatt--------atgtattgg
ttacagt--------------------agatcatat--ctctcctgtctttgcttcat--
tgccctggcttct-tat--aaagttcag--agt---tgattttaagatc-ctt---cttt
tc--acatataaagcat--tgcacaatt---ctgcccg------gtc--tataacc----
-atgaaattata-----aggc--------catatac----agc------ttgtaggc---
---------ca-tt-aaggt------cc-------tatgatcag----------------
-------------tttcttttgtctgtacctcg--gtctcgctgcaaat-caaaagaggt
---------taagc-----ttt-----ttgt------tttgc------gtccccaaggct
ctggaac-----agtct-cc----ctctggacatc-agcattt-c---------tcattg
gatgtttttaaatt----------------------------------------------
------------------------------------------------------------
---------tg-------------------------------------------------
------tatat--------ctgta---------------t------t-tcagtta-----
---------------ata-tat--------------------------------------
------------attttttt--tctt---at-----------a------tttt----t-a
---agac------aag-----tcta-----------------------------------
---tatt-ttattta-----------at---------------------ttt--------
-tatcattgtaa--------------------agca----c--------ttta-------
-gatcaac-------------------ta-------cccttgtg--------t-aaa---
----------------------attgtgc-------tct------acaaa-----taaag
---------------tttgctttgtct---------------------------------
----------------------------------------------------tgcctt--
---------gcct-----------------------------------------------
------------------------------------------------------------
------------------------------------------------------------
------------------------------------------------------------
------------------------------------------------------------
------------------------------------------------------------
------------------------------------------------------------
------------------------------------------------------------
------------------------------------------------------------
-----------------------------------
>L2-6_DRe|301410
------------------------------------------------------------
------------------------------------------------------------
------------------------------------------------------------
------------------------------------------------------------
------------------------------------------------------------
------------------------------------------------------------
------------------------------------------------------------
------------------------------------------------------------
------------------------------------------------------------
------------------------------------------------------------
------------------------------------------------------------
------------------------------------------------------------
------------------------------------------------------------
------------------------------------------------------------
--------------------gttc------------------------------------
------------------------------------------------------------
------------------------------------------------------------
------------------------------------------------------------
------------------------------------------------------------
------------------------------------------------------------
------------------------------------------------------------
------------------------------------------------------------
------------------------------------------------------------
------------------------------------------------------------
------------------------------------------------------------
------------------------------------------------------------
------------------------------------------------------------
--------------------------------------------aa--------------
---------------------------------------------tactctgtaa-----
------------------------------------------------------------
----------------------------acaa----------------------------
------------aacataaac-----------------------tagcactgccatgc--
--------------tga-------------------tgacctccaacta------tattt
tc---------------------caatcaaacca-----gaa------------------
-agagatttttca--ttagac------------------aacc---tctttc--tgccaa
aatg----atg-tc-aagac------ct--------------------------------
------------------------------------------------------------
------------------------------------------------------------
------------------------------------------------------------
------------------------------------------------------------
------------------------------------------------------------
------------------------------------------------------------
------------------------------------------------------------
------------------------------------------------------------
------------------------------------------------------------
------------------------------------------------------------
------------------------------------------------------------
------------------------------------------------------------
------------------------------------------------------------
------------------------------------------------------------
------------------------------------------------------------
------------------------------------------------------------
------------------------------------------------------------
------------------------------------------------------------
------------------------------------------------------------
------------------------------------------------------------
------------------------------------------------------------
------------------------------------------------------------
------------------------------------------------------------
------------------------------------------------------------
------------------------------------------------------------
-----------------------------------
>L2-6_DRe|301411
------------------------------------------------------------
------------------------------------------------------------
------------------------------------------------------------
------------------------------------------------------------
------------------------------------------------------------
------------------------------------------------------------
------------------------------------------------------------
------------------------------------------------------------
------------------------------------------------------------
------------------------------------------------------------
------------------------------------------------------------
------------------------------------------------------------
------------------------------------------------------------
------------------------------------------------------------
------------------------------------------------------------
------------------------------------------------------------
------------------------------------------------------------
------------------------------------------------------------
------------------------------------------------------------
------------------------------------------------------------
------------------------------------------------------------
------------------------------------------------------------
------------------------------------------------------------
------------------------------------------------------------
------------------------------------------------------------
------------------------------------------------------------
------------------------------------------------------------
------------------------------------------------------------
------------------------------------------------------------
------------------------------------------------------------
------------------------------------------------------------
------------------------------------------------------------
------------------------------------------------------------
------------------------------------------------------------
------------------------------------------------------------
------------------------------------------------------------
------------------------------------------------------------
------------------------------------------------------------
------------------------------------------------------------
------------------------------------------------------------
------------------------------------------------------------
------------------------------------------------------------
------------------------------------------------------------
------------------------------------------------------------
-----------------ttt--tctt---ac-----------a------tttt----t-a
---ataa------aag-----ttt------------------tat-------------tt
t----tt-tcattt--tcttta----a-------------------ta-ttt------ta
-tcttattgtaa--------------------agca----c--------tttg-------
-gatcaac-------------------ta-------cggttgta--------t-aaa---
----------------------attgtgc-------tct------ataaa-----taaag
---------------tttgccttgcct---------------------------------
----------------------------------------------------tgcctt--
---------gacttctaactatattttcctattaatgctactaaagagcaccttttccaa
cttagattcatggcaaaagttaaatcaaaaagatttagaaactgtgacccatgctttaat
ctcctctcggttagactact---gcaactc-cttttacattggtcttccccag-tcaaca
--ctctcggttacagttggtccaaaatgcag-ccgccagatttagaacaggaactaaaaa
aagagatcatatctcccctgtcctcgcctcattgc---actggcttccta----------
t-aaaattcagagttgatttta--------aaatccttctttttacatataaagctttgc
acaattctgcc--acggcctatcttagtgaacttattaggacatatacagctcgtagacc
attaaggtcccatgatcagtttcttttgtcgatccctcggtctggctgcaaatcaaaagg
tgatcgagctttctgtgttgcggccccaagacgtatttttactcccttgcctttgagtga
ctcatacatgtaatttctatacgatattttagta-
>L2-6_DRe|301412
------------------------------------------------------------
------------------------------------------------------------
------------------------------------------------------------
------------------------------------------------------------
------------------------------------------------------------
------------------------------------------------------------
------------------------------------------------------------
------------------------------------------------------------
------------------------------------------------------------
------------------------------------------------------------
------------------------------------------------------------
------------------------------------------------------------
---------------------------------------aggatttctcca---------
------------------------------------------------------------
------------------------------------------------------------
------------------------------------------------------------
------------------------------------------------------------
------------------------------------------------------------
----------------tccttggatacttttaaatctaacttaaagacttactaccttgc
ttttgagtgactcatttctgatctgcattttagtattaaaactatacatatttatttcct
tttcttacatttttaatacaagttttat---------------tttattttattttctta
aatatttaatctcattgtaaagcactttggatcaatgctctataaataaagtttggcttg
cc-ttgccttgcc-ttgacctccaacta-tattttcctattaaactatgaaaagatttat
cattagaacaccttttcctatgcctaaccgac-attaagac--ccggatg-accaataac
tctctgcaactaaataaaaataaaacagaagtg--ctcctattaggtcctgctgcttcca
acgattcaat-taaaactcagcaaggatttctaagtagtaatctgcacagtcatgccaag
aatctcttg-gtaatttttgatccatttttgcagtttgacaagca------tgtaaatgc
agtggtgaagagcac--ctttttccaacttaga--ttggtctcaaaagttaaacca-ttt
ctttct----------aaaa-------aatatct-ag--aaactataacccatg--cttt
aatctcctctcggttatac--tactgcaactccttg---taca-------ttggtcttcc
ccagtcaaca--ctctct--cagtt---acagttggtccaaaatgcagccgccagattga
taacag-gaactaagtaaaga-------gatcatat--ctcccctgtcctcgcctcat--
tgcactggcttcc-tat--aaaattcag--agt---tgattttaaaatc-ctc---cttt
tt--acatataaagctt--tgcacaatt---ctgcccc--tg---tt--tatgtca----
-gtgaacttatt-----agga--------catatac----agc------ttgtagac---
---------ca-tt-aaggt------cc-------catgatcag----------------
-------------tttcttttgtcgatccctcg--gtctcgctgcaaat-caaaaggtga
-t-------cgagc-----ttt-----ctgt------gttgt------ggccccaaggct
ctggaac-----attct-tc----cattgaacatc-a-----------------------
------------------------------------------------------------
------------------------------------------------------------
------------------------------------------------------------
------------------------------------------------------------
------------------------------------------------------------
------------------------------------------------------------
------------------------------------------------------------
------------------------------------------------------------
------------------------------------------------------------
------------------------------------------------------------
------------------------------------------------------------
------------------------------------------------------------
------------------------------------------------------------
------------------------------------------------------------
------------------------------------------------------------
------------------------------------------------------------
------------------------------------------------------------
------------------------------------------------------------
------------------------------------------------------------
------------------------------------------------------------
------------------------------------------------------------
------------------------------------------------------------
-----------------------------------
>L2-6_DRe|301413
------------------------------------------------------------
------------------------------------------------------------
------------------------------------------------------------
------------------------------------------------------------
------------------------------------------------------------
------------------------------------------------------------
------------------------------------------------------------
------------------------------------------------------------
------------------------------------------------------------
------------------------------------------------------------
------------------------------------------------------------
------------------------------------------------------------
------------------------------------------------------------
------------------------------------------------------------
------------------------------------------------------------
------------------------------------------------------------
------------------------------------------------------------
------------------------------------------------------------
------------------------------------------------------------
------------------------------------------------------------
------------------------------------------------------------
------------------------------------------------------------
------------------------------------------------------------
------------------------------------------------------------
------------------------------------------------------------
------------------------------------------------------------
------------------------------------------------------------
------------------------------------------------------------
------------------------------------------------------------
------------------------------------------------------------
------------------------------------------------------------
------------------------------------------------------------
------------------------------------------------------------
------------------------------------------------------------
------------------------------------------------------------
------------------------------------------------------------
------------------------------------------------------------
------------------------------------------------------------
------------------------------------------------------------
------------------------------------------------------------
------------------------------------------------------------
------------------------------------------------------------
-------------------atata---------------t------t-ttat-c------
------------------------------------------------------------
-----------------ttt--tcct---at-----------a------tttt----t-a
---gtac------aag-----ttt------------------ta-taaa--------aaa
a--aaat-ttaataa-----------a-------------------ta-ttt------ta
-ttgtactgtaa--------------------taca----c--------tttg-------
-gatcaac-------------------aa-------ctgttgtg--------t-aaa---
----------------------agtatgc-------tct------aaaaa-----taaag
---------------tttgtcttgcac---------------------------------
----------------------------------------------------tgcctt--
---------gcc------------------------------------------------
------------------------------------------------------------
------------------------------------------------------------
------------------------------------------------------------
------------------------------------------------------------
------------------------------------------------------------
------------------------------------------------------------
------------------------------------------------------------
------------------------------------------------------------
-----------------------------------
>L2-6_DRe|301414
------------------------------------------------------------
------------------------------------------------------------
------------------------------------------------------------
------------------------------------------------------------
------------------------------------------------------------
------------------------------------------------------------
------------------------------------------------------------
------------------------------------------------------------
------------------------------------------------------------
------------------------------------------------------------
------------------------------------------------------------
------------------------------------------------------------
------------------------------------------------------------
------------------------------------------------------------
------------------------------------------------------------
------------------------------------------------------------
------------------------------------------------------------
------------------------------------------------------------
------------------------------------------------------------
------------------------------------------------------------
------------------------------------------------------------
------------------------------------------------------------
------------------------------------------------------------
------------------------------------------------------------
------------------------------------------------------------
------------------------------------------------------------
------------------------------------------------------------
------------------------------------------------------------
--------------------------------------------gtaacccatg--cttt
aattttctctcagtttgac--tactgcaactcattg---taca-------ttggtctacc
ccagtcaaca--ctctat--tggtt---acagttggtccggaatgcagccgccacattaa
taccag-gaactaa-aataga-------gatcatat--ctcccctgtcctcgcctcat--
tgcactggcatcc-tat--aaaa---------t---tgattttaaaatc-------cttt
tc--acatttaaagctt--cgcacaatt---ccgccct--gg---tt--taggtca----
-gcgagcttact-----aggc--------tatgtac----agc------tagtagag---
---------ca-tt-aaggt------cc-------catgatcag----------------
-------------tttcttttgtcgatccctct--gt------------------ggtga
-t-------cgagc-----ttt-----ttgt------gttgt------ggccccaaggct
ctgcaac-----agtct-cc----cattgaacatg-aggattt-c-----tccatccttg
gatacttttaaatc-------taat----tt----------aaagac-tta-------tt
tt------------tact---------c----ccttgcttttgagt--------gactc-
--a------ta----catgtaa----------------------------------tttc
t-----tat----------ctgta---------------t------t-ttag-ta-----
-----ttac------ata-tat-------a----cat-------at---tta--------
------------tttgattt--cctt---at-----------a------tttt----t-a
---atac------aag-----ttt------------------ta----------------
-----tt-ttatttt-c-ttaa----a-------------------ta-ttt------ta
-tttcattgtaa--------------------agca----c--------tttg-------
-gatcaac-------------------ta-------cggttgta--------t-aaa---
----------------------attgtgc-------tct------ataaa-----taaag
---------------tttgccttgcct---------------------------------
------------------------------------------------------------
------------------------------------------------------------
------------------------------------------------------------
------------------------------------------------------------
------------------------------------------------------------
------------------------------------------------------------
------------------------------------------------------------
------------------------------------------------------------
------------------------------------------------------------
------------------------------------------------------------
-----------------------------------
>L2-6_DRe|301415
------------------------------------------------------------
------------------------------------------------------------
------------------------------------------------------------
------------------------------------------------------------
------------------------------------------------------------
------------------------------------------------------------
------------------------------------------------------------
------------------------------------------------------------
------------------------------------------------------------
------------------------------------------------------------
------------------------------------------------------------
------------------------------------------------------------
------------------------------------------------------------
------------------------------------------------------------
------------------------------------------------------------
------------------------------------------------------------
------------------------------------------------------------
------------------------------------------------------------
------------------------------------------------------------
------------------------------------------------------------
------------------------------------------------------------
------------------------------------------------------------
------------------------------------------------------------
------------------------------------------------------------
------------------------------------------------------------
------------------------------------------------------------
------------------------------------------------------------
------------------------------------------------------------
------------------------------------------------------------
------------------------------------------------------------
------------------------------------------------------------
------------------------------------------------------------
------------------------------------------------------------
------------------------------------------------------------
------------------------------------------------------------
------------------------------------------------------------
------------------------------------------------------------
------------------------------------------------------------
--------------------------------------------------tattatgttt
agaaatgtttt-------------------------------------------------
------------------------------------------------------------
-----------------tttta--------------------------------------
----ctaat----------tttta--------------tt------atttgt-t------
---------------ttt-at---------------------------------------
-------------------t--tttt---at------------------tt---------
----tac------ttg-----ttt------------------ctt---------------
---------------------------------------------ttattct--------
-tgtttatgtaa--------------------agca----c--------tttg-------
-----aat-------------------tg-------ccactgtg--------tatga---
----------------------aatgtgc-------tat------ataaat------aaa
---------------cttgccttgtct---------------------------------
----------------------------------------------------tgcct---
------------------------------------------------------------
------------------------------------------------------------
------------------------------------------------------------
------------------------------------------------------------
------------------------tgcct-------------------------------
------------------------------------------------------------
------------------------------------------------------------
------------------------------------------------------------
------------------------------------------------------------
-----------------------------------
>L2-6_DRe|383463
------------------------------------------------------------
------------------------------------------------------------
------------------------------------------------------------
------------------------------------------------------------
------------------------------------------------------------
------------------------------------------------------------
------------------------------------------------------------
------------------------------------------------------------
------------------------------------------------------------
------------------------------------------------------------
------------------------------------------------------------
------------------------------------------------------------
------------------------------------------------------------
------------------------------------------------------------
------------------------------------------------------------
------------------------------------------------------------
------------------------------------------------------------
------------------------------------------------------------
------------------------------------------------------------
------------------------------------------------------------
------------------------------------------------------------
------------------------------------------------------------
------------------------------------------------------------
------------------------------------------------------------
------------------------------------------------------------
------------------------------------------------------------
------------------------------------------------------------
------------------------------------------------------------
------------------------------------------------------------
------------------------------------------------------------
------------------------------------------------------------
------------------------------------------------------------
------------------------------------------------------------
------------------------------------------------------------
------------------------------------------------------------
------------------------------------------------------------
------------------------------------------------------------
------------------------------------------------------------
---------------------------------------------------------tta
gatgcttttaaatc-------tatt----tc----------aaagat-tca-------ct
tt------------cact---------c----tctaggctttgagc--------------
---------ta---------------------------------------------tttg
a-----aat----------ctgta---------------t------t-tcag--------
----tttat------aca-tac----------------------at--------------
------------tatttttc--tctc---at-----------a------tgtt-------
---atac------aaa-----ttt------------------------------------
--------ttatttt-----------att----------------gta-tttg-------
-tattactgcaa--------------------agca----c--------tttg-------
-aatcaac-------------------ta-------tggttgta--------t-caa---
----------------------actgtgc-------tct------ataca-----tacaa
---------------tttgtcttgtcc---------------------------------
---------------------------------------------------ttgtc----
------------------------------------------------------------
------------------------------------------------------------
------------------------------------------------------------
------------------------------------------------------------
------------------------------------------------------------
------------------------------------------------------------
------------------------------------------------------------
------------------------------------------------------------
------------------------------------------------------------
-----------------------------------
>L2-6_DRe|383464
------------------------------------------------------------
------------------------------------------------------------
------------------------------------------------------------
------------------------------------------------------------
------------------------------------------------------------
------------------------------------------------------------
------------------------------------------------------------
------------------------------------------------------------
------------------------------------------------------------
------------------------------------------------------------
------------------------------------------------------------
------------------------------------------------------------
------------------------------------------------------------
------------------------------------------------------------
------------------------------------------------------------
------------------------------------------------------------
------------------------------------------------------------
------------------------------------------------------------
------------------------------------------------------------
------------------------------------------------------------
------------------------------------------------------------
------------------------------------------------------------
------------------------------------------------------------
------------------------------------------------------------
------------------------------------------------------------
------------------------------------------------------------
------------------------------------------------------------
------------------------------------------------------------
------------------------------------------------------------
------------------------------------------------------------
------------------------------------------------------------
------------------------------------------------------------
------------------------------------------------------------
------------------------------------------------------------
------------------------------------------------------------
------------------------------------------------------------
------------------------------------------------------------
------------------------------------------------------------
------------------------------------------------------------
------------------------------------------------------------
------------------------------------------------------------
---------------------------------------------------------ttt
t--ttttat----------ttgta---------------t------t-ttag-ta-----
-----ttac------ttt-taa-------a----tat-----------------------
----------------attt--cttt---gt-----------a------tttt----t-a
---atag------cag-----ttt----------tt-----------------------t
t--agtg-ttatt---gactag---------------------------ttt-------a
-tttttttgtaa--------------------agca----c--------tttg-------
-gatcaac-------------------ta-------cggttgtg--------t-aga---
----------------------attgtgc-------tct------ataaa-----taaag
---------------tttgccttgcct---------------------------------
----------------------------------------------------tgcctt--
---------gcct-----------------------------------------------
------------------------------------------------------------
------------------------------------------------------------
------------------------------------------------------------
------------------------------------------------------------
------------------------------------------------------------
------------------------------------------------------------
------------------------------------------------------------
------------------------------------------------------------
-----------------------------------
>L2-6_DRe|383465
------------------------------------------------------------
------------------------------------------------------------
------------------------------------------------------------
------------------------------------------------------------
------------------------------------------------------------
------------------------------------------------------------
------------------------------------------------------------
------------------------------------------------------------
------------------------------------------------------------
------------------------------------------------------------
------------------------------------------------------------
------------------------------------------------------------
------------------------------------------------------------
------------------------------------------------------------
------------------------------------------------------------
------------------------------------------------------------
------------------------------------------------------------
------------------------------------------------------------
------------------------------------------------------------
------------------------------------------------------------
------------------------------------------------------------
------------------------------------------------------------
------------------------------------------------------------
------------------------------------------------------------
------------------------------------------------------------
------------------------------------------------------------
------------------------------------------------------------
------------------------------------------------------------
------------------------------------------------------------
------------------------------------------------------------
----------------------------------------------aggtgccagattaa
taacag-gaactaagaaaaga-------gatcatat--ctcccctgtccttgcctcat--
tgcactggctaac-tat--aaaatacag--ggt---tgattttaaaatt-ctt---cttt
tc--acttataaagctt--tgcacaatt---ctgcccc--gg---cc--tatgtca----
-gcgagcttatt-----aggc--------catatac----agc------ttgcagat---
---------tc-tt-aagat------ca-------catgatcag----------------
-------------tttcttttgtctgtccctcg--gtctcgctgcaagt-caaagggtga
-t-------cgagc-----ttt-----cagt------gttgc------ggccccaaggct
ctggaat-----agtct-cc----ctctgaatatc-agaatct-c-----tccttctttg
gatgcttttaaatc-------taac----tt----------aaagac-aca-------tt
tt------------tact---------c----tcttgcctttgatt--------gatgc-
--a------tg----catgtta----------------------------------tttt
tg-tattat----------ttata---------------t------t-ttag-ta-----
-----ttac------ttt-taa-------a----tat-------a---------------
-----------------ttt--tatt---gt-----------a------tttt----t-a
---agac------cag-----tta----------tt------t----------------t
t--agtt-ttatt---gtctag---------------------------ttt-------a
-ttttattgtaa--------------------agca----c--------tttg-------
-gatcaac-------------------ta-------cggttgtg--------t-taa---
----------------------attgtgc-------tct------ataaa-----taaag
---------------tttgccttgcct---------------------------------
----------------------------------------------------tgcctt--
---------atct-----------------------------------------------
------------------------------------------------------------
------------------------------------------------------------
------------------------------------------------------------
------------------------------------------------------------
------------------------------------------------------------
------------------------------------------------------------
------------------------------------------------------------
------------------------------------------------------------
-----------------------------------
>L2-6_DRe|383466
------------------------------------------------------------
------------------------------------------------------------
------------------------------------------------------------
------------------------------------------------------------
------------------------------------------------------------
------------------------------------------------------------
------------------------------------------------------------
------------------------------------------------------------
------------------------------------------------------------
------------------------------------------------------------
------------------------------------------------------------
------------------------------------------------------------
------------------------------------------------------------
------------------------------------------------------------
------------------------------------------------------------
------------------------------------------------------------
------------------------------------------------------------
------------------------------------------------------------
------------------------------------------------------------
------------------------------------------------------------
------------------------------------------------------------
------------------------------------------------------------
------------------------------------------------------------
------------------------------------------------------------
------------------------------------------------------------
------------------------------------------------------------
------------------------------------------------------------
------------------------------------------------------------
------------------------------------------------------------
------------------------------------------------------------
------------------------------------------------------------
------------------------------------------------------------
------------------------------------------------------------
------------------------------------------------------------
------------------------------------------------------------
------------------------------------------------------------
------------------------------------------------------------
------------------------------------------------------------
------------------------------------------------------------
------------------------------------------------------------
------------------------------------------------------------
------------------------------------------------------------
------------------------------------------------------------
----------------------------------tat-------gt--------------
-----------------ttc--tctt---at-----------a------cttg----t-a
---atac------aaa-----ttta-----------------tac--------------t
t--tatt-ttac---------------------------------------t------tt
-tattattgtaa--------------------agca----c--------tttg-------
-gatcaac-------------------tg-------ttgttgtg--------t-aaa---
----------------------attgtac-------tct------ataaa-----taaag
---------------tttgccttgccatga------------------------------
------------------------------------------------------------
------------------------------------------------------------
------------------------------------------------------------
-------------------------------tttaaaggcttattt-----------gta
ctctctagtctttgagtggttca-------------------------------------
--------------------tgcatgctattttat---acttgtatttta----------
gt----------------------------------------------------------
------------------------------------------------------------
------------------------------------------------------------
------------------------------------------------------------
-----------------------------------
>L2-6_DRe|383467
------------------------------------------------------------
------------------------------------------------------------
------------------------------------------------------------
------------------------------------------------------------
------------------------------------------------------------
------------------------------------------------------------
------------------------------------------------------------
------------------------------------------------------------
------------------------------------------------------------
------------------------------------------------------------
------------------------------------------------------------
------------------------------------------------------------
------------------------------------------------------------
------------------------------------------------------------
------------------------------------------------------------
------------------------------------------------------------
------------------------------------------------------------
------------------------------------------------------------
------------------------------------------------------------
------------------------------------------------------------
------------------------------------------------------------
------------------------------------------------------------
------------------------------------------------------------
------------------------------------------------------------
------------------------------------------------------------
------------------------------------------------------------
------------------------------------------------------------
------------------------------------------------------------
------------------------------------------------------------
----tcctctcggttagac--tactgcaactctttg---taca-------ttggt----c
tcgggcaaca--ctctct--cggct---acagttggtccaaaatgcagccaccaaattaa
taacag-gaaccagaaaaaga-------gatcatat--ctgccctgtcctcgcgtcat--
tgcactggcttcc-tat--aaaatacaggtagt---tgattttaaaatt-ctt---cttt
tc--acttataaagcat--tgcacaatt---ctgcccc--gg---cc--tatgtca----
-gtgaacttatt-----aggc--------cttatac----agt------ttgtagac---
---------cg-at-aagat------cc-------catgaccag----------------
-------------tttcttttgtctgtccctcg--gtctcgctgcaaat-caaaaggtga
-tttctctacgagc-----ttt-----ctgt------gttgc------agccccaaggct
ctg-------------------------gaacatc-aggattt-c-----tccttcattg
tatgcttttaaatc-------taac----tt----------aaacac-tta-------tt
tt------------tagt---------c----tcttgcctcttagt--------gacgt-
--a------tg----catgttattttt----------------------------t-ttt
t--aattat----------ttgta---------------t------t-ttag-ta-----
-----ttac------ttt-taa-------a----cat-------at---ac---------
----------------attt--cctt---gt-----------a------tttt----t-a
---atac------cag-----------------ttt------t----------------t
t--tgtt-ttatt---gtctag---------------------------ttt-------a
-ttttattgaaa--------------------agta----c--------tatg-------
-gatcaac-------------------ta-------cggttgtg--------t-aaa---
----------------------attgtgc-------tct------ataaa-----taaag
---------------tttgccttgcct---------------------------------
----------------------------------------------------tgcctt--
---------gtc------------------------------------------------
------------------------------------------------------------
------------------------------------------------------------
------------------------------------------------------------
------------------------------------------------------------
------------------------------------------------------------
------------------------------------------------------------
------------------------------------------------------------
------------------------------------------------------------
-----------------------------------
>L2-6_DRe|383468
------------------------------------------------------------
------------------------------------------------------------
------------------------------------------------------------
------------------------------------------------------------
------------------------------------------------------------
------------------------------------------------------------
------------------------------------------------------------
------------------------------------------------------------
------------------------------------------------------------
------------------------------------------------------------
------------------------------------------------------------
------------------------------------------------------------
------------------------------------------------------------
------------------------------------------------------------
------------------------------------------------------------
------------------------------------------------------------
------------------------------------------------------------
------------------------------------------------------------
------------------------------------------------------------
------------------------------------------------------------
------------------------------------------------------------
------------------------------------------------------------
------------------------------------------------------------
------------------------------------------------------------
------------------------------------------------------------
------------------------------------------------------------
------------------------------------------------------------
------------------------------------------------------------
------------------------------------------------------------
------------------------------------------------------------
------------------------------------------------------------
------------------------------------------------------------
------------------------------------------------------------
------------------------------------------------------------
------------------------------------------------------------
------------------------------------------------------------
------------------------------------------------------------
---------------------t-----tctt----------------------ctcattt
ttaaagg-g--ta---------------------tgacattttctgt---------aag-
-----tatcaagta-------tt-------------------------------------
-----------------t--------------attttacccgca----------------
--------------------------------------------------------ctgc
tgagtttta----------caggga-----------------------------------
------------------------------------------------------------
---------------tctat--cattg---------------g----ccctct----c--
------------------t--tg-------------------------------------
------------------------------------------------------------
------------------------------------------------------------
------------------------------------------------------------
------------------------------------------------------------
------------------tttttcctt---------------------------------
------------------------------------------------------------
------------------------------------------------------------
------------------------------------------------------------
------------------------------------------------------------
------------------------------------------------------------
------------------------------------------------------------
------------------------------------------------------------
------------------------------------------------------------
------------------------------------------------------------
------------------------------------------------------------
-----------------------------------
>L2-6_DRe|383469
------------------------------------------------------------
------------------------------------------------------------
------------------------------------------------------------
------------------------------------------------------------
------------------------------------------------------------
------------------------------------------------------------
------------------------------------------------------------
------------------------------------------------------------
------------------------------------------------------------
------------------------------------------------------------
------------------------------------------------------------
------------------------------------------------------------
------------------------------------------------------------
------------------------------------------------------------
------------------------------------------------------------
------------------------------------------------------------
------------------------------------------------------------
------------------------------------------------------------
------------------------------------------------------------
------------------------------------------------------------
------------------------------------------------------------
------------------------------------------------------------
------------------------------------------------------------
-------------------------------------------------tc---------
------------------------------------------------------------
------------------------------------------------------------
------------------------------------------------------------
----------------------------------tctcttgtgt----------------
--------------------------------------------tttccacgcaa-----
-----------------------------ttctgctc-------------ttgagttttc
t-----aatt--------ct-------tacac----------------------------
------caagctttcaaatgctgctgc---------ttctttgccatcttgttcagacac
tgcacaacttgct-ga--------------------------------------------
-------------------cttgtcatt---ttgcctta--a------------------
-atgaagttgctcctcttaaa--------tcgaaga----ggt------ctagggtc---
---------ag-tt-caatt------cctca--gccctggttaaattcat----------
---------cta-cccgtattctcaggcaagagtgggctgagcacaggt-agaaaaggga
-t-------gggcttcaggttt-----ccta----------------------ccagatt
ttaaaa-----------------------------gtctgcttaaat---------tca-
-----tatcaagac-------tcgt----tcaat--------ggggc-taaa------tc
taaa----------tatt--------------tttcaaatttga----------------
--------------------------------------------------------ttac
taaaagtgc----------aagt----------------------------aa-------
-------------------------------------------------gcc--------
---------aaaagttc--t--ttttt---------------a----acctat----t--
------------------a--attcag---------t--gaatgct-------------c
tgttcctgttatcaa-tctggg---gacgtgcataaagttct-ctgacgttt--------
-ttgctcagaaa------------at--acaagtta-------------ttaa-------
atcacacctcttacagcctgtatcgtttt-----ctcagctact--------taata---
----caatttctcag-------atgaaac-------tca---------------------
-----------------ccttgtccttcagat----------------------------
---------------------------------------------------gtacagc--
---cttgccgtctatttagag--a--ggttttagatacaat---------------ccct
tccctctg----------------------------------------------------
----aataaacttggtttttccagacg-tct----------------------ttaaaca
tgct--------------------------------------------------------
------------------------------------------------------------
------------------------------------------------------------
------------------------------------------------------------
------------------------------------------------------------
------------------------------------------------------------
-----------------------------------
>L2-6_DRe|383470
------------------------------------------------------------
------------------------------------------------------------
------------------------------------------------------------
------------------------------------------------------------
------------------------------------------------------------
-----------------------------taaatttcgtataaagactcggtcagtgagg
ctaa----atctaaatatttatcaaatttgattgctaaaagtgcaagtaagccaaaagtc
cttcttaaaactattaattcagttcttaatccaactatgtgctctgttcctgttgtcaat
ctggagacgtgcataaagttctctgactttttt-----------acaagatattaaatca
cacctctttcccaccgacatagatcattctgattcggtccctccatccaacagtttcaca
aattttcagcctgtatcttcttctcagctacttaataaaatttttcagatgaaactcacc
ttttgtccttcagatgtactgccttgccgtctttttaaagaggttttagatacaatctgc
ccctcactcttagctttaataaacagctccttaataaacagggtttttccagatgtcttt
aaacatgctgttgtaaagcctgtattaaagaggcctaatcttgatcccgctgtgcctgac
cactacaggcccatatctaagctctcatttttctcaaaggttttagagaaaattgtagtt
tcacaattgac-------ctggacatttttaaa-attctagaccccttacaatctggttt
tagagcaaaacacagcactgagtctgcactactaaaagtcacaaatgacattttactctt
catggattctggatcatctgcgattttaatacttttagacctaagcgctgctttttatac
cgtagatcacaacatattatttaaacgacttgagtgtgttgttggggttcagggccttgc
cttgcagtggttctcc-catatctaaaggggagatctttttctgtaaatattggatcctt
tacttcaccacctaaacctattcattgtggtgttccacaaggatctattcttggccctct
tttattttctctttatatgcttcctttaagctcaatactcctcaaacataacataagcta
tcactgctatgctgatgatctccaacta-tactttccaatcaaactaggaaaagatttat
cattagaaaatattttcctatgccttaccgac-attaagac--ctggatg-acaaataac
tctctgcaactaaacaagaataaaacagaagtg--ttaattttaggtcctgctgctacca
acaattcaat-taaaacttagctaggagccctaaacgacaatctgcacaattacgtcaag
aatctcgga-gttatctttgatccactcttgcagtttgacaaaca------tgtaaatgc
ggttgtgaagagcag--tttgttccagcttaga--ttggtggcaaaagttaaaccc-ttt
ctttct----------aaaa-------aagattt-ag--aaatcgtaacccatg--cttt
aatctcctctcggttagac--tactgcaactctttg---taca-------ttggcctacc
tcagtcaaca--ctctct--cggct---acagttggtccaaaatgcagccgccagattaa
taacag-gaactaagaaaaga-------gatcatat--ctcccctgtcctcgcctcat--
tgcacttgctacc-tat--aaaatacag--ggt---tgattttaaaatt-ctt---cttt
tc--acttataaagctt--tgcacaatt---ctgcccc--cg---cc--tatgtca----
-gcgagcttatt-----aggc--------catatac----agc------ttgtagac---
---------tc-tt-aagat------cc-------catgatcag----------------
-------------tttcttttgtctgtccctcg--gtctcgctgcaagt-gaaagggtga
-t-------cgagc-----ttt-----aatt------gttat------gaccccaaggct
ctggaac-----agtct-cc----ctctgaacatc-agaatct-c-----tccttctttg
gatgcttttaaatc-------taac----tt----------aaatac-aca-------tt
tt------------tact---------c----tcttgcctttgact--------gatgc-
--a------tg----catgtta----------------------------------tttt
tt-tattat----------ttata---------------t------t-ttag-ta-----
-----ttac------ttt-taa-------a----tat-------a---------------
-----------------att--catt---gt-----------a------tttt----t-a
---atac------cag-----tta----------tt------t----------------t
t--agtt-ttatt---gtctag---------------------------ttt-------a
-ttttattgtaa--------------------agca----c--------tttg-------
-gatcaac-------------------ta-------cagttgtg--------t-t-----
----------------------attgtgc-------tct------ataaa-----taaag
---------------tttgccttgcct---------------------------------
----------------------------------------------------tgcctt--
------------------------------------------------------------
------------------------------------------------------------
------------------------------------------------------------
------------------------------------------------------------
------------------------------------------------------------
------------------------------------------------------------
------------------------------------------------------------
------------------------------------------------------------
------------------------------------------------------------
-----------------------------------
>L2-6_DRe|383471
------------------------------------------------------------
------------------------------------------------------------
------------------------------------------------------------
------------------------------------------------------------
------------------------------------------------------------
------------------------------------------------------------
------------------------------------------------------------
------------------------------------------------------------
------------------------------------------------------------
------------------------------------------------------------
------------------------------------------------------------
------------------------------------------------------------
------------------------------------------------------------
------------------------------------------------------------
------------------------------------------------------------
------------------------------------------------------------
------------------------------------------------------------
------------------------------------------------------------
------------------------------------------------------------
------------------------------------------------------------
------------------------------------------------------------
------------------------------------------------------------
------------------------------------------------------------
------------------------------------------------------------
------------------------------------------------------------
------------------------------------------------------------
------------------------------------------------------------
------------------------------------------------------------
------------------------------------------------------------
------------------------------------------------------------
------------------------------------------------------------
------------------------------------------------------------
------------------------------------------------------------
------------------------------------------------------------
------------------------------------------c-----------------
------------------------------------------------------------
------------------------------------------------------------
---------------------------ctgt-----------------------------
------------atttt-------------------------------------------
-----ttttaagtt-------ttgtt---tt----------aagagccata------ttc
tttccatgg-----catt---------t----aatttcccttgaac--------------
-ta-----ctgt--------------------------------------------ttta
t--gattat---------attgta------------------------tgaa--------
-----ctac------att----------------cat-------gtt-gaca--------
----------gtctttgttc--tattatcat--------c--a--tttgtttt------a
---gtgt--------------ttt----------------------------------aa
attgatt------------------------------------------tctg-----tg
tgtatggtgtaa--------------------agca----c--------tttg-------
----------------------------------gtcaactttg-----tctttaaa---
----------------------attgtgc-------tat------ataaa-----tacaa
----------------ttgccttgtat---------------------------------
------------------------------------------------------------
------------------------------------------------------------
------------------------------------------------------------
------------------------------------------------------------
------------------------------------------------------------
------------------------------------------------------------
------------------------------------------------------------
------------------------------------------------------------
------------------------------------------------------------
------------------------------------------------------------
-----------------------------------
>L2-6_DRe|383472
------------------------------------------------------------
------------------------------------------------------------
------------------------------------------------------------
------------------------------------------------------------
------------------------------------------------------------
------------------------------------------------------------
------------------------------------------------------------
------------------------------------------------------------
------------------------------------------------------------
------------------------------------------------------------
------------------------------------------------------------
------------------------------------------------------------
------------------------------------------------------------
------------------------------------------------------------
------------------------------------------------------------
------------------------------------------------------------
------------------------------------------------------------
------------------------------------------------------------
------------------------------------------------------------
------------------------------------------------------------
------------------------------------------------------------
------------------------------------------------------------
------------------------------------------------------------
------------------------------------------------------------
------------------------------------------------------------
------------------------------------------------------------
------------------------------------------------------------
------------------------------------------------------------
------------------------------------------------------------
------------------------------------------------------------
------------------------------------------------------------
--------------------a-------gatcatat--ctccactgtccttgcctcat--
tgcactggattcc-tat--aaaactaaa--------gagttctaaaactgactt--cttt
tc--acatataaaggat--tgtacaatt---ttgtccc--ag---tc--aatacct----
-gtgaacttatt-----agac--------cacaaac----agc------ttgtaggaaa-
------------tt-aaggt------ca-------tatgatcag----------------
-------------tttcttttgtctgaccatat--gtctcgctgtaaat---caaagtga
-t-------tctgc-----ttt-----ctgt------gttgc--------------ggcc
ctggaac-----aagct-cc----ctctgaacatt-agaattt-c-----tctatgattt
aaagt----------------------aattg---------aaagaa-----------tt
ttt-----------tact---------c----ccttgccttcgagt--------gacgc-
--a------tg----catgtta----------------------------------tttc
a-----tat----------ctgta----------tttatt------t-tcagttat----
-------------------tac-------a--------------at--------------
-----------------------------at-----------a--------------t--
---atat-----------------------------------------------------
----------------------------------------------------------ta
-ttttattgtaa--------------------agca----c--------ttta-------
-tatccac-------------------ta-------tggttgtg--------t-aaa---
----------------------attctgc-------tct------ataaa-----aaag-
---------------cttgccttgctt---------------------------------
------------------------------------------------------------
------------------------------------------------------------
------------------------------------------------------------
------------------------------------------------------------
------------------------------------------------------------
------------------------------------------------------------
------------------------------------------------------------
------------------------------------------------------------
------------------------------------------------------------
------------------------------------------------------------
-----------------------------------
>L2-6_DRe|383473
------------------------------------------------------------
------------------------------------------------------------
------------------------------------------------------------
------------------------------------------------------------
------------------------------------------------------------
------------------------------------------------------------
------------------------------------------------------------
------------------------------------------------------------
------------------------------------------------------------
------------------------------------------------------------
------------------------------------------------------------
------------------------------------------------------------
------------------------------------------------------------
------------------------------------------------------------
------------------------------------------------------------
------------------------------------------------------------
------------------------------------------------------------
------------------------------------------------------------
------------------------------------------------------------
------------------------------------------------------------
------------------------------------------------------------
------------------------------------------------------------
------------------------------------------------------------
------------------------------------------------------------
------------------------------------------------------------
---------------------------------------aatctgcacagttatgccagg
aatctcgga-gtaatttttgatccacttttgctgtttgacgagca------tttaaatgc
agttgtgaagagcaa--ctttttccaacttaga--ttggtggcaaaagttcaacca-ttt
ctttct-------aaaaaag----------atct-ag--aaattgtaacccatg--cttt
aatttcctgtcggttagac--tactgcaactccttg---tacg-------ttggtctacc
ccagtcaaca--ctctct--cgatt---gcagttggtccagaatgcagccgccagattaa
taacag-gaactaagaaaaga-------gatcatat--ct--cccattctcgcctcat--
tgcactggctttc-tat--aaaattcag--agt---tgatttta----------------
----------aaagctt--tgcacaatt---ctgccct--gg---tt--tatgtca----
-gcgagtgtatt-----aggc--------catatac----agc------ttgtagac---
---------ca-tt-aaggt------cc-------catgatcag----------------
-------------tttcttttgtcgatcccttg--gtctcgctgcaaat-caaaaaggga
-t-------caagc-----ttt-----ctgt------gttgc------ggccccaacg--
---------------at-cc----cattgaacatc-aggattt-c-----tctatccttg
gatacttttaaatc-------taac----tt----------aaagac-ata-------tt
tt------------tact---------c----ccttgcctttgagt--------gactc-
--a------ta----catgtga----------------------------------tttc
t-----tat----------ctgta---------------t------t-ttag-ta-----
-----ttac------ata-tat-------a----cac-------gt---ata--------
------------ttttattt--tctt---ac-----------a------tttt----t-a
---atac------aag-----ttt------------------ga----------------
-----tt-ttatttt-c-gtaa----a-------------------ta-ttt------ta
-tttcattgtaa--------------------ggca----c--------tttg-------
-gatcaac-------------------ta-------cagttgta--------t-aaa---
----------------------attgtgc-------tct------ataaa-----taaag
---------------tttgcattggtt---------------------------------
----------------------------------------------------tgcct---
------------------------------------------------------------
------------------------------------------------------------
------------------------------------------------------------
------------------------------------------------------------
------------------------------------------------------------
------------------------------------------------------------
------------------------------------------------------------
------------------------------------------------------------
------------------------------------------------------------
-----------------------------------
>L2-6_DRe|383474
------------------------------------------------------------
------------------------------------------------------------
------------------------------------------------------------
------------------------------------------------------------
------------------------------------------------------------
------------------------------------------------------------
------------------------------------------------------------
------------------------------------------------------------
------------------------------------------------------------
------------------------------------------------------------
------------------------------------------------------------
------------------------------------------------------------
------------------------------------------------------------
------------------------------------------------------------
------------------------------------------------------------
------------------------------------------------------------
------------------------------------------------------------
------------------------------------------------------------
------------------------------------------------------------
------------------------------------------------------------
------------------------------------------------------------
------------------------------------------------------------
------------------------------------------------------------
------------------------------------------------------------
------------------------------------------------------------
------------------------------------------------------------
------------------------------------------------------------
------------------------------------------------------------
------------------------------------------------------------
------------------------------------------------------------
------------------------------------------------------------
------------------------------------------------------------
------------------------------------------------------------
------------------------------------------------------------
---------------------------------------gaac--cttcctttaaaa---
------------------------------------------------------------
------------------------------------------------------------
------------------------------------------------------------
--------------------------------atc-aggattt-c-----tccatcattg
gatgcttttaatt-----------c----tt----------aaagac-tta-------tt
tt------------tact---------c----ccttgcctttgagt--------gacac-
--g-----tta---------------------------------------------tttc
t-----tat----------ctgca---------------t------t-ttag-ta-----
-----ttac------ata-tac------------tgt-------at--------------
-------------ttccctt--cctt---ac-----------aggtacatttt----t-a
---atac------------tagtt------------------------------------
--------ttatagatttttaaa-taaa------------------aaatctgta---ta
-ttttattgtaa--------------------agca----c--------t----------
------------------------------------------------------------
------------------------------------------------------------
------------------------------------------------------------
------------------------------------------------------------
------------------------------------------------------------
------------------------------------------------------------
------------------------------------------------------------
------------------------------------------------------------
------------------------------------------------------------
------------------------------------------------------------
------------------------------------------------------------
------------------------------------------------------------
------------------------------------------------------------
-----------------------------------
>L2-6_DRe|383475
------------------------------------------------------------
------------------------------------------------------------
------------------------------------------------------------
------------------------------------------------------------
------------------------------------------------------------
------------------------------------------------------------
------------------------------------------------------------
------------------------------------------------------------
------------------------------------------------------------
------------------------------------------------------------
------------------------------------------------------------
------------------------------------------------------------
------------------------------------------------------------
------------------------------------------------------------
------------------------------------------------------------
------------------------------------------------------------
------------------------------------------------------------
------------------------------------------------------------
------------------------------------------------------------
------------------------------------------------------------
------------------------------------------------------------
------------------------------------------------------------
------------------------------------------------------------
------------------------------------------------------------
------------------------------------------------------------
------------------------------------------------------------
------------------------------------------------------------
------------------------------------------------------------
------------------------------------------------------------
------------------------------------------------------------
------------------------------------------------------------
------------------------------------------------------------
------------------------------------------------------------
------------------------------------------------------------
------------------------------------------------------------
------------------------------------------------------------
------------------------------------------------------------
-------------------tta-----ttgt------act--------------------
------------------------------------------------------------
------------------------------------------------------------
------------------------------------------------------------
------------------------------------------------------------
------------------------------------------------------------
------------------------------------------------------------
----------------ctat--agtt---at-----------t------tttt----t--
---attt------att-----ttt------------------taat-----------agt
t--tttt-ttatttt-------------------------------ta-ttg------t-
---------gaa--------------------gcct----c--------ttag-------
-gatcagc-------------------ta-------cggtgttgtgt-----t-aaa---
----------------------atgatgc-------ttt------ataaa-----t----
------------------------------------------------------------
------------------------------------------------------------
------------------------------------------------------------
------------------------------------------------------------
------------------------------------------------------------
------------------------------------------------------------
------------------------------------------------------------
------------------------------------------------------------
------------------------------------------------------------
------------------------------------------------------------
------------------------------------------------------------
-----------------------------------
>L2-6_DRe|383476
------------------------------------------------------------
------------------------------------------------------------
------------------------------------------------------------
------------------------------------------------------------
------------------------------------------------------------
------------------------------------------------------------
------------------------------------------------------------
------------------------------------------------------------
------------------------------------------------------------
------------------------------------------------------------
------------------------------------------------------------
------------------------------------------------------------
------------------------------------------------------------
------------------------------------------------------------
------------------------------------------------------------
------------------------------------------------------------
------------------------------------------------------------
------------------------------------------------------------
------------------------------------------------------------
------------------------------------------------------------
------------------------------------------------------------
------------------------------------------------------------
------------------------------------------------------------
------------------------------------------------------------
------------------------------------------------------------
-------------------------------------------------------ctaag
aatctctga-gttatctgtgattcaattttgcagtttgacaagca------tgtaaatgc
agatgtgaaaatcag--cttttttccaact-----tagatagcagcagtttagcaagttt
ctttct-------aaaaaaaaaaaaaaaagatct-at--aaattgtaacgcatg--cttt
attttccccctagttagac--caccttaactccttg---tata-------ttggtctacc
tcagtcaaca--ctgtct--tagtt---acatttggttgaaaatgcagccgccagattaa
tgacag-gaactaaaaagaca-------gatcatat--ctcccctgtccttgcctcat--
t--------------at--aaaactcag--agt---ttattttaaaatc-ctt---cttt
tc--acatataaagcat--tgcacaatt---ctgcccc--gg---tc--tatatct----
-gtgaacttatt-----aggc--------catatac----agc------ttgcaggc---
---------cg-tt-aaggt------cc-------catgatcag----------------
-------------tttcttttgtctgtgcctcg--atctcgctgcaaat-caaaaggtga
-g-------tgagc-----ttt-----ctgtgtt-gcgctga------acccccagggct
ctggaac-----agtct-ac----ctgtgaacatt-aggattt-c-----tccatctttg
gatgcctttaaatc-------taat----tt----------aaagac-tta-------tt
tt------------tact---------c----ctttgcttttgagt--------gatgc-
--a------tg----cgtgtt-----------------------------------tttc
t--ta---t----------ctgta---------------t------t-ttag-ta-----
-----ttat------tt-------------------------------------------
------------ttttcttt--tctt---ac-----------a------tttt----a-a
---atac------aag-----ttt------------------ttta--------------
------------------ttga----a-------------------ta-ttt------ta
-ttttattgtaa--------------------agca----c--------tttg-------
-gatcaag-------------------ca-------cagttgtg--------t-aaa---
----------------------attgtgc-------tca------ataaa-----tagag
---------------tttgccttgc-----------------------------------
------------------------------------------------------------
------------------------------------------------------------
------------------------------------------------------------
------------------------------------------------------------
------------------------------------------------------------
------------------------------------------------------------
------------------------------------------------------------
------------------------------------------------------------
------------------------------------------------------------
------------------------------------------------------------
-----------------------------------
>L2-6_DRe|383477
------------------------------------------------------------
------------------------------------------------------------
------------------------------------------------------------
------------------------------------------------------------
------------------------------------------------------------
------------------------------------------------------------
------------------------------------------------------------
------------------------------------------------------------
------------------------------------------------------------
------------------------------------------------------------
------------------------------------------------------------
------------------------------------------------------------
------------------------------------------------------------
------------------------------------------------------------
------------------------------------------------------------
------------------------------------------------------------
------------------------------------------------------------
------------------------------------------------------------
------------------------------------------------------------
------------------------------------------------------------
------------------------------------------------------------
------------------------------------------------------------
------------------------------------------------------------
--------------------------------------------------------taac
tctctgcaactaaatgaaaataaaacagaagtg--ttattattaggtcctgctgctacca
acgattcaat-taaaactcagctaagattcctaaatgacaatctgcacaatcatgcggtg
a----------------------------------ttgacaaaca------tgtaaatgc
agttgtgaagagcag--ctttttccagcttaga--ttcggggcaaaagttaaaccg-ttt
ctttcta------aaaaaaaaaa-aaaaagatct-ag--aaattgtaacccatc------
----tcctctcggttagac--tactgcaactctttg---taca-------ttggtctacc
tcagtcagca--ctctct--cggtt---acagttggtccagaatgcagccggcagattga
taacag-gaattaaaag----------cgatcatat--ttcccctgtccttccctcat--
tgcacttgctacc-tat--aaaattcag--agt---tgaatttaatatc-ctt---cttt
tc--atttataaagcat--cgcacaatt---ctgcccc--gg---ac--tatgcca----
-ctaaacatatt-----aggc--------catatac----agc------ttgtagac---
---------tg-tt-aagat------cc-------catgaccag----------------
-------------tttcttctgtctgtccctcg--gtctttctgcaaat-caaaaggtta
-t-------cgacc-----ttt-----ctgt------gttgc------ggccccaaggct
ctggaac-----agtct-cc----ctctgaacatc-aggattt-------tccttcattg
gatgcttttaaatc-------taat----tt----------aaagac-tta-------tt
tt------------tact---------c----ttttgcctttgagt--------gacgc-
--a------tg----catgttattt-------------------------------cttc
t------------------ctgta---------------t------t-ttag-ta-----
-----ttac------tta-tat-------a----tat-------at---tta--------
------------------------------------------------------------
------------------------------------------t----------------t
t--tatt-ttatt-------------t-------------------ta-ttt------ta
-ttttattttat--------------------agca----c--------tttg-------
-gatcagc-------------------ta-------cggttgtg--------t-aaa---
----------------------attgtgc-------tct--------aag-----ttaag
---------------tttgccttgcct---------------------------------
----------------------------------------------------t-------
------------------------------------------------------------
------------------------------------------------------------
------------------------------------------------------------
------------------------------------------------------------
------------------------------------------------------------
------------------------------------------------------------
------------------------------------------------------------
------------------------------------------------------------
------------------------------------------------------------
-----------------------------------
>L2-6_DRe|383478
------------------------------------------------------------
------------------------------------------------------------
------------------------------------------------------------
------------------------------------------------------------
------------------------------------------------------------
------------------------------------------------------------
------------------------------------------------------------
------------------------------------------------------------
------------------------------------------------------------
------------------------------------------------------------
------------------------------------------------------------
------------------------------------------------------------
------------------------------------------------------------
------------------------------------------------------------
------------------------------------------------------------
------------------------------------------------------------
------------------------------------------------------------
------------------------------------------------------------
------------------------------------------------------------
------------------------------------------------------------
------------------------------------------------------------
------------------------------------------------------------
------------------------------------------------------------
------------------------------------------------------------
------------------------------------------------------------
------------------------------------------------------------
------------------------------------------------------------
------------------------------------------------------------
------------------------------------------------------------
------------------------------------------------------------
------------------------------------------------------------
------------------------------------------------------------
------------------------------------------------------------
------------------------------------------------------------
------------------------------------------------------------
------------------------------------------------------------
------------------------------------------------------------
------------------------------------------------------------
---------------------------------tc-aggattt-c-----tccttcactg
gatgcttttgaatc-------taag----tt----------aaagac-tta-------tt
tt------------tccc---------c----tcttgcctttgagt--------gacgc-
--a------tg----catgtta----------------------------------ttat
t-----t--------------------------------t------t-ttag-ta-----
-----ttat------tt--tat-------a----catat-----at--------------
----------------attt--cctt---at-----------t------tttt----t-a
---atag------cag-----ttt-----------------------------------t
t--atttattaat---ttattt---------------------------ttta-------
-ttttattgtaa--------------------agca----c--------tttg-------
-gatcaac-------------------ta-------tggttgtg--------t-aaa---
----------------------attgtgc-------tct------ttaaa-----tagtg
---------------tttgtcttgcct---------------------------------
----------------------------------------------------tgcct---
------------------------------------------------------------
------------------------------------------------------------
------------------------------------------------------------
------------------------------------------------------------
------------------------------------------------------------
------------------------------------------------------------
------------------------------------------------------------
------------------------------------------------------------
------------------------------------------------------------
-----------------------------------
>L2-6_DRe|383479
------------------------------------------------------------
------------------------------------------------------------
------------------------------------------------------------
------------------------------------------------------------
------------------------------------------------------------
------------------------------------------------------------
------------------------------------------------------------
------------------------------------------------------------
------------------------------------------------------------
------------------------------------------------------------
------------------------------------------------------------
------------------------------------------------------------
------------------------------------------------------------
------------------------------------------------------------
------------------------------------------------------------
------------------------------------------------------------
------------------------------------------------------------
------------------------------------------------------------
------------------------------------------------------------
------------------------------------------------------------
------------------------------------------------------------
------------------------------------------------------------
------------------------------------------------------------
------------------------------------------------------------
------------------------------------------------------------
------------------------------------------------------------
------------------------------------------------------------
------------------------------------------------------------
------------------------------------------------------------
------------------------------------------------------------
------------------------------------------------------------
------------------------------------------------------------
------------------------------------------------------------
------------------------------------------------------------
------------------------------------------------------------
------------------------------------------------------------
------------------------------------------------------------
------------------------------------------------------------
------------------------------------------------------------
------------------------------------------------------------
------------------------------------------------------------
------------------------------------------------------------
------------------------------------------------------------
--------------------------------------------at---ct---------
----------------attt--catg---gt-----------a------tttt----t-a
---atac------cag-----tta----------tt------t----------------t
t--agtt-ttatt---gtctaa---------------------------ttt-------a
-atttattgtaa--------------------agca----c--------tttg-------
-gatcaac-------------------ta-------cggttgtg--------t-taa---
----------------------attgtgc-------tct------ataaa-----taaag
---------------tttgccttgcct---------------------------------
----------------------------------------------------tgcc----
------------------------------------------------------------
------------------------------------------------------------
------------------------------------------------------------
------------------------------------------------------------
------------------------------------------------------------
------------------------------------------------------------
------------------------------------------------------------
------------------------------------------------------------
------------------------------------------------------------
-----------------------------------
>L2-6_DRe|383480
------------------------------------------------------------
------------------------------------------------------------
------------------------------------------------------------
------------------------------------------------------------
------------------------------------------------------------
------------------------------------------------------------
------------------------------------------------------------
------------------------------------------------------------
------------------------------------------------------------
------------------------------------------------------------
------------------------------------------------------------
------------------------------------------------------------
------------------------------------------------------------
------------------------------------------------------------
------------------------------------------------------------
------------------------------------------------------------
------------------------------------------------------------
------------------------------------------------------------
------------------------------------------------------------
------------------------------------------------------------
------------------------------------------------------------
------------------------------------------------------------
------------------------------------------------------------
------------------------------------------------------------
------------------------------------------------------------
------------------------------------------------------------
------------------------------------------------------------
------------------------------------------------------------
------------------------------------------------------------
------------------------------------------------------------
------------------------------------------------------------
------------------------------------------------------------
------------------------------------------------------------
------------------------------------------------------------
------------------------------------------------------------
------------------------------------------------------------
------------------------------------------------------------
------------------------------------------------------------
------------------------------------------------------------
------------------------------------------------------------
------------------------------------------------------------
------------------------------------------------------------
----------------------ta---------------t------t-ttag-aa-----
-----ttac------ata-ta---------------------------------------
------------ttcccttt--tctt---ac-----------a------tttt----t-a
---atac------aag-----ttt------------------tatt----------tatt
g--tttg-ttatttt-c-ttaa----a-------------------ta-ttt------ta
-tctcatggtaa--------------------agca----c--------tttg-------
-gatcaac-------------------ta-------cggttgaa--------t-aaa---
----------------------attttgc-------tct------ataaa-----taaag
---------------tttgccttgcct---------------------------------
----------------------------------------------------tgctt---
------------------------------------------------------------
------------------------------------------------------------
------------------------------------------------------------
------------------------------------------------------------
------------------------------------------------------------
------------------------------------------------------------
------------------------------------------------------------
------------------------------------------------------------
------------------------------------------------------------
-----------------------------------
>L2-6_DRe|466308
------------------------------------------------------------
------------------------------------------------------------
------------------------------------------------------------
------------------------------------------------------------
------------------------------------------------------------
------------------------------------------------------------
------------------------------------------------------------
------------------------------------------------------------
------------------------------------------------------------
------------------------------------------------------------
------------------------------------------------------------
------------------------------------------------------------
------------------------------------------------------------
------------------------------------------------------------
------------------------------------------------------------
------------------------------------------------------------
------------------------------------------------------------
------------------------------------------------------------
------------------------------------------------------------
------------------------------------------------------------
------------------------------------------------------------
------------------------------------------------------------
------------------------------------------------------------
------------------------------------------------------------
------------------------------------------------------------
------------------------------------------------------------
------------------------------------------------------------
------------------------------------------------------------
------------------------------------------------------------
------------------------------------------------------------
------------------------------------------------------------
----------------------------------------ctcc----------------
--------------tgtg--------------------------------------tttt
cc-----------------------------ctg----caaa-----------cact---
-ttgagtttgctg---------------tttattat-------------ttgcaaatgta
atgtaactctg-tc----------atct-----tgtataactactgaaga----------
-----------------------------------gctatgttaaattt-----------
-t-------ttaac-----tctgct--tttt------gtttg---------------gct
ttgaatata---gatgc-tc----catttaaagtc---------ctc-------------
-----ttttaaaac-------cata--aattccattg-----------ttaat---attg
tt------------tgct---------catgttgcaatacttgagg--------aatgc-
--a------------caggttc---------------------------------ttttt
t--------------------------------------t------tttttg--------
-----ttca----------gaaa----gta----catca----gatc-------------
--------------acacct--ctctc--ttgacataa----a---ttactct------a
aa-ccacc-----cagtaa--ttt------------------------------------
--------ataccag----------------------------------tgt--------
-cttcatcttaa-----------aat------aatttct-ca-------gatg-------
aaacttat-------------------tg-------agat-gta--------c-tgg---
----------------------cttgttg-------tct------gttta-----gaaag
gttttatacatggtccttactttgctataataa---------------------------
---------------------------------------------------acagctctt
tagaattcgattttcaagaaaga-------------------------------------
------------------------------------------------------------
------------------------------t----------------------ttaaaca
tgctatcgtaca-------------------ggcgctata-------------------g
aatagacatcaacttga--ccctatgcct-------------------------------
------------------------------------------------------------
------------------------------------------------------------
------------------------------------------------------------
------------------------------------------------------------
-----------------------------------
>L2-6_DRe|466309
------------------------------------------------------------
------------------------------------------------------------
------------------------------------------------------------
------------------------------------------------------------
------------------------------------------------------------
------------------------------------------------------------
------------------------------------------------------------
------------------------------------------------------------
------------------------------------------------------------
------------------------------------------------------------
------------------------------------------------------------
------------------------------------------------------------
------------------------------------------------------------
------------------------------------------------------------
------------------------------------------------------------
------------------------------------------------------------
------------------------------------------------------------
------------------------------------------------------------
------------------------------------------------------------
------------------------------------------------------------
------------------------------------------------------------
------------------------------------------------------------
------------------------------------------------------------
------------------------------------------------------------
------------------------------------------------------------
------------------------------------------------------------
------------------------------------------------------------
------------------------------------------------------------
------------------------------------------------------------
------------------------------------------------------------
------------------------------------------------------------
-----------------aaag-----------------ttaaac----------------
--------------caca--------------------------------------tctt
tc-----------------------------tta----aaa-------------------
-ttgaaattgtaa---------------ttcttta-------------------------
----------a-tt----------ttct-----cttaagactactttaac----------
-----------------------------------cctctg----aggt-----------
-t-------ttggc-----cttggt--tttt------att--------------------
------------ggttc-tc----ctccta------------------------------
------tttaaagg-------taaa--aat------------------------------
------------------------------------------------------------
------------------gtat---------------------------------ttttg
t--------------------------------------t------tttttt--------
-----ttaa----------tgtt----gga----ccgtt----gacc-------------
--------------ttattc--cctta--atccactgt----a---gtgttcc------a
-------------caggaa--tct------------------------------------
--------atgtttg----------------------------------gct--------
-ctctcttgt-----------------------tttgtt-ca-------cttt-------
aggctcaa-------------------ta-------------------------------
-------------------------------------ct------ttatg-----caaac
attacataaata---------ctgctatgctga---------------------------
---------------------------------------------------caacctcc-
---aattatattt-----------------------------------------------
------------------------------------------------------------
------------------------------------------------------------
------------------------------------------------------------
------------------------------------------------------------
------------------------------------------------------------
------------------------------------------------------------
------------------------------------------------------------
------------------------------------------------------------
-----------------------------------
>L2-6_DRe|466310
------------------------------------------------------------
------------------------------------------------------------
------------------------------------------------------------
------------------------------------------------------------
------------------------------------------------------------
------------------------------------------------------------
------------------------------------------------------------
------------------------------------------------------------
------------------------------------------------------------
------------------------------------------------------------
------------------------------------------------------------
------------------------------------------------------------
------------------------------------------------------------
------------------------------------------------------------
------------------------------------------------------------
------------------------------------------------------------
------------------------------------------------------------
------------------------------------------------------------
------------------------------------------------------------
------------------------------------------------------------
------------------------------------------------------------
------------------------------------------------------------
------------------------------------------------------------
------------------------------------------------------------
------------------------------------------------------------
------------------------------------------------------------
------------------------------------------------------------
------------------------------------------------------------
------------------------------------------------------------
---------------------------------------------------------acc
tcagtcaaca--ctcttt--caact---acagttggtccaaaatgcagccgccagattaa
taacag-gaactaagaaaaga-------gatcatatac------agtgcatgtctcat--
tgcactggctacc-tat--aaaaatcag--aga---tgattttaaaatc-ctt---cttt
tc--acttataaagcat--tacacaatt---cta------ag--acc--aatgtca----
-gtgaacttatt-----aggc--------ctcatac----agc------ttgtagac---
---------cg-tt-aagat------cc-------catgaccag----------------
-------------tttcttttgtctgtctttca--gactcgctgcaaat-caaaaggtga
-c-------caagc-----ttt-----ctgt------gttgc------------------
------------ggccc--------------catc-aggattt-c-----tccttcattg
gatgcttttaaatc-------taac----tt----------aaagac-tta-------tt
tt------------tact---------c----ttttgcctttgagt--------gacac-
--a------tg----catgtta----------------------------------ttta
t--ttatatat--------atata---------------ta-----tatatg-tgtgtg-
--tgtgtgt------gtg-tgt-----gtg----tgt-------gtg-tgtgtgtgtgtg
tgt---------gtgtgtgt--gtct---gt-----------a------tttt----t-a
---atac------cag-----ttt-----------------------------------t
t--attt-ctatt---ttctag---------------------------ttt-------a
-ttttattgtaa--------------------agca----c--------tttg-------
-gatcaac-------------------ta-------cggttgtg--------t-aaa---
----------------------attgtgc-------tct------ataaa-----taaag
tttg-cctc----cctttgctttgcct---------------------------------
------------------------------------------------------------
------------------------------------------------------------
------------------------------------------------------------
------------------------------------------------------------
------------------------------------------------------------
------------------------------------------------------------
------------------------------------------------------------
------------------------------------------------------------
------------------------------------------------------------
------------------------------------------------------------
-----------------------------------
>L2-6_DRe|466311
------------------------------------------------------------
------------------------------------------------------------
------------------------------------------------------------
------------------------------------------------------------
------------------------------------------------------------
------------------------------------------------------------
------------------------------------------------------------
------------------------------------------------------------
------------------------------------------------------------
------------------------------------------------------------
------------------------------------------------------------
------------------------------------------------------------
------------------------------------------------------------
------------------------------------------------------------
------------------------------------------------------------
------------------------------------------------------------
------------------------------------------------------------
------------------------------------------------------------
------------------------------------------------------------
------------------------------------------------------------
------------------------------------------------------------
------------------------------------------------------------
------------------------------------------------------------
------------------------------------------------------------
------------------------------------------------------------
------------------------------------------------------------
------------------------------------------------------------
------------------------------------------------------------
------------------------------------------------------------
------------------------------------------------------------
------------------------------------------------------------
------------------------------------------------------------
------------------------------------------------------------
------------------------------------------------------------
------------------------------------------------------------
------------tt----------------------------------------------
------------------------------------------------------------
------------------------------------------------------------
------------------------------------aggacct-c-----tccttcattg
gatgc-------------------------------------------------------
------------------------------------------------------------
------------------------------------------------------------
----------------------------------------------ttctaa--------
------------------------------------------------------------
-----------------------------at---------ccag-----tctt-------
------------------------------------------------------------
------------------------------------------------------------
-ttctattgaaa--------------------atca----c--------ttta-------
-gatcaaa------------------------------gttgtg--------ttgga---
----------------------attgtgc-------tct------gtaat-----gaaag
---------------tttgtcttacct---------------------------------
-------------------------------------cac----------catatct---
------------------------------------------------------------
------------------------------------------------------------
------------------------------------------------------------
------------------------------------------------------------
------------------------------------------------------------
------------------------------------------------------------
------------------------------------------------------------
------------------------------------------------------------
------------------------------------------------------------
-----------------------------------
>L2-6_DRe|466312
------------------------------------------------------------
------------------------------------------------------------
------------------------------------------------------------
------------------------------------------------------------
------------------------------------------------------------
------------------------------------------------------------
------------------------------------------------------------
------------------------------------------------------------
------------------------------------------------------------
------------------------------------------------------------
------------------------------------------------------------
------------------------------------------------------------
------------------------------------------------------------
------------------------------------------------------------
------------------------g-----------------------------------
------------------------------------------------------------
------------------------------------------------------------
------------------------------------------------------------
------------------------------------------------------------
------------------------------------------------------------
------------------------------------------------------------
------------------------------------------------------------
------------------------------------------------------------
-------------------------------------------ct---------------
------------------------------------------------------------
------------------------------------------------------------
------------------------------------------------------------
------------------------------------------------------------
------------------------------------------------------------
------------------------------------------------------------
------------------------------------------------------------
------------------------------------------------------------
-------------gtat-------------------tca---------------------
------------------gtacaaaact--------------------------------
---------------------------------------caac-----------------
---------ca-ct-agaat------cctga------------------ca---------
--------a-------------------------ggaccag--ga---------------
------aaaagagca---------------------------------------------
------------catct-------------------------------------------
-----ctttagatt--------------------------tagagtcactg---------
--------------cact------------------------------------ggctc-
---------------cctgtcg--------------------------------------
-----------------ggctgcaga-------------taca---ttttag--------
-----------------------------a------------------------------
------------------------------------------a------ttct----c--
---atgc-----------------------------------------------------
--------tgaccta--t------------------------------------------
--------------------------------aacc----c--------tttg-------
---------------------------tg-------tggttttg----------------
------------------------------------c-----------------------
------------------------------------------------------------
------------------------------------------------------------
------------------------------------------------------------
------------------------------------------------------------
------------------------------------------------------------
------------------------------------------------------------
------------------------------------------------------------
------------------------------------------------------------
------------------------------------------------------------
------------------------------------------------------------
------------------------------------------------------------
-----------------------------------
>L2-6_DRe|466313
------------------------------------------------------------
------------------------------------------------------------
------------------------------------------------------------
------------------------------------------------------------
------------------------------------------------------------
------------------------------------------------------------
------------------------------------------------------------
------------------------------------------------------------
------------------------------------------------------------
------------------------------------------------------------
------------------------------------------------------------
------------------------------------------------------------
------------------------------------------------------------
------------------------------------------------------------
------------------------------------------------------------
------------------------------------------------------------
------------------------------------------------------------
------------------------------------------------------------
------------------------------------------------------------
------------------------------------------------------------
------------------------------------------------------------
------------------------------------------------------------
------------------------------------------------------------
------------------------------------------------------------
------------------------------------------------------------
------------------------------------------------------------
------------------------------------------------------------
------------------------------------------------------------
------------------------------------------------------------
------------------------------------------------------------
------------------------------------------------------------
------------------------------------------------------------
-------------------------------------gatcttaagatc-ctt---ctct
tc--acatataaagcac-------aatt---ctgccct--gg---tc--tatatct----
-gtgaacttatc-----tggc--------catatac----agt------ttgtagac---
---------ca-tt-aaggt------cc-------tatgagcag----------------
-------------tttctttcatccatccctct--gtcttgctgcaaat-caaaaggtga
-t-------caagc-----ttt-----ctgt------gttgc------ggccccaaggct
ctggatc-----agtct-cc----ctcgaaacatt-aggattt-c-----tccatcattg
gatgcttttaaatc-------taat----tt----------aaagac-tta-------tt
tt------------tactca--------------ctgcctttgagt--------gatgc-
--t------tg----catgtta----------------------------------tttc
a-----tgt----------cagta---------------t------t-tcag-tt-----
-----------------------------a----tat-------aca-------------
-----------gtttccatt--tctt----------------------------------
---atat------tag-----ttt------------------ta---------------t
t--tttt-ttata---tttcaa----t-------------------ta-ttc-------a
---ttgttgtaa--------------------agca----c--------cgtg-------
-aatcaat-------------------ta-------cagttgag--------t-aaa---
----------------------tctaagc-------tct------attaa-----taaag
---------------tttgccttgcct---------------------------------
----------------------------------------------------tgctta--
---------gc-------------------------------------------------
------------------------------------------------------------
------------------------------------------------------------
------------------------------------------------------------
------------------------------------------------------------
------------------------------------------------------------
------------------------------------------------------------
------------------------------------------------------------
------------------------------------------------------------
-----------------------------------
>L2-6_DRe|466314
------------------------------------------------------------
------------------------------------------------------------
------------------------------------------------------------
------------------------------------------------------------
------------------------------------------------------------
------------------------------------------------------------
------------------------------------------------------------
------------------------------------------------------------
------------------------------------------------------------
------------------------------------------------------------
------------------------------------------------------------
------------------------------------------------------------
------------------------------------------------------------
------------------------------------------------------------
------------------------------------------------------------
------------------------------------------------------------
------------------------------------------------------------
------------------------------------------------------------
------------------------------------------------------------
------------------------------------------------------------
------------------------------------------------------------
------------------------------------------------------------
------------------------------------------------------------
------------------------------------------------------------
------------------------------------------------------------
------------------------------------------------------------
------------------------------------------------------------
------------------------------------------------------------
------------------------------------------------------------
------------------------------------------------------------
------------------------------------------------------------
------------------------------------------------------------
-----------------------------------------ttaaaatc-----ttcttt
tc--acatataaagcat--tgcacagtt---ctgcccc--gg---tc--tatatct----
-ttgaacttagattattaggc--------catatac----aact-----cgaaaagc---
---------tg-tt-aaggt------cc-------catgatcag----------------
-------------tttattttgtctgtccctct--ttctcgctgcaatt-caaaaggtga
-t-------cgagc-----ttt-----ctgt------gctgt------ggccccaaggct
ctggaac-----agtct-cc----ctctaaacatt-aggattt-c-----accatcattg
gatgt------------------------ct-----------------------------
--------------tatc------------------------------------------
--a---------------------------------------------------------
-------------------ttata---------------t------cattga--------
---------------aca-tat----------------------at--------------
----------------------catt---at-----------a------tttt----t-a
---atac------aaa-----tttcaa---------------------------------
---tatttttattta---ttaa----a-------------------ta-ttt------ca
-ttttattgtga--------------------agca----c--------tttg-------
-gttcaac----------------------------tggttgtg--------t-aaa---
----------------------attgtgc-------tct------ataaa-----taaag
---------------tttgccttgcct---------------------------------
------------------------------------------------------------
------------------------------------------------------------
------------------------------------------------------------
------------------------------------------------------------
------------------------------------------------------------
------------------------------------------------------------
-----------------t------------------------------------------
------------------------------------------------------------
------------------------------------------------------------
------------------------------------------------------------
----------------------------------g
>L2-6_DRe|466315
------------------------------------------------------------
------------------------------------------------------------
------------------------------------------------------------
------------------------------------------------------------
------------------------------------------------------------
------------------------------------------------------------
------------------------------------------------------------
------------------------------------------------------------
------------------------------------------------------------
------------------------------------------------------------
------------------------------------------------------------
------------------------------------------------------------
------------------------------------------------------------
------------------------------------------------------------
------------------------------------------------------------
------------------------------------------------------------
------------------------------------------------------------
------------------------------------------------------------
------------------------------------------------------------
------------------------------------------------------------
------------------------------------------------------------
------------------------------------------------------------
------------------------------------------------------------
------------------------------------------------------------
------------------------------------------------------------
------------------------------------------------------------
------------------------------------------------------------
------------------------------------------------------------
------------------------------------------------------------
------------------------------------------------------------
------------------------------------------------------------
------------------------------------------------------------
------------------------------------------------------------
------------------------------------------------------------
------------------------------------------------------------
------------------------------------------------------------
-----------------ttttgtcgatccctct--gtctcgctgcaaat-caaaaggtga
-t-------cgagc-----ttt-----ctgt------gttgc------ggccccaaggct
ctgaaac-----agtct-cc----cgttgaacatc-aggattt-c-----tccatccttg
gatacttttaaatc-------taac----tt----------attaac-tta-------tt
tt------------taca---------c----ccttgcctttgagt--------gactc-
--a------ta----catgtca----------------------------------tttc
t-----tat----------ctata---------------t------t-ttag-ta-----
-----ttac------ata-cat-------a----ca--------------tt--------
------------ttcccttt--tctt---ac-----------a------tttt----t-t
---atac------aag-----att------------------ta----------------
-----tt-ttatttt-tattaa----a-------------------ta-tgt------ta
-tttcattgtaa--------------------agca----c--------tttg-------
-gatcaac-------------------ta-------cggttgta--------t-taa---
----------------------attgtgc-------ttt------ataaa-----taaag
---------------tttgccttgcct---------------------------------
----------------------------------------------------tgcctt--
---------g--------------------------------------------------
------------------------------------------------------------
------------------------------------------------------------
------------------------------------------------------------
------------------------------------------------------------
------------------------------------------------------------
------------------------------------------------------------
------------------------------------------------------------
------------------------------------------------------------
-----------------------------------
>L2-6_DRe|466316
------------------------------------------------------------
------------------------------------------------------------
------------------------------------------------------------
------------------------------------------------------------
------------------------------------------------------------
------------------------------------------------------------
------------------------------------------------------------
------------------------------------------------------------
------------------------------------------------------------
------------------------------------------------------------
------------------------------------------------------------
------------------------------------------------------------
------------------------------------------------------------
------------------------------------------------------------
------------------------------------------------------------
------------------------------------------------------------
------------------------------------------------------------
------------------------------------------------------------
------------------------------------------------------------
------------------------------------------------------------
------------------------------------------------------------
------------------------------------------------------------
------------------------------------------------------------
------------------------------------------------------------
------------------------------------------------------------
------------------------------------------------------------
------------------------------------------------------------
------------------------------------------------------------
------------------------------------------------------------
------------------------------------------------------------
------------------------------------------------------------
------------------------------------------------------------
------------------------------------------------------------
------------------------------------------------------------
------------------------------------------------------------
------------------------------------------------------------
------------------------------------------------------gggtga
-t-------caggc-----ttttt---ctgtggt-tggtcgc------acaccaatggtc
tgggaaa-----ggtct------tccc-catcatgtgaaatctgc-----tccttctttg
g---------aatc-------ttga----ct----------taaata-ctg-------tt
tt------------tatt------------------------------------------
------------------------------------------------------------
---------------------------------------tt-----t-ttag--------
------------------------------------------------------------
-------------------------------------------------cttt----t-a
a--atg------------------------------------------------------
------------------------------------------------------------
------------------------------------------------------------
------------------------------------------------------------
------------------------------------------------------------
------------------------------------------------------------
------------------------------------------------------------
------------------------------------------------------------
------------------------------------------------------------
------------------------------------------------------------
------------------------------------------------------------
------------------------------------------------------------
------------------------------------------------------------
------------------------------------------------------------
------------------------------------------------------------
------------------------------------------------------------
-----------------------------------
>L2-6_DRe|466317
------------------------------------------------------------
------------------------------------------------------------
------------------------------------------------------------
------------------------------------------------------------
------------------------------------------------------------
------------------------------------------------------------
------------------------------------------------------------
------------------------------------------------------------
------------------------------------------------------------
------------------------------------------------------------
------------------------------------------------------------
------------------------------------------------------------
------------------------------------------------------------
------------------------------------------------------------
------------------------------------------------------------
------------------------------------------------------------
------------------------------------------------------------
------------------------------------------------------------
------------------------------------------------------------
------------------------------------------------------------
------------------------------------------------------------
------------------------------------------------------------
------------------------------------------------------------
------------------------------------------------------------
------------------------------------------------------------
------------------------------------------------------------
------------------------------------------------------------
------------------------------------------------------------
------------------------------------------------------------
------------------------------------------------------------
------------------------------------------------------------
------------------------------------------------------------
------------------------------------------------------------
------------------------------------------------------------
------------------------------------------------------------
------------------------------------------------------------
------------------------------------------------------------
------------------------------------------------------------
------------------------------------------------------------
------------------------------------------------------------
------------------------------------------------------------
--a------tg----catgtta----------------------------------tttt
t--tattat----------ttata---------------t------t-ttag-ta-----
-----ttac------ttt-taa-------a----tat-----------------------
----------------attt--catt---gt-----------a------tttt----t-a
---atac------cag-----tta----------tt------t----------------t
t--actt-ttatt---gtctag---------------------------ttt--------
-ttttattgtaa--------------------agca----c-------ttttg-------
-gattaac-------------------ta-------cggttgtg--------t-aaa---
----------------------attgtgc-------tct------ataaa-----taaag
---------------tttgccttgcct---------------------------------
----------------------------------------------------tgcctt--
---------gcct-----------------------------------------------
------------------------------------------------------------
------------------------------------------------------------
------------------------------------------------------------
------------------------------------------------------------
------------------------------------------------------------
------------------------------------------------------------
------------------------------------------------------------
------------------------------------------------------------
-----------------------------------
>L2-6_DRe|542763
------------------------------------------------------------
------------------------------------------------------------
------------------------------------------------------------
------------------------------------------------------------
------------------------------------------------------------
------------------------------------------------------------
------------------------------------------------------------
------------------------------------------------------------
------------------------------------------------------------
------------------------------------------------------------
------------------------------------------------------------
------------------------------------------------------------
------------------------------------------------------------
------------------------------------------------------------
------------------------------------------------------------
------------------------------------------------------------
------------------------------------------------------------
------------------------------------------------------------
------------------------------------------------------------
------------------------------------------------------------
------------------------------------------------------------
------------------------------------------------------------
------------------------------------------------------------
---------------------------------------------ggat-----------
------------------------------------------------------------
------------------------------------------------------------
------------------------------------------------------------
------------------------------------------------------------
------------------------------------------------------------
------------------------------------------------------------
---------------------------gacaa----------------------------
------------------------------------------------------------
------------------------------------taa-----------ctct------
-------------------------------ctg--------------------------
---------------------------------------cagc-----------------
---------taaatgaaaat----------------------------------------
---------------------------------------------atac-agaagtgtta
ttatta------------gttt-----ctgct-----gccaccaac--------------
------------gattc-------------------------------------------
-----aattaaaac---------------tcagcta-----ggagtccttaaa-------
--------------gact------------------------------------------
--atctg--------cacgatc--------------------------agggagatcttt
tt-----------------ctgtaga--------------------tattggatc-----
---ctttacttcaccacc-taaac---cca---tcattg-t--ggtgccacaa-------
--------ggatctattctt--ccttt--at------t----atcttcttttt---gt--
---gtgcttcc----------tttaagctcaa----------------------------
--------taatcca--------caaacat-------------aaataaactattatatg
ccaatgatataa---------------tacataatataaactgc-----tatgccaatga
tcttcaac-------------------tata-----ttttccta--------tcaaacta
ggaa--------------------------------ttt------ataag-----tagaa
----------caccttttcctatgcttaatcga---------------------------
----------------------------------cattaa--------gacctggatg--
------------------------------------------------------------
------------------------------------------------------------
------------------------------------------------------------
------------------------------------------------------------
------------------------------------------------------------
------------------------------------------------------------
------------------------------------------------------------
------------------------------------------------------------
------------------------------------------------------------
-----------------------------------
>L2-6_DRe|542764
------------------------------------------------------------
------------------------------------------------------------
------------------------------------------------------------
------------------------------------------------------------
------------------------------------------------------------
------------------------------------------------------------
------------------------------------------------------------
------------------------------------------------------------
------------------------------------------------------------
------------------------------------------------------------
------------------------------------------------------------
------------------------------------------------------------
------------------------------------------------------------
------------------------------------------------------------
------------------------------------------------------------
------------------------------------------------------------
------------------------------------------------------------
------------------------------------------------------------
------------------------------------------------------------
------------------------------------------------------------
------------------------------------------------------------
------------------------------------------------------------
------------------------------------------------------------
------------------------------------------------------------
------------------------------------------------------------
------------------------------------------------------------
------------------------------------------------------------
------------------------------------------------------------
------------------------------------------------------------
------------------------------------------------------------
------------------------------------------------------------
------------------------------------------------------------
------------------------------------------------------------
------------------------------------------------------------
------------------------------------------------------------
-----------------gat------ca-------catgatcag----------------
-------------tttcttttgtctgtccctcg--gtctcgctgcaagt-caaagggtga
-t-------cgagc-----ttt-----cagt------gttgc------ggccccaaggct
ctggaat-----agtct-cc----ttctgaatatc-agaatct-c-----ttcttctttg
gatgcttttaaatc-------aaac----tt----------aaagac-aca-------tt
tt------------tact---------c----tcttgcctttgact--------gatgc-
--a------tg----catgtta----------------------------------tttt
tg-tattat----------ttata---------------t------t-ttag-ta-----
-----ttaa------ctt-taa-------a----tat-------a---------------
-----------------ttt--tatt---gt-----------a------tttt----t-a
---atac------cag-----tta----------tt------t----------------t
t--agtt-ttatt---gtctag---------------------------ttt-------a
-ttttcttgtaa--------------------agca----c--------tttg-------
-gatcaac-------------------ta-------cggttgtg--------t-taa---
----------------------attgtgc-------tct------ataaa-----taaag
---------------tttgccttgcct---------------------------------
----------------------------------------------------tgcctt--
---------gcct-----------------------------------------------
------------------------------------------------------------
------------------------------------------------------------
------------------------------------------------------------
------------------------------------------------------------
------------------------------------------------------------
------------------------------------------------------------
------------------------------------------------------------
------------------------------------------------------------
-----------------------------------
>L2-6_DRe|542765
------------------------------------------------------------
------------------------------------------------------------
------------------------------------------------------------
------------------------------------------------------------
------------------------------------------------------------
------------------------------------------------------------
------------------------------------------------------------
------------------------------------------------------------
------------------------------------------------------------
--------------------agatca----------------------------------
------------------------------------------------------------
------------------------------------------------------------
------------------------------------------------------------
------------------------------------------------------------
------------------------------------------------------------
----------------------------------------------------tctgcttt
ta----------------------------------------------------------
----ggttctgagtcatctgcaattttgatacttttagacccaagtgctgctttcgatac
cgtagatcacaacattttattgaaacgacttgagagtattgttggggttcagggccttgc
cttacagtggttctcctcatatctaaagggaagatctttttctgtaaatattaaatcttt
tacttcatcacctaaacccattcattggagtgttccagatagatctactcctggcccttt
attattttctctttatatgctccctttaaactcaatactccgcaaacataacataaacta
tcactgctataccgatgatctccaatta-tattttcctatcaaactgggaaaagatttat
cattacaacaccttttcttatgtctaaccgac-attaagac--ctggatg-accaagaag
tctatgcaactaaatgtaaataaaattgaagtg--ctcttattaggttctgctgctacac
acgattcaat-taaaacttagctaggattcctaaacaacaatctgcacaatcactccaag
aatctttga-gttattcttgatccacttttgcagttttacaagca------tgtaaatgc
agttgtgaagagcag--cttttttcaactcaaa--ttagtggcaaaa-------------
------------------------------------------------------------
------------------------------------------------------------
------agtt--ctctct--cagtt---acaattaatacagaatgcagccgccagattaa
taacag-gaactaagaaaaga-------gatcatat--ctcccctgttcttgcctcac--
agcattggcttct-tat--aaaattcag--agt---tgtttttaaaatc-cttt-attta
tttaacatataaagcat--tgcacaatt---ctgcccc--gg---tc--tatatta----
-gttaatttttt-----aggc--------cttatac----agc------tagtagat---
---------ga-tt-aaggt------cc-------catgatcac----------------
-------------tttcttttgtctgaccctta--atctcgctgcaaat-caaaaagtga
-t-------cgagc-----ttt-----ctgt------gttgc------agccccagggct
ctggaac-----agtct-ac----cttagaatgtc-aggattt-c-----ttcattattg
gatcctgttaaatc-------taac----tt----------aaagac-tta-------tt
tt------------tact---------c----tcttgcctttgagt--------gacgc-
--a------tt----catgttc----------------------------------tttc
t-----tat----------ttgta---------------t------t-ttag-ta-----
---------------cta-cat-------a----ttt-------a---------------
-----------------ttt--cctt---ttctta-----tat------ttta----t-a
---gtaa------ttc-----tata-------agtttt----t----------------t
t--attg-ttatt---aaatat---------------------------ctt-------a
-ttttattgtaa--------------------agca----c--------tttg-------
-gaccagct-----------------ata-------cagttgtg--------t-gaa---
----------------------attgtgc-------tct------ataaa-----taaag
---------------tttgccttgcct---------------------------------
----------------------------------------------------t-------
------------------------------------------------------------
------------------------------------------------------------
------------------------------------------------------------
------------------------------------------------------------
------------------------------------------------------------
------------------------------------------------------------
------------------------------------------------------------
------------------------------------------------------------
------------------------------------------------------------
-----------------------------------
>L2-6_DRe|542766
------------------------------------------------------------
------------------------------------------------------------
------------------------------------------------------------
------------------------------------------------------------
------------------------------------------------------------
------------------------------------------------------------
------------------------------------------------------------
------------------------------------------------------------
------------------------------------------------------------
------------------------------------------------------------
------------------------------------------------------------
------------------------------------------------------------
------------------------------------------------------------
------------------------------------------------------------
------------------------------------------------------------
------------------------------------------------------------
------------------------------------------------------------
------------------------------------------------------------
------------------------------------------------------------
------------------------------------------------------------
------------------------------------------------------------
------------------------------------------------------------
------------------------------------------------------------
------------------------------------------------------------
------------------------------------------------------------
------------------------------------------------------------
------------------------------------------------------------
------------------------------------------------------------
------------------------------------------------------------
------------------------------------------------------------
------------------------------------------------------------
------------------------------------------------------------
------------------------------------------------------------
----------------------------------------------c--tgtgtca----
---aatcttatt-----agga--------tatgtac----agc------ctgtagac---
---------ca----------------------------------------t--------
-------------tttcttttatctgtccccca--ttctcgctttaaat-caaaaggtga
-t-------ccagt-----ttt-----ctgt------gttgctttgat------aaagct
tttaaaa-----agtct-cc----ttctg---------------------tccatcattg
tatcc-tttgaatc-------taat----tt------------agac-tta-------tt
ttg-----------ctct---------c--aagcttacaattgatt--------------
--a-----------------------------------------------------tttt
t--------attc------ttatac--------------t------t------ta-----
-----ttat------tta---------------------g--------------------
------------------------------------------a------tttt-------
---------------------ttt------------------------------------
--------ttatttc----------------------------------ttta-------
-ttttattgtaa--------------------agca----c--------tttg-------
-caacaac----------------------------------------------------
----------------------tgtgtgc-------tct------ataaa-----tatag
---------------tttgccttgcat---------------------------------
----------------------------------------------------tgccgt--
---------gtct-----------------------------------------------
------------------------------------------------------------
------------------------------------------------------------
------------------------------------------------------------
------------------------------------------------------------
------------------------------------------------------------
------------------------------------------------------------
------------------------------------------------------------
------------------------------------------------------------
-----------------------------------
>L2-6_DRe|542767
------------------------------------------------------------
------------------------------------------------------------
------------------------------------------------------------
------------------------------------------------------------
------------------------------------------------------------
------------------------------------------------------------
------------------------------------------------------------
------------------------------------------------------------
------------------------------------------------------------
------------------------------------------------------------
------------------------------------------------------------
------------------------------------------------------------
------------------------------------------------------------
------------------------------------------------------------
------------------------------------------------------------
------------------------------------------------------------
------------------------------------------------------------
------------------------------------------------------------
------------------------------------------------------------
------------------------------------------------------------
------------------------------------------------------------
------------------------------------------------------------
------------------------------------------------------------
------------------------------------------------------------
------------------------------------------------------------
------------------------------------------------------------
------------------------------------------------------------
------------------------------------------------------------
------------------------------------------------------------
------------------------------------------------------------
------------------------------------------------------------
------------------------------------------------------------
------------------------------------------------------------
------------------------------------------------------------
--------------------------------atac----agc------ttgtagat---
---------tc-tt-aagat------ca-------catgatcag----------------
-------------tttcttttgtctgtccctcg--atcttgctgcaagt-caaagggtga
-t-------caagc-----ttt-----cagt------gttgc------ggccccaaggct
ctggaat-----agtct-cc----ctctgaatatc-agaatct-c-----tcattctttg
gatgcttttaaatc-------taac----tt----------aaagac-aca-------tt
tt------------tact---------c----tcttgcctttgact--------gatgc-
--a------tg----catgtta----------------------------------tttt
tg-tattat----------ttata---------------t------t-ttag-ta-----
-----ttac------ttt-taa-------a----tat-------a---------------
-----------------ttt--tatt---gt-----------a------tttt----t-a
---atac------cag-----tta----------tt------t----------------t
t--agtt-ttatt---gtctag---------------------------ttt-------a
-ttttattgtaa--------------------agca----c--------tttg-------
-tatcaac-------------------ta-------cggttgtg--------t-taa---
----------------------attgtgc-------tct------ataaa-----taaag
---------------tttgccttgcct---------------------------------
----------------------------------------------------tgcctt--
---------gcct-----------------------------------------------
------------------------------------------------------------
------------------------------------------------------------
------------------------------------------------------------
------------------------------------------------------------
------------------------------------------------------------
------------------------------------------------------------
------------------------------------------------------------
------------------------------------------------------------
-----------------------------------
>L2-6_DRe|542768
------------------------------------------------------------
------------------------------------------------------------
------------------------------------------------------------
------------------------------------------------------------
------------------------------------------------------------
------------------------------------------------------------
------------------------------------------------------------
------------------------------------------------------------
------------------------------------------------------------
------------------------------------------------------------
------------------------------------------------------------
------------------------------------------------------------
------------------------------------------------------------
------------------------------------------------------------
------------------------------------------------------------
------------------------------------------------------------
------------------------------------------------------------
------------------------------------------------------------
------------------------------------------------------------
------------------------------------------------------------
------------------------------------------------------------
------------------------------------------------------------
------------------------------------------------------------
------------------------------------------------------------
------------------------------------------------------------
------------------------------------------------------------
------------------------------------------------------------
------------------------------------------------------------
------------------------------------------------------------
------------------------------------------------------------
------------------------------------------------------------
------------------------------------------------------------
------------------------------------------------------------
------------------------------------------------------------
------------------------------------------------------------
------------tt-aagtt------ct-------catgatcag----------------
-------------tttcttttgtctgtgcctcg--gattcgctgcaagt-caaaaggtga
-t-------cgagt-----ttt-----ctat------gttgt------ggcctcaaggct
ctggaac-----agtct-cc----ctataaacatc-aggattt-c-----tccatccttg
gatgcttttaaatc-------taac----tt----------aaagac-tta-------tt
tt------------tcct--------gt--------------------------gacac-
--a------ta----tatgtta----------------------------------tttc
t-----tat----------ctgta---------------t------t-ttag-ta-----
-----ttac------ata-tat-------a------------------------------
------------tttccttt--cctttc--------------a------tttt----t-a
---atac------aag-----ttt------------------------------------
---tatt-ttattt--tcttaa----a-------------------ta-ttt------ta
-attacttataa--------------------agca----c--------tttg-------
-gatcaac-------------------ta-------cgtttgtg--------t-aaa---
----------------------atagtgc-------ttt------acaaa-----taaag
---------------tttgccttgcct---------------------------------
----------------------------------------------------tggct---
------------------------------------------------------------
------------------------------------------------------------
------------------------------------------------------------
------------------------------------------------------------
------------------------------------------------------------
------------------------------------------------------------
------------------------------------------------------------
------------------------------------------------------------
------------------------------------------------------------
-----------------------------------
>L2-6_DRe|542769
------------------------------------------------------------
------------------------------------------------------------
------------------------------------------------------------
------------------------------------------------------------
------------------------------------------------------------
------------------------------------------------------------
------------------------------------------------------------
------------------------------------------------------------
------------------------------------------------------------
------------------------------------------------------------
------------------------------------------------------------
------------------------------------------------------------
------------------------------------------------------------
------------------------------------------------------------
------------------------------------------------------------
------------------------------------------------------------
------------------------------------------------------------
------------------------------------------------------------
------------------------------------------------------------
------------------------------------------------------------
------------------------------------------------------------
------------------------------------------------------------
------------------------------------------------------------
------------------------------------------------------------
------------------------------------------------------------
------------------------------------------------------------
------------------------------------------------------------
------------------------------------------------------------
------------------------------------------------------------
------------------------------------------------------------
------------------------------------------------------------
------------------------------------------------------------
------------------------------------------------------------
------------------------------------------------------------
------------------------------------------------------------
------------------------------------------------------------
------------------------------------------------------------
------------------------------------------------------------
------------agtgt-cc----ctctcaacatc-aggatta-c-----tccattattg
gatacttttaaatc-------caat----tt----------agagac-ata-------tt
tta------------------------ct--accttgcctttaagt--------gatgc-
--a------tt----catgtta----------------------------------tttt
a-----tat----------ctgta---------------t------t-tcag-------t
-----ttat------ata-tat--------------------------------------
-----------------ttt--tctt---at-----------a------tttt------a
--aatac------aag-----tcta-----------------------------------
---tatt-ttcttt--------------------------------tagatt--------
-tattactgcaa--------------------agca----c--------tctg-------
-gatcaac-------------------tg-------cggttgtg--------t-aaa---
----------------------tttgtgc-------ttt------ataaa-----taaag
---------------cttgccttgccttgccg----------------------------
----------------------------------------------------tgccttca
---------agttttctgtgttg-------------------------------------
------------------------------------------------------------
-------tggccccaatgct-ctggaacagttttgtagattggtctacctcaa-taaaca
ctgtctcggttacagttggttcagaatgcag-ctgccagattgttaacagtaactaagaa
aagagatcatatctccccaatccctgcctcattgc---accggcttcctat---------
--aaaactcagagttgatttta--------agatctttctttacacatatacagcattgc
acaattctgcccc--ggtttatatctgtgaacttattaggccgtatacagcttgtaggcc
attaaggtcctatgatcagtttcttctgactgtccctcggtctcactgcaagtcaaaagg
tgatcgagtt--------------------------------------------------
-----------------------------------
>L2-6_DRe|542770
------------------------------------------------------------
------------------------------------------------------------
------------------------------------------------------------
------------------------------------------------------------
------------------------------------------------------------
------------------------------------------------------------
------------------------------------------------------------
------------------------------------------------------------
------------------------------------------------------------
------------------------------------------------------------
------------------------------------------------------------
------------------------------------------------------------
------------------------------------------------------------
------------------------------------------------------------
------------------------------------------------------------
------------------------------------------------------------
------------------------------------------------------------
------------------------------------------------------------
------------------------------------------------------------
------------------------------------------------------------
------------------------------------------------------------
------------------------------------------------------------
------------------------------------------------------------
------------------------------------------------------------
------------------------------------------------------------
------------------------------------------------------------
------------------------------------------------------------
------------------------------------------------------------
------------------------------------------------------------
------------------------------------------------------------
------------------------------------------------------------
------------------------------------------------------------
------------------------------------------------------------
------------------------------------------------------------
------------------------------------------------------------
------------------------------------------------------------
------------------------------------------------------------
------------------------------------------------------------
----------------------------ggatttc-aggattt-c-----tccttcattg
gatgcttttaaatc-------taac----tt----------aaagcc-tta-------tt
tt------------tact---------c----tcttgcccttgagt--------gacgc-
--t------tg----catgttatttattattattat---------------tattacatt
t--tttttc----------ttgta---------------t------t-ttag-ta-----
-----tttc------ttt-taa-------a----c---------at---ac---------
----------------attt--cctt---gt-----------a--------tt----t-a
---atac------cag-----ttt----------tt------t-----------------
---ggtt-ttatt---gtctag---------------------------ttt-------a
-ttttattgtaa--------------------agca----c--------tttg-------
-gatcaac-------------------ta-------cagttgtg--------t-aaa---
----------------------attgtgc-------tct------ataaa-----taaaa
---------------taaagtttgcct---------------------------------
----------------------------------------------------tgcct---
------------------------------------------------------------
------------------------------------------------------------
------------------------------------------------------------
------------------------------------------------------------
------------------------------------------------------------
------------------------------------------------------------
------------------------------------------------------------
------------------------------------------------------------
------------------------------------------------------------
-----------------------------------
>L2-6_DRe|542771
------------------------------------------------------------
------------------------------------------------------------
------------------------------------------------------------
------------------------------------------------------------
------------------------------------------------------------
------------------------------------------------------------
------------------------------------------------------------
------------------------------------------------------------
------------------------------------------------------------
------------------------------------------------------------
------------------------------------------------------------
------------------------------------------------------------
------------------------------------------------------------
------------------------------------------------------------
------------------------------------------------------------
------------------------------------------------------------
------------------------------------------------------------
------------------------------------------------------------
------------------------------------------------------------
------------------------------------------------------------
------------------------------------------------------------
------------------------------------------------------------
------------------------------------------------------------
------------------------------------------------------------
------------------------------------------------------------
------------------------------------------------------------
------------------------------------------------------------
------------------------------------------------------------
------------------------------------------------------------
------------------------------------------------------------
------------------------------------------------------------
------------------------------------------------------------
------------------------------------------------------------
------------------------------------------------------------
------------------------------------------------------------
------------------------------------------------------------
------------------------------------------------------------
------------------------------------------------------------
------------------------------------------------------------
------------------------------------------------------------
------------------------------------------------------------
------------------------------------------------------------
--------------------tgta---------------t------t-ttag-ta-----
-----ttac------ata--------------------------------ta--------
------------tttgcttt--tctt---ac-----------a------tttt----t-a
---ataa------aag-----ttt------------------tat-------------c-
-----tt-ttattt--tctcaa----a-------------------ta-ttt------ca
-tcccattgtaa--------------------agca----c--------tttg-------
-gatcaac-------------------ta-------cggtcgta--------t-aaa---
----------------------attgtgc-------tct------ataaa-----taaag
---------------tttgccttgcct---------------------------------
------------------------------------------------------------
------------------------------------------------------------
------------------------------------------------------------
------------------------------------------------------------
------------------------------------------------------------
-----atttttactctcttgcctttg----------------------------------
------------------------------------------------------------
------------------------------------------------------------
------------------------------------------------------------
-------------------------------------------------------agtga
ctcatacgtgtaatttttata--------------
>L2-6_DRe|542772
------------------------------------------------------------
------------------------------------------------------------
------------------------------------------------------------
------------------------------------------------------------
------------------------------------------------------------
------------------------------------------------------------
------------------------------------------------------------
------------------------------------------------------------
------------------------------------------------------------
------------------------------------------------------------
------------------------------------------------------------
------------------------------------------------------------
------------------------------------------------------------
------------------------------------------------------------
------------------------------------------------------------
------------------------------------------------------------
------------------------------------------------------------
------------------------------------------------------------
------------------------------------------------------------
------------------------------------------------------------
------------------------------------------------------------
------------------------------------------------------------
------------------------------------------------------------
------------------------------------------------------------
------------------------------------------------------------
------------------------------------------------------------
------------------------------------------------------------
------------------------------------------------------------
-----------------------------------------------------------t
tatttttttttttcttaaa--tattttatcttattg---ta-------------------
-----aagcactttggat--caact---acggttgt--------------------ataa
aattgt-gctctataaataaa---------------gtttgccttgccttgcctttacc-
--------------tat--aaaattgtt-tagt---tgattttgaaatc-ttt---cttt
tt--gcatataaagctt--tgcacaatt---ctgtccc--gg----c--tatgtca----
-gtgaacttatt-----aggc--------catatac----agc------ttgttgac---
---------ca-tt-aaggt------cc-------catgatcag----------------
-------------tttcgtttgtcgatccctct--gtctcgctgcaagt-caaaaggtga
-t-------cgagc-----ttt-----ctgt------gttgc------ggctccaaggct
ctggaac-----agtct-cc----cgttgaacatt-aggattt-c-----tccatccttg
gttactttaaaatc-------taac----tt----------gaagac-gta-------tt
tt------------tact---------c----ccttgcctttgagt--------ggctc-
--a---------------------------------------------------------
t-----cat----------ctgta---------------t------t-ttag-ta-----
-----ttac------ata-tat-------a----ttt-------cct-------------
------------------------------------------------------------
------------------------------------------------------------
------------ttt----------------------------------ttta-----ca
tttttattacaa--------------------gtta----t-------------------
------------------------------------------------------------
------------------------------------------------------------
------------------------------------------------------------
------------------------------------------------------------
------------------------------------------------------------
------------------------------------------------------------
------------------------------------------------------------
------------------------------------------------------------
------------------------------------------------------------
------------------------------------------------------------
------------------------------------------------------------
------------------------------------------------------------
------------------------------------------------------------
-----------------------------------
>L2-6_DRe|542773
------------------------------------------------------------
------------------------------------------------------------
------------------------------------------------------------
------------------------------------------------------------
------------------------------------------------------------
------------------------------------------------------------
------------------------------------------------------------
------------------------------------------------------------
------------------------------------------------------------
------------------------------------------------------------
------------------------------------------------------------
------------------------------------------------------------
------------------------------------------------------------
------------------------------------------------------------
------------------------------------------------------------
------------------------------------------------------------
------------------------------------------------------------
------------------------------------------------------------
------------------------------------------------------------
------------------------------------------------------------
------------------------------------------------------------
------------------------------------------------------------
------------------------------------------------------------
------------------------------------------------------------
------------------------------------------------------------
------------------------------------------------------------
------------------------------------------------------------
------------------------------------------------------------
------------------------------------------------------------
------------------------------------------------------------
------------------------------------------------------------
------------------------------------------------------------
------------------------------------------------------------
------------------------------------------------------------
------------------------------------------------------------
------------------------------------------------------------
------------------------------------------------------------
------------------------------------------------------------
----------------------------------------------------cttctttg
gatgcttttaaatc-------taac----ct----------gaagac-tta-------tt
tt------------cact---------c----tcttgcctttgact--------gatgc-
--a------tg----catgtta----------------------------------tttt
t--tattat----------ttgta---------------t------t-ttag-ta-----
-----ttac------ttt-taa-------a----tat-------at--------------
----------------attt--cttt---gt-----------a------tttt----t-a
---atac------cag-----tta----------tt------t----------------t
t--agtt-ttatt---gtctag---------------------------ttt-------a
-ttttattgtaa--------------------agca----c--------tttg-------
-gatcaac-------------------ta-------cggttgtg--------t-aaa---
----------------------attgtgc-------tct------ataat-----taaag
---------------tttgccttgcct---------------------------------
----------------------------------------------------ttgcc---
------------------------------------------------------------
------------------------------------------------------------
------------------------------------------------------------
------------------------------------------------------------
------------------------------------------------------------
------------------------------------------------------------
------------------------------------------------------------
------------------------------------------------------------
------------------------------------------------------------
-----------------------------------
>L2-6_DRe|629077
------------------------------------------------------------
------------------------------------------------------------
------------------------------------------------------------
------------------------------------------------------------
------------------------------------------------------------
------------------------------------------------------------
------------------------------------------------------------
------------------------------------------------------------
------------------------------------------------------------
------------------------------------------------------------
------------------------------------------------------------
------------------------------------------------------------
------------------------------------------------------------
------------------------------------------------------------
------------------------------------------------------------
------------------------------------------------------------
------------------------------------------------------------
------------------------------------------------------------
------------------------------------------------------------
------------------------------------------------------------
------------------------------------------------------------
------------------------------------------------------------
------------------------------------------------------------
------------------------------------------------------------
------------------------------------------------------------
------------------------------------------------------------
------------------------------------------------------------
------------------------------------------------------------
------------------------------------------------------------
------------------------------------------------------------
------------------------------------------------------------
------------------------------------------------------------
------------------------------------------------------------
------------------------------------------------------------
------------------------------------------------------------
------------------------------------------------------------
------------------------------------------------------------
------------------------------------------------------------
------------------------------------------------------------
------------------------------------------------------------
------------------------------------------------------------
------------------------------------------------------------
------------------------------------------------------------
------------------------------------------------------------
-------------------t--tctt---ac-----------a------tttt----t-a
---atac------aag-----ttt------------------ta----------------
-----tt-ttatttt-c-ttaa----a-------------------ta-ttt------ta
-tcccattgtaa--------------------agca----c--------tttg-------
-gatcaac-------------------ta-------cggttgta--------t-aaa---
----------------------attgtgc-------tct------ataaa-----taaag
---------------tttgcattgtct---------------------------------
----------------------------------------------------tgtctt--
------------------------------------------------------------
------------------------------------------------------------
------------------------------------------------------------
------------------------------------------------------------
------------------------------------------------------------
------------------------------------------------------------
------------------------------------------------------------
------------------------------------------------------------
------------------------------------------------------------
-----------------------------------
>L2-6_DRe|629078
------------------------------------------------------------
------------------------------------------------------------
------------------------------------------------------------
------------------------------------------------------------
------------------------------------------------------------
------------------------------------------------------------
------------------------------------------------------------
------------------------------------------------------------
------------------------------------------------------------
------------------------------------------------------------
------------------------------------------------------------
------------------------------------------------------------
------------------------------------------------------------
------------------------------------------------------------
------------------------------------------------------------
------------------------------------------------------------
------------------------------------------------------------
------------------------------------------------------------
------------------------------------------------------------
------------------------------------------------------------
------------------------------------------------------------
------------------------------------------------------------
------------------------------------------------------------
------------------------------------------------------------
------------------------------------------------------------
------------------------------------------------------------
------------------------------------------------------------
------------------------------------------------------------
------------------------------------------------------------
------------------------------------------------------------
------------------------------------------------------------
------------------------------------------------------------
------------------------------------------------------------
------------------------------------------------------------
------------------------------------------------------------
------------------------------------------------------------
------------------------------------------------------------
------------------------------------------------------------
------------------------------------------------------------
------------------------------------------------------------
------------------------------------------------------------
------------------------------------------------------------
------------------------------------------------------------
-----------------------------------at-------at--------------
----------------attg--cctt---at-----------a------tttt----t-a
---atac------cag-----tttt-----------------tat--------------t
t--ttat-tttct----------------------------------a-att------ta
-ttttattgtta--------------------agca----c--------tttg-------
-gat---c-------------------aa-------cggttgtg--------t-aaa---
----------------------attgtgc-------tct------ataaa-----taaag
---------------tttgccttgcct---------------------------------
---------------------------ttgccttgcctca------------tgcttt--
---------aatctattctcg---------------------------------------
------------------------------------------------------------
---------gttagactact---gcaactc-tttgtacgtt-gtctacctcag-tcaaca
ctctctcggctacagttgatccaaaatgcag-ccgccagattaataacaggaactaagaa
aagagatcatatctcccctgtcctcacctcattgc---actggcttccta----------
t-gaaattcagagttgatttta--------aaatccttcttttcacttataaagcattgc
acaattctgcccc--ggcctatgtcagtgaacttattaggccttatacagcttgtagacc
attaagatctcatgaccagtttcttttgtctgtccctcggtctcgatgcaaatcaaaagg
tgatcaagctttctgtgctctg-----aagacttatttttgctctcttacctttgagtga
cgtatggatgttattttttctttgtattttagta-
>L2-6_DRe|629079
------------------------------------------------------------
------------------------------------------------------------
------------------------------------------------------------
------------------------------------------------------------
------------------------------------------------------------
------------------------------------------------------------
------------------------------------------------------------
------------------------------------------------------------
------------------------------------------------------------
------------------------------------------------------------
------------------------------------------------------------
------------------------------------------------------------
------------------------------------------------------------
------------------------------------------------------------
------------------------------------------------------------
------------------------------------------------------------
------------------------------------------------------------
------------------------------------------------------------
------------------------------------------------------------
------------------------------------------------------------
------------------------------------------------------------
------------------------------------------------------------
------------------------------------------------------------
------------------------------------------------------------
------------------------------------------------------------
------------------------------------------------------------
------------------------------------------------------------
------------------------------------------------------------
------------------------------------------------------------
------------------------------------------------------------
------------------------------------------------------------
-----------------------------------------ccctgtcctcgcctcat--
tgcactggctacc-tat--aaaatacag--agt---tgattttaaaatt-ctt---cttt
tc--acttataaagctt--tgcacaatt---ctgcccc--ag---cc--tatgtca----
-gcgagcttatt-----aggc--------catatgc----agc------ttgtagac---
---------cg-tt-aagat------cc-------catgaccag----------------
-------------tgtcttttgtctgtccctcg--gtctcgctgcaaat-caaaaggtga
-t-------agagc-----gtt-----ctgt------gttgc------ggacccaaggct
ctggaac-----agtct-cc----ctctaaacatc-agaatct-c-----tccttcatta
gatgcttttaaatc-------taac----tt----------aaagac-tta-------tt
t---------------------------------ttgcctttgagt--------gacgc-
--a------tg----catgtta----------------------------------tttt
t--tattat----------ttgta---------------t------t-gtag-ta-----
-----ttac------ttt-taa-------a----cat-------a---------------
-----------------ttt--cttt---gt-----------a------tttt----t-a
---atac------cat--------------------------t----------------t
t--tgtt-ttatt---gtctag---------------------------ttt-------a
-ttttattgtaa--------------------agca----c--------tttg-------
-gatcaac-------------------ta-------cggttgtg--------t-aaa---
----------------------attgtgc-------tct------atgca-----taacg
---------------tttgccttgcc----------------------------------
------------------------------------------------------------
------------------------------------------------------------
------------------------------------------------------------
------------------------------------------------------------
------------------------------------------------------------
------------------------------------------------------------
------------------------------------------------------------
------------------------------------------------------------
------------------------------------------------------------
------------------------------------------------------------
-----------------------------------
>L2-6_DRe|629080
------------------------------------------------------------
------------------------------------------------------------
------------------------------------------------------------
------------------------------------------------------------
------------------------------------------------------------
------------------------------------------------------------
------------------------------------------------------------
------------------------------------------------------------
------------------------------------------------------------
------------------------------------------------------------
------------------------------------------------------------
------------------------------------------------------------
------------------------------------------------------------
------------------------------------------------------------
------------------------------------------------------------
------------------------------------------------------------
------------------------------------------------------------
------------------------------------------------------------
------------------------------------------------------------
------------------------------------------------------------
------------------------------------------------------------
------------------------------------------------------------
------------------------------------------------------------
------------------------------------------------------------
------------------------------------------------------------
------------------------------------------------------------
------------------------------------------------------------
------------------------------------------------------------
------------------------------------------------------------
------------------------------------------------------------
------------------------------------------------------------
-----------------------------------------ccctgtcctcacctcat--
tgcactggctacc-tat--aaaatacag--aat---tgattttaaaatt-ctt---cttt
tt--acttataaagctt--tgcacaatt---ctgcccc--ag---cc--tatgtca----
-gtaagcttatt-----aggc--------catatac----agc------ttgaagac---
---------ct-tt-aagat------cc-------catgaccag----------------
-------------tttcttttgtctgtccctcg--gtctcgctgcaaat-caaaaggtga
-t-------caagc-----gtt-----ctgt------gttgc------ggccccaaggct
ctggaac-----agtct-cc----ctctgaacatc-agaattt-c-----tccttcat--
-atgatcctaaatc-------taac----tt----------aaagac-tta-------tt
tt------------tact---------c----tcttgcctttgagt--------gacgc-
--a------ta----catgtta----------------------------------tttt
t--aattat----------ttgta---------------t------t-gtag-ta-----
-----ttac------ttt-taa-------a----tat-------a---------------
-----------------ttt--ctta---gt-----------a------tttt----t-a
---atac------ca--------------------------------------------t
t--tgtt-tgttt---gtctag---------------------------ttt-------a
-ttttattgtaa--------------------agca----c--------tttg-------
-gatcaac-------------------ta-------cggttgtg--------t-aaa---
----------------------attttgc-------tct------ataaa-----taaag
---------------tttgccttgtct---------------------------------
----------------------------------------------------tgcctt--
---------gcc------------------------------------------------
------------------------------------------------------------
------------------------------------------------------------
------------------------------------------------------------
------------------------------------------------------------
------------------------------------------------------------
------------------------------------------------------------
------------------------------------------------------------
------------------------------------------------------------
-----------------------------------
>L2-6_DRe|629081
------------------------------------------------------------
------------------------------------------------------------
------------------------------------------------------------
------------------------------------------------------------
------------------------------------------------------------
------------------------------------------------------------
------------------------------------------------------------
------------------------------------------------------------
------------------------------------------------------------
------------------------------------------------------------
------------------------------------------------------------
------------------------------------------------------------
------------------------------------------------------------
------------------------------------------------------------
------------------------------------------------------------
------------------------------------------------------------
------------------------------------------------------------
------------------------------------------------------------
------------------------------------------------------------
------------------------------------------------------------
------------------------------------------------------------
------------------------------------------------------------
------------------------------------------------------------
------------------------------------------------------------
------------------------------------------------------------
------------------------------------------------------------
------------------------------------------------------------
--ttgtgaagagcagccttttccttagattggacattggtggcaaaatttaaacct-ttt
ctttct-------aaaaaaa-------aagatct-ag--aaactgtaacccatg--cttt
aatttcctctcggttagac--tactgcaactcctca---aaca-------ttggtctacc
ccagtcaaca--ctctct--cagtt---atagttggttcagaatgt--------------
-------------agaaaaga-------tatcattt--ctcccctatccttgcctcat--
tgcactggcttcc-tat--aaaattcag--agt---tgattttaaaatc-ctt---cttt
tc--acatataaagcat--tgcacattt---ctgtttc--gg---tc--tatgtca----
-atgaacttatt-----aggc--------catatac----agc------ttgtaaac---
---------cg-tt-aaggt------cc-------catgattag----------------
-------------tttcttttgtctgtccctcg--ccctcgctgcaaat-caaaaggtga
-t-------caagt-----t----------------------------------------
------------------cc----ctttgaacatc-atgattt-c-----tccatcatcg
aatgtttataaatc-------taac----tt----------aaagac-tta-------tt
tt------------tact---------c----ccttgcctttgagt--------gatgc-
--a------ta----catgtta----------------------------------tttc
t-----tat----------ctgta---------------t------t-ttag-ta-----
-----ttac------ata-taa-------a----cat-------gt---ata--------
------------tttaatat--tctt---at-----------g------tttt----t-a
---atac------aag-----ttt------------------tat--------------t
a--tatt-ttatt---ttatac---at-------------------ta-ttt-------a
tttttattgtaa--------------------agca----c---aaat------------
-gatcaact-----------------ata-------aggttgtg--------t-aaa---
----------------------atggtgc-------tct------ataaa-----taaag
---------------tttgccttgcct---------------------------------
----------------------------------------------------tgcct---
------------------------------------------------------------
------------------------------------------------------------
------------------------------------------------------------
------------------------------------------------------------
------------------------------------------------------------
------------------------------------------------------------
------------------------------------------------------------
------------------------------------------------------------
------------------------------------------------------------
-----------------------------------
>L2-6_DRe|629082
------------------------------------------------------------
------------------------------------------------------------
------------------------------------------------------------
------------------------------------------------------------
------------------------------------------------------------
------------------------------------------------------------
------------------------------------------------------------
------------------------------------------------------------
------------------------------------------------------------
------------------------------------------------------------
------------------------------------------------------------
------------------------------------------------------------
------------------------------------------------------------
------------------------------------------------------------
------------------------------------------------------------
------------------------------------------------------------
------------------------------------------------------------
------------------------------------------------------------
------------------------------------------------------------
------------------------------------------------------------
------------------------------------------------------------
------------------------------------------------------------
------------------------------------------------------------
------------------------------------------------------------
------------------------------------------------------------
------------------------------------------------------------
------------------------------------------------------------
------------------------------------------------------------
------------------------------------------------------------
------------------------------------------------------------
----------------------------------------------------------aa
taacag-aaactaagaaaaga-------gatcacat--ctcccctgtcctcacctcat--
ttcactggctacc-tat--gaaatacag--agt---tgatttttaaatt-ctt---cttt
tc--acttattaagcat--tgcacaatt---ctgccca--ga---cc--aatgtca----
ggtgaacttatt-----aggc--------ctaattc----agc------ttgtagac---
---------ca-tt-gagagcattaacg-------catgaccag----------------
-------------tttcttttgtctgtccgtcg--atcttgctgcaaat-caaaagggga
-t-------cgagc-----ttt-----ctgt------gttgc------ggccccaaggtt
ctggaac-----agcct-cc----ctctgaacatc-aggattt-c-----tccttcattg
gatgcttttaaatc-------taac----tt----------aaagac---a-------tt
tt------------tact---------c----tcttgcctttgagt--------gacgc-
--a------tg----catgtta----------------------------------ttat
tttttttgt----------ttgta---------------t------t-ttag-ta-----
-----ttac------ttt-caa-------a----cat-------at---ac---------
----------------attc--cctt---gt-----------a------tttt----t-a
---atac------cag-----ttt---------ttt------t----------------t
t--tttt-ttatt---gtctag---------------------------ttt-------a
-ttttattgtaa--------------------agca----c--------tttg-------
-gatctac-------------------ta-------cgcttgtg--------t-aaa---
----------------------attatgc-------tct------ataaa-----taaag
---------------tttgccttgcct---------------------------------
----------------------------------------------------tgcctt--
---------gcc------------------------------------------------
------------------------------------------------------------
------------------------------------------------------------
------------------------------------------------------------
------------------------------------------------------------
------------------------------------------------------------
------------------------------------------------------------
------------------------------------------------------------
------------------------------------------------------------
-----------------------------------
>L2-6_DRe|629083
------------------------------------------------------------
------------------------------------------------------------
------------------------------------------------------------
------------------------------------------------------------
------------------------------------------------------------
------------------------------------------------------------
------------------------------------------------------------
------------------------------------------------------------
------------------------------------------------------------
------------------------------------------------------------
------------------------------------------------------------
------------------------------------------------------------
------------------------------------------------------------
------------------------------------------------------------
------------------------------------------------------------
------------------------------------------------------------
------------------------------------------------------------
------------------------------------------------------------
------------------------------------------------------------
------------------------------------------------------------
------------------------------------------------------------
------------------------------------------------------------
------------------------------------------------------------
------------------------------------------------------------
---------------------------------------------gtgttgctgctacca
acaattcaat-aaaaactcagctaggagccctaaacgacaatctgcacaatcacgccaag
aatctcgga-gttatctttgatccactcttgcagtttgacaaaca------tgtaaatgc
ggttgtgaatagcag--tttcttccagcttaga--ttggtggcaaaagttaaacac-ttt
ctttct----------aaaa-------aagattt-ag--aaatcgtaacccatg--cttt
taatttc-----------------------------------------------------
------------------------------------------------------------
------------------------------------------------------------
------------------------------------------------------------
------------------------------------------------------------
------------------------------------------------------------
------------------------------------------------------------
------------------------------------------------------------
------------------------------------------------------------
------------------------------------------------------------
------------------------------------------------------------
------------------------------------------------------------
------------------------------------------------------------
------------------------------------------------------------
------------------------------------------------------------
------------------------------------------------------------
------------------------------------------------------------
------------------------------------------------------------
------------------------------------------------------------
------------------------------------------------------------
------------------------------------------------------------
------------------------------------------------------------
------------------------------------------------------------
------------------------------------------------------------
------------------------------------------------------------
------------------------------------------------------------
------------------------------------------------------------
------------------------------------------------------------
------------------------------------------------------------
------------------------------------------------------------
------------------------------------------------------------
------------------------------------------------------------
-----------------------------------
>L2-6_DRe|629084
------------------------------------------------------------
------------------------------------------------------------
------------------------------------------------------------
------------------------------------------------------------
------------------------------------------------------------
--t---------------------------------------------------------
------------------------------------------------------------
------------------------------------------------------------
------------------------------------------------------------
------------------------------------------------------------
------------------------------------------------------------
------------------------------------------------------------
------------------------------------------------------------
------------------------------------------------------------
------------------------------------------------------------
------------------------------------------------------------
------------------------------------------------------------
------------------------------------------------------------
------------------------------------------------------------
------------------------------------------------------------
------------------------------------------------------------
------------------------------------------------------------
------------------------------------------------------------
------------------------------------------------------------
------------------------------------------------------------
------------------------------------------------------------
------------------------------------------------------------
------------------------------------------------------------
------------------------------------------------------------
------------------------------------------------------------
------------------------------------------------------------
------------------------------------------------------------
--------------------------------------------------ctt---cttt
tc--acatataaagcat--tacacaatt---cagcccc--ggtg-----tgtatct----
-gtgaacttatt-----aggc--------caattac----agc------ttgtaggc---
---------ca-tt-aagat------cc-------tatgatcag----------------
-------------tttcttttgtctggcccttg--gtcttgctgcaaat-caaaaggtga
-t-------caagc-----ttt-----ctgt------gttgcg-----ggccgcaa----
---------ca-agtgt-cc----ctccaaacatt-aggattt-c-----tccatcattg
gatgcttttaaatctttaatataat----tt----------aaagat-tta-------tt
cc------------tact---------c----ccttgcctttgagt--------attgc-
--a------tg----catttta----------------------------------tttc
a-----tat----------tcata---------------t------t-ttagtta-----
-----ttacat--------tat-------a----tatgc-----atcc------------
------------ctcctttt--tctt-----------------------tttt----t-a
c------------aag-----ttt------------------tatttat-----------
---tttt-ttattaa------------------------------tta-ttt------ta
tttttattgtaa--------------------agaa----c--------ttta-------
-gatcaac-------------------aa-------cttttgtg--------t-aaa---
----------------------attgtgc-------cct------ataaa-----taaag
---------------tttaccttgcct---------------------------------
----------------------------------------------------agtttt--
------------------------------------------------------------
------------------------------------------------------------
------------------------------------------------------------
------------------------------------------------------------
------------------------------------------------------------
------------------------------------------------------------
------------------------------------------------------------
------------------------------------------------------------
------------------------------------------------------------
----------------------------------g
>L2-6_DRe|629085
------------------------------------------------------------
------------------------------------------------------------
------------------------------------------------------------
------------------------------------------------------------
------------------------------------------------------------
------------------------------------------------------------
------------------------------------------------------------
------------------------------------------------------------
------------------------------------------------------------
------------------------------------------------------------
------------------------------------------------------------
------------------------------------------------------------
------------------------------------------------------------
------------------------------------------------------------
------------------------------------------------------------
------------------------------------------------------------
------------------------------------------------------------
------------------------------------------------------------
------------------------------------------------------------
------------------------------------------------------------
------------------------------------------------------------
------------------------------------------------------------
------------------------------------------------------------
------------------------------------------------------------
------------------------------------------------------------
---------------------------------------------cacaatcacgccaag
aatcttgga-attatttttgatccacttttgcagtttgacaagca------tgtaaacgc
ag---------------ctttttccaatttaga--ttggtggttaaagttaaactg-ttt
ctgtct-------aaaaaaa-------aagttct-ag--aatttgaaactcatg--cttt
aatttccacccggttacac--tactgtaactctctg---taca-------ttggtctacc
tcagtcaaca--ttgtct--cgatt---atagttggttcagaatgcagctgccagattga
taaca-------------------------------------------------------
------------------------------------------------------------
----------------------------------------gg------------------
----------------------------------------aac-----------------
------------------------------------------------------------
------------------------------------------------------------
------------------------------------------------------------
------------agtct-cc----ctctgaacatc-aggattt-c-----tccatcattg
gatgcttttaaatc-------taat----tt----------aaattc-tta-------tt
tt------------tact---------c----cattgcctttaagt--------gatgc-
--a------tg----catttta--------------------------------------
------tat----------ctgta---------------t------t-tctg--------
-----tt-t------ata-tac-------a----tat------aat--------------
-------------ttttttc--tctt---at-----------a------tttt----t-a
---atac------aag-----tttta-----ttatt------ta--------------ta
a--tatt-ttattta---ttaa----a-------------------ta-ttt------ta
-tttgattgtaa--------------------agca----t--------tttg-------
-gatca----------------------a-------cagttgtg--------t-aaa---
----------------------attgtgc-------tct------ataaa-----taaag
---------------tttgtcttgcct---------------------------------
----------------------------------------------------tgcct---
------------------------------------------------------------
------------------------------------------------------------
------------------------------------------------------------
------------------------------------------------------------
------------------------------------------------------------
------------------------------------------------------------
------------------------------------------------------------
------------------------------------------------------------
------------------------------------------------------------
-----------------------------------
>L2-6_DRe|629086
------------------------------------------------------------
------------------------------------------------------------
------------------------------------------------------------
------------------------------------------------------------
------------------------------------------------------------
------------------------------------------------------------
------------------------------------------------------------
------------------------------------------------------------
------------------------------------------------------------
------------------------------------------------------------
------------------------------------------------------------
------------------------------------------------------------
------------------------------------------------------------
--------------------------aaagaggccccatcatgatcccgctgtgcctgac
tagtgcaggcccatatctaagctctcatttatctcaaatatttaagagaaaattgtactt
tcacaattgacctcatatctggacatttttttatattttagacctgtttcaatctggatt
aagagcaaaacacagcactgactctgcactactgaaagtcacaaatgaccttttactctc
catggattctgggtcatctgcga-------------------------------------
------------------------------------------------------------
------------------------------------tttta-------------------
------------------------------------------------------------
------------------------------------------------------------
----------------------------atacttt-------------------------
---------------------------tagaccataaagatctttagatca---------
------------------------------------------------------------
----------ataaaatgttgt-----------------------------------atc
tacc--------------------------------------------------------
--gtattaaaagcag-----cacttggcttacagcctcatatctaa--------------
-----------------------aggggagatct---------tttactgtaaatccttt
acttacatttacatttagtcccaccttaattcattgtgttccatctatccttggccctct
tttattttctcttcatatttaagct-caatac----tccgcaagatcgctgctatgctga
tgatctcaaattaggaaaagatttttcagaacacat--------ttcttatgcctaattg
acaaatagctcct-tacacaaaataaaacaagtg--ttattattaggtc-ctg---cttg
ctattcaattaaaacttactgcacaatcacgttatctc--ggagtccattgcagtttcat
-gtaaatgcagtgga--gagcagtttttgcttagactttaaac--ttccttctaaaaaaa
gat---------ttagaaat------cttaa--cacatgcttta----------------
----------atctcctctcggttagactactg-caactctttgtacat--------tga
-t-------ctagc-----ttt-----ctgt----gttttgc------ggccccaaagct
ctggaac-----tccct-ctgaaatcaggaacatg-aggattt-c-----tccttcattg
gatgcttttaaatc-------taac----tt----------aaagac-tta-------tt
tt------------tact---------c----tcttgcctttgagt--------gacgc-
--a---------------------------------------------------------
------------------------------------------------------------
------------------------------------------------------------
-------------------------t---gc-----------atgttcttttt----t-a
---attt------------gtttt------------------------------------
--------tta-------------------------------------------------
------------------------------------------------------------
------------------------------------------------------------
------------------------------------------------------------
------------------------------------------------------------
------------------------------------------------------------
------------------------------------------------------------
------------------------------------------------------------
------------------------------------------------------------
------------------------------------------------------------
------------------------------------------------------------
------------------------------------------------------------
------------------------------------------------------------
------------------------------------------------------------
------------------------------------------------------------
-----------------------------------
>L2-6_DRe|629087
------------------------------------------------------------
------------------------------------------------------------
------------------------------------------------------------
------------------------------------------------------------
------------------------------------------------------------
------------------------------------------------------------
------------------------------------------------------------
------------------------------------------------------------
------------------------------------------------------------
------------------------------------------------------------
------------------------------------------------------------
------------------------------------------------------------
------------------------------------------------------------
------------------------------------------------------------
------------------------------------------------------------
------------------------------------------------------------
------------------------------------------------------------
------------------------------------------------------------
------------------------------------------------------------
------------------------------------------------------------
------------------------------------------------------------
------------------------------------------------------------
------------------------------------------------------------
------------------------------------------------------------
------------------------------------------------------------
------------------------------------------------------------
------------------------------------------------------------
------------------------------------------------------------
------------------------------------------------------------
------------------------------------------------------------
------------------------------------------------------------
------------------------------------------------------------
------------------------------------------------------------
------------------------------------------------------------
------------------------------------------------------------
-------------t----------------------------------------------
---------------------------------------------aaaa-----------
---------------------------ctgtg----------------------------
------------------ct----------------------------------------
-----ctataaata-------aagt-----------------------ttg-------cc
ttg-----------------------------ccttgcct--------------------
--a---------------------------------------------------------
------------------------------------------------ttaa--------
------------------------------------------------------------
------------------------------------------a------tttt------a
a--atac------aag-----ttt------------------tatt--------------
--------ttatt---ttataa----aa------------------ta-ttt------ta
-tttcattgcaa--------------------agca----c--------tttg-------
-gattaac-------------------ta-------cggttgta----------------
------------------------------------------------------------
------------------------------------------------------------
------------------------------------------------------------
------------------------------------------------------------
------------------------------------------------------------
------------------------------------------------------------
------------------------------------------------------------
------------------------------------------------------------
------------------------------------------------------------
------------------------------------------------------------
------------------------------------------------------------
------------------------------------------------------------
-----------------------------------
>L2-6_DRe|629088
------------------------------------------------------------
------------------------------------------------------------
------------------------------------------------------------
------------------------------------------------------------
------------------------------------------------------------
------------------------------------------------------------
------------------------------------------------------------
------------------------------------------------------------
------------------------------------------------------------
------------------------------------------------------------
------------------------------------------------------------
------------------------------------------------------------
------------------------------------------------------------
------------------------------------------------------------
------------------------------------------------------------
------------------------------------------------------------
------------------------------------------------------------
------------------------------------------------------------
------------------------------------------------------------
------------------------------------------------------------
------------------------------------------------------------
------------------------------------------------------------
------------------------------------------------------------
------------------------------------------------------------
------------------------------------------------------------
------------------------------------------------------------
------------------------------------------------------------
------------------------------------------------------------
------------------------------------------------------------
------------------------------------------------------------
------------------------------------------------------------
------------------------------------------------------------
------------------------------------------------------------
------------------------------------------------------------
------------------------------------------------------------
------------------------------------------------------------
------------------------------------------------------------
------------------------------------------------------------
------------------------------------------------------------
-------ttgaatc-------taac----t------------aagac-tta-------tt
tt------------tact---------c----ccttgcctttgagt--------gactc-
--a------ca----catgtaa----------------------------------tttc
t-----tat----------ctgta---------------t------t-ttaa-ta-----
-----ttaa------ata-tat-------at--acgt-------at---ata--------
------------tttttgtt--tctt---ac-----------a---------t----t-a
---atac------aaa-----ag-------------------------------------
-----tt-ttattt--tattaa----a-------------------ta-ttt------ta
-tttcattgtaa--------------------agca----c--------tttg-------
-gatcaac-------------------ta-------cggttgta--------t-aaa---
----------------------attgtgc-------tct------ttaaa-----taaaa
---------------tttgcctt-------------------------------------
------------------------------------------------------------
------------------------------------------------------------
------------------------------------------------------------
------------------------------------------------------------
------------------------------------------------------------
------------------------------------------------------------
------------------------------------------------------------
------------------------------------------------------------
------------------------------------------------------------
------------------------------------------------------------
-----------------------------------
>L2-6_DRe|629089
------------------------------------------------------------
------------------------------------------------------------
------------------------------------------------------------
------------------------------------------------------------
------------------------------------------------------------
------------------------------------------------------------
------------------------------------------------------------
------------------------------------------------------------
------------------------------------------------------------
------------------------------------------------------------
------------------------------------------------------------
------------------------------------------------------------
------------------------------------------------------------
------------------------------------------------------------
------------------------------------------------------------
------------------------------------------------------------
------------------------------------------------------------
------------------------------------------------------------
------------------------------------------------------------
------------------------------------------------------------
------------------------------------------------------------
------------------------------------------------------------
------------------------------------------------------------
------------------------------------------------------------
------------------------------------------------------------
------------------------------------------------------------
------------------------------------------------------------
------------------------------------------------------------
------------------------------------------------------------
------------------------------------------------------------
------------------------------------------------------------
------------------------------------------------------------
------------------------------------------------------------
------------------------------------------------------------
------------------------------------------------------------
------------------------------------------------------------
------------------------------------------------------------
------------------------------------------------------------
------------------------------------------------------------
------------------------------------------------------------
------------------------------------------------------------
-----------t---tatattt-----------------atagtataa------------
-----------------------ata-----------ttt------ttcc----------
------------------------------------------------------------
-----------------------ctt---gt------------------attt-------
------g------aaa-----ttt------------------tatt------------tt
a--gaat-tttt---------------------------------gtatttt--------
-ctttattgtaa--------------------gaca----c--------tttg-------
-gatcaag-------------------ta-------cggttgca--------ataaa---
----------------------actgtgc-------tct------tgaaa-----taaag
---------------tttgtcttgtct---------------------------------
----------------------------------------------------tttct---
------------------------------------------------------------
------------------------------------------------------------
------------------------------------------------------------
------------------------------------------------------------
------------------------------------------------------------
------------------------------------------------------------
------------------------------------------------------------
------------------------------------------------------------
------------------------------------------------------------
-----------------------------------
>L2-6_DRe|629090
------------------------------------------------------------
------------------------------------------------------------
------------------------------------------------------------
------------------------------------------------------------
------------------------------------------------------------
------------------------------------------------------------
------------------------------------------------------------
------------------------------------------------------------
------------------------------------------------------------
------------------------------------------------------------
------------------------------------------------------------
------------------------------------------------------------
------------------------------------------------------------
------------------------------------------------------------
------------------------------------------------------------
------------------------------------------------------------
------------------------------------------------------------
------------------------------------------------------------
------------------------------------------------------------
------------------------------------------------------------
------------------------------------------------------------
------------------------------------------------------------
------------------------------------------------------------
------------------------------------------------------------
------------------------------------------------------------
------------------------------------------------------------
------------------------------------------------------------
--------------------------gcttaga--ttggtggcaaaagttaaaccc-ttt
ctttct----------aaaa-------aagattt-ag--aaatcgtaacccata--cttt
aatctcctctcgtttagac--tactgcaactctttg---taca-------ttggcctacc
tcagtcaaca--ctctct--cggct---acagttggtccaaaatgcagccgccagattaa
taacag-gaactaagaaaaga-------gatcatat--ctcccccgtcctcgcctcat--
tgcactggctacc-tat--aaaatacag--ggt---tgattttaaaatt-ctt---cttt
tc--acttataaagctt--tgcacaatt---ctgctcc--gg---cc--tatgtca----
-gcgagcttatt-----aggc--------catatac----agc------ttgtagac---
---------tc-tt-aagat------ca-------catgaccac----------------
-------------tttcttttgtctgtcgctcg--gtctcactgcaagt-caaaaggtga
-t-------cgagc-----ttt-----cagt------gttca------gttc--------
------------agtct-cc----ctctgaacatc-agaatct-c-----tccttctttg
gatgcttttaaatc-------taac----tt----------aaagac-tta-------tt
tt------------tact---------c----tcttgtctttgact--------gatgc-
--a------tg----cttgtta----------------------------------tttt
tt-tattat----------atata---------------t------t-ttag-ta-----
-----ttac------ttt-taa-------a----tat-------a---------------
-----------------ttt--catt---gt-----------a------tttt----t-a
---atac------cag-----tta----------tt------t----------------t
t--agtt-ttatt---gtctag---------------------------ttt-------a
-ttttattgtaa--------------------agca----c--------tttg-------
-gatcaac-------------------ta-------cggttgta--------t-aaa---
----------------------attgtgc-------tct------ataaa-----taaag
---------------tctgccttgcct---------------------------------
---------------------------------------------------atgcc----
------------------------------------------------------------
------------------------------------------------------------
------------------------------------------------------------
------------------------------------------------------------
------------------------------------------------------------
------------------------------------------------------------
------------------------------------------------------------
------------------------------------------------------------
------------------------------------------------------------
-----------------------------------
>L2-6_DRe|629091
------------------------------------------------------------
------------------------------------------------------------
------------------------------------------------------------
------------------------------------------------------------
------------------------------------------------------------
------------------------------------------------------------
------------------------------------------------------------
------------------------------------------------------------
------------------------------------------------------------
------------------------------------------------------------
------------------------------------------------------------
------------------------------------------------------------
------------------------------------------------------------
------------------------------------------------------------
------------------------------------------------------------
------------------------------------------------------------
------------------------------------------------------------
------------------------------------------------------------
------------------------------------------------------------
------------------------------------------------------------
------------------------------------------------------------
------------------------------------------------------------
------------------------------------------------------------
------------------------------------------------------------
------------------------------------------------------------
------------------------------------------------------------
------------------------------------------------------------
------------------------------------------------------------
------------------------------------------------------------
------------------------------------------------------------
------------------------------------------------------gattaa
taacag-gaactaagaaaaga-------gatcatat--ctcccctgtcctcgcctcat--
tgcactggctacc-tat--aaaatacag--ggt---tgattttaaaatt-ctt---cttt
tc--acttacaaagctt--tgcacaatt---ctgcccc--ag---cc--tatgtca----
-gcgagcttatt-----aggc--------catatac----agc------ttgcagat---
---------tg-tt-aagat------ca-------catgatcag----------------
-------------tttcttttgtctgtccctcg--gtctcgctgcaagt-caaagggtga
-t-------cgagc-----ttt-----cagt------gttgc------ggccccaaggct
ctggaac-----agtct-cc----cactgaacatc-agaatct-c-----tccttctttg
gatgcttttaaatc-------taac----tt----------aaagac-ata-------tt
tt------------tact---------c----tcttgcctttgact--------gatgc-
--a------tg----catgtta----------------------------------tttt
t--tattat----------ttata---------------t------t-ttag-ta-----
-----ttac------ttt-taa-------a----tat-------a---------------
-----------------ttt--catt---gt-----------a-------ttt----t-a
---atac------cag-----tta----------tt------t----------------t
t--agtt-ttatt---gtctag---------------------------ttt-------a
-ttttattgtaa--------------------agca----c--------tttg-------
-gatcaac-------------------ta-------cggttgtg--------t-aaa---
----------------------attgtgc-------tct------ataaa-----taaag
---------------tttgccttgcct---------------------------------
----------------------------------------------------tgcctt--
------------------------------------------------------------
------------------------------------------------------------
------------------------------------------------------------
------------------------------------------------------------
------------------------------------------------------------
------------------------------------------------------------
------------------------------------------------------------
------------------------------------------------------------
------------------------------------------------------------
-----------------------------------
>L2-6_DRe|714365
------------------------------------------------------------
------------------------------------------------------------
------------------------------------------------------------
------------------------------------------------------------
------------------------------------------------------------
------------------------------------------------------------
------------------------------------------------------------
------------------------------------------------------------
------------------------------------------------------------
------------------------------------------------------------
------------------------------------------------------------
------------------------------------------------------------
------------------------------------------------------------
------------------------------------------------------------
------------------------------------------------------------
------------------------------------------------------------
------------------------------------------------------------
------------------------------------------------------------
------------------------------------------------------------
------------------------------------------------------------
------------------------------------------------------------
------------------------------------------------------------
------------------------------------------------------------
------------------------------------------------------------
------------------------------------------------------------
------------------------------------------------------------
------------------------------------------------------------
------------------------------------------------------------
------------------------------------------------------------
------------------------------------------------------------
------------------------------------------------------------
------------------------------------------------------------
------------------------------------------------------------
------------------------------------------------------------
------------------------------------------------------------
------------------------------------------------------------
------------------------------------------------------------
------------------------------------------------------------
------------------------------------------------------------
------------------------------------------------------------
------------------------------------------------------------
------------------------------------------------------------
---ta---t----------ctgta---------------t------t-ttag-tt-----
-----ttac------atc-tat-------a----cat-------at---tta--------
------------tttccttt--tctt---at-----------a------tttt----t-a
---gtac------aag-----ttt------------------ta----------------
-----tt-ttatttt-a-ttaa----a-------------------ta-ttt------ta
-tttcattgtaa--------------------agca----c--------tttg-------
-gatcaac-------------------ta-------tggttgta--------t-aaa---
----------------------attgtgc-------tct------ataag-----taaag
g-------------ccttgccttgcct---------------------------------
----------------------------------------------------tgcct---
------------------------------------------------------------
------------------------------------------------------------
------------------------------------------------------------
------------------------------------------------------------
------------------------------------------------------------
------------------------------------------------------------
------------------------------------------------------------
------------------------------------------------------------
------------------------------------------------------------
-----------------------------------
>L2-6_DRe|714366
------------------------------------------------------------
------------------------------------------------------------
------------------------------------------------------------
------------------------------------------------------------
------------------------------------------------------------
------------------------------------------------------------
------------------------------------------------------------
------------------------------------------------------------
------------------------------------------------------------
------------------------------------------------------------
------------------------------------------------------------
------------------------------------------------------------
------------------------------------------------------------
------------------------------------------------------------
------------------------------------------------------------
------------------------------------------------------------
------------------------------------------------------------
------------------------------------------------------------
------------------------------------------------------------
------------------------------------------------------------
------------------------------------------------------------
------------------------------------------------------------
------------------------------------------------------------
------------------------------------------------------------
------------------------------------------------------------
---------------------------gtcttaatcggcaatctgcacaatcacgccaag
aatctcgga-gttatctttgatccactcttgcagtttgagaaaca------tgtaaatgc
agttgtgaagagcag--tttcttccagcttaga--ttggtggcaaaagttaaacgc-ttt
ctttct---------aaaaa-------tagattt-ag--aaatcgtaacccatg--cttt
aatgtcctctcggttagac--tactgcaattctttg---cata-------ttggcctacc
tcagtcaaca--ctctct--cggct---acagttggtccaaaatgcagccgccagattaa
taacag-gaactaagaaaaga-------gatcatat--ctcccctgtccttgcctcat--
tgcactggctacc-tat--aaaatacag--ggt---tgattttaaaatt-ctt---cttt
tc--acttataaagctt--tgcacaatt---ctgcccc--gg---tc--tatgtca----
-gcgagcttatt-----aggc--------cttatac----agc------ttgtagat---
---------tc-tt-aagat------ca-------catgatcag----------------
-------------tttcttttgtctgtccctcg--gtctcgctgcaagt-caaagggtga
-t-------cgagc-----ttt-----cagt------gttgc------ggccccaaggct
ctggaat-----agtct-cc----------------------------------------
------------------------------------------------------------
----------------ct---------c----tcttgcctttgact--------gatgc-
--a------tg----catgtta----------------------------------tttt
tg-tattat----------ttata---------------t------t-ttag-ta-----
-----ttac------ttt-taa-------a----tat-------a---------------
-----------------ttt--tatt---gt-----------a------tttt----t-a
---atac------cag-----tta----------tt------t----------------t
t--agtt-ttatt---gtctag---------------------------ttt-------a
-ttttattgtaa--------------------agca----c--------tttg-------
-gatcaac-------------------ta-------cggttgtg--------t-taa---
----------------------attgtgc-------tct------ataaa-----taaag
---------------tttgccttgcct---------------------------------
----------------------------------------------------tgcctt--
------------------------------------------------------------
------------------------------------------------------------
------------------------------------------------------------
------------------------------------------------------------
------------------------------------------------------------
------------------------------------------------------------
------------------------------------------------------------
------------------------------------------------------------
------------------------------------------------------------
-----------------------------------
>L2-6_DRe|714367
------------------------------------------------------------
------------------------------------------------------------
------------------------------------------------------------
------------------------------------------------------------
------------------------------------------------------------
------------------------------------------------------------
------------------------------------------------------------
------------------------------------------------------------
------------------------------------------------------------
------------------------------------------------------------
------------------------------------------------------------
------------------------------------------------------------
------------------------------------------------------------
------------------------------------------------------------
------------------------------------------------------------
------------------------------------------------------------
------------------------------------------------------------
------------------------------------------------------------
------------------------------------------------------------
------------------------------------------------------------
------------------------------------------------------------
------------------------------------------------------------
------------------------------------------------------------
------------------------------------------------------------
------------------------------------------------------------
------------------------------------------------------------
------------------------------------------------------------
------------cag--cttttcccagcttaga--ttggtggcaaaagttaaaccc-ttt
ctttct----------aaaa-------aagattt-ag--aaatcgtaacccatg--cttt
aatctcctctcggttagac--tactgcaactctttg---taca-------ttggtctacc
tcagtcaaca--ctctcg--gctat---acagttggtccagaatgccgccgccagattaa
taacag-aaactaagaaaaga-------gttcatat--ctcccctgtcctcgcctcat--
tgcactggctacc-tat--aaaatacag--agt---tgattttaaaatt-ctt---cttt
tc--acttataaagctt--tgcacaatt---ctgcccc--gg---cc--tatttca----
-gcgagcttatt-----aggc--------cttattc----agc------ttgcagac---
---------cg-tt-aagat------cc-------catgaccag----------------
-------------tttcttttgtctgtccctct--gtctcgctgcaagt-caaaaggtga
-t-------cgagc-----ttt-----cagt------gttgc------ggccccaaggct
ctggaac-----agtct-cc----ctctgaacatc-agaatct-c-----tccttcttag
gatgcttttaaatc-------taac----tt----------aaagac-tta-------tt
tt------------tact---------c----tcttgcctttgact--------gatac-
--a------tg----catgtta----------------------------------tttt
t--tattat----------ttgta---------------t------t-ttag-ta-----
-----ttac------ttt-taa-------a----tat-------a---------------
-----------------ttt--cttt---gt-----------a------tttt----t-a
---atac------cag-----tta----------tt------t----------------t
c--agtt-ttatt---gtctag---------------------------ttt-------a
-ttttattgtaa--------------------agca----c--------tttg-------
-gatcaac-------------------ta-------cggttgtg--------t-aaa---
----------------------attgtgc-------tct------ataaa-----taaag
---------------tttgccttgcct---------------------------------
----------------------------------------------------tgttct--
---------g--------------------------------------------------
------------------------------------------------------------
------------------------------------------------------------
------------------------------------------------------------
------------------------------------------------------------
------------------------------------------------------------
------------------------------------------------------------
------------------------------------------------------------
------------------------------------------------------------
-----------------------------------
>L2-6_DRe|714368
------------------------------------------------------------
------------------------------------------------------------
------------------------------------------------------------
------------------------------------------------------------
------------------------------------------------------------
------------------------------------------------------------
------------------------------------------------------------
------------------------------------------------------------
------------------------------------------------------------
------------------------------------------------------------
------------------------------------------------------------
------------------------------------------------------------
------------------------------------------------------------
------------------------------------------------------------
------------------------------------------------------------
------------------------------------------------------------
------------------------------------------------------------
------------------------------------------------------------
------------------------------------------------------------
------------------------------------------------------------
------------------------------------------------------------
------------------------------------------------------------
------------------------------------------------------------
------------------------------------------------------------
------------------------------------------------------------
------------------------------------------------------------
------------------------------------------------------------
------------------------------------------------------------
------------------------------------------------------------
------------------------------------------------------------
------------------------------------------------------------
------------------------------------------------------------
------------------------------------------------------------
------------------------------------------------------------
------------------------------------------------------------
------------------------------------------------------------
------------------------------------------------------------
----------------------------------------gc------ggccccaatgct
cttgaac-----agtct-ct----cgttgaacatc-tggattt-c-----tatatccttg
gatacttttaaatc-------ttac----tt----------aaaaac-gta-------tt
tt------------tact---------c----ccttgcctttgagt--------gacgc-
--a------ta----catgtaa----------------------------------tttc
t-----tat----------cagta---------------t------t-ttag-ca-----
-----ttac------ata-tat-------a----cat-------at---ata--------
------------tttccttt--tctt---cc-----------a------tttt----a-a
---atac------aag-----ttt------------------t-----------------
t---att-gttttt--tcttaa----a-------------------ta-ttt------ta
-ttttattgtaa--------------------agca----c--------tttg-------
-gatcaac-------------------ta-------aggttgta--------t-aaa---
----------------------attgtgc-------tct------ataga-----taaag
---------------ttttcctttcct---------------------------------
----------------------------------------------------ttcctt--
---------gcct-----------------------------------------------
------------------------------------------------------------
------------------------------------------------------------
------------------------------------------------------------
------------------------------------------------------------
------------------------------------------------------------
------------------------------------------------------------
------------------------------------------------------------
------------------------------------------------------------
-----------------------------------
>L2-6_DRe|714369
------------------------------------------------------------
------------------------------------------------------------
------------------------------------------------------------
------------------------------------------------------------
------------------------------------------------------------
------------------------------------------------------------
------------------------------------------------------------
------------------------------------------------------------
------------------------------------------------------------
------------------------------------------------------------
------------------------------------------------------------
------------------------------------------------------------
------------------------------------------------------------
------------------------------------------------------------
------------------------------------------------------------
------------------------------------------------------------
------------------------------------------------------------
------------------------------------------------------------
------------------------------------------------------------
------------------------------------------------------------
------------------------------------------------------------
------------------------------------------------------------
------------------------------------------------------------
------------------------------------------------------------
------------------------------------------------------------
----------ttaaaactcagctaggagtcctaaatgacaatctgcacaatcacgccaaa
aatctcgct-gttatctttgagccactcttgcagtttgacaaaca------tgtaaatgc
ggttgtgaagagcag--ctttttccagcttcga--ttggtggcaaaacttaaaccg-ttt
ctttct----------aaaa-------aagattt-ag--aagccgtaacccatg--cttt
aatctcctcttggttagac--tactgcaactccttg---taca-------ttggtctacc
tcagtcaaca--ctctct--cggct---acagttggtccaaaatgcagccgccagattaa
taacag-gaactaagaaaaga-------gatcatat--ctcccctgtcctcgcctcat--
------ggctacc-tat--aaaatacag--agt---tgattttaaaatc-ctt---cttt
tc--acttataaagcag--tgcacaatt---ctgcccc--gg---cc--tatgtca----
-gtgaacttatt-----aggc--------cttattc----agc------ttgtagac---
---------ca-tt-aagat------cc-------catgactag----------------
-------------tttcttttgtctgtccctcg--gtctcgctgcaaat-caaaaggtga
-t-------caagc-----ttt-----ctgt------gttgc------agccccaaggct
ct----------ggtct-cc----ctctgaacatc-aggattt-c-----tccttcattg
gatgcttttaaatc-------taag----tt----------aaagac-tta-------tt
tt------------tact---------c----tcttgcctttgagt--------gatgc-
--a------tg----cattttatttattattattat--------------------tttt
tt-tattatattttttac-ttgta---------------t------t-ttag-ta-----
-----ttac------ttt-taa-------a----cat-------at---ac---------
----------------attt--cctt---gt-----------a------tttt------a
---atac------cag-----ttt----------tt------t----------------t
a--agtt-ttgtt---gtctag---------------------------ttt-------a
-ttttattgtaa--------------------agca----c--------tttg-------
-gatcaac-------------------ta-------cggttgtg--------t-aaa---
----------------------attttgc-------tct------ttaaa-----taaag
---------------tttgccttgcct---------------------------------
----------------------------------------------------tgcctc--
------accacct-----------------------------------------------
------------------------------------------------------------
------------------------------------------------------------
-----aaacctattcactgtggtgttccgca-----------------------------
------ggatctattcttggccctcttttttttctcataagctatcgctactatatcaaa
ttatcattagaaagtcttcatatgcctaactgataaa----------------------t
aactctctccaactaaatgaaaataaaacag-----------------------------
---aagtgttattattaggtcct-------------------------------------
------------------------------------------------------------
[truncated: 1,090,955 more chars]
