# Supplementary material for: Zebrafish transposable elements show extensive diversification in age, genomic distribution, and developmental expression
Source: Genome Res. 2022 Jul;32(7):1408–23. doi: 10.1101/gr.275655.121 (PMC9341512; doi:10.1101/gr.275655.121)
Supplement: Supplemental Material [file supp_gr.275655.121_Supplementary_data_2.tar.gz › supp-data-2/CR1-12_DR.mafft.fa]

>CR1-12_DR|75670
------------------------------------------------------------
------------------------------------------------------------
------------------------------------------------------------
------------------------------------------------------------
------------------------------------------------------------
------------------------------------------------------------
------------------------------------------------------------
------------------------------------------------------------
------------------------------------------------------------
------------------------------------------------------------
------------------------------------------------------------
------------------------------------------------------------
------------------------------------------------------------
------------------------------------------------------------
------------------------------------------------------------
------------------------------------------------------------
------------------------------------------------------------
------------------------------------------------------------
------------------------------------------------------------
------------------------------------------------------------
------------------------------------------------------------
-------------------------------------------------atct---gc-a
a--a----ca---cagttgc-a----gtt-caaagacttga---------t---ttc---
-----actac---atgc---ttt------t------aaa---ac-------gac---tat
a------------aaagtttt-a-ga------ggttaaaacac--aggttt------gta
ga------tgt----tttgaat----a------g-tta---tca--------------gt
gt------------g------------attcatgtt-----------aact------g--
--taaat------tg-tt-----t-------tttgt----ttg-------ttgtc-tgtt
ggac-t-cat--g-tgac-t-----t--g--t--g----tactgcc---t------aatc
t-t--g----gc--------ca---agac-----ggtctt--------g--taaaaa-ga
------g---a-----t-------tt----------t-ta-----at-----------ct
caa----tg-tg--tc--------ttt----cc--tggt------aa---aa-----t--
---aa---agg--------ttat--------a----at----a------ata-ataat--
------------------------------------------------------------
------------------------------------------------------------
------------------------------------------------------------
------------------------------------------------------------
------------------------------------------------------------
------------------------------------------------------------
--
>CR1-12_DR|75671
------------------------------------------------------------
------------------------------------------------------------
------------------------------------------------------------
------------------------------------------------------------
------------------------------------------------------------
------------------------------------------------------------
------------------------------------------------------------
------------------------------------------------------------
------------------------------------------------------------
------------------------------------------------------------
------------------------------------------------------------
------------------------------------------------------------
------------------------------------------------------------
------------------------------------------------------------
------------------------------------------------aaactcctta--
ctcatt--------at---gtgttg-cat-a-c---tagggtacgttggtctaccttgtc
catt-cg-taggc------tcaagccttg--gca---tat--ct--ttgttcac-aaa--
tctataatg--ggtttactcccatcatatctccagaa-----t-------------taca
---tt-t-gt-----aaaaaaaaaaat-------aaaataaa-c-tgtccttac----c-
--ta---tagcctt----cggt-cac-agg----ata-t---t--tat-ttactc-tct-
gttc--------------------------------------------------------
------------------------------------------------------------
------------------------------------------------------------
------------------------------------------------------------
------------------------------------------------------------
------------------------------------------------------------
------------------------------------------------------------
------------------------------------------------------------
------------------------------------------------------------
------------------------------------------------------------
------------------------------------------------------------
------------------------------------------------------------
------------------------------------------------------------
------------------------------------------------------------
------------------------------------------------------------
------------------------------------------------------------
------------------------------------------------------------
------------------------------------------------------------
------------------------------------------------------------
--
>CR1-12_DR|75672
------------------------------------------------------------
------------------------------------------------------------
------------------------------------------------------------
------------------------------------------------------------
------------------------------------------------------------
------------------------------------------------------------
------------------------------------------------------------
------------------------------------------------------------
------------------------------------------------------------
------------------------------------------------------------
------------------------------------------------------------
------------------------------------------------------------
------------------------------------------------------------
------------------------------------------------------------
---------------------cact--ga--ttt--ataacaaatcttaaatccctca--
ctcatc--------attgtgtgttg-tac-a----tttgggtagaatggtctgctttgtc
cact-tg-tagtc------tcaagcattg--gca---tat--ct--ttgtttat-aaa--
tctgttctg--gatttaccccactcatatctccaaac-----t-------------taca
---tt-c-gt-----aaaaaa---------cg-------------tgtctctag----c-
--tg---tagcctt----cagt-ctc-agga---ag--t---t--tat-ttattg-tct-
gcacca--gtggtgtgtactga--a-at---gg--g---a------aaaaggct-tt--g
--a----aat-----at--gcagcgccat---tttt-atgg-aa---taacct---tc-a
a--g----ca---aagttac-t----gtt-taaaaga---g---------t---ttc---
-----acaac---atgc---ttt------t------aaa---ag-------gat---ttt
a------------aatgattt-g-ga------gtttga----------------------
------------------------------------------------------------
------------------------------------------------------------
------------------------------------------------------------
------------------------------------------------------------
------------------------------------------------------------
------------------------------------------------------------
------------------------------------------------------------
------------------------------------------------------------
------------------------------------------------------------
------------------------------------------------------------
------------------------------------------------------------
------------------------------------------------------------
------------------------------------------------------------
------------------------------------------------------------
--
>CR1-12_DR|75673
------------------------------------------------------------
------------------------------------------------------------
------------------------------------------------------------
------------------------------------------------------------
------------------------------------------------------------
------------------------------------------------------------
------------------------------------tacttct-----------------
-----caa----------------------------------------------------
------------------------------------------------------------
------------------------------------------------------------
------------------------------------------------------------
--------------------------ggtt------------------------------
---------------------------------ttga-----------------atcgaa
tt------------------------------------tgagtc----------------
----------------cagtacaggt----------a----------------------t
ctt----------gaatct-------tattag---atga------------ctccttttc
ctttgccctatgt------tcagcaattg--gcaaaaaact--------------aaa--
-----------tg-----------------------------taac--------------
---tt-------------------------------------------------------
--tagg-----cttt-----------------------t---------------------
--------------------------attttag-----aa---------------tt---
--a----aat---------cttgcctttc---ttgt------ga-----------agcta
a--a---------aagatgc----ttgtt-------------------gctgacttttat
gtc--------------------------tga------------------------atgt
a---gct------taaggtgt-accac------------------aggttt---------
-------------------ggt-agaa----ggacctgt--tct----------------
--------------------------t---------------------------------
-----------------------t--------------------------------tatt
gtatttttat--------------------ataaa----tat--------------catt
gat-----------------ca---aaatgtcaaacttttatttctacg-ttgaagata-
----cag---------ttatatactt----------tataag---atacgaccacactta
cagcctatgttg------------ttcat-ataacttgtttatttaa--aaactattt--
-taaat----------c--taac--------aagacaa----a------acctacagtgg
ttttct------------------------------------------------------
------------aagtcaaa----------------------------------------
------------------------------------------------------------
--------------------------------------------------a---------
------------------------------------------------------------
------------------------------------------------------------
--
>CR1-12_DR|75674
------------------------------------------------------------
------------------------------------------------------------
------------------------------------------------------------
------------------------------------------------------------
------------------------------------------------------------
------------------------------------------------------------
------------------------------------------------------------
------------------------------------------------------------
------------------------------------------------------------
------------------------------------------------------------
------------------------------------------------------------
------------------------------------------------------------
------------------------------------------------------------
------------------------------------------------------------
------------------------------------------------------------
-----a--------attgtattttg-t---------------------------------
-------------------------attg--gtt---tat--tt--tgatgtgta----g
tcttcagtg---------------------------------------------------
------------------------------------------------------------
------------------------------------------c------ttattg-ttt-
attcgc------------------------------------------------------
------------------------------------------------------------
------------------------------------------------------------
------------------------------------------------------------
------------------------------------------------------------
------------------------------------------------------------
------------------------------------------------------------
------------------------------------------------------------
------------------------------------------------------------
-----------c--------ca---ggac-----actctt--------g--aaaaag-a-
------a---a-------------------------t-ta---gaat-----------ct
cag----ga-tg--tt---------tt----cc--tggt------aa---aa-----t--
---aa---aag--------gta--------------------------------------
------------------------------------------------------------
------------------------------------------------------------
------------------------------------------------------------
------------------------------------------------------------
------------------------------------------------------------
------------------------------------------------------------
--
>CR1-12_DR|75675
------------------------------------------------------------
------------------------------------------------------------
------------------------------------------------------------
------------------------------------------------------------
------------------------------------------------------------
------------------------------------------------------------
------------------------------------------------------------
------------------------------------------------------------
------------------------------------------------------------
------------------------------------------------------------
------------------------------------------------------------
------------------------------------------------------------
--------------------------------------------------cgatattgta
ctacgatgatattatcca--tatgcatgcctcatctca-gagtc-tgcattc--aatgg-
ata--cagtttacca-tggtgcact--aagattt--ataactaa------atccctta--
ctcatc--------attgt--gttg-tat-a-ct-acaatatactatggtctgctttgtc
cata-ca-taggc------ttaagcattg--gca---tgt--ct--ttgtttac-aaa--
tcaatattg--ggtatactcccgtcatatcttcagaa-----t-------------taaa
---tt-t-gt-----aaaaa--------------------cc---tgtcctta-------
-------------------------c-agg----ata-t---t--tat-ttactg-tct-
gttcct--aaagtgcagactga--g-at----a--g--ga---a---aaaggct-tt--t
--a----aat-----at--gcagcacctt---ttgc-atgg-aa---taatct---ac-a
a--at---aa---aaaatgc-a----gtt-taaagaattga---------t---ttc---
-----ac-------tgc---ttt------t------aaa---aa-------gag---tat
a------------aatgattt-a-ga------aattgaaacac--aggctt------gta
ga------tgt----tttgaat----a------gtttg---ttt----gtc----aatgt
gt------------g------------attcatgtt-----------aact------g--
--taa--------tt-gt-----t-------tttgt----ttg-------ttgtc-tgta
agac-c-cat--g-tgac-a-----t--g--t--a----tactgcc---t------agtc
c-t--g----gc--------ca---ggat-----tctctt--------g--taaaag-a-
------a---a-----t-------tt----------t-ta-----at-----------ct
caa----tg-tg--tc--------tgt----cc--tggt------aa---aa-----t--
---aa---agg--------ttat--------g----at----a------ata-ataat--
------------------------------------------------------------
------------------------------------------------------------
------------------------------------------------------------
------------------------------------------------------------
------------------------------------------------------------
------------------------------------------------------------
--
>CR1-12_DR|75676
------------------------------------------------------------
------------------------------------------------------------
------------------------------------------------------------
------------------------------------------------------------
------------------------------------------------------------
------------------------------------------------------------
------------------------------------------------------------
------------------------------------------------------------
------------------------------------------------------------
------------------------------------------------------------
------------------------------------------------------------
------------------------------------------------------------
------------------------------------------------------------
------------------------------------------------------------
------------------------------------------------------------
------------------------------------------------------------
------------------------------------------------------------
------------------------------------------------------------
------------------------------------------------------------
------------------------------------------------------------
------------------------------------------------------------
------------------------------------------------------------
------------------------------------------------------------
--------------------------------------a---aa-------ggt---ttt
a------------aatgattt-g-ga------agttgaaacat--tggctt------gta
ga------tgt----tcagact----a------gtttt------aatcgtc----attgt
at-------ttgatagatga-------agg-ctgtt-----------atcg------g--
--ttttt------tt-tt-------------ttttt----tttt-----tttgtt-tttt
aaac-c-cat--g-ag---a---act--g--t--a----gactgct---t------aatc
t-t--g----gc--------ca---ggac-----gttctt--------g--caagag---
---------------at-------tt----------t-tg-----at-----------gt
caa----tg-tg--ct--------tt----------aat------aa---aa-----t--
---aa---gaa--------aaat--------a----at----a------a----------
------------------------------------------------------------
------------------------------------------------------------
------------------------------------------------------------
------------------------------------------------------------
------------------------------------------------------------
------------------------------------------------------------
--
>CR1-12_DR|75677
------------------------------------------------------------
------------------------------------------------------------
------------------------------------------------------------
------------------------------------------------------------
------------------------------------------------------------
------------------------------------------------------------
------------------------------------------------------------
------------------------------------------------------------
------------------------------------------------------------
------------------------------------------------------------
------------------------------------------------------------
------------------------------------------------------------
------------------------------------------------t-tgacattgga
ctacggtgatggtatcta--tgtgcatgctccgtctaa-aagtc-tgaatgc--attgg-
ata--ttgtttacca-tggtgcact--aagattt--ataactcattttaaatccctaa--
ctcatt--------attgtgtgctg-tat-a-c---ta----------------------
----------------cactcaagcattg--gca---tat--cc--ttgtttac-aaa--
tctatactg--ggattacttccatcatatctacagaa-----t-------------taca
---tt-t-gt-----aaaaa--------------------ga-c-tgttcttaa----c-
--ta---tggtctt----cggt-cac-agg----aca-t---t--tac-ttactg-tct-
gttcct--gaagtgcagactga--g-at---gg-----aa------aaaagact-tt--t
--a----agt-----ac--ccagcacctt---ttgc-ttgg-aa---taatct---gc-a
a--a----ca---cagttgc-a----gtt-caaagaattga---------t---ttc---
-----tctac---atgc---ttt------t------aaa---aa-------gaa---tat
c------------aaagattt-g-ga------agttgaa--ac--aggttt------gta
ga------tgt----tttgaat----a------gtttg---tca--------------gt
gt------------g------------tttcatgtt-----------aact------g--
--taagt------tg-tt-----t--------------------------ttgtc-tgtt
ggac-t-cat--g-tgac-t-----t--a--t--g----tactgcc---t------aatc
t-t--g----gc--------ca---ggac-----gctctt--------g--tgaaag-a-
------g---a-----t-------tt----------c-----------------------
-aa----tg-tg--tc--------ttt----cc--tggt------aa---aa-----t--
---aa---agg--------ttat--------a----at----a------ata-ataat--
------------------------------------------------------------
------------------------------------------------------------
------------------------------------------------------------
------------------------------------------------------------
------------------------------------------------------------
------------------------------------------------------------
--
>CR1-12_DR|75678
------------------------------------------------------------
------------------------------------------------------------
------------------------------------------------------------
------------------------------------------------------------
------------------------------------------------------------
------------------------------------------------------------
------------------------------------------------------------
------------------------------------------------------------
------------------------------------------------------------
------------------------------------------------------------
------------------------------------------------------------
------------------------------------------------------------
------------------------------------------------------------
------------------------------------------------------------
-------------------------------------taact------------------
---gtc--------attgt-----------a--------------------tgcgtggtt
tgatgta-tggat------ttacctgttatt------tat------ttatttattaac--
tgtatactgc---ttaaccttggccatatttattaatctcaat-gtgct------ttata
---ttctggt-----aaaggcaataa-------------------tggcaataata-at-
--ta---tagcctt----cagt-gtc-agga---att-t------tat-ttattg-tct-
aaatca--gtggtgcataccaa--a-atg--gg--ga-aa------acaagtct-tt--t
--a----aat-----at--gcaacgcctc---ttgca----------taaccta-----a
a--a----ga---aagttgc-a----gtt-taatgagttga---------t---ttc---
-----actac---------cttt-------------aaa---aa-------tat---ttt
a------------aatatttt-g-------tcatctgaaacat--tggcat------gta
ga------tgt----tctgaat----a---------------------------------
---------------------------------------------------------g--
-------------tg--------ta-------------------------------tttt
agggtt-tat--g------a--------------a--------------t------catc
t-t-------------------------------------------------------a-
----------a-----t-------tc----------t-ca------------------ct
cat----cattg--tc---t----gtt----------gt------ac---ac-----t--
-------cagg--------------------a----------a------g----------
------------------------------------------------------------
------------------------------------------------------------
------------------------------------------------------------
------------------------------------------------------------
------------------------------------------------------------
------------------------------------------------------------
--
>CR1-12_DR|75679
------------------------------------------------------------
------------------------------------------------------------
------------------------------------------------------------
------------------------------------------------------------
------------------------------------------------------------
------------------------------------------------------------
------------------------------------------------------------
------------------------------------------------------------
------------------------------------------------------------
------------------------------------------------------------
-----------------tg-----------------------------------------
------------------------------------------------------------
------------------------------------------------t-cgatattgga
ctactgtgatgttatcta----tgcatgctttgcctta-gtgtc-tgcatgt--attag-
ata--ctgtttacca-tgatgcact--aagattt--ataactaattttaaattcctta--
ctcatc--------attgcgtgttg-tgt-a-c---tagggtaggttggtctgctttgtg
catt-cg-taaat-----------------------------tt--tcatttac-aaa--
tctatattg--gg----ctcacatcatatctccagaa-----t-------------taca
---tc-t-gt-----aaaaa--------------------at-c-tgtccttag----c-
--ca---tagcctt----tggtc---------------t---t--tgt-ttatag-att-
attccag-aaag------------gtattt----------------aaaagcct-tt--t
tt-----------------tcacccctctagtatgcaataggaa---cagacagtaat-a
a--ac---ca---aagttgc-a----gtt-tacagaattga-------------tta---
------------aatgcg--ttt------------aaaa-t-ata------------tat
a------------aatggttt-a-ga------aattgaaccac--agcctt------gta
ga------tgt----tttgaat----a------aattg---ttt----gtc-----a-gt
gt------------g------------attcatgtt-----------aact------g--
--tcagt------tg-tt-----t-------tttgt----ttg-------ttgtc-tgtt
agac-c-cat--g-tgac-a-----t--g--t--a----ttctgcct-at------aatc
t---ag----gc--------ca---ggac-----gctctt--------g--taaaag-a-
------g---a-----t-------tt----------t-ta-----at-----------ct
caa----tg-tg--tc--------ttt----cc--tggt------aa---aa-----t--
---aa---agg--------ttat--------a----at----a------ata------a-
------------------------------------------------------------
------------------------------------------------------------
------------------------------------------------------------
------------------------------------------------------------
------------------------------------------------------------
------------------------------------------------------------
--
>CR1-12_DR|75680
------------------------------------------------------------
------------------------------------------------------------
------------------------------------------------------------
------------------------------------------------------------
------------------------------------------------------------
------------------------------------------------------------
------------------------------------------------------------
------------------------------------------------------------
------------------------------------------------------------
------------------------------------------------------------
------------------------------------------------------------
------------------------------------------------------------
--tttcttttaatgctaaaaagaatctggttgatgcacaacattcatgt-cgatattgga
ttacggtgatgttatcta--tatgcatgcttcgtctca-gagtc-tgcatgc--atttg-
ata--ctgtttacca-tggtgcaaca----------gtaaggcattttaaatccctta--
ctcatc--------attgtgtgttg-tat-a-c---cggggtaggttggtctgctttgtc
catt-gg-taggc------tcaagcgttg--gca---tatattg--ttgtttac-aaa--
tctatattg--ggtttactcccatcttatctccagaa-----t-------------ttca
---tc-t-gt----ataaaa--------------------ac-c-ttttcttta---gc-
--ca---tggtctt----cggt-cac-agg----tta-t---t--tat-ttactg-tct-
gtttct--aaagtgcggactga--g-at---gg--g--aa------aaatgcat-tt---
--a----aat-----ac--gcagcacatt---ttgc-aagg-aa---taattt---ac-a
a--a----ca---aagttgc-a----gtt-tacagaattgt---------a---ttt---
-----actaa---atgc---ttt------t------aaa---aa-------gag---aat
a------------aatgattt-a-ga------aattgaaacac--aggctt------gta
ga------tgt----tttgaat----a------gatgg---tt--------------tgt
gg------------g------------attcatggt-----------aact---------
-----gt------ca-gt-----t-------gttgt----ttg-------ttgtc-tgtt
agac-c-cat--g-tgac-a-----t--a--t--a----tactgcc---t------aatc
t-t--g----gc--------ca---ggac-----gctctt--------g--taaaag-a-
------g---a-----t-------tt----------a-ta-----aa-----------cc
caa----tg-tg--tc--------ttt----cc--tgg----------------------
------------------------------------------------------------
------------------------------------------------------------
------------------------------------------------------------
------------------------------------------------------------
------------------------------------------------------------
------------------------------------------------------------
------------------------------------------------------------
--
>CR1-12_DR|75681
------------------------------------------------------------
------------------------------------------------------------
------------------------------------------------------------
------------------------------------------------------------
------------------------------------------------------------
------------------------------------------------------------
------------------------------------------------------------
------------------------------------------------------------
------------------------------------------------------------
------------------------------------------------------------
------------------------------------------------------------
------------------------------------------------------------
------------------------------------------------------------
---------------------------------------------------c--tttag-
aca--ctgtttacca-tggtgcact--gaggttt--ataacaaatcttaaatccctca--
ctcatc--------attgtgtgttt-tac-a----ctcgggtaggatggtctgctttgtc
cact-ca-taggc------tcaagcattg--gca---tat--ct--ttgtttat-aaa--
tctattctg--ggttttctcctctcatatcaccaaac-------------------taca
---tg-t-gt-----aaaaaacctgtcgtaaaaaaaaaaaaatt-acagtatag----c-
--ta---tatcctt----tgct-ctc-agaa---ag--t---t--tac-ttattg-tat-
gtacca--gtggtgcatattca--a-aa---gg--a--ac------taaatgat-tt--t
--a----aat-----at--ccagctccta---ttgc-atgg-aa---aaacct---cc-a
a--a----ca---aagttgc-a----gtt-taaagagtttg---------t---ttc---
-----actac---atgc---ttt------t------aaa---aa-------gatt-tttt
t------------aatgattt-g-ga------gtttgaaaatt--tggcct------gta
ga------tgt----tctaaat----a------gttt----tt-aactgtc----attgt
atgt--gttttgatggatga-------atg-atgat-----------acct------g--
--ttatg------t----------------gtttgt----ttg------tttgtt-tgtt
aaac-c-cat--g-tg---a---gct--g--t--a----aattgcc---t------aatc
t-t--g----gc--------ca---ggat-----gctctt--------g--taaaaa-a-
------t---t-----t-------tt----------t-ta-----at-----------ct
taa----tg-tg--at--------ttt----cc--tggt------ta---at-----c--
---aa---atg--------atat--------a----ta----t------atatataata-
------------------------------------------------------------
------------------------------------------------------------
------------------------------------------------------------
------------------------------------------------------------
------------------------------------------------------------
------------------------------------------------------------
--
>CR1-12_DR|75682
------------------------------------------------------------
------------------------------------------------------------
------------------------------------------------------------
------------------------------------------------------------
------------------------------------------------------------
------------------------------------------------------------
------------------------------------------------------------
------------------------------------------------------------
------------------------------------------------------------
------------------------------------------------------------
------------------------------------------------------------
------------------------------------------------------------
------------------------------------------------------------
------------------------------------------------------------
------------------------------------------------------------
------------------------------------------------------------
------------------------------------------------------------
------------------------------------------------------------
------------------------------------------------------------
------------------------------------------------------------
------------------------------------------------------------
------------------------------------------------------------
------------------------------------------------------------
------------------------------------------------------------
------------------------------------------------------------
------------------------------------------------------------
-----------------tga-------atg-atgtt-----------acct------g--
--ctatt------ag-tt---------------ttt----ttg------tttgtt-tgtt
aaac-c-cat--g-tg---a---act--g--t--a----taatgcc---a------aatc
t-t--g----gg--------ta---ggat-----gctcta--------a--taaaag-a-
------g---a-----t-------tt----------t-ta-----at-----------ct
caa----tg-tg--ct--------ttt----cc--tggt------aa---aa-----t--
---aa---agg--------atat--------a----gta---a------ata-ata----
------------------------------------------------------------
------------------------------------------------------------
------------------------------------------------------------
------------------------------------------------------------
------------------------------------------------------------
------------------------------------------------------------
--
>CR1-12_DR|75683
------------------------------------------------------------
------------------------------------------------------------
------------------------------------------------------------
------------------------------------------------------------
------------------------------------------------------------
------------------------------------------------------------
------------------------------------------------------------
------------------------------------------------------------
------------------------------------------------------------
------------------------------------------------------------
------------------------------------------------------------
------------------------------------------------------------
------------------------------------------------------------
------------------------------------------------------------
------------------------------------------------------------
----------------tatgtgctg-tat-a-c---tatggta--------tactttttc
catt-cg-taggc------tcaagcattg--gca---tat--ct--gtatttac-aaa--
tctatactg--ggtttacccccatcatacctacagaa-----t-------------taca
---tt-t-gt-----aaaaa--------------------at-c-tgtcattaa----c-
--ta---tggcctt----cggt-cac-agg----att-t---t--tat-ttacgg-tct-
gttcct--aaagtgcgtactga--g-at---gg--g--ga------aaacggct-tt--t
--a----aat-----ac--gcagcacata---tttc-atgg-aa---caatct---gt-a
a--agtaata---aagttgc-a----gtt-tcaagagttga---------t---ttc---
-----actaa---atgc---ttt---------------------t------------tat
a------------aatgattt-a-ga------aatttaatcac--aggctt------gta
ta------tgt----tttgaat----a------gtatg---t--------c----aatgt
gt------------g------------attcgtgtt-----------agtt------g--
--tcaat------tg-tt-----t-------tttgt----ttg-------ttttt-tgtt
agac-c-cag--g-t--g-a-----c--g--t--g----tattgcc---t------aatc
t-t--a----gc--------ca---ggac-----gctctt--------g--taaaag-a-
------g---at--gtt-------tt----------t-t------at-----------ct
caa----tg-tg--tc--------ttt----cc--tgca------aa---tt-----t--
---aa---agg--------ttat--------a----at----a------att-ataat--
------------------------------------------------------------
------------------------------------------------------------
------------------------------------------------------------
------------------------------------------------------------
------------------------------------------------------------
------------------------------------------------------------
--
>CR1-12_DR|75684
------------------------------------------------------------
------------------------------------------------------------
------------------------------------------------------------
------------------------------------------------------------
------------------------------------------------------------
------------------------------------------------------------
------------------------------------------------------------
------------------------------------------------------------
------------------------------------------------------------
------------------------------------------------------------
------------------------------------------------------------
------------------------------------------------------------
------------------------------------------------------------
------------------------------------------------------------
------------------------------------------------------------
------------------------------------------------------------
------------------------------------------------------------
------------------------------------------------------------
------------------------------------------------------------
------------------------------------------------------------
------------------------------------------------------------
------------------------------------------------------------
------------------------------------------------------------
-------------------------------------aa---at-------gagta---t
a------------aatgattt-a-gt------agttgaa--gc--aggttt------gta
ga------tgt----tttgaat----a------g-------ttt----gtc----agtgt
g--------------------------attcatatt-----------aact------g--
--tcaatt--------------------------gt----ttt------tttgtt-tgtt
tgac-c-tat--g-taac-a-----t--g--t--a----tactgcc-----------atg
t-t--g----gc--------ca---ggac-----actctt--------g--taaaag-a-
------g---a-----t-------ttactcagtgtct-ta-----at-----------ct
caa----tg-tg--tc--------ttt----cc--tggt------aa---aa-----t--
---aa---agg--------ttat--------a----a-----------------------
------------------------------------------------------------
------------------------------------------------------------
------------------------------------------------------------
------------------------------------------------------------
------------------------------------------------------------
------------------------------------------------------------
--
>CR1-12_DR|75685
------------------------------------------------------------
------------------------------------------------------------
------------------------------------------------------------
------------------------------------------------------------
------------------------------------------------------------
------------------------------------------------------------
------------------------------------------------------------
------------------------------------------------------------
------------------------------------------------------------
------------------------------------------------------------
------------------------------------------------------------
------------------------------------------------------------
------------------------------------------------------------
-----------------------------------------gtt-tgcatgc--attgg-
ata--ctgtttacca-tggtgcact--tagattt--ataacaaatttgaaattcctta--
ctcatc--------attgtgtgctg-tat-a-c---tagggtaagttggtctgctttgtc
catt-ca-t-atc------tctagcgttg--gca---tat--cc--ttgttctc-aaa--
tctatactg--ggtttagtcccatcatatct--agaa-----t-------------taca
atctg-t-tt-----ctaaa--------------------gt-c-cggactgag----a-
--ta---tggcctt----cggt-cac-agg----aca-t---t--tat-ttactgttct-
gtttct--aaagtgcagactga--g-at---gg--a--ga---a---aaaggct-tt--t
--a----aat-----ac--gcagcacctt---ttcc-atgg-aa---taattt---ac-a
a--a----ca---acgttgc-a----gtt-taaagaaatga---------t---ttc---
-----actaa---atgc---ttt------t------aaa---aa-------gag---tat
t------------aatgattt-a-ga------aattgaaacac--aggctt------tta
ga------tat----tttgaat----a------atttg---ttt----gtc----aatat
gt------------g------------attcatgtt-----------aact------g--
--tcagt------tg-t------t-------tttgt----ttg-------ttgtt-tgtt
agac-c-cat--g-taat-g-----t--g----------tactgcc---t------aatc
t-t--g----gc--------ca---ggac-----gctctt--------t--taaaag-a-
------g---a-----t-------tt----------t-ta-----at-----------ct
caa----tg-tg--tc--------ttt----cc--tggt------aa---aa-----t--
---aa---agg--------ttat--------a----at----a------at---------
------------------------------------------------------------
------------------------------------------------------------
------------------------------------------------------------
------------------------------------------------------------
------------------------------------------------------------
------------------------------------------------------------
--
>CR1-12_DR|75686
------------------------------------------------------------
------------------------------------------------------------
------------------------------------------------------------
------------------------------------------------------------
------------------------------------------------------------
------------------------------------------------------------
------------------------------------------------------------
------------------------------------------------------------
------------------------------------------------------------
------------------------------------------------------------
------------------------------------------------------------
------------------------------------------------------------
------------------------------------------------------------
------------------------------------------------------------
------------------------------------------------------------
------------------------------------------------------------
------------------------------------------------------------
------------------------------------------------------------
------------------------------------------------------------
------------------------------------------------------------
------------------------------------------------------------
---------------at--gcagcacctt---ttgc-ttgg-aa---taatct---gc-a
a--a----ca---cagttgc-a----gtt-caaagaattga---------t---ttc---
-----aatac---atgc---ttt------t------aaa---aa-------gac---tat
a------------aaagattt-a-ga------agctgaa--ac--aggttt------gta
ga------tgt----tttgaat----a------gtttg---tca--------------gt
gt------------g------------attcatgtt-----------aact------g--
--taaat------tg-tt-----t-------tatgt----ttg-------ttgcc-tgtt
ggac-t-cat--g-tgac-t-----t--g--t--g----tactgcc---a------aatc
t-t--g----gc--------ca---ggac-----gttttt--------g--taaaag-a-
------g---a-----t-------tt----------t-ta-----at-----------ct
caa----tg-tg--tc--------ttt----cc--tggt------aa---aa-----t--
---aa---agg--------ttat--------a----at----a------ata-ataat--
------------------------------------------------------------
------------------------------------------------------------
------------------------------------------------------------
------------------------------------------------------------
------------------------------------------------------------
------------------------------------------------------------
--
>CR1-12_DR|75687
------------------------------------------------------------
------------------------------------------------------------
------------------------------------------------------------
------------------------------------------------------------
------------------------------------------------------------
------------------------------------------------------------
------------------------------------------------------------
------------------------------------------------------------
------------------------------------------------------------
------------------------------------------------------------
------------------------------------------------------------
------------------------------------------------------------
------------------------------------------------------------
------------------------------------------------------------
------------------------------------------------------------
------------------------------------------------------------
------------------------------------------------------------
------------------------------------------------------------
------------------------------------------------------------
------------------------------------------------------------
------------------------------------------------------------
------------------------------------------------------------
------------------------------------------------------------
------------------------------------------------------------
------------------ttt-t-ga------tattgaaacat--tggcct------gta
ga------tgt----tctgact----a------gtttt------tattgtc----attgt
ttgtgtgttttgatgaatga-------atg-atgta-----------attt------gt-
-----------------------------------------------------tt-tgtt
aaac-c-cat--g-tg---a---act--g----------tactgct---t------aatc
t-t--g----gc--------ca---gaac-----tctcat--------t--taaatt-a-
------g---a-----------------------------------t-----------tt
taa----tg-tg--ct--------ttttt--cc--tgat-----------aa-----a--
---aa---agg--------ctat--------a----at----a------ata--------
------------------------------------------------------------
------------------------------------------------------------
------------------------------------------------------------
------------------------------------------------------------
------------------------------------------------------------
------------------------------------------------------------
--
>CR1-12_DR|75688
------------------------------------------------------------
------------------------------------------------------------
------------------------------------------------------------
------------------------------------------------------------
------------------------------------------------------------
------------------------------------------------------------
------------------------------------------------------------
------------------------------------------------------------
------------------------------------------------------------
------------------------------------------------------------
------------------------------------------------------------
------------------------------------------------------------
-----------------------------------------atttatgt-tgatattaga
caatggtgatgttatata--gatgcatgcttcgtctca-gagtc-tgcatgc--attgg-
ata--ctgtttaccc-tggtacact--aagattt--ataactaattttaagtccctta--
cttatc--------attgtgtgcag-tat-a-c---cagggtaggttggtctgctttgtc
caat-cg-taggc------tcaagcattg--gca---aat--ct--ttgtttac-aaa--
tctatattg--ggtttactcccatcatatctccagaa-----t-------------taca
---tt-t-gt-----taaat--------------------cc---tgtctttag----c-
--ta---tggcctt----cggt-taa-agg----aca-t---t--tat-ttactg-tct-
gttcct--aaagtgcggactga--g-at---gg--g--aa---aa-aaaaggct-tt--t
--a----aat-----ac--gcagcacttt---ttac-atgg-ca---taatct---a---
--------ca---aagttgc-a----gtt-taaagaattga---------t---ttc---
-----actaa---acgc---ttt------ga----aaaa---aa-------aag---tat
a------------catgattt-a-ga------aattgaaacac--aggctt------gtc
ga------tgt----tttaaat----a------gtttg---ttt----gtc----a--gt
tt------------g------------attcatgtt---------------------g--
--tcaat------tg-tt-----t-------tttgt----ttg-------ttgtc-tgt-
-----c-cat--g-tgac-a-----t--a--t--a----tactgcc---t------aatc
t-t--g----gc--------ca---ggac-----gctctt--------g--taaaag-a-
------g---a-----t-------tt----------t-ta-----at-----------ct
caa----tg-tg--tc--------ttt----tc--aggt------ga---aa--------
---aa---agg--------ttat--------a----at----a------ata-ataatat
tt----------------------------------------------------------
-----------------------------------------------aattggtgtccca
gtacaaatatcttggaattttaaataaagatacactttga--------------------
------------aaaagtgattttagg---cttctgttttagatct-----aagatctgc
ctttatt-----------aaagaagctggt------------------------------
------------------------------------------------------------
--
>CR1-12_DR|75689
------------------------------------------------------------
------------------------------------------------------------
------------------------------------------------------------
------------------------------------------------------------
------------------------------------------------------------
------------------------------------------------------------
------------------------------------------------------------
------------------------------------------------------------
------------------------------------------------------------
------------------------------------------------------------
------------------------------------------------------------
------------------------------------------------------------
----------------aaaaagaagctagttgatg--caacatttatgt-caacattgga
ctacggtgatgttatcta--tatgcatgcttcgtctca-aagtc-tgcacgc--attgg-
ata--ctgtttacca-tggtgcact--aagattt--atatctaattttaaatctctta--
ctcgtc--------gttgtgtgctg-tat-a-c---tagggtaggttggtctgctttgtc
catt-cg-taggc------ttaagcattg--gca---tat--cc--ttgtttac-aaa--
tctaaactg--ggtttactctcatcatatttacagaa-----t-------------aaca
---------t-----aacac--------------------aa-g-tgt------------
------------------------------------------------------------
---------------ggactga--g-at---gg--g--gg------gaaaggct-tt--t
--a----agt-----ac--gcagcaccct---tc-c-atgg-aa---taatct---ac-a
a--a----ca---aagttgc-a----gtt-taaagagttga-------------ttc---
-----actaa---atgc---ttt------t------aaa---aa-------gag---tat
a------------catggttt-a-ga------agttgaaacac--cggctt------tta
ga------tgc----tttgaat----a------gtttg---tca----gt----------
gt------------g------------attcatgtt-----------aa-----------
--------------------------------ttgt----ttt-------ttgtt-tgtt
agac-c-cat--g-tgac-a-----t--g--t--g----tactgcc---t------aatc
t-c--g----gc--------ca---ggac-----actctt--------g--tagaaa-a-
------g---a-----c-------tt----------t-ta-----at-----------ct
caa----tg-tg--ta--------ttt----cc--tggt------aa---aa-----t--
---aa---agg--------ttat--------a----at----a------aaa-ataa---
------------------------------------------------------------
------------------------------------------------------------
------------------------------------------------------------
------------------------------------------------------------
------------------------------------------------------------
------------------------------------------------------------
--
>CR1-12_DR|75690
------------------------------------------------------------
------------------------------------------------------------
------------------------------------------------------------
------------------------------------------------------------
------------------------------------------------------------
------------------------------------------------------------
------------------------------------------------------------
------------------------------------------------------------
------------------------------------------------------------
------------------------------------------------------------
------------------------------------------------------------
------------------------------------------------------------
------------------------------------------------------------
-------------------------------------------------tgtc-tccgg-
tta--------------------------aatct--a-----------------------
----------------tgtgaactg-tat-------------------------------
---------------------------------ac--tgc--ct-----------aat--
cttggccag--ga-------------------------------------------cact
---ct-t-gt-----aaaa-aga------------------------tttttga----t-
--ctcaatgtgcttttcctgat-aaa-ataa---agg-ttat------------------
--------------------------------------at------gataatct-tt--t
--a----aat-----at--gcagcatctt---ttgc-atga-aa---taacct---cc-a
a--a----ca---aagctgt-g----gtt-taaagagttgg---------t---ttc---
-----acaac---atgc---ttt------t------aaa---aa-------gat---ttt
a------------aatgattt-g-ga------gtttgaaacat--ttacct------gta
aa------tgt----tctaaat----a---------------------------------
------------------------------------------------------------
------------------------------------------------------------
------------------------------------------------------------
------------------------------------------------------------
------------------------------------------------------------
------------------------------------------------------------
------------------------------------------------------------
------------------------------------------------------------
------------------------------------------------------------
------------------------------------------------------------
------------------------------------------------------------
------------------------------------------------------------
------------------------------------------------------------
--
>CR1-12_DR|151115
------------------------------------------------------------
------------------------------------------------------------
------------------------------------------------------------
------------------------------------------------------------
------------------------------------------------------------
------------------------------------------------------------
------------------------------------------------------------
------------------------------------------------------------
------------------------------------------------------------
------------------------------------------------------------
------------------------------------------------------------
------------------------------------------------------------
------------------------------------------------------------
------------------------------------------------------------
------------------------------------------------------------
------------------------------------------------------------
------------------------------------------------------------
------------------------------------------------------------
------------------------------------------------------------
------------------------------------------------------------
------------------------------------------------------------
------------------------------------------------------------
------------------------------------------------------------
--------------------------gggt-----taaa---aat------------gat
c-------t----cacaaatt-t-aa------atc---aatgt--gtgcaa------gag
gatggccttgt----ttctagt----act-------------------------------
------------------------------------------------------------
----------------------------------------------------------tt
agac-c-cac--g-ggac-a-----t--g--t--g----tactgcc---t------aatc
t-t--g----gc--------ca---ggat-----gcttct--------g--taaaag-a-
------a---t-----t-------tt----------t-ta-----at-----------ct
cag----tg-tg--tc--------------------------------------------
------------------------------------------------------------
------------------------------------------------------------
------------------------------------------------------------
------------------------------------------------------------
------------------------------------------------------------
------------------------------------------------------------
------------------------------------------------------------
--
>CR1-12_DR|151116
------------------------------------------------------------
------------------------------------------------------------
------------------------------------------------------------
------------------------------------------------------------
------------------------------------------------------------
------------------------------------------------------------
------------------------------------------------------------
------------------------------------------------------------
------------------------------------------------------------
------------------------------------------------------------
------------------------------------------------------------
------------------------------------ttctattttagaattaag-aactg
actttcttttgatgctaaaaacaagctggttaatg--caacatttatgt-cgatattgga
ctacggtgttgttatcta--tatgcatgcttcgtctca-aagtc-tgaatgc--attag-
ata--ctgtttacca-tggtgcact--aagattt--ctaactaactttaaatccctaa--
ctcatc--------attgtgtgctg-tat-a-c---tagagtaggttggtctgctttgtc
catt-cg-taggc------tcaagcattg--gca---tat--cc--ttgtttac-aaa--
tctatactg--ggtttactcccaccatatttacagaa-----t-------------taca
---tt-t-gt-----aaaaa--------------------gc-c-tgttcttag----t-
--ta---ttttctt----cggt-cat--at----tta-t---t--tat-ttgcta-tct-
attcct--gaagtgtggactga--g-at------tg--at------aaaaggct-tt--t
--a----agt-----ac--gcagcacctt---ttgc-atgg-aa---taatct---gc-a
a--a----ca---cagttgc-a----gtt-caaagaattga---------t---ttc---
-----agtac---atgc---ttt------t------aaa---aa-------gac---tat
a------------aaagattt-a-ga------agttgaaacac--aggttt------gta
ga------tgt----tttgaat----a------gtttg---tca--------------gt
gt------------g------------attcatgtt-----------aat----------
-----tt------tt-tt-----a-------ttttt----ttt-------ttgtc-tgtt
agac-t-tac--g-tgac-a-----t--g--t--a----tactgcc---t------aatc
t-t--g----gc--------ca---ggac-----gctctt--------g--taaaag-a-
------t---a----tt-------tt----------t-ta-----at-----------ct
caa----tg-tg--gc--------ttt----cc--tggt------aa---aa-----t--
---aa---agg--------ttac--------a----at----a------ata-ataa---
------------------------------------------------------------
------------------------------------------------------------
------------------------------------------------------------
------------------------------------------------------------
------------------------------------------------------------
------------------------------------------------------------
--
>CR1-12_DR|151117
------------------------------------------------------------
------------------------------------------------------------
------------------------------------------------------------
------------------------------------------------------------
------------------------------------------------------------
------------------------------------------------------------
------------------------------------------------------------
------------------------------------------------------------
------------------------------------------------------------
------------------------------------------------------------
------------------------------------------------------------
------------------------------------------------------------
------------------------------------------------------------
------------------------------------------------------------
------------------------------------------------------------
------------------------------------------------------------
------------------------------------------------------------
------------------------------------------------------------
------------------------------------------------------------
------------------------------------------------------------
------------------------------------------------------------
------------------------------------------------------------
------------------------------------------------------------
--------------tgc---cat------t------taa---a-------agag---tat
a------------aatgaatt-a-ga------aattgaaacac--atgctt------gga
ga------tgt----tttgaat----a------gtttg---ttt----gtc----aatgt
gt------------g------------attattgtt-----------aact------g--
--t-------------tt-----t-------tttgt----ttg-------ttgtc-tgtt
agac-c-tat--g-tgac-a-----tg-a--t--a----cactgcc---t------aatc
t-t--g----gc--------ca---ggat-----gctctt--------g--taaaag-a-
------g---a-----t-------gt----------t-ta-----at-----------ct
cag----tg----------------tt----ac--tggt------aa---aa-----t--
---aa---agg--------tttt--------a----aa----a------ata-cta----
------------------------------------------------------------
------------------------------------------------------------
------------------------------------------------------------
------------------------------------------------------------
------------------------------------------------------------
------------------------------------------------------------
--
>CR1-12_DR|151118
------------------------------------------------------------
------------------------------------------------------------
------------------------------------------------------------
------------------------------------------------------------
------------------------------------------------------------
------------------------------------------------------------
------------------------------------------------------------
------------------------------------------------------------
------------------------------------------------------------
------------------------------------------------------------
------------------------------------------------------------
---------------a-attacaagtaattttaggcttctattttagaattaaa-aactg
cctttcttttgatggtaaaaagaagctggttgatg--caacatttatgt-cgatat---a
ctacggcgatgtaatcta--tatgcatgcttcgtctcg-aagtc----atac--attggg
ata--ctgtttacca-tggtgcact--aagattt--ataactagtttttaatctctta--
ctcatc--------gttgtgtgctg-tat-a-c---tagggtaggttggtctgctttgtc
catt-tg-taggc------tcaagcattg--gca---tat--cc--ttgtctac-aaa--
-----tctg--ggtttactcccatcatcactacagaa-----t-------------taca
---tt-t-gt-----aaaaa--------------------gc-c-tgttctt--------
taaa---tggtctt----cggt-cac-agg----a---t---a--ttt-ttactg-tct-
gtccct--aaagtgcagactaa--g-at---gg--g--aa---aa--ag-cgct-ta--t
--a----agt-----at--gcagca--cc---ttgc-atgg-aa---taatct---gc-a
a--a----ca---cagttgc-a----gtt-caaagaattaa---------a---ttc---
-----act-a---atgc---ttt------t------taa---aa-------ggc---tat
a------------aaagattt-a-ga------aattgaaacac--aggttt------gga
ga------tgt----tttgaat----a------gtttg---tca----ac----------
--------------------------------tgtt-----------aatt------g--
--ttaat------tg-tg-----t-------tttgc----ttg-------ttgtc-tgtt
agac-c-----------c-a-----t--g--t--a----taatgcc---t------aatc
t-t--g----gc--------ca---ggac-----gctctt--------g--taaaag-a-
------g---a-----t-------tt----------t-ta-----at-----------ct
aaa----tg-tg--tc--------tct----cc--tggt------aa---aa-----t--
---aa---agg--------ttat--------a----at----a------ata-ataat--
------------------------------------------------------------
------------------------------------------------------------
------------------------------------------------------------
------------------------------------------------------------
------------------------------------------------------------
------------------------------------------------------------
--
>CR1-12_DR|151119
------------------------------------------------------------
------------------------------------------------------------
------------------------------------------------------------
------------------------------------------------------------
------------------------------------------------------------
------------------------------------------------------------
------------------------------------------------------------
------------------------------------------------------------
------------------------------------------------------------
------------------------------------------------------------
------------------------------------------------------------
------------------------------------------------------------
-----------------------------------------------------t------
----------gc------------------------------------------attgg-
ata--ctgtttacca-tggtgcact--aagatat--ataactaactttaaatccctta--
ctcatc------------------------------tagggcaggttggtctgctttgtc
catt-cg-taggc------tcaaccattg--gca---tat--ct--ttgtttac-aaa--
cctatactg--ggtttactcacatcatatctccaaaa-----t-------------taca
---tt-t-gtaaaaaaaaaaaaaaaa-------------aac-c-tgtccctag----t-
--ta---tggcctt----tggt-cac-agg----ata-t---t--cat-ttacag-tct-
gttcct--aaagtgcagactga--g-at---gg--g-----------aaaggct-tt--t
--a----aat-----aa--gcag--------------atgg-aa---taatct---aa-a
a--a----ta---aagttgt-a----gtt-taaagaattga---------t---ttt---
--------------------ttt-------------aaa------------gag---tat
a------------aatgattt-a-ga------aattgaaacac--aggatt------gaa
ga------tgt----tttgaat----a------gttttggtttt---aatcactcaatgt
gt------------g------------attcatgtt-----------aact------g--
--ttatt---------tt----tt-------tctgt----ttg-------ttgtc-tctt
agac-c-cat--g-taac-a-----t--g--t--a----tactgcc---t------aatc
t-t--g----gc--------ca---ggat-----gctctt--------g--tgaaaa-a-
------g---a-------------tc-------------------at-----------ct
caa----tg-tg--tc--------ttt----cc--tggt------aa---aa-----t--
---aa---aaa--------ttat--------a----at----a------ata-ataat--
------------------------------------------------------------
------------------------------------------------------------
------------------------------------------------------------
------------------------------------------------------------
------------------------------------------------------------
------------------------------------------------------------
--
>CR1-12_DR|151120
------------------------------------------------------------
------------------------------------------------------------
------------------------------------------------------------
------------------------------------------------------------
------------------------------------------------------------
------------------------------------------------------------
------------------------------------------------------------
------------------------------------------------------------
------------------------------------------------------------
------------------------------------------------------------
------------------------------------------------------------
------------------------------------------------------------
------------------------------------------------------------
------------------------------------------------------------
------------------------------------------------------------
------------------------------------------------------------
------------------------------------------------------------
------------------------------------------------------------
------------------------------------------------------------
------------------------------------------------------------
------------------------------------------------------------
------------------------------------------------------------
------------------------------------------------------------
--------------tgc---ttt------t------aaa---aa-------gac---tat
a------------aatgattt-a-ga------agttgaaa--c--aggttt------gta
gg------tgg----taagaat----a------gtttg---tca--------------gt
gt------------g------------attcatgtt-----------aaca------g--
--taaat------ag-tt-----t-------tttgt----ttg-------ttgtc-tgtt
ggac-t-c----g-tgac-t-----t--g--t--g----tactgcc---t------aatc
t-t--g----gc--------ca---ggac-----gctctt--------g--taaaat-a-
------g---a-----t-------tt----------t-ta-----at-----------ct
caa----tg-tg--tc--------ttt----cc--tggt------aa---aa-----t--
---aa---agg--------ttaa--------a----at----a------ata-ataat--
------------------------------------------------------------
------------------------------------------------------------
------------------------------------------------------------
------------------------------------------------------------
------------------------------------------------------------
------------------------------------------------------------
--
>CR1-12_DR|151121
------------------------------------------------------------
------------------------------------------------------------
------------------------------------------------------------
------------------------------------------------------------
---------------gtttttcagagttcaatactggggcttcttttgtg----------
--atatatattattaacattgatcaaaatat-caaaaatgcaaattttcattattat--g
ctgatgatacagt-------cctacacagctgcatctacacccaatctggccctttctca
attac-agatt-----gc-ttttaatgtacttcaacataatttattttagttaaaac---
tagttttaaatgcagataaaaca---aaacttatgttattttcaaattcaaaaca----a
agaac-------------------------------------------------------
------------tggaat-ttaaattgatgatatactctcttttagttctcacattcagc
aattggtgaaa---aaat-gaaaagtgattttaggcttctattttagaataaaa-aa--a
actttctttggatgttaaaaagaaccaggttgatg--caacgtttctg-tcaatattgga
ctatggtgacgttatc------tgcatgctttgtctca-gagtc-tgcatgc--attag-
atg--atg--tacaa-tggtgcact--aagattt--aaaactaattttaaatccctca--
ctcatc--------attgtgtgtcg-aat-a-c---taggaatggttggtctgctttgtc
catt-tg-taggc------tcaagcattg--gca---tat--c---ttgtttag-aaa--
tctatattg--gatttacttccatcacatcttcagaa-----t-------------tatg
---tt-t-gt----aaaaaaaaa-----------------aa-c-tgtactaag----c-
--ta---tggcctg----cggt-cac-aggatattta-t---t--tat-ttacta-ttt-
atttat--ttattacaggat----------------------------------------
-------------------------------------------------attt---ac-a
a--a----ca---a-------a----gtt-taaaagattga---------t---ttc---
-----gt--a---aatt---ttt------t------aaa---aa-------gag---tat
a------------aatgattt-a-gg------aattgaaacac--aggctt------gta
ga------tgt----tttgaat----a------gtttg---ttt----gtc----aatat
gt------------g------------attcttatt-----------aact------g--
--tcaat------tg-tt-----t-------tttga----tgg-------ttgtc-tgga
agac-c-cat--g-t--g-a-----c--g--t--a----tactgcc---t------aatc
t-t--g----gc--------ca---ggac-----attctt--------g--taaaag-a-
------g---a-----t-------tt----------t-tt-----aaat--------tct
caa----cg-tg--tc--------ttt----tc--tggt------aa---aa-----t--
---aa---ggg--------ttaa--------a----at----a------ata-acaat--
------------------------------------------------------------
------------------------------------------------------------
------------------------------------------------------------
------------------------------------------------------------
------------------------------------------------------------
------------------------------------------------------------
--
>CR1-12_DR|151122
------------------------------------------------------------
------------------------------------------------------------
------------------------------------------------------------
------------------------------------------------------------
------------------------------------------------------------
------------------------------------------------------------
------------------------------------------------------------
------------------------------------------------------------
------------------------------------------------------------
------------------------------------------------------------
------------------------------------------------------------
------------------------------------------------------------
------------------------------------------------------------
------------------------------------------------------------
------------------------------------------------------------
------------------------------------------------------------
------------------------------------------------------------
------------------------------------------------------------
------------------------------------------------------------
------------------------------------------------------------
------------------------------------------------------------
----a--aat-----ac------------------------------tgatc--------
-----tgtag---atgttctga-caagtt-------------------------------
-----gtcat-----------------------------------------------ttt
a----tg------cgtg---------------tattgataga------------------
------------------------------------------------------------
------------------------------------------------------------
--tgaatg----atgatat-------------------------------------tatg
ggat-c-tgt--gt--------c------------------ctgtt----------a-tc
c-t--g----tc--------ca---ggac-----gctcta--------a--gaaaag-a-
------g---a-----t-------tt----------t-ta-----at-----------at
caa----ca-tgcttc---t----ttt----tc--ttgt------aa---aa-----t--
---aa---aag--------ctat--------aa-gtat----a------ata-a------
------------------------------------------------------------
------------------------------------------------------------
------------------------------------------------------------
------------------------------------------------------------
------------------------------------------------------------
------------------------------------------------------------
--
>CR1-12_DR|151123
------------------------------------------------------------
------------------------------------------------------------
------------------------------------------------------------
------------------------------------------------------------
------------------------------------------------------------
------------------------------------------------------------
------------------------------------------------------------
---------------------------tacttcaacataatttatctgagttaaaa---c
tagttttaaatgctaaaaaaaaat-ttaacttttgttattttcaaattcaaaacaaacta
agcaaaagctaggttctattactactattcatag-cgcagagattga--cgccagtccag
tacaa-atatcctggaat-tttaattgatgatacacttaattttagttctcacattcagc
aattggtgaaa----------agtgttattttaggcttctattttagaataagg-aactg
catttcttttaatgct-aaaagaagctggttgatg--caacattt---------------
--------atgttatcta--tatgcatgcttcgtctta-gagtc-tgcatgc--attag-
ata--ctttttacca-tggtgcact--aagattt--acacctaattttaaacccctta--
ctcatg--------attgtgtgctg-tat-a-g---taggataggttggtctgcattgtc
cattata-taggc------tcaagcattg--gca---tat--ca--ttgtttac-aaa--
tctatactg--ggattactcccatcatatctacagaa-----t-------------taca
---tt-t-at-----aaaaa--------------------gc-c-tgtt-----------
------------------------------------------------------------
------------------------------------------------------------
------------------------------------------------------------
------------------------------------------------------------
------------------------------------------------------------
------------------------------------------------------------
------------------------------------------------------------
------------------------------------------------------------
------------------------------------------------------------
------------------------------------------------------------
------------------------------------------------------------
------------------------------------------------------------
------------------------------------------------------------
------------------------------------------------------------
------------------------------------------------------------
------------------------------------------------------------
------------------------------------------------------------
------------------------------------------------------------
------------------------------------------------------------
------------------------------------------------------------
--
>CR1-12_DR|151124
------------------------------------------------------------
------------------------------------------------------------
------------------------------------------------------------
------------------------------------------------------------
------------------------------------------------------------
------------------------------------------------------------
------------------------------------------------------------
------------------------------------------------------------
------------------------------------------------------------
------------------------------------------------------------
------------------------------------------------------------
------------------------------------------------------------
------------------------------------------------------------
------------------------------------------------------------
------------------------------------------------------------
------------------------------------------------------------
------------------------------------------------------------
------------------------------------------------------------
------------------------------------------------------------
------------------------------------------------------------
------------------------------------------------------------
------------------------------------------------------------
--------------------------gtt-taaagagttgg---------t---ttc---
-----actaa---atgc---ttt------t------aaa---aa-------gat---ttt
a------------aatg-------------------------------------------
------------------------------------------------------------
---------------------------tta-atgtt-----------acct------g--
--ttatt------tg-tt-------------tttgt----ttg------tttatt-tgtt
aaac-c-aat--t-tg---a---act--g--t--a----tactgcc---t------aata
t-t--g----ac--------ca---ggat-----gctctt--------g--taaaag-a-
------g---a-----t-------tt----------t-ta-----at-----------ct
taa----tg-tg--ct--------att----ct--tggt------aa---aa-----t--
---aa---agg--------tcat--------t----at----a------ata-taat---
------------------------------------------------------------
------------------------------------------------------------
------------------------------------------------------------
------------------------------------------------------------
------------------------------------------------------------
------------------------------------------------------------
--
>CR1-12_DR|151125
------------------------------------------------------------
------------------------------------------------------------
------------------------------------------------------------
------------------------------------------------------------
------------------------------------------------------------
-tatatgtataaataatattgatcaaaatat-caaaaatgcttattttaattattac--a
ctgatgatacagtc-----atatac-----cgcatacacacccaatctggccctttccca
actac-agatt-----gc-ttttaatgtacttgtactta---------------------
--------------------------------atgttattttcaaattcaaaacaaacta
agcaaaagtaagtttctattactactacttatgg-tgc--agattgaattggtgtccaag
tacaa-atattttggtat-tttaattgatgatacactttcttt-----------------
----------------------aagtgttttaaagcttctattttagaattagg-aactg
cctttattttgatgctaaaaagtagttggttgatg--caacatttatgt-taatattaga
ctatggtgatgttattta--tatgtatgcttcatctca-gagtc-tgaatgc--attgg-
ata--ctgttttcca-tggtgcact--aagatgt--ataactaattttaaatccctta--
ctcatc--------attgtgtattg-tat-a-c---tagggtaggttggtctgctttgtc
catt-cg-taggc------tcaagcgttg--gca---cat--ct--tagtttac-aaa--
tctatattg--ggtttactcccatcatatctgcaaaa-----c-------------taca
---tt-t-gt-----aaaaa--------------------aa-c-c--------tgagc-
--ta---tggcctt----cagt-cac-tgg----atg-g---tggtgt-ttgcta-tct-
gttctt--aaagtgcggactga--g-at---gg--g-----------gaaaagg-ct--t
tca----aat------------acacctt---ttgc-atgg-aa---taatct---ac--
a--a----ca---aagttgc-a----gtt-taaagatttga---------t---ttc---
-----actaa---atgc---ttt------t------aaa---aa-------gag---tat
a------------aatgattt-a-ta------aatgtaaacac--aggctt------gta
ga------tgt----ttggaat----a------gttta---ttt----gtc----aatgt
at------------g------------attcatgtt-----------aact------g--
--tcaat------tg-tt-----t-------tttgt----ttg-------ttgtc-tgtt
agac-c-cat--g-tggc-a-----t--g--t--a----tactgct---a------a--t
c-t--t----gc--------ca---ggag-----gctctt--------a--ttaaat-a-
------ga-tt-----t-------tt----------t-ta-----at-----------cg
caa----tg-gg------------ttt----cc--tggt------aa---aa-----t--
---aa---agg--------ttat--------a----at----a------atg-ataat--
------------------------------------------------------------
------------------------------------------------------------
------------------------------------------------------------
------------------------------------------------------------
------------------------------------------------------------
------------------------------------------------------------
--
>CR1-12_DR|151126
------------------------------------------------------------
------------------------------------------------------------
------------------------------------------------------------
------------------------------------------------------------
------------------------------------------------------------
------------------------------------------------------------
------------------------------------------------------------
------------------------------------------------------------
------------------------------------------------------------
------------------------------------------------------------
------------------------------------------------------------
------------------------------------------------------------
------------------------------------------------------------
------------------------------------------------------------
-----------------------ct--aagattt--ataacaaatgttaaatctctta--
ctcatc--------attgtgtgctg-tat-a-c---tagagtaggttggtctgctttgtc
catt-cg-taggc------taaagcattg--gca---tat--cc--ttgtttac-aaa--
tcgatacag--ggtttactcccatcatatctacagaa-----t-------------taca
---tt-t-gt-----aaaaa--------------------gc-c-tgttcttaa----c-
--ta---tggcctt----gggt-cac-agc----ata-t---t--tat-ttactg-tct-
gttcct--aaagtgcagactga--g-a---------------------------------
-------------------gcagcacctt---ttgc-atgg-aa---taatct---ac-a
a--a-----------aaaaa-a----gtt-ttaagagttga---------t---ttc---
-----actaa---atgc---ttt------t------taa---aa-------gag---tat
a------------aatgattt-a-ga------aattgaaactc--aggctt------gta
ga------tgt----ttggaaa----a----------g---ttt----gtc----aattt
gt------------g------------attcttgtt-----------aact------g--
--ttaat------tg-tt-----t-------tttg--t--ttg-------ctatc-tgtt
agac-c-cat--g-tgac----------------a----tactgcc---t------aatg
t-a--t----ac--------tgtatgaat-----gctttt--------g--taaaag-a-
------g---a-----t-------tt----------t-ta-----tt-----------ct
caa----tg-tg--tc--------ttt----tc--tggt------ga---aa-----t--
---aa---agg--------ttat--------a----at----a------ata-a------
------------------------------------------------------------
------------------------------------------------------------
------------------------------------------------------------
------------------------------------------------------------
------------------------------------------------------------
------------------------------------------------------------
--
>CR1-12_DR|151127
----------------------------------------------------------aa
atacaatgtgcagccctgttcatcgaccttttcaaagcttttgatacagtggatcatacc
ttgctgttataacgcctcaaaagtattggtttatctaatcatgttattggtttgtttaaa
aatgatcttacaaatcgaaatcaatgtatgcaaacggatggccttgtttctagtactttg
atcatagctaaaagagttccacagggttcagtactgcagccccttcttc-----------
------------------ttact-aaaatat-caaaaatgcacatttttattactag--g
cttatgatacagtc-----atatacacagctgcatctacatccaatctagccctttctca
attac-aaat---------ttttaatgta---cagcataatttatctgagttagaa---c
tagttttaaatgtagataaaaca---aaacttgtgttattttcaaattcaaaacaaacta
agcaaaagctagtttttattactactactcatgg-cgcagagattgaattggtgtcccag
tacaa-atatcttgaaat-tttaaatgatgatacactttcttttagttctcccattcagc
aatgggtgaaa---aa-ataaaaagtgattttaggcttattttttagaattaaa-aactg
cctttcatttaatgccaaaaagaagatggttgatg--caacatttatgt-cgattttaga
ctacggtgatgttatcta--catgcaagcttcgtttca-gagtc-tgcttgc--attgg-
ata--ctgtttacca-cggtgcact--aagattt--ataactaattttaaatctctta--
ctcatc--------attgtgtgctg-tat-a-a---tagggtgagttggtctgttttctc
catt-ca------------------------------------a--tgaacaac-aaa--
tcaatactg--gatttactccaatcatatctacagaa-------------------taca
---tt-t-gt-----aaaaa--------------------gc-c-tgttagc--------
--ta---tggccct----cagt-cac-agg----a----------tat-ttgctg-tct-
gttcct--aaaatgcggactga--g-at---cg--g--aa------aatagcca-tt--t
gta----aat-----at--gcagctccta---ttgc-atgg-aa---taatct---ac-a
a--a----ca---aagttgc-a----gtt-taaagaattga---------t---ttt---
-----actag---atgg---ttt------t------aaa---aa-------gag---tat
a------------aatgattt-a-ga------aattgaaacta--aggctt------gta
ga------tgt----tttgaat----a------gtcta---ttt----gtc----aatgt
gt------------g------------attcttgtt-----------aact------g--
--ttaat------tg-tt-----t-------gttgt----ttg-------ttaa------
--gc-c-cat--g-tgac-a-----c--g--t--a----tactgcc---t------aatc
t-t--g----gc--------ca---gaac-----gctctt--------a--taaaag-a-
------g---a-----t-------tt----------t-ta-----at-----------ct
caa----tg-tg--tc--------ttt----cc--tggt------aa---aa-----t--
---aa---agg--------taat--------a----at----a------ata-ataat--
------------------------------------------------------------
------------------------------------------------------------
------------------------------------------------------------
------------------------------------------------------------
------------------------------------------------------------
------------------------------------------------------------
--
>CR1-12_DR|151128
------------------------------------------------------------
------------------------------------------------------------
------------------------------------------------------------
------------------------------------------------------------
------------------------------------------------------------
------------------------------------------------------------
------------------------------------------------------------
------------------------------------------------------------
------------------------------------------------------------
------------------------------------------------------------
------------------------------------------------------------
------------------------------------------------------------
------------------------------------------------------------
------------------------------------------------------------
------------------------------------a-----------------------
ctcatc--------attgtgtgctg-tat----------actaggttggtctgttttgtc
catt-cg-taggc------tcaagcattg--gca--t-----ct--ttgtttat-aat--
tctatattg--ggtttactctcatcatatctccagaa-----------------------
------------------------------------------------------------
------------------------------------------------------------
---------------------a------------------------aaaagact-tt--t
--a----aac-----ag-------------------------aa---taatct---ac-a
a--a----ca---aagttgc-a----gtt-taaagagttga---------t---ttc---
-----actaa---atgc---ttt------t------taa---aa-------gag---tat
a------------aatgattt-a-ga------aattgaaactc--aggctt------gtt
ga------tgt----ttggaat----a------gtttg---ttt----gtc----aatgt
gt------------g------------attcttgtt-----------aact------g--
--tcaat------t-gtt-------------tttgt----ttg-------ttgtt-tgtt
agaa-c-cat--g-tggc-a-----t--g--t--a----tactgcc---t------aatc
t-t--g----gc--------ca---gaat-----gctctt--------g--taaaag-a-
------g---a-----t-------tt----------t-ta-----at-----------ct
caa----tt-tg------------ttt----cc--tggt------ct---aa-----t--
---g---------------ttat--------t----at----a------aca-ataat--
------------------------------------------------------------
------------------------------------------------------------
------------------------------------------------------------
------------------------------------------------------------
------------------------------------------------------------
------------------------------------------------------------
--
>CR1-12_DR|151129
------------------------------------------------------------
------------------------------------------------------------
------------------------------------------------------------
------------------------------------------------------------
------------------------------------------------------------
------------------------------------------------------------
------------------------------------------------------------
------------------------------------------------------------
------------------------------------------------------------
------------------------------------------------------------
------------------------------------------------------------
------------------------------------------------------------
------------------------------------------------------------
----------------------tgcatgcatcttctga-gagtt-tgca------ttag-
aca--ctgtttacca-tggtccact--caggttt--ataacaaatcttaaatccctca--
ctcatc--------atcgtgtgttg-tac-a----ctcgggtaggatgctctgctttgtc
cact-ta-taggc------tcaagcattg--gca---tat--c----tgttcat-aaa--
tctattctg--ggtttactcccctcatatctccaaac-----tt----------------
------------------------------------------------------------
----------------------------------------------------taa-ctt-
gtacca--gtaatgcatactga--a-at---gg--g---a------aaaaagct-tt--t
--a----aat-----ac--gcagcacctt---ttgc-atgg-aa---taaccc---cc-a
a--a----ca---aagttgc-a----gtt-taaagagtttg---------t---t-----
--------ac---atgc---ttt------t------aaa---aa-------ggt---ttt
a------------aacgattt-g-ga------gtttgaaacat--tggcct------gta
ga------tgt----tctgaat----a------gttt----tt-aactgtc----attgt
ataggtgtttctatggatga-------atg----at-----------acct------g--
--ttatt------tg-tt---------------tgt----ttg-------ttatt-tgtt
aaac-c-cat--g-tg---a---act--t--t--a----tactgcc---t------tatc
t-a--g----gc--------ca---ggatg-------ctt--------g--taaaataaa
ctcg--g---a-------------------------------------------------
--------------------------t----gc--tagt------aa---aa-----t--
---aa---agg--------ttat--------g----at----a------ata-a------
------------------------------------------------------------
------------------------------------------------------------
------------------------------------------------------------
------------------------------------------------------------
------------------------------------------------------------
------------------------------------------------------------
--
>CR1-12_DR|151130
------------------------------------------------------------
------------------------------------------------------------
------------------------------------------------------------
------------------------------------------------------------
------------------------------------------------------------
------------------------------------------------------------
------------------------------------------------------------
------------------------------------------------------------
------------------------------------------------------------
------------------------------------------------------------
------------------------------------------------------------
------------------------------------------------------------
------------------------------------------------------------
-------------------------------------------------tgc--tttag-
aca--ctgtttacca-tggtgcact--gaggttt--ataacaaatcctaaatccctca--
ctcatt--------attttgtgttg-tac-a----ctcaggtaggatggtctgctttgtc
cact-ct-aaggc------tcaagtattt--gta---tat--ct--ttgtttat-aaa--
tctattctg--ggtttactcccctcatatctccatac-----t-------------taca
---tt-t-gt-----aaaa-acc----------------------tgtctctag----c-
--ta---tagcctt----cag--------ga---ag--t---t--tct-ttattg-tct-
gtacta--gtggtgcatactga--a-at---gg--g--aa------aagagc----t--t
--a----aat-----gt--gcatcacctt---ttgc-tctg-aa---taactt---cc-a
g--a----ca---aagttgc-a----gtt-taaagagttgg---------t---ttc---
-----actat---atgc---ttt------t------aaa---ta-------gat---ttt
a------------aatgattt-g-ga------gtttgaagcat--gggcct------gta
gc------tgt----a-----------------------------actgtt----at---
-----cgttttaatggataa-------att-atgtt-----------acct------g--
--ttatt------tg-tt-----------------t----ttg------tttgtt-tgtt
aaac-c-aac--a-cg---a---ttt--g--t--a----tactgcc---t------aatc
t-t--g----gt--------ca---ggac-----gctctt--------g--taaaag-a-
------g---a-----t-------tt----------t-ta-----at-----------ct
cat----tg-tg--ct--------tta----cc--cggt------aa---aa-----t--
---aa---agg--------ttct--------a----at----a------ata-ataat--
------------------------------------------------------------
------------------------------------------------------------
------------------------------------------------------------
------------------------------------------------------------
------------------------------------------------------------
------------------------------------------------------------
--
>CR1-12_DR|151131
------------------------------------------------------------
------------------------------------------------------------
------------------------------------------------------------
------------------------------------------------------------
------------------------------------------------------------
------------------------------------------------------------
------------------------------------------------------------
------------------------------------------------------------
------------------------------------------------------------
------------------------------------------------------------
------------------------------------------------------------
------------------------------------------------------------
------------------------------------------------------------
------------------------------------------------------------
------------------------------------------------------------
------------------------------------------------------------
------------------------------------------------------------
------------------------------------------------------------
------------------------------------------------------------
------------------------------------------------------------
------------------------------------------------------------
------------------------------------------------------------
------------------------------------------------------------
------------------------------------------------------------
------------------------------------------------------------
------------------------------------------------------------
------------------------------------------------------------
--------------------------------ttat----cta-------taatt-tgtt
aaac-c-cac--a-tga------gcg--g--t--g----tactgct---t------aatc
t-t--g----gt--------ca---ggat-----gctcct--------g--taaaag-a-
------g---a-----t-------tt----------t-ta-----at-----------ct
cag----tg-tg--ctt--ct---ttt----ct--tggt------aa---aa-----c--
---aa---tgg--------cta--------------------------------------
------------------------------------------------------------
------------------------------------------------------------
------------------------------------------------------------
------------------------------------------------------------
------------------------------------------------------------
------------------------------------------------------------
--
>CR1-12_DR|151132
------------------------------------------------------------
------------------------------------------------------------
------------------------------------------------------------
------------------------------------------------------------
------------------------------------------------------------
------------------------------------------------------------
------------------------------------------------------------
------------------------------------------------------------
------------------------------------------------------------
------------------------------------------------------------
------------------------------------------------------------
------------------------------------------------------------
------------------------------------------------------------
------------------------------------------------------------
------------------------------------------------------------
------------------------------------------------------------
------------------------------------------------------------
-------tg--acttcattcccatca----tacagaa-----t-------------taca
---tt-t-gt-----aaaaa--------------------gc-c-tgttcataa----c-
--ta---tggcctt----cagt-cac-aga----gta-t---t--tat-gtactg-tct-
gttcct--aaagtgtggactga--g-at---gg-----ga---aa--aaaggct-tt--t
--a----agt-----ac--gcagcaccct---ttgc-ttgg-aa---taatct---gc-a
a--a----ca---aagttgc-a----gtt-caaagaattga---------t---ttt---
-----actac---atgt---ttt------t------aaa---aa-------gac---tat
a------------aacgattt-a-ga------agttgaa--ac--aggttt------gta
ga------tgt----tttgaat----a------gtttg---tca--------------gt
gt------------g------------attcatgtt-----------aact------g--
-------------tg-tt-----ca----a-----------tg-------ttgtc-tgtt
agac-t-cat--g-tgac-a-----t--g--t--g----tactgcc---t------aagc
t-t--g----gc--------ca---ggat-----gctctt--------g--ttaaaa-a-
------g---a-------------------------t-tt-----at-----------ct
caa----t----------------ttt----cc--tggt------aa---aa-----t--
---aa---agg--------ttat--------a----at----a------ata-ata----
------------------------------------------------------------
------------------------------------------------------------
------------------------------------------------------------
------------------------------------------------------------
------------------------------------------------------------
------------------------------------------------------------
--
>CR1-12_DR|151133
------------------------------------------------------------
------------------------------------------------------------
------------------------------------------------------------
------------------------------------------------------------
------------------------------------------------------------
------------------------------------------------------------
------------------------------------------------------------
------------------------------------------------------------
------------------------------------------------------------
------------------------------------------------------------
------------------------------------------------------------
------------------------------------------------------------
------------------------------------------------------------
------------------------------------------------------------
------------------------------------------------------------
------------------------------------------------------------
------------------------------------------------------------
------------------------------------------------------------
---tt-t---------------------------------------------------c-
-----------c------------------------------------------------
---------------------at--------------------------------tt---
-------aat-----gt-------------------------aa----------------
--------------------------------------------------t---ttt---
---------------------------------------------------------tat
a-----------------------------------------------ttt---------
--------tac---------------a----ttatttg----------------------
------------------------------------------------------------
------------------------------------------------------------
-------------------------------t-------tactgct--------------
--t--g----ac--------ca---ggac-----agtact--------gcacaagag-a-
------------------------tt----------t----g---at-----------ct
caa---tgagtg-------t----tttaa-atc--tgat------ga---aa-----t--
---aa--------------------------aa--aat----aaa---------------
------------------------------------------------------------
------------------------------------------------------------
------------------------------------------------------------
------------------------------------------------------------
------------------------------------------------------------
------------------------------------------------------------
--
>CR1-12_DR|151134
------------------------------------------------------------
------------------------------------------------------------
------------------------------------------------------------
------------------------------------------------------------
------------------------------------------------------------
------------------------------------------------------------
------------------------------------------------------------
------------------------------------------------------------
------------------------------------------------------------
------------------------------------------------------------
---------------aat-tttaattgatgatacactttcttttagtactcacattcagc
aattggtgaaa---aa-attaaaagttattttaggcttctattttagaattaag-aaccg
cctttcttttggtgttaaaaagaagatgtttgagg--caacattcatgt-cgacattgga
ctacggtgatgtaatcta--tatgcatgcttcgtctca-atgtc-tgaatgc--attgg-
ata--ctgtttacca-tggtgcact--aagattt--ataactaattttaaatccctta--
ctcatc--------attgtgtgctg-tat-a-c---tagggtaggttggtctgctttgtc
catt-cg-taggc------taaagcattt--tca---tat--tg--ttgtttac-aaa--
tctatactg--ggtttcctcccatcatatctccagaa-----t-------------tcta
---tt-t-gt-----aaaaa--------------------gc-c-tgttcttaa----c-
--ta---tggtctt----cgct-cac-agg----ata-t---t--cat-ttactc-tct-
gtccct--aaagtgcggactga--g-at---gg-gg--aa------aaaaggct-tt--t
--a----agt-----ac--gcagcagctt---ctgc-ttgg-aa---taatct---gc-a
a--a----ca---cagttgc-a----gtt-taaagacttga---------t---ttc---
-----actac---atgc---ttt------t------aaa---aa-------gac---tat
a------------acagtttt-a-ga------agttgga--ac--aggttt------gta
ga------tgt----tttgaat----a------g-ttg---tca--------------gt
gt------------g------------attcatatt-----------aact------g--
--taaat------ag-tt-----t-------tttat----ttg-------ttgtc-tgtt
ggac-t-tat--g-tgac-t-----t--g--t--g----cactgcc---t------aatc
t-t--g----gc--------ca---ggac-----gctctt--------g--taaaag-a-
------g---a-----t-------tt----------t-ta-----at-----------ct
caa----tg-tg--tc--------ttt----cc--tggt------aa---aa-----t--
---aa---agg--------ttat--------a----at----a------ata-ataat--
------------------------------------------------------------
------------------------------------------------------------
------------------------------------------------------------
------------------------------------------------------------
------------------------------------------------------------
------------------------------------------------------------
--
>CR1-12_DR|223885
------------------------------------------------------------
------------------------------------------------------------
------------------------------------------------------------
------------------------------------------------------------
------------------------------------------------------------
------------------------------------------------------------
------------------------------------------------------------
------------------------------------------------------------
------------------------------------------------------------
------------------------------------------------------------
------------------------------------------------------------
------------------------------------------------------------
------------------------------------------------------------
------------------------catgcttcgtctca-gagtt-tgtatgc--attgg-
ata--ctgtttacca-tggtgcact--gagattt--acaactaattttaaatccctta--
atcatc--------at--agtgttg-tat-a-c---tagggtaagttggtctgctttgat
tatt-tt-taggc------tcaagcattg--gca---tat--ct--ttgtttac-aaa--
tctatactg--ggtttaatcccatcatatctccagaa-----t-------------taca
---tt-t-gt-----aaaaaaaaaaat-------------at-c-tgtccttat----c-
--ta---tagcctt----tggt-cac-agg----ata-t---t--tat-tcactg-tct-
gttcct--aaagtgcatactag--g-at---g---g--ga------tgaaggct-tt--a
--aaaccaat-----at--gcagcacctt---ttgc-atgc-agt--ttacaa---ac-a
a--a-----------gctgc-a----gat-tgaagaattga---------t---ttc---
-----actaa---atgc---ttt------t------aaa---aa-------gcc---tac
a------------aatggttt-a-ga------aattgaaacat--aggctt------gca
ga------tgc----ttttaaa----tagtt-tgttt-----------gtc----aatgt
gtg--------tgcg------------atgcatact-----------aact------g--
--tcaat------tg-tt-----t-------gtca----------------------ttt
agac-c-cat--g-tgac-a-----t--t--t--a----tactgcc---t------aatc
t-t--g----gc--------ca---ggtc-----gctctt--------g--taaaag-t-
------g---a-----t-------tt----------t-ta-----at-----------cc
caa----tg-tg--tc--------ttt----cc--tggt------aac-gta-----t--
---aa---agg--------ttat--------a----at----a------ata-at-----
------------------------------------------------------------
------------------------------------------------------------
------------------------------------------------------------
------------------------------------------------------------
------------------------------------------------------------
------------------------------------------------------------
--
>CR1-12_DR|223886
------------------------------------------------------------
------------------------------------------------------------
------------------------------------------------------------
------------------------------------------------------------
------------------------------------------------------------
------------------------------------------------------------
------------------------------------------------------------
------------------------------------------------------------
------------------------------------------------------------
------------------------------------------------------------
------------------------------------------------------------
------------------------------------------------------------
------------------------------------------------------------
------------------------------------------------------------
------------------------------------------------------------
------------------------------------------------------------
------------------------------------------------------------
------------------------------------------------------------
------------------------------------------------------------
------------------------------------------------------------
-------------------------------------------------agtct-tt--t
--a----aat-----at--gcagcacctt---ttgc------------aactt---cc-a
a--a----ct---aggttgc-a----gtt-taaagagttga---------t---ttc---
-----actac---atgc---ttt------t------aaa---aa-------gat---ttt
a------------aatgattt-g-ga------gtttgaaacat--tggcct------gta
aa------tgt----gcagaat----a------gttt----tt-atctttc----attgt
atgtgtgttttgatggataa-------ttg------------------------------
--ttact------tg-tt----------------at----ttgt----ttttgtt-tgtt
aaac-c-tat--g-tg---a---aca--t--t--a----ttctgcc---a------aaac
t-t--g----gc--------aa---ggat-----gctctt--------g--taaatc-a-
------g---a-----t-------tt----------t-ta-----at-----------ct
caa----tg-tg--ct--------ttt----ca--tagt------aa---aa-----t--
---aa---agg--------ttat--------a----gt----a------ata-ataa---
------------------------------------------------------------
------------------------------------------------------------
------------------------------------------------------------
------------------------------------------------------------
------------------------------------------------------------
------------------------------------------------------------
--
>CR1-12_DR|223887
------------------------------------------------------------
------------------------------------------------------------
------------------------------------------------------------
------------------------------------------------------------
------------------------------------------------------------
------------------------------------------------------------
------------------------------------------------------------
------------------------------------------------------------
------------------------------------------------------------
----------------------tactactcatga-tgcagagattgaattggtgtcccag
ttcaa-atatcttggcat-tttaatttatgatacactttcttttagttcttacattcagc
aattggtgaaa---aa-attaaaagtgatttcaggcttatattttagaactaag-acctg
cctttcttttgatgcaaaaaaaaagctggttgatg--cagcatttatgt-cgataataga
ctacagtaatgttatctc--tatgaaagcttcatctca-gagtc-tgcttgc--atttgg
tga--ctgtttacca-tggtgccct--aagattt--ataa------------------ga
tttatt--tatacaatttagatttaatat-a-t---------aggttggtcttctttgtc
catt-ag-caggc------tcaagcattg--cca---tat--ct--ttgttta--aaa--
tctatattg--ggtttactcccatcatatatacagca-----t-------------aaca
---tt-t-gt-----aaaaa--------------------gc-t-tgtccttaa----c-
--ta---tgggctt----cagt-cac-agg----ata-t---t--tgt---actg-tct-
gttcct--aaagtgtggactga--a-atg--gg--g--ga------aaaa----------
---------------atatgcagcacctt---ttac-atgg-aa---taatc--------
----------------ttgc-a----gtt-taaagaattga---------t---ttc---
-----actga---atgc---tt--------------aaa---aa-----aagag---tat
a------------aatgattt-a-ga------aattgaaacaa--aggctt------gta
ga------tgt----tttga-----------tagtttg---tt-----gtc----aatgt
gt------------g------------attcatgtt-----------aact------g--
--tcaat------gg-tt-------------tttgt----tta-------ttgttttgtt
agac-t-gat--g-tgac------at--g--t--a----tactgcc---t------aatc
t-c--g----gc--------ca---ggac-----gcttttgtaaaagag--taaaag-a-
------g---a-----t-------tt----------t-ta-----at-----------ct
caa----tg-tg--tc--------ttt----cc--tggt-----aaa---aa-----t--
---aa---agg--------ttat--------a----at----a------ata-ataat--
------------------------------------------------------------
------------------------------------------------------------
------------------------------------------------------------
------------------------------------------------------------
------------------------------------------------------------
------------------------------------------------------------
--
>CR1-12_DR|223888
------------------------------------------------------------
------------------------------------------------------------
------------------------------------------------------------
------------------------------------------------------------
------------------------------------------------------------
------------------------------------------------------------
------------------------------------------------------------
------------------------------------------------------------
------------------------------------------------------------
------------------------------------------------------------
------------------------------------------------------------
------------------------------------------------------------
------------------------------------------------------------
------------------------------------------------------------
-------------------tgcact--aggattt--ataactaattttaaatccttta--
ctcctc--------attgtgtgctg-tat-g-c---tagtgtaggttggtctgctgtgtc
catt-cg-taggc------tcaagcattg--gca---tac--ct--ttgtttac-aaa--
tctatatag--ggtttactcccatcatatctacagaa-----t-------------taca
---tt-t-gta--aaaaaaa--------------------aa-t-agtccttaa----c-
--ta---tggcctt----tggt-cac-agg----ata-t---t--tat-ttactg-tct-
gttcct--aaagtgcagactgt--g-at---g---g--aa------aaaaggtt-tt--t
--a----aat-----ac--gcagcacctt---ttgg-atgg-aa---taatct---ac-a
a--a-----------gttgc-a----gtt-taaagaattga---------t---ttc---
-----actag---atgc---ttt----------------------------------tat
a------------aatgattt-a-ga------aagtgaaacac--gggctt------gta
ga------tga----tttgaat----ag-----ttttg---ttt----gta----aatgt
tt------------g------------attcatgtt-----------aaat------g--
--tcaat------tg-tt-----t-------tttgt-t--ttt-------ttgtc-tgtt
agac-c-cat--g-tgac-a-----t--g--t--a----tactacc---t------aatc
t-t--a----gc--------ca---ggac-----tctctt--------g--tgaaag-a-
------g---g-----taa-agagat----------t-ta-----at-----------ct
caa----tg-tg--tc--------ttt----cc--tggt------aa---at-----t--
---ga---agg--------taat--------a----at----a------ata-ataat--
------------------------------------------------------------
------------------------------------------------------------
------------------------------------------------------------
------------------------------------------------------------
------------------------------------------------------------
------------------------------------------------------------
--
>CR1-12_DR|223889
------------------------------------------------------------
------------------------------------------------------------
------------------------------------------------------------
------------------------------------------------------------
------------------------------------------------------------
------------------------------------------------------------
------------------------------------------------------------
------------------------------------------------------------
------------------------------------------------------------
------------------------------------------------------------
------------------------------------------------------------
------------------------------------------------------------
------------------------------------------------------------
------------------------------------------------------------
------------------------------tgtt--gttgttaatacaa-----------
------------------------------------------------------------
------------------------------------------------------------
----tattg--ggtttagtcccatttgatctcaagaa-----t-------------taca
---tt-t-gt-----aaaaa--------------------ac-c-t--------------
---------gcctt----tggt-cac-agg----ata-t---t--tat-ttactg-tct-
attcct--aaagtgcaaactga--a-at---gg--g--aa------aaggg---------
--------------------------ttt---ttgc-atgg-aa---taatct---ac-a
a--g----ca---acattgc-a----gtt-taaagaattga---------t---ttc---
-----actaa---atgc---ttt------t------aaa---aa-------gag---tat
a------------aatgattt-a-ga------aattgaaacac--aggctt------gta
ga------tgt----ttgaaat----a------gtttg---ttt----gtc----aatgt
gt------------g------------attcatgtt-----------aatt------g--
--ccaat------ag-tt-----t--------ttgt----ttg-------tggtc-tgtt
agac-c-cat--g-tgac-a-----t--g--t--a----tactgcc---t------aat-
------------------------------------------------------------
----------------c-------tt----------t-ta-----at-----------ct
cat----tg-tg--tc--------ttt----at--tggt------aa---aa-----t--
---aa---agg--------ttat--------a----at----a------aca-ataat--
------------------------------------------------------------
------------------------------------------------------------
------------------------------------------------------------
------------------------------------------------------------
------------------------------------------------------------
------------------------------------------------------------
--
>CR1-12_DR|223890
------------------------------------------------------------
------------------------------------------------------------
------------------------------------------------------------
------------------------------------------------------------
------------------------------------------------------------
------------------------------------------------------------
------------------------------------------------------------
------------------------------------------------------------
------------------------------------------------------------
------------------------------------------------------------
------------------------------------------------------------
------------------------------------------------------------
------------------------------------------------------------
------------------------------------------------------------
------------------------------------------------------------
------------------------------------------------------------
------------------------------------------------------------
--------------------------tatctgcaaac-----a-------------tata
---tt-t-gt-----aaaaaaaaa------------------tc-tttcttaag------
-------cagcatt----ctgt-ctc-agga---at--t---t--aat-ttattg-tct-
gtagca--gtggtgtgtactga--a-at---gg--ggaaa------aataggac-tt--t
--t----aat-----ac--gtagcatct----ttgc-ataa-aa---taacct---gg-a
a--a----ca---aagttgc-a----gtt-taaagatttgg-------------ttc---
-----actac---aagc---tat------t------aaa---aa-------gat---ttt
a------------aatgatta-g-ga------t---------------ttt------tta
aa------cgt----tctgact----a------gtttt------aattgtc----attgt
gtg----ttatgatggatga-------atg-atgct-----------atct------g--
----------------tg-------------------------------attttt-ggtt
aaac-c-cat--g-tg---a---act--g--t--a----tactgct---t------aatc
t-t--g----gc--------ca---ggag-----actctt--------g--t------a-
--------------------------------------aa-----at-----------ct
caa----tg-tgc-ag---c----ttt----cc--tgat------aa---aa-----t--
---aa---agg--------ctat--------a----at----a------tta-ataat--
------------------------------------------------------------
------------------------------------------------------------
------------------------------------------------------------
------------------------------------------------------------
------------------------------------------------------------
------------------------------------------------------------
--
>CR1-12_DR|223891
------------------------------------------------------------
------------------------------------------------------------
------------------------------------------------------------
------------------------------------------------------------
------------------------------------------------------------
------------------------------------------------------------
------------------------------------------------------------
------------------------------------------------------------
------------------------------------------------------------
---------------------------------------------------gtgttccag
tacag-gtatcttgggat--ttaaatgacgacaccctttcctttggcccttatgttcagc
aattggt------gaaaaaatgaagtgattttaagcttctattttaaaattaaatttttg
tctttcttttgatgct-aaaagaagcttgtttctg--caacttttatgt-ctgtattgga
ctgtggcaatgttattt--atatggacg---cttctca-gagtt-tgcacag--tttag-
aca--ctgtttacag-tgatgcact--gaagtta--ataagaaatcttaaatccctca--
ctcatc--------attgtgtgttg-tac-a----ctcgggtaggatggtctgcttggt-
----------------------agcattg--gcattgtat--ct--ttgtccat-aaa--
tctattctg--ggtttactcccctcatatctc----------------------------
------------------------------------------------------------
------------------------------------------------------------
-------------------------------------------------------ct--t
--a----aat-----at--gcagcacctt---ttgc-atgg-aa---taacct---gg-a
a--a----ca---aagttgc-a----gtt-taaagaattgc---------t---ttc---
-----actac---atgc---ttt------t------aaa---aa-------tat---tgt
a------------aatgattt-g-ga------gtttaaaacat--tggcct------gt-
--------------------------------------------acagtag----attgt
atgtgtatttcgaaggatga-------atg-atgtt-----------gcct------g--
--ttatt------tg----------------------------------tttgtt-tgtt
aaac-c-cat--g-tg---a---act--g--a--a----tactgcc---t------aatc
t-t--g----gc--------cg---ggac-----gctctt--------g--taaaga-g-
----------------a-------tt----------t-tt-----at-----------ct
caa----tg-tg--ct--------ttt----cc--tggt------aa---aa-----c--
---aa---agg--------tttt--------a----at----a------gtg-ata----
------------------------------------------------------------
------------------------------------------------------------
------------------------------------------------------------
------------------------------------------------------------
------------------------------------------------------------
------------------------------------------------------------
--
>CR1-12_DR|223892
------------------------------------------------------------
aaacattgtgcagccctgttcatcgatctttttaaagcttttgatacagtggatcatag-
--------tttgctgttaaaaagtagtggtttatctgatcatattattgattggtttaaa
aattattttacaagtcgaaatcaatgtgtgcaactggatggccttgtttctagggttttg
aatgtaactaaaggagttccacggggttcagtactgaggccacttcttttacctaat---
------------------------actaaac-taaaaaagcaaatgttcactattac--g
ctgatgatacagtc-----atatacactgctgcatctacacccaatctggccctttctca
actat-agatt-----gc-ttttaatgtacttcagcataatttatctggcttaaaactat
tagttttaaatactgataaaaca---aaacttatgttattttcaaagtcaaaacaaacta
agcaaaagc-----tctattactactactcat-g-tgcagagattgaattgctgtcccag
tataa-atatcttggaat-tttaattgatggtacactttcttttagttctcacattcagc
agttggtgaaa---aa-attaaaagagattttaggcttctatttagatattaaa-aactg
cctttcttttgatgcaaaaaagaagcttgttgatg--caacatttaagt-cgatattaga
ctacgatgatgttatata--tgttcatgctttgactca-atgtc-tgcatgc--attgg-
ata--ctgtttacta-tggtgcact--aagattt--ataactaatcttaaatctctta--
c---tc--------attgtatgctg-tat-a-c--------taggttggtctgctttgtc
catt-cg-taggc------ttaagaattg--gca---tat--ct--ttgtttac-aaa--
tctatactg--ggtttactcccatcatatctgaagaa-----t-------------taaa
---tt-t-gt-----aaaaa--------------------gc-c-tgtccctaa----c-
--tc---tggcctt----cggt-cac-agg----ata-t---t--tat-ttactg-tct-
gttcct--aaagtgcggactga--g-at---gg--g--aa-------aaaggct-tt--t
--a----aat-----ac--gcagcacctt---ttgc-atgg-aa---taatct---ag-a
a--a----ct---aagtaacaa----gtt-taaacaattga---------t---ttt---
-----actaa---atgc---ttt------t------aaa---aa-------gag---tat
a------------aaggattt-a-ga------aattgaaac----aggctt------gta
ga------tgt----tctgaat----a------gtttg---ttt----gtc----agtgt
gt------------g------------attcaggtt-----------aact------g--
----------------tc-----a-------attgt----ttg-------ttgtt-tgtt
agac-c-gat--g-tgac-a-----t--g--t--a----tacttcc---t------aatt
t-t--g----gc--------ca---ggat-----gctctt--------g--taaaac-a-
------g---a-----t-------tt----------t-ta-----at-----------ct
caa----tg-tg--tc--------ttt----cc--tgtt------aa---aa-----t--
---aa---agg--------ttat--------a----ct----a------ata-ataatag
ct------ttttttcccaattgtaact---gtaaagccttgaagaatttagatgatt---
---ggtcatgataaattagaac-ttattttttaaagt---tagattaaagtactgtttt-
---------tttttgctccttctttgac-tcatattttt---aatctttcacttttatca
aatcagtgaatgaaaaccaacgtttgtctccccctgttttaagagggagagttaagctgt
atgtcctgaattaaa---gaagtaaatagtactatatataaatacacaacactattacag
tggttttaaaggtattgattctgtggacacacaaaaacattaagca--------------
--
>CR1-12_DR|223893
------------------------------------------------------------
------------------------------------------------------------
------------------------------------------------------------
------------------------------------------------------------
------------------------------------------------------------
------------------------------------------------------------
------------------------------------------------------------
------------------------------------------------------------
------------------------------------------------------------
------------------------------------------------------------
------------------------------------------------------------
------------------------------------------------------------
------------------------------------------------------------
------------------------------------------------------------
------------------------------------------------------------
------------------------------------------------------------
------------------------------------------------------------
------------------------------------------------------------
------------------------------------------------------------
------------------------------------------------------------
------------------------------------------------------------
------------------------------------------------------------
------------------------------------------------------------
------------------------------------------------------------
------------------------------------------------------------
------------------------------------------------------------
------------------------------------------------------------
------------------------------------------g-------tagtc-tgtt
agac-t-cat--g-tgac-a-----t--g--t--a----tactgcc---t------gttc
t-t--g----gc--------ca---ggac-----actctt--------g--taaaag-g-
------g---a-----t-------tt----------t-ta-----at-----------ct
cag----tg-tg--tc--------ttt----cc--tggc------aa---aa-----t--
---aa---a-g--------ttat--------a----at----a------aat-aacataa
------------------------------------------------------------
------------------------------------------------------------
------------------------------------------------------------
------------------------------------------------------------
------------------------------------------------------------
------------------------------------------------------------
--
>CR1-12_DR|223894
------------------------------------------------------------
------------------------------------------------------------
-------------gcctcaaaagtattggtttatctgatcatgctattggttgctttaaa
agctatcttacaaattgaaatcaatgtgtgcaagcagatggtcatgtttctaatactttg
aatgtaactaaaggtgttccacagggttcagtattgggacctcttgtttttac-------
-tttatatataaataatactgatcaaaatat-aaaaaatgtctattttcattat-----g
tggatgatacagtt-----atatacacagctgcatctacacctaatctggccctttctca
actac-agatc-----gct-----------------------------agttaaaa---t
tagttttaaatgccaataaatta---aaacgtatgctattttcaaattcaaaacaagcca
agcaaaaagtaggtcctattacttctactcatgg-tgcagagattgatttggtgtcccag
tacaa-atatcttggaat-tttaattaatgatacactttcttttagtactcacattcagc
aattggtgaaa---aa-a---gaagtgattttaagcttctattttagaattaag-aactg
cctttctttttatgctaaaaaaaagctggttgagg--caacattcatgt-cgacattgga
ctacggtgatgttatcta--tatgcatgcttcgtctta-aagtc-tgaatcc--attgg-
ata--ctttttacca-tggtgcgct--aaggtta--ataactaattttaaatccctaa--
ctcatc--------attgtgtgctg-tat-a-c---tagggtaggttggtctgctttgtc
catt-ca-taggc------tcaagcattg--cca---cat--cc--ttgtttac-aaa--
tctatactg--ggtttactcccatcatatttacagaa-----t-------------taca
---tt-t-gt-----aaaaa--------------------gc-c-tgttcttaa----c-
--ta---tggtctt----cggt-cac-agg----ata-t---t--tat-ttactg-gct-
gttcct--aaagtgcggactga--g-at---gg--g--ga------aaagggct-tt--t
--a----agt-----aa--gcagcacctt---tagc-ttgg-aa---taatct---gc-a
a--a----ca---cagttgc-a----gtt-caaagaatgga---------t---ttc---
-----actac---aagc---ttt------t------aaa---aa-------gcc---ttt
a------------aaagatgt-a-ga------ggttgaaacac--aggttt------gta
ga------tgt----ttt-----------------------tca--------------gt
gt------------g------------attcatgtt-----------aact------g--
--taaat------tg---g----t-------tttgt----ttg-------ttgtc-tgtt
ggac-t-cat--g-tgac-t-----t--g--t--a----tactgcc---t------aatc
t-t--g----gc--------ca---cggc-----gctctt--------g--taaaag-a-
------g---a-----t-------tt----------t-tt-----at-----------ct
caa----tg-tg--tc--------ttt----cc--tggt------aa---aa-----t--
---aa---agg--------ttat--------a----at----a------ata-acaat--
------------------------------------------------------------
------------------------------------------------------------
------------------------------------------------------------
------------------------------------------------------------
------------------------------------------------------------
------------------------------------------------------------
--
>CR1-12_DR|223895
------------------------------------------------------------
------------------------------------------------------------
------------------------------------------------------------
------------------------------------------------------------
------------------------------------------------------------
------------------------------------------------------------
------------------------------------------------------------
------------------------------------------------------------
-------------------------------------------------aaagaaaacta
agcaaaaactaggttctcttactattactcatgg-tgcagagtttgaattggtgtcccag
tacaa-atatcttggaat-tttaattgattatacacttgcttttagttctcacattcaga
aattggtgaa----aa-tttttaagtgattt-aagtttatatttaagaattgac-aactg
cctttcttttgatgctaaaaagaagctggttgatc--caacatttaggt-tgatatggga
ctaaggtgatgttatcaa--tatgcatgccttgtctca-gagtc-tgcatgc--attgt-
ata--ctgtttacca-tagtgcact--actattt--ataactcattttaaatctctta--
----tc--------attgtgtgttg-tat-a-c---taggctaggttggtctgctttgtc
catt-cg-taggc------tcaagcattg--ggt---tat--ct--ttgtttac-aaa--
tctgtactg--ggtctactccaattattattat-------------------------ta
---tt-t-gtaaaaaaaaaa--------------------ac-c-tgtccttag----c-
--aa---tggcttt----cagt-tac-aag----ata-t---g--cat-ttactg-tct-
gttgct--aaagtgcggactga--g-at---gg--g--ga------aaaaatgg-ct--t
t-a----aat-----ac--gcagcaactt---ttgc-atgg-a-----------------
---------------gttgc-a----gtt-taaagaattga---------t---ttc---
-----actac---atgc---ttt------t------aaa---aa-------gaa---tgt
a------------aatgattt-a-ga------aatcgaaacac--aggcta------gta
ga------tgt----tttgaat----a------gtttg---ctt----g------atggt
gt------------g------------attcatgtt-----------aact------g--
--taaat------tg-tt-----t-------tttgt----ttg-------ttgtc-tgtt
atac-c-cat--g-tgac----------g--t--g----ttctgcc---t------aatc
t-t--g----gt--------ta---ggac-----attctt--------g--taaaag-a-
------g---a-----t-------tt----------t-ta-----at-----------ct
taa----ag-tg--tc--------ttt----tc--tgat------aa---aa-----t--
---aa---agt--------ttat--------a----at----a------ata-ataat--
------------------------------------------------------------
------------------------------------------------------------
------------------------------------------------------------
------------------------------------------------------------
------------------------------------------------------------
------------------------------------------------------------
--
>CR1-12_DR|223896
------------------------------------------------------------
------------------------------------------------------------
------------------------------------------------------------
------------------------------------------------------------
------------------------------------------------------------
------------------------------------------------------------
------------------------------------------------------------
------------------------------------------------------------
------------------------------------------------------------
------------------------------------------------------------
------------------------------------------------------------
------------------------------------------------------------
------------------------------------------------------------
------------------------------------------------------------
------------------------------------------------------------
------------------------------------------------------------
------------------------------------------------------------
-----------------------------ctccagaa-----t-------------taca
---tt---gt-----aaaaa--------------------gc-c-tgttcttaa----c-
--ta---tggtctt----cggt-cac-agg----ata-t---t--tat-ttactc-tct-
gtccct--aaagtgcggactga--g-at---gg--g--aa------aaaaggct-tt--t
--a----agt-----ac--gcagcacctt---ttgc-ttgg-ag---taatct---gc-a
a--a----ca---cagttgc-a----gtt-caaagacttga---------t---ttc---
-----actac---atgc---ttt------t------aaa---aa-------gac---tat
a------------aaagattt-a-ga------agttgaaacac---ggttc------gta
ga------tgt----tttaaat----a------g-ttg---tcg--------------gt
gg------------g------------attcatgtt-----------aact------g--
--taaat------tg-tt-----t-------tttgt----ttg-------ttgtc-tgtt
ggac-t-cat--g-tgac-t-----t--g--t--g----tactgcc---t------aatc
t-t--g----gc--------ca---ggac-----gctctt--------g--taaa-----
--t--ag---a-----t-------tt----------t-ta-----at-----------ct
taa----tg-tg--tc--------tat----cc--tggt------aa---aa-----t--
---aa---agg--------ttat--------a----at----a------ata-ataat--
------------------------------------------------------------
------------------------------------------------------------
------------------------------------------------------------
------------------------------------------------------------
------------------------------------------------------------
------------------------------------------------------------
--
>CR1-12_DR|223897
------------------------------------------------------------
------------------------------------------------------------
------------------------------------------------------------
------------------------------------------------------------
------------------------------------------------------------
------------------------------------------------------------
------------------------------------------------------------
------------------------------------------------------------
------------------------------------------------------------
----------------------tactactcatgg-tgcagagattgatttggtgtcccag
tacaa-atatcttggaat-tttaattgatgagacactttctttaagtactcacattc---
--------------------------------aggcttctagtttagaattaag-aactg
cctttcttttgatgctaaaaagaagctggttgagg--caacattcatgt-cgacattgga
ctatggtgatgttatcta--tatgcatgcttcgtctca-aagtc-tgattgc--attgg-
att--ctgtttacca-tggtgcact--aagattt--attgctcattttaa-------a--
ctcatc--------attgtgtgctg-tat-a-c---tagggtaggttggtctgctttgtt
catt-cg-taggc------tcaagcattg--gca---tat--cc--ttgtttac-aaa--
tctatactg--ggtttactcccatcatatctacagac-----t-------------taca
---tt-t-gt-----aaaaa--------------------gc-c-ggttcttaa----c-
--ta---tggtctt----tggt-cac-agg----ata-t---t--tat-ttactg-tct-
gttcct--aaagtgcggactga--g-at---ga-gg--ga------aaaaggct-tt--t
--a----agt-----ac--gcagcacctt---ttgc-ttag-ag---taatct---gc-a
a--a----ca---cagttgc-a----gtt-caaagacttga---------t---ttc---
-----actgc---atgc---ctt------t------aaa---aa-------gac---tat
a------------aaagattt-a-ga------agttgaaacac---ggttt------gta
ga------tgt----tttgaat----a------gtttg---tca--------------gt
g----------------------------------t-----------aact------g--
--taaat------tg-tt-----t-------ttggt----ctg-------ttgtc-tgtt
ggac-t-cat--g-tgac-t-----t--g--t--g----tactgcc---t------aatc
t-t--a----gc--------ca---ggat-----gctctt--------g--taaaag-a-
------g---a-----t-------tt----------t-ta-----at-----------ct
caa----tg-tg--tc--------ttt----cc--tggt------aa---aa-----t--
---aa---agg--------ttat--------a----at----a------ata-ataat--
------------------------------------------------------------
------------------------------------------------------------
------------------------------------------------------------
------------------------------------------------------------
------------------------------------------------------------
------------------------------------------------------------
--
>CR1-12_DR|223898
------------------------------------------------------------
------------------------------------------------------------
------------------------------------------------------------
------------------------------------------------------------
------------------------------------------------------------
------------------------------------------------------------
------------------------------------------------------------
------------------------------------------------------------
------------------------------------------------------------
------------------------------------------------------------
------------------------------------------------------------
------------------------------------------------------------
------------------------------------------------------------
------------------------------------------------------------
------------------------------------------------------------
------------------------------------------------------------
------------------------------------------------------------
------------------------------------------------------------
------------------------------------------------------------
------------------------------------------------------------
--------------------------at---------------------------tt--t
--a----aat--------------------------------------------------
---a----ta---aatgtgc-t----tta-------------------------------
--------------------ttc------c-----tggt---aa-------aat------
----------------------a-ga------ggctataataa--taatat------gta
ga------tgc----tctgaca----a------gtttt------aat----------tgt
atgtgtgttttgatgaataag----------ttgtc-----------attt------gt-
ttttgtt------tt-----------------------------------tttct-tgtt
aaac-c-cat--g-tg---a---act--t--t--a----taatgct---t------aatg
c-t--tattggt--------ca---ggtc----acttttt--------g--taaaag-a-
------g---a-----t-------tt----------t-ta-----at-----------ct
caa----tg-tg---c---------attt--cc--tgat------aa---aa-----t--
---aa---tgg--------ctatattaaaaaa----aa----a------ata-ataaaa-
------------------------------------------------------------
------------------------------------------------------------
------------------------------------------------------------
------------------------------------------------------------
------------------------------------------------------------
------------------------------------------------------------
--
>CR1-12_DR|223899
------------------------------------------------------------
------------------------------------------------------------
------------------------------------------------------------
------------------------------------------------------------
------------------------------------------------------------
------------------------------------------------------------
------------------------------------------------------------
------------------------------------------------------------
------------------------------------------------------------
------------------------------------------------------------
------------------------------------------------------------
------------------------------------------------------------
------------------------------------------------------------
------------------------------------------------------------
------------------------------------------------------------
------------------------------------------------------------
-------------------------------------------t--ttgtaaaa-aag--
ct----------------------------------------------------------
----------------------------------------------gtgtctag----c-
--ta---tagcctc----cggt-ctc-gaga---at--t---t--gat-ttattg-tct-
gtgcca--gtggtgcgtactga--a-at---gg--g--aa------aaaaggct-tt--t
--a----aat-----tt--acagaacctc---ttgc-atgg-aa---taacct---gc-a
a--g----ca---aggttgc-a----gtt-taaagagttgg---------c---ttc---
-----actac---ttgc---ttt------t------aaa---aa-------gat---tgt
a------------aatgatgt-g-ga------gtttaaaactt--tgacct------gca
ga------tgt----tatgaat----a------tttt----tt-aattgtc----attgt
gtgtgtgatttgctgaatgatgt---tatg-ttgtt-----------attt------a--
---tatt------ta-tt-------------------------------tatttt-tgtt
aaac-c-cat--g-tg---a---act--g--t--a----taatgtt---t------aatc
t-t--g----gc--------ca---ggac-----actcta--------g--taaaag-a-
------g---a-----c-------tt----------t-ta-----at-----------ct
caa----tg-tg--tt--------ttt----ct--tggt------aa---aa-----t--
---aa---aca--------ctat--------a----at----c------att-ttaataa
t-----------------------------------------------------------
------------------------------------------------------------
------------------------------------------------------------
------------------------------------------------------------
------------------------------------------------------------
------------------------------------------------------------
--
>CR1-12_DR|223900
------------------------------------------------------------
------------------------------------------------------------
------------------------------------------------------------
------------------------------------------------------------
------------------------------------------------------------
------------------------------------------------------------
------------------------------------------------------------
------------------------------------------------------------
------------------------------------------------------------
------------------------------------------------------------
------------------------------------------------------------
------------------------------------------------------------
------------------------------------------------------------
------------------------------------------------------------
------------------------------------a-----------------------
------------------------------a-----------------------------
-------------------------------------------------------aaa--
------------------------------------------------------------
----------------------------------------gc-c-tgtccttaa----c-
--ta---tggcctt----cgat-cac-agg----aca-t---t--tat-ttactg-tct-
gctcct--taagtgtggaccga--g-att-agg--g--aa-------aaaggct-tt--t
--a--------------------catttt---ttgc-atgg-aa---taatct---ac-a
a--ac--tta---aagctgc-a----gtt-taaagaattga---------t---ttc---
-----actaa---atgc---ttt------t------------aag------aag---tat
g------------aacgactc-a-ga------aattgaaactc--aggctt------gta
ga------tgt----tttgaat----a------gtttg---ttt----gtc----aatgt
at------------g------------gttcatgtt-----------aaat------g--
--ttgat------tg-tt-----t-------ttagt----ttg-------ttgtc-tgtt
atac-c-aat--g-taac-a-----t--g--t--a----tactgcc---t------gatc
t-t--g----gc--------ca---ggac-----gctctt--------g--taaaag-a-
------g---a-----t-------tg----------t-ta-----at-----------cc
caa----tg-ca--tc--------ttt----cc--tggt------aa---aa-----t--
---aa---aga--------ttat--------t----at----t------ata-ataat--
------------------------------------------------------------
------------------------------------------------------------
------------------------------------------------------------
------------------------------------------------------------
------------------------------------------------------------
------------------------------------------------------------
--
>CR1-12_DR|223901
------------------------------------------------------------
------------------------------------------------------------
------------------------------------------------------------
------------------------------------------------------------
------------------------------------------------------------
------------------------------------------------------------
------------------------------------------------------------
------------------------------------------------------------
------------------------------------------------------------
------------------------------------------------------------
------------------------------------------------------------
------------------------------------------------------------
------------------------------------------------------------
------------------------------------------------------------
------------------------------------------------------------
-------------------------------------------------tttattttggc
cact-tt-tttgg------ctttatttt---------tat--cc--ttgtttac-aaa--
tctatactg--ggtttactcccatcatatctccagaa-----t-------------tata
---tt-t-gt-----aaaaa--------------------gc-c-tgttcttag----c-
--ta---tggcctt----cggt-cgc-agg----ata-t---t--tat-ttactg-tct-
gttcct--aaagtgcagactga--g-atg--gg-----ga------a-aaggct-tt--t
--a----aat-----at--gcagcacttt---cagc-atgg-aa---taatcc---ac-a
a--a----ca---cagttgc-a----gtt-t--agagttga---------t---ttc---
-----actta---atac---ttt------t------aaa---aa-------gag---cat
g------------gatggttt-a-ga------agttgaaacac--aggctt------gta
gt------tg-----tttgaat----a------gtttc---tc--------------agt
at------------g------------cttcatgtt-----------aaca------g--
--tc------ttttg-tt-----ttg-----ttttt----ttg-------ttgtc-tgtt
agac-c-cat--g-tgac-a-----t--g--t----------------------------
------------------------------------------------------------
------------------------------------------------------------
------------------------------------------------------------
------------------------------------------------------------
------------------------------------------------------------
------------------------------------------------------------
------------------------------------------------------------
------------------------------------------------------------
------------------------------------------------------------
------------------------------------------------------------
--
>CR1-12_DR|223902
------------------------------------------------------------
------------------------------------------------------------
------------------------------------------------------------
------------------------------------------------------------
------------------------------------------------------------
------------------------------------------------------------
------------------------------------------------------------
------------------------------------------------------------
------------------------------------------------------------
------------------------------------------------------------
------------------------------------------------------------
------------------------------------------------------------
------------------------------------------------------------
------------------------------------------------------------
------------------------------------------------------------
ctcatc--------gttatgtgctg-tat-g-c---tagggttggttgctctgctttgtc
catt-tg-taggc------tcaagcattg--gca---tat--cc--tcgtttac-aaa--
tctatactg--ggtttactcccatcagatctccagaa-----t-------------taca
---tt-t-gt-----aaaga--------------------gc-c-tgttcttaa----c-
--ta---tggcctt----cact-cac-agg----ata-t---t--tat-ttactg-tgt-
gttcct--gaagtgcagactga--c-at---gg--g--ga------agaaggct-tt--t
--a----agt-----at--gcagcacatt---ctgc-atgg-ga---taatct---gc-a
a--a----ca---cagttgc-a----gtt-caaagacttga---------t---ttc---
-----actac---atgc---ttt------t------aaa---aa-------gac---tat
g------------aaagattt-a-ga------agctgaa--ac--aagttt------gta
ga------tg-----ttggaat----a------gtttg---tca--------------gt
gt------------g------------attcatgtt-----------cact------g--
--ttaac------tg-ta-----t-------ttggt----ttg-------ttgtc-tgtt
agac-c-cat--g-tgac-a-----t--g--t--a----tactgcc---t------aata
t-t--g----gc--------ta---ggac-----gctcat--------g--taaaag-a-
------g---a-----t-------tt----------t-ca-----at-----------ct
caa----cg-tg--tc--------ttt----cc--tggt------ca---aa-----t--
---aa---agg--------ttat--------a----at----a------ata-ataat--
------------------------------------------------------------
------------------------------------------------------------
------------------------------------------------------------
------------------------------------------------------------
------------------------------------------------------------
------------------------------------------------------------
--
>CR1-12_DR|299868
------------------------------------------------------------
------------------------------------------------------------
------------------------------------------------------------
------------------------------------------------------------
------------------------------------------------------------
------------------------------------------------------------
------------------------------------------------------------
------------------------------------------------------------
------------------------------------------------------------
------------------------------------------------------------
------------------------------------------------------------
------------------------------------------------------------
------------------------------------------------------------
------------------------------------------------------------
------------------------------------------------------------
------------------------------------------------------------
------------------------------------------------------------
------------------------------------------------------------
------------------------------------------------------------
------------------------------------------------------------
------------------------------------------------------------
------------------------------------------------------------
------------------------------------------------------------
------------------------------------------------------------
------------------------------------------------------------
------------------------------------------------------------
------------------------------------------------------------
------------------------------------------------------------
------------------------------------------------------------
t-t--g----gc--------ca---ggac-----agtcct--------g--taaaag-a-
------g---a-------------tt------a---t-ta-----at-----------ct
cag----ag-ag--tc---t----ttt----ct---ggt------ga---aa-----c--
---aa---aaa--------ggag-----ggta----ag---agaa----ata-acagaat
ttttat------------------------------------------------------
------------------------------------------------------------
------------------------------------------------------------
----------------------------tctctctgttccttttgttcgg----------
---------------actgaattaggtaagaaggctttta--------------------
--------------------------------cgtaccacgctgcactaacattcgtaaa
a-
>CR1-12_DR|299869
------------------------------------------------------------
------------------------------------------------------------
------------------------------------------------------------
------------------------------------------------------------
------------------------------------------------------------
------------------------------------------------------------
------------------------------------------------------------
------------------------------------------------------------
------------------------------------------------------------
------------------------------------------------------------
------------------------------------------------------------
------------------------------------------------------------
---------------------------------------------------------gga
ctacagtgatgttttcta--tattcatgcttcgtctca-aagtc-tgcatgc--attgg-
ata--ctgtttacca-tggtgcact--ttgattt--ataactcattttaaatccctta--
ctcatc--------gttgtgtgctg-tat-a-c---tagggtatgttggtctgctttgtc
tatt-tg-taggc------tcatgcattg--gca---tgt--cc--ttgtttac-aaa--
tctatactg--ggtttactcccatcatttgttcagaa-----t-------------taca
---tt-t-gt-----aaaaa--------------------gc-c-tgttcttaa----c-
--ta---tggtctt----cggt-cac-agg----gta-t---t--tat-ttactg-tct-
gttcct--aaagtgcggactga--g-at---ggggg--aa------aaaaggct-tt--t
--a----aat-----ac--gcagcacctt---ttgc-ttgg-aa---caatct---gc-a
a--a----ca---cagttgc-a----gtt-taaagaattta---------t---ttc---
-----actga---atgc---ttt------t------aaa---aa-------gac---tgt
a-----------taaagattt-a-ta------agttgaaacac--aggttt------gta
ga------tca----tttgaat----a------gtttg---tca--------------gt
gt------------g------------attcatgtt-----------aact------g--
--tatat------tg-tt-----t-------tttgt----atg-------ttgtc-tttt
ggac-t-cat--g-tgac-t-----t--g--t--g----tactgcc---t------tatc
t-t--g----ac--------ca---ggac-----gctctt--------g--taaaag-a-
------g---a-----t-------tt----------t-ta-----at-----------ct
caa----tg-tg--tc--------ttt----cc--tggt------aa---aa-----t--
---aa---agg--------ttac--------a----at----a------a----------
------------------------------------------------------------
------------------------------------------------------------
------------------------------------------------------------
------------------------------------------------------------
------------------------------------------------------------
------------------------------------------------------------
--
>CR1-12_DR|299870
------------------------------------------------------------
------------------------------------------------------------
------------------------------------------------------------
------------------------------------------------------------
------------------------------------------------------------
------------------------------------------------------------
------------------------------------------------------------
------------------------------------------------------------
------------------------------------------------------------
------------------------------------------------------------
------------------------------------------------------------
------------------------------------------------------------
------------------------------------------------------------
------------------------------------------------------------
------------------------------------atagctacttttaaatccccaa--
cttatc--------attgtgtgctg-taa-a-c---ttgagtaggttggtctgctttgtc
catt-cg-taggc------tcaagcattg--aca---tat--tc--ttgtttac-aaa--
tccatacta--ggtttactcccatcatatctacagaa-----t-------------taca
---tt-t-gt-----aacaa--------------------gc-c-tgttcttaa----c-
--ta---tagcctt----cggt-cac-agg----ata-t---t--tat-ttactg-tct-
gttcct-aa-agtgcggtctga--g-at---gg--ga-aa------aaaaggct-tt--t
--a----cat-----at--gctgcacctt---ttgt-atgg-ag---tactct---ac-a
a--a----ca---aagtcgc-g----gtt-taaagaattga---------t---ttc---
-----gctaa---atgc---ttt------t----aaaaa---aa-------tag---tat
a------------actgattt-a-ga------aattgaa--ac--aggttt------gta
ga------ggt----tttaaat----a------gtttg----tt----gtc----aatgt
gt------------g------------attcatgtt-----------aac----------
--tcaat------tg-tt-----t-------tgtta----ttg-------ttatt-t---
------------------------------------------------------------
------------------------------------------------------------
------------------------------------------------------------
------------------------------------------------------------
------------------------------------------------------------
------------------------------------------------------------
------------------------------------------------------------
------------------------------------------------------------
------------------------------------------------------------
------------------------------------------------------------
------------------------------------------------------------
--
>CR1-12_DR|299871
------------------------------------------------------------
------------------------------------------------------------
------------------------------------------------------------
------------------------------------------------------------
------------------------------------------------------------
------------------------------------------------------------
------------------------------------------------------------
------------------------------------------------------------
------------------------------------------------------------
------------------------------------------------------------
------------------------------------------------------------
------------------------------------------------------------
------------------------------------------------------------
------------------------------------------------------------
------------------------------------a-----------------------
------------------------------a-----------------------------
------------------------------------------------------------
------------------------------------------t-------------taca
---tt-t-gc-----aaaaa--------------------gc-c-catccttaa----c-
--ta---tggcctt----cggt-cac-agg----ata-t---t--tat-ttactg-tct-
gtttct--aaagtgcggactga--g-------------aa------aaaaggct-tt--t
t------aat-----ac--gcagcacctt---tagc-aagg-aa---taatct---ac-a
a--a----aa---aagttgc-a----gtt-taaacagttga---------t---ttc---
-----gctga---ttgc---ttt------t------aaa---aa-------gag---gat
a------------aatgattt-a-ga------agctaaaacac--aggctt------gta
ga------tgt----tttgaat----a------gtttca-------------------gt
gt------------g------------actcatgtt-----------aatt------g--
--tcgat------tgctt-----t-------tttgt----ttg-------ttgtt-tgtt
agac-c-cat--g-taac----------g--t--g----tactgcc---t------aatc
t-t--g----gc--------ca---ggac-----actctt--------g--taaaag---
----------a-----t-------tt----------t-ta-----at-----------ct
caa----cg-tg--tc--------tct----cc--tggt------aa---aa-----t--
---aa---aga--------taat--------a----at----a------ata-ataat--
------------------------------------------------------------
------------------------------------------------------------
------------------------------------------------------------
------------------------------------------------------------
------------------------------------------------------------
------------------------------------------------------------
--
>CR1-12_DR|299872
------------------------------------------------------------
------------------------------------------------------------
------------------------------------------------------------
------------------------------------------------------------
------------------------------------------------------------
------------------------------------------------------------
------------------------------------------------------------
------------------------------------------------------------
------------------------------------------------------------
------------------------------------------------------------
------------------------------------------------------------
------------------------------------------------------------
------------------------------------------------------------
------------------------------------------------------------
------------------------------------------------------------
------------------------------------------------------------
------------------------------------------------------------
------------------------------------------------------------
------------------------------------------------------------
------------------------------------------------------------
------------------------------------------------------------
------------------------------------------------------------
------------------------------------------------------------
------------------------------------------------------------
------------------------------------------------------------
------------------------------------------------------------
------------------------------------------------------------
------------------------------------------------------------
-------------------------t--g--t--a----tactgct---t------aacc
t-t--ggttaac--------ca---ggat-----gctgtt--------g--taaaag-a-
------g---a-----t-------tc----------t-ta-----at-----------ct
cag----tg-tg--ct--------tttt---cc--ttgt------aa---ag-----t--
---aa---agg--------ctag--------a----at----c------ata-ataat--
------------------------------------------------------------
------------------------------------------------------------
------------------------------------------------------------
------------------------------------------------------------
------------------------------------------------------------
------------------------------------------------------------
--
>CR1-12_DR|299873
------------------------------------------------------------
------------------------------------------------------------
------------------------------------------------------------
-----tcttgta------------------------------------------------
-----aa-------------agagattttaatctcaatatgtcttccctg----------
-----ta----a--------aata-aaaggtataacaataataattttcattattac--g
ctgattatatgatgagtgcatatacacagctgcatctacacccaatctggccctttctca
actac-agatt-----gcttttaaatgtactttaacgt--------taaagtaaaac---
ttgttttaaatgccgataaaaca---aatcttctgttatttgcagattcaaaacaaacta
agcaaaggctaggttctattactattagtaatagatgaagagattgaattgttgtcccag
ttcaa-atatcttggaat-tttaattgatgatacactttcttttagttctcacattcagc
aattagtgaaa---aaat-aaaattttatttttaagaatgattttttaagca--------
---ttcttttgatgctaaaaagaagcctgttgatg--caacatttatgt-tgatattgga
c---ggtgatgttatct-----------------------------gcatgc--attgg-
ata--ctgttaacca-tggtgcact--aagattt--atgacttattttaaatctctta--
ctcatc--------attttgtgttg-cat-gtg---taggctacattggtctgctttatc
catt-ca-taggc------tcaagcattg--gca---ttt--ct--ttgtttac-aaa--
tctatattg--ggtttaattccatcatatattcagaa-----t-------------taca
---tt-c-gc----aaaaaaa----------------------c-tgtcctttg----t-
--tt---tggcctt----cgg-------------ata-t---t--tat-ttactg-tta-
attcct--aaagtgtggactga--gatg---gc--t--aa------aaaaggct-tt--t
--a----aat-----ac--gcag-caaat---ttgc-atgg-aa---tgatct---ac-a
a--a----aa---g--ttgc-a----gtt-taaagaatcaa---------t---ttc---
-----acaaa---ttgc---ttt------t------aaa---aa-------aa-------
------------------------------------------------------------
------------------------------------------------------------
------------------------------------------------------------
------------------------------------------------------------
------------------------------------------------------------
------------------------------------------------------------
------------------------------------------------------------
------------------------------------------------------------
------------------------------------------------------------
------------------------------------------------------------
------------------------------------------------------------
------------------------------------------------------------
------------------------------------------------------------
------------------------------------------------------------
------------------------------------------------------------
--
>CR1-12_DR|299874
------------------------------------------------------------
------------------------------------------------------------
------------------------------------------------------------
------------------------------------------------------------
------------------------------------------------------------
------------------------------------------------------------
------------------------------------------------------------
------------------------------------------------------------
------------------------------------------------------------
------------------------------------------------------------
------------------------------------------------------------
------------------------------------------------------------
------------------------------------------------------------
------------------------------------------------------------
------------------------------------------------------------
------------------------------------------------------------
------------------------------------------------------------
------------------------------------------------------------
------------------------------------------------------------
-----------------------------------aaat---------------g-----
---------------------at---at----------aa---------------ttact
--gc---agt---ggatg-------------------atac-aa----------------
---a--------------------tcatt-------------------------tgct--
---gcactct-------------------t------------------------------
------------------------------------------------------------
--------tat-------------------------------------------------
------------------------------------------------------------
------------------------------------------------------------
-------------------------------------------------------agact
tat------------------------------------------------caaaagca-
----------------t-------ttaattc-----tgtgg----atc------------
-aa--ttta----------c----tttgt------tg-------caa---aggc---t--
---ta--------------------------aatgtat----aagtt-------------
------------------------------------------------------------
------------------------------------------------------------
------------------------------------------------------------
------------------------------------------------------------
------------------------------------------------------------
------------------------------------------------------------
-t
>CR1-12_DR|299875
------------------------------------------------------------
------------------------------------------------------------
------------------------------------------------------------
------------------------------------------------------------
------------------------------------------------------------
------------------------------------------------------------
------------------------------------------------------------
------------------------------------------------------------
------------------------------------------------------------
------------------------------------------------------------
------------------------------------------------------------
------------------------------------------------------------
------------------------------------------------------------
------------------------------------------------------------
------------------------------------------------------------
------------------------------------------------------------
---------------------------------------------------------a--
------------------------------------------------------------
------------------------------------------------------------
--------------------------------------t---------------g-----
------------------------g------------------------------tt--t
--a----agt----cat-------------------------aa----------------
---------------------a----------------------------t---ttc---
-----------------------------t------------aa------------tcgt
a------------agcagttt---------------------------ttt---------
--------tgt---------------a---------------------------------
---------------------------atgggtgtt------------------------
-------------tg-------------------------cagg------------tctg
agat---cag--g---------------g--t-----------------t------cacc
c-------------------cag--ggatc----------------------------a-
------g---------ta------ttggg--c----t---------------------ct
c------ta----------c----ttt----tc------------ag---ca-----t--
------------------------------------at-----------atacat-----
------------------------------------------------------------
------------------------------------------------------------
------------------------------------------------------------
------------------------------------------------------------
------------------------------------------------------------
------------------------------------------------------------
--
>CR1-12_DR|299876
------------------------------------------------------------
------------------------------------------------------------
------------------------------------------------------------
------------------------------------------------------------
------------------------------------------------------------
------------------------------------------------------------
----------------------------------------------ctggccctttctca
actac-agata-----gc-ttttaatgtgcttcaatgtaatttagctgagttaaaa---c
tagttttaaatgccgttaaaaca---aagcttatgttattttcaaattcaaaagaaacta
agcaaaagctgggttccattactactactcatgg-cgcaaagattgaataggtgtcccag
ta-----------------------tgatgatacactttcttttagtactatcattcagc
aattggtgaaa---aa-attaaaagttattttag--------------------------
tttttattttaatgctaaaaagaagctggttgatg--caacatttatgt-cgatgttgga
gtacagtaatgttatata--aatgcatgcttcgtctca-gagtg-tgcatgc--attgg-
ata--ctgtttacca-tggtgctct--aagattt--aaaactaat-ttaaatctcttc--
ctcatc--------attgtgtgttg-tat-a-t---tagggtaggttggtctgctttgtc
catt-gg-taggc------tcaagcattg-----------------------ac-aaa--
tctatactg--ggtttactcccatcatttctccagaa-----t-------------taca
---tt-t-gt----aaaaaa--------------------ac-c-tgtccttag----c-
--ta---tggcctt----cgat-cac-agg----ata-t---t--tat-ttactg-tct-
cttcct--aaagtgcggactga--g-at---ag--a--aa------aaaaatgc-tt--t
t-a----aat-----ac--ggagcaactt---ttgc-atgg-aa---taatct---ac-a
a--a-----------gtagc-a----gct-taaagaattga---------t---ttc---
-----tctaa---atgc---ttt------t------aaa---aa-------gag---tgg
a------------aatgatat-a-ga------aattgaaacac--aagctt------gtc
ga------tgt----tttgaat----t------gtttg---ttt----gtc----aatgt
gt------------g------------actcatgtt-----------aact---------
--------------g-tc-----a-------gttgt----ttt-------ttgtt-tgtt
agaa-c-cat--g-taac-c-----t--g--t--a----t--cgcc---t------aatc
t-t--g----gc--------ca---ggat-----gctctt--------t--taaaag-a-
------g---a-----t-------tt----------t-ta-----at-----------ct
caa----tg-tg--tc--------ttt----cc--tgga------aa---aa-----t--
---aa---agg--------ttat--------a----at----a------ata-gtaat--
------------------------------------------------------------
------------------------------------------------------------
------------------------------------------------------------
------------------------------------------------------------
------------------------------------------------------------
------------------------------------------------------------
--
>CR1-12_DR|299877
------------------------------------------------------------
------------------------------------------------------------
------------------------------------------------------------
------------------------------------------------------------
------------------------------------------------------------
------------------------------------------------------------
------------------------------------------------------------
------------------------------------------------------------
------------------------------------------------------------
------------------------------------------------------------
------------------------------------------------------------
------------------------------------------------------------
------------------------------------------------------------
------------------------------------------------------------
------------------------------------------------------------
------------------------------------------------------------
------------------------------------------------------------
------------------------------------------------------------
------------------------------------------------------------
------------------------------------------------------------
------------------------------------------------------------
------------------------------------------------------------
------------------------------------------------------------
------------------------------------------------------------
------------------------------------------------------------
------------------------------------------------------------
------------------------------------------------------------
-----------------------------------------tg-------ttatt-tgtt
aaac-a-tat--a-gga---gctact--g--t-----------------t------aatc
t-t--g----gc--------ca---gtac-----acgctt--------g--aaaaag-t-
------t---a-----t-------tt----------t-ac-----at-----------ct
caa----tg-tt--tc----------------------t------aa---aa-----t--
---aa---aat--------ctat--------a----ga----a------ata-ataat--
------------------------------------------------------------
------------------------------------------------------------
------------------------------------------------------------
------------------------------------------------------------
------------------------------------------------------------
------------------------------------------------------------
--
>CR1-12_DR|299878
------------------------------------------------------------
------------------------------------------------------------
------------------------------------------------------------
------------------------------------------------------------
------------------------------------------------------------
------------------------------------------------------------
------------------------------------------------------------
------------------------------------------------------------
------------------------------------------------------------
------------------------------------------------------------
------------------------------------------------------------
------------------------------------------------------------
------------------------------------------------------------
------------------------------------------------------------
------------------------------tttt--g-----------------------
------------------------------------------------------------
-------------------------------------tgt--tt-gttgtttatcaaa--
cccatgtta--ac-------------tatttaccgcc-----taagcttgccaggacact
---ct-t-gt-----aaaagagatat----------------------------------
------ttaagctcattgtgcttcct-ggta---aaa-t---------------------
--------aaagattataatta--a-ataa--------aa------aaaagact-tt--t
--a----aaa-----at--gcagcacctt---ttcc-atgg-aa---taacct---cc-a
a--a----ca---aagttgc-g----ttt-taaggagttgg---------t---tca---
-----actac---atac---ttt------t------aaa---aa-------tat---ttt
a------------aataattt-g-ga------gtttgaaacat--tggctt------gta
ga------tgt----tctgaat----a------gtt------------------------
------------------------------------------------------------
------------------------------------------------------------
------------------------------------------------------------
------------------------------------------------------------
------------------------------------------------------------
------------------------------------------------------------
------------------------------------------------------------
------------------------------------------------------------
------------------------------------------------------------
------------------------------------------------------------
------------------------------------------------------------
------------------------------------------------------------
------------------------------------------------------------
--
>CR1-12_DR|299879
------------------------------------------------------------
------------------------------------------------------------
------------------------------------------------------------
------------------------------------------------------------
------------------------------------------------------------
------------------------------------------------------------
------------------------------------------------------------
------------------------------------------------------------
------------------------------------------------------------
------------------------------------------------------------
------------------------------------------------------------
------------------------------------------------------------
------------------------------------------------------------
------------------------------------------------------------
------------------------------------------------------------
------------------------------------------------------------
------------------------------------------------------------
------------------------------------------------------------
------------------------------------------------------------
-------------------------------------------------ttactg-tct-
gttcgt--aaagtgtggactga--g-at----------------------ggct-tt--t
--a----aat-----ac--gcagcatct-------------------taatct-------
---a----ca---aagttgc-a----gtt-taaagatttga---------t---ttt---
-----actaa---atgc---ttt------t--------a---aa-------gag---tat
a------------aatgattt-a-ga------aactgaaacac--aggctt------gta
ga------tgt----tttgaat----a------gtttg---tc--------------att
gt------------g------------attcatgtt-----------aact------g--
------t------tg----------------------t--ttc-------ttgtt-tgtt
agac-c-cat--g-tgac-g-----t--g--t--a----t--tgcc---t------aatc
t-t--g----gc--------ct---ggac-----gctctt--------g--taaaag-a-
------g---a-----t-------tt----------t-ta-----at-----------ct
caa----tg-tg--gg--------ttt----cc--tggt------aa---aa-----t--
---aa---aga--------tcat--------a----at----a------ata-aaaat--
------------------------------------------------------------
------------------------------------------------------------
------------------------------------------------------------
------------------------------------------------------------
------------------------------------------------------------
------------------------------------------------------------
--
>CR1-12_DR|299880
------------------------------------------------------------
------------------------------------------------------------
------------------------------------------------------------
------------------------------------------------------------
------------------------------------------------------------
------------------------------------------------------------
------------------------------------------------------------
------------------------------------------------------------
------------------------------------------------------------
------------------------------------------------------------
------------------------------------------------------------
------------------------------------------------------------
------------------------------------------------------------
-------------------------------------------------tgc--actgg-
ata--cggtttacca-tgatgcact--aagattt--acaactaattttaaatccctta--
ctcatc--------attgtgtgttg-tat-a-ct----------gtaggtctgctttgcc
catt-caa-aggg------tcaagcattt--gca---tat--ct--ttgtttac-aaa--
tctatattt-------actaccattatatctccagaa-----t-------------taca
---tc-t-gt----aaaaaaa-------------------ac---tgtccttag----c-
--ta---tggcctt----tggt-cac-agg----ata-t---t--tat-ttactg-tct-
gtttct--aaagtgtggatt----------------------------aaggct-tt--t
--a----aat-----gc--gcagcacctt---ttgc-attg------------------c
a--a----ca---aagttgt-g----gct-taaagaactga---------t---ttt---
-----actaa---atgc---ttt------t------aaa---aa-------gag---tat
a------------aatggtta-a-ga------aattgattaat--agaatt-----aata
ga------att----gattaattaaaa------atttg---ttt----gtc----t--gt
gc------------a------------attcatgct---------------------g--
--ttaat------tg-tt-----t-------tttga----ttg-------ttctc-tgtt
tgac-c-cat--g-tgac-a-----t--g--t--a----tactgcc---t------aatc
t-t--g----gc--------ca---ggac-----gctctt--------g--taaaga-g-
----------a-----t-------tt----------t-ta-----at-----------ct
caa----tg-ta--tcc--ta---att----ta--aggt------aa---aa-----t--
---aa---atg--------ttat--------a----at----a------ata-ataat--
------------------------------------------------------------
------------------------------------------------------------
------------------------------------------------------------
------------------------------------------------------------
------------------------------------------------------------
------------------------------------------------------------
--
>CR1-12_DR|299881
------------------------------------------------------------
------------------------------------------------------------
------------------------------------------------------------
------------------------------------------------------------
------------------------------------------------------------
------------------------------------------------------------
------------------------------------------------------------
------------------------------------------------------------
------------------------------------------------------------
-----------------------------------------------------gtcccag
tacaa-atatatctcaaagtttaattgattatacactttcttttagctctctgattcagc
aattggtgata---aa-atta----------------------------------aactg
cctttcttttgatgctaaaaagaagctggttgatg--caacatttatgt-cgatattgga
ctacggtgatgttatcta--tatgcatgcttcgtctca-aagtc-tgaatgc--attgg-
ata--ctgtttaccc-tggtgcact--gagattt--ataactaattttaaatccctaa--
ttcatc--------attgtttgctg-tat-a-c---tagcgtaggttggtctgctttgtc
catt-cg-taggc------tcaagcattg--gca---tat--cc--ttgtttac-aaa--
tctacactg--ggtttactcccatcatatctactgaa-----t-------------taga
---tt-taaa-----aaaaa--------------------aa-c-tgttcttac----c-
--ta---tggtctt----cagt-cac-agg----ata-t---t--tat-ttactg-tct-
tttcct--aaagtgtggactga--g-ac---aggga--aa--------------------
t-a----agt-----at--gcagcaccct---ttgc-atgg-aa---taatct---gc-a
a--a----ca---cagttgc-a----gtt-caaagaattga---------t---ttc---
-----actac---atgc---ttt------t------taa---aa-------gac---tat
a------------aaagattt-a-ga------agttgaaacac--aggttt------gta
ga------tgt----tttgagg----a------gtttg---tca--------------gt
gt------------g------------cttcatgtt-----------aact------g--
--ttaat------tg-tt-----a-------tttgt----ttg-------ttgtc-tgtt
agac-c-cat--g-tgac-a-----t--g--t--a----tactgcc---t------aatc
t-t--g----gc--------ca---gggc-----gctctt--------g--taaaat-a-
------g---a-----c-------tt----------t-ta-----at-----------cg
caa----tg-tg--tc--------ttt----cc--tggt------aa---aa-----c--
---aa---agg--------ttat--------a----at----a------ata-ataat--
------------------------------------------------------------
------------------------------------------------------------
------------------------------------------------------------
------------------------------------------------------------
------------------------------------------------------------
------------------------------------------------------------
--
>CR1-12_DR|299882
------------------------------------------------------------
------------------------------------------------------------
------------------------------------------------------------
------------------------------------------------------------
------------------------------------------------------------
------------------------------------------------------------
------------------------------------------------------------
------------------------------------------------------------
------------------------------------------------------------
------------------------------------------------------------
------------------------------------------------------------
------------------------------------------------------------
------------------------------------------------------------
---------------------------------tttca-gagtt-tgcatgc--tttag-
aca--ctgtttatca-tggtgcact--gcggttt--ataacaaatctta-atccctca--
ctcatc--------attgtgtgttg-tac-a----ctcaggtaggatggtctgctttgtc
cact-ag-taggc------tcaagcattg--gca---tat--ct--ttgtttat-aaa--
tctattctg--ggtttactcccctcatatcttct-tc-----t-------------taca
---tt-t-at-----aaaaaa------aaaaaaaaaaaaaaa-c-tgtttctaa----c-
--ca---tagcctt----ccgt-ctc-agga---ag--ttttt--tat-ttattg-att-
gtacca--gtggtgcgtactga--a-at---gg--gaaaa------aaaaggct-tt--t
--a----aac-----tt--gcagcatt-------------------------t---cc-a
a--a----ca---aagttgc-a----gtt-taaagagttgg---------t---ttc---
-----actac---atgc---ttt------t------aaa---aa-------gat---ttt
a------------aatgattt-g-aa------gtttgaaacat--tggcct------cta
ga------tgt----gctgaat----a------gttt----tt-aactgtc----attgt
atgt--gttttgat---tgt-------atgcgtgtt-----------gcct------g--
--tta--------------------------tttgt----cag------tttgtt-tgtt
aaag-c-cat--g-tgt--a---tct--g--t--a----tactgcc---t------aatc
t-t--g----gc--------ca---gggc------cactt--------t--taatag-a-
------g---a-----c-------tt----------t-ta-----at-----------ct
taa----ca-tgc-tt--------ttt----tc--tggt------aa---aa-----t--
---aa---agg--------ttat--------a----ac----a------ata-ataa---
------------------------------------------------------------
------------------------------------------------------------
------------------------------------------------------------
------------------------------------------------------------
------------------------------------------------------------
------------------------------------------------------------
--
>CR1-12_DR|299883
------------------------------------------------------------
------------------------------------------------------------
------------------------------------------------------------
------------------------------------------------------------
------------------------------------------------------------
------------------------------------------------------------
------------------------------------------------------------
------------------------------------------------------------
------------------------------------------------------------
------------------------------------------------------------
------------------------------------------------------------
------------------------------------------------------------
------------------------------------------------------------
------------------------------------------------------------
------------------------------------------------------------
------------------------------------------------------------
------------------------------------------------------------
------------------------------------------------------------
------------------------------------------------------------
---------------------------agg----ata-t---t--tat-ttactg-tcc-
gttcct--aaagtgcggactga--g-at----g--c--ga---aa--aaaggct-at--t
--a----agt-----ac--gcagcacctt---ttgc-atgg-aa---taatct---gc-a
a--a----ca---cagtt------------caaagaactga---------t---ttc---
-----actac---atgc---ttt------t------aaa---aa-------gac---ttt
a------------aaagattt-a-ga------agttgaa--ac--aggttt------gta
ga------tgt----t---------------------------a--------------gt
gt------------g------------attcatgtt-----------aact------g--
--taaat------tg-gt-----t-------tttgt----ttg-------ttgtc-tgtt
aaac-c-cat--g-tgac-a-----t--g--t--a----tactgca---t------aatc
t-t--g----gc--------ca---ggac-----actctt--------g--taaaag-a-
------g---a-----t-------tt----------t-ta-----at-----------ct
caa----tg-tg--tc--------ttt----cc--tggt------aa---aaaat-ta--
---aa---ata--------aaat--------a----at----a------ata--------
------------------------------------------------------------
------------------------------------------------------------
------------------------------------------------------------
------------------------------------------------------------
------------------------------------------------------------
------------------------------------------------------------
--
>CR1-12_DR|299884
------------------------------------------------------------
------------------------------------------------------------
------------------------------------------------------------
------------------------------------------------------------
------------------------------------------------------------
------------------------------------------------------------
------------------------------------------------------------
------------------------------------------------------------
------------------------------------------------------------
------------------------------------------------------------
------------------------------------------------------------
------------------------------------------------------------
------------------------------------------------------------
------------------------------------------------------------
------------------------------------------------------------
------------------------------------------------------------
------------------------------------------------------------
------------------------------------------------------------
------------------------------------------------------------
---------------------------agg----ata-t---t--tat-ttactg-tcc-
gttcct--aaagtgtggactga--g-at---gg--g--ga---aa--aaaggtt-tt--t
--a----agt-----ac--gcagcacctt---ttgc-atgg-aa---taatct---gc-a
a--a----ca---cagtt------------caaagaattga---------t---ttc---
-----cctac---atgc---ttt------t------aaa---aa-------gac---tat
a------------a-----------a------agttgaa--tc--aggttt------gta
ga------tgt----ttgcaat----a------gtttg---tca--------------gt
gt------------t------------attcatgtt-----------aact------g--
--taaat------tgttt-----t-------tttgt----ttg-------ttgtc-tgtt
aaac-cgcat--g-tgac-a-----t--g--t--a----tactgca---t------aata
tac--t----gc--------ag---ggac-----actctt--------g--taaaag-a-
------g---a-----t-------tt----------t-ta-----at-----------ct
caa----ag-tt--tc--------tgt----cc--tggt------aa---aa-----t--
---aa---agg--------tagt--------a----gt----a------ata-ataat--
------------------------------------------------------------
------------------------------------------------------------
------------------------------------------------------------
------------------------------------------------------------
------------------------------------------------------------
------------------------------------------------------------
--
>CR1-12_DR|299885
------------------------------------------------------------
------------------------------------------------------------
------------------------------------------------------------
------------------------------------------------------------
------------------------------------------------------------
------------------------------------------------------------
------------------------------------------------------------
------------------------------------------------------------
------------------------------------------------------------
------------------------------------------------------------
------------------------------------------------------------
------------------------------------------------------------
------------------------------------------------------------
------------------------------------------------------------
--------gttttcc-tggtaaaat--aatggtt--ataat-------------------
------------------------------------------------------------
-------------------taataatttt--tca---tat--tg--ttgtttac-aaa--
tctatactg--ggtttactcccatcatatctccagaa-----t-------------tata
---tt-t-gt-----aaaaa--------------------gc-c-tgttcttaa----c-
--ta---tggcctt----cgct-cac-agg----ata-t---t--tat-ttactc-tct-
tgtcct--aaagtgcggactga--g-at---gg--a--aaa-caa--aaaggct-tt--t
--a----aat-----ac--gcagcacctt---ctgc-ttgg-aa---taatct---gc-a
a--a----ca---cagttgc-a----gtt-caaagacttga---------t---ttc---
-----actgc---atgc---ttt------t------aaa---aa-------gac---tat
a------------aaagtttt-a-ga------agttg--aaac--aggttt------gta
ga------tgt----tttgaat----a------g-ttg---tca--------------gt
gt------------g------------actcatgtt-----------aact------g--
--taaat------tg-tt-----t-------tttgt----ttg-------ttgtc-tgtt
agac-t-cat--g-tgac-t-----t--g--t--g----tgctgcc---t------aatc
t-t--g----gc--------ca---ggac-----gctctt--------g--taaaag-a-
------g---a-----t-------tt----------t-ta-----at-----------ct
cag----tg-tg--tc--------ttt----cc---------------------------
------------------------------------------------------------
------------------------------------------------------------
------------------------------------------------------------
------------------------------------------------------------
------------------------------------------------------------
------------------------------------------------------------
------------------------------------------------------------
--
>CR1-12_DR|299886
------------------------------------------------------------
------------------------------------------------------------
------------------------------------------------------------
------------------------------------------------------------
------------------------------------------------------------
------------------------------------------------------------
------------------------------------------------------------
------------------------------------------------------------
------------------------------------------------------------
------------------------------------------------------------
------------------------------------------------------------
------------------------------------------------------------
------------------------------------------------------------
------------------------------------------------------------
------------------------------------------------------------
------------------------------------------------------------
------------------------------------------------------------
------------------------------------------------------------
------------------------------------------------------------
-----------------------------------------------t-ttactc-tct-
gtccct--aaagtgcggactga--g-at---gg-----ga------aaaaggct-tt--t
--a----agt-----ac--gcagcacctt---tgtc-ttgg-aa---taatct---gc-a
a--a----ca---cagttgc-a----gtt-caaagacttga---------t---ttc---
-----actac---atgc---ttt------t------aaa---aa-------gac---tat
a------------agagtttt-a-ga------agttgaaacac--aggttt------gta
ga------tgt----tttgaat----a------g-ttg---tca--------------gt
gt------------g------------attcatgtt-----------aact------t--
--taaat------tg-tt-----t-------tttgt----ttg-------ttgtc-tgtt
ggac-t-cat--g-tgac-t-----t--g--t--g----tactgcc---t------aatc
t-t--g----gc--------ca---gaac-----gctctt--------g--taaaat-a-
------g---a-----t-------tt----------t-ta-----at-----------ct
caa----tg-tg--tc--------ttt----ct--tggt------aa---aa-----t--
---aa---agg--------ttat--------aa--tat----a------ata-ataat--
------------------------------------------------------------
------------------------------------------------------------
------------------------------------------------------------
------------------------------------------------------------
------------------------------------------------------------
------------------------------------------------------------
--
>CR1-12_DR|299887
------------------------------------------------------------
------------------------------------------------------------
------------------------------------------------------------
------------------------------------------------------------
------------------------------------------------------------
------------------------------------------------------------
------------------------------------------------------------
------------------------------------------------------------
------------------------------------------------------------
------------------------------------------------------------
------------------------------------------------------------
------------------------------------------------------------
------------------------------------------------------------
------------------------------------------------------------
------------------------------------------------------------
------------------------------------------------------------
------------------------------------------------------------
------------------------------------------------------------
------------------------------------------------------------
---------gtctt----cggt-cac-agg----atatt---t--tat-ttactg-tct-
tttcct--aaagtgcggcccga--g-at---gg--g--ga---aa--aaaggct-tt--t
--a----agt-----ac--gcagcacctt---ttgc-ttgg-aa---taatct---ac-a
a--a----ca---cagttgc-a----gtt-taaagaattga---------t---ttc---
-----acta-------c---ttt------t------aaa---aa-------gac---tat
a------------aacgattt-a-ga------agttg--aaac--aggttt------ata
ga------tgt----tttgaat----a------g-ttg---tca--------------gt
gt------------g------------attcaagtt-----------aact------g--
--taaat------tg-tt-----t-------tgtgt----ttg-------ttgtc-tgtt
ggac-t-cat--g-tgac-t-----t--g--t--g----tactgcc---t------aatc
t-t--g----gc--------ca---gaac-----gctctt--------g--taaa---a-
------g---a-----t-------tt----------t-ta-----at-----------ct
caa----tg-tg--tc--------ttt----cc--tggt------aa---aa-----t--
---aa---agg--------ttat--------a----------------------------
------------------------------------------------------------
------------------------------------------------------------
------------------------------------------------------------
------------------------------------------------------------
------------------------------------------------------------
------------------------------------------------------------
--
>CR1-12_DR|299888
------------------------------------------------------------
------------------------------------------------------------
------------------------------------------------------------
------------------------------------------------------------
------------------------------------------------------------
------------------------------------------------------------
------------------------------------------------------------
------------------------------------------------------------
------------------------------------------------------------
------------------------------------------------------------
------------------------------------------------------------
------------------------------------------------------------
------------------------------------------------------------
------------------------------------------------------------
------------------------------------------------------------
------------------------------------------------------------
--------t--------------------------gttat--------------------
------------------------------------------------------------
------------------------------------------------------------
-----------c--------------------------t---------------g-----
-------------------------------------------------------tt---
--a----aac----------------------ccac-atgg-------------------
--------------------------gtt---------------------t---------
-----agtac--------------------------------------------------
------------------------------------------------------------
--------tgt-------------------------------------------------
------------------------------------------------------------
------------------------------------------------------------
------------gc----------------------------------------------
---cagg---gc--------ca---ggac-----gctctt--------g-tcaaagaga-
---------------ttt--tccctt-----ttcaattta-----at-----------ct
c----actg-tgc-----------ttcat-tcc--tggt------aa-------------
---aa-------------------------------------------------------
------------------------------------------------------------
------------------------------------------------------------
------------------------------------------------------------
------------------------------------------------------------
------------------------------------------------------------
------------------------------------------------------------
--
>CR1-12_DR|381907
------------------------------------------------------------
------------------------------------------------------------
------------------------------------------------------------
------------------------------------------------------------
------------------------------------------------------------
------------------------------------------------------------
-------------------------------------------------------tttca
actac-agatt-----gc-tttaattgtacttcaacataatttatctgagttaaaacctg
t--tttttaatgctgataaaaca---aagctaattctattttttaaattcaaaacaagta
agcagaagttaggttctattacttctactcatgg-tgaagagatagaattgtagtctcag
tataa-atatcttaatat-tttaattgttgatacactttcttttagttctctcattcagc
aattggtgaaa---aaaattcaaagtgatcttagccttctattttagaattaaa-aactg
cctttttt---atgctaaaaagaagttggctaatg--caacatttatgt-cgattttaga
ctacggggatgttattt--atgtgcatgcttggtatca-gagtc-tgcatgt--attcg-
ata--ctgtttacca-tggtgcaca--aagattt--ataactaattttaaatccctta--
ctcatc--------at--tgtgttg-tat-t----ctagggtaggttgttctgctttgtc
catt-tg-taggc------tcaagcattg--gca---tat--ct--ttgtttac-aaa--
gctatattg--ggtttacttc-----tatctccagaa-----t-------------taca
---tt-t-gt----aaaaaaa--------------------c-c-tgtccttag----c-
--ta---tggcctt----aggt-cgc-agg----ata-t---t--tat-ttactg-tct-
gttcct--aaagtgtggactga--g-at---gg--g--ga------aaaaggct-tt--t
--a----aat-----ac--gcagctcctt---ttgg-atgg-aa---taatct---ac-a
a--a----ca---aagttgc-a----gtt-taaagaactga---------t---ttc---
-----actaa---atgc---ttt------t------aaa---------------------
-----------------------------------------------------------a
ga------gtt----ttttgtt----t------g-ttg---tct----gtt----a----
--------------g------------agccatgtg-----------actt---------
------------------------------------------------------------
-------------------------------------------------t------aatc
t-t--g----gc--------ta---ggac-----gctctt--------g--taaaaa-a-
------g---a-----t-------tt----------t-ta--------------------
------------------------------------------------------------
------------------------------------------------------------
------------------------------------------------------------
------------------------------------------------------------
------------------------------------------------------------
------------------------------------------------------------
------------------------------------------------------------
------------------------------------------------------------
--
>CR1-12_DR|381908
------------------------------------------------------------
------------------------------------------------------------
------------------------------------------------------------
------------------------------------------------------------
------------------------------------------------------------
------------------------------------------------------------
------------------------------------------------------------
------------------------------------------------------------
------------------------------------------------------------
---------------------------------------------------------cag
tacaa-atatcttggagt-tttaattaataatacactttattttagttctcacatttagc
aattggtgaaa---aa-cttaaaagtgattttaggcttctattttagaattaag-aactg
cctttcttttgatgctaaaaagaagctggttgatg--caacatttatgt-cgatattgga
ttacggtgatgttatcta--catgcatgcttcgtctca-aagtc-tgaatgc--attgg-
ata--ctgtttacca-tagtgcact--aagattt--ataactaattttaaatccctaa--
ctcttc--------attgtgtgct--------t---gagggtaggttgctctgctttgtc
catt-cg-taggc------ttaagcattgt-ata---tat--cc--tagtttac-aaa--
tctacactg--ggtttactcccatcatatcaacagaa-----t-------------taca
---tt-t-gt-----aaaaa--------------------gt-c-tgttctta-------
--ta---tggtctc----tggt-cac-agg----ata-t---t--tat-ttactg-tca-
gttcct--aatgtgcggactga--g-at---gg--g--aa------aagaggct-tt--t
--a----agt-----ac--gcagcacctt---ttgc-atgg-aa---taatct---gc-a
a--a----ca---caattgc-a----gtt-taaaaaattga---------t---ttc---
-----actac---atgc---ttt------t------aaa---aa-------gac---tat
a------------taagattt-a-ga------aattgaaac----aggttt------gta
ga------tgt----tttgaat----a------gtttg---tc--------------agt
gt------------g------------attcatgtt-----------aagt------g--
--gtaat------tg-tt-----t-------tttgt----atg-------ctg-------
-----------------------------------------------------------c
c-t--a----at--------ct---tgac-----aatctt--------g--taaaag-a-
------g---a-----t-------tt----------t-aa-----at-----------ct
caa----tg-tg--tc--------ttt----cc--tggt------aa---aa-----t--
---aa---agg--------ttat--------a----at----a------ata-ataat--
------------------------------------------------------------
------------------------------------------------------------
------------------------------------------------------------
------------------------------------------------------------
------------------------------------------------------------
------------------------------------------------------------
--
>CR1-12_DR|381909
------------------------------------------------------------
------------------------------------------------------------
------------------------------------------------------------
------------------------------------------------------------
------------------------------------------------------------
------------------------------------------------------------
------------------------------------------------------------
------------------------------------------------------------
------------------------------------------------------------
------------------------------------------------------------
------------------------------------------------------------
------------------------------------------------------------
---------------------gaagcttgttgcta--caacttttatat-ctgtattgga
ctatagttgtgttattt--atatgcatgcttcttttta-gagtt-tgca-----------
-----ctgtttacca-tggtgcact--gaggttt--ataacaaatcttaaatctctca--
ctgatc--------attgtgttttg-tac-a----atcagat----------------gt
tact-cg-caggc------tcaagcaat----ta---cat--ct--ttgttaat-aaa--
tctattttg--ggtttactcccctcatatctcaaact-----t-------------taca
---tt-t-gt-----aaag---------------------------ttgtaaag----c-
--ta---tagcctt----tggt-atc-a-ga---at--t---t--ttt-ttattg-tct-
atacca--gtgttgtgtactga--a-at---gg--g--aa------aaaagtat-tt--t
--a----aat-----at--tcatcacatt---ttgc-atgg-aa---taaact---cc-a
a--a----ca---aagttgc-t----att-taaaaagttgg---------t---ttc---
-----actaa---atgc---ttt------t------aaa---aa-------gat---ttt
a------------aatgattt-g-gc------gtttaaaacat--tggcct------gta
ga------tgt----tctaaat----a------gttt----tt--actgtc----attgt
atgtgtgttttgatggatga-------atg-atgtt-----------acct------g--
--ttatt------tg-tt-----tttgtttgtttgt----ttg------tttgtt-tgtt
aagc-c-cat--g-tg---a---act--g--t--a----tactgtc---t------aatc
t-t--g----gc--------ca---ggac-----actctt--------g--taaaag-a-
------g---a-----t-------tt----------t-ta-----ct-----------tt
caa----tg-tg--ct--------ttt----cc--tggt------aa---aa-----t--
---aa---agg--------ttac--------a----at----a-----------------
------------------------------------------------------------
------------------------------------------------------------
------------------------------------------------------------
------------------------------------------------------------
------------------------------------------------------------
------------------------------------------------------------
--
>CR1-12_DR|381910
------------------------------------------------------------
------------------------------------------------------------
------------------------------------------------------------
------------------------------------------------------------
------------------------------------------------------------
------------------------------------------------------------
------------------------------------------------------------
------------------------------------------------------------
------------------------------------------------------------
------------------------------------------------------------
------------------------------------------------------------
------------------------------------------------------------
------------------------------------------------------------
------------------------------------------------------------
------------------------------------------------------------
------------------------------------------------------------
------------------------------------------------------------
------------------------------------------------------------
------------------------------------------------------------
------------------------------------------------------------
------------------------------------------------------------
------------------------------------------------------------
------------------------------------------------------------
------------------------------------------------------------
-------------------------------------------------tt---------
------------------------------------------------gtc----aatgt
gt------------g------------gttcttgtt-----------aact------g--
--ttaat---------------------------------ttg------tttgtc-agtt
aaat--gtat--ac-----------t--t--tcta---atcttgct----------aatc
t-t--g----gc--------ca---ggat-----tctctt--------g--taaaag-t-
------g---a-----t-------tt----------t-ta-----at-----------ct
caa----tg-tg--tg--------ttt----cc--ta-------aaa---aa-----t--
---aa---agg--------ttat--------a----tt----a------ata-ataat--
------------------------------------------------------------
------------------------------------------------------------
------------------------------------------------------------
------------------------------------------------------------
------------------------------------------------------------
------------------------------------------------------------
--
>CR1-12_DR|381911
------------------------------------------------------------
------------------------------------------------------------
------------------------------------------------------------
------------------------------------------------------------
------------------------------------------------------------
------------------------------------------------------------
------------------------------------------------------------
------------------------------------------------------------
------------------------------------------------------------
------------------------------------------------------------
------------------------------------------------------------
------------------------------------------------------------
------------------------------------------------------------
------------------------------------------------------------
------------------------------------------------------------
------------------------------------------------------------
------------------------------------------------------------
------------------------------------------------------------
------------------------------------------------------------
----------------------------gg----ata-t---t--tat-ttacgg-tct-
gttcct--aaagtgcggaatga--g-at---tt--t--ga---a---tgaggct-tt--t
--a----aat-----at--gcagcacctt---ttgc-atgg-aa---taatct---ac-a
a--a----ca---aagttgc-a----gtt-taaagaattaa---------t---ttc---
-----actaa---atgc---ttt------t------aaa---aa-------gag---tat
a------------acatattt-a-ga------aattaaaaaacacaggctt------gta
ga------cgt----tttaaat----a------atttg---ttt---tgtc----aatgt
gt------------g------------attcatgtt-----------aatt------g--
--ttaac------tt-tt-----t-------tttgt----ttg-------atgtc-tatt
agat-c-tat--g-tgac-a-----t--t--t--a----tactgcc---t------aatc
t-t--g----gc--------ca---ggac-----gctctt--------g--taaaac-a-
------g---a-----t-------tt----------ttta-----at-----------ct
caa----tg-tg--tc--------ttt----cc--tggt------aa---aa-----t--
---aa---agg--------ttaa--------a----at----a------ata-ataa---
------------------------------------------------------------
------------------------------------------------------------
------------------------------------------------------------
------------------------------------------------------------
------------------------------------------------------------
------------------------------------------------------------
--
>CR1-12_DR|381912
------------------------------------------------------------
------------------------------------------------------------
------------------------------------------------------------
------------------------------------------------------------
------------------------------------------------------------
------------------------------------------------------------
------------------------------------------------------------
------------------------------------------------------------
------------------------------------------------------------
------------------------------------------------------------
------------------------------------------------------------
------------------------------------------------------------
------------------------------------------------------------
------------------------------------------------------------
------------------------------------------------------------
------------------------------------------------------------
------------------------------------------------------------
------------------------------------------------------------
------------------------------------------------------------
------------------------------------------------------------
------------------------------------------------------------
------------------------------------------------------------
------------------------------------------------------------
------------------------------------------------------------
------------------------------------------------------------
------------------------------------------tt----gtc----aatgt
gt------------g------------attcatgtt-----------aatt------g--
------t------tt-tt-----t-------tttgt----ttg-------ttgtc-tgtt
agac-c-ttt--g-tgac-a-----t--g--t--a----tactgcc---t------aatc
t-t--g----ga--------ta---gtac-----actctt--------g--taaaag-a-
------g---g-----t-------tt----------taaa-----at-----------ct
cag----tg-tg--tc--------ttt----cc--tggt------at---aa-----t--
---aa---agg--------tcat--------a----------------------------
------------------------------------------------------------
------------------------------------------------------------
------------------------------------------------------------
------------------------------------------------------------
------------------------------------------------------------
------------------------------------------------------------
--
>CR1-12_DR|381913
------------------------------------------------------------
------------------------------------------------------------
------------------------------------------------------------
------------------------------------------------------------
------------------------------------------------------------
------------------------------------------------------------
------------------------------------------------------------
------------------------------------------------------------
------------------------------------------------------------
------------------------------------------------------------
------------------------------------------------------------
------------------------------------------------------------
------------------------------------------------------------
---------------------------------tctca-gagtc-tgcatgc--attgg-
ata--ctgtttacca-tggtgcact--aagattt--atgactaattttaaatccctta--
ctcatc--------gttgtgtgttg-tat-a-c---aagggtaggttggtccgctttgtc
catt-cg-caggc------tcaagcactg--gca---tat--cc--ttgtttac-aaa--
tctatatta--ggtttactcctatcatatctccagaa-----t-------------tata
---tt-g-at-----aaaaa--------------------aa-actgtctttag----ct
aata---tggcctt----tggt-cac-agg----ata-t---t--tat-ttactg-tct-
gttcct--aaagtgcgtact------------------------------ggcg-tt--t
--a----aat-----at--gcagcacctt---ttgc-acgg-aa---aaatct---ac-a
a--a----ga---aagttgc-a----gtt-taaagaacgga---------t---ttc---
-----actaa---atgc-------------t----ttaa---aa-------gag---tat
a------------aatgattt-a-ga------aattgaaaca----ggcct------aaa
ga------tgt----tttgaat----a------gtttg---ttt----gtc----aatga
gt------------g------------attcttgtt------------------------
----aat------tg-tt-----t-------tttgt----ttg-------ttgtc-tgtt
agat-c-cat--g-tgac-a-----------a--a----ttctgcc---t------aatc
t-t--g----gc--------ca---ggac-----actctt--------g--caaaag-a-
------g---a-----t-------tt----------t-ta-----at-----------ct
caa----tg-tg--tc--------ttt----cc--tggt------aa---aa-----t--
---aa---agg--------ttat--------a----at----a------tta-ataat--
------------------------------------------------------------
------------------------------------------------------------
------------------------------------------------------------
------------------------------------------------------------
------------------------------------------------------------
------------------------------------------------------------
--
>CR1-12_DR|381914
agcactattacagcagtttta---------aatgattttattgattctgt----------
ggacactcaaaaacattgttcatcgaccttttcaaagcttttgatacagtggatcatacc
ttgctcttacaaagcctcaaaagtattggtttatttgatcaagctattggttg------g
tttaaactcacaaattgaaatccatgtgtgcaagtggatggccttgtttttagtactttg
aacgtaactaaaggagttccacggggtttag-----ggcctctttttttttactatata-
-------taataatattattgatcaaaatat-caaaaccgcaaattttcattattac--g
ctgatgatagttactg--tatatacatggctgcatctacatccaatttggccctttcttc
actac-agatt-----gc-ttttaatgtacttcaacatcatttatctgagttaaaa---c
tatttttaaatggcgacaaaaca---aaacttgtgttattatcaatttccaaacaaacta
agcaaaagctagcttttattactactactcatgg-tgtagagattgaattggtttcccag
tacaa-atatcttggaat-ttt-attgatgatacactttcttttagttctcacatttagc
aattggtgaaa---aa-attaaaagtgatattaggcttttattttagaattaag-aactg
ccttttttttgatgcaata-----------------------tttatgt-cgatattgga
ctacagtgatgttatcta--tatacatgcttcgtctca-gagtc-tacatgc--attgg-
ata--ctgtttacca-tagggta-------------------------------------
------------------------------------------------------------
-----gg-gtacc------ataagcattg--gca---tat--ct--ttgtttac-aaa--
tctatgttg--ggtttactcccatcatatctacacaa-----t-------------taca
---tt-t-gt-----aaaaa--------------------ac-c-tgtccttag----c-
--ta---tggcctt----cggt-cat-atg----ata-t---t--tat-taattg-----
-tttct--aaagtgccgactga--a-at---gg--g--gg------aaaaggct-ta--t
--a----aat-----at--gcagaaactt---ttgc-atgg-aa---aaatct---ac-a
a-------------agttgc-a----gtt-taaagaaatta---------t---ttc---
-----attga---atgc---ttt------t------gaa---aa-------tag---tat
a------------aacgattt-a-aa------aatttaaacac--gggctt------gta
ga------tgt----tttgaat----a------gtttg-----------tc----a--at
gt------------g------------attcatcta-----------aatt------g--
--tcaat------tg-tt-----t-------tttgt----ttg-------ttgtc-tatt
agac-c-cat--g-tgac-a-----t--t--t--a----ttctgcc---t------aatg
t-t--g----gc--------cc---ggac-----gtactt--------g--taaaag-a-
------g---t-----t-------tt----------t-ta-----at-----------tt
caa----tg-tg--tc--------ttt----cc--tggt------aa---aa-----t--
---aa---atg--------ttat--------a----at----a------tta-ataat--
------------------------------------------------------------
------------------------------------------------------------
------------------------------------------------------------
------------------------------------------------------------
------------------------------------------------------------
------------------------------------------------------------
--
>CR1-12_DR|381915
------------------------------------------------------------
-----------agccctgttcatcaacctttccaaagcttttgatacagtgcatcatacc
ttgctgttacagcgcctcaaaagtattggtttgtctgatcacgata--------------
tattatctcgaaaatcgaaatcagtgtgttcaagcggatggccttgtttctagtgctttg
aacagaactaaaggagttccacagggttcagtactggggcctcttctttgtaatatatat
acaaatatataaatattatatatcaaaaatg-caagac--------tttattattac--g
ctgatgatccagtc-----atatagacagctgcatctacacccaatttggccctttttca
actac-aggtt-----gc-ttttaatgtatttcaatatcacttattcgagtt-aaa---g
ctgttttaattgcagatgaaaca---aaacttatgttcttttcaaattcaaaacaaactg
agcaaaagctaggttctattcctactactcatgt-cgcagagattgaattgatgtcccag
tacaa-atatctttgaat-tttaactgatgatacactttcttttagttctcacatttagg
aattggtgaaa---aa-atttaaagtgatttcaggcttctgttttagaattaag-aactg
cctttcttttaatgctaaaaagaagctggttgatg-------------------------
---------caacattta--tgtcgatattggactacagttatc-tgtttgc--attgg-
ata--ctgtttacca-tggagcact--aagattt--ataactaaatcttagtactaaata
cttatc--------attgtatattg-tat-a-g---tagggtaggttggtccgctttgtc
tatt-cg-taggc------tcaggcattg--gca---tgt--ct--ttgtttac-aaa--
tctatattg--ggtttactcccatcatatctccag---------------------taca
---tt-t-at------aaaa--------------------ac-c-tttcctcaa----c-
--ta---tggcctt----cggt-cac-agg----ata-t---t--tat-ttactg-tct-
gttcct--aaagtgcagactga--a-ta---gg--a--aa------aaaaggct-tt--t
--a----aat-----ac--gcagcacctt---ttgc-atgg-aa---taatct---ac-a
a--a----ca---aagttgc-a----gtt-taagggattga---------t---ttc---
-----actta---atta---aaa------a------aaa---aa-------gag---aat
a------------aatgattt-a-ga------agttgaaacac--aggctt------aaa
ga------tgt----tttgaat----a------gtttg---ttt----gtc----a--gt
gt------------a------------atttatgtt-----------aact------g--
--acaat------ta-tt-----t-------tttgt----ttg-------ttgtc-tgtt
agtc-c-cat--g-tgat-g-----t--g--t--a----tactgcc---t------aatc
t-t--g----gc--------ca---ggac-----actctt--------g--taaaag-a-
------a---a-----t-------tt----------t-ta-----at-----------ct
caa----tg-tg--tc--------ttt----cc--gggt------aa---aa-----t--
---aa---agg--------ttat--------g----aa----a------ata--------
------------------------------------------------------------
------------------------------------------------------------
------------------------------------------------------------
------------------------------------------------------------
------------------------------------------------------------
------------------------------------------------------------
--
>CR1-12_DR|381916
------------------------------------------------------------
------------------------------------------------------------
------------------------------------------------------------
------------------------------------------------------------
------------------------------------------------------------
------------------------------------------------------------
------------------------------------------------------------
------------------------------------------------------------
------------------------------------------------------------
------------------------------------------------------------
------------------------------------------------------------
------------------------------------------------------------
------------------------------------------------------------
------------------------------------------------------------
------------------------------------------------------------
------------------------------------------------------------
------------------------------------------------------------
------------------------------------------------------------
------------------------------------------------------------
------------------------------------------------------------
------------------------------------------------------------
----------------------------------gc-atag-aa---taactt---cc-a
a--a----ca---aagttgc-a----ttt-taaaaagttgg---------t---ttc---
-----actac---atgc---ttt------t------aaa---aa-------ga----ttt
a------------aatgattt-a-ga------gtttgaaaca-----accc------gta
ga------tgt----actgaat----a------gctt----tt-aactatc----attat
atgtgtgttttgatggatga-------atg-atgtc-----------acct------g--
--ttatt------tg-tt-------------------------------tttgtt-tgtt
aaac-c-cat--g-tg---a---act--g--t--a----tactgcc---t------aatt
t-t--g----gc--------ca---ggag-----gctctt--------g--ttaaat-a-
------g---a-----t-------tt----------t-aa-----at-----------gt
caa----tg-tg--ct--------ttt----cc--tggt------aa---aa-----t--
---aa---agg--------ttat--------a----at----a------ata-agaa---
------------------------------------------------------------
------------------------------------------------------------
------------------------------------------------------------
------------------------------------------------------------
------------------------------------------------------------
------------------------------------------------------------
--
>CR1-12_DR|381917
------------------------------------------------------------
------------------------------------------------------------
------------------------------------------------------------
------------------------------------------------------------
------------------------------------------------------------
------------------------------------------------------------
------------------------------------------------------------
------------------------------------------------------------
------------------------------------------------------------
------------------------------------------------------------
------------------------------------------------------------
------------------------------------------------------------
------------------------------------------------------------
------------------------------------------------------------
------------------------------------------------------------
------------------------------------------------------------
------------------------------------------------------------
------------------------------------------------------------
------------------------------------------------------------
------------------------------------------------------------
------------------------------------------------------------
------------------------------------------------------------
------------------------------------------------------------
--------------tgt---ttt------t------aaa---aa-------gat---ttt
a------------aaagatttta-aa------gtttgaaacat--tggcct------gta
ga------tgt----tccgaaa----a------gttt----tt-aactgtc----attgt
atgtgtgttttgatggatga-------atg-atgtt-----------acct------a--
--tttct------tt-tt-----------ggtttgt----ttgct--tgttcgtt-tgtt
gaac-t-cat--g-ag---a---act--c--t--a----tactgtc---t------aatc
t-t--g----gc--------ca---tgac-----gctctt--------g--taaaag-a-
------g---a-----t-------tt----------t-ta-----at-----------ct
caa----tg-tg--ct--------ttt----cc--tggtc--------------------
----a---aag--------ttat--------a----aa----a------aca-ataat--
------------------------------------------------------------
------------------------------------------------------------
------------------------------------------------------------
------------------------------------------------------------
------------------------------------------------------------
------------------------------------------------------------
--
>CR1-12_DR|381918
------------------------------------------------------------
------------------------------------gccttgtttatagt----------
------------------------------------------------------------
-----actttaaacg-----------------------t---------------------
-----aactaaaagagct-----gagttttgtac---tggggcctctttttattactaaa
c----tatataaataatataaataaaaatataaaaaaattctaatttacattattac--g
ttgatgatacagtcaata-ctgtacacagctgcatctacacccaatctgtccctttcgaa
actac-agatttatacgc-ttttaatgtccttaaacataatttatcagagttaaaactag
tagttttaaatggagataaaaca---aaacttatgttattttcaaatttataactatcta
agcaaaagctaggttttatta---ctactaatgg-cgcagagattgaattagtggctcag
tacaa-ttatcgtggact-tttaattgatgatacactttcatttaattctcacattcagc
aactggtgaaa---gaaa-taaaagtga--------ttttattttag----aag-aactg
cctttcttttgatgctataaagaagctggttaatg--caacatttatgt-tgatattgga
ctata-------cactt--atataaatattgc---------------catgc--attgg-
ata--ctgtttacca-aggtgcact--aagattt--atacctaattttaaatccctta--
ctcatc--------attgtgtgttg-tat-a----ctagggtaggttggtctgctttgtc
cgct-ca-taggc------tcaaacattg--gca---tat--ct--ttgtttac-aaa--
tctatactg--ggtttactcccatcatatctacagaa-----t-------------taca
---tt-t-ct-----aaaata--------------------c-c-tgtccttag----c-
--tt---tggcctt----cagt-cac-agg----ata-t---t--tat-ttactg-tct-
gattct--aaagtgcggactaa--g-at---gg--g--gg------aaaaggct-tt--t
--a----aat-----ac--gcagcacctt---ttgc-atgg-aa---taatct---ac-a
a--a----ta---caattgc-a----gtt-taaagaatgga---------t---ttc---
-----acta---------------------------------------------------
------------------------------------------------------------
------------------------------------------------------------
------------------------------------------------------------
------------------------------------------------------------
------------------------------------------------------------
------------------------------------------------------------
------------------------------------------------------------
------------------------------------------------------------
------------------------------------------------------------
------------------------------------------------------------
------------------------------------------------------------
------------------------------------------------------------
------------------------------------------------------------
------------------------------------------------------------
------------------------------------------------------------
--
>CR1-12_DR|381919
------------------------------------------------------------
------------------------------------------------------------
------------------------------------------------------------
------------------------------------------------------------
------------------------------------------------------------
------------------------------------------------------------
------------------------------------------------------------
------------------------------------------------------------
------------------------------------------------------------
------------------------------------------------------------
------------------------------------------------------------
------------------------------------------------------------
------------------------------------------------------------
------------------------------------------------------------
------------------------------------ataactcattttaaatctttta--
c---tc--------attgtgtgctg-tat-a-c---tagggtaccttggtctgctttgtc
tatt-cg-taggc------tcaagcattg--gca---aat--ct--ttgtttac-aaa--
tctatactg--ggtttactcccaccatatctacagga-----t-------------taca
---tt-t-gt--------------------------------------------------
------------------------------------------------------------
------------------------------------------------------------
------------------------------------------------------------
------------------------------------------------------------
------------------------------------------------------------
------------------------------------------------------------
------------------------------------------------gtc----aatgt
ct------------g------------attcatgtt-----------aact------c--
--tcaa--------------------------------------------ttgtt-tgtt
agac-c-cat--g-tgac-t-----t--g--t--a----c--tgcc---t------aatc
t-t--g----gc--------ca---ggac-----gctctt--------g--taaa---a-
------g---a-----t-------tt----------t-ta-----at-----------ct
cat----tg-tg--tc--------ttt-----c--tgat------aa---aa-----t--
---aa---agg--------atat--------a----at----a------ata-ata----
------------------------------------------------------------
------------------------------------------------------------
------------------------------------------------------------
------------------------------------------------------------
------------------------------------------------------------
------------------------------------------------------------
--
>CR1-12_DR|381920
------------------------------------------------------------
------------------------------------------------------------
------------------------------------------------------------
------------------------------------------------------------
------------------------------------------------------------
------------------------------------------------------------
------------------------------------------------------------
------------------------------------------------------------
------------------------------------------------------------
------------------------------------------------------------
------------------------------------------------------------
------------------------------------------------------------
------------------------------------------------------------
------------------------------------------------------------
------------------------------------------------------------
-------------------------------------agggtaggttggtctgctttgtc
tatt-cg-taggt------tcaagcatta--gta---tat--ct--ttgcttac-aag--
tctatactg--ggtttactcccatcatatct---gaa-----c-------------taca
---tt-t-gt-----aaaaag---------------------ac-tgtccttag----c-
--ta---cggcctt----tggt-cac-agg----aca-t---t--tat-ttactg-tct-
gttcct--gaagtgtggactga--g-at---gt--g--aa------aaaaggct-tt--t
--a----aat-----ac--gcagcacctt---ttgc-atgg-aa---taatct---ac-a
a--a----t-------ttgc-a----gtt-taaagaattga---------t---ttc---
-----actaa---atgc---ttt------------taaa---aagc----------gtat
a------------aatgattt-a-ga------aactgaaaccc--aggctt------gta
ga------tgt----tttgaag----a------gttgccaattcaaatgctag--tttct
att------------------actactactcatggt---gcagattgaattggtct-gt-
tttaaat------tgatga----tacac---tttct----ttaaggtctcccattc----
--ag-c-aattgg-tggaaa---gat-----ta-agg-------------------gatt
t-t-ag----gcttttatttta---gaattactgtctttc-ttttgatgc-taaaaa---
------g---a-----------agctgg--------t-tt-----atgc-----------
-aa----ca---------------tt----------------------------------
------------------------------------------------------------
------------------------------------------------------------
------------------------------------------------------------
------------------------------------------------------------
------------------------------------------------------------
------------------------------------------------------------
------------------------------------------------------------
--
>CR1-12_DR|381921
------------------------------------------------------------
------------------------------------------------------------
------------------------------------------------------------
------------------------------------------------------------
------------------------------------------------------------
------------------------------------------------------------
------------------------------------------------------------
------------------------------------------------------------
------------------------------------------------------------
------------------------------------------------------------
------------------------------------------------------------
----------------------------tt------------------------------
------------------------------------------------t-caat-----a
ttacgctgatgatagtca--tatacacggct--------gcatc-tacacccagtctgg-
-----ccctctctcaacagatcactt-----------taaat--------gctcttca-g
cctatc-------a-----gagtta-----aac---tag---------------------
--------t----------ttaaatgcta--ataaactaa-actg-ctatttct-aaa-c
tctaaacaagaagccgggtgctgttataccgctcagg-----t-------------tata
gaatt--ggt-------------------------------------gtcccagta--ca
aatatcttggcttt----taat----gatg----aga--------cac-tttcg--ttca
gtttcc---------------ac---attc-agc----aa---------------ttggt
--g----aat-----ac--------------------atta-aaag-tgatttg------
-------------aggctgt------gtt-ttcagaatgaagactg--cct---ttc---
-----tttgg---atgc------------t------aaactgaagct----ggttgatgc
a-------ac---attcatgt-c-ga------tgttggactactgta------------a
ta------tgc----tttatgc-atga------gtctg-catatga--gtc------tgc
atgc-----------a-----------tttcatact---------------------g--
--ttgac----catg-atgca--t--a-agatttaga-tctct------cctca------
-----t-catttgttgta----cacta-gg-t--aggt-gtctgct---t------tgtc
cattcg-acggcttacg---cattggcat-----ttcctt--------gtttacaag---
------------------------t-----------------------------------
------------------------------------------------------------
------------------------------------------------------------
------------------------------------------------------------
------------------------------------------------------------
------------------------------------------------------------
------------------------------------------------------------
------------------------------------------------------------
------------------------------------------------------------
--
>CR1-12_DR|464570
------------------------------------------------------gaatta
ttgtaattc--agccacattcagcgacctctccaaagc-tttgatacagtggatcata--
-ccttgttacaacgcctcaaaagtattgctttatttgatcatgctattggtt--------
--ggatcttacaaatcgaaatcaatgtgtgcaagcgaatggccttgtttcaagtactttg
aatgtaactaaaggtgttccacagggttcagtattggggcctcttttca---ttatt---
---------------aaattcat-tataaat--------------tttcattattat--g
cagatgatacagtc-----atatacacgactgcatttacacttaatttggccttttctca
actac-atatc-----ac-tttcaatgtacttcaacataatttatctgagtttaaa---t
tagttttaaatgccaattaacca---aaatttatgccattttcaaattcaaaacaagcca
agcaaaagctacgtcctattgctactactcatgg-tgcagagattgaattggtgtcccag
tataa-atatcttggaat-ttgaattgacgatacactttcttttagtactcacattcagc
aattggtgaaa---aa-attaaaagtgattttaggcttctattttagaattaag-aactg
cctttcttttgatgctaaaaagaagctgtttgagg--caacattcatat-cgacattgga
ctaaggtgatgttatcta--tatgcatgcttcgtctca-aagtc-tgcatgc--attgg-
ata--ctgtttacca-tggtgcact--aagattt--ataactaattttaaatccccaa--
ctcatc--------ac--tgtgctg-tat-a-c---tagggtaggttggtctgctttgtc
cttt-cg-taggc------taaagcatgg--tca---tat--tc--ttgtttac-aaa--
tctatactg--ggttcactctcatcaaatctacagaa-----t-------------taca
---tt-t-----------------------------------------------------
------------------------------------------------------------
------------------------------------------------------------
------------------------------------------------------------
------------------------------------------------------------
------------------------------------------------------------
------------------------------------------------------------
------------------------------------------------------------
------------------------------------------------------------
------------------------------------------------------------
------------------------------------------------------------
------------------------------------------------------------
------------------------------------------------------------
------------------------------------------------------------
------------------------------------------------------------
------------------------------------------------------------
------------------------------------------------------------
------------------------------------------------------------
------------------------------------------------------------
------------------------------------------------------------
------------------------------------------------------------
--
>CR1-12_DR|464571
-gcactattacagcggttttaaaggtattaaatgactttattgattctgtgaacactcaa
aaacattgtgcagccctgttactcaacctctccaaagcttttaatacagtggatcatacc
ttgctgttacaacacctcaaaagtattggtttatctgatcatgctattggttggcttaaa
aattatcttacaaatcaaaatcaatgtgtgcaat-ggatggccttgtttctagtgctttg
aatgtatgtaaaggtgttcgacagggttcagtattggggcctcttctttttactatattc
ttatatatatatataatatatatatatatatatatatatatataattttattattat--g
gggttgatacagtc-----atatacacatacacatataaacccaagctggccctttctca
aatac-agatc-----gc-ttttaatgtacttcaacataatttat--gagttgaaa---c
tagtttaaaatgcagataaaaca---aagcttatactatttacaaattcaaaacaaacca
agcaaaggctagatcctattactactattcatgg-tgcagagattgaattggtgtcccag
tataa-atatcttggaat-tttaattgatgatacactttctttcagatctcattttcagc
aattggtgaaa---aa-attaaaagtgattttagtcttctattttagcattatg-aaata
tctttcttttaatgctaaaaagaagctggttgatg--caacatttatgt-cgatattgga
ctacggtgatgttatcca--tatgcatgcttaatctta-gagtc-tgcatgc--attgg-
aca--ctgtttactg-tggtgcact--aagattt--atgacaaattttaaatccctta--
ctcatc--------gttgtgtgctg-tat-a-c---tagggtagtttggtctgctttgtt
catt-ca-taggc------ttaagcattg--gca---tat--cc--ttgttagc-aaa--
tatatactg--ggtttactcccatcatatctagagaa-----t-------------taca
---tt-t-gt-----agaaa--------------------gc-c-tgtttttaactgtc-
--tt---tagtctt----cagt-cac-agg----ata-t---t--tat-ttactt-tct-
gttcct--aaagtgcggactga--g-at---gg--g--aa------aaaaaagg-ct--t
tta----att-----ct--gcagcacctt---ttgg-atgg-aa---aaatct---gc-a
a--a----ca---cagttgc-a----gtt-caaataattga---------t---ttg---
-----acta---------------------------------------------------
------------------------------------------------------------
------------------------------------------------------------
------------------------------------------------------------
------------------------------------------------------------
------------------------------------------------------------
------------------------------------------------------------
------------------------------------------------------------
------------------------------------------------------------
------------------------------------------------------------
------------------------------------------------------------
------------------------------------------------------------
------------------------------------------------------------
------------------------------------------------------------
------------------------------------------------------------
------------------------------------------------------------
--
>CR1-12_DR|464572
------------------------------------------------------------
------------------------------------------------------------
------------------------------------------------------------
------------------------------------------------------------
------------------------------------------------------------
------------------------------------------------------------
------------------------------------------------------------
------------------------------------------------------------
------------------------------------------------------------
------------------------------------------------------------
------------------------------------------------------------
------------------------------------------------------------
------------------------------------------------------------
------------------------------------------------------------
------------------------------------------------------------
------------------------------------------------------------
------------------------------------------------------------
------------------------------------------------------------
------------------------------------------------------------
------------------------------------------------------------
------------------------------------------------------------
-------------agattc-----------------------at---------------a
a-----------gtgattgtaa----acc-------------------------ttccac
---tcattgc---acat------------t--------------------------gtat
aaaa---------agaagcttgg-------------------------tct---------
--------tctc--attcgaca-gagaaa--aagcttt----------------------
--------------------------------------------------------tgca
-------------ag----------------------------------cttgtt-taca
agtc---cat------------c-atgggg----a----agttgcc--tt----cacatc
tct-------gctctctttacaacaggaa-----acttta-----------gagaaata-
---------------ttttcctagtt----------ttcag---aattt-tatactccct
c---------tg------------ttcttt----t--gttta---aactgaa-----t--
-tggattaaagc-------ttat--------------------------gtatgctgctc
tgtctggt-------------------------------------------------tgg
------------------------------------------------------------
------------------------------------------------------------
--------------------------------------------------a---------
------------------------------------------------------------
------------------------------------------------------------
at
>CR1-12_DR|464573
------------------------------------------------------------
------------------------------------------------------------
------------------------------------------------------------
------------------------------------------------------------
------------------------------------------------------------
------------------------------------------------------------
------------------------------------------------------------
------------------------------------------------------------
------------------------------------------------------------
------------------------------------------------------------
------------------------------------------------------------
------------------------------------------------------------
------------------------------------------------------------
----ggtgatgttatcta--tatgtatgcttcttctta-gagtc-tgcatgc--attgg-
ata--gtgtttacca-tggtgcaat--aagattt--ataacacattttaaatatctta--
cttatc--------attgtgtactg-tat-a-c---taggctaggatggtctgctttgtc
cagt-cg-taggt------tcaagcattg--gca---tat--cc--ttgtttac-aaa--
tttatactg--ggtttaattccatcatatctacagaa-----t-------------taca
---tt-t-gtaattaaaaaattaa-------------aaaac-----tgcttag----c-
--ta---aggcctt----cggt-cac-agt----ata-t---t--tat-ttactgtccta
gttcct--agagt-ttgactga--g-at---ga--g--aa-----aaaaaggct-tt---
-------tgt-----ac--gcagcacctt---ttgc-atgg-aa---taatct---ac-a
a--a----ca---aagttgc-a----gtt-taaagaattga---------t---ttg---
-----actaa---atgc---ctt------t------aaa---aa-------gac---ttt
a------------aaagattt-a-ga------aattgaaac----aggcttgt-------
-g------tgt----tttgaat----a------gttta---tt-----gtc----aaagt
gt------------g------------attcatatt-----------aact------a--
--tcaat------tg-tt-------------ttcgt----ttg-------ttgtt-tgtt
agat-c-cat--g-tgac-a-----t--a--t--a----tactgct---t------aatc
t-t--g----gc--------aa---ggat-----gctgtt--------g--taaaag-a-
------gat-a-----t-------tt----------tatc-----gt-------------
-aa----cg-tg--tc--------ttc----tc--tggt------aa---aa-----t--
---aa-------------tttat--------a----aa----a------aaa--------
------------------------------------------------------------
------------------------------------------------------------
------------------------------------------------------------
------------------------------------------------------------
------------------------------------------------------------
------------------------------------------------------------
--
>CR1-12_DR|464574
------------------------------------------------------------
------------------------------------------------------------
------------------------------------------------------------
------------------------------------------------------------
------------------------------------------------------------
------------------------------------------------------------
------------------------------------------------------------
------------------------------------------------------------
------------------------------------------------------------
------------------------------------------------------------
------------------------------------------------------------
------------------------------------------------------------
------------------------------------------------------------
------------------------------------------------------------
---------------------------aagattt--tcaacaaatcctaaatccctca--
ctcgat--------acacac--ttg-tac-a----ctcgtgtaggatggtctgctttgtc
ccct-cg-taggg------tcaagcattg--gca---tat--ct--ttgtttag-aaa--
tctatactg--ggtttactccactcataactccaaac-----t-------------taca
---tt-t-gt-----aaaaaaaaaaataaataaataaaaaaa-c-tgtctctag----c-
--tg---tagcctt----cggt-ctc-agga---ag--t---t--tgt-ttatgc-ttt-
gtacca--gtggtgcgtactca--a-atg--gg--g--aa------aaaaagct-tt--t
--a----aat-----at--gcagcacctt---ttac-atgg-aa---taacct---cc-a
a--a----cg---aacttgc-a----gtt-taaagagttgg---------t---ttc---
-----actac---atgc---ttt------t------aaa---aa-------gat---ttg
a------------aatgattt-g-aa------gttttaaacat--tggcct------gtg
ga------tgt----tctgaat----a------gttt----tt-aactgtc----attgt
atgtgttttatgcatgtgga-------cac------------------------------
------------------------------------------------------------
------------------------------------------------------------
----------------------------------tttctt--------g--taaaag-a-
------g---a-----t-------tt----------t-ta-----at-----------ct
caa----tg-tg--ct--------ttt----ct--tggt------aa---aa-----t--
---aa---ggc--------ttat--------a----at----a------ata-ataat--
------------------------------------------------------------
------------------------------------------------------------
------------------------------------------------------------
------------------------------------------------------------
------------------------------------------------------------
------------------------------------------------------------
--
>CR1-12_DR|464575
------------------------------------------------------------
------------------------------------------------------------
------------------------------------------------------------
------------------------------------------------------------
------------------------------------------------------------
------------------------------------------------------------
------------------------------------------------------------
------------------------------------------------------------
------------------------------------------------------------
---------------------------------------------------------cag
taaaa-atatcttggaat-tttaaatgattatatactttcttttatttttcacattcagc
agttggtgaaaac----attaaaagggattttaatcttctatttaagaattaag-aactg
cctttctttttatgctaaaaagacgctggttgatg--caacttttatat-tgatattgga
ctacgatgatgttatcta--tatgcatgcttcatctca-gagtc-tgcatgc--attgg-
ata--ttttttagca-tagtgcactt----------ttaaaccattttaaatctctta--
ctcatc--------attttgtgttg-tat-a-c---tagggtaggttggtctgctttgtc
catt-ca-taggc------tcaagcattg--gca---tat--ct--ttgtttac-aaa--
tctatactg--ggtttactcagatcatatctccagaa-----c-------------taca
---tt-t-gt-----aaatt-----------------------c-tg-----------c-
-----------ctt----tggt-cat-agg----ata-t---t--tat-ttactg-tct-
gttcct--aaagagcgaactaa--g-atg--ggg------------aaaaatca-tt--t
--a----aat-----at--gcatcacctt---ttgc-tttg-aa---taatct---at-a
a--a----ca---aagttat-agatgctt-taaaaaaagaa---------t---------
-----aataa---ataa---ata-------------aaa--gaaa------aag---tat
a------------aacgattt-a-aa------aattgaaac----aggttt------gtt
ga------tgt----tttgaat----a------gtttg---ttt----gta----aatgt
gt------------g------------attcatgtt-----------aattg--------
----------------tt-----t----------------ttt-----------------
-------------------------t--g--t-----------------t----------
--t---------------------------------------------g-----------
------------------------tt--------------------------------ct
caa----tg-tg--tc--------ttt----cc--tgtt------aa---aa-----t--
---aa---agg--------ttat--------a----tt----a------ata-a------
------------------------------------------------------------
------------------------------------------------------------
------------------------------------------------------------
------------------------------------------------------------
------------------------------------------------------------
------------------------------------------------------------
--
>CR1-12_DR|464576
------------------------------------------------------------
------------------------------------------------------------
------------------------------------------------------------
------------------------------------------------------------
--------------tgttccacaggcaccagtattggggcctcttctttttat-------
-----tatataaataatactgatcgaaaaat-caaaaatgcaaattttcgttattat--g
tggatggtacaatc-----atatacacagctgcatctacacccaatctggccctttctca
actat-agatc-----gc-ttttaatgtacttcaacataatttatctgagttaaaa---c
tagttttaaatgccgataaaaca---aaaca-aagctattttcaaattcacta-------
----------------------------tcatgg-tgcagagattgaattggtgtcttag
tgcaa-atatcttggaat-tttaattgattatatactttcttttagttctcacattcagc
aattggtaaaa---aa-aataaaagtgattttaggcttctatttaagagttaag-aactg
c-----ttttgatgctaaaaa--agctggatgatg--caacatgtatgt-cgatattaga
ctatggtgatgttatcta--tatgcatgctttgtctca-gagtc-tgcatgc--attgg-
ata--ctgtttacca-tggtgcact--aatattt--ataacaaattttaaatctctta--
ctcatc--------gttgtgtgctg-tat-a-c---tagggtaggttggtctgctttgtc
tatt-ct-taggc------tcaagcattg--gca---ttt--tc--ttgtttac-aaa--
tctatactg--ggtttactcccttcatatctacacaa-----t-------------taca
---tt-t-gt-----aaaaa--------------------gc-c-tgttcttaa----c-
--ta---tggtctt----cagt-cac-aag----ata-t---t--tat-ttactg-tct-
gttcct--aaagtgcagactga--g-at---gg-gg--aa------aaaaggct-tt--t
--a----agt-----ac--gcatcacctt---ttgc-atgg-aa---taattt---gc--
---------a---cagttgc-a----gtt-caaaaaattga---------t---ttc---
-----actaa---atgc---ttt------t------aaa---aa-------gac---aat
aa-------gttagaagtttt-a-ga------agttgaaacac--aggttt------gta
ga------tgt----tttgaat----a------gtttg---tca--------------gt
gt------------g------------attcatgtt-----------aact------g--
--taaat------ag-tt-----t-------tttgt----ttg-------ttgtc-tg--
---c-c-cat--g-tgat-a-----c--g--t--a----tcctgcc---t------aaac
t-t--g----gc--------ca---ggac-----actctt--------g--taaaag-a-
------g---a-----t-------tt----------t-tt-----at-----------ct
caa----tt-tg--cc--------ttt----tc--tggt------aa---aa-----t--
---aa---agg--------ttat--------a----at----a------ata-ataat--
------------------------------------------------------------
------------------------------------------------------------
------------------------------------------------------------
------------------------------------------------------------
------------------------------------------------------------
------------------------------------------------------------
--
>CR1-12_DR|464577
------------------------------------------------------------
------------------------------------------------------------
------------------------------------------------------------
------------------------------------------------------------
------------------------------------------------------------
------------------------------------------------------------
------------------------------------------------------------
------------------------------------------------------------
------------------------------------------------------------
------------------------------------------------------------
------------------------------------------------------------
------------------------------------------------------------
------------------------------------------------------------
------------------------------------------------------------
------------------------------------------------------------
------------------------------------------------------------
------------------------------------------------------------
------------------------------------------------------------
------------------------------------------------------------
------------------------------------------------------------
------------------------------------------------------------
------------------------------------------------------------
------------------------------------------------------------
------------------------------------------------------------
-----------------------------------------------------------a
ga------tgt----tttgaat----a------gtttg---ttt----gtc----aattt
gt------------a------------attcatgtg-----------aact------g--
--ttaat------tg-ct-----t-------tttgt----ttg-------ttgtc-tatt
agat-c-cat--g-tgac-t-----t--g--t--a----tactgcc---t------aatc
t-t--g----gc--------ca---tgac-----gctctt--------g--taaaac-g-
------g---a-----t-------tt----------t-ta-----at-----------gt
caa----tg-tg--tc--------ttt----cc--tggt------aa---ag-----t--
---ga---agg--------ttat--------a----at----a------aaa-ata----
------------------------------------------------------------
------------------------------------------------------------
------------------------------------------------------------
------------------------------------------------------------
------------------------------------------------------------
------------------------------------------------------------
--
>CR1-12_DR|464578
------------------------------------------------------------
------------------------------------------------------------
------------------------------------------------------------
------------------------------------------------------------
------------------------------------------------------------
------------------------------------------------------------
------------------------------------------------------------
------------------------------------------------------------
------------------------------------------------------------
------------------------------------------------------------
------------------------------------------------------------
------------------------------------------------------------
------------------------------------------------------------
------------------------------------------------------------
------------------------------------------------------------
------------------------------------------------------------
------------------------------------------------------------
------------------------------------------------------------
------------------------------------------------------------
------------------------------------------------------------
----------------gactga--g-at---gg--g--aa------aaaaggct-tt--t
--a----agt-----ac--gcagcacctt---ttgc-ttga-aa---taatcc---gc-a
a--a----ca---cagttgc-a----gtt-caaagacttacta--ctacat---ttc---
-----actac---atgc---ttt------t------aaa---aa-------gac---tat
a------------aaagtttt-a-ga------agttgaaacac--agg------------
------------------------------------------------------------
------------------------------------------------------------
------------------------------------------------------------
--------------------------------------------cc---t------aatc
t-t--g----gc--------ta---ggac-----gctctt--------g--taaaag-a-
------g---a-----t-------tt----------t-ta-----at-----------ct
caa----tg-tg--tc--------ttt----cc--tggt------aa---aa-----t--
---aa---agg--------ttat--------a----at----a------ata-gtaat--
------------------------------------------------------------
------------------------------------------------------------
------------------------------------------------------------
------------------------------------------------------------
------------------------------------------------------------
------------------------------------------------------------
--
>CR1-12_DR|464579
------------------------------------------------------------
------------------------------------------------------------
------------------------------------------------------------
------------------------------------------------------------
------------------------------------------------------------
------------------------------------------------------------
------------------------------------------------------------
------------------------------------------------------------
------------------------------------------------------------
------------------------------------------------------------
------------------------------------------------------------
------------------------------------------------------------
------------------------------------------------------------
------------------------------------------------------------
------------------------------------------------------------
------------------------------------------------------------
------------------------------------------------------------
-------tg---------------------------------t-----------------
---tc-t--------------------------------------ta-------------
--tt---tagtctt----cggt-cac-aag----atc-t---g--tat-atactg-tct-
gttcct--aaagtgcagactga--g-at---gg--g--aa------aaaaggct-tt--t
--a----agt-----ac--gcagtacctt---ttgc-atg--aa---taatct---gc-a
a--a----ta---cagttgc-a----gtt-caaagaattga---------t---tcc---
-----actac---atgc---ttt------c------aaa---aa-------aacta-taa
a------------aaaaaact-a-ga------agttgaatt----aggttt------gta
ga------tgt----tgtgaat----a------gtttg---tcg--------------gt
tt------------a------------attcacaat-----------gact------g--
--ttttttt----tg-tt-----ta------tttgt----ttg-------ttgtc-tgtt
agac-c-cat--g-tgac-a-----t--g--t--a----tactgcc----------aatc
c---ag----gc--------ca---gaac-----actatt--------g--taaaag-a-
----------------t-------tt----------t--------------------act
ctg----tg-tg--tc--------ttt----ac--tggt------aa---aa-----t--
---aa---agg--------ttac--------a----at----a------ata-ataat--
------------------------------------------------------------
------------------------------------------------------------
------------------------------------------------------------
------------------------------------------------------------
------------------------------------------------------------
------------------------------------------------------------
--
>CR1-12_DR|464580
------------------------------------------------------------
------------------------------------------------------------
------------------------------------------------------------
------------------------------------------------------------
------------------------------------------------------------
------------------------------------------------------------
------------------------------------------------------------
------------------------------------------------------------
------------------------------------------------------------
------------------------------------------------------------
------------------------------------------------------------
------------------------------------------------------------
------------------------------------------------------------
------------------------------------------------------------
------------------------------------------------------------
------------------------------------------------------------
------------------------------------------------------------
------------------------------------------------------------
------------------------------------------------------------
------------------------------------------------------------
------------------------------------------------------------
---------------------------tt---ttgc-atgt-aa---taatct---ac-a
--------aa---aagttgc-a----gtt-tatagtattga---------t---ttc---
-----actaa---atgc---ttt-----------------------------ag---tat
a------------aatgattt-a-ga------aattgaaacac--aggctt------gta
ga------tgt----tttgaat----a----------g---ttt----gtc----aatgt
gt------------g------------attcttgtt-----------aact------g--
--t--------------t-----t-------tttgt----ttg-------tcgtc-t---
----------------ac-a-----t--g--t--a----tactgcc---t------aatc
t-t--g----gc--------ca---gaat-----gctctt--------g--taaagg-a-
------g---a-----t-------tt----------t-ta-----at-----------ct
caa----tg-cc--tc--------ttt----tc--tggt------aa---aa-----t--
---aa---agg--------ttat--------a----at----a------atg-ataat--
------------------------------------------------------------
------------------------------------------------------------
------------------------------------------------------------
------------------------------------------------------------
------------------------------------------------------------
------------------------------------------------------------
--
>CR1-12_DR|464581
------------------------------------------------------------
------------------------------------------------------------
------------------------------------------------------------
------------------------------------------------------------
------------------------------------------------------------
------------------------------------------------------------
------------------------------------------------------------
------------------------------------------------------------
------------------------------------------------------------
------------------------------------------------------------
------------------------------------------------------------
------------------------------------------------------------
------------------------------------------------------------
------------------------------------------------------------
------------------------------------------------------------
------------------------------------------------------------
--------tagat------tcaagcattg--gca---tat--ct--ttgtttag-aaa--
tccattc-----------------------------------------------------
-------------------------------------------c-agtttactc----c-
--ta---tagcctt----cggt-ctc-agga---at--t---t--tat-ttattg-tct-
gcacca--agggtatatactga--a-at---gg--g---g------aaactgct-tt--t
--a----aac-----at--gcagcacttc---ttgc-aggg-aa---taacct---gc-a
a--a----ca---aagctgc-a----gtt-taaagagttgg---------t---ttt---
-----actac---acac---ttt------t------aaa---aa-------gat---gtt
t------------aatgattt-g-ga------acgggtaacat--tggcct------gta
ga------agt----tctggtt----a-------gtt----tt-aggtgtc----attgt
atgtgtgttttgatggatgc-------atc-atgta-----------atct------g--
-----------------t-------------------------------tatttt-tgtt
aaac-a-tat--g-tg---a---act--g--t--a----cactgct---c------aatc
t-t--g----gc--------ca---ggac-----actttt--------g-----------
--------------------------------------ta-----at-----------ct
taa----tg-tg--ca--------ttt----tc-ctggt------aa---aa-----t--
---aa---agg--------ctat--------a----aa----a------ata-ataat--
------------------------------------------------------------
------------------------------------------------------------
------------------------------------------------------------
------------------------------------------------------------
------------------------------------------------------------
------------------------------------------------------------
--
>CR1-12_DR|464582
------------------------------------------------------------
------------------------------------------------------------
------------------------------------------------------------
------------------------------------------------------------
------------------------------------------------------------
------------------------------------------------------------
------------------------------------------------------------
------------------------------------------------------------
------------------------------------------------------------
------------------------------------------------------------
------------------------------------------------------------
------------------------------------------------------------
------------------------------------------------------------
------------------------------------------------------------
------------------------------------------------------------
------------------------------------------------------------
------------------------------------------------------------
------------------------------------------------------------
------------------------------------------------------------
---------------------t-cac-agg----gta-t---t--tat-tta-----ct-
gttcct--aaagtg-----------------aa--g--aa------aag-----------
------------------------------------------------------------
------------------------------------------------------------
---------------------------------------------------------tat
a------------aatgattt-a-ga------aattgaaactc--aggctt------gta
aa------tgt----tttgaat----a------gtttg---ttt----gac----aatgt
gt------------g------------attcatgtt-----------aact------g--
--tcaat------tg-tt-----t-------tttgt----ttg-------ttatc-tgta
agac-c-c-----------a-----t--g--t--g----tactgcc---t------aatc
t-t--g----gt--------ca---ggac-----gctctt--------g--taaagt-t-
------t---ga--gtt-------tt----------c-ta-----at-----------ct
caa----tc-tg--tc--------ttt----cc--tagt------aa---aa-----t--
------------------------------------------------------------
------------------------------------------------------------
------------------------------------------------------------
------------------------------------------------------------
------------------------------------------------------------
------------------------------------------------------------
------------------------------------------------------------
--
>CR1-12_DR|464583
------------------------------------------------------------
------------------------------------------------------------
------------------------------------------------------------
------------------------------------------------------------
------------------------------------------------------------
------------------------------------------------------------
------------------------------------------------------------
------------------------------------------------------------
------------------------------------------------------------
------------------------------------------------------------
------------------------------------------------------------
------------------------------------------------------------
------------------------------------------------------------
------------------------------------------------------------
------------------------------------------------------------
------------------------------aa----------------------------
--------t---------------------------gtgtg--------------aagc-
----------tgg--------------------------cctta----------------
---tt-t---------------------------------------------------c-
--tagt-----ctt------------------------t---------------g-----
------a--------------acaa-------------aact-----aaaggag-ttcat
--ggttcagt-----act-gaggcctcttattttactatac-aa--ataacatt-aatca
a--a---atataagaaatgc-a----att-------------------------ttct--
-tt--attatatgatatagattcacc--at----ctgcacccaatctg--------gtgt
a------------attgctttta-------------------------------------
--------tgt---acttcaac----a----taattta---tct----------------
---------------------------------------------------------gag
----------------ttaaaagc--------------------------------tttt
aaat--------gctgacaaa-------------a---aaacttttg--t------tatt
t-tcaa----at-------tca---aaac-----atacta-------ag--caaaagca-
----------ag---gt---tccattac--------tacagg---at-------tg----
-aa---ttggtg------------tccca--------gtaca---aata--------tct
tggaa--------------tttt--------aattgat---g-------acacactttct
t-----------------------------------------------------------
------------------------------------------------------------
------------------------------------------------------------
------------------------------------------------------------
------------------------------------------------------------
------------------------------------------------------------
-t
>CR1-12_DR|464584
------------------------------------------------------------
------------------------------------------------------------
------------------------------------------------------------
------------------------------------------------------------
------------------------------------------------------------
------------------------------------------------------------
------------------------------------------------------------
------------------------------------------------------------
------------------------------------------------------------
------------------------------------------------------------
------------------------------------------------------------
------------------------------------------------------------
------------------------------------------------------------
------------------------------------------------------------
------------------------------------------------aaatccctta--
ctcatc--------attgtgtgctg-tat-a-c---tagggtaggttggtttgctttgtc
tatt-cg-taggc------tcaagcattg--gct---tat--cc--ttgtttac-taa--
tccatactg--ggtttactcccatcttatctccagaa-----t-------------taca
---tt-t-gt-----aaaaa--------------------gc-c-tgttcttaa----c-
--ta---tggtctt----cggt-cac-agg----ata-t---t--tat-ttactg-tct-
gttcct--aaagtgtggactga--g-at---gg-gg--aa------aaaagg--------
--a----agt-----at--gcagcacctt---ttgc-ttgg-aa---taatct---gc-a
a--a----ca---cagttgc-a----gtt-caaagacttga---------t---ttc---
-----actaa---atgc---ttt------t------aaa---aa-------tag---tat
a------------catgattt-a-ga------agttgcaacac--aggttt------gta
ga------tgt----tttgaat----a------gtttg---tca--------------gt
gt------------g------------attcatgtt------------------------
-------------tg-tt-----t-------tttgt----ttg-------ttgtc-tgtt
ggac-t-cat--g-tgac-t-----t--g--t--g----tactgcc---t------aatc
t-t--g----gc--------ca---ggat-----gctctt--------g--taaaaa-aa
a-----t---a-----t-------tt----------t-ta-----at-----------ct
caa----tg-tg--tc--------ttt----cc--tggt-----aaa---aa-----a--
---aa---agg--------tcat--------a----at----a------ata-ataat--
------------------------------------------------------------
------------------------------------------------------------
------------------------------------------------------------
------------------------------------------------------------
------------------------------------------------------------
------------------------------------------------------------
--
>CR1-12_DR|464585
------------------------------------------------------------
------------------------------------------------------------
------------------------------------------------------------
------------------------------------------------------------
------------------------------------------------------------
------------------------------------------------------------
------------------------------------------------------------
------------------------------------------------------------
------------------------------------------------------------
------------------------------------------------------------
------------------------------------------------------------
------------------------------------------------------------
------------------------------------------------------------
------------------------------------------------------------
------------------------------------------------------------
------------------------------------------------------------
------------------------------------------------------------
------------------------------------------------------------
------------------------------------------------------------
------------------------------------------------------------
------------------------------------------------------------
------------------------------------------------------------
------------------------------------------------------------
------------------------------------------------------------
------------------------------------------------------------
------------------------------------------------------------
------------------------------------------------------------
--ttgtt------tg-tt---------------tgt----ttg------tttgct-tgtt
aaac-c-tat--g-ta---a---act--g--t--a----tacttcc---t------aatc
t-t--g----gc--------ca---agat-----gctgat--------g--taacac-a-
------g---a-----t-------tt----------t-ag-----aa-----------tt
caa----tg-tg--ct--------ttt----cc--ttgt------aa---aa-----t--
---aa---agg--------ttat--------a----at----a------ata-ataat--
------------------------------------------------------------
------------------------------------------------------------
------------------------------------------------------------
------------------------------------------------------------
------------------------------------------------------------
------------------------------------------------------------
--
>CR1-12_DR|541325
------------------------------------------------------------
------------------------------------------------------------
------------------------------------------------------------
------------------------------------------------------------
------------------------------------------------------------
------------------------------------------------------------
------------------------------------------------------------
------------------------------------------------------------
------------------------------------------------------------
------------------------------------------------------------
------------------------------------------------------------
------------------------------------------------------------
------------------------------------------------------------
------------------------------------------------------------
------------------------------------------------------------
------------------------------------------------------------
------------------------------------------------------------
------------------------------------------------------------
------------------------------------------------------------
------------------------------------------------------------
------------------------------------------------------------
------------------------------------------------------------
-------------------------------------ttga---------t---ttt---
-----gctac---acac---ttt------t------aaa---aa-------gac---ttg
a------------cattatgt-g-ga------atttaaaacat--tgt-----------a
ga------ttt----ttagact----a------gtttt------agctgtc----attat
atg--tgttttgatgaatgg-------atg-atgtt-----------acct------g--
--ttata------ca-tt-----tat----ttattt----ttgt-----tgttgt-tgtt
aaac-c-cat--g-tg---a---act--g--t--a----catggct---t------aatc
t-t--g----tc--------ca---ggag-----actatt--------g--aaaaag-a-
------------ttttt-------aa----------t-ta-----at-----------ct
caa----tg-ag--cc--------cttat--ac--tggt------aa---aa-----t--
---aa---aga--------ctat--------a----at----a------atc-ataat--
------------------------------------------------------------
------------------------------------------------------------
------------------------------------------------------------
------------------------------------------------------------
------------------------------------------------------------
------------------------------------------------------------
--
>CR1-12_DR|541326
------------------------------------------------------------
------------------------------------------------------------
------------------------------------------------------------
------------------------------------------------------------
------------------------------------------------------------
------------------------------------------------------------
------------------------------------------------------------
------------------------------------------------------------
------------------------------------------------------------
------------------------------------------------------------
------------------------------------------------------------
------------------------------------------------------------
------------------------------------------------------------
------------------------------------------------------------
------------------------------------------------------------
-----------------------------------------------------ctttgtc
catt-tg-taggct--cattcaagcattt--tca---tat--tc--ttatttac-aaa--
tctatactg--ggtttactcccatcatatctccagaa-----t-------------tgta
---tt-t-gt-----aaaaa--------------------gc-c-tgttcttaa----c-
--ta---tggtctt----tgct-cac-agg----ata-t---t--tat-ttactc-tcc-
ttccct--aaagggcggactga--g-at---gg-g---aa------aaaaggct-tt--t
--a----agt-----ac--gcagcacctt---ttgc-ttgg-aa---taatct---gc-a
a--a----ca---cagttgc-a----gtt-caaagacttga---------t---ttc---
-----actgc---atgc---ttt------t------aaa---aa-------gac---tat
a------------aaagtttt-a-ga------agttgaaacac--aggttt------gta
ga------tgt----tttgaat----a------g-ttg---tca--------------gt
gt------------g------------attcatgtt-----------aact------t--
--taaat------ag-tt-----t-------tttgt----ttg-------ttgtc-tgtt
ggac-t-cat--g-tgac-t-----t--g--t--g----tactgcc---t------aatc
t-t--g----gc--------ca---ggac-----gctctt--------g--taaaag-a-
------g---a-----t-------tt----------t-ta-----at-----------tt
caa----tg-tg--tc--------tat----cc--tggt------aa---aa-----t--
---aa---agg--------ttat--------a----at----a------ata-ataat--
------------------------------------------------------------
------------------------------------------------------------
------------------------------------------------------------
------------------------------------------------------------
------------------------------------------------------------
------------------------------------------------------------
--
>CR1-12_DR|541327
------------------------------------------------------------
------------------------------------------------------------
------------------------------------------------------------
------------------------------------------------------------
------------------------------------------------------------
------------------------------------------------------------
------------------------------------------------------------
------------------------------------------------------------
------------------------------------------------------------
------------------------------------------------------------
------------------------------------------------------------
------------------------------------------------------------
--------------------------tgaatgatg--ctac-------------------
--------ctgttattta------------------------------------------
------------------------------------------------------------
------------------------------------------------------------
-----------------------------------tacat--tt--ttgtt---------
------------------------------------------------------------
------------------------------------------------------------
------------------------------------------------------------
------------------------------------------------------------
------------------------------------------------------------
------------------------------------------------------------
------------------------------------------------------------
------------------------------------------------------------
------------------------------------------------------------
------------------------------------------------------------
--------------------------------------------------------tgtt
aaac-c-tat--g-tg---a---aca--a--t--a----ttctgca---t------aatc
t-t--a----gc--------ca---gaac-----ggtctt-------------------g
----------------t-------tt----------t-tt-----at-----------ct
caa----tg-tg---c---t----tttt---cc--tggt-----aaa---at-----t--
---aa---agg--------ttat--------a----at----a------ata-ataat--
------------------------------------------------------------
------------------------------------------------------------
------------------------------------------------------------
------------------------------------------------------------
------------------------------------------------------------
------------------------------------------------------------
--
>CR1-12_DR|541328
------------------------------------------------------------
------------------------------------------------------------
------------------------------------------------------------
------------------------------------------------------------
------------------------------------------------------------
------------------------------------------------------------
------------------------------------------------------------
------------------------------------------------------------
------------------------------------------------------------
------------------------------------------------------------
------------------------------------------------------------
------------------------------------------------------------
------------------------------------------------------------
------------------------------------------------------------
------------------------------------------------------------
------------------------------------------------------------
------------------------------------------------------------
------------------------------------------------------------
------------------------------------------------------------
------------------------------------------------------------
------------------------------------------------------------
------------------------------------------------------------
------------------------------------------------------------
------------------------------------------------------------
------------------------------------------------------------
--------------------at----a------gtttg---tc------------aatgt
gt------------g------------attcatgtt-----------aaca------g--
--tcaat------tg-tt-----t-------tcggt----ttg-------ttttc-tgtt
agac-c-cat--g-tgac-a-----c--g--t--g----taatgcc---t------aatc
t-t--g----gc--------ca---ggat-----gctttt--------g--taaaag-a-
------g---a-----t-------tt----------t-ta-----at-----------ct
caa----tg-ta--tc--------ttt----ac--tggt------aa---aa-----t--
---aa---aag--------taat--------a----at----a------ata-at-----
------------------------------------------------------------
------------------------------------------------------------
------------------------------------------------------------
------------------------------------------------------------
------------------------------------------------------------
------------------------------------------------------------
--
>CR1-12_DR|541329
------------------------------------------------------------
------------------------------------------------------------
------------------------------------------------------------
------------------------------------------------------------
------------------------------------------------------------
------------------------------------------------------------
------------------------------------------------------------
------------------------------------------------------------
------------------------------------------------------------
-----------------------------catgg-tacagagattgaattggtatccc--
---aa-atatct------------------------------------------------
----------a---aa-attaaaagtgattttaggcttctattttagaattaag-aactg
cctttcttttgatgctaaaaagaagctagttgacg--aaacatttatgt-cgacattgga
ctacggtgatgttgtcta--tatgcatgcttcgtctca-aagtc-tgcatgc--attgg-
ata--ctgttta------------------------------------------------
------------------------------------------------------------
------------------------------------------------------------
------------------------------------------------------------
------------------------------------------------------------
------------------------------------------------------------
------------------------------------------------------------
------------------------------------------------------------
------------------------------------------------------------
------------------------------------------------------------
------------------------------------------------------------
------------------------------------------------------------
------------------------------------------------------------
------------------------------------------------------------
------------------------------------------------------------
------------------------------------------------------------
------------------------------------------------------------
------------------------------------------------------------
------------------------------------------------------------
------------------------------------------------------------
------------------------------------------------------------
------------------------------------------------------------
------------------------------------------------------------
------------------------------------------------------------
------------------------------------------------------------
--
>CR1-12_DR|541330
------------------------------------------------------------
------------------------------------------------------------
------------------------------------------------------------
------------------------------------------------------------
------------------------------------------------------------
------------------------------------------------------------
------------------------------------------------------------
------------------------------------------------------------
------------------------------------------------------------
------------------------------------------------------------
------------------------------------------------------------
------------------------------------------------------------
--------------ctcaaag---------------------------------------
---------------------------------------cattc---------------g
gtg--ctgtttatca-tggtgcact--aagattca--taactgactgtaaacctttaa--
ctcatc--------attgtacattg-tataa-----cagagtagcttggccttctctgtc
gatc-----aggagag---aaatgcattgg-------tat--tt-gttgtttac-aag--
gccatctta--gggatgtgtcctttatacctctgctgtc---t-------------tata
------taac---agaaaaa----------------------------------------
------------tt---------cag-ggga---ataat---tcc----tccct--tctc
gtttca------------------g-attt-gg--g--ta------agaaggct-tt--t
--a----tgt-----ac--gcagctctgt---ctga-ttggaaaattcagtcta-----a
atga--gacaa--aatctgc-----tgtc---------------------t---ttg---
----aatcat----------ttt---caatca-ctcagg--aaatg-----gag------
-------------ggtgattggatga----------------------ttt------gta
at------tgt----ttgaggt-----------gttct---taaat--gtg---tagttt
atgt-----------------------atgtaattc------------------------
--ttaaa----------------------tgtgtgta---ctg-------taaag-ta--
--------------------------------------------------------cttc
t-t--a----gc--------tc---ggac-----attcgt--------g--tgaaag-a-
------c---a-------------tt------a---t-ta-----at-----------ct
cag----ag-ag--cc---t----ttt----tt--tggg------aa---at-----t--
---ta---aag--------gtta--------a----at---aaaa----ata--------
------------------------------------------------------------
------------------------------------------------------------
------------------------------------------------------------
------------------------------------------------------------
------------------------------------------------------------
------------------------------------------------------------
--
>CR1-12_DR|541331
------------------------------------------------------------
------------------------------------------------------------
------------------------------------------------------------
------------------------------------------------------------
------------------------------------------------------------
------------------------------------------------------------
------------------------------------------------------------
------------------------------------------------------------
------------ctggtaaaataaataaaataataataat--------------------
----aagactaggttctattactactactcatgg-tccagagattgaattggtgtcccag
tgc-a-ctatcttggaat-tttgactgatgatacactcttatttagttctcacattcagc
aattggtgaaa---ta-at-aaaagtgattt-aggcttatattttacaattaag-aacta
cctttcttttgatactaaaaaaaagct-gctgatg--caacatttatgt-caatattgga
ttacggtgatgttatcta--tatgcatgcttcgtctca-aagtc-tgcatgc--attgg-
ata--ctgtttacca-tggtgcact--aagattt--ataactcattttaaatccctta--
atcatc--------attgtgtgctg-tat-a-c---tagggtaatttggtctgctttgtc
aatt-cg-taggc------tcaagcattg--gca---cat--cc--ttgtttac-taa--
tctaaactg--ggtttactcccatcatatctacagaa-----t-------------taca
---tt-t-gt-----aaaaa--------------------gc-c-tgtccttaa----c-
--ta---tggcctt----tggt-cac-aga----ata-t---t--tat-ttgctg-tct-
gttcct--aaagtgcggactga--g-at---gg--g--gg------aaaaaggt-tt--t
t-a----aat-----ac--gcagcacttt---ttgc-atgg-aa---taatct---ac-a
a--a----ca---aaatttc-a----gtt-taaagaactga---------t---ttc---
-----actaa---ttaa---agtg----aa------aaa---aa-------gag---tat
a------------gatgattt-c-aa------aattgaaacac--aggttt------gta
ga------tg-----------t----a------gtttg---ttt----gtc----aatgt
gt------------g------------attcatgtt-----------aac----------
---------------------------------tgt----cag-------tggtt-tgtt
agac-c-cat--g-tgtc-a-----t--g--t--a----tgctgcc---t------aatc
t-t--g----g---------ca---ggac-----gctaat--------g--tagaag-a-
------g---a-----t-------tt----------t-ta-----at-----------ct
caa----tg-tt--tc--------ttt----tc--t------------------------
------------------------------------------------------------
------------------------------------------------------------
------------------------------------------------------------
------------------------------------------------------------
------------------------------------------------------------
------------------------------------------------------------
------------------------------------------------------------
--
>CR1-12_DR|541332
------------------------------------------------------------
------------------------------------------------------------
------------------------------------------------------------
------------------------------------------------------------
------------------------------------------------------------
------------------------------------------------------------
------------------------------------------------------------
------------------------------------------------------------
------------------------------------------------------------
------------------------------------------------------------
------------------------------------------------------------
------------------------------------------------------------
------------------------------------------------------------
------------------------------------------------------------
------------------------------------------------------------
------------------------------------------------------------
------------------------------------------------------------
------------------------------------------------------------
------------------------------------------------------------
--------------------------------------t---t--taa-ttactg-tct-
gcatca--gtagtgcgcactga--a-at---ag--g--aa------aaaaagct-tt--t
--a----att-----at--gcagcacctt---ttgc-atgg-aa---taacct---cc-a
a--a----ca---aagttgc-a----gtt-taaagagttgg---------a---ttc---
-----actaa---atgc---ttt------a------aaa---aa-------cat---ttt
a------------aatgattt-g-gc------gtttgaatcat--a--------------
------------------------------------------------------------
------------------------------------------------------------
------------------------------------------------------------
------------------------------------------------------------
------------------------------------------------------------
------------------------------------------------------------
------------------------------------------------------------
------------------------------------------------------------
------------------------------------------------------------
------------------------------------------------------------
------------------------------------------------------------
------------------------------------------------------------
------------------------------------------------------------
------------------------------------------------------------
--
>CR1-12_DR|541333
------------------------------------------------------------
------------------------------------------------------------
------------------------------------------------------------
------------------------------------------------------------
------------------------------------------------------------
------------------------------------------------------------
------------------------------------------------------------
------------------------------------------------------------
------------------------------------------------------------
------------------------------------------------------------
------------------------------------------------------------
------------------------------------------------------------
------------------------------------------------------------
------------------------------------------------------------
------------------------------------------------------------
------------------------------------------------------------
------------------------------------------------------------
------------------------------------------------------------
------------------------------------------------------------
------------------------------------------------------------
------------------------------------------------------------
--------------------------ctt---ttgc-atgg-aa---taatca---ac-a
a--a----ca---aacgtgc-a----gtt-taaaaaattca---------t---ttc---
-----actaa---atggt--ttt------t------aaa---aa-------gag---tat
a------------aatgattt-a-ga------acttaaatccc--aggcct------gta
ga------tgt----tttgaat----a------gtttg---ttt----gca----aatgt
gt------------g------------attcaggtt-----------aact------g--
--ttaat------tg-tt-----t-------tttgt--------------ttgtc-tgtt
agac-c-cat--g-tgac-t-----t--g--t----------------------------
-------------------------gggc-----gctctt--------g--taaaag-at
----------a-----t-------tt----------t-ta-----at-----------ct
caa----tg-tg--tc--------ttt----cc--tggt------ta---aa-----t--
---aa---agg--------ttat--------a----at----a------atg-ataat--
------------------------------------------------------------
------------------------------------------------------------
------------------------------------------------------------
------------------------------------------------------------
------------------------------------------------------------
------------------------------------------------------------
--
>CR1-12_DR|541334
------------------------------------------------------------
------------------------------------------------------------
------------------------------------------------------------
------------------------------------------------------------
------------------------------------------------------------
------------------------------------------------------------
------------------------------------------------------------
------------------------------------------------------------
------------------------------------------------------------
------------------------------------------------------------
------------------------------------------------------------
------------------------------------------------------------
------------------------------------------------------------
------------------------------------------------------------
------------------------------------------------------------
------------------------------------------------------------
---t-cc-taggc------tcaatcatta--gca---tat--ct--ttgtttat-gaa--
cctattctg--ggtttactcccctcatatatccacat-----t-------------taca
---ct-t-gt-----aaaaaacc----------------------tgtttctag----c-
--at---ta--ctt----cagttttt-atta---ag--t---t--tat-ttattg-tct-
gcatca--gtggtgcgcactga--a-at---gg--g--ta------aaagggct-tt--t
--a----aat-----at--gcagcacctt---ttgc-attg-tt---taactt---cc-a
a--a----ca---aagcggc-a----ggt-taaagagctgg---------a---ctc---
-----actac---atgc---ttt------t------aaa---aa-------gac---ttt
a------------aatgattt-g-ga------gtttgaaacat--cagcct------gta
ga------tgt----tctgttc----a------gttt----tt-aactgtc----attgt
atttgtgttttgatggatta-------atg-atgtc-----------acca------t--
--ttatt------cg-tt----------------tt----ttg------tttgtt-tgtt
aaac-a-gat--t-tg---a---ac------t--a----tactgcc---t------aatc
t-t--g----gc--------ca---ggat-----gctcct--------g--taaaag-a-
------g---a-----t-------tt----------t-ta-----at-----------ct
caa----tg-cg--ct--------ttt----ct--atgt------aa---aa-----t--
---aa---aag--------ttataaaa-aaaa----at----a------ata-ataat--
------------------------------------------------------------
------------------------------------------------------------
------------------------------------------------------------
------------------------------------------------------------
------------------------------------------------------------
------------------------------------------------------------
--
>CR1-12_DR|541335
------------------------------------------------------------
------------------------------------------------------------
------------------------------------------------------------
------------------------------------------------------------
------------------------------------------------------------
------------------------------------------------------------
------------------------------------------------------------
------------------------------------------------------------
------------------------------------------------------------
------------------------------------------------------------
--------------------------------acatttccc-------------------
------------------------------------------------------------
------------------------------------------------t-gaatattgga
ctacagtgatgttaccca--tatgcatgctt---------tgtcatgcatgc--attgg-
ata--ctgcttacca-tggtgcact--aagattt--ataattaattttaaatccctta--
cttctc--------attgtgtgttg-tat-a-c---tagggtaggttggtctgctttgtc
catt-cg-taggc------tcaagcattg--gca---tat--ct--ttgtttac-aaa--
tctatattg--ggtttactcccatcatatctccagaa-----t-------------taca
---tt-t-gt-----aaaaa--------------------ac-c-tgtccttag----c-
--ta---tggcctt----cggt-cac-agg----ata-t---t--tat-ttacta-tct-
gttcct--aaagtctggactga--g-at---gg-gg--aa------aaaaggct-tt--t
--a----aat-----ac--gcagcacctt---ttgc-atgg-aa---tactct---ac-a
a--a----ca---aaggtac-a----gtt-taaagaattga---------t---ttc---
-----actaa---atgc---ttt------c------aaa---aa-------gag---tat
a------------aatgattt-g-ga------aattataacacagaggctt------tta
ga------tgt----tttgaat----a------gtttg---ttt----gtc----aatgt
gt------------g------------attcatgtt-----------aact------g--
--ttaat------tg-tt-----t-------tttgt----ttg-------ttgtc-tgtt
agac-c-cat--g-tgac-t-----t--g-----a----tactgcc---t------aatc
t-t--g----gc--------aa---ggac-----gctctt--------a--taaaaa-a-
------g---a-----t-------tt----------t-ta-----at-----------ct
caa----tg-tg--tt--------ttt----cc--tggt------aa---aa-----t--
---aa---atg--------ttat--------a----at----a------ata-ataa---
------------------------------------------------------------
------------------------------------------------------------
------------------------------------------------------------
------------------------------------------------------------
------------------------------------------------------------
------------------------------------------------------------
--
>CR1-12_DR|541336
------------------------------------------------------------
------------------------------------------------------------
------------------------------------------------------------
------------------------------------------------------------
------------------------------------------------------------
------------------------------------------------------------
------------------------------------------------------------
------------------------------------------------------------
------------------------------------------------------------
------------------------------------------------------------
------------------------------------------------------------
------------------------------------------------------------
------------------------------------------------------------
------------------------------------------------------------
------------------------------------------------------------
------------------------------------------------------------
------------------------------------------------------------
------------------------------------------------------------
------------------------------------------------------------
------------------------------------------------------------
------------------------------------------------------------
---------t-----at--gcagcacctt---ttgc-atgg-aa---taatc-------a
a--a----ca---aagttgc-a----gtt-taaagaattta---------t---ttc---
-----actaa---atgc---ttt------c------aaa---aa-------gag---tgt
a------------aatgatta-g-ga------atttataacacacaggctt------gta
ga------tgt----tttgact----a------gtttg---ttt----gtc----aatgt
gt------------g------------attcatgta-----------aact---------
---taat------tg-tt-----t-------gatgt----ttg-------ttgtc-tgtt
agac-c-cat--c-tgac-a-----t--g--t--a----tactgcc---t------aatc
t-t--g----ga--------ca---ggat-----gctctt--------g--taaaag-a-
------g---a-----t-------ct----------t-ta-----at-----------ct
caa----tg-tg--tc--------ttt----cc--tagt------aa---aa-----t--
---aa---agg--------ttat--------a----at----a------ata-ataat--
------------------------------------------------------------
------------------------------------------------------------
------------------------------------------------------------
------------------------------------------------------------
------------------------------------------------------------
------------------------------------------------------------
--
>CR1-12_DR|541337
------------------------------------------------------------
------------------------------------------------------------
------------------------------------------------------------
------------------------------------------------------------
------------------------------------------------------------
------------------------------------------------------------
------------------------------------------------------------
------------------------------------------------------------
------------------------------------------------------------
------------------------------------------------------------
------------------------------------------------------------
------------------------------------------------------------
------------------------------------------------------------
------------------------------------------------------------
------------------------------------------------------------
------------------------------------------------------------
------------------------------------------------------------
------------------------------------------------------------
------------------------------------------------------------
----------------------------gg------------------------------
---------------------a--a---------------------aaaaggct-tt--t
--a----aat-----at--gcagcacctt---tggt-atgg-aa---taacct---tc-a
a--a----ca---agtgtgc-a----gtt-taaagagttgg---------t---ttc---
-----actac---atgc---ttt-------------aaa---aa-------aagat-ttt
a------------aatgattc-a-ga------gtttaaaacat--tagcct------gta
aa------tgt----tctgaat----a------gtttt---taa--ctgtc----attgc
at------------ggata--------aattatgtt-----------ttct------g--
--tcattt-----tattt-----tat--ctttttat---gttg-----gtttgtt-tgtt
aaac-c-cat--g-tgaa-c-----t--g--t--a----tactgcc---t------aatc
t-t--g----gc--------ca---ggac-----gctctt--------g--taaaag-a-
----------------t-------tt----------ttta-----at-----------ct
caa----tg------------ggtttt----cc--tagt------aa---aa-----t--
---aa---agg--------ttatc------------at----a------ata-ataat--
------------------------------------------------------------
------------------------------------------------------------
------------------------------------------------------------
------------------------------------------------------------
------------------------------------------------------------
------------------------------------------------------------
--
>CR1-12_DR|541338
------------------------------------------------------------
------------------------------------------------------------
------------------------------------------------------------
------------------------------------------------------------
------------------------------------------------------------
------------------------------------------------------------
------------------------------------------------------------
------------------------------------------------------------
------------------------------------------------------------
------------------------------------------------------------
------------------------------------------------------------
------------------------------------------------------------
------------------------------------------------------------
------------------------------------------------------------
------------------------------------------------------------
------------------------------------------------------------
------------------------------------------------------------
------------------------------------------------------------
------------------------------------------------------------
------------------------------------------------------------
------------------------------------------------------------
------------------------------------------------------------
------------------------------------------------------------
------------------------------------------------------------
---------------------------------------acac--tggttt------gta
ga------tgt----tttgaat----a------g-------ttt----gtc----attgt
a--------------------------attcatggt-----------aact------g--
--ttaatatt---ta-tt-----t-------tttat----ttt------tttgtc-tatg
agac-t-cac--a-cgac-a-----t--g--t--a----tactgcc---c------aatc
t-t--g----gc--------ca---ggac-----actcat--------g--ttaaat-a-
------g---a-----t-------tt----------t-ta-----at-----------ct
caa----tg-tg--tc--------ttt----cc--tggt------aa---aa-----t--
---aa---agg--------ttat--------a----at----a------ata-ataat--
------------------------------------------------------------
------------------------------------------------------------
------------------------------------------------------------
------------------------------------------------------------
------------------------------------------------------------
------------------------------------------------------------
--
>CR1-12_DR|541339
------------------------------------------------------------
------------------------------------------------------------
------------------------------------------------------------
------------------------------------------------------------
------------------------------------------------------------
------------------------------------------------------------
------------------------------------------------------------
------------------------------------------------------------
------------------------------------------------------------
------------------------------------------------------------
------------------------------------------------------------
------------------------------------------------------------
------------------------------------------------------------
------------------------------------------------------------
------------------------------------------------------------
------------------------------------------------------------
------------------------------------------------------------
------------------------------------------------------------
------------------------------------------------------------
------------------------------------------------------------
------------------------------------------------------------
------------------------------------------------------------
------------------------------------------------------------
------------------------------------------------------------
------------------ttt-a-ga------aattaaaacac--agtctt------gca
ga------tga----tttgaat----a------gtttg-----t----gtc----a--gt
gt------------t------------attcatgtt-----------aact------g--
--tcgat------tg-tt-----t-------tttgt----ttg-------ttgtt-tgtt
agtc-c-cat--g-tgat-g-----t--g--t--a----tactgcc---t------aatc
t-t--g----gc--------ca---gggc-----aagatt--------c--ttaa-----
------------------------------------t-ga-----at-----------ct
taa----tg-tg--tc--------ttt----cc--tggt------aa---aa-----t--
---aa---cgg--------ttat--------a----at----a------ata-ataat--
------------------------------------------------------------
------------------------------------------------------------
------------------------------------------------------------
------------------------------------------------------------
------------------------------------------------------------
------------------------------------------------------------
--
>CR1-12_DR|541340
------------------------------------------------------------
------------------------------------------------------------
------------------------------------------------------------
------------------------------------------------------------
------------------------------------------------------------
------------------------------------------------------------
------------------------------------------------------------
------------------------------------------------------------
------------------------------------------------------------
------------------------------------------------------------
------------------------------------------------------------
------------------------------------------------------------
------------------------------------------------------------
------------------------------------------------------------
------------------------------------------------------------
------------------------------------------------------------
------------------------------------------------------------
----tactg--ggtttactcccatcatatctccagaa-----t-------------tata
---tt-t-gt-----aaaaa--------------------gc-c-tgttcttaa----c-
--ta---tggtttt----cgct-cac-agg----ata-t---t--tat-ttactc-tct-
gtccct--aaagtgcggactga--g-at---gg-gg--aa------aaaaggct-tt--t
--a----agt-----ac--gcagcacctt---ttgc-ttgg-aa---ttatct---gc-a
a--a----ca---cagttgc-a----gtt-caaagacttga---------t---ttc---
-----actac---atgc---ttt------t------aaa---aa-------gact--aga
a------------aaagtttt-a-ga------agttgaaacac--aggttt------gta
ga------tgt----tttgaat----a------g-ttg---tca--------------gt
gt------------g------------attcatgtt-----------aact------t--
--taaat------tt-tt-----tt----tgtttgt----ttg-------ttgtc-tgtt
ggac-t-cat--g-tgac-t-----t--g--t--g----tactgcc---t------aatc
t-t--g----gc--------ca---ggac-----gctctt--------g--taaaat-c-
------a---a-----t-------tt----------t-ta-----at-----------ct
caa----tg-tg--tc--------ttt----cc--tggt------aa---aa-----t--
---aa---agg--------ttat--------a----at----a------ata-ataa---
------------------------------------------------------------
------------------------------------------------------------
------------------------------------------------------------
------------------------------------------------------------
------------------------------------------------------------
------------------------------------------------------------
--
>CR1-12_DR|541341
------------------------------------------------------------
------------------------------------------------------------
------------------------------------------------------------
------------------------------------------------------------
------------------------------------------------------------
------------------------------------------------------------
------------------------------------------------------------
------------------------------------------------------------
------------------------------------------------------------
------------------------------------------------------------
------------------------------------------------------------
------------------------------------------------------------
------------------------------------------------------------
------------------------------------------------------------
------------------------------------------------------------
------------------------------------------------------------
------------------------------------------------------------
------------------------------------------------------------
------------------------------------------------------------
------------------------------------------------------------
------------------------------------------------------------
------------------------------------------------------------
---------------------------tt-taaagagttgc---------t---ttc---
-----actag---ctac---ttt------a------aaa---aa-------agt------
----------------------g-aa------attttaaacat--tggcct------gta
ga------tgt----tctgtgt----a------gttt----tt-------c----atttg
atgcgtgttttgatggatga-------atg-atatt-----------ctct------gt-
-------------------------------------------------tatgtt-tgtt
aaac-c-cac--g-tg---a---act--c--t--a----tactgcc---t------aatc
t-t--g----gc--------ca---ggac-----gttctt--------g--taaatg-a-
------t---a-----t-------tt----------t-ta-----at-----------ct
taa----tg-tgt-tt--------tttt---cc--tggt------aa---ta-----t--
---aa---agg--------ctat--------a----gt----a-----------------
------------------------------------------------------------
------------------------------------------------------------
------------------------------------------------------------
------------------------------------------------------------
------------------------------------------------------------
------------------------------------------------------------
--
>CR1-12_DR|541342
------------------------------------------------------------
------------------------------------------------------------
------------------------------------------------------------
------------------------------------------------------------
------------------------------------------------------------
------------------------------------------------------------
------------------------------------------------------------
------------------------------------------------------------
------------------------------------------------------------
------------------------------------------------------------
------------------------------------------------------------
------------------------------------------------------------
------------------------------------------------------------
------------------------------------------------------------
------------------------------------------------------------
------------------------------------------------------------
------------------------------------------------------------
------------------------------------------------------------
------------------------------------------------------------
------------------------------------------------------------
------------------------------------------------------------
------------------------------------------------------------
------------------------------------------------------------
------------------------------------------------------------
----------------------------------------------gatct------gta
ga------tgt----tctgaat----a------gtttt------aattgtcacgttttgt
gtgtgtattttgatgaac------------------------------------------
------------------------------------------------------------
-------------------------t--a--t--a----tactgct---t------aatc
t-t--g----gc--------ca---ggac-----gctctt--------g--tgaagg-a-
------------ttttt-------tt----------t-aa-----tt-----------ct
taa----tg-tg--ct--------tttt---cc--tact------aa---aa-----t--
---aa---agg--------ctat--------a----at----a------ata-ataat--
------------------------------------------------------------
------------------------------------------------------------
------------------------------------------------------------
------------------------------------------------------------
------------------------------------------------------------
------------------------------------------------------------
--
>CR1-12_DR|541343
------------------------------------------------------------
------------------------------------------------------------
------------------------------------------------------------
------------------------------------------------------------
------------------------------------------------------------
------------------------------------------------------------
------------------------------------------------------------
------------------------------------------------------------
------------------------------------------------------------
------------------------------------------------------------
------------------------------------------------------------
------------------------------------------------------------
------------------------------------------------------------
------------------------------------------------------------
---------ttacca-cggtgcact--tagattt--ataactaatttcaaatccctta--
ctcatc--------attgtgtgctg-tat-a-c---tagggtaggttggtctgctttgtc
catt-cg-taggc------tcaagcattg--gca---tat--cc--ttgtttac-aaa--
tctatactg--ggtttactcccatcatatctccagaa-----t-------------taca
---tt-t-gt-----aaaaa--------------------gc-c-tgttcttaa----c-
--ta---tggtctt----cggt-cac-agg----ata-g---t--tat-ttactg-tct-
gttact--aaattgcggactga--g-at---gg-gg--aa------aaaaggct-tt--t
--a----agt-----ac--gcagcacctt---ttgc-ttgg-aa---taatct---gc-a
a--a----ca---cagttgc-a----gtt-caaagacttga---------t---ttc---
-----actac---atgc---ttt------t------aaa---aa-------gac---tat
a------------aaagattt-a-ga------agttgaatctc--aggttt------gta
ga------tgt----ttttaat----a------g--tg---tca--------------gt
gt------------g------------attcatgtt-----------aact------g--
--taaat------tg-tt-----t-------tttgt----ttg-------ttgtc-tgtt
ggac-t-cat--g-tgac-t-----t--g--t--g----tacggcc---t------aatc
t-t--g----gc--------ca---ggac-----gctctt--------g--taaaag-a-
------g---a-----t-------tt----------t-ta-----at-----------ct
taa----tg-cg--tc--------ttt----cc--tggt-----aaa---aa-----t--
---aa---agg--------ttat--------a----at----a------atg-ataatg-
---------------------------------------------------------agc
ctaggtcctattg----------ctactacacatggtgcacagattgaattggtgtccca
gtacaaatatcttgaaattttaattgatgatacactttctt-tagtactcacattcagca
acataaaaattttaaagtgattttagg---cttctattttgaaatt-----aaaaactgc
ctttttt-tgctaaa---aagctgactgaggcaacattcatgtgttatctatatgcatgc
ttcgtctcaaagtctgaatgca--------------------------------------
--
>CR1-12_DR|541344
------------------------------------------------------------
------------------------------------------------------------
------------------------------------------------------------
------------------------------------------------------------
------------------------------------------------------------
------------------------------------------------------------
------------------------------------------------------------
------------------------------------------------------------
-----ttaaacgctgataaaaca---aaactcatgttattttcaaattaaaaacaaacta
agcaaaag-------ctttcactactactcatgg-tgcagagattgaatgggtgtcccag
tacaa-atatcatgggat-gttaattgatgatacactttcttttagttctcacattcagc
aatagctgaac---aa-attaaaagtgattttaggcttctgttttagaattaag-atctg
cctttcttttg-------------------------------------------------
------------------------------------------------------------
------------------------------------------------------------
------------------------------------------------------------
------------------------------------------------------------
------------------------------------------------------------
------------------------------------------------------------
------------------------------------------------------------
------------------------------------------------------------
------------------------------------------------------------
------------------------------------------------------------
------------------------------------------------------------
------------------------------------------------------------
------------------------------------------------------------
------------------------------------------------------------
------------------------------------------------------------
------------------------------------------------------------
------------------------------------------------------------
------------------------------------------------------------
------------------------------------------------------------
------------------------------------------------------------
------------------------------------------------------------
------------------------------------------------------------
------------------------------------------------------------
------------------------------------------------------------
------------------------------------------------------------
------------------------------------------------------------
--
>CR1-12_DR|627273
------------------------------------------------------------
------------------------------------------------------------
------------------------------------------------------------
------------------------------------------------------------
------------------------------------------------------------
------------------------------------------------------------
------------------------------------------------------------
------------------------------------------------------------
------------------------------------------------------------
------------------------------------------------------------
------------------------------------------------------------
------------------------------------------------------------
----------------------------gttgagg--caacattcatgt-cgacattgga
ctacggtgatgtaatcta--tacgcatgcttcgtctca-atgtc-taaatgc--attgg-
ata--ctgtttacca-cggtgcact--aagatttcaataactaattttaaatccctta--
ctcatc--------attgtgtgctg-tat-a-c---tagggtag---ggtctgctttgtc
catt-cg-taggc------tcaagcattt--tca---tgt--tc--ttgtttac-aaa--
tctatactg--ggattactcccatcatagctccagaa-----t-------------tatt
---tt-t-gt-----aaaaa--------------------gc-c-tgttcttaa----c-
--ta---tggtctt----cgct-cac-agg----ata-t---t--tat-ttactc-tct-
gtccct--aaagtgcggactga--g-at---gg--g--aa------ataaggct-tt--t
--a----agt-----ac--gcagcacctt---ttgc-ttgg-aa---taatct---gc-a
a--a----ca---cagttgc-a----gtt-caaagacttga---------t---ttc---
-----actgc---atgc---ttt------t------taa---aa-------gac---tat
a------------aaagtttt-a-aa------agttggaacac--aggttt------gta
ga------tgt----tttgaat----a------g-ttg---tca--------------gt
gt------------g------------attcatgtt-----------aact------t--
--taaat------tg-tt-----t-------tttgt----ttg-------ttgtc-tgtt
ggac-t-cat--g-tgac-t-----t--g--t--g----tactgcc---t------aatc
t-t--g----gc--------ca---ggac-----gttctt--------g--taaaag-a-
------g---a-----t-------tt----------t-ta-----at-----------ct
caa----tg-tg--tc--------tat----cc--tggt------aa---aa-----t--
---aa---agg--------ttat--------a----at----a------ata-ataat--
------------------------------------------------------------
------------------------------------------------------------
------------------------------------------------------------
------------------------------------------------------------
------------------------------------------------------------
------------------------------------------------------------
--
>CR1-12_DR|627274
------------------------------------------------------------
------------------------------------------------------------
------------------------------------------------------------
------------------------------------------------------------
------------------------------------------------------------
------------------------------------------------------------
------------------------------------------------------------
------------------------------------------------------------
------------------------------------------------------------
------------------------------------------------------------
------------------------------------------------------------
------------------------------------------------------------
------------------------------------------------------------
------------------------------------------------------------
------------------------------------------------------------
------------------------------------------------------------
------------------------------------------------------------
------------------------------------------------------------
------------------------------------------------------------
------------------------------------------------------------
------------------------------------------------------------
------------------------------------------------------------
------------------------------------------------------------
---------------------------------------------------aag------
-------------aaggcttttat------------------------------------
-t------tac----gcagc----------------tc---cctcc--gct---tgggat
at----------------------------------------------------------
--tctaa----------------------ctctggtc---ttg-------ctgct-t---
---------------------------------------------------------att
t-t--t----gc--------ca---ggac-----actcct--------g--tgaaag-g-
------g---a-------------tt------a---t-ta-----at-----------ct
cag----ag-ag--ta---a----ttt----ct---ggt------ta---aa-----t--
---aa---tgg--------tt---------------------------------------
------------------------------------------------------------
------------------------------------------------------------
------------------------------------------------------------
------------------------------------------------------------
------------------------------------------------------------
------------------------------------------------------------
--
>CR1-12_DR|627275
------------------------------------------------------------
------------------------------------------------------------
------------------------------------------------------------
------------------------------------------------------------
------------------------------------------------------------
------------------------------------------------------------
------------------------------------------------------------
------------------------------------------------------------
------------------------------------------------------------
------------------------------------------------------------
------------------------------------------------------------
------------------------------------------------------------
------------------------------------------------------------
------------------------------------------------------------
------------------------------------------------------------
---------------------------------------------------------gtc
catt-cg-taggc------tcaagcagtg--gca---tat--ct--ttgtttac-aaa--
tctatattg--ggtttactcccatcatatctccagaa-----t-------------taca
---ct-t-gt-----aaaaa--------------------gc-c-tgtccttag----c-
--ta---tggcctt----cggt-caa-agg----ata-t---t--tat-ttactg-tct-
gttcct--aaagtgcgga------------------------------------------
------------------------------------------------------------
------------------------------------------------------------
------------------------------------------------------------
------------------------------------------------------------
------------------------------------------------------------
------------------------------------------------------------
------------------------------------------------------------
------------------------------------------------------------
------------------------------------------------------------
------------------------------------------------------------
------------------------------------------------------------
------------------------------------------------------------
------------------------------------------------------------
------------------------------------------------------------
------------------------------------------------------------
------------------------------------------------------------
------------------------------------------------------------
------------------------------------------------------------
--
>CR1-12_DR|627276
------------------------------------------------------------
------------------------------------------------------------
------------------------------------------------------------
------------------------------------------------------------
------------------------------------------------------------
------------------------------------------------------------
------------------------------------------------------------
------------------------------------------------------------
------------------------------------------------------------
------------------------------------------------------------
------------------------------------------------------------
------------------------------------------------------------
------------------------------------------------------------
------------------------------------------------------------
------------------------------------------------------------
------------------------------------------------------------
------------------------------------------------------------
------------------------------------------------------------
------------------------------------------------------------
-----------------------------------------------t-ttactc-act-
gtccct--aaagtgcggactga--g-at---gg-gg--aa------aaaaggct-tt--t
--a----agt-----ac--gcagcacctt---ttgc-ttgg-aa---taatct---gc-a
a--a----ca---cagttgc-a----gtt-caaagacttga---------t---ttc---
-----actac---atgc---ttt------t------aaa---aa-------gac---aat
a------------aaagtttt-a-ga------agttgaaacac--aggttt------gta
ga------tgt----tttgaat----a------g-ttg---tca--------------gt
gt------------a------------attcatgtt-----------aact------g--
--taaat------ta-tt-----t-------tttgt----ttg-------ttgt------
------------------------------------------------------------
------------------------------------------------------------
------------------------------------------------------------
------------------------------------------------------------
------------------------------------------------------------
------------------------------------------------------------
------------------------------------------------------------
------------------------------------------------------------
------------------------------------------------------------
------------------------------------------------------------
------------------------------------------------------------
--
>CR1-12_DR|627277
------------------------------------------------------------
------------------------------------------------------------
------------------------------------------------------------
------------------------------------------------------------
------------------------------------------------------------
------------------------------------------------------------
------------------------------------------------------------
------------------------------------------------------------
------------------------------------------------------------
------------------------------------------------------------
------------------------------------------------------------
------------------------------------------------------------
------------------------------------------------------------
------------------------------------------------------------
------------------------------------------------------------
-------------------------------------------------gtctttttgtc
catt-ga-taggc------tcaagcattc--tgg---tat--ct--ttgtttac-aaa--
tatatgttg--agtttactcccatcatatctacagaa-----t-------------ttca
---tt-t-gt-----aaaaatgta-------------ac-at-t-tgtcgttag----c-
--ta---aggcctt----tggt-cac-agg----ata-c---t--tac-taactg-tct-
gtcccg--acagtgcagactga--g-att--gg--a--aa------agaaggct-tt--t
caa---taat-----aaacacagaactat---ttgc-atgg-aa---taatct---ac-a
a--a----ca---aagttgc-a----gtt-taaataattga---------t---ttc---
-----actaa---atgc---ttt-----------ggaaa---aa-----aagag---tat
a------------aatgatta-a-ga------aattgagacac--gagctt------gta
ga------agt----tt-------------------------------------------
------------------------------------------------------------
--------------------------------------------------------tgtt
agac-c-cat--g-taac------aa--g--t--a----tactgcc---t------attc
t-t--g----gc--------ca---ggac-----gctctt--------g--taaaag-a-
------g---a-----t-------gt----------t-ta-----at-----------ct
caa----tg-tg--tc--------cct----cc--ttgt------aa---aa-----t--
---aa---agg--------ttat--------a----at----a------aca-ataat--
------------------------------------------------------------
------------------------------------------------------------
------------------------------------------------------------
------------------------------------------------------------
------------------------------------------------------------
------------------------------------------------------------
--
>CR1-12_DR|627278
------------------------------------------------------------
------------------------------------------------------------
------------------------------------------------------------
------------------------------------------------------------
------------------------------------------------------------
------------------------------------------------------------
------------------------------------------------------------
------------------------------------------------------------
------------------------------------------------------------
------------------------------------------------------------
------------------------------------------------------------
------------------------------------------------------------
------------------------------------------------------------
------------------------------------------------------------
------------------------------------------------------------
------------------------------------------------------------
------------------------------------------------------------
------------------------------------------------------------
------------------------------------------------------------
------------------------------------------------------------
------------------------------------------------------------
------------------------------------------------------------
-------------------------------------ttga---------t---ttc---
-----actaa---acgc---ttt------t------aaa---aa-------aaaag-tac
a------------aatgactt-a-ga------cactgaaacac--aggctt------gtt
ga------tgt----tttgaat----a------gtt-----att----gtt----aatgt
gt------------g------------attcatgtt-----------aact------g--
--tt-att------g-tt-----t-------tatgt----tt------gtttttt-tgtt
agac-c-cat--g-tg---a-----t--g--t--a----tactccc---t------aatc
t-t--g----gc--------ca---ggac-----gctatt--------g--taaa---a-
------g---a-----c-------tt----------t-ta-----at-----------ct
caa----tg-tg--tc--------ttt----cc--tact------aa---aa-----t--
---aa---agg--------ttat--------a----at----a------atg-ataat--
------------------------------------------------------------
------------------------------------------------------------
------------------------------------------------------------
------------------------------------------------------------
------------------------------------------------------------
------------------------------------------------------------
--
>CR1-12_DR|627279
------------------------------------------------------------
------------------------------------------------------------
------------------------------------------------------------
------------------------------------------------------------
------------------------------------------------------------
------------------------------------------------------------
------------------------------------------------------------
------------------------------------------------------------
------------------------------------------------------------
----------------------------------------------------tatttcag
tacaa------------tattttattaatgatacactttattttagttctcacattcagc
aaaaaaaaaaa-------ataaaagtgattgttggcttctattttagaagtaaa-aactg
cctttcttttgatgctaaaaagaagctggttgatg--caacatttattt-caattttgga
ctgcagtgatgttatcta--tatgcatgcttcgagtc------------tgc--attgg-
ata--ctatttacca-ttgttcact--aagattt--ataactaattttaaattcctta--
ctaatc--------cttgtgtgttg-tat-a-c---tagcgtaggttggtctgctctgtc
catt-cg-taggc------tcaagcattg--gta---tat--ct--ttgtttac-aaa--
tctatattg--ggtttactcccatcatatcttcataa-----t-------------tact
---tt-t-gt-----aaaaa--------------------at-c-agttcttag----c-
--ta---tggcctt----taat-cac-agg----ata-t---t--tgt-ttactg-tct-
gttcct-ca-agtgcggactga--g-at---gc--g--ga------aaaaggct-tt--t
--a----aat-----at--gcagc-------------atgg-aa---taatct---ac-a
a--a----ca---aagtagc-a----gtt-taaagaattga---------t---ttc---
-----gctaa---atgc---ttt------ta---aaaaa---aa-------gag---tat
a------------aatgattt-a-ga------aattgaa--ac--aggctt------gta
gt------tgt----tttgaaa----a------gtttg---ttt----gtc----aatgt
gt------------g------------attcttgtt-----------aatt------g--
--ttaat------tg-tt-----t-------tttgc----ttg-------ttgtc-tgtt
tgac-c-cat--g-tgac-a-----t--g--t--g----tattgcc---t------aatc
t-t--g----gc--------ca---ggat-----gctctt--------t--taaaag-a-
------g---a-----g-------tt----------t-ta-----at-----------tg
caa----tg-tg--cc--------ttt----tc--tggt------aa---aaaataat--
---aaa-taaat-------aaat--------a----aa----a------ata-aa-----
------------------------------------------------------------
------------------------------------------------------------
------------------------------------------------------------
------------------------------------------------------------
------------------------------------------------------------
------------------------------------------------------------
--
>CR1-12_DR|627280
------------------------------------------------------------
------------------------------------------------------------
tcgctgt-----------------------------------------------------
------------------------------------------------------------
------------------------------------------------------------
--------------------------------------------------ctgttag--a
cccatgtgacatat-----atatac-------------tgcctaatcttggcc-------
-----------------------aggacactcttgtataa--------------------
-------------------------gagatttttaatcttttatgtgtctttcctggtaa
aataaagg------------------------gt-ttaataaactgaattggtgtcccaa
tacaa-aaatcttggaat-tttaattgatgacacacttttttttagttctcacattcagc
aattggtgaac---aa-attaaaagtgatat-aggcttctattttagaattaag-aactg
cctttcttttgatgctaaaaagaagctggttaatg--caacatttatgt-cgatattgga
ctgcggtgatgttatcta--tatgcatgcttcgtctca-aagtc-tgcatgc--attgg-
atg--ctgttcacca-tgggatact--gagattt--atagctaattttaaattcataa--
ctcatc--------attgtgtgctg-tat-a-c---tagg-----ttggtctgctttgtc
catt-cg-taggc------tcaagcattg--gca---tat--cc--ttgtttac-aaa--
tctatactg--ggtttactcctatcatatctacagaa-----t-------------taca
---tt-a-gt-----aaaaa--------------------gc-c-tgttcttaa----c-
--ta---tggcctt----cggt-cac-agg----ata-t---t--tat-ttactg-tct-
gttcct--aaagtgcggactga--g-at---gt--g--aa------aaa-----------
------------------------------------------------------------
------------------------------------------------------------
------------------------------------------------------------
------------------------------------------------------------
------------------------------------------------------------
------------------------------------------------------------
------------------------------------------------------------
------------------------------------------------------------
------------------------------------------------------------
------------------------------------------------------------
------------------------------------------------------------
------------------------------------------------------------
------------------------------------------------------------
------------------------------------------------------------
------------------------------------------------------------
------------------------------------------------------------
------------------------------------------------------------
------------------------------------------------------------
--
>CR1-12_DR|627281
------------------------------------------------------------
------------------------------------------------------------
------------------------------------------------------------
------------------------------------------------------------
------------------------------------------------------------
------------------------------------------------------------
------------------------------------------------------------
------------------------------------------------------------
------------------------------------------------------------
------------------------------------------------------------
------------------------------------------------------------
---------------------------------------------------------ctg
cctt--ttttgatacaaaaaagaagcttgtttctg--caacttttatgt-ctgtattgga
ctattacgatgttattt--ttatgcatgcattttctca-gagtt-tgcatga--tttag-
aca--ctgtttacca-tggttcact--aaggttt--ataacaaatcttaaatccctca--
ctcatc--------attgtgagttg-tac-a----ctcgagtaggataggctgctttgtc
cact-cg-taggc------tcaagtgttg--gca---ttt--ct--tt-tttat-aaa--
ttaattctg--ggtttactcctctcacatctcc---------------------------
---------------------------------------aaa-c-tgtttatag----c-
--ta---tagcctt----cgct-ctc-agga---agt-t---t--ttt-ttattg-tct-
gtacca--gtggagcgtactga--a-ct---ag--g--aa------aaaagctt--t--t
--a----aat-----at--ggtgcacctt---ttgc-atgg-aa---taacct---ac-a
a-ac----aa---aagtgga-a----gtt-taaatagttgg---------t---ttc---
-----actgc---atgc---t--------------------------------t---ttt
a------------aatgattt-g-ga------gtttaaaacat--tggcct------gta
ga------tgt----tctgaat----a------gttt----t--aactgtc----a----
-------------------------------ttgtt-----------acct------g--
-----------------------------------------------------------t
aaac-c-cat--g-tg---a---act--g--t--a----tactgtc---t------aatc
t-t--g----gc--------ca---ggaa-----gctaat--------g--taaaag-a-
------g---a----tt-------tt----------t-ta-----at-----------ct
aag----tg-tg--ct--------ttt----cc--tggt------aa---aa-----a--
---ag---gta--------tatt--------a----at----a------ata-ataat--
------------------------------------------------------------
------------------------------------------------------------
------------------------------------------------------------
------------------------------------------------------------
------------------------------------------------------------
------------------------------------------------------------
--
>CR1-12_DR|627282
------------------------------------------------------------
------------------------------------------------------------
------------------------------------------------------------
------------------------------------------------------------
------------------------------------------------------------
------------------------------------------------------------
------------------------------------------------------------
------------------------------------------------------------
------------------------------------------------------------
------------------------------------------------------------
------------------------------------------------------------
------------------------------------------------------------
------------------------------------------------------------
------------------------------------------------------------
------------------------------------------------------------
----------------------------------------------------------tt
catt-cg-taggt------tcaagcattg--aca---aat--ct--ttgtttgc-aaaaa
tctaaattg--agtttatgatcatgatatctccagaa-----t-------------taca
---ttgt-aa-----aaaaa--------------------ac-t-tgtgcttag----c-
--aa---tggcctt----cggt-cac-aag----ata-t---t--tat-ttactg-tct-
gttcct--aaagtgcagactga--g-at----g--g--ga---aa--aaaggtt-tt--t
--a----aat-----ac--gcagcacctt---ttgc-ataa----------tt---at-c
c--a----ca---aagttac-a----gtt-aaaaaaattgg---------t---ttc---
-----actaa---atg-----ct------tt----taaa---aa-------gag---tat
a------------aatggttt-a-ga------aattggaatac--aggctt------gtg
ga------tgt----tttgaat----a------gtttt---gtc-----------aatgt
gt------------t------------attcatgtt-----------aact------g--
--tcaat------tg-tt-----t-------tttgt----ttg-------ttgtc-tgtt
agac-c-cat--g-tgac-a-----t--g--c--a----tactacc---t------agcc
t-t--g----gc--------ca---ggac-----gctttt--------g--taaaag-a-
------g---a-----t-------tt----------t-ta-----at-----------ct
caa----tg-tg--cc--------ttt----cc--tggtgg--taaa---aa-----t--
---aa---agg--------ttat--------a----at----a------ata-ataat--
------------------------------------------------------------
------------------------------------------------------------
------------------------------------------------------------
------------------------------------------------------------
------------------------------------------------------------
------------------------------------------------------------
--
>CR1-12_DR|627283
------------------------------------------------------------
------------------------------------------------------------
------------------------------------------------------------
------------------------------------------------------------
------------------------------------------------------------
------------------------------------------------------------
------------------------------------------------------------
------------------------------------------------------------
------------------------------------------------------------
------------------------------------------------------------
------------------------------------------------------------
------------------------------------------------------------
------------------------------------------------------------
------------------------------------------------------------
------------------------------------------------------------
------------------------------------------------------------
------------------------------------------------------------
------------------------------------------------------------
------------------------------------------------------------
------------------------------------------------------------
----------------------------------------------aagaggct-tt--t
--a----gat-----at--gcagcacctt---tggc-atgg-aa---taacct---gc-g
aaaa----aa---aaattgc-a----gtt-tgaagaattgg---------t---ttc---
-----gctgc---atac---ttt------a-----aaaa---aa-------gat---ttc
a------------catgattt-g-ga------atttaaaacat--tggcct------gta
ga------tgt----tctgact----a------gttta------aattgtc----atttt
atgtgtgccttgatggatga-------ata-ttgca-----------atta------g--
--tta------------------------------------------------tt-tgtt
aaac-t-c----g-tg---a---gct--t--t--a----tgctgct---t------aact
t-t--t----gt--------ca---ggaa-----gaagag--------a--taaaagtag
----aag---atttttt-------tt----------t-aa-----at-----------cc
caa----tg-tg--tt--------tttt---cc--tgct------aa---aa-----t--
---aa---agg--------ctat--------t----at----a------ata-a------
------------------------------------------------------------
------------------------------------------------------------
------------------------------------------------------------
------------------------------------------------------------
------------------------------------------------------------
------------------------------------------------------------
--
>CR1-12_DR|627284
------------------------------------------------------------
------------------------------------------------------------
------------------------------------------------------------
------------------------------------------------------------
------------------------------------------------------------
------------------------------------------------------------
------------------------------------------------------------
------------------------------------------------------------
------------------------------------------------------------
------------------------------------------------------------
------------------------------------------------------------
------------------------------------------------------------
------------------------------------------------------------
------------------------------------------------------------
------------------------------------------------------------
-----------------------------------------------------------c
cgtc-ca-cagcc------tcaagcattg--gct---tat--ct--ttgtttac-aaa--
tctatattg--ggtttactccattcatatttccagaa-----t-------------taca
---tt-t-gc-aaaaaaaaaaaaa---------------aac---tgtccttag----c-
--ta---tggcctt----cggt-cac-agga-------t---t-ttat-ttactg-cct-
gttcct--aaagtgcagactga--g-atg--gg--g--ga------aaaaggct-tt--t
--a----aat-----ac--gcagcacctt---ttgc-atgc-ag---taatct---ac-a
a--a----ca---aatatgc-a----gct-taaagaattga---------t---tta---
-----actaa---atgc---tttgacagatggggaaaaattaaatacgcttgatttatat
aaaggttta----aatgattt-a-ta------acttgaagcac--agactt------gta
ga------tgt----gttgact----a------gtttg---------------tcaatgt
gtg------------------------attcctgtt-----------aact------g--
----------------tt-------------tttgt----ttg-------ttgtc-tgtt
agac-c-cat--g-tgac---c---t--g--t--a----tactgcc---t------aatc
t-t--g----ac--------ca---ggac-----gctctt--------g--taaatt---
-----tg-aaa-----t-------tt----------tttt-----at-----------cc
caa----tg-tg--tc--------ttt----cc--tagt------aa---aa-----t--
-------aaag--------ttatt------------att----------ata-gtcat--
------------------------------------------------------------
------------------------------------------------------------
------------------------------------------------------------
------------------------------------------------------------
------------------------------------------------------------
------------------------------------------------------------
--
>CR1-12_DR|627285
------------------------------------------------------------
------------------------------------------------------------
------------------------------------------------------------
------------------------------------------------------------
------------------------------------------------------------
------------------------------------------------------------
------------------------------------------------------------
------------------------------------------------------------
------------------------------------------------------------
------------------------------------------------------------
------------------------------------------------------------
------------------------------------------------------------
------------------------------------------------------------
------------------------------------------------------------
------------------------------------------------------------
------------------------------------------------------------
------------------------------------------------------------
------------------------------------------------------------
------------------------------------------------------------
------------------------------------------------------------
------------------------------------------------------------
------------------------------------------------------------
------------------------------------------------------------
----------------------------------------------------------at
g------------aatgattt-g-ga------atgtgacacat--tggcct------gta
ga------tgt----tcagagt-----------gctt----tt-aactgtc----atgtt
ttg---------atggatga-------atg-atgtt-----------acct------g--
--t---------------------------------------------------------
-tac-t-cat--g-tg---a---act--g--t--a----tactgct---t------catc
t-c--g----gc--------ca---ggac-----actctt--------g--taaaag-a-
------g---a-----t-------tt----------t-ta-----at-----------ct
caa----tg-tg--ct--------tttttcccc--ttgt------aa---aa-----t--
---aa---agg--------ttat--------a----at----a------ata-ataat--
------------------------------------------------------------
------------------------------------------------------------
------------------------------------------------------------
------------------------------------------------------------
------------------------------------------------------------
------------------------------------------------------------
--
>CR1-12_DR|627286
------------------------------------------------------------
------------------------------------------------------------
------------------------------------------------------------
------------------------------------------------------------
------------------------------------------------------------
------------------------------------------------------------
--gacgatacagtc-----atatacacggctgcatctacacctaatctggccctttctca
tctac-agatc-----gctttttaatgtttttcaacatagtttaattaagttaaaa---t
tagttttaaatgccaataaaaca---aaacttatgctattttcaaattcaaaacaaacca
agcaaaaactaggtcctactactactactcatgg-tgcaaagattaaattagtgtcccag
tataa-atatcttgaaat-tttaattgatgatacattttc--ttagtactcacattcagc
aattggtgaaa---aatattaaaagtgattttaggcttctattctagaattagg-aactg
cctttattttgatgctaaaaataagctgtttaaat--caacattcatgt-cgacattgga
ctacggtgaagttatctg--tatgcatgcttcatctca-aagtc-tgaatgc--attgg-
ata--ctgtttacca-tggtgcact--aagattt--ataactaattttaaatccctaa--
ctcatc--------attgtgtgctg-tat-a-c--------taggttggtctgctttgtc
catt-ca-taggt------tcaagcattg--gca---tat--cc--ttgtttac-aaa--
cctatacaa--ggtttactcccatcatatttacagaa-----t-------------taca
---tt-t-gt-----aaaaa--------------------gg-c-tgttcttaa----c-
--ta---tgatctt----cggt-cac-agg----ata-t---t--tat-ttactg-tct-
gtccct--aaagtgcggactga--g-at---g---g--ga---aa--aaaggct-tt--t
--a----agt-----ac--gcagtacatt---ttgc-ttgg-aa---taatct---gc-a
a--a----ca---gactgtg-a----a----aaagacttga---------t---ttc---
-----actac---atgc---ttt------t------aaa---aa-------gac---tat
a------------gaagattt-a-ga------agtt-------------tt------gta
ga------tgt----tttgaat----a------gtttg---tca--------------gt
gt------------g------------attcatgtt-----------aact------g--
--taaat------tg-at-----t-------tttgt----ttg-------ttgtc-tgtg
agac-c-cat--g-tggc-a-----t--a--t--a----tactgcc---t------aatc
c-t--g----gc--------ca---ggaa-----gctctt--------g--t-aaag-a-
------g---a-----t-------tt----------t-ta-----at-----------ct
caa----tg-tg--tc--------ttt----cc--tggt------aa---aa-----t--
---aa---agg--------ttat--------t----at----a------ata-atagt--
------------------------------------------------------------
------------------------------------------------------------
------------------------------------------------------------
------------------------------------------------------------
------------------------------------------------------------
------------------------------------------------------------
--
>CR1-12_DR|627287
------------------------------------------------------------
------------------------------------------------------------
------------------------------------------------------------
------------------------------------------------------------
--------------------------ttcaatattggggcctcttctttttac-------
-tatatatataaataatattgatcaaaatat-caaaaatgccaatttttattattatata
cggatgataccgtt-----atatacacggctgcatctacacctaatctggccctttctca
actgc-agatc-----gc-tttcaatgtacttcaacaaaatct----gagttaaaa---t
tagttttaaatgccaataaaact---aaacttttgttattttcaaattcaaaacaagcca
agcaaaaactaggtcctgttactactactcatgg-tgcagagattgaattagtgtcccag
tacaa-atatcttggaat-tttaattgatgatacactttcttttagtactcacattcagc
aattggtgaaa---aatattaaaagtgattttaggcttctattttagaattaag-aactg
cctttcttttgatgctaaaaagaagctagttgagg--caacattcatgt-cgacattgga
ctacggtgatgtaatcta--tatgcatgcttcgtctca-atgtc-tgaatgc--attag-
ata--ctgtttacca-tggtgcact--aagattt--ataactaattttaaatccctaa--
ctcatc--------attgtgtgctg-tat-a-c---tagggtaggttggtctgctttgtc
catt-cg-taggc------tcaagcattg--gca---tat--cc--ttgtttac-aaa--
tctatactg--ggtttactcccatcatatctccagaa-----t-------------tata
---tt-t-gt-----aaaaa--------------------gg-c-tgttcttaa----c-
--ta---tggtctt----cgct-cac-agg----ata-t---t--ta---aagtg-cag-
gtccct--aaagtgcggactga--g-at---gg--g--aa------aaaaggct-tt--t
--a----agt-----ac--gcagcacctt---ttgc-ttgg-aa---taatct---gc-a
a--a----ca---cagttgc-a----gtt-caaagacttga---------t---ttc---
-----actac---atgc---ttt------t------aaa---aa-------gac---tgt
a------------aaagtttt-a-ga------agttgaaacac--aggttt------gta
ga------tgt----tttgaat----a------g-ttg---tca--------------gt
gt------------g------------attcatgtt-----------aact------g--
--taaat------tgttt-----t-------tttgt----ttg-------ttgtc-tgtt
ggac-t-cat--g-tgac-t-----t--g--t--g----tactgcc---t------aatc
t-t--g----gc--------ca---ggac-----gctctt--------g--taaaag-a-
------g---a-----t-------tt----------t-ta-----at-----------ct
------------------------ttt----cc--tggt------aa---aa-----t--
---aa---agg--------ttat--------a----at----a------ata-ataat--
------------------------------------------------------------
------------------------------------------------------------
------------------------------------------------------------
------------------------------------------------------------
------------------------------------------------------------
------------------------------------------------------------
--
>CR1-12_DR|627288
------------------------------------------------------------
------------------------------------------------------------
------------------------------------------------------------
------------------------------------------------------------
------------------------------------------------------------
------------------------------------------------------------
------------------------------------------------------------
------------------------------------------------------------
------------------------------------------------------------
------------------------------------------------------------
------------------------------------------------------------
----------------------------------------------------aa-aactg
tctttctttt-------aaacaaagcttgttgatg--caacatttatgt-cgatattgga
ctacggtgatgttatcta--tctgcatgctt---------catcaagcatgc--atctg-
ata--ctgtttacca-gggtgcact--aaaattt--atagctaatattaaatccctta--
ctcatc--------attgt----------------gtcttgtaggttgttctgctttgtc
tatt-ct-taagc------taaagcattg--gca---tat--ct--ttgtttac-aaa--
tctatatta--ggtctattccaatcatatctttaaaa-----t-------------taca
---ct-t-gt-----acaaa--------------------ac-c-tatccttag----c-
--tt---tggcctt----tggt-cac-agg----att-t---t--tat-taactg-tct-
gttcct--aaagtgcggactga--g-at---gg--g--aa---a---gaaggct-tt--t
--a----aat-----ac--acag-atctt---ttgc-atgg-aa---taatct-------
---c----ca---aagttgc-a----gtt-taaagaattga---------t---ttc---
-----actaa---atgc---ttt------t------aaa---aa-------gag---gat
a------------catgattt-a-ga------agatgacacac--cgtctt------gta
ta------tgt----tttgatt----a------gtttg---ttt----gtc----aatgt
gt------------g------------attcatttt-----------aact------g--
--taaat------tg-tt-----t-------tttgttttgttg-------ttgtc-tgtt
agac-c-cat--g-tggc-a-----t--g--t--a----tactgcc---t------aatc
t-t--g----gc--------ca---ggat-----gctctt--------g--taaaat-a-
------g---a-----t-------tt----------t-ta-----at-----------ct
taa----tg-tg--tc--------ttt----cc--tggt------aa---aa-----t--
---aa---agg--------tcat--------a----at----a------ata-ata----
------------------------------------------------------------
------------------------------------------------------------
------------------------------------------------------------
------------------------------------------------------------
------------------------------------------------------------
------------------------------------------------------------
--
>CR1-12_DR|627289
------------------------------------------------------------
------------------------------------------------------------
------------------------------------------------------------
------------------------------------------------------------
------------------------------------------------------------
------------------------------------------------------------
------------------------------------------------------------
------------------------------------------------------------
------------------------------------------------------------
------------------------------------------------------------
------------------------------------------------------------
------------------------------------------------------------
------------------------------------------------------------
--------------ctt--at---------------------------------------
---------------------------------------------cttaaatccctca--
ctcatc--------attgtg-----------------------------------ttgtc
cact-cg-taggc------tcaa-----g--gca---tat--ct--ttgttttt-aag--
tctattctg--ggtttattcccctcatatctataaac-----t-------------taca
---tt-t-gt-----aaaaa----------------------------------------
------------------------------------------------------------
------------------------------------------------------------
------------------------------------------------------------
------------------------------------------------------------
------------------------------------------------------------
------------------------------------------------------------
------------------------------------------------------------
------------------------------------------------------------
------------------------------------------------------------
------------------------------------------------------------
------------------------------------------------------------
------------------------------------------------------------
------------------------------------------------------------
------------------------------------------------------------
------------------------------------------------------------
------------------------------------------------------------
------------------------------------------------------------
------------------------------------------------------------
------------------------------------------------------------
------------------------------------------------------------
--
>CR1-12_DR|627290
------------------------------------------------------------
------------------------------------------------------------
------------------------------------------------------------
------------------------------------------------------------
------------------------------------------------------------
------------------------------------------------------------
------------------------------------------------------------
------------------------------------------------------------
------------------------------------------------------------
------------------------------------------------------------
------------------------------------------------------------
------------------------------------------------------------
------------------------------------------------------------
------------------------------------------------------------
------------------------------------------------------------
------------------------------------------------------------
------------------------------------------------------------
------------------------------------------------------------
------------------------------------------------------------
----------------------------------------------------------t-
-------------------------------------------------------tt---
--a----aac-----at--gcagcacctc---ttgc-aagg-aa---taatct---gc-a
a--a----ca---aagtttc-a---gattttcaaagtttcacc-acaaact---ttcaaa
ttt-cactacac--------ttt------------aaaa---aa-------gat---ttt
a------------aataattt-g-ga------atgtgaaacat--tggcttga-------
--------tgt----tttgact----a------gtttt------aattgtc----atttt
atgtgtgttctgatggata--------aaagatgtt-----------atct------g--
-------------ta-----------------------------------ttttt-tgtg
aaaccc------a------a---act--g--t--a----tactact---------aaatc
t-t--g----gc--------ca---ggat-----gcttta--------g--tgaaga-a-
-----gg---------t-------tt----------t-ta-----at-----------ct
caa----tg-ttc-tt--------ttt----cc--tggt------aa---aa-----t--
---aa---ata--------ctat--------g----at----a------ata-ataat--
------------------------------------------------------------
------------------------------------------------------------
------------------------------------------------------------
------------------------------------------------------------
------------------------------------------------------------
------------------------------------------------------------
--
>CR1-12_DR|627291
------------------------------------------------------------
------------------------------------------------------------
------------------------------------------------------------
------------------------------------------------------------
------------------------------------------------------------
------------------------------------------------------------
------------------------------------------------------------
------------------------------------------------------------
------------------------------------------------------------
------------------------------------------------------------
------------------------------------------------------------
------------------------------------------------------------
------------------------------------------------------------
------------------------------------------------------------
------------------------------------------------------------
------------------------------------------------------------
------------------------------------------------------------
------------------------------------------------------------
------------------------------------------------------------
------------------------------------------------------------
------------------------------------------------------------
------------------------------------------------------------
------------------------------------------------------------
------------------------------------------------------------
------------------------------------------------------------
------------------------------------------------------------
---------------------------attcatgtt-----------aact------g--
--tcaatt------g-tt-----t-------tttat----tcg--------tgtc-tgtt
acac-c-cat--g-tgac-t-----t--g--t--a-------tgcc---t------aatc
t-t--g----gc--------ta---ggac-----actttg--------g--taaaag-a-
------c---a--------------t----------t-ta-----ac-----------ct
caa----tg-tg--tc--------ttt----cc--tggt------aa---aa-----t--
---aa---acg--------ttat--------a----at----a------ata-ataat--
------------------------------------------------------------
------------------------------------------------------------
------------------------------------------------------------
------------------------------------------------------------
------------------------------------------------------------
------------------------------------------------------------
--
>CR1-12_DR|627292
------------------------------------------------------------
------------------------------------------------------------
------------------------------------------------------------
------------------------------------------------------------
------------------------------------------------------------
------------------------------------------------------------
------------------------------------------------------------
------------------------------------------------------------
------------------------------------------------------------
------------------------------------------------------------
------------------------------------------------------------
------------------------------------------------------------
------------------------------------------------------------
------------------------------------------------------------
------------------------------------------------------------
------------------------------------------------------------
------------------------------------------------------------
------------------------------------------------------------
------------------------------------------------------------
------------------------------------------------------------
------------------------------------------------------------
------------------------------------------------------------
------------------------------------------------------------
------------------------------------------------------------
------------------------------------------------------------
gt------aga----actaatg-----------ctaac---tttgt--atc---------
------------------------------------------------------------
------------------------------------------------------------
---------------------------------------------------------att
t-t--g----gc--------ca---ggac-----actcct--------g--tgaaag-a-
------g---a-------------tt------a---a-ta-----gt-----------ct
cag----ca-tg--tc---t----ttt----ct---ggt------ta---aa-----t--
---ac---aaa--------taat------caa----gt---caac----ata-aaa----
------------------------------------------------------------
------------------------------------------------------------
------------------------------------------------------------
------------------------------------------------------------
------------------------------------------------------------
-----------------------------------------------------tca----
--
>CR1-12_DR|627293
------------------------------------------------------------
------------------------------------------------------------
------------------------------------------------------------
------------------------------------------------------------
------------------------------------------------------------
------------------------------------------------------------
------------------------------------------------------------
------------------------------------------------------------
------------------------------------------------------------
------------------------------------------------------------
------------------------------------------------------------
------------------------------------------------------------
------------------------------------------------------------
------------------------------------------------------------
------------------------------------------------------------
------------------------------------------------------------
------------------------------------------------------------
------------------------------------------------------------
------------------------------------------------------------
------------------------------------------------------------
------------------------------------------------------------
------------------------------------------------------------
------------------------------------------------------------
------------------------------------------------------------
---------------------------------gttgaaacac--aggttt------gta
ga------tgt----tttgaat----a------g-ttg---tc---------------gt
gt------------g------------attcatgtt-----------aact------t--
--taaat------tg-tt-----t-------tttgt----ttg-------ttgtc-tgtt
ggac-t-tac--g-tgac-t-----t--g--t--t----tactgcc---t------aatc
t-t--g----gc--------ca---ggac-----gctctt--------g--taaaag-a-
------g---a-----t-------tt----------t-ta-----at-----------ct
caa----tg-tg--tc--------ttt----cc--tggt------aa---aa-----t--
---aa---agg--------ttat--------a----at----a------ata-ataat--
------------------------------------------------------------
------------------------------------------------------------
------------------ttgatttcactatatgctttt---------------------
---aaaaagctataaaa------------------gttttagaagt-----tgaaac---
------------------------------------------------------------
------------------------------------------------------------
--
>CR1-12_DR|627294
------------------------------------------------------------
------------------------------------------------------------
------------------------------------------------------------
------------------------------------------------------------
------------------------------------------------------------
------------------------------------------------------------
------------------------------------------------------------
------------------------------------------------------------
------------------------------------------------------------
------------------------------------------------------------
------------------------------------------------------------
------------------------------------------------------------
------------------------------------------------------------
------------------------------------------------------------
------------------------------------------------------------
--------------attatgtgctg-tat-a-t---tagggtaggttggtctgctttgtc
tatt-tt-caggc------tcaagcattg--gca---tat--cc--ttgtttac-aaa--
tctatactg--ggtttactcccatcatatctacagaa-----t-------------taca
---tt-t-gt-----aaaac--------------------gc-c-tgtccttaa----c-
--ta---tagcctt----cagt-cac-agg----ata-t---t--tat-ttaccg-tct-
gttcct--aaagtgaatactgg--g-at---gg--a--ga------aaaaggct-tt--t
--a----ttt-----ac--tcagcaacttaacctgg-atgg-aa---taacct---ac-a
a--a----ca---aagttat-----tgtt-taatgatttga---------t---ttc---
-----actaa---atgc---ttt------t------aaa---aa-------ggg---tat
a------------aatgattt-a-gg------aattgaaacac--aggcct------gta
ga------tgt----tttgaat----a------gtttg---tca------------atgt
gt------------g------------aatcatgtt-----------aact------g--
--ttaag------tg--------t----------------ttg-------ttgtc-tgtt
agac-c-cat--g-tgac-a-----t--g--t--a----aaatgcc---t------aatc
t-t--g----gc--------ca---ggac-----gctttt--------g--taaaac-a-
------g---a-----t-------tt----------t-ta-----at-----------ct
caa----tg-tg--tc--------ttt----cc--tggta-----------------t--
---aa---agg--------ttat--------a----at----a------ata-ataat--
------------------------------------------------------------
------------------------------------------------------------
------------------------------------------------------------
------------------------------------------------------------
------------------------------------------------------------
------------------------------------------------------------
--
>CR1-12_DR|627295
------------------------------------------------------------
------------------------------------------------------------
------------------------------------------------------------
------------------------------------------------------------
------------------------------------------------------------
------------------------------------------------------------
------------------------------------------------------------
------------------------------------------------------------
------------------------------------------------------------
------------------------------------------------------------
------------------------------------------------------------
--------aac---aa-attcaaagtgatctt-ggcttccattttagcattaag-atctg
cctttattttgatgctataaagaagttggttgatg--caacatttatgt-tgatattaga
ctacggtgatgttattta--tatgcatgcttcgtctca-aagtc-tgaatgc--attga-
ata--ctgtt--------------------------------------------------
------------------------------------------------------------
------------------------------------------------------------
------------------------------------------------------------
------------------------------------------------------------
------------------------------------------------------------
------------------------------------------------------------
------------------------------------------------------------
------------------------------------------------------------
------------------------------------------------------------
------------------------------------------------------------
------------------------------------------------------------
------------------------------------------------------------
------------------------------------------------------------
------------------------------------------------------------
------------------------------------------------------------
------------------------------------------------------------
------------------------------------------------------------
------------------------------------------------------------
------------------------------------------------------------
------------------------------------------------------------
------------------------------------------------------------
------------------------------------------------------------
------------------------------------------------------------
------------------------------------------------------------
--
>CR1-12_DR|712508
------------------------------------------------------------
------------------------------------------------------------
------------------------------------------------------------
------------------------------------------------------------
------------------------------------------------------------
------------------------------------------------------------
------------------------------------------------------------
------------------------------------------------------------
------------------------------------------------------------
------------------------------------------------------------
------------------------------------------------------------
------------------------------------------------------------
---------tgatactaaaaagaagctggttgagg--caacattcatgt-cgacattgga
ctatggcgatgttatcta--tatgcatgcttcgtctca-aagtc-ttaatgc--tttgg-
ata--ctgtttacca-tggtgcact--aagattt--ataactaattttaaatccatta--
ctcatc--------attgtgtgcag-tac-a-c---tcgggtaggttggtctgctttgtc
cact-cg-taggc------tcgagcattg--gca---tat--cc--ttgtttac-aaa--
tctatactg--ggtttactcccattatatttacagaa-----g-------------taca
---tt-t-gt-----aaaaa--------------------gc-c-t--------------
---------gtctt----cggt-cac-agg----ata-t---t--tat-ttactg-tct-
gttcct--aaagtgtggactga--g-at---gg-----ga------aaaaggct-tt--t
--a----agt-----ac--gcagcacctt---ttgc-ttgg-aa---taatct---gc-a
a--a----ca---cagttgc-a----gtt-caaagaataga---------t---ttc---
-----actgc---atgc---ttt------t------aaa---aa-------gac---tat
a------------aaagattt-a-ga------agttgaaacac--aggttt------gta
ga------tgt----tttgaat----a------gtttg---tca--------------gt
gt------------g------------attcatgtt-----------aact------g--
--taaat------tg-tt-----t-------tttgt----ttg-------ttgtc-tgtt
ggac-t-cat--g-tgac-t-----t--g--t--g----tactgcc---t------aatc
t-t--g----gc--------ca---ggac-----actttt--------g--ttaaag-a-
------g---a-----t-------tt----------t-ta-----at-----------ct
caa----tg-tg--tc--------ttt----cc--tggt------aa---aa-----t--
---aa---agg--------ttat--------a----at----a------ata-ataat--
------------------------------------------------------------
------------------------------------------------------------
------------------------------------------------------------
------------------------------------------------------------
------------------------------------------------------------
------------------------------------------------------------
--
>CR1-12_DR|712509
------------------------------------------------------------
------------------------------------------------------------
------------------------------------------------------------
------------------------------------------------------------
------------------------------------------------------------
------------------------------------------------------------
------------------------------------------------------------
------------------------------------------------------------
------------------------------------------------------------
------------------------------------------------------------
------------------------------------------------------------
------------------------------------------------------------
------------------------------------------------------------
------------------------------------------------------------
--------------------------------------------------atccctta--
ct---c--------attgtgtgctg-tat-a-c---tagggtaggttggtctgctttgtc
catt-cg-taggc------tcaagcattt--tca---tat--tg--ttgtttac-aaa--
tctatattg--ggtttactcccatcatatctccagaa-----t-------------tata
---at-t-gt-----aaaaa--------------------gg-c-tgttcttaa----c-
--ta---tggtctt----cgct-cac-agg----ata-t---t--tat-ttactg-ttt-
gttcct--aaagtgcggactga--g-at---ggaaa--aa------aaaaggct-tt--t
--a----agt-----ac--gcagcacctt---ttgc-ttgg-aa---taatct---gc-a
a--a----ca---cagttgt-a----gtt-caaagacttga---------t---ttc---
-----tctac---atgc---ttt------t------aaa---aa-------gac---tat
a------------aaagtttt-a-ga------agttgaaacac--aggtct------gtg
ga------tgt----tttgaat----a------g-ttg---tca--------------gt
gt------------g------------attcatgtt-----------aact------g--
--taaat------tg-tt-----t-------tttgt----ttg-------ttgtc-tgtt
ggac-t-cat--g-tgac-t-----t--t--t--g----tactgcc---t------aatc
t-t--g----gc--------ca---gggc-----gctctt--------g--taaaag-a-
------g---a-----t-------tt----------t-ta-----at-----------ct
caa----tg-tg--tc--------ttt----cc--tggt------aa---aa-----t--
---aa---agg--------ttat--------a----at----a------ata-ataat--
------------------------------------------------------------
------------------------------------------------------------
------------------------------------------------------------
------------------------------------------------------------
------------------------------------------------------------
------------------------------------------------------------
--
>CR1-12_DR|712510
------------------------------------------------------------
------------------------------------------------------------
------------------------------------------------------------
------------------------------------------------------------
------------------------------------------------------------
------------------------------------------------------------
------------------------------------------------------------
---------tc-----at-ttcaaatggacttcaacaaaatctttctgagttaaaa---t
tagttttaaatgccagtaaaata---aaacttatgttattttcaaattcgaaacaagcca
agcaaaaactagatcctattgctactactaatgg-tgcagagattgtatcggtgtcccag
tacaa-atatcttggaat-tttaattgatgatacactttcttttagtactcacatttagc
aattggtgaaa---aa-attaaaagtggttttaggcttttattttagaattaaa-aactg
actttcttttgatgctaaaaagaagctggttgagg--caacagtcatgt-cgacattgga
ctatggtg-----atcta--tatgcatgcttcgtctta-aagtc-tgaatgc--attgg-
ata--ctgtttacca-tggtgcact--tagattt--ataacaaattttaaatccctta--
ctcatc--------attgtgtgctg-tat-a-c---taggaaaggttggtctgctttgtc
catt-cg-taggc------tcaagcattg--gcg---tat--cc--ttgtttac-aaa--
tctatattg--ggtttactcccatcatatctccagaa-----t-------------taca
---tt-t-gt-----aaaaa--------------------gc-c-tgtgcctaa----c-
--ta---tggtctt----tggt-cac-agg----ata-t---t--tat-ttattg-tct-
gttcct--aaagt-----------------------------------------------
------------------------------------------------------------
------------------------------------------------------------
--------------------tcc------t------aaa---------------------
------------------------------------------------------------
------------------------------------------------------------
------------------------------------------------------------
------------------------------------------------------------
--------------------------------------------------------aatc
t-t--g----gc--------ca---ggac-----gctttt--------g--taaaag-a-
------g---a-----t-------tt----------t-ta-----at-----------ct
caa----tg-tg--tc--------ttt----cc--tggt------ga---aa-----t--
---aa---agg--------ttat--------a----at----a------ata-ataat--
------------------------------------------------------------
------------------------------------------------------------
------------------------------------------------------------
------------------------------------------------------------
------------------------------------------------------------
------------------------------------------------------------
--
>CR1-12_DR|712511
------------------------------------------------------------
------------------------------------------------------------
------------------------------------------------------------
------------------------------------------------------------
------------------------------------------------------------
------------------------------------------------------------
------------------------------------------------------------
------------------------------------------------------------
------------------------------------------------------------
------------------------------------------------------------
------------------------------------------------------------
------------------------------------------------------------
---------tgatgataaaattaagctggttgatg--caacatttctgt-tgatattgga
ctacggtgatgttatcta--aatacatgtttcatctca-gagtc-tgcatgc--attgg-
ata--ctgtttacca-tggtg------cagattt--acgactattttaaaatccctta--
-tagtc--------attgtgtgttg-tat-a-c---tagggtaggttgcactgctttttc
catt-tg-taggc------tcaaggattg--gca---tgt--ct--ttatttac-gaa--
tctataatg--ggtttactcccatcatatttccagaa-----t-------------taca
---tt-t-gt-----gaaaa--------------------ac-c-tgtccttag----c-
--ta---tggcctt----cggt-cac-agg----ata-t---t--tat-tttccg-tct-
gttcct--aaagtgtggaatgt--g-at---ga--g--aa------aaaaggct-tt--t
--a----aat-----ac--gcagaacatt---ttgc-atgg-at---taatct---ac-a
a--a----ca---aatttgc-a----att-taaagaattga---------t---ttc---
-----actaa---atgc---ttt------t-----aaaa---aatgctt--------tat
a-------------------------------aatggattcac--agtctt------gta
ga------tgt----tttgatt----a------gtttg---ttt----gtc----agtat
gt------------g------------attcatgtt-----------aact------g--
--tcatt------tg-tt-----t-------tttgt----ttg-------ttgtc-tgtc
agac-c-cat--g-tgac-gt-------------g----tactgcc---t------aatc
t-t--g----gc--------ca---ggat-----gctctt--------g--caaaag-a-
------g---a-------------tt----------t-ta-----at-----------ct
caa----tg-tg--tc--------ttt----cc--tggt---------------------
---aa---agg--------tttt------aaa----at----a------ata-ataat--
------------------------------------------------------------
------------------------------------------------------------
------------------------------------------------------------
------------------------------------------------------------
------------------------------------------------------------
------------------------------------------------------------
--
>CR1-12_DR|712512
------------------------------------------------------------
------------------------------------------------------------
------------------------------------------------------------
------------------------------------------------------------
------------------------------------------------------------
------------------------------------------------------------
------------------------------------------------------------
------------------------------------------------------------
------------------------------------------------------------
------------------------------------------------------------
------------------------------------------------------------
------------------------------------------------------------
------------------------------------------------------------
------------------------------------------------------------
------------------------------------------------------------
------------------------------------------------------------
------------------------------------------------------------
------------------------------------------------------------
------------------------------------------------------------
-----------------------------------ta-t---t--tat-ttattt-act-
gttcct--aaagtgcggactga--g-at---gg--g--ga---a---aaaggct-tt--t
--a----aat-----ac--gcagcaccat---ttgc-atgg-aa---taatct---ac-a
-------------aagtggc-a----gtt-taaagaattga---------t---ttc---
-----actaa---atgc---ttt------t------aaa---ag--------ag---tat
c------------aatgactt---ga------aattgaaacac--aggctt------gta
gt------tgt----tttgaat----a------gtttg---ttt----gtt----aatgt
gt------------g------------gttcatgtt-----------cact------g--
--taaat------tg-tt-----t-------tttgt----ttg-------ttgac-c---
-------cat--c-tgac-a-----t--g--t--a----tactgca---t------aatc
t-t--g----gc--------ca---ggat-----gctctt--------g--taaaag-a-
------a---a-----t-------tt----------t-ta-----at-----------ct
caa----tg-tg--tc--------tat----cc--tggt------aa---aa-----t--
--aaa---agg--------ttat--------a----at----a------ata-atgat--
------------------------------------------------------------
------------------------------------------------------------
------------------------------------------------------------
------------------------------------------------------------
------------------------------------------------------------
------------------------------------------------------------
--
>CR1-12_DR|712513
------------------------------------------------------------
------------------------------------------------------------
------------------------------------------------------------
------------------------------------------------------------
------------------------------------------------------------
------------------------------------------------------------
------------------------------------------------------------
------------------------------------------------------------
------------------------------------------------------------
------------------------------------------------------------
------------------------------------------------------------
------------------------------------------------------------
------------------------------------------------------------
------------------------------------------------------------
------------------------------------a-----------------------
------------------------------a-----------------------------
--------t----------------------------ttt--------------------
------------------------------------------t-----------------
---tt-t-gt-----aaaaa--------------------tc-c-tgttcttaa----c-
--ta---tggcctt----cggt-cac-agg----ata-t----------ttactg-tct-
gttcct--aaagtgcagactga--ggaaaaaggcag--aa-----aaaaaggct-tt--t
--a----aat-----ac--gcagcacctt---ttgc-atgg-aa---taaact-------
---a----ca---aagtagc-a----gtt-taaagaattga---------t---ttc---
-----actaa---atgc---ctt------t------aaa---aa-------gag---tat
c------------aatgattt-a-ga------aattgaaacac--aggctt------gta
ga------tgt----tttgaat----a------gtttg---ttt----gtc----aatgt
g--------------------------attcat-------------taact------g--
--tcaat------tg-tt-----t-------tttgt----ttg-------ttgac-----
-----c-cat----tgac-a-----t--g--t--a----tactaca---t------aatc
t-t--g----gc--------ca---ggac-----gctctt--------g--taagag-a-
------g---a-----t-------tt----------t-ta-----at-----------ct
caa----tg-tt--tc--------ttt----tc--tggt------aa---aa-----t--
---aa---aaa--------taat--------a----at----a------ata--------
------------------------------------------------------------
------------------------------------------------------------
------------------------------------------------------------
------------------------------------------------------------
------------------------------------------------------------
------------------------------------------------------------
--
>CR1-12_DR|712514
------------------------------------------------------------
------------------------------------------------------------
------------------------------------------------------------
------------------------------------------------------------
------------------------------------------------------------
------------------------------------------------------------
------------------------------------------------------------
------------------------------------------------------------
------------------------------------------------------------
------------------------------------------------------------
------------------------------------------------------------
----------------------------------gcttacat------------------
------------------------------------------------------------
-------------atcta--ta--------------------------------------
------------------------------------------------------------
------------------------------------------------------------
------------------------------------------------------------
------ctg--ggtttactctcatcatatctacagaa-----t-------------taca
---tt-t-gt-----aaaaa--------------------gc-c-tgt------------
-------------------agt-caa-agg------------a--tat-ttactg-tct-
gttcct--aaagtgcggactga--g-at---gg--g--ga---aa--aa-ggct-tt--t
--a----aat-----ac--gcaacacctt---ttgc-atgg-aa---taatct---ac-a
a--g----ca---aagttgc-a----gtt-ttaaaagttga---------t---ttt---
-----actaa---atgc---ttt------t------aaa---aa-------gac---tac
a------------aaagattt-a-ta------agttgaaaca-----ggtt------gta
ga------tgt----tttgaat----a------gtttt---tc--------------agt
gt------------g------------gttcatgtt-----------aact------g--
--t-------------tt-----t-------tttat----ttg-------ttgtt-tgtt
agac-c-cat--g-tgac-a-----t--g--t--g----cactgcc---t------gatc
t-t--g----ac--------ca---ggac-----gctctt--------g--taaaaa-a-
------g---a-----t-------tt----------t-ta-----at-----------ct
caa----tg-cg--tt--------ttt----cc--tggt------aa---aa-----t--
---aa---agg--------ttat--------a----at----a------ata-ataat--
------------------------------------------------------------
------------------------------------------------------------
------------------------------------------------------------
------------------------------------------------------------
------------------------------------------------------------
------------------------------------------------------------
--
>CR1-12_DR|712515
------------------------------------------------------------
------------------------------------------------------------
------------------------------------------------------------
------------------------------------------------------------
------------------------------------------------------------
------------------------------------------------------------
------------------------------------------------------------
------------------------------------------------------------
------------------------------------------------------------
------------------------------------------------------------
------------------------------------------------------------
------------------------------------------------------------
------------------------------------------------------------
------------------------------------------------------------
------------------------------------------------------------
------------------------------------------------------------
------------------------------------------------------------
------------------------------------------------------------
------------------------------------------------------------
------------------------------------------------------------
------------------------------------------------------------
------------------------------------------------------------
------------------------------------------------------------
------------------------------------------------------------
-----------------------------------------------------------a
at------tgt----tttaa-g-----------tgttc---tttgt--------------
----------------------------------cc------------------------
--tgtaa----------------------agtctgtc---ttg-------ctgct-c---
--------------------------------------------------------aagt
t-t--g----gc--------ca---ggac-----agtcct--------g--cgaaag-c-
------g---a-------------tt------a---t-at-----at-----------ct
tag----ag-ag--tc---t----ttt----tc--tggt------ta---aa-----t--
---aa---agt--------tt---------------------------------------
------------------------------------------------------------
------------------------------------------------------------
------------------------------------------------------------
------------------------------------------------------------
------------------------------------------------------------
------------------------------------------------------------
--
>CR1-12_DR|712516
------------------------------------------------------------
------------------------------------------------------------
------------------------------------------------------------
------------------------------------------------------------
------------------------------------------------------------
------------------------------------------------------------
------------------------------------------------------------
------------------------------------------------------------
------------------------------------------------------------
---------------ttacta-------ttcaaggttcagagatcgaatttgtgtctcag
tacaa-gtattttggaat-tttaattgatgatgcccttt-ctttggcactcatgttcagc
aattagtga----aaaaatgaaaagtgattttagactt---ttttagaattaaa-tcttg
tctttcttttgatgctaaatataagcttgtttctg--caactttaatgt-ctgtattgga
ctatggcgatgttattt----atgcatgca---tctca-gagtt-tgcatgc--tttag-
aca--ctttttacca-tggtgcact--gaggttt--attataggtttataatccctca--
ctcatc--------attgtctattg-tat-a----caggggtaggatggtctgttttgtc
cact-cg-taggc------tcaagcattg--tca---ta---ct--ttgtttat-aaa--
tttattctg--tctttactcccctcatatctccaacc-----t-------------taca
---tt-t-gt-----aaaaaacc--------------------t-gtctcctaa----c-
--tt---tagcctt----cgat-cta-agga---ag--t---t--tat-ttattg-ttt-
gtacca--gtggtgcgtacata--------------------------------------
-------------------------------------------------acct---cc-a
a--a----c----aagttgc-a----att-taaagtgttgg---------t---ttc---
-----actac---atgc---ttt------t------aaa---aa-------gat---tgt
a------------actgattt-g-ga------gtttgaaacat--gggcct------gta
ga------tgt----tccaaat----a------gttt----tt-aactgtc---------
------------------------------------------------------------
----att------tt-gt---------------ttt----ttg------tttgtt-tgtt
aaac-c-cat--g-tg---a---att--g--t--a----tactgcc---t------aatc
t-t--g----gc--------ca---gggc-----actctt--------g--taaaat-a-
------g---atttttt-------tt----------t-tt-----at-----------ct
caa----tg-gg--ct--------ttt----cc--cggg------aa---aa-----t--
---aa---agg--------ttat--------a----aa----a------ata-at-----
------------------------------------------------------------
------------------------------------------------------------
------------------------------------------------------------
------------------------------------------------------------
------------------------------------------------------------
------------------------------------------------------------
--
>CR1-12_DR|712517
------------------------------------------------------------
------------------------------------------------------------
------------------------------------------------------------
------------------------------------------------------------
------------------------------------------------------------
------------------------------------------------------------
------------------------------------------------------------
------------------------------------------------------------
------------------------------------------------------------
------------------------------------------------------------
------------------------------------------------------------
------------------------------------------------------------
------------------------------------------------------------
------------------------------------------------------------
-------------------------------------------------a----------
------------------------------a-----------------------------
------------------------------------------tt-----------aaa--
------------------------------------------------------------
---tt--agt----aaaaaaa----------------------c-tgtccttag----c-
--ga---tggcctt----cggt-cac-agg----ata-t---t--tat-ttactg-tct-
gtttct--aaagtgcggactga--g-at---ggg------------agaaaatagtt-gt
--a----aat-----aa--gcagcacctt---ttgc-atgg-aa---taatct---ac-a
a--a----ca---aagtttc-t----gtt-gaaataattga---------t---ttt---
-----a-------------------------------aa---aa-------gag---tat
a------------aataattt-a-ga------aattgaaacac--aggctt------gta
ga------tgt----ttt------------------------------------------
------------------------------------------------------------
------------------------------------------------------------
-----------------------------------------------actaaag-gagtt
-----------cca------ca---gggtt----tttact--------a--taaatata-
--------tta-----t-----------------ac--ta--catat-------------
-aa----ta----------t---------------tgata-----aa---aa-----tat
ttaaa--aatgcatat-tattattata----a---taatta-aa---tcgaaatcaatgt
------------------------------------------------------------
------------------------------------------------------------
------------------------------------------------------------
---------------------------ccttgtttctac------tatgaa---------
--------cgta------------------------------------------------
------------------------------------------------------------
--
>CR1-12_DR|712518
------------------------------------------------------------
------------------------------------------------------------
------------------------------------------------------------
------------------------------------------------------------
------------------------------------------------------------
------------------------------------------------------------
------------------------------------------------------------
------------------------------------------------------------
------------------------------------------------------------
------------------------------------------------------------
------------------------------------tttattttagccctcatgttcagc
aattggggaa----ataattgcaagttattttaggcttctattttataattaaa-tcttg
tcttccttttgatgc-taaaagaagcttgtttctg--caacttttatgt-gtgtattgga
ctatggcaatgtta-tt--atatgcatgcatc----------tt-tgcatgc--tttag-
aca--ctgtttacca-tggtgcact--gaggttt--atgacaaatctaaaatccctca--
gtcatc--------atcgtgtgttg-tac-a----ttcgggtaggatggtctgctttgtc
ctct-tg-tagac------tcaagcattg--tca---tat--ct--ttgtttat-aaa--
tctattctg--ggtttactcccctcatatctccaaac-----t-------------taca
---tt-t-gt-----taaaga---------------aaaaaa-c-tgtctctaa----c-
--ta---taggctt----tagt-ctc-agga---aa--t---c--ttt-ttattg-tct-
gtacca--ctg----gtgctga--a-at---gg--g--aa------aaaagtttaat--t
--a----aat-----at--gcagcacctt---ttac-atgg-aa---taacct-------
---c----ca---aagtttc-a----gtt-taaagagttgg---------t---ttc---
-----actac---atgc---ttt------t------aaa---aa-------gat---ttt
a------------aatgattt-c-aa------gtttaaaactt--tggcct------gta
ga------tgt----tctgaat----a------gttt----t--taata-----------
--------------------------------tgtt-----------acct------g--
--ttatt------tg-tt---------------tgt----ttg------tttgtt-tgtt
aaac-c-tat--g-tg---a---act--gtat--a----tacagcc---t------aatc
t-t--g----gc--------ca---ggat-----gcactt--------g--caaaag-a-
------g---a-----t-------tt----------t-ta-----cc-----------ct
caa----tg-tg--ct--------ttt----tc--tggt---------------------
------------------------------------------------------------
------------------------------------------------------------
------------------------------------------------------------
------------------------------------------------------------
------------------------------------------------------------
------------------------------------------------------------
------------------------------------------------------------
--
>CR1-12_DR|712519
------------------------------------------------------------
------------------------------------------------------------
------------------------------------------------------------
------------------------------------------------------------
------------------------------------------------------------
------------------------------------------------------------
------------------------------------------------------------
------------------------------------------------------------
------------------------------------------------------------
------------------------------------------------------------
------------------------------------------------------------
------------------------------------------------------------
------------------------------------------------------------
------------------------------------------------------------
------------------------------------------------------------
------------------------------------------------------------
------------------------------------------------------------
------------------------------------------------------------
------------------------------------------------------------
------------------------------------------------------------
-----------------------------------------------------t-tt--a
--a----aat-----ac--gcaacacctt---tttc-atag-aa---taatat---ac-a
a--a----ca---aagttgc-a----gtt-taaataattta---------t---ttc---
-----actaa---atgc---ttt------t------aaa---aa-------gagag----
----------------------------------------------ggctt------gta
gat-----ttt----tttttat----c------aattg---ttt----gct----aatgt
gt------------g------------attgatgtt-----------aact------g--
--tcaata------g-tt-----t-------tttgt----ttg-------ttgtt-tgtt
agac-c-cat--g-tgaa-a-----t--g--t--acaggtactacc---t------aatc
c-t--a----ac--------ca---ggac-----actctt--------g--taaaag-a-
------g---a-----t-------tt----------t-ta-----at-----------ca
caa----tg-ta--ac--------ttt----cc--tggt------aa---aa-----t--
---aa---agg--------ttat--------a----at----a------gca-ataataa
t-----------------------------------------------------------
------------------------------------------------------------
----------------------aataat--------------------------------
------------------------------------------------------------
------------------------------------------------------------
------------------------------------------------------------
--
>CR1-12_DR|712520
------------------------------------------------------------
------------------------------------------------------------
------------------------------------------------------------
------------------------------------------------------------
------------------------------------------------------------
------------------------------------------------------------
------------------------------------------------------------
------------------------------------------------------------
------------------------------------------------------------
----------------------------------------------------tgtcccag
tacag-gtactttagaat-tttgattgatggcacccttttctttggctctcatgttcagc
aattggtga-----aaaaatgtaagtgattttaggcttctattttacaattgac-tcttg
gctttcttttgatgctgaaaagaagcttgtttctg--ccattttaatgt-ctgaattgga
atatggggatgttattt--atatgcatgcatcttctca-g--tt-tgcatgc--tttag-
aca--ctgttta-ca-tggtgcact--gaggttt--ataacaaatcttaaatccctca--
ctcatc--------attgtgtgttg-tac-a----ctcaggtaggaaggtctgctttttc
cact-tg-taggc------tcaagcactg--gca---tat--ct--ttgtttat------
-----tctg--ggtttactcccttcatatcttcaaac-----t-------------taca
---tt-t-gt-----aaaaaac---------------------c-tgtctctag----c-
--tt---tagcctc----tgct-ctc-agga---ag--t---t--tat-ttattg-tct-
gtacca--gtggtccgtactga--a-at---gg--g--aa------aaaaggct-ac--a
--a----aat-----at--gcagcacctt---ttgc-atgg-aa---taatat---cc-c
a--a----ca---aaggtac-a----gtt-aaaagagttgg---------t---ttc---
-----acaac---atgc---ttc------t------aa----------------------
------------------ttt-------------------ttt--ttgcct------ata
ga------tat----tctgaat----a------gttt----tt-cactgtc----attgt
[truncated: 795,459 more chars]
