# Supplementary material for: Zebrafish transposable elements show extensive diversification in age, genomic distribution, and developmental expression
Source: Genome Res. 2022 Jul;32(7):1408–23. doi: 10.1101/gr.275655.121 (PMC9341512; doi:10.1101/gr.275655.121)
Supplement: Supplemental Material [file supp_gr.275655.121_Supplementary_data_2.tar.gz › supp-data-2/L1-107_DR.mafft.fa]

>L1-107_DR|74551
------------------------------------------------------------
------------------------------------------------------------
------------------------------------------------------------
------------------------------------------------------------
------------------------------------------------------------
------------------------------------------------------------
------------------------------------------------------------
------------------------------------------------------------
------------------------------------------------------------
------------------------------gaacgtttgcctgacaaattcattaatctt
---tta----------------------------tttcacattttagcctttcctgccag
---------gaaaaatatactt--------------------------------------
-------------------------ataaactggatca----------------------
----------------------------------gtgacaaacccc-catcc--------
------------------------------------------------------------
------------------------------------------------------------
-----------ttgaaagggagacaca-a---------tattaatag------------g
gaaatgattc---------cctta------gaattccttaca-----tctgtcattca--
--tttgtc----cactgaggc----tttt---------catca-----------------
----------------agtctggactcctcact---------------------------
-------tg-------------gattttattga--------------------cg-tttc
tat-----------------------------aagct-----------------------
---------------------------gcatttt-gag----------------------
------------------------------------------------------------
------------------ttgtgg---tatttcacaa-ttga-----atttatg------
-tattttgttgaaat------------------att---------attt-----------
tatcat------tacatattttcattt---------------------------------
----------------------------------------------tgcttatttatttg
ctcattattatttttgctattat-------------------------------------
------------------------------------------------------------
------------------------------------------------------------
------------------------------------------------------------
----------------ttatt---------------catgtatt----------------
----ataattctattcttt-----------------------------------------
----------------------atgaat--------gaacatata---------------
-------------------------tatatatatatatataaata---------------
------------------------------------------------------------
------------------------------------------------------------
----------catttatttt----------------------------------------
------------------------------------------------------------
------------------------------------------------------------
------------------------------------------------------------
-----------------------aaaaaatgtatctgtt---------------------
------------------------------------------------------------
---------------------------------------------tttctta--------
--------agcattgca---------------------------------ttgtt-----
--------a-aaatggcca-tt--------------------------------------
-----------------------------------------gtctgttggt-ttgtttca
atg---------------------------------------------------------
------------------------------------------------------------
------------------------------------------------------------
------------------------------------------------------------
---tgttt-------------------tgt-gat--------a-----aatagttaaaat
gt----------------------------------------------------------
------------------------------------------------------------
---------------------attg-----------------------------------
------------------------------------------------------------
-----------------------------------------------c-------actaa
-aa---------------------------------------------------------
---------------------------------------aaatgcaataa----------
-----------aaaaaaga-----------------------------------------
------------------------------------------------------------
------------------------------------------------------------
------------------------------------------------------------
------------------------------------------------------------
------------------------------------------------------------
------------------------------------------------------------
------------------------------------------------------------
------------------------------------------------------------
------------------------------------------------------------
------------------------------------------------------------
------------------------------------------------------------
------------------------------------------------------------
------------------------------------------------------------
------------------------------------------------------------
------------------------------------------------------------
------------------------------------------------------------
------------------------------------------------------------
------------------------------------------------------------
------------------------------------------------------------
------------------------------------------------------------
------------------------------------------------------------
------------------------------------------------------------
------------------------------------------------------------
-----------------------------
>L1-107_DR|74552
------------------------------------------------------------
------------------------------------------------------------
------------------------------------------------------------
------------------------------------------------------------
------------------------------------------------------------
------------------------------------------------------------
------------------------------------------------------------
------------------------------------------------------------
------------------------------------------------------------
------------------------------------------------------------
------------------------------------------------------------
------------------------------------------------------------
------------------------------------------------------------
------------------------------------------------------------
------------------------------------------------------------
------------------------------------------------------------
------------------------------------------------------------
------------------------------------------------------------
-------------------------ttttga-----gttatgg-----------------
--------------tgtgtcataatttattaca---------------------------
----------------------tatctta------------------------ta-tctt
atc-----------------------------ttatt-----------------------
---------------------------ttatctt-atc----------------------
------------------------------------------------------------
------------------ttatct---tatcttattaattta-----atcta--------
-tattttattttgatttattt---------atgatt---------atttt----------
tatctt------tatatacatttaatttttttgttt------------------------
------------------------------------------------------------
------------------------------------------------------------
------------------------------------------------------------
------------------------------------------------------------
------------------------------------------------------------
--------------atccatt---------------tatttatt----------------
--tattattattatta--------------------------------------------
----------------------atttgt---------attattatt--------------
------------------attattgcaattgttttattcat-------------------
----------------------------------------------tatgaatatttata
------------------------------------------------------------
------taatttatttagtc----------------------------------------
------------------------------------------------------------
------------------------------------------------------------
------------------------------------------------------------
------------------------------------------------------------
------------------------------------------------------------
---------------------------------------------tttcctt--------
-------------agca---------------------------------ttgtt-----
--------a-aaatgagca-tt--------------------------------------
-----------------------------------------gtctgttg---ttgtttta
ata---------------------------------------------------------
------------------------------------------------------------
------------------------------------------------------------
------------------------------------------------------------
---tgttt-------------------tgt-gat--------t-----aacagttaaaat
gt----------------------------------------------------------
------------------------------------------------------------
------------------------------------------------------------
------------------------------------------------------------
-----------------------------------------------t-------aataa
-aa---------------------------------------------------------
---------------------------------------ggatgccataa----------
-----------aaaaaaaa-----------------------------------------
------------------------------------------------------------
------------------------------------------------------------
------------------------------------------------------------
------------------------------------------------------------
------------------------------------------------------------
------------------------------------------------------------
------------------------------------------------------------
------------------------------------------------------------
------------------------------------------------------------
------------------------------------------------------------
------------------------------------------------------------
------------------------------------------------------------
------------------------------------------------------------
------------------------------------------------------------
------------------------------------------------------------
------------------------------------------------------------
------------------------------------------------------------
------------------------------------------------------------
------------------------------------------------------------
------------------------------------------------------------
------------------------------------------------------------
------------------------------------------------------------
------------------------------------------------------------
-----------------------------
>L1-107_DR|74553
------------------------------------------------------------
------------------------------------------------------------
------------------------------------------------------------
------------------------------------------------------------
------------------------------------------------------------
------------------------------------------------------------
------------------------------------------------------------
------------------------------------------------------------
------------------------------------------------------------
------------------------------------------------------------
---------------------------------------cattttagcctttgctgacag
---------gaaaaatatactg--------------------------------------
-------------------------atgaacttgatca----------------------
----------------------------------gtaacaaacccc-cattt--------
------------------------------------------------------------
------------------------------------------------------------
-----------ttgaaaggatggtaca-a---------ttttattag------------c
gaaattattc---------tccta------gaatttctaacc-----tgggtcattta--
--tatgtt----cactgaggc----ttta---------catca-----------------
----------------agtgtggattccttact---------------------------
----------------------aatttaattga--------------------tg-tttc
ttt-----------------------------aagct-----------------------
---------------------------gtatttt-gag----------------------
------------------------------------------------------------
------------------ttatgg---tatgtcataa-ttaa-----atttgcg------
-tgttttatttttat-----------------catt---------attt-----------
aatctt------tatatttttttatttagttaca--------------------------
------------------------------------------------------------
------------------------------------------------------------
------------------------------------------------------------
------------------------------------------------------------
------------------------------------------------------------
--------attttagtttatt---------------taattactt---------------
---tttattattatt---------------------------------------------
----------------------attaat------attattatttataa------------
--------------ttaagtgcttataaatattatattatatatat--------------
------------------------------------------------------------
------------------------------------------------------------
------agaaatgtattttc----------------------------------------
------------------------------------------------------------
------------------------------------------------------------
------------------------------------------------------------
------------------------------------------------------------
------------------------------------------------------------
---------------------------------------------tttcttt--------
--------agcattgca---------------------------------ttgtt-----
------------atgggct-tt--------------------------------------
-----------------------------------------gtttgttgat-ttgtttca
atg---------------------------------------------------------
------------------------------------------------------------
------------------------------------------------------------
------------------------------------------------------------
---tattt-------------------tgt-gat--------t-----aataattaaaat
gt----------------------------------------------------------
------------------------------------------------------------
------------------------------------------------------------
------------------------------------------------------------
-----------------------------------------------t-------aataa
-aa---------------------------------------------------------
---------------------------------------agatgcattta----------
-----------aaaaataaa----------------------------------------
------------------------------------------------------------
------------------------------------------------------------
------------------------------------------------------------
------------------------------------------------------------
------------------------------------------------------------
------------------------------------------------------------
------------------------------------------------------------
------------------------------------------------------------
------------------------------------------------------------
------------------------------------------------------------
------------------------------------------------------------
------------------------------------------------------------
------------------------------------------------------------
------------------------------------------------------------
------------------------------------------------------------
------------------------------------------------------------
------------------------------------------------------------
------------------------------------------------------------
------------------------------------------------------------
------------------------------------------------------------
------------------------------------------------------------
------------------------------------------------------------
------------------------------------------------------------
-----------------------------
>L1-107_DR|74554
------------------------------------------------------------
------------------------------------------------------------
-----------------------------------ggaaggatggca-------------
------------------------------------------------------------
------------------------------------------------------------
-------------------ctatattattaagaa--------------------------
------------------------------------------------------------
------------------------------------------------------------
------------------------------------------------------------
------------------------------------------------------aattat
---tt------------------------------------ctttagatttctttact--
------------------------------------------------------------
------------------------------------------------------------
------------------------------------------------------------
------------------------------------------------------------
------------------------------------------------------------
------------------------------------------------------------
-----------------------------------------------cgtgtcattca--
--tgtgtc----cactgaggc----tttt------ctatatcg-----------------
----------------agtctggattctttac----------------------------
-------tg-------------gattttatcga--------------------ta-tttc
ttt-----------------------------tagaa-----------------------
---------------------------gcatttt-gag----------------------
------------------------------------------------------------
------------------ttatggt-atatgtcataa-ttaa-----atttatt------
-tttttaatatgtgt------------------att---------tgta-----------
tgtgtg------tgtgtgtgtgtgtgtgtgtgtgtg------------------------
----------------------------------------------tgtgtgtgtgt---
------------------------------------------------------------
------------------------------------------------------------
------------------------------------------------------------
------------------------------------------------------------
------gagtattatatactt---------------tatatatt----------------
----tccattttgtct--------------------------------------------
----------------------atttat--------------------------------
------------------------------------------------------------
------------------------------------------------------------
------------------------------------------------------------
------ttacttattatcac----------------------------------------
------------------------------------------------------------
------------------------------------------------------------
------------------------------------------------------------
------------------------------------------------------------
------------------------------------------------------------
---------------------------------------------tattatta-------
-----------------------------------------------------tt-----
--------a-----------tt--------------------------------------
-----------------------------------------a----ttatt---------
------------------------------------------------------------
------------------------------------------------------------
------------------------------------------------------------
------------------------------------------------------------
----aatt-------------------tgt-atta-------t-----tattatttattt
at----------------------------------------------------------
------------------------------------------------------------
------------------------------------------------------------
------------------------------------------------------------
------------------------------------------------------------
------------------------------------------------------------
------------------------------------------------------------
------------------------------------------------------------
------------------------------------------------------------
------------------------------------------------------------
------------------------------------------------------------
------------------------------------------------------------
------------------------------------------------------------
------------------------------------------------------------
------------------------------------------------------------
------------------------------------------------------------
------------------------------------------------------------
------------------------------------------------------------
------------------------------------------------------------
------------------------------------------------------------
------------------------------------------------------------
------------------------------------------------------------
------------------------------------------------------------
------------------------------------------------------------
------------------------------------------------------------
------------------------------------------------------------
------------------------------------------------------------
------------------------------------------------------------
------------------------------------------------------------
------------------------------------------------------------
------------------------------------------------------------
-----------------------------
>L1-107_DR|74555
------------------------------------------------------------
------------------------------------------------------------
------------------------------------------------------------
------------------------------------------------------------
------------------------------------------------------------
------------------------------------------------------------
------------------------------------------------------------
------------------------------------------------------------
------------------------------------------------------------
------------------------------------------------------------
------------------------------------------------------------
------------------------------------------------------------
------------------------------------------------------------
------------------------------------------------------------
------------------------------------------------------------
------------------------------------------------------------
------------------------------------------------------------
------------------------------------------------------------
------------------------------------------------------------
--------------------------------t---------------------------
-------cg-------------gatttttttga--------------------gg-tttc
ttt-----------------------------aagct-----------------------
---------------------------gtatttt-gag----------------------
------------------------------------------------------------
------------------ttatga---aatgtcataa-ataa-----atata--------
----tttattttatt------------------atc---------atttg----------
tatctt------tatatatttttgtattgtttat--------------------------
------------------------------------------------------------
------------------------------------------------------------
------------------------------------------------------------
------------------------------------------------------------
------------------------------------------------------------
-------------gttttatt---------------tactttttacga------------
-tcattatttttatt---------------------------------------------
----------------------attact---------attattta---------------
------------------tttattatgattctttccttaattatgaatatatatatatat
atat-------------------------------atatatatatatatatatatatata
tatatacatacatacatatatatacacatacatatgtatgtgtaatatatatatatatat
a----tatatttattttgtc----------------------------------------
------------------------------------------------------------
------------------------------------------------------------
------------------------------------------------------------
------------------------------------------------------------
------------------------------------------------------------
---------------------------------------------tttcttt--------
--------agca--------------------------------------ttgtt-----
--------a-aaatggg-------------------------------------------
-------------------------------------------ctgtttgt-ttgtttca
atg---------------------------------------------------------
------------------------------------------------------------
------------------------------------------------------------
------------------------------------------------------------
---ttgtt-------------------tgt-gat--------t-----aatagttaaaat
at----------------------------------------------------------
------------------------------------------------------------
------------------------------------------------------------
------------------------------------------------------------
------------------------------------------------------gaataa
-aa---------------------------------------------------------
---------------------------------------agctgtaaaaa----------
-----------a------------------------------------------------
------------------------------------------------------------
------------------------------------------------------------
------------------------------------------------------------
------------------------------------------------------------
------------------------------------------------------------
------------------------------------------------------------
------------------------------------------------------------
------------------------------------------------------------
------------------------------------------------------------
------------------------------------------------------------
------------------------------------------------------------
------------------------------------------------------------
------------------------------------------------------------
------------------------------------------------------------
------------------------------------------------------------
------------------------------------------------------------
------------------------------------------------------------
------------------------------------------------------------
------------------------------------------------------------
------------------------------------------------------------
------------------------------------------------------------
------------------------------------------------------------
------------------------------------------------------------
-----------------------------
>L1-107_DR|150177
------------------------------------------------------------
------------------------------------------------------------
------------------------------------------------------------
------------------------------------------------------------
------------------------------------------------------------
------------------------------------------------------------
-----------------------------------------t-tcgtgttaaatgtaagg
tggaaatgggagatt--acactcatttttaatggaattgtcatgttattaaaacttattg
gtc----------ccttttataagccgc---atgtttggacttaagctacagttggatct
attgtctttaattttaggtctgcc-gattgg-atgtttgcctgacaaattcactaatcgt
---tta----------------------------tctgacattttagccttcgctgccgg
---------gaaaaatatactg--------------------------------------
-------------------------ataaactggatca----------------------
----------------------------------gtg--aaacccc-catcc--------
------------------------------------------------------------
------------------------------------------------------------
-----------ttaaaagggtggcaca-a---------tattattag------------g
gaaataattc---------cctta------ggattccttacc-----tgtgtcattca--
--tatgtc----cactaaggc----tttt---------catca-----------------
----------------agtccggactccttact---------------------------
-------tg-------------gactttattga--------------------tg-tttc
ttt-----------------------------aagct-----------------------
---------------------------g-aattt-gag----------------------
------------------------------------------------------------
------------------ttatgg---tgtgtcataa-ctga-----atttgtg------
-tattttattttatt-----------------tatttacttac-tatta-----------
t---------------tattgcta------------------------------------
------------------------------------------------------------
-------------------ttatgc-----------------------------------
------------------------------------------------------------
------------------------------------------------------------
------------------------------------------------------------
--------------tattatt---------------tatttatt----------------
----ataatat-------------------------------------------------
-----------------------tttat----------gtatgta---------------
------------------tgtattctgtttattaat------------------------
------------------------------------------------------------
------------------------------------------------------------
----------ttattcagtt----------------------------------------
------------------------------------------------------------
------------------------------------------------------------
------------------------------------------------------------
------------------------------------------------------------
------------------------------------------------------------
---------------------------------------------tttcttt--------
--------agctttgct---------------------------------ttgtt-----
--------a-aaataggca-tt--------------------------------------
-----------------------------------------gtctgttggt-ttggtttg
------------------------------------------------------------
------------------------------------------------------------
------------------------------------------------------------
------------------------------------------------------------
---tgttt-------------------tgt-gat--------t-----aatagttaaaat
tt----------------------------------------------------------
------------------------------------------------------------
------------------------------------------------------------
------------------------------------------------------------
-----------------------------------------------t-------gataa
---a--------------------------------------------------------
---------------------------------------agaagcaataa----------
-----------aaaa---------------------------------------------
------------------------------------------------------------
------------------------------------------------------------
------------------------------------------------------------
------------------------------------------------------------
------------------------------------------------------------
------------------------------------------------------------
------------------------------------------------------------
------------------------------------------------------------
------------------------------------------------------------
------------------------------------------------------------
------------------------------------------------------------
------------------------------------------------------------
------------------------------------------------------------
------------------------------------------------------------
------------------------------------------------------------
------------------------------------------------------------
------------------------------------------------------------
------------------------------------------------------------
------------------------------------------------------------
------------------------------------------------------------
------------------------------------------------------------
------------------------------------------------------------
------------------------------------------------------------
-----------------------------
>L1-107_DR|150178
------------------------------------------------------------
------------------------------------------------------------
------------------------------------------------------------
------------------------------------------------------------
------------------------------------------------------------
------------------------------------------------------------
------------------------------------------------------------
--------------------------------------------ttattagagcttattg
gtcaaaagttgttactttaatgagccat---atgcttgga-------------------c
attgtctttgattttaggtctccc-ggttgg-acatttgtctgacaaattcactaatcgc
---tta----------------------------ttttacattttagcctttgctgccag
-----------gaaaaatactg--------------------------------------
-------------------------ataaactggatca----------------------
----------------------------------gtaacaaacccc-tatcct-------
------------------------------------------------------------
------------------------------------------------------------
-----------agcaaagggtggcaca-a---------tattattag------------g
aaaatttttc----------ctta------gagttcctgaac-----tgtgtcattca--
--tacgtc----cactgaggc----tttt---------catta-----------------
----------------agtctggactccttact---------------------------
-------tg-------------gattttaatga--------------------tg-tttc
ttc----------------------------aaagct-----------------------
---------------------------gtatttt-gag----------------------
------------------------------------------------------------
------------------ttatgg---tatggcataa-ttga-----atttatg------
-tgttttattttatt------------------ata---------attt-----------
tatctt------tatatatactcattttgttta---------------------------
------------------------------------------------------------
------------------------------------------------------------
------------------------------------------------------------
------------------------------------------------------------
------------------------------------------------------------
---------------tttatt---------------tac---------------------
----gtatcattatt---------------------------------------------
----------------------attcct---------attattta---------------
------------------tttattatatttattttatgtatgaaaaaaaaaataatatat
atat-------------------------------atatatatatatatatatatatata
tatatata----------------------------------------------------
--------atttagtctgtc----------------------------------------
------------------------------------------------------------
------------------------------------------------------------
------------------------------------------------------------
------------------------------------------------------------
------------------------------------------------------------
---------------------------------------------tttcgtt--------
--------agcattctg---------------------------------ttgtg-----
--------a-aaatgggca-tt--------------------------------------
-----------------------------------------gtctgttgat-ttgtttca
atg---------------------------------------------------------
------------------------------------------------------------
------------------------------------------------------------
------------------------------------------------------------
---ttttt-------------------tgt-gat--------t-----aatagtt-----
------------------------------------------------------------
------------------------------------------------------------
------------------------------------------------------------
------------------------------------------------------------
------------------------------------------------------------
------------------------------------------------------------
------------------------------------------------------------
------------------------------------------------------------
------------------------------------------------------------
------------------------------------------------------------
------------------------------------------------------------
------------------------------------------------------------
------------------------------------------------------------
------------------------------------------------------------
------------------------------------------------------------
------------------------------------------------------------
------------------------------------------------------------
------------------------------------------------------------
------------------------------------------------------------
------------------------------------------------------------
------------------------------------------------------------
------------------------------------------------------------
------------------------------------------------------------
------------------------------------------------------------
------------------------------------------------------------
------------------------------------------------------------
------------------------------------------------------------
------------------------------------------------------------
------------------------------------------------------------
------------------------------------------------------------
------------------------------------------------------------
-----------------------------
>L1-107_DR|150179
------------------------------------------------------------
------------------------------------------------------------
------------------------------------------------------------
------------------------------------------------------------
------------------------------------------------------------
------------------------------------------------------------
------------------------------------------------------------
------------------------------------------------------------
------------------------------------------------------------
------------------------------------------------------------
------------------------------------------------------------
------------------------------------------------------------
------------------------------------------------------------
---------------------------------------ttacacc-gcttt--------
------------------------------------------------------------
------------------------------------------------------------
-----------ccaaaagctcagctca-agtagttcgccattgtgtg------------g
taaatg----------------ta------agatgg---aag-----tgggagactgca-
--ctcatt----tattatagaa---ttgt-------cctgttat----------------
------------------------------------------------------------
-------tc-------------gagcttatt----------------------ca-cttt
tgt-----------------------------gagctgt---------------------
---------------------------atgtttg-gac----------------------
------------------------------------------------------------
------------------ttcagc---tacatttgga-ttcatt---gtctttga-----
-gattttaggttagc----------------cagtt-------ggatgtt----------
tgcctg------------------------------------------------------
------------------------------------------------------------
------------------------------------------------------------
------------------------------------------------------------
------------------------------------------------------------
------------------------------------------------------------
----------acaagtttaccaat------------agtatatt----------------
--tgacattttagcctttgctgt-------------------------------------
--------cag-aaaaaaaattactgtt--aaactggatcagtgacaagcccc-------
--------------cgtccttaaaaagacttttcatcaagta-------------tgaac
tc----------------------------------------------------------
c-----------------------------------------------------------
----ttacttggattttatt----------------------------------------
------------------------------------------------------------
------------------------------------------------------------
------------------------------------------------------------
---------------------------------ga-------------------------
------------------------------------------------------------
-------------------------------------------cgtttcttcaggccata
ttttg--agttatggtatg-------------------------------tcataa----
----tttaa-----------tt--------------------------------------
---------------------------------------tattttattattattgttttt
attat-------------------------------------------------------
------------------------------------------------------------
------------------------------------------------------------
------------------------------------------------------------
---------------------------tgt-tat--------t-----attattaatatt
at----------------------------------------------------------
------------------------------------------------------------
------------------------------------------------------------
------------------------------------------------------------
-----------------------------------------------tc------attca
------------------------------------------------------------
---------------------------------t-----tcattcattt-----------
------------------------------------------------------------
------------------------------------------------------------
------------------------------------------------------------
------------------------------------------------------------
------------------------------------------------------------
------------------------------------------------------------
------------------------------------------------------------
------------------------------------------------------------
------------------------------------------------------------
------------------------------------------------------------
------------------------------------------------------------
------------------------------------------------------------
------------------------------------------------------------
------------------------------------------------------------
------------------------------------------------------------
------------------------------------------------------------
------------------------------------------------------------
------------------------------------------------------------
------------------------------------------------------------
------------------------------------------------------------
------------------------------------------------------------
------------------------------------------------------------
------------------------------------------------------------
------------------------------------------------------------
-----------------------------
>L1-107_DR|150180
------------------------------------------------------------
------------------------------------------------------------
------------------------------------------------------------
------------------------------------------------------------
------------------------------------------------------------
------------------------------------------------------------
------------------------------------------------------------
------------------------------------------------------------
------------------------------------------------------------
------------------------------------------------------------
------------------------------------------------------------
------------------------------------------------------------
------------------------------------------------------------
------------------------------------------------------------
------------------------------------------------------------
------------------------------------------------------------
------------------------------------------------------------
------------------------------------------------------------
------------------------------------------------------------
------------------------------------------------------------
------------------------------------------------------------
------------------------------------------------------------
------------------------------------------------------------
------------------------------------------------------------
------------------------------------------------------------
------------------------------------------------------------
------------------------------------------------------------
------------------------------------------------------------
---------atcattgctat----------------------------------------
------------------------------------------------------------
------------------------------------------------------------
------------------------------------------------------------
-----------------ttta---------------tatttatt----------------
----gtaattttatta--------------------------------------------
-------------------tgcatgcat----------gcatgta---------------
------------------cgtattctgtttattaattcataatt----------------
------------------------------------------------------------
------------------------------------------------------------
----------------ttt-----------------------------------------
------------------------------------------------------------
------------------------------------------------------------
------------------------------------------------------------
------------------------------------------------------------
------------------------------------------------------------
---------------------------------------------tttcttt--------
--------agctttaaa-------------------------------------------
--------g-aaatgggca-tt--------------------------------------
-----------------------------------------gtctgttggt-gtgtttca
atg---------------------------------------------------------
------------------------------------------------------------
------------------------------------------------------------
------------------------------------------------------------
---cattt-------------------tgt-gat--------t-----aataggtaaaat
gt----------------------------------------------------------
------------------------------------------------------------
------------------------------------------------------------
------------------------------------------------------------
-----------------------------------------------t-------aataa
-aa---------------------------------------------------------
---------------------------------------agatgcaaaaa----------
-----------aaaga--------------------------------------------
------------------------------------------------------------
------------------------------------------------------------
------------------------------------------------------------
------------------------------------------------------------
------------------------------------------------------------
------------------------------------------------------------
------------------------------------------------------------
------------------------------------------------------------
------------------------------------------------------------
------------------------------------------------------------
------------------------------------------------------------
------------------------------------------------------------
------------------------------------------------------------
------------------------------------------------------------
------------------------------------------------------------
------------------------------------------------------------
------------------------------------------------------------
------------------------------------------------------------
------------------------------------------------------------
------------------------------------------------------------
------------------------------------------------------------
------------------------------------------------------------
------------------------------------------------------------
-----------------------------
>L1-107_DR|223032
------------------------------------------------------------
------------------------------------------------------------
------------------------------------------------------------
------------------------------------------------------------
------------------------------------------------------------
------------------------------------------------------------
------------------------------------------------------------
------------------------------------------------------------
------------------------------------------------------------
------------------------------------ttgctcgacaaattcactaatcgt
---tta----------------------------tttcac--------------------
------------------------------------------------------------
------------------------------------------------------------
--------------------------------tagtgacaaaccca--atct--------
------------------------------------------------------------
------------------------------------------------------------
-----------ttgaaagggtggtgca-a---------tattattag------------g
gaaatgattt---------cctta------gaatttctaacc-----tgagtcattca--
--tatgtc----cactgaggc----tttt---------tataa-----------------
----------------agt-----------------------------------------
----------------------cattttattaatt-------------gatttta-tttc
ttt-----------------------------aagct-----------------------
---------------------------gtatttt-gag----------------------
------------------------------------------------------------
------------------ttatgg---tatgtcaaaaattat-----atttatgt-----
-ttttttattttact------------------att---------attt-----------
tatctt------tatatattttccttttgttt----------------------------
------------------------------------------------------------
------------------------------------------------------------
------------------------------------------------------------
------------------------------------------------------------
------------------------------------------------------------
--------------aattatt---------------tacttatt----------------
----atgctattattt--------------------------------------------
----------------------attttt-------gcattata-----------------
------------------attatattatttatgaaggtatt-------------------
----------------------------------------------------tatatgta
------------------------------------------------------------
----------taattttctg----------------------------------------
------------------------------------------------------------
------------------------------------------------------------
------------------------------------------------------------
------------------------------------------------------------
------------------------------------------------------------
--------------------------------------------ttttcttt--------
--------agcattaaa---------------------------------ttgtt-----
--------a-aaacgggca-tt--------------------------------------
-----------------------------------------gtctgatggt-ttgtttca
------------------------------------------------------------
------------------------------------------------------------
------------------------------------------------------------
------------------------------------------------------------
tg-tgttt-------------------tgt-aat--------t-----aatagataaaat
gt----------------------------------------------------------
------------------------------------------------------------
------------------------------------------------------------
------------------------------------------------------------
-----------------------------------------------t-------aataa
-aa---------------------------------------------------------
---------------------------------------aaataaaataa----------
-----------aaaa---------------------------------------------
------------------------------------------------------------
------------------------------------------------------------
------------------------------------------------------------
------------------------------------------------------------
------------------------------------------------------------
------------------------------------------------------------
------------------------------------------------------------
------------------------------------------------------------
------------------------------------------------------------
------------------------------------------------------------
------------------------------------------------------------
------------------------------------------------------------
------------------------------------------------------------
------------------------------------------------------------
------------------------------------------------------------
------------------------------------------------------------
------------------------------------------------------------
------------------------------------------------------------
------------------------------------------------------------
------------------------------------------------------------
------------------------------------------------------------
------------------------------------------------------------
------------------------------------------------------------
-----------------------------
>L1-107_DR|223033
------------------------------------------------------------
------------------------------------------------------------
------------------------------------------------------------
------------------------------------------------------------
------------------------------------------------------------
------------------------------------------------------------
------------------------------------------------------------
------------------------------------------------------------
------------------------------------------------------------
------------------------------------------------------------
------------------------------------------------------------
------------------------------------------------------------
------------------------------------------------------------
------------------------------------------------------------
------------------------------------------------------------
------------------------------------------------------------
------------------------------------------------------------
---------------------tta-----------------------actctcattca--
------------taataacccaagagttt-----------tcagattcggg---------
------------------tttggaacactta-g---------------------------
----------------------gattttgcagattttg---------------tgattag
tttaat------------------------gaaggcttttt-------------------
--------------------aattaatggttttt-gaa----------------------
------------------------------------------------------------
---------------------------gattagttaa-tgaagtgtaaactccatg----
-tcatt----------------------------tc----ttcaaattaggg----atta
tgctag------------------------------------------------------
------------------------------------------------------------
------------------------------------------------------------
------------------------------------------------------------
------------------------------------------------------------
------------------------------------------------------------
-----------taaaagtact-----------a---cactaatccc--------------
-----acccaccatgtctgt----------------------------------------
---------------------tatagag--------------------------------
------------------------------------------------------------
------------------------------------------------------------
------------------------------------------------------------
----aagactctactgaa------------------------------------------
------------------------------------------------------------
------------------------------------------------------------
------------------------------------------------------------
------------------------------------------------------------
------------------------------------------------------------
--------------------------------------------------tc--------
--------------------------------------------------ctgttagc--
--------a-gattgtaca-----------------------------------------
----------------------------------------------------cttttata
atg---------------------------------------------------------
------------------------------------------------------------
------------------------------------------------------------
------------------------------------------------------------
---ttctt-------------------tctg-ata--aggagc-a---aatactcaggaa
tt----------------------------------------------------------
------------------------------------------------------------
------------------------------------------------------------
------------------------------------------------------------
-----------------------------------------------t-------a----
------------------------------------------------------------
------------------------------------------------------------
------------------------------------------------------------
------------------------------------------------------------
------------------------------------------------------------
------------------------------------------------------------
------------------------------------------------------------
------------------------------------------------------------
------------------------------------------------------------
------------------------------------------------------------
------------------------------------------------------------
------------------------------------------------------------
------------------------------------------------------------
------------------------------------------------------------
------------------------------------------------------------
------------------------------------------------------------
------------------------------------------------------------
------------------------------------------------------------
------------------------------------------------------------
------------------------------------------------------------
------------------------------------------------------------
------------------------------------------------------------
------------------------------------------------------------
------------------------------------------------------------
------------------------------------------------------------
------------------------------------------------------------
-----------------------------
>L1-107_DR|298920
------------------------------------------------------------
------------------------------------------------------------
------------------------------------------------------------
------------------------------------------------------------
------------------------------------------------------------
------------------------------------------------------------
------------------------------------------------------------
------------------------------------------------------------
------------------------------------------------------------
------------------------------------------------------------
------------------------------------------------------------
------------------------------------------------------------
------------------------------------------------------------
------------------------------------------------------------
------------------------------------------------------------
------------------------------------------------------------
----------------------------a---------tattattaa------------a
taaatgatta---------cctta------gaattccttacc-----tgtgtcattca--
--tatgtc----cactgaggc----tttt---------catca-----------------
----------------agtctagactcct-------------------------------
-------tg-------------gattctattga--------------------tg-tctc
tta-----------------------------aagct-----------------------
---------------------------ttatttg-gag----------------------
------------------------------------------------------------
------------------ttttgg---aattttatta-ttat-----ttttat-------
-ctttgtattt----------------------att---------attt-----------
----------tgtatatatat---------------------------------------
------------------------------------------------------------
------------------------------------------------------------
------------------------------------------------------------
------------------------------------------------------------
------------------------------------------------------------
------------------------------------------------------------
------------------------------------------------------------
------------------------------------------------------------
------------------------------------------------------------
------------------------------------------------------------
------------------------------------------------------------
------------------------------------------------------------
------------------------------------------------------------
------------------------------------------------------------
------------------------------------------------------------
------------------------------------------------------------
------------------------------------------------------------
---------------------------------------------ttactttaat-----
--------attattata---------------------------------ttatt-----
--------a---------------------------------------------------
------------------------------------------------------------
------------------------------------------------------------
------------------------------------------------------------
------------------------------------------------------------
--------------------------------------------------------c---
---tattc-------------------tgt-att--------t-ttactattatctaatt
at----------------------------------------------------------
------------------------------------------------------------
------------------------------------------------------------
------------------------------------------------------------
----------------------------------------------at------------
------------------------------------------------------------
---------------------------------------atat-----------------
------------------------------------------------------------
------------------------------------------------------------
------------------------------------------------------------
------------------------------------------------------------
------------------------------------------------------------
------------------------------------------------------------
------------------------------------------------------------
------------------------------------------------------------
------------------------------------------------------------
------------------------------------------------------------
------------------------------------------------------------
------------------------------------------------------------
------------------------------------------------------------
------------------------------------------------------------
------------------------------------------------------------
------------------------------------------------------------
------------------------------------------------------------
------------------------------------------------------------
------------------------------------------------------------
------------------------------------------------------------
------------------------------------------------------------
------------------------------------------------------------
------------------------------------------------------------
------------------------------------------------------------
-----------------------------
>L1-107_DR|298921
------------------------------------------------------------
------------------------------------------------------------
------------------------------------------------------------
------------------------------------------------------------
------------------------------------------------------------
------------------------------------------------------------
------------------------------------------------------------
------------------------------------------------------------
------------------------------------------------------------
------------------------------------------------------------
------------------------------------------------------------
------------------------------------------------------------
------------------------------------------------------------
------------------------------------------------------------
------------------------------------------------------------
------------------------------------------------------------
------------------------------------------------------------
------------------------------------------------------------
------------------------------------------------------------
------------------------------------------------------------
------------------------------------------------------------
------------------------------------------------------------
------------------------------------------------------------
------------------------------------------------------------
------------------------------------------------------------
------------------------------------------------------------
------------------------------------------------------------
------------------------------------------------------------
------------------------------------------------------------
------------------------------------------------------------
------------------------------------------------------------
------------------------------------------------------------
------------------------------------------------------------
------------------------------------------------------------
------------------------------------------------------------
------------------------------------------------------------
------------------------------------------------------------
------------------------------------------------------------
--------atttactttgtc----------------------------------------
------------------------------------------------------------
------------------------------------------------------------
------------------------------------------------------------
------------------------------------------------------------
------------------------------------------------------------
---------------------------------------------tttcttt--------
--------agcattgca---------------------------------ttgtt-----
----------aaatgggca-tc--------------------------------------
-----------------------------------------gtctgttggt-ttgtttta
atg---------------------------------------------------------
------------------------------------------------------------
------------------------------------------------------------
------------------------------------------------------------
---tgttt-------------------tgt-gaa--------t-----aatagttaaaat
gt----------------------------------------------------------
------------------------------------------------------------
------------------------------------------------------------
------------------------------------------------------------
-----------------------------------------------t-------actaa
-aa---------------------------------------------------------
---------------------------------------cgatgcaataa----------
-----------aaaaaa-------------------------------------------
------------------------------------------------------------
------------------------------------------------------------
------------------------------------------------------------
------------------------------------------------------------
------------------------------------------------------------
------------------------------------------------------------
------------------------------------------------------------
------------------------------------------------------------
------------------------------------------------------------
------------------------------------------------------------
------------------------------------------------------------
------------------------------------------------------------
------------------------------------------------------------
------------------------------------------------------------
------------------------------------------------------------
------------------------------------------------------------
------------------------------------------------------------
------------------------------------------------------------
------------------------------------------------------------
------------------------------------------------------------
------------------------------------------------------------
------------------------------------------------------------
------------------------------------------------------------
-----------------------------
>L1-107_DR|298922
------------------------------------------------------------
------------------------------------------------------------
------------------------------------------------------------
------------------------------------------------------------
------------------------------------------------------------
------------------------------------------------------------
------------------------------------------------------------
------------------------------------------------------------
------------------------------------------------------------
------------------------------------------------------------
------------------------------------------------------------
------------------------------------------------------------
------------------------------------------------------------
------------------------------------------------------------
------------------------------------------------------------
------------------------------------------------------------
------------------------------------------------------------
------------------------------------------------------------
------------------------------------------------------------
------------------------------------------------------------
------------------------------------------------------------
------------------------------------------------------------
------------------------------------------------------------
------------------------------------------------------------
----------------------------atgtaataa-ttga-----attgtat------
-ttatttattttatt------------------atg---------acttt----------
tatctt------tgtattttttacttt---------------------------------
------------------------------------------------------------
------------------------------------------------------------
------------------------------------------------------------
------------------------------------------------------------
------------------------------------------------------------
--------------atttatt---------------tacttatt----------------
---ctcattattattaatt-----------------------------------------
-------------------tgcattact---------agtatttaaat------------
------------------------------------------------------------
------------------------------------------------------------
------------------------------------------------------------
-----taattttattatttag---------------------------------------
------------------------------------------------------------
------------------------------------------------------------
------------------------------------------------------------
-----------------------aaa-tataaataa------------------------
------------------------------------------------------------
---------------------------------------------ttagttta-------
--------------------------------------------------ctgtt-----
--------a-atatgggca-----------------------------------------
---------------------------------------------atgggt-ttgtttta
atg---------------------------------------------------------
------------------------------------------------------------
------------------------------------------------------------
------------------------------------------------------------
---tgttt-------------------tgt-aat--------t-----attactttaaat
gt----------------------------------------------------------
------------------------------------------------------------
------------------------------------------------------------
------------------------------------------------------------
-----------------------------------------------t-------actaa
-aa---------------------------------------------------------
---------------------------------------atatacaataa----------
-----------aaataaa------------------------------------------
------------------------------------------------------------
------------------------------------------------------------
------------------------------------------------------------
------------------------------------------------------------
------------------------------------------------------------
------------------------------------------------------------
------------------------------------------------------------
------------------------------------------------------------
------------------------------------------------------------
------------------------------------------------------------
------------------------------------------------------------
------------------------------------------------------------
------------------------------------------------------------
------------------------------------------------------------
------------------------------------------------------------
------------------------------------------------------------
------------------------------------------------------------
------------------------------------------------------------
------------------------------------------------------------
------------------------------------------------------------
------------------------------------------------------------
------------------------------------------------------------
------------------------------------------------------------
-----------------------------
>L1-107_DR|298923
------------------------------------------------------------
------------------------------------------------------------
------------------------------------------------------------
------------------------------------------------------------
------------------------------------------------------------
------------------------------------------------------------
------------------------------------------------------------
------------------------------------------------------------
------------------------------------------------------------
------------------------------------------------------------
------------------------------------------------------------
------------------------------------------------------------
------------------------------------------------------------
------------------------------------------------------------
------------------------------------------------------------
------------------------------------------------------------
------------------------------------------------------------
------------------------------------------------------------
------------------------------------------------------------
------------------------------------------------------------
------------------------------------------------------------
------------------------------------------------------------
------------------------------------------------------------
-------------------------------------tgggagggcaagatggtggatag
agtgtaacagcgtttttcacgtgc---tcctgcacca-atcagcga-attactaa-----
--ttgtaatctgacgcaaccttatgg--------ct---------tttg-----------
-acgtt------------------------------------------------------
------------------------------------------------------------
------------------------------------------------------------
------------------------------------------------------------
------------------------------------------------------------
------------------------------------------------------------
-----taattatagtattatgtc----tctgga-atctttt-------------------
------------------------------------------------------------
------------------------------------------------------------
------------------------------------------------------------
------------------------------------------------------------
------------------------------------------------------------
----------tggccaaaat----------------------------------------
------------------------------------------------------------
------------------------------------------------------------
------------------------------------------------------------
------------------------------------------------------------
------------------------------------------------------------
---------------------------------------------ctttttt----gaaa
atgcc--ccgcactgcaatgaaaccc---aagaaagactcttccccgacctcgtcaccgg
tatcctgtg-aggcc-aaa-ct--------------------------------------
-----------------------------------------agcagtgagt-ttgagtta
agcccttccatggcaaaggcgtttcaacaaatgacggaatcgatttcaaaaacgataaac
gcaaaacttgatcctctagctgagctcgtacaaattcattctcaacaactggagaattgc
aagactcgactggatgaggccaaacgaataattggtgcggcggagg--------------
------------------------------agtttacagaaggcatg--caggcc-cg--
tg-tactcacgctggaaagtcaagtcgcgtcact--------t-----actgaccacata
gatgacttg-----------gagaataga-------------------------------
-------------------------------------------------------ggaag
gcgcaaaaacattcacattct---------------------------------------
--------------------cggcttacctgaaggggcagag------ggctctaacgcg
g--------------------------------------------tgttaattctt-caa
aaat--------------------------------------------------------
---------------------------------------ggatcccggagttttcttatt
---tgcagactaaagcaggaca--tgttaagattgaaagggctcaccgtactctagcacc
gagaccaggtgccaaagagagacccaggccgatggtggtgcgcatgcataactacggaga
taaacagaggatttttgatgcaagcagaaagttgtccatggatggaaacctggtgttcga
caacagtaaggtatccttttatcaagatttctctgccgcggtgcttcgtaaacgcagag-
---------------aatttgattcggttaaacatcgcttgcaa---------gaaatcg
gagcctgctatgcaatgttatatccagctaagttgcaagtaactatcaggaattccacca
aggttttcagtacaccggctgctgtttcagagttcatgtccgaaaaggatcagcgcgtaa
aaccggctgcaactggcaacgtcgcggaatcataaacagcgttgctatttac------ct
ttgccttgttgacatttccagcaccgaccagaatgagctgtaacattacttat-------
------------------------------------------------------------
------------------------------------------------------------
--------------------------------------------------------tttt
catacttcgtgctgagcggtgt--------------------------------------
-----------------------------------ggacaatgtggata-----------
----cgtagattgcttcttgggtg---agttgtgcttgtaagttttggactgttttttgg
acttttttttttccttttctgaacgcaacagatggtttgtttggactggaattccttccc
tgaggatgttagttggagga-----ctttctaaatccacaaaaatttcatattttcgata
gataattcat--ccatactcttgtcatatcttattagaaacatttagaactacagaggat
cacataaaaaatta-atctgccactaatttagaaaaactaagtgtaatacgtgcctcatt
ggaccacagcaggccagtactaaaatattatttggtaataaacctaataagtatttatct
acatt-tagtccaaatcatttgattctggagttagtttttgataacgtaacactccctag
gaatgcccccattagtggctttacaatggttacaatctggtaaatgtgtataaagaattt
gagaacttattaatagatctatgattattcttttaagacaaacatgttacctctcttgct
agagaggccaatatctcccttatcttaagatctcctagttggatttgtaggtgctaaaga
gcataaaatctcactttactttctaattt
>L1-107_DR|298924
------------------------------------------------------------
------------------------------------------------------------
------------------------------------------------------------
------------------------------------------------------------
------------------------------------------------------------
------------------------------------------------------------
------------------------------------------------------------
------------------------------------------------------ttattg
gtcaaaagtagttaattttttgtgccgt---atgtttg------------------atcc
attgtttttaattttaggtcttcc-agttgg-acgtttgtctgacaaactcattaattgt
---tta----------------------------tttgacattttagcctttgctgccag
---------gaaaaatatactg--------------------------------------
-------------------------ataaacttgatca----------------------
----------------------------------gtgacaaac-----------------
------------------------------------------------------------
------------------------------------------------------------
-----------ttgaaagggtggcaca-a---------tattattag------------g
caaatgattc---------cctta------gaattcctctcc-----tgtttcattca--
--tatgtc----cactgtgcc----attt---------tatca-----------------
----------------agtttggattccctact---------------------------
-------tg-------------gattttattga--------------------tg-tttc
ttt-----------------------------aaact-----------------------
---------------------------gcattgt-gag----------------------
------------------------------------------------------------
------------------ttatgg---tatgtcagaa-ttaa-----atttatg------
-tattttattttact------------------att---------attt-----------
tatctt------c-----------------------------------------------
------------------------------------------------------------
------------------------------------------------------------
------------------------------------------------------------
------------------------------------------------------------
------------------------------------------------------------
---------ta------tatt---------------ttcatttt----------------
----gtctatttattt--------------------------------------------
----------------------acttat----------aaatataa--------------
------------------------------------------------------------
------------------------------------------------------------
------------------------------------------------------------
----------ttattccgtt----------------------------------------
------------------------------------------------------------
------------------------------------------------------------
------------------------------------------------------------
------------------------------------------------------------
------------------------------------------------------------
---------------------------------------------tttcttt--------
--------agcattgtt---------------------------------ttgtt-----
--------a---------------------------------------------------
------------------------------------------------------------
------------------------------------------------------------
------------------------------------------------------------
------------------------------------------------------------
------------------------------------------------------------
------------------------------------------------------------
------------------------------------------------------------
------------------------------------------------------------
------------------------------------------------------------
------------------------------------------------------------
------------------------------------------------------------
------------------------------------------------------------
------------------------------------------------------------
------------------------------------------------------------
------------------------------------------------------------
------------------------------------------------------------
------------------------------------------------------------
------------------------------------------------------------
------------------------------------------------------------
------------------------------------------------------------
------------------------------------------------------------
------------------------------------------------------------
------------------------------------------------------------
------------------------------------------------------------
------------------------------------------------------------
------------------------------------------------------------
------------------------------------------------------------
------------------------------------------------------------
------------------------------------------------------------
------------------------------------------------------------
------------------------------------------------------------
------------------------------------------------------------
------------------------------------------------------------
------------------------------------------------------------
------------------------------------------------------------
------------------------------------------------------------
------------------------------------------------------------
-----------------------------
>L1-107_DR|298925
------------------------------------------------------------
------------------------------------------------------------
------------------------------------------------------------
------------------------------------------------------------
------------------------------------------------------------
------------------------------------------------------------
-ttcttaggagcaagtttaactcaagtaattc----atcattaattcaattaatgttagg
tggaagtgggagact--acagccatttattatggaattgtcttgttattagatattaatg
gtaaaaagtagttacttttctgagccgt---atgtttggacttcagctgcagttggatcc
attgtctttgatttttggcctccc-agttgg-acggttgcctgacaaatgcactaatcgt
---tta----------------------------tttgacgttttagcctttgctgctag
---------gaaaaatatactg--------------------------------------
-------------------------ataaattggatca----------------------
----------------------------------atgacaaacccc-catcc--------
------------------------------------------------------------
------------------------------------------------------------
-----------ttgaaagggtgacaaaaa---------tattattag------------a
gacacgattc---------ccttg------gaattcctttcc-----cgtgtcattca--
--tatgtc----cactgaggt----tttt---------ggtca-----------------
----------------agtctgtactcattact---------------------------
-------tg-------------gattttattga--------------------tg-tttc
ttt-----------------------------aagct-----------------------
---------------------------gcatttt-gag----------------------
------------------------------------------------------------
------------------t----g---tatgtcata-----------atttatg------
-cattttattttact------------------att---------attt-----------
tatctt------t-----------------------------------------------
------------------------------------------------------------
------------------------------------------------------------
------------------------------------------------------------
------------------------------------------------------------
------------------------------------------------------------
------------------att---------------tccatttt----------------
----gtgagtttattt--------------------------------------------
------------------------------------------------------------
------------------------------------------------------------
------------------------------------------------------------
------------------------------------------------------------
------------------------------------------------------------
------------------------------------------------------------
------------------------------------------------------------
------------------------------------------------------------
------------------------------------------------------------
------------------------------------------------------------
------------------------------------------------------------
------------------------------------------------------------
------------------------------------------------------------
-----------------------------------------acttgtt------------
------------------------------------------------------------
------------------------------------------------------------
------------------------------------------------------------
------------------------------------------------------------
------------------------------------------------------------
------------------------------------------------------------
------------------------------------------------------------
------------------------------------------------------------
------------------------------------------------------------
------------------------------------------------------------
------------------------------------------------------------
------------------------------------------------------------
------------------------------------------------------------
------------------------------------------------------------
------------------------------------------------------------
------------------------------------------------------------
------------------------------------------------------------
------------------------------------------------------------
------------------------------------------------------------
------------------------------------------------------------
------------------------------------------------------------
------------------------------------------------------------
------------------------------------------------------------
------------------------------------------------------------
------------------------------------------------------------
------------------------------------------------------------
------------------------------------------------------------
------------------------------------------------------------
------------------------------------------------------------
------------------------------------------------------------
------------------------------------------------------------
------------------------------------------------------------
------------------------------------------------------------
------------------------------------------------------------
------------------------------------------------------------
------------------------------------------------------------
-----------------------------
>L1-107_DR|298926
------------------------------------------------------------
------------------------------------------------------------
------------------------------------------------------------
------------------------------------------------------------
------------------------------------------------------------
------------------------------------------------------------
------------------------------------------------------------
------------------------------------------------------------
------------------------------------------------------------
------------------------------------------------------------
------------------------------------------------------------
------------------------------------------------------------
------------------------------------------------------------
------------------------------------------------------------
------------------------------------------------------------
------------------------------------------------------------
------------------------------------------------------------
----------------------ta------aaactgtttact----atgggttgttct--
--tatgtc----tactcagag----tttt---------catca-----------------
----------------aatctggactccttatc---------------------------
-------tg-------------aatttcactgc---------------------------
------------------------------------------------------------
--------------------------agtatatt-gag----------------------
------------------------------------------------------------
------------------taatgg---gatgccacaa-ttga-----atttattt-----
-tattttattttatt----------------ttatttt-------atttta--------t
tatttatttatgtatttattattattttaatatcca------------------------
------------------------------------------------------------
------------------------------------------------------------
------------------------------------------------------------
------------------------------------------------------------
------------------------------------------------------------
-------------ttatcatt---------------ttctttttaatc------------
----aattttttatttttat----------------------------------------
------------------aaatatatata-cttttttattattta---------------
------------------ttcattattattattgtattatt-------------------
---------------------------------------ttattattattagattttgta
t-----------------------------------------------------------
----tatgcatttttatttg----------------------------------------
------------------------------------------------------------
------------------------------------------------------------
------------------------------------------------------------
---------------------------tattatta-------------------------
------------------------------------------------------------
--------------------------------------------ttttctct--------
-------t----tagcg---------------------------------ttgtt-----
--------a-aaatggatg-tt--------------------------------------
-----------------------------------------gtctgttagt-ttttttta
tctaa-------------------------------------------------------
------------------------------------------------------------
------------------------------------------------------------
------------------------------------------------------------
-------t-------------------tgt-cat--------t-----aatagttaaaat
ac----------------------------------------------------------
------------------------------------------------------------
------------------------------------------------------------
------------------------------------------------------------
-----------------------------------------------t-------aata-
------------------------------------------------------------
------------------------------------------------------------
------------------------------------------------------------
------------------------------------------------------------
------------------------------------------------------------
------------------------------------------------------------
------------------------------------------------------------
------------------------------------------------------------
------------------------------------------------------------
------------------------------------------------------------
------------------------------------------------------------
------------------------------------------------------------
------------------------------------------------------------
------------------------------------------------------------
------------------------------------------------------------
------------------------------------------------------------
------------------------------------------------------------
------------------------------------------------------------
------------------------------------------------------------
------------------------------------------------------------
------------------------------------------------------------
------------------------------------------------------------
------------------------------------------------------------
------------------------------------------------------------
------------------------------------------------------------
------------------------------------------------------------
-----------------------------
>L1-107_DR|298927
------------------------------------------------------------
------------------------------------------------------------
------------------------------------------------------------
------------------------------------------------------------
------------------------------------------------------------
------------------------------------------------------------
------------------------------------------------------------
------------------------------------------------------------
------------------------------------------------------------
------------------------------------------------------------
------------------------------------------------------------
------------------------------------------------------------
------------------------------------------------------------
------------------------------------------------------------
------------------------------------------------------------
------------------------------------------------------------
------------------------------------------------------------
------------------------------------------------------------
------------------------------------------------------------
------------------------------------------------------------
------------------------------------------------------------
------------------------------------------------------------
------------------------------------------------------------
------------------------------------------------------------
---------------------------tatgtcatta-ttta-----atgtttt------
-tattttgttatact------------------att---------attt-----------
tatctt------tatatgt---------tttt----------------------------
------------------------------------------------------------
------------------------------------------------------------
------------------------------------------------------------
------------------------------------------------------------
------------------------------------------------------------
--------------aattttt---------------tatttatt----------------
----tacttattgtt---------------------------------------------
----------------------attatt---------attatt-----------------
------------------atcattctaattatttatttat--------------------
--------------------------------------------------------tata
------------------------------------------------------------
--------ttaattttattg----------------------------------------
------------------------------------------------------------
------------------------------------------------------------
------------------------------------------------------------
------------------------------------------------------------
------------------------------------------------------------
---------------------------------------------tttcttt--------
--------agcattgca---------------------------------ttgtt-----
--------a-aaatgggca-tt--------------------------------------
-----------------------------------------gtctgttggt-ttgtttta
atg---------------------------------------------------------
------------------------------------------------------------
------------------------------------------------------------
------------------------------------------------------------
---ttttt-------------------tgt-gat--------t-----aatattttaaat
gt----------------------------------------------------------
------------------------------------------------------------
------------------------------------------------------------
------------------------------------------------------------
-----------------------------------------------t-------aataa
-aa---------------------------------------------------------
---------------------------------------acatgcaacaa----------
-----------attaaaaaaaa--------------------------------------
------------------------------------------------------------
-------------------------cg-aatccatta-----------------------
----------------------------tgtttgattttaggtctgcctg-----atgga
cgtttgcctgaca--aattcaccaatcatttatttag-----------------------
---------------------------------------------------tctttgct-
----------------------------------------------------gccaggaa
aa----------------------------------------------------------
---------------atatactgataaaca------------ggatcagtgca-------
---------------aacacccat------------------------------------
------------------------------------------------------------
--------------------------------------------------------cctt
aaaaaaggt-ggcacaa-------------------------------------------
---------------------------------------taataatagg-----------
------gaaataattcccttagaa--------ttcctt----------------------
--------acctgtgtcattca------------------------------tatt----
-----------------------------gtatgtccactgaggcttttt----------
agtaagtctggact------------tactttttaag-----------------------
----------------------------------gattttattgg---------------
---------------------------------------------------tgtttcttt
atatt---g---------------------------------------------------
-------------agttgtggtatg-----------------------------------
------------------------tcataatt----------------------------
-----------catttt-------------------------------------------
-----------------------------
>L1-107_DR|298928
------------------------------------------------------------
------------------------------------------------------------
------------------------------------------------------------
------------------------------------------------------------
------------------------------------------------------------
------------------------------------------------------------
------------------------------------------------------------
------------------------------------------------tataatttatt-
----------ctgggtttttttagcattgcattgttaaaatgggcattgtcagttggttt
gtttcaatgtgttttgtgattaac-agttaa-aatattaataaaaagttgcaataaaagg
aaatta----------------------------tttgacattttagcctttgctaccag
---------gaaaaatatactgat------------------------------------
------------------------aataaactggatca----------------------
----------------------------------gtgaaaaatccc-aatcc--------
------------------------------------------------------------
------------------------------------------------------------
-----------ttgaaagggtggcata-a---------tatttttag------------g
gaaatgattc---------cctta------gaattccttacc-----tgtgtcatcca--
--tatgtc----cactgaggc----ttgt---------catca-----------------
----------------agtctggactccttact---------------------------
-------tg-------------aattttattga--------------------ta-tttc
ttt-----------------------------aagct-----------------------
---------------------------gcatttt-gag----------------------
------------------------------------------------------------
------------------ttatga---catgtcaaaa-ttta-----atttatg------
-tattttattacata-atata----------ctatt---------attt-----------
tatctt------tatatacatatattc---------------------------------
------------------------------------------------------------
------------------------------------------------------------
------------------------------------------------------------
------------------------------------------------------------
------------------------------------------------------------
--------------atttgtt---------------tatttatt----------------
----tacttattatc---------------------------------------------
------------------------------------------------------------
------------------aatattgctattatttattcatttattatca-----------
------------------------------------------------------------
------------------------------------------------------------
--------tttcattattta----------------------------------------
---------------------------taacaagg-------------------------
------------------------------------------------------------
------------------------------------------------------------
---------------------ccaaa----------------------------------
------------------------------------------------------------
---------------------------------------------tctatccaactatta
a-------tacattacacatcacacca----------------------cttgtc-----
--------agaagcaaggt-ta--------------------------------------
--------aatcaagta------------------------attcaccact-ctgtctta
aatg--------------------------------------------------------
------------------------------------------------------------
-----------------------------------taaggtggaag--------------
-------------------------------------agggagactgcacacatt-----
---tattt-------------------tgg-aat------cgt---ccagtaatcagaac
tt----------------------------------------------------------
------------------------------------------------------------
---------------------ac-------------------------------------
------------------------------------------------------------
-----------------------------------------------t-------ggtca
-aa-----ggtagttttatgagccgtatgtttggacttcagctacggttggatgcattgt
ctttgaatttaagtctcctggtt----------------ggacgtgacaa----------
-----------cttcactaa----------------------------------------
------------------------------------------------------------
------------------------------------------------------------
------------------------------------------------------------
------------------------------------------------------------
------------------------------------------------------------
------------------------------------------------------------
------------------------------------------------------------
------------tctatttatt--------------------------------------
------------------------------------------------------------
------------------------------------------------------------
------------------------------------------------------------
------------------------------------------------------------
------------------------------------------------------------
------------------------------------------------------------
------------------------------------------------------------
------------------------------------------------------------
------------------------------------------------------------
------------------------------------------------------------
------------------------------------------------------------
------------------------------------------------------------
------------------------------------------------------------
------------------------------------------------------------
------------------------------------------------------------
-----------------------------
>L1-107_DR|380853
------------------------------------------------------------
------------------------------------------------------------
------------------------------------------------------------
------------------------------------------------------------
------------------------------------------------------------
------------------------------------------------------------
------------------------------------------------------------
------------------------------------------------------------
------------------------------------------------------------
------------------------------------------------------------
------------------------------------------------------------
------------------------------------------------------------
------------------------------------------------------------
------------------------------------------------------------
------------------------------------------------------------
------------------------------------------------------------
------------------------------------------------------------
------------------------------------------------------------
------------------------------------------------------------
------------------------------------------------------------
------------------------------------------------------------
------------------------------------------------------------
------------------------------------------------------------
------------------------------------------------------------
------------------------------------------------------------
-----------------------------------------------tttat--------
tatgca------tatatgtacatat-----------------------------------
------------------------------------------------------------
------------------------------------------------------------
------------------------------------------------------------
------------------------------------------------------------
------------------------------------------------------------
---------------tctgtt---------------tattaattaatta-----------
ataatttttattattt--------------------------------------------
---------------------taaattt--------------------------------
------------------tttattattattaatt--------------------------
------------------------------------------------------------
------------------------------------------------------------
----------ttgtaattta----------------------------------------
------------------------------------------------------------
------------------------------------------------------------
------------------------------------------------------------
------------------------------------------------------------
------------------------------------------------------------
---------------------------------------------ttttttt--------
--------agctttgca---------------------------------ttgtt-----
--------ataaatggcca-tt--------------------------------------
-----------------------------------------gtctgttggt-gtgtttca
atg---------------------------------------------------------
------------------------------------------------------------
------------------------------------------------------------
------------------------------------------------------------
---tgttt-------------------tgt-aat--------cattaaaatagtcaaaat
gt----------------------------------------------------------
------------------------------------------------------------
------------------------------------------------------------
------------------------------------------------------------
-----------------------------------------------t-------aataa
-aa---------------------------------------------------------
---------------------------------------agatttaaaaa----------
-----------aaaaa--------------------------------------------
------------------------------------------------------------
------------------------------------------------------------
------------------------------------------------------------
------------------------------------------------------------
------------------------------------------------------------
------------------------------------------------------------
------------------------------------------------------------
------------------------------------------------------------
------------------------------------------------------------
------------------------------------------------------------
------------------------------------------------------------
------------------------------------------------------------
------------------------------------------------------------
------------------------------------------------------------
------------------------------------------------------------
------------------------------------------------------------
------------------------------------------------------------
------------------------------------------------------------
------------------------------------------------------------
------------------------------------------------------------
------------------------------------------------------------
------------------------------------------------------------
------------------------------------------------------------
-----------------------------
>L1-107_DR|380854
------------------------------------------------------------
------------------------------------------------------------
------------------------------------------------------------
------------------------------------------------------------
------------------------------------------------------------
------------------------------------------------------------
----------gcaagtttaactcaaacaattc----accact-tcgtgttaaatgtaagg
gggaagtgggagacctaaaacccatttattatcgaattgtcctgttattaaagcttaatg
ggcaaaagtagtcacttttatgagccgt---atgtttagacttcagctacagtttgatcc
actatgtttaattttaggtctccc-ggtttg-acgtttgcctgacaaatatactaatcat
---tta----------------------------tttgacattttagccttagcctctaa
---------gaaaaatatactg--------------------------------------
-------------------------ataaactgggtca----------------------
----------------------------------gtgaaaaaaccc-cattt--------
------------------------------------------------------------
------------------------------------------------------------
-----------ttgaaagggtggcaca-a---------tattattag------------a
aaaatgaatta-----gagactta------gaatttcttacc-----cgtgtcattca--
--tatgtc----cactaaggc----tttt---------catca-----------------
----------------agtctgaactcctca-----------------------------
----------------------caccttactga--------------------tg-tttc
att-----------------------------aagca-----------------------
---------------------------gcatttt-gag----------------------
------------------------------------------------------------
------------------ttatgg---tatgtcataa-ttga-----atttatg------
-tattttatttcata------------------att---------attt-----------
tatctt------tatatgttttttttttcattt---------------------------
----------------------------------------tgttttttatgttttatttt
cccattattatcattgctgtcatgc-----------------------------------
------------------------------------------------------------
------------------------------------------------------------
------------------------------------------------------------
--------------tactata---------------tatttatt----------------
----ataattgtatt---------------------------------------------
----------------------atgcat----------gtattta---------------
------------------tgtattctgtttattaatt-----------------------
------------------------------------------------------------
------------------------------------------------------------
----------tatatatttt----------------------------------------
------------------------------------------------------------
------------------------------------------------------------
------------------------------------------------------------
------------------------------------------------------------
------------------------------------------------------------
---------------------------------------------tttcttt--------
--------agctttaca---------------------------------tagtt-----
--------a-aaattgcca-tt--------------------------------------
-----------------------------------------gtctgttggt-gtgtttca
atg---------------------------------------------------------
------------------------------------------------------------
------------------------------------------------------------
------------------------------------------------------------
---tgttt-------------------tgt-gat--------t-----actagttaaaat
gt----------------------------------------------------------
------------------------------------------------------------
------------------------------------------------------------
------------------------------------------------------------
-----------------------------------------------t-------aataa
-aa---------------------------------------------------------
---------------------------------------aaatgccaaaa----------
-----------a------------------------------------------------
------------------------------------------------------------
------------------------------------------------------------
------------------------------------------------------------
------------------------------------------------------------
------------------------------------------------------------
------------------------------------------------------------
------------------------------------------------------------
------------------------------------------------------------
------------------------------------------------------------
------------------------------------------------------------
------------------------------------------------------------
------------------------------------------------------------
------------------------------------------------------------
------------------------------------------------------------
------------------------------------------------------------
------------------------------------------------------------
------------------------------------------------------------
------------------------------------------------------------
------------------------------------------------------------
------------------------------------------------------------
------------------------------------------------------------
------------------------------------------------------------
------------------------------------------------------------
-----------------------------
>L1-107_DR|380855
------------------------------------------------------------
------------------------------------------------------------
------------------------------------------------------------
------------------------------------------------------------
------------------------------------------------------------
------------------------------------------------------------
------------------------------------------------------------
----------------------------ttaaggaattgtcctgttattagagcttattg
gtcaaaagttgttacttttgagagccac--------------------------------
------------------------aagtctg-------gcctgacaaattcagtaattgt
---tta----------------------------tttgtcatttcagcctttgctgccag
----------aaaattatactg--------------------------------------
-------------------------ataaactggatca----------------------
----------------------------------gtgacaaacccc-catcc--------
------------------------------------------------------------
------------------------------------------------------------
-----------ttaaaatggctgcaga-----------tattattag------------g
gaaatgattc---------cctta------aaattccttacc-----tgtgtctttaa--
--aatatc----cactgaggct---ttttttt-ttttttttca-----------------
----------------agtttggactctttact---------------------------
-------tg-------------gattttgttta--------------------tt-tatc
ttc-----------------------------aagca-----------------------
---------------------------gtatttt-gag----------------------
------------------------------------------------------------
------------------ttataa--------------ttga-----atttatg------
-ttttttatttcact------------------att---------attt-----------
gctctt------tatatattt---------------------------------------
------------------------------------------------------------
------------------------------------------------------------
------------------------------------------------------------
------------------------------------------------------------
------------------------------------------------------------
------------------------------------tgtttatt----------------
----aacttattatt---------------------------------------------
----------------------attgct---------attatttg---------------
--------------------tattataattatttcact----------------------
----------------------------------------------------tatgaata
------------------------------------------------------------
----gatagataatttattc----------------------------------------
------------------------------------------------------------
------------------------------------------------------------
------------------------------------------------------------
------------------------------------------------------------
------------------------------------------------------------
---------------------------------------------tgtcttt--------
--------agcatagcg---------------------------------ttgtt-----
--------a-aaattggcc-tt--------------------------------------
-----------------------------------------gtatgttggt-ttgtttca
atg---------------------------------------------------------
------------------------------------------------------------
------------------------------------------------------------
------------------------------------------------------------
---tgttt-------------------tgt-gat--------t-----aatagttacaat
tt----------------------------------------------------------
------------------------------------------------------------
------------------------------------------------------------
------------------------------------------------------------
-----------------------------------------------t-------gataa
-aa---------------------------------------------------------
---------------------------------------agatgcattaa----------
-----------aaaaa--------------------------------------------
------------------------------------------------------------
------------------------------------------------------------
------------------------------------------------------------
------------------------------------------------------------
------------------------------------------------------------
------------------------------------------------------------
------------------------------------------------------------
------------------------------------------------------------
------------------------------------------------------------
------------------------------------------------------------
------------------------------------------------------------
------------------------------------------------------------
------------------------------------------------------------
------------------------------------------------------------
------------------------------------------------------------
------------------------------------------------------------
------------------------------------------------------------
------------------------------------------------------------
------------------------------------------------------------
------------------------------------------------------------
------------------------------------------------------------
------------------------------------------------------------
------------------------------------------------------------
-----------------------------
>L1-107_DR|380856
------------------------------------------------------------
------------------------------------------------------------
------------------------------------------------------------
------------------------------------------------------------
------------------------------------------------------------
------------------------------------------------------------
------------------------------------------------------------
------------------------------------------------------------
------------------------------------------------------------
------------------------------------------------------------
------------------------------------------------------------
------------------------------------------------------------
------------------------------------------------------------
------------------------------------------------------------
------------------------------------------------------------
------------------------------------------------------------
-----------------------------------------------------------g
a----------------aaaataaaa----------------------------------
--------------------------------------tgtta-----------------
------------------------------------------------------------
-------------------acctggatcagtga--------------------taacatc
ttt---------------------------------------------------------
-----------------------------------gaa----------------------
------------------------------------------------------------
-------------------------atgatgcaacaa-----------------------
------------------------------------------------------------
------------------------------------------------------------
------------------------------------------------------------
------------------------------------------------------------
------------------------------------------------------------
------------------------------------------------------------
------------------------------------------------------------
----------------------------------tatatttact----------------
------------------------------------------------------------
-----gaa----------------------------------------------------
------------------------------------------------------------
------------------------------------------------------------
------------------------------------------------------------
------------------------------------------------------------
------------------------------------------------------------
------------------------------------------------------------
------------------------------------------------------------
------------------------------------------------------------
------------------------------------------------------------
------------------------------------a----tgatcccctttgaatgatc
-----------------------------------------------atcttgta-----
------ttaatagtggcta-ctga------------------------------------
-------------agct-----------------------------------tggtcttc
ata---------------------------------------------------------
------------------------------------------------------------
------------------------------------------------------------
------------------ac----------------------------------------
tg-gactt-------------------tatccatgtc-----tc----tttaagcaatat
tt----------------------------------------------------------
------------------------------------------------------------
------------------------------------------------------------
------------------------------------------------------------
------------------------------------------------------------
------------------------------------------------------------
------------------------------------------------------------
------------------------------------------------------------
------------------------------------------------------------
------------------------------------------------------------
------------------------------------------------------------
------------------------------------------------------------
------------------------------------------------------------
------------------------------------------------------------
------------------------------------------------------------
------------------------------------------------------------
------------------------------------------------------------
------------------------------------------------------------
------------------------------------------------------------
------------------------------------------------------------
------------------------------------------------------------
------------------------------------------------------------
------------------------------------------------------------
------------------------------------------------------------
------------------------------------------------------------
------------------------------------------------------------
------------------------------------------------------------
------------------------------------------------------------
------------------------------------------------------------
------------------------------------------------------------
------------------------------------------------------------
-----------------------------
>L1-107_DR|380857
------------------------------------------------------------
------------------------------------------------------------
------------------------------------------------------------
------------------------------------------------------------
------------------------------------------------------------
------------------------------------------------------------
------------------------------------------------------------
------------------------------------------------------------
------------------------------------------------------------
------------------------------------------------------------
------------------------------------------------------------
------------------------------------------------------------
------------------------------------------------------------
------------------------------------------------------------
------------------------------------------------------------
------------------------------------------------------------
------------------------------------------------------------
------------------------------------------------------------
------------------------------------------------------------
------------------------------------------------------------
------------------------------------------------------------
------------------------------------------------------------
------------------------------------------------------------
------------------------------------------------------------
------------------------------------------------------------
------------------------------------------------------------
------------------------------------------------------------
------------------------------------------------------------
------------------------------------------------------------
------------------------------------------------------------
------------------------------------------------------------
------------------------------------------------------------
------------------------------------------------------------
------------------------------------------------------------
-----------------------------------------tgtgt--------------
------------------------------------------------------------
------------------------------------------------------------
------------------------------------------------------------
-------atttttttctgtt----------------------------------------
------------------------------------------------------------
------------------------------------------------------------
------------------------------------------------------------
------------------------------------------------------------
------------------------------------------------------------
---------------------------------------------cttcttt--------
--------tgcagacca---------------------------------ttgtt-----
--------a-aaatt-gca-tt--------------------------------------
-----------------------------------------gtctgttggt-ttgtttca
atg---------------------------------------------------------
------------------------------------------------------------
------------------------------------------------------------
------------------------------------------------------------
---tgttt-------------------tgt-gat--------t-----aattgtaaaaat
gt----------------------------------------------------------
------------------------------------------------------------
------------------------------------------------------------
------------------------------------------------------------
-----------------------------------------------t-------aataa
-aa---------------------------------------------------------
---------------------------------------aga------------------
------------------------------------------------------------
------------------------------------------------------------
------------------------------------------------------------
------------------------------------------------------------
------------------------------------------------------------
------------------------------------------------------------
------------------------------------------------------------
------------------------------------------------------------
------------------------------------------------------------
------------------------------------------------------------
------------------------------------------------------------
------------------------------------------------------------
------------------------------------------------------------
------------------------------------------------------------
------------------------------------------------------------
------------------------------------------------------------
------------------------------------------------------------
------------------------------------------------------------
------------------------------------------------------------
------------------------------------------------------------
------------------------------------------------------------
------------------------------------------------------------
------------------------------------------------------------
------------------------------------------------------------
-----------------------------
>L1-107_DR|380858
----------tttttcttt-----------------------------------------
------------------------------------------------------------
------------------------------------------------------------
------------------------------------------------------------
------accattgca---------------------------------------------
-------------------ttgttaaaatgtgcattgtctgttggttt------------
--------atgccaatgtgattt--gtgattat-tagttaacaggttgataaaaagaagg
tggaagtaggagact--------------tgtggaattgtccggttattagaacttattg
gtcgaaagcagttactttt--gagccct---acgtttggacttcagctatagttggaacc
attctctttaattttgagtctcct-ggttag-acatttgcctgacaa-tttactaaacgt
---tta----------------------------tttgccattttagcc-----------
-----------aaaatatactg--------------------------------------
-------------------------acaaactagatca----------------------
----------------------------------gtgacaaaccca-actcc--------
------------------------------------------------------------
------------------------------------------------------------
-----------ttgaaaagatggcaca-a---------tattattag------------g
aaaatgattc---------cctta------gaattccttatc-----tgtgtcattca--
--tatgtc----tactgaggc----cttt---------tatca-----------------
-----------------------agtccttact---------------------------
-------tg-------------gattttactaa--------------------tg-cttc
ttt-----------------------------aagct-----------------------
---------------------------gcatttt-gag----------------------
------------------------------------------------------------
------------------ttctgg---catgtcataa-ttga-----atttata------
-tattttattttact------------------ttt---------agtt-----------
tatctt------tatttattttcatttt--------------------------------
------------------------------------------------------------
------------------------------------------------------------
------------------------------------------------------------
------------------------------------------------------------
------------------------------------------------------------
--------------gttaatt---------------tacttattt---------------
----ttatagctatta--------------------------------------------
------------------------------------------------------------
------------------------------------------------------------
------------------------------------------------------------
------------------------------------------------------------
------------------------------------------------------------
------------------------------------------------------------
------------------------------------------------------------
------------------------------------------------------------
------------------------------------------------------------
------------------------------------------------------------
---------------------------------------------tttattt--------
--------attatcatt---------------------------------ttatt-----
--------a---------------------------------------------------
------------------------------------------------------------
------------------------------------------------------------
------------------------------------------------------------
------------------------------------------------------------
------------------------------------------------------------
-----------------------------------------tt-----tat---------
------------------------------------------------------------
------------------------------------------------------------
------------------------------------------------------------
------------------------------------------------------------
------------------------------------------------------------
------------------------------------------------------------
------------------------------------------------------------
------------------------------------------------------------
------------------------------------------------------------
------------------------------------------------------------
------------------------------------------------------------
------------------------------------------------------------
------------------------------------------------------------
------------------------------------------------------------
------------------------------------------------------------
------------------------------------------------------------
------------------------------------------------------------
------------------------------------------------------------
------------------------------------------------------------
------------------------------------------------------------
------------------------------------------------------------
------------------------------------------------------------
------------------------------------------------------------
------------------------------------------------------------
------------------------------------------------------------
------------------------------------------------------------
------------------------------------------------------------
------------------------------------------------------------
------------------------------------------------------------
------------------------------------------------------------
------------------------------------------------------------
-----------------------------
>L1-107_DR|380859
------------------------------------------------------------
------------------------------------------------------------
------------------------------------------------------------
------------------------------------------------------------
------------------------------------------------------------
------------------------------------------------------------
------------------------------------------------------------
------------------------------------------------------------
------------------------------------------------------------
------------------------------------------------------------
---tta------------------------------------------------------
------------------------------------------------------------
------------------------------------------------------------
------------------------------------------------------------
------------------------------------------------------------
------------------------------------------------------------
----------------------------a---------tattatta--------------
------------------------------------------------------------
-------------------------ttat---------t---------------------
------------------------------------------------------------
------------------------------------------------------------
------------------------------------------------------------
------------------------------------------------------------
------------------------------------------------------------
-----------------------------------------------atttat-------
-ttatttatttgttt-----------------agta---------tttta----------
------------------------------------------------------------
------------------------------------------------------------
------------------------------------------------------------
------------------------------------------------------------
------------------------------------------------------------
------------------------------------------------------------
---------------------------------------ttatt----------------
------------------------------------------------------------
---------------------cat------------------------------------
------------------------------------------------------------
------------------------------------------------------------
------------------------------------------------------------
---------atttttttttc----------------------------------------
------------------------------------------------------------
------------------------------------------------------------
------------------------------------------------------------
------------------------------------------------------------
------------------------------------------------------------
---------------------------------------------ttcattt--------
------------tagca---------------------------------ttgtt-----
--------g-aaatgggca-tt--------------------------------------
-----------------------------------------ttctgttgtt-ttgtttta
atg---------------------------------------------------------
------------------------------------------------------------
------------------------------------------------------------
-------------------------------------------------ta---------
------at-------------------tgt-tat--------c-----aacacttactct
------------------------------------------------------------
------------------------------------------------------------
------------------------------------------------------------
------------------------------------------------------------
-----------------------------------------------t-------aataa
-aa---------------------------------------------------------
----------------------------------ttatgtgatttaaaaa----------
-----------aaa----------------------------------------------
------------------------------------------------------------
------------------------------------------------------------
------------------------------------------------------------
------------------------------------------------------------
------------------------------------------------------------
------------------------------------------------------------
------------------------------------------------------------
------------------------------------------------------------
------------------------------------------------------------
------------------------------------------------------------
------------------------------------------------------------
------------------------------------------------------------
------------------------------------------------------------
------------------------------------------------------------
------------------------------------------------------------
------------------------------------------------------------
------------------------------------------------------------
------------------------------------------------------------
------------------------------------------------------------
------------------------------------------------------------
------------------------------------------------------------
------------------------------------------------------------
------------------------------------------------------------
-----------------------------
>L1-107_DR|463649
------------------------------------------------------------
------------------------------------------------------------
------------------------------------------------------------
------------------------------------------------------------
------------------------------------------------------------
------------------------------------------------------------
------------------------------------------------------------
------------------------------atggaattgtcctgttattagagcttattg
gtcaaaagt---------------------------------------------------
------------------------------------------------------------
---t---------------------------------------gttactttt--------
----------aaaaatctactg--------------------------------------
-------------------------ataagctagatcag---------------------
-----------------------------------tgaca-acccc-catcctttaa---
------------------------------------------------------------
------------------------------------------------------------
-----------------------------------------tattag------------g
gaaatgattc---------acttg------aaattccttacc-----tgtttcattta--
--aatgtc----cattgagtc----tttt---------catca-----------------
----------------agtctggactccatgct---------------------------
-------ttct----------taattttattga--------------------tg-catc
ttc-----------------------------aagct-----------------------
---------------------------gtttttt-gag----------------------
------------------------------------------------------------
------------------ttatgg---tatatcataa-ttga-----attcatg------
-catttaatttatac------------------tatttattatatatgt-----------
tttatg------tatatgttttcattttgttt----------------------------
------------------------------------------------------------
------------------------------------------------------------
------------------------------------------------------------
------------------------------------------------------------
------------------------------------------------------------
--------------attaatt---------------tacat-------------------
------attattatt---------------------------------------------
----------------------attgct---------atcattta---------------
------------------tttattgtaattattt--ttatt-------------------
--------------------------------------------------tatgaatata
------------------------------------------------------------
----ta--atttattctgtc----------------------------------------
------------------------------------------------------------
------------------------------------------------------------
------------------------------------------------------------
------------------------------------------------------------
------------------------------------------------------------
---------------------------------------------gttcttt--------
--------aacattgcg---------------------------------ttgtt-----
--------g-aaatgggca-tt--------------------------------------
-----------------------------------------gtctgttggt-ttgtttca
gtg---------------------------------------------------------
------------------------------------------------------------
------------------------------------------------------------
------------------------------------------------------------
---tattt-------------------tgt-gat--------t-----attagtcaaaat
gt----------------------------------------------------------
------------------------------------------------------------
------------------------------------------------------------
------------------------------------------------------------
-----------------------------------------------t-------aatac
-aa---------------------------------------------------------
---------------------------------------agatacagtaa----------
-----------aaa----------------------------------------------
------------------------------------------------------------
------------------------------------------------------------
------------------------------------------------------------
------------------------------------------------------------
------------------------------------------------------------
------------------------------------------------------------
------------------------------------------------------------
------------------------------------------------------------
------------------------------------------------------------
------------------------------------------------------------
------------------------------------------------------------
------------------------------------------------------------
------------------------------------------------------------
------------------------------------------------------------
------------------------------------------------------------
------------------------------------------------------------
------------------------------------------------------------
------------------------------------------------------------
------------------------------------------------------------
------------------------------------------------------------
------------------------------------------------------------
------------------------------------------------------------
------------------------------------------------------------
-----------------------------
>L1-107_DR|463650
------------------------------------------------------------
------------------------------------------------------------
------------------------------------------------------------
------------------------------------------------------------
------------------------------------------------------------
------------------------------------------------------------
------------------------------------------------------------
------------------------------------------------------------
------------------------------------------------------------
------------------------------------------------------------
------------------------------------------------------------
--------------------tg--------------------------------------
------------------------------------------------------------
----------------------------------ctaacagaattg-tatgtaa------
------------------------------------------------------t-ac--
------------------------------------------------------------
----------ttggaaagcctggtctg----------ttatatgtaa--aataatgggca
gagctgatttgtcatc---cttta-----------------------acccccattta--
------------caataacccagagttttgcc-tagcatcttagattctgggtt------
-------------taaaacctggaatacgtatg---------------------------
----------------------ggttatgcagtctttg---------------tgatctg
tttgat------------------------gaaggctt----------------------
---------------------gttaatgtatttt-gaa----------------------
------------------------------------------------------------
---------------------------gacttggtca-ttaaatataaaccatcct----
-taatttattttctt-------------tagatatc----ttcaaattcagg----ataa
tatttt------------------------------------------------------
------------------------------------------------------------
------------------------------------------------------------
------------------------------------------------------------
------------------------------------------------------------
------------------------------------------------------------
-----------taaaagtact-----------a---cacgtattacta------------
----atccttccatgtcagt----------------------------------------
---------------------caaagag--------------------------------
------------------------------------------------------------
------------------------------------------------------------
------------------------------------------------------------
----aagattttgttgaatc----------------------------------------
------------------------------------------------------------
------------------------------------------------------------
------------------------------------------------------------
------------------------------------------------------------
------------------------------------------------------------
---------------------------------------------ccccttc--------
--------------------------------------------------ctgcaagc--
--------a-gatcacaca-----------------------------------------
----------------------------------------------------cttgtata
atg---------------------------------------------------------
------------------------------------------------------------
------------------------------------------------------------
------------------------------------------------------------
---ctctt-------------------tgtacatatgagaggt-g---aatactcaggaa
ct----------------------------------------------------------
------------------------------------------------------------
------------------------------------------------------------
------------------------------------------------------------
-----------------------------------------------t-------aaaag
-aatatg-----------------------------------------------------
----------------------------------gcagggggagcatcagctggc-----
caatacggatgaggaatggg----------------------------------------
------------------------------------------------------------
------------------------------------------------------------
------------------------------------------------------------
------------------------------------------------------------
------------------------------------------------------------
------------------------------------------------------------
------------------------------------------------------------
------------------------------------------------------------
------------------------------------------------------------
------------------------------------------------------------
------------------------------------------------------------
------------------------------------------------------------
------------------------------------------------------------
------------------------------------------------------------
------------------------------------------------------------
------------------------------------------------------------
------------------------------------------------------------
------------------------------------------------------------
------------------------------------------------------------
------------------------------------------------------------
------------------------------------------------------------
------------------------------------------------------------
------------------------------------------------------------
-----------------------------
>L1-107_DR|540397
------------------------------------------------------------
------------------------------------------------------------
------------------------------------------------------------
------------------------------------------------------------
------------------------------------------------------------
------------------------------------------------------------
------------------------------------------------------------
------------------------------------------------------------
------------------------------------------------------------
------------------------------------------------------------
------------------------------------------------------------
------------------------------------------------------------
------------------------------------------------------------
------------------------------------------------------------
------------------------------------------------------------
------------------------------------------------------------
------------------------------------------------------------
------------------------------------------------------------
------------------------------------------------------------
------------------------------------------------------------
------------------------------------------------------------
------------------------------------------------------------
------------------------------------------------------------
------------------------------------------------------------
------------------------------------------------------------
------------------------------------------------------------
------------------------------------------------------------
------------------------------------------------------------
------------------------------------------------------------
------------------------------------------------------------
------------------------------------------------------------
------------------------------------------------------------
------------------------------------------------------------
------------------------------------------------------------
------------------------------------------------------------
------------------------------------------------------------
------------------------------------------------------------
------------------------------------------------------------
------------tttttctc----------------------------------------
------------------------------------------------------------
------------------------------------------------------------
------------------------------------------------------------
------------------------------------------------------------
------------------------------------------------------------
---------------------------------------------tttcttt--------
--------agcattgca---------------------------------ttgtt-----
--------c-aaatgggca-aa--------------------------------------
-----------------------------------------gtctgttaat-ttgtttca
atg---------------------------------------------------------
------------------------------------------------------------
------------------------------------------------------------
------------------------------------------------------------
---tactt-------------------tat-gtaa----ttgt-----aattgttaaaat
gt----------------------------------------------------------
------------------------------------------------------------
------------------------------------------------------------
------------------------------------------------------------
-----------------------------------------------t-------aataa
-aa---------------------------------------------------------
---------------------------------------aaacaaaaaaa----------
-----------a------------------------------------------------
------------------------------------------------------------
------------------------------------------------------------
------------------------------------------------------------
------------------------------------------------------------
------------------------------------------------------------
------------------------------------------------------------
------------------------------------------------------------
------------------------------------------------------------
------------------------------------------------------------
------------------------------------------------------------
------------------------------------------------------------
------------------------------------------------------------
------------------------------------------------------------
------------------------------------------------------------
------------------------------------------------------------
------------------------------------------------------------
------------------------------------------------------------
------------------------------------------------------------
------------------------------------------------------------
------------------------------------------------------------
------------------------------------------------------------
------------------------------------------------------------
------------------------------------------------------------
-----------------------------
>L1-107_DR|540398
------------------------------------------------------------
------------------------------------------------------------
------------------------------------------------------------
------------------------------------------------------------
------------------------------------------------------------
------------------------------------------------------------
------------------------------------------------------------
------------------------------------------------------------
---------------------------------------------------------tcc
gctatctttaattgtaggtctcccaggttgg-atgtttgcctaacaagttcagtaatcgt
---tta----------------------------tttgacattttagccttcgctgccag
---------gaaaaacatactg--------------------------------------
-------------------------ataaactggatca----------------------
----------------------------------gtgacaaacccc-catct--------
------------------------------------------------------------
------------------------------------------------------------
-----------ttgaaagggtggcaca-a---------tattattag------------c
gaaatgattc---------cctta------gaatttcttacc-----tgtgtcattc---
---atgtc----tactaaggc----tttt---------catca-----------------
----------------agtctggattccttact---------------------------
-------ta-------------gaccttattga--------------------tg-tttc
ttt-----------------------------aagca-----------------------
---------------------------gcatttt-gag----------------------
------------------------------------------------------------
------------------ttgtgg---tatgtcataa-ttaa-----atttatg------
-tgttttattttatt------------------att---------attt-----------
tatctt------tatatttgtatgtgtatatgtatgta----------------------
--tgtgtatg------------------------tataagtatacatatgtatgtgtgta
catgtgtgtatgtatgtatgtgtgtgtgtgtgtgtgtgtgtgtatatatat---------
------------------------------------------------------------
------------------------------------------------------------
------------------------------------------------------------
------------------ata---------------tatatatt----------------
----gtaattttatt---------------------------------------------
----------------------atgcat----------atatgta---------------
------------------catattctatttattaactaattaataataattattattttt
tattattattt-------------------------tatttatttatttatttattttta
------------------------------------------------------------
----------ttattattt-----------------------------------------
----------------------tttattat------------------------------
------------------------------------------------------------
------------------------------------------------------------
--tatttttttcttt--------tatttatttatttattattt-----ttttatt-----
------------------------------------------------------------
---------------------------------------------attattt--------
--------agcattgca---------------------------------ttgtt-----
--------ataaatgggca-tt--------------------------------------
-----------------------------------------gtctgttggt-gtttttca
atg---------------------------------------------------------
------------------------------------------------------------
------------------------------------------------------------
------------------------------------------------------------
---tgttt-------------------tgt-aat--------t-----aatagttaaaat
gt----------------------------------------------------------
------------------------------------------------------------
------------------------------------------------------------
------------------------------------------------------------
-----------------------------------------------t-------aataa
-aa---------------------------------------------------------
---------------------------------------agatgcaaaaa----------
-----------aaaaaaa------------------------------------------
------------------------------------------------------------
------------------------------------------------------------
------------------------------------------------------------
------------------------------------------------------------
------------------------------------------------------------
------------------------------------------------------------
------------------------------------------------------------
------------------------------------------------------------
------------------------------------------------------------
------------------------------------------------------------
------------------------------------------------------------
------------------------------------------------------------
------------------------------------------------------------
------------------------------------------------------------
------------------------------------------------------------
------------------------------------------------------------
------------------------------------------------------------
------------------------------------------------------------
------------------------------------------------------------
------------------------------------------------------------
------------------------------------------------------------
------------------------------------------------------------
------------------------------------------------------------
-----------------------------
>L1-107_DR|626238
------------------------------------------------------------
------------------------------------------------------------
------------------------------------------------------------
------------------------------------------------------------
------------------------------------------------------------
------------------------------------------------------------
------------------------------------------------------------
------------------------------------------------------------
------------------------------------------------------------
------------------------------------------------------------
------------------------------------------------------------
------------------------------------------------------------
------------------------------------------------------------
------------------------------------------------------------
------------------------------------------------------------
------------------------------------------------------------
------------------------------------------------------------
------------------------------------------------------------
------------------gac----ttct-------------------------------
----------------------------------a-------------------------
------gtgg------------gattttattga--------------------tg-attc
ttc-----------------------------aagct-----------------------
---------------------------gtatttt-gaa----------------------
------------------------------------------------------------
------------------ttatgg---tgtgtcatca-ttga-----atttatta-----
-taatttatttaatt---------------------------------------------
------------------------------------------------------------
------------------------------------------------------------
------------------------------------------------------------
------------------------------------------------------------
------------------------------------------------------------
------------------------------------------------------------
------------------------------------------------------------
------------------------------------------------------------
------------------------------------------------------------
------------------------------------------------------------
------------------------------------------------------------
------------------------------------------------------------
------------------------------------------------------------
------------------------------------------------------------
------------------------------------------------------------
------------------------------------------------------------
------------------------------------------------------------
------------------------------------------------------------
--------------------------------------------ctttctct--------
--------------gca---------------------------------ttgtt-----
--------a--taagggca-tt--------------------------------------
-----------------------------------------gtctgctggt-ttgtttta
atg---------------------------------------------------------
------------------------------------------------------------
------------------------------------------------------------
------------------------------------------------------------
---cattt-------------------tgt-gata-----------aaaaaaattgaaat
gt----------------------------------------------------------
------------------------------------------------------------
------------------------------------------------------------
------------------------------------------------------------
------------------------------------------------------aaatta
-aa---------------------------------------------------------
---------------------------------------aaacgcaaatt----------
-----------aaaaacaaaa---------------------------------------
------------------------------------------------------------
------------------------------------------------------------
------------------------------------------------------------
------------------------------------------------------------
------------------------------------------------------------
------------------------------------------------------------
------------------------------------------------------------
------------------------------------------------------------
------------------------------------------------------------
------------------------------------------------------------
------------------------------------------------------------
------------------------------------------------------------
------------------------------------------------------------
------------------------------------------------------------
------------------------------------------------------------
------------------------------------------------------------
------------------------------------------------------------
------------------------------------------------------------
------------------------------------------------------------
------------------------------------------------------------
------------------------------------------------------------
------------------------------------------------------------
------------------------------------------------------------
-----------------------------
>L1-107_DR|626239
------------------------------------------------------------
------------------------------------------------------------
------------------------------------------------------------
------------------------------------------------------------
------------------------------------------------------------
------------------------------------------------------------
------------------------------------------------------------
------------------------------------------------------------
------------------------------------------------------------
------------------------------------------------------------
------------------------------------------------------------
------------------------------------------------------------
------------------------------------------------------------
------------------------------------------------------------
------------------------------------------------------------
------------------------------------------------------------
------------------------------------------------------------
------------------------------------------------------------
--tatatc-----------------ttat-------------------------------
------------------------------------------------------------
-------tat-------------------------------------------tt-tatc
ttt---------------------------------------------------------
-----------------------------------aaa----------------------
------------------------------------------------------------
------------------tatttg--------------gttt-----atttatt------
-tacttattattatt------------------gct---------gttt-----------
gatttt------------------------------------------------------
------------------------------------------------------------
------------------------------------------------------------
------------------------------------------------------------
------------------------------------------------------------
------------------------------------------------------------
-----------------tatt---------------aatttattata-------------
----attatttaattt--------------------------------------------
----------------------ataaat--------------------------------
------------------------------------------------------------
------------------------------------------------------------
g-----------------------------------------------------------
--taaataatttattctgtc----------------------------------------
------------------------------------------------------------
------------------------------------------------------------
------------------------------------------------------------
------------------------------------------------------------
------------------------------------------------------------
---------------------------------------------tttcttt--------
--------agcattttg-------------------------------------------
--------------------tt--------------------------------------
-----------------------------------------gtctgttggt-ttgtttca
ata---------------------------------------------------------
------------------------------------------------------------
------------------------------------------------------------
------------------------------------------------------------
---ttttt-------------------tgt-gat--------t-----attagttaaaat
gt----------------------------------------------------------
------------------------------------------------------------
------------------------------------------------------------
------------------------------------------------------------
-----------------------------------------------t-------aataa
-at---------------------------------------------------------
---------------------------------------agatgcaaaa-----------
------------------------------------------------------------
------------------------------------------------------------
------------------------------------------------------------
------------------------------------------------------------
------------------------------------------------------------
------------------------------------------------------------
------------------------------------------------------------
------------------------------------------------------------
------------------------------------------------------------
------------------------------------------------------------
------------------------------------------------------------
------------------------------------------------------------
------------------------------------------------------------
------------------------------------------------------------
------------------------------------------------------------
------------------------------------------------------------
------------------------------------------------------------
------------------------------------------------------------
------------------------------------------------------------
------------------------------------------------------------
------------------------------------------------------------
------------------------------------------------------------
------------------------------------------------------------
------------------------------------------------------------
-----------------------------
>L1-107_DR|626240
------------------------------------------------------------
------------------------------------------------------------
------------------------------------------------------------
------------------------------------------------------------
------------------------------------------------------------
------------------------------------------------------------
------------------------------------------------------------
------------------------------------------------------------
------------------------------------------------------------
------------------------------------------------------------
------------------------------------------------------------
------------------------------------------------------------
------------------------------------------------------------
------------------------------------------------------------
------------------------------------------------------------
------------------------------------------------------------
------------------------------------------------------------
-------------------------------------ttgcc-----tgtgtcgttcg--
--tatgtcgttatgtgaaggc----tttt---------catca-----------------
----------------agtctggactctttact---------------------------
-------ta-------------gattttattga--------------------tg-cttc
ttc-----------------------------aagct-----------------------
---------------------------gtatttt-ggg----------------------
------------------------------------------------------------
------------------ttacga-----tgtcataa-ttga-----atttatg------
-tattttattttatt------------------att---------attg-----------
tatatt------tatatattagtttt----------------------------------
------------------------------------------------------------
------------------------------------------------------------
------------------------------------------------------------
------------------------------------------------------------
------------------------------------------------------------
--------------gcttatta--------------tatatgtt----------------
------------------------------------------------------------
------------------------------------------------------------
------------------------------------------------------------
------------------------------------------------------------
------------------------------------------------------------
----tctaatttattctgtc----------------------------------------
------------------------------------------------------------
------------------------------------------------------------
------------------------------------------------------------
------------------------------------------------------------
------------------------------------------------------------
---------------------------------------------tttcttt--------
--------agcattgca---------------------------------ttgtt-----
----------aaataggca-tt--------------------------------------
-----------------------------------------gtctgttgat-ttggttca
aag---------------------------------------------------------
------------------------------------------------------------
------------------------------------------------------------
------------------------------------------------------------
---tgttt-------------------cat-gat--------t-----------------
------------------------------------------------------------
------------------------------------------------------------
------------------------------------------------------------
------------------------------------------------------------
------------------------------------------------------------
------------------------------------------------------------
------------------------------------------------------------
------------------------------------------------------------
------------------------------------------------------------
------------------------------------------------------------
------------------------------------------------------------
------------------------------------------------------------
------------------------------------------------------------
------------------------------------------------------------
------------------------------------------------------------
------------------------------------------------------------
------------------------------------------------------------
------------------------------------------------------------
------------------------------------------------------------
------------------------------------------------------------
------------------------------------------------------------
------------------------------------------------------------
------------------------------------------------------------
------------------------------------------------------------
------------------------------------------------------------
------------------------------------------------------------
------------------------------------------------------------
------------------------------------------------------------
------------------------------------------------------------
------------------------------------------------------------
------------------------------------------------------------
-----------------------------
>L1-107_DR|711510
------------------------------------------------------------
------------------------------------------------------------
------------------------------------------------------------
------------------------------------------------------------
------------------------------------------------------------
------------------------------------------------------------
------------------------------------------------------------
------------------------------------------------------------
------------------------------------------------------------
------------------------------------------------------------
------------------------------------------------------------
------------------------------------------------------------
------------------------------------------------------------
------------------------------------------------------------
------------------------------------------------------------
------------------------------------------------------------
--------------------------a---------------------------------
------------------------------------------------------------
-------------------------tttg---------tatta-----------------
------------------------------------------------------------
--------------------------ttactag--------------------ta-tttg
ttt---------------------------------------------------------
------------------------------------------------------------
------------------------------------------------------------
---------------------------gttataattatttaa-----atataca------
--------------------------------cata--------cattt-----------
------------------------------------------------------------
------------------------------------------------------------
------------------------------------------------------------
------------------------------------------------------------
------------------------------------------------------------
------------------------------------------------------------
------------------------------------------------------------
------------------------------------------------------------
------------------------------------------------------------
------------------------------------------------------------
------------------------------------------------------------
------------------------------------------------------------
------------------------------------------------------------
------------------------------------------------------------
------------------------------------------------------------
------------------------------------------------------------
------------------------------------------------------------
------------------------------------------------------------
------------------------------------------------------------
--------agc--------------------------------------cttgtt-----
--------a-aaacaggca-----------------------------------------
-----------------------------------------ctctgttgtt-ttttttca
atg---------------------------------------------------------
------------------------------------------------------------
------------------------------------------------------------
------------------------------------------------------------
---tgttt-------------------tgt-gatg-------------aatagttgaaat
gt----------------------------------------------------------
------------------------------------------------------------
------------------------------------------------------------
------------------------------------------------------------
-----------------------------------------------t-------aataa
-aa---------------------------------------------------------
---------------------------------------agattcaataa----------
-----------aaaa---------------------------------------------
------------------------------------------------------------
------------------------------------------------------------
------------------------------------------------------------
------------------------------------------------------------
------------------------------------------------------------
------------------------------------------------------------
------------------------------------------------------------
------------------------------------------------------------
------------------------------------------------------------
------------------------------------------------------------
------------------------------------------------------------
------------------------------------------------------------
------------------------------------------------------------
------------------------------------------------------------
------------------------------------------------------------
------------------------------------------------------------
------------------------------------------------------------
------------------------------------------------------------
------------------------------------------------------------
------------------------------------------------------------
------------------------------------------------------------
------------------------------------------------------------
------------------------------------------------------------
-----------------------------
>L1-107_DR|711511
------------------------------------------------------------
------------------------------------------------------------
------------------------------------------------------------
------------------------------------------------------------
------------------------------------------------------------
------------------------------------------------------------
------------------------------------------------------------
------------------------------------------------------------
------------------------------------------------------------
------------------------------------------------------------
------------------------------------------------------------
------------------------------------------------------------
------------------------------------------------------------
------------------------------------------------------------
------------------------------------------------------------
------------------------------------------------------------
------------------------------------------------------------
------------------------------------------------------------
------------------------------------------------------------
------------------------------------------------------------
------------------------------------------------------------
------------------------------------------------------------
------------------------------------------------------------
------------------------------------------------------------
------------------------------------------------------------
------------------------------------------------------------
tatata------tatatatatatatatatatatata------------------------
----------------------------------------------tata----------
------------------------------------------------------------
------------------------------------------------------------
------------------------------------------------------------
------------------------------------------------------------
------------------------------------------------------------
------------------------------------------------------------
------------------------------------------------------------
------------------------------------------------------------
------------------------------------------------------------
------------------------------------------------------------
----------ttattagatt----------------------------------------
------------------------------------------------------------
------------------------------------------------------------
------------------------------------------------------------
------------------------------------------------------------
------------------------------------------------------------
---------------------------------------------tttcttt--------
-------------agcg---------------------------------ttgtt-----
--------a-aaatgggca-tt--------------------------------------
-----------------------------------------gtctgttggt-ttgtttta
atg---------------------------------------------------------
------------------------------------------------------------
------------------------------------------------------------
------------------------------------------------------------
---tg--t-------------------tgt-att--------t-----aatagttaaaat
gt----------------------------------------------------------
------------------------------------------------------------
------------------------------------------------------------
------------------------------------------------------------
-----------------------------------------------t-------aataa
-aa---------------------------------------------------------
---------------------------------------agatg----------------
------------------------------------------------------------
------------------------------------------------------------
------------------------------------------------------------
------------------------------------------------------------
------------------------------------------------------------
------------------------------------------------------------
------------------------------------------------------------
------------------------------------------------------------
------------------------------------------------------------
------------------------------------------------------------
------------------------------------------------------------
------------------------------------------------------------
------------------------------------------------------------
------------------------------------------------------------
------------------------------------------------------------
------------------------------------------------------------
------------------------------------------------------------
------------------------------------------------------------
------------------------------------------------------------
------------------------------------------------------------
------------------------------------------------------------
------------------------------------------------------------
------------------------------------------------------------
------------------------------------------------------------
-----------------------------
>L1-107_DR|711512
------------------------------------------------------------
------------------------------------------------------------
------------------------------------------------------------
------------------------------------------------------------
------------------------------------------------------------
------------------------------------------------------------
-----------------------------------------------------tgtaagg
tgaaagtgggagact--acacccatttattatggaattgtcctgttattaaagcttattg
ggcaaaagtaattacttttatgagccgt---atgtttggacttcagctacagttggatcc
actatctttagttttaggtctccc-ggttgg-acgtttgcctgacaaattcaccaaatgc
---tta----------------------------tttgacattttagcctttgctgccag
---------gaaaaatatactg--------------------------------------
-------------------------ttaaactgggtcag---------------------
---------------------------------tgtgataaacccc-catat--------
------------------------------------------------------------
------------------------------------------------------------
-----------ttaaaagggtagcaca-a---------tattattag------------g
aaaatgattc---------gctta------gattttcttacc-----tgtgtaattca--
--tatgtc----cactgaggc----tttt---------catga-----------------
----------------agtctagactccttact---------------------------
-------ta-------------gaccttattga--------------------tg-tttc
att-----------------------------aagct-----------------------
---------------------------gcatttt-gag----------------------
------------------------------------------------------------
------------------tgatgg---tatgtcataa-ttga-----atttatg------
-tattttatttc---------------------att---------attt-----------
tatcgt------tatgttttttctt-----------------------------------
--------------------------------------------------------tttt
ctcattattatcattgctattatgc-----------------------------------
------------------------------------------------------------
------------------------------------------------------------
------------------------------------------------------------
--------------tattata---------------tatttatt----------------
----gtaattttatt---------------------------------------------
----------------------atgcat----------gtatgta---------------
------------------cgtattctgtttattaatttaatattattattat--------
------------------------------------------------------------
------------------------------------------------------------
-------------ttatat-----------------------------------------
------------------------------------------------------------
------------------------------------------------------------
------------------------------------------------------------
------------------------------------------------------------
------------------------------------------------------------
---------------------------------------------atttttt--------
--------agctttgca---------------------------------ttgtt-----
--------a-aaat-ggca-tt--------------------------------------
-----------------------------------------gtctgttggt---gtttta
atg---------------------------------------------------------
------------------------------------------------------------
------------------------------------------------------------
------------------------------------------------------------
---tgttt-------------------tgt-gat--------t-----aatagttaaaat
at----------------------------------------------------------
------------------------------------------------------------
------------------------------------------------------------
------------------------------------------------------------
-----------------------------------------------t-------aataa
-aa---------------------------------------------------------
---------------------------------------agatgcaaaaa----------
-----------a------------------------------------------------
------------------------------------------------------------
------------------------------------------------------------
------------------------------------------------------------
------------------------------------------------------------
------------------------------------------------------------
------------------------------------------------------------
------------------------------------------------------------
------------------------------------------------------------
------------------------------------------------------------
------------------------------------------------------------
------------------------------------------------------------
------------------------------------------------------------
------------------------------------------------------------
------------------------------------------------------------
------------------------------------------------------------
------------------------------------------------------------
------------------------------------------------------------
------------------------------------------------------------
------------------------------------------------------------
------------------------------------------------------------
------------------------------------------------------------
------------------------------------------------------------
------------------------------------------------------------
-----------------------------
>L1-107_DR|711513
------------------------------------------------------------
------------------------------------------------------------
------------------------------------------------------------
------------------------------------------------------------
------------------------------------------------------------
------------------------------------------------------------
------------------------------------------------------------
------------------------------------------------------------
------------------------------------------------------------
------------------------------------------------------------
------------------------------------------------------tgccag
--------aaaaaaaaattctg--------------------------------------
-------------------------ataaaccggatca----------------------
----------------------------------gtgacaaacccc-tatccttaaaca-
------------------------------------------------------------
------------------------------------------------------------
--------cttttaaaaggatggcaca-a---------tattattag------------g
gaaatggttc---------cctta------gaattc------------------------
------------------------------------------------------------
------------------------------------------------------------
------------------------------------------------------------
------------------------------------------------------------
------------------------------------------------------------
------------------------------------------------------------
------------------------------------------------------------
------------------------------------------------------------
------------------------------------------------------------
------------------------------------------------------------
------------------------------------------------------------
------------------------------------------------------------
------------------------------------------------------------
------------------------------------------------------------
------------------------------------------------------------
------------------------------------------------------------
------------------------------------------------------------
------------------------------------------------------------
------------------------------------------------------------
------------------------------------------------------------
------------------------------------------------------------
------------------------------------------------------------
------------------------------------------------------------
------------------------------------------------------------
------------------------------------------------------------
------------------------------------------------------------
------------------------------------------------------------
------------------------------------------------------------
------------------------------------------------------------
------------------------------------------------------------
------------------------------------------------------------
------------------------------------------------------------
------------------------------------------------------------
------------------------------------------------------------
------------------------------------------------------------
------------------------------------------------------------
------------------------------------------------------------
------------------------------------------------------------
------------------------------------------------------------
------------------------------------------------------------
------------------------------------------------------------
------------------------------------------------------------
------------------------------------------------------------
------------------------------------------------------------
------------------------------------------------------------
------------------------------------------------------------
------------------------------------------------------------
------------------------------------------------------------
------------------------------------------------------------
------------------------------------------------------------
------------------------------------------------------------
------------------------------------------------------------
------------------------------------------------------------
------------------------------------------------------------
------------------------------------------------------------
------------------------------------------------------------
------------------------------------------------------------
------------------------------------------------------------
------------------------------------------------------------
------------------------------------------------------------
------------------------------------------------------------
------------------------------------------------------------
------------------------------------------------------------
------------------------------------------------------------
------------------------------------------------------------
------------------------------------------------------------
-----------------------------
>L1-107_DR|711514
--tcacatactttt----------------------------------------------
------------------------------------------------------------
---------------------------------------------------a-taatgct
ctttgtacatgcgtagaggtgaatactcaggagctgaaaaggatatggaagagggagctt
cagctgaccattacagatgaggaatgggatctaatctggactcgggctaaaaagatc---
-tctgcaacagggccaaatctattctacttagaattgttcatagattacaagttactccc
cttctcagcagcaagtttaattcaaacaattc----accact-ttgtgttaaatgtaagg
tggaagtgggagact--acacccatttattatggaattgtcctgttataaaagcttattg
ggcaaaagtagttactttcatgagcc-----------ggacttcagctacagatggatcc
gctatctttaattttaggtctccc-ggttgg-acgtttgcctgacaaattcagtaatcgt
---tta----------------------------tttgacatcttagccttcgctgccag
---------gaaaaatatactg--------------------------------------
-------------------------ataaactgggtca----------------------
----------------------------------gtgacaaacccc-catct--------
------------------------------------------------------------
------------------------------------------------------------
-----------ttgaaagggtggcaca-a---------tattattag------------g
gaaatgattc---------cctta------gaatttcttacc-----cgtgtcattca--
--tatgtc----aactgaggc----tttt---------catca-----------------
----------------agtctggattccttact---------------------------
-------ta-------------gaccttattgg--------------------tg-tttc
ttt-----------------------------aagct-----------------------
---------------------------gtatttt-gag----------------------
------------------------------------------------------------
------------------ttatgg---tatgtcataa-ttga-----atttatg------
-tgttttattttatt------------------att---------attt-----------
tatctt------tatatatgtgtgtgtatata----------------------------
----------------------------------------------tatatatatatgta
tgtgtatgcattaatgtttgtgtgtgtgtgtgtgtgtgtgtatatatatat---------
------------------------------------------------------------
------------------------------------------------------------
------------------------------------------------------------
------------------ata---------------tatatatt----------------
----gtagttttatt---------------------------------------------
----------------------at------------------------------------
-------------------ttattatatttattaattaattaata---------------
----------------------------------------taataattataatttcttag
------------------------------------------------------------
----------ttattattt-----------------------------------------
----------------------tttatttatt----------------------------
------------------------------------------------------------
--------------------------------------------------------tatt
tatttatttattttgt-------cattttttgatttattattattttttattatta----
------------------------------------------------------------
------------------------------------------ttatttattt--------
--------agctttgca---------------------------------ttgtt-----
--------ataaatgggca-tt--------------------------------------
-----------------------------------------gtctgttggt-gtgtttca
atg---------------------------------------------------------
------------------------------------------------------------
------------------------------------------------------------
------------------------------------------------------------
---tgttt-------------------tgt-aat--------t-----aatagttaaaag
gt----------------------------------------------------------
------------------------------------------------------------
------------------------------------------------------------
------------------------------------------------------------
-----------------------------------------------t-------aataa
-a----------------------------------------------------------
--------------------------------------------aataaa----------
-----------aaa----------------------------------------------
------------------------------------------------------------
------------------------------------------------------------
------------------------------------------------------------
------------------------------------------------------------
------------------------------------------------------------
------------------------------------------------------------
------------------------------------------------------------
------------------------------------------------------------
------------------------------------------------------------
------------------------------------------------------------
------------------------------------------------------------
------------------------------------------------------------
------------------------------------------------------------
------------------------------------------------------------
------------------------------------------------------------
------------------------------------------------------------
------------------------------------------------------------
------------------------------------------------------------
------------------------------------------------------------
------------------------------------------------------------
------------------------------------------------------------
------------------------------------------------------------
------------------------------------------------------------
-----------------------------
>L1-107_DR|793619
------------------------------------------------------------
------------------------------------------------------------
------------------------------------------------------------
------------------------------------------------------------
------------------------------------------------------------
------------------------------------------------------------
------------------------------------------------------------
------------------------------------------------------------
------------------------------------------------------------
------------------------------------------------------------
------------------------------------------------------------
------------------------------------------------------------
------------------------------------------------------------
------------------------------------------------------------
------------------------------------------------------------
------------------------------------------------------------
-----------------------caca-a---------tattattag------------g
gaaatgattc---------cctta------gaatttcttacc-----tgtgtctttta--
--tatgtc----tactgaggc----tttt---------catca-----------------
----------------agtctggattccttact---------------------------
-------ta-------------gaccttattga--------------------tg-cttc
ttt-----------------------------aagct-----------------------
---------------------------gcatttt-gag----------------------
------------------------------------------------------------
------------------ttatgg---tatgtcataa-ttaa-----atttatg------
-tgttttattttaat------------------att---------attt-----------
tatctc------tttatatctgtatgtgtatt----------------------------
----------------------------------------------tatgtataaatata
catatatatatatatatatatacatatatatatatatatacataaatacat---------
------------------------------------------------------------
------------------------------------------------------------
------------------------------------------------------------
------------------ata---------------tatgtata----------------
----gtagttttatt---------------------------------------------
----------------------atgcat----------atatgta---------------
------------------catattctatttattaattaattaataata------------
-----------------------------------------attattattattttttaga
------------------------------------------------------------
----------ttattattt-----------------------------------------
----------------------attatta-------------------------------
------------------------------------------------------------
------------------------------------------------------------
-------ttattttt--------aaattatttatttattatttatttattttttt-----
------------------------------------------------------------
---------------------------------------------aatattt--------
--------agtgttgca---------------------------------ttgtt-----
--------ataaatgggca-tt--------------------------------------
-----------------------------------------gtctgttggt-gtgtttca
atg---------------------------------------------------------
------------------------------------------------------------
------------------------------------------------------------
------------------------------------------------------------
---tgttt-------------------tgt-aat--------t-----aatag-taaaat
gt----------------------------------------------------------
------------------------------------------------------------
------------------------------------------------------------
------------------------------------------------------------
-----------------------------------------------t-------aataa
-aa---------------------------------------------------------
---------------------------------------agattaaaaaa----------
-----------aaataaaa-----------------------------------------
------------------------------------------------------------
------------------------------------------------------------
------------------------------------------------------------
------------------------------------------------------------
------------------------------------------------------------
------------------------------------------------------------
------------------------------------------------------------
------------------------------------------------------------
------------------------------------------------------------
------------------------------------------------------------
------------------------------------------------------------
------------------------------------------------------------
------------------------------------------------------------
------------------------------------------------------------
------------------------------------------------------------
------------------------------------------------------------
------------------------------------------------------------
------------------------------------------------------------
------------------------------------------------------------
------------------------------------------------------------
------------------------------------------------------------
------------------------------------------------------------
------------------------------------------------------------
-----------------------------
>L1-107_DR|793620
------------------------------------------------------------
------------------------------------------------------------
------------------------------------------------------------
------------------------------------------------------------
------------------------------------------------------------
------------------------------------------------------------
------------------------------------------------------------
------------------------------------------------------------
------------------------------------------------------------
------------------------------------------------------------
------------------------------------------------------------
------------------------------------------------------------
------------------------------------------------------------
------------------------------------------------------------
------------------------------------------------------------
------------------------------------------------------------
--------------------------------------atttatta-------------a
a-----------------------------------------------------------
-------------------------ttat-------------------------------
------------------------------------------------------------
--------------------------------------------------------ttct
t-----------------------------------------------------------
------------------------------------------------------------
------------------------------------------------------------
------------------------------------------------------------
------------------------------------------------------------
------------------------------------------------------------
------------------------------------------------------------
------------------------------------------------------------
------------------------------------------------------------
------------------------------------------------------------
------------------------------------------------------------
------------------------------------------tt----------------
--aattgttattattt--------------------------------------------
----------------------a-------------------------------------
------------------------------------------------------------
------------------------------------------------------------
------------------------------------------------------------
-------------------c----------------------------------------
------------------------------------------------------------
------------------------------------------------------------
------------------------------------------------------------
------------------------------------------------------------
------------------------------------------------------------
--------------------------------------------ttttccttatta----
--------------------------------------------------ctcttatt--
-------aa-aatcagtca-tt--------------------------------------
-----------------------------------------gtctgctgat-ttgcatag
ata---------------------------------------------------------
------------------------------------------------------------
------------------------------------------------------------
------------------------------------------------------------
---tgctc------------------atgt-tat--------t-----aatggttggaat
gt----------------------------------------------------------
------------------------------------------------------------
------------------------------------------------------------
------------------------------------------------------------
-----------------------------------------------t-------gatta
gaa---------------------------------------------------------
---------------------------------------agatgcaataa----------
-----------aaa----------------------------------------------
------------------------------------------------------------
------------------------------------------------------------
------------------------------------------------------------
------------------------------------------------------------
------------------------------------------------------------
------------------------------------------------------------
------------------------------------------------------------
------------------------------------------------------------
------------------------------------------------------------
------------------------------------------------------------
------------------------------------------------------------
------------------------------------------------------------
------------------------------------------------------------
------------------------------------------------------------
------------------------------------------------------------
------------------------------------------------------------
------------------------------------------------------------
------------------------------------------------------------
------------------------------------------------------------
------------------------------------------------------------
------------------------------------------------------------
------------------------------------------------------------
------------------------------------------------------------
-----------------------------
>L1-107_DR|793621
------------------------------------------------------------
------------------------------------------------------------
------------------------------------------------------------
------------------------------------------------------------
------------------------------------------------------------
------------------------------------------------------------
------------------------------------------------------------
------------------------------------------------------------
------------------------------------------------------------
------------------------------------------------------------
------------------------------------------------------------
------------------------------------------------------------
------------------------------------------------------------
------------------------------------------------------------
------------------------------------------------------------
------------------------------------------------------------
-----------------------------------------------------------a
aaagtgttaac--------actt-aaacatatattccccacc----aaactttacccctg
ag---cttc--tcacaaaggc----tttt--tcaaacttgttagatattgcttcaggtaa
agtgattataggaggcaatcttaactgtgtactgaaccctttactgtacagactgtcccc
taagacttaccctccctctaagcaatctaaaaaat------------------tatcttc
cttatgtaaagaattaggttacgatgtttagcgaactctaaacccgctgcaaactgaatt
tacattttactcccctcctcataagtcatatttaagaatcgattatttttttattcctaa
tgctggtttgcagtatgtatccagttgtacac---------------------------a
gttgtatccga-------tcatgc---tatggtaaca-ctggacat-gttagttggagga
ctttataaatctacaaaacattggagataacacatt---------attgcttaaagataa
tatgtt------------------------------------------------------
------------------------------------------------------------
------------------------------------------------------------
------------------------------------------------------------
------------------------------------------------------------
------------------------------------------------------------
-----tatttcttattttacttctaaatttagg-attttttggtcaattaactaagagtc
gatagataattcatctttagtgtg------------------------------------
-----gga-------------gacttgtaaagcctacatta-------------------
------------------------------------------------------------
------------------------------------------------------------
------------------------------------------------------------
----gaggacttgtcatatc----------------------------------------
------------------------------------------------------------
------------------------------------------------------------
------------------------------------------------------------
------------------------------------------------------------
------------------------------------------------------------
---------------------------------------------ttattcc----ataa
---------------caaagaaacggaaacaaaaa-------------------------
---------------gaaa-tg--------------------------------------
-----------------------------------------catgaaaatt-tagaacta
ga--------agtcaaaatggctacagaagatcacataaactaatttagaaagactaggt
gtaatacgtgcctcattaagcaagcccgtactaaagtataccctagaataactgatgagc
aaagaacgactgaatgcacccatttaaaagatggcctagggagtga--------------
------------------------------agtgtataaagagtttgagcatgta-tg--
at-tattcttttaagaaaaacatgttac--------------------atttgtcactta
gagaggccatcccttatcttaaaaaaagg-------------------------------
-------------------------------------------------------aaaaa
acacagaatattgtgggtcctacag-----------------------------------
------------------gccgatctccttg--------------------ttaaatgta
g--------------------------------------------aat---------taa
agtt--------------------------------------------------------
---------------------------------------gctttccaagatacttgcatt
tgatgaagaccaa-acaggctt--cattaagagtagaa-----------attctagtaac
aattttagacggc-----------------------------------------------
-----------ttcttaatataatt---gagctgtc-----acataaacgcagt-tttga
cacccttatattatccttagatgcaga----------gaaggcctttactagggtggagt
ggccctactttttacagtttggaaaggtttggccttggtgacaattttatttcaaaattt
taattcgttgagttaatttactttattcttcacctcttgcagctgttgtcaataacgctt
a----------------------------------------------------caggtca
gatcattttcctctg------tttcggggtactagacaggggtgc---------------
-agactttgtgatctgtttgatgaaggct--------------tgttaatgtc-------
------------------------------------------------------------
------------------------------------------------------------
--------------------------------------------------------tttt
gaagattcg-gtcataaaatat--------------------------------------
-----------------------------------aaactacccagat------------
---------ttaatttctttagc---------tttctttaaattcgggattatatttttg
aaagtactacacttattactaa------------------------------tccttcca
t------gtcagttataga-----------------------------------------
------------------------------------------------------------
------------------------------------------------------------
------------------------------------------------------------
------------------------------------------------------------
------------------------------------------------------------
------------------------------------------------------------
------------------------------------------------------------
-----------------------------
>L1-107_DR|793622
------------------------------------------------------------
------------------------------------------------------------
------------------------------------------------------------
------------------------------------------------------------
------------------------------------------------------------
------------------------------------------------------------
------------------------------------------------------------
------------------------------------------------------------
------------------------------------------------------------
------------------------------------------------------------
------------------------------------------------------------
------------------------------------------------------------
------------------------------------------------------------
------------------------------------------------------------
------------------------------------------------------------
------------------------------------------------------------
------------------------------------------------------------
------------------------------------------------------------
--------------------------ttt---------attta-----------------
------------------------------------------------------------
--------------------attattgttttaa-----------------------tttt
cta---------------------------------------------------------
---------------------------attaata-cat----------------------
------------------------------------------------------------
------------------ctatgta-ttatattttta-tttcacaacattattat-----
-tattatta-ttatt------------------att---------attat----------
tattat------------------------------------------------------
------------------------------------------------------------
------------------------------------------------------------
------------------------------------------------------------
------------------------------------------------------------
------------------------------------------------------------
-----------tattattattagg-------gaa-gtatttatc----a-----------
----tgtttcatattt--------------------------------------------
----------------------attgat--------------------------------
------------------------------------------------------------
----------------------------------------------------------t-
------------------------------------------------------------
--------tattatcatttt----------------------------------------
------------------------------------------------------------
------------------------------------------------------------
------------------------------------------------------------
------------------------------------------------------------
------------------------------------------------------------
--------------------------------------------tttctctttagc----
--------aatgtc----------------------------------------------
--------a-acataggca-ct--------------------------------------
-----------------------------------------gtctggt----ttgcttta
ttg---------------------------------------------------------
------------------------------------------------------------
------------------------------------------------------------
------------------------------------------------------------
---tgttt-----------------------gtta-------t-t---aatagttaaaat
gt----------------------------------------------------------
------------------------------------------------------------
------------------------------------------------------------
------------------------------------------------------------
-----------------------------------------------t-------aacaa
-aa---------------------------------------------------------
---------------------------------------agatgcacaaa----------
-----------gaagtctggactttattaaatgtagtgatg-----tatctttaagcaga
aatttgagttattgtat-------------------------------------------
-----------cccataattgaacttg-aattcattaatt---------------tttaa
aaatattttctaattcatctattaatt---------aataaatttttattaatttacaa-
----------attttattattattattattattttaattaataa--ttgttttaattatt
ttattcatt-----aatttattttattag----------------ttattattattatt-
------------------------------------------------------------
------------------------------------------------------------
------------------------------------------------------------
------------------------------------------------------------
------------------------------------------------------------
------------------------------------------------------------
------------------------------------------------------------
------------------------------------------------------------
------------------------------------------------------------
------------------------------------------------------------
------------------------------------------------------------
------------------------------------------------------------
------------------------------------------------------------
------------------------------------------------------------
------------------------------------------------------------
------------------------------------------------------------
------------------------------------------------------------
------------------------------------------------------------
-----------------------------
>L1-107_DR|870922
------------------------------------------------------------
------------------------------------------------------------
------------------------------------------------------------
------------------------------------------------------------
------------------------------------------------------------
------------------------------------------------------------
------------------------------------------------------------
------------------------------------------------------------
------------------------------------------------------------
------------------------------------------------------------
------------------------------------------------------------
------------------------------------------------------------
------------------------------------------------------------
------------------------------------------------------------
------------------------------------------------------------
------------------------------------------------------------
------------------------------------------------------------
------------------------------------------------------------
------------------------------------------------------------
------------------------------------------------------------
------------------------------------------------------------
------------------------------------------------------------
------------------------------------------------------------
------------------------------------------------------------
-------------------------------------------------ttatt------
-atttttatttttat------------------tta---------atttt----------
------------------------------------------------------------
------------------------------------------------------------
------------------------------------------------------------
------------------------------------------------------------
------------------------------------------------------------
------------------------------------------------------------
-----------------tatt---------------tatttatttat-------------
------------------------------------------------------------
------------------------------------------------------------
------------------------------------------------------------
------------------------------------------------------------
------------------------------------------------------------
----------tttttattta----------------------------------------
------------------------------------------------------------
------------------------------------------------------------
------------------------------------------------------------
------------------------------------------------------------
------------------------------------------------------------
---------------------------------------------tttttct-ttttttt
tattatttagtgttgca---------------------------------ttgtt-----
--------ataaatgggca-tt--------------------------------------
-----------------------------------------gtctgttagt-gtgtttca
atg---------------------------------------------------------
------------------------------------------------------------
------------------------------------------------------------
------------------------------------------------------------
---tgttt-------------------tgt-aat--------t-----aatagttaaaat
gt----------------------------------------------------------
------------------------------------------------------------
------------------------------------------------------------
------------------------------------------------------------
-----------------------------------------------t-------aataa
-aa---------------------------------------------------------
---------------------------------------atatg----------------
------------------------------------------------------------
------------------------------------------------------------
------------------------------------------------------------
------------------------------------------------------------
------------------------------------------------------------
------------------------------------------------------------
------------------------------------------------------------
------------------------------------------------------------
------------------------------------------------------------
------------------------------------------------------------
------------------------------------------------------------
------------------------------------------------------------
------------------------------------------------------------
------------------------------------------------------------
------------------------------------------------------------
------------------------------------------------------------
------------------------------------------------------------
------------------------------------------------------------
------------------------------------------------------------
------------------------------------------------------------
------------------------------------------------------------
------------------------------------------------------------
------------------------------------------------------------
------------------------------------------------------------
-----------------------------
>L1-107_DR|870923
------------------------------------------------------------
------------------------------------------------------------
------------------------------------------------------------
------------------------------------------------------------
----------------------------------------------------agatctat
atctgcaaaagggacaaatctattcaacttagaattgttgatagatagcaca--------
----tcagaagcaagttcaactcaagtaattc----acctct-gtgtgttaaatgtaagg
tggaagtggaagtct--acacccatctgttatggaattgacctgttattagagcttattg
gtcaaacattgttactgttatgagccat---ttgtttcgagttcagctaaagttggatcc
actgtctttgattttaggtcttca-ggtt-g-acatttgcctgacaaattcaccaatcat
---tta----------------------------tttaacattttagcctttgctgccag
a------aaaaaaaatgtacta--------------------------------------
-------------------------ataaactag-tca----------------------
----------------------------------gtgacaaactta-catct--------
------------------------------------------------------------
------------------------------------------------------------
-----------ttaaaaggatgacaca-t---------tactattag------------g
gaaatgattt---------ccata------gagttccttacc-----tgtgtcattca--
--tatttc----cactgaggc----tttt---------catca-----------------
----------------agtctggactccctact---------------------------
-------tgttt--------ttttttttttcga--------------------tg-tttg
ttc-----------------------------aagct-----------------------
---------------------------gtatttt-gag----------------------
------------------------------------------------------------
------------------ttatgg---catgtcataa-ttgt-----atttatt------
-tgtttgatcatatt------------------ttt---------at-------------
------------------------------------------------------------
------------------------------------------------------------
------------------------------------------------------------
------------------------------------------------------------
------------------------------------------------------------
------------------------------------------------------------
--------------ctttatc---------------tatatatt----------------
----gacttattatt---------------------------------------------
----------------------atacat--------------------------------
--------------ctttattattataattattaatt-----------------------
------------------------------------------------------------
------------------------------------------------------------
--------tttaattatttgaa--------------------------------------
------------------------------------------------------------
------------------------------------------------------------
------------------------------------------------------------
-----------------------aaatttggaatat-------gtatcatttattt----
------------------------------------------------------------
----------------------------------------agtc-tttct----------
------------ttgct---------------------------------ttgtt-----
--------a-aaataggca-tt--------------------------------------
-----------------------------------------gtctgttgat-ttgtttca
atg---------------------------------------------------------
------------------------------------------------------------
------------------------------------------------------------
------------------------------------------------------------
---tgttt-------------------tgtcgat--------t-----tatagttaaaat
gt----------------------------------------------------------
------------------------------------------------------------
------------------------------------------------------------
------------------------------------------------------------
-----------------------------------------------t-------aaaaa
-a----------------------------------------------------------
---------------------------------------atatgcaataa----------
-----------aaa----------------------------------------------
------------------------------------------------------------
------------------------------------------------------------
------------------------------------------------------------
------------------------------------------------------------
------------------------------------------------------------
------------------------------------------------------------
------------------------------------------------------------
------------------------------------------------------------
------------------------------------------------------------
------------------------------------------------------------
------------------------------------------------------------
------------------------------------------------------------
------------------------------------------------------------
------------------------------------------------------------
------------------------------------------------------------
------------------------------------------------------------
------------------------------------------------------------
------------------------------------------------------------
------------------------------------------------------------
------------------------------------------------------------
------------------------------------------------------------
------------------------------------------------------------
------------------------------------------------------------
-----------------------------
>L1-107_DR|870924
------------------------------------------------------------
------------------------------------------------------------
------------------------------------------------------------
------------------------------------------------------------
------------------------------------------------------------
------------------------------------------------------------
------------------------------------------------------------
------------------------------------------------------------
------------------------------------------------------------
------------------------------------------------------------
------------------------------------------------------------
------------------------------------------------------------
------------------------------------------------------------
------------------------------------------------------------
------------------------------------------------------------
------------------------------------------------------------
------------------------------------------------------------
------------------------------------------------------------
-------------------------ttac-------------------------------
------------------------------------------------------------
---------------------ttatgttattaa-----------------------tgtt
att---------------------------------------------------------
------------------------------------------------------------
------------------------------------------------------------
------------------------------------------------------------
-atttttgtattatt-----------------tattta-------atttt----------
------------------------------------------------------------
------------------------------------------------------------
------------------------------------------------------------
------------------------------------------------------------
------------------------------------------------------------
------------------------------------------------------------
------------------------------------cattaatt----------------
------------------------------------------------------------
------------------------------------------------------------
------------------------------------------------------------
------------------------------------------------------------
------------------------------------------------------------
------------------------------------------------------------
------------------------------------------------------------
------------------------------------------------------------
------------------------------------------------------------
------------------------------------------------------------
------------------------------------------------------------
------------------------------------------------------------
--------agaattgtaaaataa-------------------------taatctt-----
--------a-----------tt--------------------------------------
-----------------------------------------gtctgttggt-ttgctttg
cta---------------------------------------------------------
------------------------------------------------------------
------------------------------------------------------------
------------------------------------------------------------
---tgttt------------------atgt-tac--------t-----aatggttgaatt
gt----------------------------------------------------------
------------------------------------------------------------
------------------------------------------------------------
------------------------------------------------------------
-----------------------------------------------t-------tatta
-aa---------------------------------------------------------
---------------------------------------atatacaataat---------
-----------aacaaa-------------------------------------------
------------------------------------------------------------
------------------------------------------------------------
------------------------------------------------------------
------------------------------------------------------------
------------------------------------------------------------
------------------------------------------------------------
------------------------------------------------------------
------------------------------------------------------------
------------------------------------------------------------
------------------------------------------------------------
------------------------------------------------------------
------------------------------------------------------------
------------------------------------------------------------
------------------------------------------------------------
------------------------------------------------------------
------------------------------------------------------------
------------------------------------------------------------
------------------------------------------------------------
------------------------------------------------------------
------------------------------------------------------------
------------------------------------------------------------
------------------------------------------------------------
------------------------------------------------------------
-----------------------------
>L1-107_DR|870925
------------------------------------------------------------
------------------------------------------------------------
------------------------------------------------------------
------------------------------------------------------------
------------------------------------------------------------
------------------------------------------------------------
------------------------------------------------------------
------------------------------------------------------------
------------------------------------------------------------
------------------------------------------------------------
------------------------------------------------------------
------------------------------------------------------------
------------------------------------------------------------
------------------------------------------------------------
------------------------------------------------------------
------------------------------------------------------------
------------------------------------------------------------
------------------------------------------------------------
------------------------------------------------------------
------------------------------------------------------------
------------------------------------------------------------
------------------------------------------------------------
------------------------------------------------------------
------------------------------------------------------------
------------------------------------------------------------
----------ttatt-----------------aatttg-------atttt----------
------------------------------------------------------------
------------------------------------------------------------
------------------------------------------------------------
------------------------------------------------------------
------------------------------------------------------------
------------------------------------------------------------
------------------------------------caatcatt----------------
------------------------------------------------------------
------------------------------------------------------------
------------------------------------------------------------
------------------------------------------------------------
------------------------------------------------------------
------------------------------------------------------------
------------------------------------------------------------
------------------------------------------------------------
------------------------------------------------------------
------------------------------------------------------------
------------------------------------------------------------
------------------------------------------------------------
--------agcattgtaaagt-----------------------------atatt-----
--------a-----------tc--------------------------------------
-----------------------------------------gtctgttggt-ttgctttg
cta---------------------------------------------------------
------------------------------------------------------------
------------------------------------------------------------
------------------------------------------------------------
---tgttt------------------atgt-tac--------t-----aatggttgaaat
gt----------------------------------------------------------
------------------------------------------------------------
------------------------------------------------------------
------------------------------------------------------------
-----------------------------------------------t-------tataa
-aa---------------------------------------------------------
---------------------------------------a--------------------
------------------------------------------------------------
------------------------------------------------------------
------------------------------------------------------------
------------------------------------------------------------
------------------------------------------------------------
------------------------------------------------------------
------------------------------------------------------------
------------------------------------------------------------
------------------------------------------------------------
------------------------------------------------------------
------------------------------------------------------------
------------------------------------------------------------
------------------------------------------------------------
------------------------------------------------------------
------------------------------------------------------------
------------------------------------------------------------
------------------------------------------------------------
------------------------------------------------------------
------------------------------------------------------------
------------------------------------------------------------
------------------------------------------------------------
------------------------------------------------------------
------------------------------------------------------------
------------------------------------------------------------
-----------------------------
>L1-107_DR|962243
------------------------------------------------------------
------------------------------------------------------------
------------------------------------------------------------
------------------------------------------------------------
------------------------------------------------------------
------------------------------------------------------------
------------------------------------------------------------
------------------------------------------------------------
------------------------------------------------------------
------------------------------------------------------------
------------------------------------------------------------
------------------------------------------------------------
------------------------------------------------------------
------------------------------------------------------------
------------------------------------------------------------
------------------------------------------------------------
------------------------------------------------------------
------------------------------------------------------------
-------------------------ttct---------tatta-----------------
------------------------------------------------------------
-----------------------------------------------------tttatta
ttt---------------------------------------------------------
---------------------------gtattta--------------------------
------------------------------------------------------------
------------------------------------------------------------
---------------------------------att---------attat----------
tattat------------------------------------------------------
------------------------------------------------------------
------------------------------------------------------------
------------------------------------------------------------
------------------------------------------------------------
------------------------------------------------------------
--------------tattatt-----------a---tagttatt----------------
------------------------------------------------------------
------------------------------------------------------------
------------------------------------------------------------
------------------------------------------------------------
------------------------------------------------------------
------------------------------------------------------------
------------------------------------------------------------
------------------------------------------------------------
------------------------------------------------------------
-------------------------------a----------------------------
------------------------------------------------------------
------------------------------------------------------------
--------------------------------------------------ttatt-----
--------a-----------tagt------------------------------------
-----------------------------------------atatattaat-atactata
cta------c--------------------------------------------------
------------------------------------------------------------
------------------------------------------------------------
------------------------------------------------------------
---tattt-----------------------gct--------t-----actat-------
------------------------------------------------------------
------------------------------------------------------------
------------------------------------------------------------
------------------------------------------------------------
------------------------------------------------------------
------------------------------------------------------------
------------------------------------------------------------
------------------------------------------------------------
------------------------------------------------------------
------------------------------------------------------------
------------------------------------------------------------
------------------------------------------------------------
------------------------------------------------------------
------------------------------------------------------------
------------------------------------------------------------
------------------------------------------------------------
------------------------------------------------------------
------------------------------------------------------------
------------------------------------------------------------
------------------------------------------------------------
------------------------------------------------------------
------------------------------------------------------------
------------------------------------------------------------
------------------------------------------------------------
------------------------------------------------------------
------------------------------------------------------------
------------------------------------------------------------
------------------------------------------------------------
------------------------------------------------------------
------------------------------------------------------------
------------------------------------------------------------
-----------------------------
>L1-107_DR|962244
ggttttgtactttttttttcgtatgattattcttttttatattatccttatttatttgtt
gcctgctttttctttctagttttgaatcttcattagtagatataattcattaatctgttg
cactgcattttgcagatgatactaataatattaatccaaaaaaaaaaaaagactaatgca
ctttgtacatat------gtgaatactcaggaacttaaaagaatatgggagggggagctt
cagttgatcattacatatgtggaatgggatctaatctggactcagggtaaaa-gatctct
gtctgcaacagggccaaatctgttaaatttagaattgtgcatagattatacatcacacca
cttctcagaagcaagtttaattcaaacaattt----accact-ttgtgttaaatttaagg
tggaagtgggagacc--acacccatttaatatggaactgtcctgttattaaagcttattg
ggcaaaagtagttacttttatgagctgtataatgtttggacttcagctacagacggatcc
actatctttaattttaggtctccc-ggttgg-acgtttgcctgacaaattcactaattgt
---tta----------------------------tttggcattttagcctttgtggcaag
---------gaaacatatactg--------------------------------------
-------------------------ataaactgggtca----------------------
----------------------------------gtgacaaacccc-caccc--------
------------------------------------------------------------
------------------------------------------------------------
-----------ttgaaagggtggcaca-a---------ttttattag------------g
gaaatgattc---------cctta------gaatttcttacc-----tgtgatattca--
--tatgtc----ctctgaggc----tttt---------catca-----------------
----------------agtctgcaatcctaact---------------------------
-------ta-------------gaccttatgga--------------------ag-tttc
ttt-----------------------------aagct-----------------------
---------------------------gcatttt-gag----------------------
------------------------------------------------------------
------------------ttatgg---tatgtcataa-ttga-----atttatg------
-tattttatttcatc------------------att---------attt-----------
tatctt------tatatgatttttttttcattt---------------------------
------------------------------------------ggtttgtttatttatttt
cataatattattatcattgctat-----------------------tatgt---------
------------------------------------------------------------
------------------------------------------------------------
------------------------------------------------------------
--------------tattatt---------------tgtttatt----------------
----gtaatcttatt---------------------------------------------
----------------------atgcac----------gtatgta---------------
------------------cctattctgtttattatat-----------------------
------------------------------------------------------------
------------------------------------------------------------
----------ttgttttttt----------------------------------------
------------------------------------------------------------
------------------------------------------------------------
------------------------------------------------------------
------------------------------------------------------------
------------------------------------------------------------
---------------------------------------------tttctta--------
--------agctttgca---------------------------------tta-------
------------------------------------------------------------
-----------------------------------------gtctgttggt-gggtttca
atg---------------------------------------------------------
------------------------------------------------------------
------------------------------------------------------------
------------------------------------------------------------
---ggttt-------------------tgt-gat--------t-----aataattaaaat
ct----------------------------------------------------------
------------------------------------------------------------
------------------------------------------------------------
------------------------------------------------------------
-----------------------------------------------t------------
------------------------------------------------------------
------------------------------------------------------------
------------------------------------------------------------
------------------------------------------------------------
------------------------------------------------------------
------------------------------------------------------------
------------------------------------------------------------
------------------------------------------------------------
------------------------------------------------------------
------------------------------------------------------------
------------------------------------------------------------
------------------------------------------------------------
------------------------------------------------------------
------------------------------------------------------------
------------------------------------------------------------
------------------------------------------------------------
------------------------------------------------------------
------------------------------------------------------------
------------------------------------------------------------
------------------------------------------------------------
------------------------------------------------------------
------------------------------------------------------------
------------------------------------------------------------
------------------------------------------------------------
------------------------------------------------------------
------------------------------------------------------------
-----------------------------
>L1-107_DR|962245
------------------------------------------------------------
------------------------------------------------------------
------------------------------------------------------------
------------------------------------------------------------
------------------------------------------------------------
------------------------------------------------------------
---------agcaagtttaactcaagtaattc----acaagt-gtgtgttaaatgtaaga
agaaagtgggagact--acat---------------------------------------
------------------------------------------------------------
-------------------------------------------------ccacttattat
------------------------------------------------------------
----------ggaataatcctgtt------------------------------------
-----------------------------attagatca----------------------
----------------------------------gtgaagaacc---catcc--------
------------------------------------------------------------
------------------------------------------------------------
-----------ttgaaagggtggtcaa-a---------tattattag------------g
gaaatgattc---------cctta------gaattccttaga-----------attcat-
-tcatttc----cactgaggc----tttt---------catca-----------------
----------------agtctggacgccttact---------------------------
-------tg-------------gattttagtga--------------------tg-tttc
ttt---------------------------------------------------------
------------------------------------------------------------
------------------------------------------------------------
---------------------------aattcaatta----------atttatg------
-tttcttattttacc------------------att---------attt-----------
tatctt------tatatattttaattttgtttatataa----------------------
------------------------------------------------------------
------------------------------------------------------------
------------------------------------------------------------
------------------------------------------------------------
------------------------------------------------------------
--------ttatttttttatt---------------tatttattata-------------
----atttcattatttctgt----------------------------------------
------------------atgtatttgtgtgtgtgtgtgtgtgtgtgtgt----------
--------------gtgtgtgtgtgtatgtatgtatgtatgtatgtatgtatgtatgtat
gtat-------------------------------atatatatatatatatatatatata
tatatataaata------------------------------------------------
----aataatttattctgtt----------------------------------------
------------------------------------------------------------
------------------------------------------------------------
------------------------------------------------------------
------------------------------------------------------------
------------------------------------------------------------
---------------------------------------------tttcttc--------
--------agccttgca---------------------------------ttgtt-----
--------a-aaaggggca-tt--------------------------------------
-----------------------------------------gtctgttggt-ttgatata
ttag--------------------------------------------------------
------------------------------------------------------------
------------------------------------------------------------
------------------------------------------------------------
---tatta-------------------tat-aata----gtat-----agtagttacaat
gt----------------------------------------------------------
------------------------------------------------------------
------------------------------------------------------------
------------------------------------------------------------
-----------------------------------------------t-------attaa
------------------------------------------------------------
---------------------------------------agatgcaataa----------
-----------aaa----------------------------------------------
------------------------------------------------------------
------------------------------------------------------------
------------------------------------------------------------
------------------------------------------------------------
------------------------------------------------------------
------------------------------------------------------------
------------------------------------------------------------
------------------------------------------------------------
------------------------------------------------------------
------------------------------------------------------------
------------------------------------------------------------
------------------------------------------------------------
------------------------------------------------------------
------------------------------------------------------------
------------------------------------------------------------
------------------------------------------------------------
------------------------------------------------------------
------------------------------------------------------------
------------------------------------------------------------
------------------------------------------------------------
------------------------------------------------------------
------------------------------------------------------------
------------------------------------------------------------
-----------------------------
>L1-107_DR|962246
------------------------------------------------------------
------------------------------------------------------------
------------------------------------------------------------
------------------------------------------------------------
------------------------------------------------------------
------------------------------------------------------------
------------------------------------------------------------
------------------------------------------------------------
------------------------------------------------------------
------------------------------------------------------------
------------------------------------------------------------
------------------------------------------------------------
------------------------------------------------------------
------------------------------------------------------------
------------------------------------------------------------
------------------------------------------------------------
----------------------------------------atatc---------------
-----------------acaccaa----------------------gaagctaatttaa-
ttcaagtaa--t-------------ttac---------catta-----------------
------------------------------------------------------------
-----------------------------------------------------tg-----
------------------------------------------------------------
------------------------------------------------------------
------------------------------------------------------------
----------------tgttaaatg--taagctgtaa-----------------------
---------------------------gtcctagttggaaatttacctgacaaa------
-ttcaa------------------------------------------------------
------------------------------------------------------------
------------------------------------------------------------
------------------------------------------------------------
------------------------------------------------------------
------------------------------------------------------------
-----------caat---------------------tatctgtt----------------
------------------------------------------------------------
------------------------------------------------------------
------------------------------------------------------------
------------------------------------------------------------
------------------------------------------------------------
------------------------------------------------------------
------------------------------------------------------------
------------------------------------------------------------
------------------------------------------------------------
------------------------------------------------------------
------------------------------------------------------------
------------------------------------------------------------
-------taacattcta---------------------------------gcctt-----
-------tg---------------------------------------------------
----------------------------------------------------ttgcc---
------------------------------------------------------------
------------------------------------------------------------
------------------------------------------------------------
------------------------------------------------------------
------------------------------------------------------------
------------------------------------------------------------
------------------------------------------------------------
------------------------------------------------------------
------------------------------------------------------------
------------------------------------------------------------
------------------------------------------------------------
------------------------------------------------------------
------------------------------------------------------------
------------------------------------------------------------
------------------------------------------------------------
------------------------------------------------------------
------------------------------------------------------------
------------------------------------------------------------
------------------------------------------------------------
------------------------------------------------------------
------------------------------------------------------------
------------------------------------------------------------
------------------------------------------------------------
------------------------------------------------------------
------------------------------------------------------------
------------------------------------------------------------
------------------------------------------------------------
------------------------------------------------------------
------------------------------------------------------------
------------------------------------------------------------
------------------------------------------------------------
------------------------------------------------------------
------------------------------------------------------------
------------------------------------------------------------
------------------------------------------------------------
------------------------------------------------------------
-----------------------------
>L1-107_DR|962247
------------------------------------------------------------
------------------------------------------------------------
------------------------------------------------------------
------------------------------------------------------------
------------------------------------------------------------
------------------------------------------------------------
------------------------------------------------------------
------------------------------------------------------------
------------------------------------------------------------
------------------------------------------------------------
---tta------------------------------------------------------
------------------------------------------------------------
------------------------------------------------------------
------------------------------------------------------------
------------------------------------------------------------
------------------------------------------------------------
-------------------------------------atgatgttttat----------g
a---------------aacagtta----------------------aaatgttaataaa-
aagatacac--a-------------cttt---------cttaa-----------------
------------------------------------------------------------
-----------------------------------------------------tgctctt
tatacatg--------------------tgtagaggagaat-------------------
--------------------acaggaagaatatgggag----------------------
-------------------------------------------------------gggaa
actactgctga----ccaacacaga--taaggaatga-----------------------
---------------------------gatctaatctgaaatcaggctaaaaaga-tctc
tatctg------------------------------------------------------
------------------------------------------------------------
------------------------------------------------------------
------------------------------------------------------------
------------------------------------------------------------
------------------------------------------------------------
-----------taacagggcc--------------aaatctatt----------------
------------------------------------------------------------
------------------------------------------------------------
------------------------------------------------------------
------------------------------------------------------------
------------------------------------------------------------
------------------------------------------------------------
------------------------------------------------------------
------------------------------------------------------------
------------------------------------------------------------
------------------------------------------------------------
------------------------------------------------------------
------------------------------------------------------------
-------caacctaaaa---------------------------------ttgtt-----
-------ca---------------------------------------------------
----------------------------------------------------tagattac
acgtcacac---------------------------------------------------
------------------------------------------------------------
------------------------------------------------------------
------------------------------------------------------------
---cgctt--------ct--------actt-gac--------t-cg--aataatacacca
ct----------------------------------------------------------
------------------------------------------------------------
------------------------------------------------------------
------------------------------------------------------------
------------------------------------------------------------
------------------------------------------------------------
------------------------------------------------------------
------------------------------------------------------------
------------------------------------------------------------
------------------------------------------------------------
------------------------------------------------------------
------------------------------------------------------------
------------------------------------------------------------
------------------------------------------------------------
------------------------------------------------------------
------------------------------------------------------------
------------------------------------------------------------
------------------------------------------------------------
------------------------------------------------------------
------------------------------------------------------------
------------------------------------------------------------
------------------------------------------------------------
------------------------------------------------------------
------------------------------------------------------------
------------------------------------------------------------
------------------------------------------------------------
------------------------------------------------------------
------------------------------------------------------------
------------------------------------------------------------
------------------------------------------------------------
------------------------------------------------------------
-----------------------------
>L1-107_DR|962248
------------------------------------------------------------
------------------------------------------------------------
------------------------------------------------------------
------------------------------------------------------------
---------------------------------------------------------tct
atctgtaacagggccaaatctattcaactctgaatcgctcatagattacacatcacatca
cttctcagaagcaagtttgacttaagtaatgccataaccaat--tgtgttaaatgtaagg
tggaagtgggagact--acaccctactattatggaattgacctgttgttagtgctcattg
gtcaaaagtt-----------------------------------gctacagttggatcc
atagtctttgattttaggtcttcc-agttag-acatttgcctgacaaaatcactaattgt
---tta----------------------------tttggcactttagccacc--------
-------aggaaaaatatacag--------------------------------------
-------------------------ataaactggatca----------------------
----------------------------------gtgacaaacctc-catgc--------
------------------------------------------------------------
------------------------------------------------------------
-----------ttgaaagggtggcaca-a---------aattattag------------a
gaaatgattg---------cctta------aaattcctttcc-----tgtgtaattca--
--tatgtc----cactgaggc----tttt---------catta-----------------
----------------agtctggactccttact---------------------------
-------tg-------------gaatttacaga--------------------tg-tttc
ttc-----------------------------aagct-----------------------
---------------------------gtatttt-gag----------------------
------------------------------------------------------------
------------------ttatgg---tatgtcataa-ttga-----atttatt------
-tattttatattact------------------att---------attt-----------
tatttg------tatacatttt--------------------------------------
------------------------------------------------------------
------------------------------------------------------------
------------------------------------------------------------
------------------------------------------------------------
------------------------------------------------------------
-------------attttgtt---------------tatttatt----------------
----tacttattatt---------------------------------------------
----------------------actttt--------------------------------
-------------------ttattataactattttattatttatga--------------
---------------------------------------------------acatgtatg
------------------------------------------------------------
----tataatttatttttgc----------------------------------------
------------------------------------------------------------
------------------------------------------------------------
------------------------------------------------------------
------------------------------------------------------------
------------------------------------------------------------
--------------------------------------------ctttcttt--------
--------agcattgca---------------------------------ttgtt-----
--------a-aaataagca-tt--------------------------------------
-----------------------------------------gtgtatttgt-ttgtttca
atg---------------------------------------------------------
------------------------------------------------------------
------------------------------------------------------------
------------------------------------------------------------
---tgttt-------------------tgt-gat--------c-----actagttaaaat
gt----------------------------------------------------------
------------------------------------------------------------
------------------------------------------------------------
------------------------------------------------------------
-----------------------------------------------t-------aataa
--a---------------------------------------------------------
---------------------------------------atatgcaataa----------
-----------aaaaagaa-----------------------------------------
------------------------------------------------------------
------------------------------------------------------------
------------------------------------------------------------
------------------------------------------------------------
------------------------------------------------------------
------------------------------------------------------------
------------------------------------------------------------
------------------------------------------------------------
------------------------------------------------------------
------------------------------------------------------------
------------------------------------------------------------
------------------------------------------------------------
------------------------------------------------------------
------------------------------------------------------------
------------------------------------------------------------
------------------------------------------------------------
------------------------------------------------------------
------------------------------------------------------------
------------------------------------------------------------
------------------------------------------------------------
------------------------------------------------------------
------------------------------------------------------------
------------------------------------------------------------
-----------------------------
>L1-107_DR|1051127
------------------------------------------------------------
------------------------------------------------------------
------------------------------------------------------------
------------------------------------------------------------
------------------------------------------------------------
------------------------------------------------------------
--------------------------catttc----ataact-atgtcttaaatgtaaag
tagaagtggcagact--acatccatttattatttaat-----tgttattagaacttactg
gtcaaaagtaattacttttatgagccgt---atgtttggacttcagctacagttgtatcc
a-----------actgtatctccc-ggtttg-atgtttgcctgacaaattcactaattgt
---tta---------------------------ttttgacattttagcttttgttgccag
a-------aaaaaaatatacta--------------------------------------
-------------------------gtaaactgaatca----------------------
----------------------------------gtga-catcccc-catcc--------
------------------------------------------------------------
------------------------------------------------------------
-----------ttgaaagggtgacaca-a---------tattattag------------t
gtaatgattc---------cctta------gaattccttacc-----tgtgtcattca--
--tatatc----cactgaggc----tttt---------cgtca-----------------
----------------agtctaga---cttact---------------------------
-------tg-------------gattttattga--------------------tg-tttc
ttt-----------------------------aagct-----------------------
---------------------------gcatttt-gag----------------------
------------------------------------------------------------
------------------ttattg---tatgtcataa-tttg-----atttatg------
-tacttttttatttt-----------------tactttactat-tattt-----------
tatcttt-atacagtatattgttat-----------------------------------
------------------------------------------------------------
------------------tttgtgt-----------------------------------
------------------------------------------------------------
------------------------------------------------------------
------------------------------------------------------------
--------------acttatt---------------tacttatt----------------
----attatat---ttgcta----------------------------------------
----------------------ttattt----------atttgtt---------------
------------------attataattttgatttat------------------------
------------------------------------------------------------
------------------------------------------------------------
----------gatttatgta----------------------------------------
------------------------------------------------------------
------------------------------------------------------------
------------------------------------------------------------
------------------------------------------------------------
------------------------------------------------------------
---------------------------------------------ctttttt--------
--------atttttact---------------------------------ttact-----
--------a-------tta-tt--------------------------------------
-----------------------------------------ttatctttat---------
------------------------------------------------------------
------------------------------------------------------------
------------------------------------------------------------
------------------------------------------------------------
------------------------------------------------------------
------------------------------------------------------------
------------------------------------------------------------
------------------------------------------------------------
------------------------------------------------------------
------------------------------------------------------------
------------------------------------------------------------
------------------------------------------------------------
------------------------------------------------------------
------------------------------------------------------------
------------------------------------------------------------
------------------------------------------------------------
------------------------------------------------------------
------------------------------------------------------------
------------------------------------------------------------
------------------------------------------------------------
------------------------------------------------------------
------------------------------------------------------------
------------------------------------------------------------
------------------------------------------------------------
------------------------------------------------------------
------------------------------------------------------------
------------------------------------------------------------
------------------------------------------------------------
------------------------------------------------------------
------------------------------------------------------------
------------------------------------------------------------
------------------------------------------------------------
------------------------------------------------------------
------------------------------------------------------------
------------------------------------------------------------
------------------------------------------------------------
-----------------------------
>L1-107_DR|1051128
------------------------------------------------------------
------------------------------------------------------------
------------------------------------------------------------
------------------------------------------------------------
------------------------------------------------------------
------------------------------------------------------------
------------------------------------------------------------
------------------------------------------------------------
------------------------------------------------------------
------------------------------------------------------------
------------------------------------------------------------
------------------------------------------------------------
------------------------------------------------------------
------------------------------------------------------------
------------------------------------------------------------
------------------------------------------------------------
------------------------------------------------------------
------------------------------------------------------------
--tatgtc----cactaaggt----cttt---------catca-----------------
----------------agtctggactccatcct---------------------------
-------tg-------------gattttattga--------------------cg-tctc
ttc-----------------------------aagct-----------------------
---------------------------gtat----gag----------------------
------------------------------------------------------------
------------------ttatgg---tacatcatat-----------------------
-----ttattttatt------------------aat---------atttg----------
tatctt------tatatattcttattttgttt----------------------------
------------------------------------------------------------
------------------------------------------------------------
------------------------------------------------------------
------------------------------------------------------------
------------------------------------------------------------
--------------atttgtt---------------tacttatt----------------
---atcattattatt---------------------------------------------
------------------------------------------------------------
------------------------------------------------------------
------------------------------------------------------------
------------------------------------------------------------
--------attcattttatt----------------------------------------
------------------------------------------------------------
------------------------------------------------------------
------------------------------------------------------------
------------------------------------------------------------
------------------------------------------------------------
------------------------------------------actgttatttatt-----
--------atatgtgcg---------------------------------tgtat-----
--------a-aaataggca-tt--------------------------------------
-----------------------------------------gtctgttggt-ttgtgtaa
atg---------------------------------------------------------
------------------------------------------------------------
------------------------------------------------------------
------------------------------------------------------------
-----ttt-------------------tgt-gat--------t-----a-----------
------------------------------------------------------------
------------------------------------------------------------
------------------------------------------------------------
------------------------------------------------------------
------------------------------------------------------------
------------------------------------------------------------
------------------------------------------------------------
------------------------------------------------------------
------------------------------------------------------------
------------------------------------------------------------
------------------------------------------------------------
------------------------------------------------------------
------------------------------------------------------------
------------------------------------------------------------
------------------------------------------------------------
------------------------------------------------------------
------------------------------------------------------------
------------------------------------------------------------
------------------------------------------------------------
------------------------------------------------------------
------------------------------------------------------------
------------------------------------------------------------
------------------------------------------------------------
------------------------------------------------------------
------------------------------------------------------------
------------------------------------------------------------
------------------------------------------------------------
------------------------------------------------------------
------------------------------------------------------------
------------------------------------------------------------
------------------------------------------------------------
-----------------------------
>L1-107_DR|1051129
------------------------------------------------------------
------------------------------------------------------------
------------------------------------------------------------
------------------------------------------------------------
------------------------------------------------------------
------------------------------------------------------------
------------------------------------------------------------
------------------------------------------------------------
------------------------------------------------------------
------------------------------------------------------------
------------------------------------------------------------
------------------------------------------------------------
------------------------------------------------------------
------------------------------------------------------------
------------------------------------------------------------
------------------------------------------------------------
------------------------------------------------------------
------------------------------------------------------------
--------------------t----atttatttctttttatt------------------
------------------------------------------------------------
-----------------------aatttactaact------------------tat----
------------------------------------------------------------
------------------------------tatagacattattcatt-------------
------------------------------------------------------------
------------------ttaaat---tcattcattt-atctatat-atttattag----
--ttttaaattaat--------------------tt---------actg-----------
-attta------------------------------------------------------
------------------------------------------------------------
------------------------------------------------------------
------------------------------------------------------------
------------------------------------------------------------
------------------------------------------------------------
-----ttattactatattattcatatcttacta-attcactatta---------------
------------------------------------------------------------
------------------------------------------------------------
------------------------------------------------------------
------------------------------------------------------------
------------------------------------------------------------
----------tttctgtctc----------------------------------------
------------------------------------------------------------
------------------------------------------------------------
------------------------------------------------------------
------------------------------------------------------------
------------------------------------------------------------
---------------------------------------------tctcttt----agag
ctgt--------------------------------------------------------
-------ta-aaacggaaa-ct--------------------------------------
-----------------------------------------gcctgttggt-ttgtttta
at----------------------------------------------------------
------------------------------------------------------------
------------------------------------------------------------
------------------------------------------------------------
--------------------------gtgtttgt--------t-----agtagttaaatt
------------------------------------------------------------
------------------------------------------------------------
------------------------------------------------------------
------------------------------------------------------------
---------------------------------------------------------taa
caat--------------------------------------------------------
---------------------------------------gaatgaaaaaa----------
------------------------------------------------------------
------------------------------------------------------------
------------------------------------------------------------
------------------------------------------------------------
------------------------------------------------------------
------------------------------------------------------------
------------------------------------------------------------
------------------------------------------------------------
------------------------------------------------------------
------------------------------------------------------------
------------------------------------------------------------
------------------------------------------------------------
------------------------------------------------------------
------------------------------------------------------------
------------------------------------------------------------
------------------------------------------------------------
------------------------------------------------------------
------------------------------------------------------------
------------------------------------------------------------
------------------------------------------------------------
------------------------------------------------------------
------------------------------------------------------------
------------------------------------------------------------
------------------------------------------------------------
-----------------------------
>L1-107_DR|1051130
------------------------------------------------------------
------------------------------------------------------------
------------------------------------------------------------
------------------------------------------------------------
------------------------------------------------------------
------------------------------------------------------------
------------------------------------------------------------
------------------------------------------------------------
------------------------------------------------acggttggatcc
actatctttaatgttaggtctccc-ggttgg-acgttagcctgacaaattcactaatcat
---tta----------------------------tttgacattttagccttcgctgccag
---------gaaaaatatacag--------------------------------------
-------------------------ataatctgggtca----------------------
----------------------------------gtgacaaacccc-catcc--------
------------------------------------------------------------
------------------------------------------------------------
-----------ttgaaagggtggcaaa-a---------taatattag------------g
aaaatgattc---------cctta------gaatttcctacc-----tgtgtcattca--
--tatgtc----cactgaggc----tttt---------catca-----------------
----------------agtctggactgcttttca--------------------------
-------ta-------------gaccttattga--------------------tg-tttc
ttt-----------------------------aagct-----------------------
---------------------------gcatttt-aat----------------------
------------------------------------------------------------
------------------ttatgg---tatgtcataa-ttga-----atttatg------
-tattttatttcatt------------------att---------attt-----------
tatcct------taaattttattattttgtt-----------------------------
----------------------------------------------tgtttatatatttt
cttatttttatcattgctattatgc-----------------------------------
------------------------------------------------------------
------------------------------------------------------------
------------------------------------------------------------
--------------tattatt---------------tatttatt----------------
----gtatatttatt---------------------------------------------
----------------------attgat----------ttatgta---------------
------------------cgtattctgtttattaattaat--------------------
------------------------------------------------------------
------------------------------------------------------------
----------gaatttt-------------------------------------------
------------------------------------------------------------
------------------------------------------------------------
------------------------------------------------------------
------------------------------------------------------------
------------------------------------------------------------
---------------------------------------------tttcttt--------
--------agctttgca---------------------------------ttgtt-----
--------a-aaatgggca-tt--------------------------------------
-----------------------------------------gtctgttggt-gcgtttca
atg---------------------------------------------------------
------------------------------------------------------------
------------------------------------------------------------
------------------------------------------------------------
---agttt-------------------tgt-gat--------t-----aatagttaaaat
at----------------------------------------------------------
------------------------------------------------------------
------------------------------------------------------------
------------------------------------------------------------
-----------------------------------------------t-------aataa
-aa---------------------------------------------------------
---------------------------------------agatgcaataa----------
-----------aaaaaaaa-----------------------------------------
------------------------------------------------------------
------------------------------------------------------------
------------------------------------------------------------
------------------------------------------------------------
------------------------------------------------------------
------------------------------------------------------------
------------------------------------------------------------
------------------------------------------------------------
------------------------------------------------------------
------------------------------------------------------------
------------------------------------------------------------
------------------------------------------------------------
------------------------------------------------------------
------------------------------------------------------------
------------------------------------------------------------
------------------------------------------------------------
------------------------------------------------------------
------------------------------------------------------------
------------------------------------------------------------
------------------------------------------------------------
------------------------------------------------------------
------------------------------------------------------------
------------------------------------------------------------
-----------------------------
>L1-107_DR|1051131
------------------------------------------------------------
------------------------------------------------------------
------------------------------------------------------------
------------------------------------------------------------
------------------------------------------------------------
------------------------------------------------------------
------------------------------------------------------------
----------------------cattcattattgagttgtcatgttattagagcttattg
gtcaaaagttgttacttttatgagccgc---atgtttggacttcttcaacagttggatcc
aatgtcttt---------------------------------------------------
------------------------------------------------------------
------------------------------------------------------------
------------------------------------------------------------
------------------------------------------------------------
------------------------------------------------------------
------------------------------------------------------------
------------------------------------------------------------
------------------------------------------------------------
------------------------------------------------------------
------------------------------------------------------------
------------------------------------------------------------
------------------------------------------------------------
------------------------------------------------------------
------------------------------------------------------------
------------------------------------------------------------
------------------------------------------------------------
------------------------------------------------------------
------------------------------------------------------------
------------------------------------------------------------
------------------------------------------------------------
------------------------------------------------------------
------------------------------------------------------------
------------------------------------------------------------
------------------------------------------------------------
------------------------------------------------------------
------------------------------------------------------------
------------------------------------------------------------
------------------------------------------------------------
------------------------------------------------------------
------------------------------------------------------------
------------------------------------------------------------
------------------------------------------------------------
------------------------------------------------------------
------------------------------------------------------------
------------------------------------------------------------
------------------------------------------------------------
------------------------------------------------------------
------------------------------------------------------------
------------------------------------------------------------
------------------------------------------------------------
------------------------------------------------------------
------------------------------------------------------------
------------------------------------------------------------
------------------------------------------------------------
------------------------------------------------------------
------------------------------------------------------------
------------------------------------------------------------
------------------------------------------------------------
------------------------------------------------------------
------------------------------------------------------------
------------------------------------------------------------
------------------------------------------------------------
------------------------------------------------------------
------------------------------------------------------------
------------------------------------------------------------
------------------------------------------------------------
------------------------------------------------------------
------------------------------------------------------------
------------------------------------------------------------
------------------------------------------------------------
------------------------------------------------------------
------------------------------------------------------------
------------------------------------------------------------
------------------------------------------------------------
------------------------------------------------------------
------------------------------------------------------------
------------------------------------------------------------
------------------------------------------------------------
------------------------------------------------------------
------------------------------------------------------------
------------------------------------------------------------
------------------------------------------------------------
------------------------------------------------------------
------------------------------------------------------------
-----------------------------
>L1-107_DR|1126428
------------------------------------------------------------
------------------------------------------------------------
------------------------------------------------------------
------------------------------------------------------------
------------------------------------------------------------
------------------------------------------------------------
------------------------------------------------------------
------------------------------------------------------------
------------------------------------------------------------
------------------------------------------------------------
------------------------------------------------------------
------------------------------------------------------------
------------------------------------------------------------
------------------------------------------------------------
------------------------------------------------------------
------------------------------------------------------------
------------------------------------------------------------
------------------------------------------------------------
------------------------------------------------------------
------------------------------------------------------------
------------------------------------------------------------
------------------------------------------------------------
------------------------------------------------------------
------------------------------------------------------------
------------------------------------------------------------
-----tttacatatt------------------atc---------attat----------
tgtc------aattgttattactatt----------------------------------
------------------------------------------------------------
------------------------------------------------------------
------------------------------------------------------------
------------------------------------------------------------
------------------------------------------------------------
------------------att---------------tatttattata-------------
----attattttatt---------------------------------------------
----------------------aattgt--------gaatatacaa--------------
------------------------------------------------------------
------------------------------------------------------------
------------------------------------------------------------
------aaatggattttgtt----------------------------------------
------------------------------------------------------------
------------------------------------------------------------
------------------------------------------------------------
------------------------------------------------------------
------------------------------------------------------------
---------------------------------------------tttcttt--------
-------------agca---------------------------------ttgtt-----
--------a-aaat--gca-ct--------------------------------------
-----------------------------------------gtctgttggt-ttgtttta
atg---------------------------------------------------------
------------------------------------------------------------
------------------------------------------------------------
------------------------------------------------------------
---ttttt-------------------tgt-aat--------t-----aatagttaaaat
gt----------------------------------------------------------
------------------------------------------------------------
------------------------------------------------------------
------------------------------------------------------------
-----------------------------------------------t-------aataa
-ag---------------------------------------------------------
---------------------------------------agatgcaa-------------
------------------------------------------------------------
------------------------------------------------------------
------------------------------------------------------------
------------------------------------------------------------
------------------------------------------------------------
------------------------------------------------------------
------------------------------------------------------------
------------------------------------------------------------
------------------------------------------------------------
------------------------------------------------------------
------------------------------------------------------------
------------------------------------------------------------
------------------------------------------------------------
------------------------------------------------------------
------------------------------------------------------------
------------------------------------------------------------
------------------------------------------------------------
------------------------------------------------------------
------------------------------------------------------------
------------------------------------------------------------
------------------------------------------------------------
------------------------------------------------------------
------------------------------------------------------------
------------------------------------------------------------
-----------------------------
>L1-107_DR|1126429
------------------------------------------------------------
------------------------------------------------------------
------------------------------------------------------------
------------------------------------------------------------
------------------------------------------------------------
------------------------------------------------------------
------------------------------------------------------------
------------------------------------------------------------
------------------------------------------------------------
------------------------------------------------------------
------------------------------------------------------------
------------------------------------------------------------
------------------------------------------------------------
------------------------------------------------------------
------------------------------------------------------------
------------------------------------------------------------
--------------------------------------tatcactttgt-----------
------------------------------------------------------------
-------------------------tttt---------aatta-----------------
------------------------------------------------------------
--------------------attaatacattta--------------------ta-tttt
tat---------------------------------------------------------
---------------------------gtattta--------------------------
------------------------------------------------------------
---------------------------cctattatta-tt-------attattat-----
-tattatta-ttatt---------------attatt---------attat----------
tattat------------------------------------------------------
------------------------------------------------------------
------------------------------------------------------------
------------------------------------------------------------
------------------------------------------------------------
------------------------------------------------------------
-----------tattattatcactt-----------taattaat----tt----------
-ataatttttttattt--------------------------------------------
----------------------attagc--------------------------------
------------------------------------------------------------
----------------------------------------------------------t-
------------------------------------------------------------
--------tattattattact---------------------------------------
------------------------------------------------------------
------------------------------------------------------------
------------------------------------------------------------
----------------------a---tatt---ta-------------------------
------------------------------------------------------------
-------------------------------------------attttctttgtca----
--------------------------------------------------ttatt-----
-------aa-aaattggca-ct--------------------------------------
-----------------------------------------gtctgttatt-ttgctttg
------------------------------------------------------------
------------------------------------------------------------
------------------------------------------------------------
------------------------------------------------------------
---tgtttaa---------------------aat--------t-----gatggttaaaat
at----------------------------------------------------------
------------------------------------------------------------
------------------------------------------------------------
------------------------------------------------------------
-----------------------------------------------t-------gatta
-aa---------------------------------------------------------
------------------------------------------------------------
------------------------------------------------------------
------------------------------------------------------------
------------------------------------------------------------
------------------------------------------------------------
------------------------------------------------------------
------------------------------------------------------------
------------------------------------------------------------
------------------------------------------------------------
------------------------------------------------------------
------------------------------------------------------------
------------------------------------------------------------
------------------------------------------------------------
------------------------------------------------------------
------------------------------------------------------------
------------------------------------------------------------
------------------------------------------------------------
------------------------------------------------------------
------------------------------------------------------------
------------------------------------------------------------
------------------------------------------------------------
------------------------------------------------------------
------------------------------------------------------------
------------------------------------------------------------
------------------------------------------------------------
-----------------------------
>L1-107_DR|1126430
------------------------------------------------------------
------------------------------------------------------------
------------------------------------------------------------
------------------------------------------------------------
------------------------------------------------------------
------------------------------------------------------------
------------------------------------------------------------
------------------------------------------------------------
------------------------------------------------------------
------------------------------------------------------------
------------------------------------------------------------
--------------------tg--------------------------------------
-------------------------attaactggatca----------------------
----------------------------------gtgacaaagccc-catcct-------
------------------------------------------------------------
------------------------------------------------------------
--------------aaagggtggcaca-a---------tattattaa------------g
gaaatgattc---------tctta------gaattacttacc-----tttgtcattca--
--tatgtc----cactgaggc----tttt---------catca-----------------
----------------agtctggattccttact---------------------------
-------tg-------------gattttagtga--------------------tg-tttc
ttt-----------------------------aagct-----------------------
---------------------------gcacttt-gat----------------------
------------------------------------------------------------
------------------ttatgg---tatgccataa-ttga-----atttgtg------
-tattttatttttat------------------ata---------tttt-----------
aatttt------tttatttact--------------------------------------
------------------------------------------------------------
------------------------------------------------------------
------------------------------------------------------------
------------------------------------------------------------
------------------------------------------------------------
--------------tattatt---------------tatatata----------------
----atatttatatt---------------------------------------------
------------------------------------------------------------
------------------------------------------------------------
------------------------------------------------------------
------------------------------------------------------------
------------------------------------------------------------
------------------------------------------------------------
------------------------------------------------------------
------------------------------------------------------------
------------------------------------------------------------
------------------------------------------------------------
------------------------------------------------------------
------------------------------------------------------------
------------------------------------------------------------
-----------------------------------------gtctggtggt-ttgtttca
aag---------------------------------------------------------
------------------------------------------------------------
------------------------------------------------------------
------------------------------------------------------------
---tgttt-------------------tat-gat--------t-----aataattaaaat
gt----------------------------------------------------------
------------------------------------------------------------
-------------------tcattt-----------------------------------
------------------------------------------------------------
-----------------------------------------------t-------aaaaa
-at---------------------------------------------------------
---------------------------------------g--------------------
------------------------------------------------------------
------------------------------------------------------------
------------------------------------------------------------
------------------------------------------------------------
------------------------------------------------------------
------------------------------------------------------------
------------------------------------------------------------
------------------------------------------------------------
------------------------------------------------------------
------------------------------------------------------------
------------------------------------------------------------
------------------------------------------------------------
------------------------------------------------------------
------------------------------------------------------------
------------------------------------------------------------
------------------------------------------------------------
------------------------------------------------------------
------------------------------------------------------------
------------------------------------------------------------
------------------------------------------------------------
------------------------------------------------------------
------------------------------------------------------------
------------------------------------------------------------
------------------------------------------------------------
-----------------------------
>L1-107_DR|1126431
------------------------------------------------------------
------------------------------------------------------------
------------------------------------------------------------
------------------------------------------------------------
------------------------------------------------------------
------------------------------------------------------------
------------------------------------------------------------
------------------------------------------------------------
------------------------------------------------------------
------------------------------------------------------------
------------------------------------------------------------
------------------------------------------------------------
------------------------------------------------------------
------------------------------------------------------------
------------------------------------------------------------
------------------------------------------------------------
--------------------tggcgca-a---------tattattag------------g
gaaataattc---------cttta------gaattttttacc-----tgtgtcattca--
--tatgtc----cactgaggc----tttt---------catca-----------------
----------------agtctggactccttactac-------------------------
------tta-------------gaccttatgga--------------------tg-tttc
ttt-----------------------------aagct-----------------------
---------------------------gcatttt-cag----------------------
------------------------------------------------------------
------------------ttatgg---aatgtcataa-ttaa-----atttata------
-tattttatttcatt------------------att---------attt-----------
tatctt------tatatgttttttttcttttttt--------------------------
--------------------------------------------tttctttattaatttt
cttattattatcattgctattatgc-----------------------------------
------------------------------------------------------------
------------------------------------------------------------
------------------------------------------------------------
--------------tattatt---------------tatttatt----------------
----gtaactttatt---------------------------------------------
----------------------atgcat----------gtatcta---------------
------------------cgtattctgctaattaattaat--------------------
------------------------------------------------------------
------------------------------------------------------------
----------taattat-------------------------------------------
------------------------------------------------------------
------------------------------------------------------------
------------------------------------------------------------
------------------------------------------------------------
------------------------------------------------------------
---------------------------------------------tttcttt--------
--------agctttgca---------------------------------ttgtt-----
--------a-aaatgggca-tt--------------------------------------
-----------------------------------------gtctgttggt-gtgtttca
atg---------------------------------------------------------
------------------------------------------------------------
------------------------------------------------------------
------------------------------------------------------------
---tgttt-------------------tgt-gat--------t-----aatagtttaaat
gt----------------------------------------------------------
------------------------------------------------------------
------------------------------------------------------------
------------------------------------------------------------
-----------------------------------------------t-------aataa
-aa---------------------------------------------------------
---------------------------------------agatgcaataa----------
-----------aaaaa--------------------------------------------
------------------------------------------------------------
------------------------------------------------------------
------------------------------------------------------------
------------------------------------------------------------
------------------------------------------------------------
------------------------------------------------------------
------------------------------------------------------------
------------------------------------------------------------
------------------------------------------------------------
------------------------------------------------------------
------------------------------------------------------------
------------------------------------------------------------
------------------------------------------------------------
------------------------------------------------------------
------------------------------------------------------------
------------------------------------------------------------
------------------------------------------------------------
------------------------------------------------------------
------------------------------------------------------------
------------------------------------------------------------
------------------------------------------------------------
------------------------------------------------------------
------------------------------------------------------------
-----------------------------
>L1-107_DR|1126432
------------------------------------------------------------
------------------------------------------------------------
------------------------------------------------------------
------------------------------------------------------------
------------------------------------------------------------
------------------------------------------------------------
------------------------------------------------------------
------------------------------------------------------------
------------------------------------------------------------
---------------------------------------------------attaatcgt
---tta----------------------------tttgacattttagccttcgttgccag
---------gaaaaacatactg--------------------------------------
-------------------------ataaactggatca----------------------
----------------------------------gtgacaaacccc-catct--------
------------------------------------------------------------
------------------------------------------------------------
-----------ttgaaagggtggcaca-a---------tattattag------------g
gaaatgattc---------cctta------gaatttcttacc-----tgtgtcatcca--
--tatgtc----tactgaggc----ttta---------catca-----------------
----------------agtctggattccatact---------------------------
-------ta-------------gaccttattga--------------------tg-cttc
ttt-----------------------------aagct-----------------------
---------------------------gcatttt-gag----------------------
------------------------------------------------------------
------------------ctatgg---tatgtcataa-ttaa-----atttatg------
-tgttttatatgtgtat------------gtg-tgt---------actt-----------
tatacg------tgtatgtgtgtgtgtgtgtgtg--------------------------
----------------------------------------------tgtgtgtgtgtgta
tatatttttatatatatgtgtatgtatgtgtatgtatatatatatacacaca--------
------------------------------------------------------------
------------------------------------------------------------
------------------------------------------------------------
------------cacacaaca---------------tatatata----------------
----gtagttttatt---------------------------------------------
----------------------atgcat----------atatgta---------------
------------------catattttatttattaattaattaatta--------------
---------------------------------------ttattattattattatttgta
------------------------------------------------------------
----------ttattatttt----------------------------------------
--------------------aatttttttttat---------------------------
------------------------------------------------------------
------------------------------------------------------tttatt
attattattattatt---------attaatttttttatttttattttttt----------
------------------------------------------------------------
---------------------------------------------attattt--------
--------agcgttgca---------------------------------ttgtt-----
--------ataaatgggca-tt--------------------------------------
-----------------------------------------gtctgttggt-gtgtttca
atg---------------------------------------------------------
------------------------------------------------------------
------------------------------------------------------------
------------------------------------------------------------
---tgttt-------------------tgt-aat--------t-----aatggttaaaat
gt----------------------------------------------------------
------------------------------------------------------------
------------------------------------------------------------
------------------------------------------------------------
-----------------------------------------------t-------aataa
-aa---------------------------------------------------------
---------------------------------------agatgcaaaaa----------
-----------a------------------------------------------------
------------------------------------------------------------
------------------------------------------------------------
------------------------------------------------------------
------------------------------------------------------------
------------------------------------------------------------
------------------------------------------------------------
------------------------------------------------------------
------------------------------------------------------------
------------------------------------------------------------
------------------------------------------------------------
------------------------------------------------------------
------------------------------------------------------------
------------------------------------------------------------
------------------------------------------------------------
------------------------------------------------------------
------------------------------------------------------------
------------------------------------------------------------
------------------------------------------------------------
------------------------------------------------------------
------------------------------------------------------------
------------------------------------------------------------
------------------------------------------------------------
------------------------------------------------------------
-----------------------------
>L1-107_DR|1126433
------------------------------------------------------------
------------------------------------------------------------
------------------------------------------------------------
------------------------------------------------------------
------------------------------------------------------------
------------------------------------------------------------
------------------------------------------------------------
------------------------------------------------------------
------------------------------------------------------------
------------------------------------------------------------
------------------------------------------------------------
------------------------------------------------------------
----------------------------aactggatca----------------------
----------------------------------gtgacaaacccc-catcc--------
------------------------------------------------------------
------------------------------------------------------------
-----------ttgaaaggatggcaca-a---------tattattag------------g
gaaatgattc---------cctta------gaattccttacc-----tgtgtcattca--
--tatgtc----cactgaggc----tttt---------catca-----------------
----------------agtctggactccttact---------------------------
-------tg-------------gactttattg----------------------g-tttc
ttt-----------------------------aagct-----------------------
---------------------------gcattta-gag----------------------
------------------------------------------------------------
------------------ctatgg---tatgtcataa-taga-----atttgtg------
-cattttatctcaat-----------------tattta---gt-tatta-----------
t---------------tattgcta------------------------------------
------------------------------------------------------------
-------------------ttatgc-----------------------------------
------------------------------------------------------------
------------------------------------------------------------
------------------------------------------------------------
--------------tattatt---------------tatttatt----------------
----caaatttaaatttttt----------------------------------------
----------------------atgtat----------ttatgta---------------
------------------tgtattctgttcattaat------------------------
------------------------------------------------------------
------------------------------------------------------------
----------ttgttctgtt----------------------------------------
------------------------------------------------------------
------------------------------------------------------------
------------------------------------------------------------
------------------------------------------------------------
------------------------------------------------------------
---------------------------------------------tttcttg--------
--------agttttgca---------------------------------ttg-t-----
--------a-aaatgggca-tt--------------------------------------
-----------------------------------------gtatgtt------------
------------------------------------------------------------
------------------------------------------------------------
------------------------------------------------------------
------------------------------------------------------------
------------------------------------------------------------
------------------------------------------------------------
------------------------------------------------------------
------------------------------------------------------------
------------------------------------------------------------
------------------------------------------------------------
------------------------------------------------------------
------------------------------------------------------------
------------------------------------------------------------
------------------------------------------------------------
------------------------------------------------------------
------------------------------------------------------------
------------------------------------------------------------
------------------------------------------------------------
------------------------------------------------------------
------------------------------------------------------------
------------------------------------------------------------
------------------------------------------------------------
------------------------------------------------------------
------------------------------------------------------------
------------------------------------------------------------
------------------------------------------------------------
------------------------------------------------------------
------------------------------------------------------------
------------------------------------------------------------
------------------------------------------------------------
------------------------------------------------------------
------------------------------------------------------------
------------------------------------------------------------
------------------------------------------------------------
------------------------------------------------------------
------------------------------------------------------------
-----------------------------
>L1-107_DR|1126434
------------------------------------------------------------
------------------------------------------------------------
------------------------------------------------------------
------------------------------------------------------------
------------------------------------------------------------
------------------------------------------------------------
------------------------------------------------------------
------------------------------------------------------------
------------------------------------------------------------
------------------------------------------------------------
------------------------------------------------------------
------------------------------------------------------------
------------------------------------------------------------
------------------------------------------------------------
------------------------------------------------------------
------------------------------------------------------------
------------------------------------------------------------
------------------------------------------------------------
------------------------------------------------------------
------------------------------------------------------------
------------------------------------------------------------
------------------------------------------------------------
------------------------------------------------------------
------------------------------------------------------------
------------------------------------------------------------
--attttgatatatt------------------att---------attat----------
ta----------------------------------------------------------
------------------------------------------------------------
------------------------------------------------------------
------------------------------------------------------------
------------------------------------------------------------
------------------------------------------------------------
--------------------t---------------tatttattaca-------------
----aatattttatt---------------------------------------------
----------------------aataat--------gaatatatataa------------
------------------------------------------------------------
------------------------------------------------------------
------------------------------------------------------------
-----aaatattttgttgag----------------------------------------
------------------------------------------------------------
------------------------------------------------------------
------------------------------------------------------------
------------------------------------------------------------
------------------------------------------------------------
---------------------------------------------tttcttt--------
-------------agca---------------------------------ttgtt-----
--------a-aaatgtgca-tt--------------------------------------
-----------------------------------------gtctgttatt-ttgtttaa
atg---------------------------------------------------------
------------------------------------------------------------
------------------------------------------------------------
------------------------------------------------------------
---tgttt-------------------tgt-aat--------t-----aa--gttaaaat
gt----------------------------------------------------------
------------------------------------------------------------
------------------------------------------------------------
------------------------------------------------------------
-----------------------------------------------t-------aataa
-aa---------------------------------------------------------
---------------------------------------atatgcaataa----------
-----------aaa----------------------------------------------
------------------------------------------------------------
------------------------------------------------------------
------------------------------------------------------------
------------------------------------------------------------
------------------------------------------------------------
------------------------------------------------------------
------------------------------------------------------------
------------------------------------------------------------
------------------------------------------------------------
------------------------------------------------------------
------------------------------------------------------------
------------------------------------------------------------
------------------------------------------------------------
------------------------------------------------------------
------------------------------------------------------------
------------------------------------------------------------
------------------------------------------------------------
------------------------------------------------------------
------------------------------------------------------------
------------------------------------------------------------
------------------------------------------------------------
------------------------------------------------------------
------------------------------------------------------------
-----------------------------
>L1-107_DR|1126435
------------------------------------------------------------
------------------------------------------------------------
------------------------------------------------------------
------------------------------------------------------------
------------------------------------------------------------
------------------------------------------------------------
------------------------------------------------------------
------------------------------------------------------------
------------------------------------------------------------
------------------------------------------------------------
------------------------------------------------------------
------------------------------------------------------------
------------------------------------------------------------
------------------------------------------------------------
------------------------------------------------------------
------------------------------------------------------------
------------------------------------------------------------
------------------------------------------------------------
------------------------------------------------------------
------------------------------------------------------------
------------------------------------------------------------
------------------------------------------------------------
------------------------------------------------------------
------------------------------------------------------------
------------------acatgc---tcccgcacca-atgagtga-aatactaa-----
--ttataatttcacacaacttttttga-----cttt---------tttg-----------
-acctt------------------------------------------------------
------------------------------------------------------------
------------------------------------------------------------
------------------------------------------------------------
------------------------------------------------------------
------------------------------------------------------------
-----taacttttttataatggc----tcttta-atttttta------------------
------------------------------------------------------------
------------------------------------------------------------
------------------------------------------------------------
------------------------------------------------------------
------------------------------------------------------------
----------tttttttaat----------------------------------------
------------------------------------------------------------
------------------------------------------------------------
------------------------------------------------------------
------------------------------------------------------------
------------------------------------------------------------
---------------------------------------------cttttct----gaaa
atgcc--tcatgctgcaaagaaaaccaagaagaaaactctttcccgaaccctgt------
---------------gaaa-ct--------------------------------------
-----------------------------------------agcagtgatt-ttgagtta
ag------catggcaaaggtgtttcaacaaatgacagtatcgatttaaaaaatgatagac
agcaaacttaaccctctagctgagctcctacaaattcattctcaacaactggaaaattgc
aagat-------------------------------------------------------
----------------------------------------------------gct-ct--
tg-ttctcacgctggaaagttaaatcgcgtcact--------t-----actgaccacata
gatga----------------agaacagt-------------------------------
-------------------------------------------------------ggaag
gcgcaaaaacatttgtattct---------------------------------------
--------------------cggcttacctgaaagtgcagag------ggctcaaatgca
g--------------------------------------------tgttatttcat-caa
aaat--------------------------------------------------------
---------------------------------------ggatcccagactttcttcatt
---tccagcctaa-----------------------------------------------
------------------------------------------------------------
------------------------------------------------------------
------------------------------------------------------------
------------------------------------------------------------
------------------------------------------------------------
------------------------------------------------------------
------------------------------------------------------------
------------------------------------------------------------
------------------------------------------------------------
------------------------------------------------------------
------------------------------------------------------------
------------------------------------------------------------
------------------------------------------------------------
------------------------------------------------------------
------------------------------------------------------------
------------------------------------------------------------
------------------------------------------------------------
------------------------------------------------------------
------------------------------------------------------------
------------------------------------------------------------
------------------------------------------------------------
------------------------------------------------------------
------------------------------------------------------------
-----------------------------
>L1-107_DR|1126436
------------------------------------------------------------
------------------------------------------------------------
------------------------------------------------------------
------------------------------------------------------------
------------------------------------------------------------
------------------------------------------------------------
------------------------------------------------------------
------------------------------------------------------------
------------------------------------------------------------
-----------ttttaggactctt-agttgg-acatttgtctggcagattcaccgatcgt
---cta----------------------------tctgacattctagccttttagtttca
ga----------------------------------------------------------
------------------------tataacctatactg----------------------
---------------------t---------aaactgataagtggc--------------
------------------------------------------------------------
------------------------------------------------------------
-----------ttgaaaagatggcaca-a---------tattataag------------g
gaatcgattc---------ctttg------aaatagct---------tctgttattca--
--tttgtc----aacctaggg----ttttcag--tctttttca-----------------
--------------aggattttcaagcctaatgta-------------------------
------ctga------------tattttgacaa-------attata-------tg-tgcc
ttt-----------------------------aagca-----------------------
---------------------------gtatttt-gac----------------------
------------------------------------------------------------
------------------ttatgt---tatgtcataatttaa------------------
-ttatttaatttatt------------------att---------attat----------
tattat------------------------------------------------------
------------------------------------------------------------
------------------------------------------------------------
------------------------------------------------------------
------------------------------------------------------------
------------------------------------------------------------
-----------tattattatta--------------ttattattatta------------
-ataatattgttatt---------------------------------------------
----------------------atttgt------tttgttattta---------------
------------------aatgttgtgatgattgatttagt-------------------
------------------------------------------------------------
------------------------------------------------------------
-------aatttattaatat----------------------------------------
------------------------------------------------------------
------------------------------------------------------------
------------------------------------------------------------
------------------------------------------------------------
------------------------------------------------------------
---------------------------------------------ttttgtc--------
--------agaattata--------------------------------tttatt-----
--------a-ttattgttg-tt--------------------------------------
---------gttgt---------------------------atttgttgttattattatt
tta---------------------------ct----------------------------
------------------------------------------------------------
------------------------------------------------------------
------------------------------------------------------------
---tgttt-------------------tgt-tat--------t-----tatattttt---
------------------------------------------------------------
------------------------------------------------------------
------------------------------------------------------------
------------------------------------------------------------
------------------------------------------------------------
------------------------------------------------------------
------------------------------------------------------------
------------------------------------------------------------
------------------------------------------------------------
------------------------------------------------------------
------------------------------------------------------------
------------------------------------------------------------
------------------------------------------------------------
------------------------------------------------------------
------------------------------------------------------------
------------------------------------------------------------
------------------------------------------------------------
------------------------------------------------------------
------------------------------------------------------------
------------------------------------------------------------
------------------------------------------------------------
------------------------------------------------------------
------------------------------------------------------------
------------------------------------------------------------
------------------------------------------------------------
------------------------------------------------------------
------------------------------------------------------------
------------------------------------------------------------
------------------------------------------------------------
------------------------------------------------------------
------------------------------------------------------------
-----------------------------
>L1-107_DR|1187395
------------------------------------------------------------
------------------------------------------------------------
------------------------------------------------------------
------------------------------------------------------------
------------------------------------------------------------
------------------------------------------------------------
------------------------------------------------------------
------------------------------------------------------------
------------------------------------------------------------
----------------------------------------------------------tt
---tat------------------------------------------------------
------------------------------------------------------------
------------------------------------------------------------
------------------------------------------------------------
------------------------------------------------------------
------------------------------------------------------------
----------------------------c---------tattttta--------------
------------------------------------------------------------
-------------------------attt---------c---------------------
------------------------------------------------------------
-------tat------------taattaatt----------------------ta-gttt
ttt---------------------------------------------------------
-----------------------------------aa-----------------------
------------------------------------------------------------
-----------------------------------------a-----attcat-------
-ttacttattttatt-----------------tatt---------attat----------
tatcat------------------------------------------------------
------------------------------------------------------------
------------------------------------------------------------
------------------------------------------------------------
------------------------------------------------------------
------------------------------------------------------------
------------atttctgct---------------catttatt----------------
------------------------------------------------------------
---------------------taa---t--------------------------------
------------------------------------------------------------
------------------------------------------------------------
------------------------------------------------------------
--------tgtttttatttt----------------------------------------
------------------------------------------------------------
------------------------------------------------------------
------------------------------------------------------------
------------------------------------------------------------
------------------------------------------------------------
---------------------------------------------ttctctt--------
------------ttgca---------------------------------ttgtt-----
--------a-aaatgggca-tt--------------------------------------
-----------------------------------------atctgttggt-ttgtttta
atg---------------------------------------------------------
------------------------------------------------------------
------------------------------------------------------------
-------------------------------------------------tg---------
------tt-------------------tgt-aac--------t-----aatagtaaat--
------------------------------------------------------------
------------------------------------------------------------
------------------------------------------------------------
------------------------------------------------------------
----------------------------------------------------------at
-at---------------------------------------------------------
----------------------------------taataaaaaataacaa----------
-----------aacaaaa------------------------------------------
------------------------------------------------------------
------------------------------------------------------------
------------------------------------------------------------
------------------------------------------------------------
------------------------------------------------------------
------------------------------------------------------------
------------------------------------------------------------
------------------------------------------------------------
------------------------------------------------------------
------------------------------------------------------------
------------------------------------------------------------
------------------------------------------------------------
------------------------------------------------------------
------------------------------------------------------------
------------------------------------------------------------
------------------------------------------------------------
------------------------------------------------------------
------------------------------------------------------------
------------------------------------------------------------
------------------------------------------------------------
------------------------------------------------------------
------------------------------------------------------------
------------------------------------------------------------
-----------------------------
>L1-107_DR|1187396
------------------------------------------------------------
------------------------------------------------------------
------------------------------------------------------------
------------------------------------------------------------
------------------------------------------------------------
------------------------------------------------------------
------------------------------------------------------------
------------------------------------------------------------
------------------------------------------------------------
-----------------------------------------------------gtatcat
---tca----------------------------tatgtccactgaggtttt--------
----------------------tca-----------------------------------
------------------------tataaactggataa----------------------
----------------------------------gtgacaaacccc-ctttc--------
------------------------------------------------------------
------------------------------------------------------------
-----------ttaaaagtatggcaca-a---------tataattag------------g
gaaatgattc---------tctca------gaattgcttacc-----tgtgtcactac--
--cccatt----tattatggaa---ttgt-------cctgttat----------------
------------------------------------------------------------
-------ta-------------gagcttattgg-----gcaaaaaaaaaaaaatt-attt
tat-----------------------------gagtcag---------------------
---------------------------atgtttg-gag----------------------
------------------------------------------------------------
------------------ttcagc---t-----------tcatt---gttttt-------
-aattttaggtctcc----------------ctgtt-------ggacgtt----------
aacctg------------------------------------------------------
------------------------------------------------------------
------------------------------------------------------------
------------------------------------------------------------
------------------------------------------------------------
------------------------------------------------------------
----------acaaatttaccaat------------c-----------------------
------------------------------------------------------------
------------------------------------------------------------
------------------------------------------------------------
------------------------------------------------------------
------------------------------------------------------------
------------------------------------------------------------
------------------------------------------------------------
------------------------------------------------------------
------------------------------------------------------------
------------------------------------------------------------
------------------------------------------------------------
------------------------------------------------------------
------------------------------------------------------------
------------------------------------------------------------
------------------------------------------------------------
------------------------------------------------------------
------------------------------------------------------------
------------------------------------------------------------
------------------------------------------------------------
------------------------------------------------------------
------------------------------------------------------------
------------------------------------------------------------
------------------------------------------------------------
------------------------------------------------------------
------------------------------------------------------------
------------------------------------------------------------
------------------------------------------------------------
------------------------------------------------------------
------------------------------------------------------------
------------------------------------------------------------
------------------------------------------------------------
------------------------------------------------------------
------------------------------------------------------------
------------------------------------------------------------
------------------------------------------------------------
------------------------------------------------------------
------------------------------------------------------------
------------------------------------------------------------
------------------------------------------------------------
------------------------------------------------------------
------------------------------------------------------------
------------------------------------------------------------
------------------------------------------------------------
------------------------------------------------------------
------------------------------------------------------------
------------------------------------------------------------
------------------------------------------------------------
------------------------------------------------------------
------------------------------------------------------------
------------------------------------------------------------
------------------------------------------------------------
-----------------------------
>L1-107_DR|1187397
------------------------------------------------------------
------------------------------------------------------------
------------------------------------------------------------
------------------------------------------------------------
------------------------------------------------------------
------------------------------------------------------------
------------------------------------------------------------
------------------------------------------------------------
------------------------------------------------------------
------------------------------------------------------------
------------------------------------------------------------
------------------actg--------------------------------------
-------------------------atcaactagatct----------------------
----------------------------------gtgacaaactccatatcctt------
------------------------------------------------------------
------------------------------------------------------------
-----------gaaaaagattagcaca---------------ataaa------------g
gaaatgattc---------actta------gaattccttaca-----tgtgttattca--
--tacgtc----cactggggc----tttt---------catca-----------------
----------------aatctggactccttacc---------------------------
-------tg-------------gattgtattga--------------------tg-tttc
ttt-----------------------------aagct-----------------------
---------------------------gtattgt-ggg----------------------
------------------------------------------------------------
------------------ttaacg---catgtcataa-ttaa-----atttatg------
-cattttattttacc------------------att---------attt-----------
tatttt------tatacattttcatt----------------------------------
------------------------------------------------------------
------------------------------------------------------------
------------------------------------------------------------
------------------------------------------------------------
------------------------------------------------------------
--------------------t---------------tgttaatt----------------
----atttatttactt--------------------------------------------
--------------------------------------atatttc---------------
----------------ctagtattgctattattaatttagtatttatg------------
----------------------------------------------------tacagtta
------------------------------------------------------------
---------tttattccgtc----------------------------------------
------------------------------------------------------------
------------------------------------------------------------
------------------------------------------------------------
------------------------------------------------------------
------------------------------------------------------------
---------------------------------------------tttcctt--------
--------agcattgca---------------------------------ttgtt-----
--------a-aaataggca-tt--------------------------------------
-----------------------------------------gtctgtcatt-ttatttca
atta--------------------------------------------------------
------------------------------------------------------------
------------------------------------------------------------
------------------------------------------------------------
---tgatt-------------------tgt-gat--------t-----aatag-taaaat
gt----------------------------------------------------------
------------------------------------------------------------
------------------------------------------------------------
------------------------------------------------------------
-----------------------------------------------t-------aataa
-aa---------------------------------------------------------
---------------------------------------atgtaaaaa------------
------------------------------------------------------------
------------------------------------------------------------
------------------------------------------------------------
------------------------------------------------------------
------------------------------------------------------------
------------------------------------------------------------
------------------------------------------------------------
------------------------------------------------------------
------------------------------------------------------------
------------------------------------------------------------
------------------------------------------------------------
------------------------------------------------------------
------------------------------------------------------------
------------------------------------------------------------
------------------------------------------------------------
------------------------------------------------------------
------------------------------------------------------------
------------------------------------------------------------
------------------------------------------------------------
------------------------------------------------------------
------------------------------------------------------------
------------------------------------------------------------
------------------------------------------------------------
------------------------------------------------------------
-----------------------------
>L1-107_DR|1258307
------------------------------------------------------------
------------------------------------------------------------
------------------------------------------------------------
------------------------------------------------------------
------------------------------------------------------------
------------------------------------------------------------
------------------------------------------------------------
------------------------------------------------------------
------------------------------------------------------------
------------------------------------------------------------
------------------------------------------------------------
------------aaaaacatag--------------------------------------
-------------------------ttaaactgggtca----------------------
----------------------------------gtgacaaacccc-catcc--------
------------------------------------------------------------
------------------------------------------------------------
-----------ttgaaagggtggcaca-a---------tattattag------------g
gaaattattc---------cccta------gaattctttacc-----tgtgtcattca--
--tatgcc----cgctgaggc----tttt---------catta-----------------
----------------agtctggactccttact---------------------------
-------tg-------------ggctttattga--------------------tg-tttc
ttt-----------------------------acgct-----------------------
---------------------------gcatttt-gag----------------------
------------------------------------------------------------
------------------ttatgg---tacgtcataa-ttga-----atttatg------
-tattttattttact------------------att---------actt-----------
cat---------------------------------------------------------
------------------------------------------------------------
------------------------------------------------------------
------------------------------------------------------------
------------------------------------------------------------
------------------------------------------------------------
-------------atattttt---------------ttcatttt----------------
----gtttgtttattc--------------------------------------------
----------------------atttat----------ttactta---------------
------------------------------------------------------------
------------------------------------------------------------
------------------------------------------------------------
----------ttattattg-----------------------------------------
------------------------------------------------------------
------------------------------------------------------------
------------------------------------------------------------
-------ttattatt---------------------------------------------
------------------------------------------------------------
---------------------------------------------attatta--------
--------ttattatca---------------------------------ttatt-----
--------a-aaatgtgag-tt--------------------------------------
-----------------------------------------aactgttggt-ttgtttca
atg---------------------------------------------------------
------------------------------------------------------------
------------------------------------------------------------
------------------------------------------------------------
---tgttt-------------------tgt-tat--------t-----aatagttaa---
------------------------------------------------------------
------------------------------------------------------------
------------------------------------------------------------
----------------------------------------------------------tg
g----------------------------------------------t-------aataa
-aa---------------------------------------------------------
---------------------------------------agatccaataa----------
-----------aaa----------------------------------------------
------------------------------------------------------------
------------------------------------------------------------
------------------------------------------------------------
------------------------------------------------------------
------------------------------------------------------------
------------------------------------------------------------
------------------------------------------------------------
------------------------------------------------------------
------------------------------------------------------------
------------------------------------------------------------
------------------------------------------------------------
------------------------------------------------------------
------------------------------------------------------------
------------------------------------------------------------
------------------------------------------------------------
------------------------------------------------------------
------------------------------------------------------------
------------------------------------------------------------
------------------------------------------------------------
------------------------------------------------------------
------------------------------------------------------------
------------------------------------------------------------
------------------------------------------------------------
-----------------------------
>L1-107_DR|1258308
------------------------------------------------------------
------------------------------------------------------------
------------------------------------------------------------
------------------------------------------------------------
------------------------------------------------------------
------------------------------------------------------------
------------------------------------------------------------
------------------------------------------------------------
------------------------------------------------------------
------------------------------------------------------------
------------------------------------------------------------
------------------------------------------------------------
------------------------------------------------------------
------------------------------------------------------------
------------------------------------------------------------
------------------------------------------------------------
------------------------------------------------------------
------------------------------------------------------------
-------------------------tttt---------tatta-----------------
------------------------------------------------------------
--------------------tttattgtt-------------------------------
------------------------------------------------------------
------------------------------------------------------------
------------------------------------------------------------
-----------------------------------------------attatcat-----
-tattatta-ttatt------------------att---------attat----------
tattat------------------------------------------------------
------------------------------------------------------------
------------------------------------------------------------
------------------------------------------------------------
------------------------------------------------------------
------------------------------------------------------------
-----------tattattatt---------------tatttgtt----t-----------
----atttatttattt--------------------------------------------
----------------------atttat--------------------------------
------------------------------------------------------------
----------------------------------------------------------t-
------------------------------------------------------------
--------tttagatgtttc----------------------------------------
------------------------------------------------------------
------------------------------------------------------------
------------------------------------------------------------
------------------------------------------------------------
------------------------------------------------------------
--------------------------------------------atcagcttaatt----
--------ggcgtt----------------------------------------------
--------a-acctggg-------------------------------------------
------------------------------------------------------------
------------------------------------------------------------
------------------------------------------------------------
------------------------------------------------------------
------------------------------------------------------------
------------------------------------------------------------
------------------------------------------------------------
------------------------------------------------------------
------------------------------------------------------------
------------------------------------------------------------
------------------------------------------------------------
------------------------------------------------------------
------------------------------------------------------------
------------------------------------------------------------
------------------------------------------------------------
------------------------------------------------------------
------------------------------------------------------------
------------------------------------------------------------
------------------------------------------------------------
------------------------------------------------------------
------------------------------------------------------------
------------------------------------------------------------
------------------------------------------------------------
------------------------------------------------------------
------------------------------------------------------------
------------------------------------------------------------
------------------------------------------------------------
------------------------------------------------------------
------------------------------------------------------------
------------------------------------------------------------
------------------------------------------------------------
------------------------------------------------------------
------------------------------------------------------------
------------------------------------------------------------
------------------------------------------------------------
------------------------------------------------------------
------------------------------------------------------------
-----------------------------
>L1-107_DR|1258309
------------------------------------------------------------
------------------------------------------------------------
------------------------------------------------------------
------------------------------------------------------------
------------------------------------------------------------
------------------------------------------------------------
------------------------------------------------------------
------------------------------------------------------------
------------------------------------------------------------
------------------------------------------------tttcataattac
---gta------------------------------------------------------
------------------------------------------------------------
-------------------------------taattcac---------------------
----------------------------------gtaatttacctc-tatgtg-------
------------------------------------------------------------
------------------------------------------------------------
-----------ttaaatgtaaagtgta-agt-----------------------------
-aggagatta------ca------------------------------------------
--cacatt----tactatggag---ctgt-------gctgtaat----------------
------------------------------------------------------------
-------ta-------------gagcttattca-------gcagatatagacacg-ttta
agt---------------------------------------------------------
---------------------------ataactt-aag----------------------
------------------------------------------------------------
------------------ctattcaattgtgtggtaaatgtaaat--atttacac-----
-ttataaatataaat------------------attcgaatggttacttg----------
tattag------t-cgtatgtttgg-----------------------------------
------------------------------------------------------------
------------------------------------------------------------
------------------------------------------------------------
------------------------------------------------------------
------------------------------------------------------------
-----------------tatt---------------tatttatt----------------
----cgaatgttcttc--------------------------------------------
------------------------------------------------------------
------------------------------------------------------------
------------------------------------------------------------
------------------------------------------------------------
------------------------------------------------------------
------------------------------------------------------------
------------------------------------------------------------
------------------------------------------------------------
------------------------------------------------------------
------------------------------------------------------------
--------------------------------------------tcttcttcagga----
--------------------------------------------------tggtt-----
--------aaaattgtgga-tt--------------------------------------
-----------------------------------------gtctgccagt-ttgttttg
atg---------------------------------------------------------
------------------------------------------------------------
------------------------------------------------------------
------------------------------------------------------------
---tgtt--------------------tgt-tat--------t-----aatatttaaaaa
gc----------------------------------------------------------
------------------------------------------------------------
------------------------------------------------------------
------------------------------------------------------------
-----------------------------------------------t-------gatag
------------------------------------------------------------
--------------------------------a------aggggaaagaa----------
-----------a------------------------------------------------
------------------------------------------------------------
------------------------------------------------------------
------------------------------------------------------------
------------------------------------------------------------
------------------------------------------------------------
------------------------------------------------------------
------------------------------------------------------------
------------------------------------------------------------
------------------------------------------------------------
------------------------------------------------------------
------------------------------------------------------------
------------------------------------------------------------
------------------------------------------------------------
------------------------------------------------------------
------------------------------------------------------------
------------------------------------------------------------
------------------------------------------------------------
------------------------------------------------------------
------------------------------------------------------------
------------------------------------------------------------
------------------------------------------------------------
------------------------------------------------------------
------------------------------------------------------------
-----------------------------
>L1-107_DR|1326831
------------------------------------------------------------
------------------------------------------------------------
------------------------------------------------------------
------------------------------------------------------------
------------------------------------------------------------
------------------------------------------------------------
------------------------------------------------------------
------------------------------------------------------------
------------------------------------------------------------
------------------------------------------------------------
------------------------------------------------------------
------------------------------------------------------------
------------------------------------------------------------
------------------------------------------------------------
------------------------------------------------------------
------------------------------------------------------------
------------------------------------------------------------
-aaaggattc---------cctta------gaattc-------------tttcattca--
--tatgtc----cactgaggc----tttt---------catca-----------------
----------------agtttgcactccctact---------------------------
-------tactt------acctgattttattaa--------------------tg-tttc
ttt-----------------------------aagct-----------------------
---------------------------gtattta-gag----------------------
------------------------------------------------------------
------------------ttatag---tatgtcgtaa-ttta-----at-----------
----------------------------------ct---------att------------
tatttt------tatat-ttttcattt---------------------------------
------------------------------------------------------------
------------------------------------------------------------
------------------------------------------------------------
------------------------------------------------------------
------------------------------------------------------------
-------------agtttttt---------------tactaattatc-------------
----taattatgatta--------------------------------------------
----------------------atttat---attacta----------------------
---------------ttatttattataaatattt--------------------------
----------------------------------------------------------ta
------------------------------------------------------------
----tctatctatctatcta----------------------------------------
------------------------------------------------------------
------------------------------------------------------------
------------------------------------------------------------
------------------------------------------------------------
------------------------------------------------------------
---------------------------------------------tctatct--------
--------atctatctatc-------------------------------tatct-----
--------atctatctgca-ttg-------------------------------------
-----------------------------------------ttttg---gt-ttgcgtca
ata---------------------------------------------------------
------------------------------------------------------------
------------------------------------------------------------
------------------------------------------------------------
---tagtt-------------------tgt-gat--------t-----aatagtt--aat
gt----------------------------------------------------------
------------------------------------------------------------
------------------------------------------------------------
------------------------------------------------------------
-----------------------------------------------t-------aataa
-aag--------------------------------------------------------
-----------------------------------------atgcaataa----------
-----------aaaa---------------------------------------------
------------------------------------------------------------
------------------------------------------------------------
------------------------------------------------------------
------------------------------------------------------------
------------------------------------------------------------
------------------------------------------------------------
------------------------------------------------------------
------------------------------------------------------------
------------------------------------------------------------
------------------------------------------------------------
------------------------------------------------------------
------------------------------------------------------------
------------------------------------------------------------
------------------------------------------------------------
------------------------------------------------------------
------------------------------------------------------------
------------------------------------------------------------
------------------------------------------------------------
------------------------------------------------------------
------------------------------------------------------------
------------------------------------------------------------
------------------------------------------------------------
------------------------------------------------------------
-----------------------------
>L1-107_DR|1326832
------------------------------------------------------------
------------------------------------------------------------
------------------------------------------------------------
------------------------------------------------------------
------------------------------------------------------------
------------------------------------------------------------
------------------------------------------------------------
------------------------------------------------------------
------------------------------------------------------------
------------------------------------------------------------
------------------------------------------------------------
------------------------------------------------------------
------------------------------------------------------------
--------------------------------------------ct-catcc--------
------------------------------------------------------------
------------------------------------------------------------
-----------tt-gaagggtggcaca-a---------tattattgg------------g
gaaatgattc---------cctta------gaattccttact-----tgtgtcattca--
--tttgtc----cactgaggt----tatt---------t-tca-----------------
----------------agtctggagtacttact---------------------------
-------tg-------------gactttattga--------------------tg-tttc
ttt-----------------------------aagct-----------------------
---------------------------gcatttt-gag----------------------
------------------------------------------------------------
------------------ttatgg---tatgtcataa-ttta-----atttgtg------
-tattttattttatt-----------------tattt-----------------------
------------------------------------------------------------
------------------------------------------------------------
------------------------------------------------------------
------------------------------------------------------------
------------------------------------------------------------
------------------------------------------------------------
------------------------------------------------------------
------------------------------------------------------------
------------------------------------------------------------
------------------------------------------------------------
------------------------------------------------------------
------------------------------------------------------------
------------------------------------------------------------
------------------------------------------------------------
------------------------------------------------------------
------------------------------------------------------------
------------------------------------------------------------
------------------------------------------------------------
------------------------------------------------------------
------------------------------------------------------------
------------------------------------------------------------
------------------------------------------------------------
------------------------------------------------------------
------------------------------------------------------------
------------------------------------------------------------
------------------------------------------------------------
------------------------------------------------------------
------------------------------------------------------------
------------------------------------------------------------
------------------------------------------------------------
------------------------------------------------------------
------------------------------------------------------------
------------------------------------------------------------
------------------------------------------------------------
------------------------------------------------------------
------------------------------------------------------------
------------------------------------------------------------
------------------------------------------------------------
------------------------------------------------------------
------------------------------------------------------------
------------------------------------------------------------
------------------------------------------------------------
------------------------------------------------------------
------------------------------------------------------------
------------------------------------------------------------
------------------------------------------------------------
------------------------------------------------------------
------------------------------------------------------------
------------------------------------------------------------
------------------------------------------------------------
------------------------------------------------------------
------------------------------------------------------------
------------------------------------------------------------
------------------------------------------------------------
------------------------------------------------------------
------------------------------------------------------------
------------------------------------------------------------
------------------------------------------------------------
-----------------------------
>L1-107_DR|1326833
------------------------------------------------------------
------------------------------------------------------------
------------------------------------------------------------
------------------------------------------------------------
------------------------------------------------------------
------------------------------------------------------------
------------------------------------------------------------
------------------------------------------------------------
------------------------------------------------------------
------------------------------------------------------------
------------------------------------------------------------
------------------------------------------------------------
------------------------------------------------------------
------------------------------------------------------------
------------------------------------------------------------
------------------------------------------------------------
--------------------------------------tattatta-------------g
a-----------------------------------------------------------
-------------------------tttt-------------------------------
------------------------------------------------------------
--------------------------------------------------------ttgc
tat---------------------------------------------------------
------------------------------------------------------------
------------------------------------------------------------
---------------------------tataatataa-----------------------
-tatttttttctttc------------------------------tttta----------
tatata------tgtatatatatat-----------------------------------
------------------------------------------------------------
------------------------------------------------------------
------------------------------------------------------------
------------------------------------------------------------
------------------------------------------------------------
--------------atatata---------------tatatatt----------------
--ttttttttttgtgt--------------------------------------------
----------------------g-------------------------------------
------------------------------------------------------------
------------------------------------------------------------
------------------------------------------------------------
-------------------t----------------------------------------
------------------------------------------------------------
------------------------------------------------------------
------------------------------------------------------------
------------------------------------------------------------
------------------------------------------------------------
--------------------------------------------ttctctttagca----
--------------------------------------------------ttctt-----
--------a-aaatagcca-tt--------------------------------------
-----------------------------------------gtctgttgct-ttgttgta
atg---------------------------------------------------------
------------------------------------------------------------
------------------------------------------------------------
------------------------------------------------------------
---tgttt-------------------tga-tgc--------t-----aatattaaaaat
gc----------------------------------------------------------
------------------------------------------------------------
------------------------------------------------------------
------------------------------------------------------------
-----------------------------------------------t-------aatta
-aa---------------------------------------------------------
---------------------------------------agatgcaatta----------
-----------aaaaaa-------------------------------------------
------------------------------------------------------------
------------------------------------------------------------
------------------------------------------------------------
------------------------------------------------------------
------------------------------------------------------------
------------------------------------------------------------
------------------------------------------------------------
------------------------------------------------------------
------------------------------------------------------------
------------------------------------------------------------
------------------------------------------------------------
------------------------------------------------------------
------------------------------------------------------------
------------------------------------------------------------
------------------------------------------------------------
------------------------------------------------------------
------------------------------------------------------------
------------------------------------------------------------
------------------------------------------------------------
------------------------------------------------------------
------------------------------------------------------------
------------------------------------------------------------
------------------------------------------------------------
-----------------------------
>L1-107_DR|1326834
------------------------------------------------------------
------------------------------------------------------------
------------------------------------------------------------
------------------------------------------------------------
------------------------------------------------------------
------------------------------------------------------------
------------------------------------------------------------
------------------------------------------------------------
------------------------------------------------------------
-----------------------------------------------------------t
---tta------------------------------------------------------
------------------------------------------------------------
------------------------------------------------------------
------------------------------------------------------------
------------------------------------------------------------
------------------------------------------------------------
----------------------------t---------tattatta--------------
------------------------------------------------------------
-------------------------tttt---------tagta-----------------
----------------atttaaaaaatattttt-a-------------------------
------ttat------------taatttactaatgta-ttattgtaataataata-atta
ttt---------------------------------------------------------
-----------------------------------agt----------------------
------------------------------------------------------------
------------------taattt--------------atta-----acttat-------
-ctctttatttgttt-----------------tata---------atttg----------
t-----------------------------------------------------------
------------------------------------------------------------
------------------------------------------------------------
------------------------------------------------------------
------------------------------------------------------------
------------------------------------------------------------
------------ctgtttact---------------tatttatt----------------
------------------------------------------------------------
---------------------cattatt--------------------------------
------------------------------------------------------------
------------------------------------------------------------
------------------------------------------------------------
--------attattattatt----------------------------------------
------------------------------------------------------------
------------------------------------------------------------
------------------------------------------------------------
------------------------------------------------------------
------------------------------------------------------------
---------------------------------------------ttctttt--------
------------tagcc---------------------------------ctgtt-----
--------a-aaatgggca-tt--------------------------------------
-----------------------------------------gtctgttggt-atatttta
atg---------------------------------------------------------
------------------------------------------------------------
------------------------------------------------------------
-------------------------------------------------ta---------
------tt-------------------tgt-tat--------t-----aatggctatt--
------------------------------------------------------------
------------------------------------------------------------
------------------------------------------------------------
------------------------------------------------------------
---------------------------------------------------------aaa
-ag---------------------------------------------------------
----------------------------------ttattacatttaaaaa----------
-----------gtaaaaaga----------------------------------------
------------------------------------------------------------
------------------------------------------------------------
------------------------------------------------------------
------------------------------------------------------------
------------------------------------------------------------
------------------------------------------------------------
------------------------------------------------------------
------------------------------------------------------------
------------------------------------------------------------
------------------------------------------------------------
------------------------------------------------------------
------------------------------------------------------------
------------------------------------------------------------
------------------------------------------------------------
------------------------------------------------------------
------------------------------------------------------------
------------------------------------------------------------
------------------------------------------------------------
------------------------------------------------------------
------------------------------------------------------------
------------------------------------------------------------
------------------------------------------------------------
------------------------------------------------------------
-----------------------------
>L1-107_DR|1326835
------------------------------------------------------------
------------------------------------------------------------
------------------------------------------------------------
------------------------------------------------------------
------------------------------------------------------------
------------------------------------------------------------
------------------------------------------------------------
------------------------------------------------------------
------------------------------------------------------------
------------------------------------------------------------
------------------------------------------------------------
------------------------------------------------------------
------------------------------------------------------------
------------------------------------------------------------
------------------------------------------------------------
------------------------------------------------------------
------------------------------------------attaa------------t
aaaaggattt---------cctta------aaattcattacc-----tgtgtcattca--
--aatgtc----aactgaggc-----ttt---------catca-----------------
----------------agtctggactctattct---------------------------
-------tg-------------gattttattga--------------------tgttttt
ttt-----------------------------gcacttt---------------------
------------------------gcggcatttt-gag----------------------
------------------------------------------------------------
------------------ttatgg---tttgtcataa-ttta-----attttaa------
-tttttaattttaatttaatt----------ttact---------attata--------a
tatctt------tatatattttcattt---------------------------------
------------------------------------------------------------
[truncated: 215,540 more chars]
