# Supplementary material for: Zebrafish transposable elements show extensive diversification in age, genomic distribution, and developmental expression
Source: Genome Res. 2022 Jul;32(7):1408–23. doi: 10.1101/gr.275655.121 (PMC9341512; doi:10.1101/gr.275655.121)
Supplement: Supplemental Material [file supp_gr.275655.121_Supplementary_data_2.tar.gz › supp-data-2/DNA-8-17_DR.mafft.fa]

>DNA-8-17_DR|54336
------------------------------------------------------------
------------------------------------------------------------
------------------------------------------------------------
------------------------------------------------------------
------------------------------------------------------------
------------------------------------------------------------
------------------------------------------------------------
------------------------------------------------------------
------------------------------------------------------------
------------------------------------------------------------
----gagtaaggggaa--------------------------------------------
--------------------------------------------------gctgcaggcc
--------cggagacccaactgcacgctcagacctgcg----------------------
-cgcacata-ctgcacttccaga--------------------------cc-agacagtg
-ccccct-gctgttgggttgggtgaagcggcaggta---cggaaacccaactgcacactc
ag---------accagc-----cctttctagcaagtagcaacatcagaaacgccag----
--taaggttattaa---tt--attaaagcgattcctgaaaattatcaa-gttttatggc-
-ataaat-caatgtggtgt-aaaatattacactaa------caaagaattatttcagtgt
ttgat---ttgatcaaaa-ttagtgt--caaaag-------------------agcatta
tt----ttatg---------------atata--tgcagcttgctctta--ttttatctat
ttttg-taccattc-tgggacaattttctagcaa--tgttttctgac---aaaata----
--aaa-aaaaaaa----ctttaaagt-aaaaaagttaaaataaaatg---cagcctataa
ta----tatag-----cgca---attatt-------atttgta---------acatattt
tagtgctg------tataggtctactgtac-------------------------atatt
------------------------------------------------------------
------------------------------------------------------------
------------------------------------------------------------
------------------------------------------------------------
------------------------------------------------------------
----------------------------------actagt--------atagtatct---
------------------------------------------------------------
------------------------------------------------------------
------------------------------------------------------------
------------------------------------------------------------
------------------------------------------------------------
------------------------------------------------------------
------------------------------------------------------------
------------------------------------------------------------
------------------------------------------------------------
------------------------------------------------------------
------------------------------------------------------------
------------------------------------------------------------
------------------------------------------------------------
------------------------------------------------------------
------------------------------------------------------------
------------------------------------------------------------
------------------------------------------------------------
------------------------------------------------------------
------------------------------------------------------------
----------------------------------------------------
>DNA-8-17_DR|54337
------------------------------------------------------------
------------------------------------------------------------
------------------------------------------------------------
------------------------------------------------------------
------------------------------------------------------------
------------------------------------------------------------
------------------------------------------------------------
------------------------------------------------------------
------------------------------------------------------------
------------------------------------------------------------
----gagtaaggtgaa--------------------------------------------
--------------------------------------------------gctgcaggcc
--------cggagacctaactgcacgctcagacctgca----------------------
---------------cttccagacc--------------tatcgttttctc-agacagtg
-ccacct-gctgttcgattgggtgaatcggcacattt-----------------------
----------------------------tagcaagtagcaacatcagacacgcgag----
--taaggttattgat-ttt--attgaagagattcctgaa---------------------
-aaaagt----------------------------------aaaat--------------
----------------------------taaaag--------------------------
------------------------------------------------------------
------------------------------------------------------------
---------------taattaaaagt-aaaaatgttaaaatacaatg---ta-----taa
ta----tataa-----cgca---attatt-------atttgta---------acatattt
tagtgcta------tgtgggtctattgtat-------------------------gtatt
actgtatt--atctatctcaaggtgctaccaaagat--agtaacagtaa---cacaataa
cact-tcaac--aattgt----------taat---aagttctgtaatgattaca----ta
taag-tttttt---------gg--aaatcaaaatatcagtt-agtctgcatataatttac
-aat----atgagc-----tctcttaggttaaagca--aaaataatttgcttgtga-ctt
gtgtat------------------------------------------------------
------------------------------------------------------------
------------------------------------------------------------
------------------------------------------------------------
---------------------------------------------------------ttc
caacta--ttat-ttttcaaaaaaaaaattctg--cattgtt-tacagcttg--------
--acttg-taggacctcaag----aaaaagtacacaaa--aa-----taaagcttgttgt
g-agaaaattacacagagtacta------taatttattg----ta--tgtgaaagacatg
cagttcaggtgaattgtagtgtatgagtgtgaggttcgttccgctgcggcgaccccagat
caata-----------------------------------------aagggactaagccg
aaaagaaaatgaataaat-gaatgaattaaagtaac---tgaacaat--atccatt---t
acaaatacaattaat-----agtctagtattaatagtcta--------------atc---
-tagtatgttt----aatattttatata--ataatgtaattaatc-atagtcaaaacttt
---tatagcag-aaaaa-tagttta--agt-------aatttataagtagctgaa-----
-ttc---aggttagtcaat--------------c-ttttaaacagcaggt---ggcactg
tctgagaaaacgataggtgtg------------gaagtgcaggt---ctag-cagtctga
gcgagcag--------------gtctaagtgtgcatttgggtct----ccgag-------
----cccgcagctttataatgttg------------------------------------
------------------------------------------------------------
------------------------------------------------------------
------------------------------------------------------------
----------------------------------------------------
>DNA-8-17_DR|54338
------------------------------------------------------------
------------------------------------------------------------
------------------------------------------------------------
------------------------------------------------------------
------------------------------------------------------------
------------------------------------------------------------
------------------------------------------------------------
------------------------------------------------------------
------------------------------------------------------------
------------------------------------------------------------
----gagtaaggggaa--------------------------------------------
--------------------------------------------------gctgcaggcc
--------cggagacccaactgcacgctcagacttgcg----------------------
-cgcacagacctgcacttccaga--------------------------cc-agacagtg
-ccgcct-gctgttgggttgggtgaagcagcaggta---cggagacccaactgcacactc
ag---------accagc-----actttttagaaagaagcaacatcagaaacgccag----
--taaggttattga---tt--attaaagcgattcctgaaaattaccaa-gttttatggc-
-ataaat-aaatgtggtgt-acaatattac----a------caaacaattatttcagtgt
ttgat---ttgatcaaaa-ttagtgt--caaaag-------------------agcatta
tt----ttatg---------------atatt--tacagcttgctctta--ttttatgtat
tattg-taccattc-tgggacagttttctatcaa--tgttttctggc---caaa------
------aataaaa----aatgtaagt-aaaaatgttaaaataaactg---tag-------
----------g-----caca---attatt-------atttgta---------acatattt
tagtgctg------tataggtatactgtac-------------------------atatt
actgtata--cgaaagatgtgtctgctacgaaagac--aataacagtaa---cacaataa
cagt-ttatc--aattat----------ttat---aagttctgtaattattaca----aa
cacg-tttttt---------gg--acatcaaaatatcagtt-aatctgcatagaatttac
-tat----atgatc-----tctcttaggtgaaataa--aaaataatttgcttgtgg-tgt
gta-----------ttttttcccagattgatattaca-----attt-aaaa---------
---agtg----gg-tct---------ctgccaacactaat--------acaatgtaccaa
a-gactgcaggtatttg--c-ag-----------------tt-tttt----gctctagta
at----gaaaaatctcc---ccaataagaatgtaaagcatt--t-------------gtt
attttctacgt--aaaac--------ataat-----tatta----------------ctc
caatta--ttat-ttttca-ccatttttctatg--cattgtt-tacaacttc--------
--acttg-taggacctcata----aaaaagtacacaaa--aa-----taaagtttgttgt
g-agaaaattacttagagta---------ctat--aatg----ca--tgtg-aagaaatt
tat--------------tgcatatgaagataatattcattc-----------cctcaact
cgata--cgaaacagtgataaatcct-aataat----------aa-aaa-----------
--aataaca--aatgtct-gaaaatattgaagtaac---tg---aat--atctatt---t
acaaatacaattaat-aaa-aatacaacagaattaatgca-ttaaataaaaaa--tc---
-tagtatgttt----aatatttcatata--ataatataattaatctatagcctaatattt
---tatagtag-aaaaa-tagttta--a----attacaatttagaagcagctgaa-----
-atc---aggttagtcgat--------------c-ttttaaacagcaggt---ggcactg
t-----------gaaggtctg------------gaagtgcaggt---ctag-ctgtctga
gcaagcag--------------gtctgagcgtgcagttgcgtct----ccggg-------
----cctgcagcttcatactattg------------------------------------
------------------------------------------------------------
------------------------------------------------------------
------------------------------------------------------------
----------------------------------------------------
>DNA-8-17_DR|54339
------------------------------------------------------------
------------------------------------------------------------
------------------------------------------------------------
------------------------------------------------------------
------------------------------------------------------------
------------------------------------------------------------
------------------------------------------------------------
------------------------------------------------------------
------------------------------------------------------------
------------------------------------------------------------
------------------------------------------------------------
------------------------------------------------------------
------------------------------------------------------------
------------------------------------------------------------
------------------------------------------------------------
------------------------------------------------------------
------------------------------------------------------------
------------------------------------------------------------
------------------------------------------------------------
------------------------------------------------------------
------------------------------------------------------------
------------------------------------------------------------
------------------------------------------------------------
------------------------------------------------------------
------------------------------------------------------------
------------------------------------------------------------
-------------------------------------------------------tttac
-aat----atgagt-------tctcaggttaaagca--aaatttatttgcttgtga-ctt
gtgtat--------tttttaccccgatggacatcgca-----attc-aaaa---------
---aggg----tggtct---------ctgccagcactaat--------acagtgcaccaa
a-tgctgcggatatttccac-tg-----------------tt-ttttt---gctctagaa
at-tagaaaaaaactcc---ttaacaagattgtaaagcgttttt-tttttatttgatgtt
attttttacgt--------------aataat-----tatta----------------atg
caataa--ttat-ttttca-ctatttttctatg--cattgct-tacagctcaatg-----
--acttg-taggacctcatg----aaaaaatacacaaa--aa-----tattgttggttgt
a-agaaaataaatcagagtacta------tactttattg----ta--tgtg-aaaaaat-
--------------------------agataatatttattc-----------ccttaaac
cg-----------tgcgataaatccttaatgat----------aa---------------
ttaacagta--aatgact-gaaaatatttaagtaac---tgaacaat--atctattattc
acaaatacagttatt-aaa-aatacaacagaattaataca-ttagatcataa---tc---
-tagtatgttt----aatatgttatata--ataatgtattcaatc-atagcgtaatattt
---tatagtaa-aaaaa-------------------------------------------
------------------------------------------------------------
------------------------------------------------------------
------------------------------------------------------------
------------------------------------------------------------
------------------------------------------------------------
------------------------------------------------------------
------------------------------------------------------------
----------------------------------------------------
>DNA-8-17_DR|54340
------------------------------------------------------------
------------------------------------------------------------
------------------------------------------------------------
------------------------------------------------------------
------------------------------------------------------------
------------------------------------------------------------
------------------------------------------------------------
------------------------------------------------------------
------------------------------------------------------------
------------------------------------------------------------
------------------------------------------------------------
--------------------------------------------------gctgcagagc
------------------------------------------------------------
------------------------------------------------------------
-c----------------------------------------------------------
------------------------------------------------------------
------------------------------------------------------------
------------------------------------------------------------
------------------------------------------------------------
------------------------------------------------------------
------------------------------------------------------------
------------------------------------------------------------
------------------------------------atttgag-----------------
------------------------------------------------------------
------------------------------------------------------------
------------------------------------------------------------
--------------------ga--------------------------------------
-gag----ctgagc---------------------------------------taa----
--------------------------------------ccgcgctt--------------
-----------agatct----gc-------------------------------------
-------------------------------------------------tcgct------
------------------------------------------------------------
------------------------------------------------------------
----ca-------------------------------------gacagctagacctgc--
--acttc-cagacgttcacag--------------------------------------t
g----------------------------ccacctgctg---------------------
------------------------------------------------------------
------------------------------------------------------------
------------------------------------------------------------
-------------------------------------------------------tt---
------------------------------------------------------------
------------------------------------------------------------
------------------------------------------------------------
------------------------------------------------------------
------------------------------------------------------------
------------------------------------------------------------
------------------------------------------------------------
------------------------------------------------------------
------------------------------------------------------------
----------------------------------------------------
>DNA-8-17_DR|54341
------------------------------------------------------------
------------------------------------------------------------
------------------------------------------------------------
------------------------------------------------------------
------------------------------------------------------------
------------------------------------------------------------
------------------------------------------------------------
------------------------------------------------------------
------------------------------------------------------------
------------------------------------------------------------
------------------------------------------------------------
------------------------------------------------------caggcc
--------cggagacccaactgcacgctcagacaagc-----------------------
--gcaaagtgctgcacttccagacc--------------tgtcgttttctc-agacagtg
-ccacct-gctgttgggttgggtgaagcggcaggta---cggagacccaactgcacgctc
ag---------accagc-----actttctagcaagttgcaacatcagaaacgccag----
--tggggttattga---ta--attaaagcgattcctgaaaattaccag-gttttatggc-
-ataaat-caatgttatgt-aaaatattacactaa------caaacaattatttcagtgt
ttgat---ttgattaaaa-taagtgt--caaaag-------------------agcatta
tt----ttatg---------------atatt--tacagcttgctctta--ctttatgtat
taatg-taccattc-tggaacaattttctagcaa--tgttttctagc---aaaata----
--aaa-aaaaaaa----ctttaaagt-aaaaatgttaaaacaaaatg---ta-----tac
ta----tataa-----caca---attatt-------atttgta---------ac--attt
tagtgcta------c----------------------------------------atatt
actgtatt--atctatctgaaagtgctcccaaagac--aataacagtaa---cacaataa
cagt-ttatc--aattat----------taat---aagttctgtaatgattaca----aa
tacg--ttttt---------gg--aaatcaaaatatcagct-actctgcataaaatttac
-aat----ataagc-----tctctaaggtgaaatca--aaaataatttgcttgttg-tgt
gta-----------tttttccccacattgatattaca-----attt-taaa---------
---aagg----gg-tct---------ctgcctacactaat--------aaagtgcaccaa
a-gactgcagatgtttc--c-ag-----------------tt-ttttt--tgctgtagaa
at----gaaaaatctcc---ccaacaagaatgtaaagcatt--t-attttacttgatgtt
attttctacgt-aaaaaa--------atagt-----tatta----------------ctc
taatta--ttat-ttttca-caatttttctctg--cattgtt-taca-------------
--gcttg-taggacctcata----aaaaagtacccaaa--aa-----aaaagtttgttct
g-agaaaattactcagagtacta------tgatttattg----ta--tgtg-aagaaat-
tat--------------tgtatatgaagataatattaattc-----------tctcaact
caata--cgaaacagtgataaatccttaatgaa-----------t-aaaaaag-------
--gacaaaa-aattgtct-gaaaata-taaagtaac---tgaacaaa--atctatt---t
acaaatgcaatgaaa-aaa-aatacaacagaatcaatgca-ttaaatcaaaa---tc---
-tagtatattt----aatatttcatata--ataatgtattcaatc-atagagtaatattt
---tatagtagaaaaaa-ctgttta--a----attacaatttagaagcagcggaa-----
-ttc---agtttagtcgat--------------c-ttttaaacagcaggt---ggcactg
t-----------gaacgtctg------------gaagtgcaggt---ctag-ctgtctga
gcgagcag--------------atctaagc--gcggttagctc-----------------
------------------------------------------------------------
------------------------------------------------------------
------------------------------------------------------------
------------------------------------------------------------
----------------------------------------------------
>DNA-8-17_DR|54342
------------------------------------------------------------
------------------------------------------------------------
------------------------------------------------------------
------------------------------------------------------------
------------------------------------------------------------
------------------------------------------------------------
------------------------------------------------------------
------------------------------------------------------------
------------------------------------------------------------
------------------------------------------------------------
----gagtagagtgaa--------------------------------------------
--------------------------------------------------gctgcaggcc
--------cggaaacccaactgcatgctcagacctaca----------------------
-cacaca---------------------------------ccagcattttc-aga---tc
-caacct-gctgtttggttaggtgaagcgacatgtc---caaagacccaactgcactctt
ag---------aacagcactgcactttctagcaagtaacaacatcagacacatga-----
------------------------------------------------------------
------------------------------------------------------------
------------------------------------------------------------
------------------------------------------------------------
------------------------------------------------------------
------------------------------------------------------------
------------------------------------------------------------
------------------------------------------------------------
------------------------------------------------------------
------------------------------------------------------------
------------------------------------------------------------
------------------------------------------------------------
------------------------------------------------------------
------------------------------------------------------------
------------------------------------------------------------
------------------------------------------------------------
------------------------------------------------------------
------------------------------------------------------------
------------------------------------------------------------
------------------------------------------------------------
------------------------------------------------------------
------------------------------------------------------------
------------------------------------------------------------
------------------------------------------------------------
------------------------------------------------------------
------------------------------------------------------------
------------------------------------------------------------
------------------------------------------------------------
------------------------------------------------------------
------------------------------------------------------------
------------------------------------------------------------
------------------------------------------------------------
------------------------------------------------------------
----------------------------------------------------
>DNA-8-17_DR|133013
------------------------------------------------------------
------------------------------------------------------------
------------------------------------------------------------
------------------------------------------------------------
------------------------------------------------------------
------------------------------------------------------------
------------------------------------------------------------
------------------------------------------------------------
------------------------------------------------------------
------------------------------------------------------------
------------------------------------------------------------
------------------------------------------------------------
------------------------------------------------------------
------------------------------------------------------------
------------------------------------------------------------
------------------------------------------------------------
------------------------------------------------------------
------------------------------------------------------------
------------------------------------------------------------
------------------------------------------------------------
------------------------------------------------------------
------------------------------------------------------------
------------------------------------------------------------
------------------------------------------------------------
------------------------------------------------------------
------------------------------------------------------------
-------------------------------------------------------tttac
-aat----atgagc-------tctcaggttaaagca--aaatttatttgcttgtgatttt
gtgtat--------ttttttcccaaatggatatcgca-----attt-aaaa---------
---aggg----cggtct---------ctgccaacactaat--------acagcacaccaa
a-tgctccagatatttccac-ag-----------------ttcttttt---gctctagaa
at----gaaaaataaactc-ctcaaaagattgtaaagcatt--t-atgttaattgatgtt
attttctacat--------------aataat-----tatta----------------atc
caatta--ttat-ttttca-ctatttttctctg--cattgtt-tacagctcgatg-----
--acttg-taggacctcatg---aaaaaaatacacaaa--aa-----taaagtttgttgt
g-----------------------------------------------------------
------------------------------------------------------------
------------------------------------------------------------
------------------------------------------------------------
------------------------------------------------------------
------------------------------------------------------------
------------------------------------------------------------
------------------------------------------------------------
------------------------------------------------------------
------------------------------------------------------------
------------------------------------------------------------
------------------------------------------------------------
------------------------------------------------------------
------------------------------------------------------------
----------------------------------------------------
>DNA-8-17_DR|133014
------------------------------------------------------------
------------------------------------------------------------
------------------------------------------------------------
------------------------------------------------------------
------------------------------------------------------------
------------------------------------------------------------
------------------------------------------------------------
------------------------------------------------------------
------------------------------------------------------------
------------------------------------------------------------
------------------------------------------------------------
------------------------------------------------------------
------------------------------------------------------------
------------------------------------------------------------
------------------------------------------------------------
------------------------------------------------------------
------------------------------------------------------------
------------------------------accaa------caaacaattatttcagtgt
ttgat---ttgatcaaaa---------ttaaaag-------------------agcatta
tt----ttatt---------------atatt--tacagcttgatccta-tttttatgtat
tattg-taccattc-tgggacaaatttctagcta--tgttttctggc---aaaata----
--aaaaaaaaaaa----ctttaaagt--aaaatgttaaaataaaatg---ta-----taa
ta----tatag-----cgca---attatt-------atttgta---------acatattt
tagtgcta------tgtaggtctggtctac--------------------tgtacatatt
actgtatt--atctatctaaaaatgctaccaaagac--aataacagtaa---cacaataa
tagc-ttatc--aattat----------taat---aagttctgtaatgattaca----aa
tatg-tttttt---------gg--aagtcaaaatatcagtt-attctgcatagaatttac
-aat----atgagc-----tctcttaggttaaatca--aaaataatttgcc---------
------------------------------------------------------------
----------------------------------------------------------aa
a-gactgcagatatttccatttgtttgtttgt---ttgtttt-ttttt-ttgctctagaa
aa----gaaaaatctcc---ctaaaaagaatgtaaagcatt--t-attttatttgatgtt
attttctacat-aaaaaa--------ataat-----tatta----------------cta
aaat---tttat-ttttca-ccatttttctctc--cattgtt-tacagcttg--------
--acttg-taggaccttatg----aaaaagtacacaaa--aa-----taaac----ctgt
g-agaaaattactcatattacta------ttgtaggttgt--g---------aagaaatt
tat--------------tgtatataaagatattattctttt-----------cctcagct
caata--cgaaacagtgattaatcccaaatgat-------------aaaaaaa-------
--aacaata--aatgtct-aaaaatattgaagtagc---tgaacaat------att---t
acaaatacaataaat-aga-aatacaacagaattaatgca-ttaaatcaaaaa--tc---
-tagtatgttt----aatatgtcatata--ataatgtatttaatc-atagcgttaacttt
---tttataaa-aaaaa-tagtttc--a----attacaatttagaagcaactgaa-----
-ttc---agattagtcgat--------------c-ttttaaactgtaggt---ggcactg
t-----------aaaggtctg------------gaagtgcaggt---ccac-ccatctga
gcgagctg--------------gtctgagtgtgcgaattgggtc----ctggg-------
----cctgcagcttcata------------------------------------------
------------------------------------------------------------
------------------------------------------------------------
------------------------------------------------------------
----------------------------------------------------
>DNA-8-17_DR|133015
------------------------------------------------------------
------------------------------------------------------------
------------------------------------------------------------
------------------------------------------------------------
------------------------------------------------------------
------------------------------------------------------------
------------------------------------------------------------
------------------------------------------------------------
------------------------------------------------------------
------------------------------------------------------------
------------------------------------------------------------
------------------------------------------------------------
------------------------------------------------------------
------------------------------------------------------------
------------------------------------------------------------
------------------------------------------------------------
------------------------------------------------------------
------------------------------------------------------------
------------------------------------------------------------
------------------------------------------------------------
------------------------------------------------------------
------------------------------------------------------------
-------------------------tatt-------gtttgta---------acatatct
tagtgctat-gtactgtaggtttactgtat-------------------------gtatt
actatat------tatctgaaagtgctaccacagcc--aataacagta-----acaataa
cagt-ttaac--aattgt----------aaag---aagttctataataattaca----ga
taag-atcttt---------gt--aaatcaaaatatcaatt-aatctgcatagaatttac
-aat----atgagc-----tctcata--ttaagtaa--aaaataatttgcttgtga-ctt
----ta--------tttttccccagat---------------------------------
------------------------------------------------------------
------------------------------------------------------------
------------------------------------------------------------
------------------------------------------------------------
------------------------------------------------------------
------------------------------------------------------------
------------------------------------------------------------
------------------------------------------------------------
------------------------------------------------------------
------------------------------------------------------------
------------------------------------------------------------
------------------------------------------------------------
------------------------------------------------------------
------------------------------------------------------------
------------------------------------------------------------
------------------------------------------------------------
------------------------------------------------------------
------------------------------------------------------------
------------------------------------------------------------
------------------------------------------------------------
----------------------------------------------------
>DNA-8-17_DR|133016
------------------------------------------------------------
------------------------------------------------------------
------------------------------------------------------------
------------------------------------------------------------
------------------------------------------------------------
------------------------------------------------------------
------------------------------------------------------------
------------------------------------------------------------
------------------------------------------------------------
------------------------------------------------------------
------------------------------------------------------------
------------------------------------------------------------
------------------------------------------------------------
------------------------------------------------------------
------------------------------------------------------------
------------------------------------------------------------
------------------------------------------------------------
--------------------aaaatattacactaa------caaacaataatttcagtgt
ttgat---ttgatcaaaa-ttagtgt--caaaagctacattatattattatataacatta
tt----ttatg---------------atgtt--tacagcttgctctta--ttttcggtgt
tattg-taccattc-tgggacaattttctagcaa--cgttttctgga---aaaatt----
--------aaaaa----cgttaaagt-aaaaatgttaaaataaaatg---ta-----aaa
ta----tataa-----cgca---attatt-------atttgaa---------agatattt
tagtgcta------tgtaggtctactgtac-------------------------atatt
actgtatt------atctgaaagtgctaacaaagac--aataacagtaa---cacgataa
cagt-ttaac--aattat----------caat---aagttttgtaataattaca----aa
taag-tttttg---------gg--aaattaaaatatcagtt-aatctgcataaaatttac
-aat----atgagt-----tctattaggttaaagca--ataataatttgcttgtga-tgt
gtataa------------ttcacagattgatattaca-----attc-aaaa---------
---agagt---gg-ttt---------ctgcaaacactaat--------acagtgcaccaa
aaggctgcagatatttccac-ag-----------------tt-tttt----gcttgagaa
at----gaaaaatctcc---ccaacaacaatgtaaagcatt--t-attttatttgatgtt
attttgtacgt-------------------------------------------------
----aa--ctat-----------attttctctg--cattgtt-tacagcttgatgatgct
tcacttt-taggacctcatg----aaaaa------gaa--aa-----taaagtttgttgt
g-agaaaattacccagagcacta------taatttattg----ca--tgtg-aataaatt
tat--------------tgtatatgaagataatattcattc-----------cctcaact
caata--caaaacagtgataaattatt----------t--------aaaa----------
--aacaata--aatgtct-aaaaatattgaagtaac---tgaacaat--atttaat---a
acaaatacaattaacaaaa------------------------------------tc---
-tggcatgttta------attttatatt--ataatatattcaatc-attgcgtaatattt
---tatagtag-aaaag-tagttta--a----gttacaatttataagcagctgaa-----
-ttc---aggttagtcgat--------------c-tttcaaacagcaggc---ggcactg
t-----------gaaggtctg------------gaagtgcaggt---ctag-ccgtctga
gcgtgcaggtctgagcttgcaggtctgagcgtgcggttgggtct----ccggg-------
----cctgcagcttcataatgttg------------------------------------
------------------------------------------------------------
------------------------------------------------------------
------------------------------------------------------------
----------------------------------------------------
>DNA-8-17_DR|133017
------------------------------------------------------------
------------------------------------------------------------
------------------------------------------------------------
------------------------------------------------------------
------------------------------------------------------------
------------------------------------------------------------
------------------------------------------------------------
------------------------------------------------------------
------------------------------------------------------------
------------------------------------------------------------
------------------------------------------------------------
------------------------------------------------------------
------------------------------------------------------------
------------------------------------------------------------
------------------------------------------------------------
------------------------------------------------------------
------------------------------------------------------------
------------------------------------------------------------
------------------------------------------------------------
------------------------------------------------------------
------------------------------------------------------------
------------------------------------------------------------
------------------------------------------------------------
------------------------------------------------------------
-----------------------------------------------------acaataa
cagt-tcaac--aactgt----------taat---aagtactgtaatgagtaca----ag
taag-atcttt---------gg--aaatcaaaatatcagtt-attcagcatagaatttac
-cac----ttgagc-----tctcttaggttaaagca--aaaataatttgcttgtga-gtt
gtgtat--------ttttttcccagatggatattaca-----attc-aaaa---------
---agag----gggtat---------ctgccaacattaat--------acagtgcaccaa
a-tgctgcaaataattccac-tg--------------------ttttt--tgctcaagaa
aa----agaaaatctcc---ccagcaagaatgtaaaaaatt---aattttatttcatgtt
attttctatgt-------------------------------------------------
-------ctaat-----------------------tattgctttacagctcgatg-----
--acttg------------------------------------tttgtatagtttgttgt
a-agaaaattactcagagtacta------taatttattg----ta--tgtg-cagaaa--
-------------------------gagataatattcattc-----------cctcaatt
cacca-------------------------------------------------------
--------------------------------------ctaaacagt-------------
------gtgataaat----------------------------------------tct--
------------------------------------------------------------
--ttataataa-aaaaa---------ta--------------------------------
-------a----------------------------------------------------
---------------------------------gaa------------------------
------------------------------------------------------------
------------------------------------------------------------
------------------------------------------------------------
------------------------------------------------------------
------------------------------------------------------------
----------------------------------------------------
>DNA-8-17_DR|133018
------------------------------------------------------------
------------------------------------------------------------
------------------------------------------------------------
------------------------------------------------------------
------------------------------------------------------------
------------------------------------------------------------
------------------------------------------------------------
------------------------------------------------------------
------------------------------------------------------------
------------------------------------------------------------
----gagtaaggggaa--------------------------------------------
--------------------------------------------------gctgcaggcc
--------cggagacccaactgcacgctcagacctgcg----------------------
-cgcacagacctgcacttccaga--------------------------cc-agacagtg
-tcctct-gctgttgggttgggtgaagcagcaggta---cggagacccaactgcacactc
ag---------accagc-----actttctagcaagtagcaacatcagaaacgccag----
--taaggttattga---tt--attaaagcgattcctgaaaattaccaa-gttttatggc-
-ataaat-taatgtggttt-aaaatattacactaa------caaacaattatttcagtgt
ttgat---ttgatcaaaa-ttagtgt--caaaag-------------------agcatta
tt----ttatg---------------atatt--tacagcttgcactta--ttttatgtat
tattg-taccattc-tgggacaattttctaacaa--tattttctggc---aaaat-----
---aa-aaaaaaa----ctttaaagt-aaaaatgttaaaataaaatg---taggc-----
------tatag-----caca---attatt-------aattgta---------acgtattt
tagtgctg------tataggtctactgttc-------------------------atatt
actgtatt--atctatctgaaagtgctacgaaagac--aataacagtaa---cacaataa
cagt-ttatc--aattat----------ttat---aagttctgtaatgattaca----aa
cacg-tttttt---------gg--aaatcaaaatatcagtt-aatctgcatagaatttac
-aat----atgagc-----tctcctaggtgaaatca--aaaataattggcttgtgg-tgt
gta-----------ttttttcccaaatttatattac------attt-aaaa---------
---agtg----gg-tct---------ctgccaacactaat--------acaatgtgccaa
a-gactgcagat----------g-----------------tt-tttt----gctctagta
at----gaaaaatctcc---ccaataagaatgtaaagcatt--t-----------atgtt
attttctgcgt--aaaaa--------ataat-----tttta----------------ctc
taatta--ttat-ttttca-caatttttctatg--cgttgtt-tacaacttg--------
--acttg-taggacctcatgaaaaaaaaaatacacaaa--aa-----taaagtttcttgt
g-agacaattacttagagta---------ctat-aattg----ta--tgtg-aagaaatt
tat--------------tgtatatgaagataatattcattc-----------cctcaact
caata--cgaaacagtgataaatcctcaataat-------------gaaaaac-------
--aacaaca--aatgtct-gaaaatattgaagtaac---tgaacaat--atctatt---a
acaaatacaattaat-aaa-aatacaacagaattaatgcatttgaatcaaaaa--tc---
-tagtatgttt----aatatttcatata--ataatctaatcaatc-ataacctaatattt
---tatagtag-aaaaa-tagttta--a----attacaatttagaagcagctgaa-----
-atc---aggttagtcgat--------------c-ttttaaacagcaggt---ggcactg
t-----------gaaggtctg------------gaagtgcaggt---ctag-ctgtctga
gcgagcag--------------gtctgagcgtgcagttgggtct----ccggg-------
----ccggcagcttcatactattg------------------------------------
------------------------------------------------------------
------------------------------------------------------------
------------------------------------------------------------
----------------------------------------------------
>DNA-8-17_DR|133019
------------------------------------------------------------
------------------------------------------------------------
------------------------------------------------------------
------------------------------------------------------------
------------------------------------------------------------
------------------------------------------------------------
------------------------------------------------------------
------------------------------------------------------------
------------------------------------------------------------
------------------------------------------------------------
------------------------------------------------------------
------------------------------------------------------------
------------------------------------------------------------
------------------------------------------------------------
------------------------------------------------------------
------------------------------------------------------------
------------------------------------------------------------
------------------------------------------------------------
------------------------------------------------------------
------------------------------------------------------------
------------------------------------------------------------
------------------------------------------------------------
------------------------------------------------------------
------------------------------------------------------------
------------------------------------------------------------
------------------------------------------------------------
------------------------------------------------------------
------------------------------------------------------------
------------------------------------------------------------
------------------------------------------------------------
------------------------------------------------------------
------------------------------------------------------------
------------------------------------------------------------
------------------------------------------------------------
------------------------------------------------------------
------------------------------------------------------------
----------------------------------------------------cctcaact
caata--cgaaacagtgataaatcctcaataat-------------aaaaaac-------
--aacaaca--aatgtct-gaaaatattgaagtaac---tgaacaat--atctatt---t
acaaatacaattaat-aaa-aatacaacagaattaatgca-ttaaataaaaaa--tc---
-tagtatgttt----aatattttatata--ataatctattcagtc-ataggctaatattt
---tatagttg-aaaaa-tagttta--a----attacagtttagaagcagctgaa-----
-atc---aggttagtcgat--------------c-ttttaaacagcgggt---ggc----
-------------aaggtctg------------gaagtccaggt---ctag-ctgtctga
gcgagcag--------------gtctgagcttgcagttgggtct----ccggg-------
----cctgcagcttcatactattg------------------------------------
------------------------------------------------------------
------------------------------------------------------------
------------------------------------------------------------
----------------------------------------------------
>DNA-8-17_DR|133020
------------------------------------------------------------
------------------------------------------------------------
------------------------------------------------------------
------------------------------------------------------------
------------------------------------------------------------
------------------------------------------------------------
------------------------------------------------------------
------------------------------------------------------------
------------------------------------------------------------
------------------------------------------------------------
----gagtaaggtgaa--------------------------------------------
--------------------------------------------------gctgcagg--
--------------cccaactgcaggctcagacctgct----------------------
-cgca--------------cagacc--------------tatcgttttctc-agacagcg
-ccacct-gctgttgggtttgttgaagcggccgttg---cggagacccaactgcacactc
tg---------ac--aa-----actttctaacaagtagcaacatcagacatgccag----
--taaggtcattga---tt--attaaagcgattcctgaaaatgaccag-gttttatggc-
-ataaa-------tggtgt-aaaacattacgctaa------caaacaattacttcagtgt
ttgat---ttgatcaaaa-ttagtgt--caaaag-------------------agc----
------------------------------------------------------------
------------------------------------------------------------
------------------------------------------------------------
------------------------------------------------------------
------------------------------------------------------------
------------------------------------------------------------
------------------------------------------------------------
------------------------------------------------------------
------------------------------------------------------------
------------------------------------------------------------
------------------------------------------------------------
------------------------------------------------------------
------------------------------------------------------------
------------------------------------------------------------
------------------------------------------------------------
------------------------------------------------------------
---------------------------------ttatt----------------------
------------------------------------------------------------
------------------------------------------------------------
------------------------------------------------------------
------------------------------------------------------------
------------------------------------------------------------
------------------------------------------------------------
------------------------------------------------------------
------------------------------------------------------------
------------------------------------------------------------
------------------------------------------------------------
------------------------------------------------------------
------------------------------------------------------------
------------------------------------------------------------
----------------------------------------------------
>DNA-8-17_DR|206093
------------------------------------------------------------
------------------------------------------------------------
------------------------------------------------------------
------------------------------------------------------------
------------------------------------------------------------
------------------------------------------------------------
------------------------------------------------------------
------------------------------------------------------------
------------------------------------------------------------
------------------------------------------------------------
--------agggggaa--------------------------------------------
--------------------------------------------------gctgcaggcc
--------cggagacccaactgcacgctcagacctgcg----------------------
-cgcacagatctgcacttccaga--------------------------cc-agacagtg
-ccccct-gctgttgggttgggtgaaggagcaggta---cggagacccaactgcacactc
ag---------accagc-----actttctagcaagtagcaacatcagaaacgccag----
--taaggttattga---tt--attaaagcgattcctgaaaattaccaa-gttttatggc-
-ataaat-caatgtggtgt-aaaatattacactaa------caaacaattatttcggtgt
ttgat---ttgatcaaaa-ttagtgt--caaaag-------------------agcatta
tt----ttatg---------------atatt--tacagcttgcactta--ttttatgtat
tattg-taccattc-tgggacaattttctaacaa--tattttctggc---aaaata----
--aaa-aaaaaaa----ctttaaagt-aaaaatgttaaaataaaatg---taggc-----
------tatag-----caca---attatt-------aattgta---------acgtattt
tagtgctg------tataggtctactgttc-------------------------atatt
actgtatt--atctatctgaaagtgctacgaaagac--aataacagtaa---cacaataa
cagt-ttatc--aattat----------taat---aagttctgtaatgattaca----aa
cacg-tttttt---------ggtaaaatcaaaatatcagtt-aatctgcatagaatttac
-aat----atgagc-----tctcctaggtgaaatca--aaaataatttgct-gtgg-tgt
gta-----------ttttttcccaaatttatattac------tttt-aaaa---------
---agtg----gg-tct---------ctgccaacactaat--------acaatgtgccaa
a-gactgcagatatttc--c-ag-----------------tt-tttt----gctctagta
at----gaaaaatctcc---ccaataagaatgtaaagcatt--t-----------atgtt
attttctgcgtaaaaaaa--------ataat-----tttta----------------ctc
caatta--ttat-ttttca-caatttttctatg--cattgtt-tacaacttg--------
--acttg-taggacctcatg----aaaaaatacacaaa--aa-----taaagtttgttgt
g-agacaattacttagagta---------ctat-aattg----ta--tgta-aagaaatt
tat--------------tgtatatgaagattatattcattc-----------cctcaact
caata--cgaaacagtgataaatcctcaataat-------------gaaaaac-------
--aacaaca--aatgtct-gaaaatattga----ac---tgaacaat--atctatt---t
acaaatacaattaat-aaa-aatacaacagaattaatgca-ttaaatcaaaaa--tc---
-tagtatgttt----aatatttcatata--ataatctattcaatc-acagcctaatattt
---tatagtag-aaaaa-tagttta--a----attacaatttagaagcagctgaa-----
-atc---aggttagtcgat--------------c-ttttaaacagcaggt---ggcgctg
t-----------gaaggtctg------------gaagtgcaggt---ctag-ctgtctg-
---------------------------agcgtgcagttgggtct----ccggg-------
----cctgcagcttcatactattg------------------------------------
------------------------------------------------------------
------------------------------------------------------------
------------------------------------------------------------
----------------------------------------------------
>DNA-8-17_DR|206094
------------------------------------------------------------
------------------------------------------------------------
------------------------------------------------------------
------------------------------------------------------------
------------------------------------------------------------
------------------------------------------------------------
------------------------------------------------------------
------------------------------------------------------------
------------------------------------------------------------
------------------------------------------------------------
----gagtaaggtgaa--------------------------------------------
--------------------------------------------------aatcttggcc
------------------------------------------------------------
------------------------------------------------------------
---------------------------------------cggagacccaactgcacgctc
ag---------accagc-----actttctaacaagtagcaatatcagacacgcgag----
--taaggttattga---tt--attaaagcgattgctgaaaatgaccat-gttttatggt-
-ataaat-caatgtggcgt-taaatattacactaa------caatcaataatttcagtgt
ttgat---ttgatcaaaa-tttgtgc--caaaag-----------------atagcatta
tt----tcatg---------------atatt--tacagcttgctttta--ttttcggtgt
tattg-taccattc-tgggacaaatttctagcaa--tgcttgctggc---aaaat-----
------aaaaaaa----cttaaaagt-aaaactgttaaaataaaatg---ta-----aaa
ta----tatta-----caca---attatt-------atttgta---------agatattt
tagtgcta------tgtaggtcta------------------------------------
------------------------------------------------------------
------------------------------------------------------------
------------------------------------------------------------
------------------------------------------------------------
------------------------------------------------------------
------------------------------------------------------------
------------------------------------------------------------
------------------------------------------------------------
------------------------------------------------------------
------------------------------------------------------------
------------------------------------------------------------
------------------------------------------------------------
------------------------------------------------------------
------------------------------------------------------------
------------------------------------------------------------
------------------------------------------------------------
------------------------------------------------------------
------------------------------------------------------------
------------------------------------------------------------
------------------------------------------------------------
------------------------------------------------------------
------------------------------------------------------------
------------------------------------------------------------
------------------------------------------------------------
------------------------------------------------------------
----------------------------------------------------
>DNA-8-17_DR|206095
------------------------------------------------------------
------------------------------------------------------------
------------------------------------------------------------
------------------------------------------------------------
------------------------------------------------------------
------------------------------------------------------------
------------------------------------------------------------
------------------------------------------------------------
------------------------------------------------------------
------------------------------------------------------------
---tgagtaaggggaa--------------------------------------------
--------------------------------------------------gctgcaggcc
--------cgcagacccaactacacg----------------------------------
------------------------------------------------------------
---------------------------------------------------------ctc
ag---------accagc-----actttctagcaagtagcaacatcagaaacgccaa----
--taaggttattga---tt--attaaagcgattcctgaaaattatcaa-gttttatggc-
-ataaat-caatgaggtgt-aaaatattaaactaa------caaagaattatttcagtgt
ttgat---ttgatcaaaa-tttgcgt--caaaag-------------------agcatta
tt----ttatg---------------atatt--tacagcttgctctta--ttttatctat
tattg-taccattc-tgggacaattttctagcaa--tgttttctggc---aaaat-----
--aaa-aaaaaac----tttaaagtt-aaaaaagtttaaataaaatg---cagcctataa
ta----tatag-----cgca---attatt-------atttgta---------acatattt
tagtgctg------tataggtctactgtac-------------------------gtatt
tctgtatt--atctatctaagagtgctacctaagac--aataacagtaa---cacaataa
cagt-ttatc--aattat----------ttac---aagttatgtaatgattaca----aa
catg-tttttt---------gg--aaatcaaaatattaattaaatttgcatagaatttac
-aat----atgagc-----tctattaggtgaaatca--aaactaa---------------
----------------ttttttta---------------------t-taaa---------
---agtg----gg-tct---------ctgccaacactaat--------acagtgtaccaa
a-gactgcagatatttc--c-ag-----------------tt-ttttt---gctctagaa
at----gaaaaatctcc---ccaataagaatgtaaagcatt--t-attttatttgatgtt
attttctacgt-aaaaaa--------aaaat-----tatta----------------ctc
caatta--ttat-ttttca-ccatttttccatg--cattgtt-tgcaacttg--------
--acttg-taggaccttatg----aaaaagtacacaaa--aa-----taaagttggttgt
g-agaaaattacctagagta---------ctat-aattg----ta--tgtg-aagaaatt
tat--------------tgtatatgaagataatattcattc-----------cctcaact
caata--cgaagcagtgataaatccttaatgat-aa-------aa-aaacaac-------
--aacaaca--aatgtttaaaaaacattgaagcaac---tgaacaat--atatatt---t
acaaatacaattaat-aaa-aatacaatagaattattgta-ttaaatcaaaaa--tc---
-tagtacgttt----attatttcatata--ataatctattcaatc-acagcctaatattt
---tatagtag-aaaaa-tagttta--a----attacaatttagaagcagctgaa-----
-atc---aggttagtcgat--------------c-ttttaaacagcaggt---ggcactg
t-----------gaaggtctg------------gaagtgcaggt---ctag-ccgtctga
gcgagcag--------------gtctgagcgtgcggttgggtct----ccggg-------
----cctgcagcttcatactattg------------------------------------
------------------------------------------------------------
------------------------------------------------------------
------------------------------------------------------------
----------------------------------------------------
>DNA-8-17_DR|281309
------------------------------------------------------------
------------------------------------------------------------
------------------------------------------------------------
------------------------------------------------------------
------------------------------------------------------------
------------------------------------------------------------
------------------------------------------------------------
------------------------------------------------------------
------------------------------------------------------------
------------------------------------------------------------
----gagtaaggtgaa--------------------------------------------
--------------------------------------------------gctgcaggcc
--------tggagacccaactgcacactcagacctgc-----------------------
--------------acttccagact--------------tatcgttttctc-agacagtg
-ccacct-gctgttgggttgggtgaagcggcaggta---cggaga-ccaactgcatg---
------------------------------------------------------------
------------------------------------------------------------
-ctaaat-cagtgtgccgt-aaaatattacactaa------caaacaattatttcagtgt
ttgat---ttgatcgaaa-ttagtgt--caaaac-----------------acagcatta
tt----ttatg---------------atatt--tacagcttgctctta--tct-------
------------------------------------------------------------
------------------------------------------------------------
------------------------------------------------------------
------------------------------------------------------------
------------------------------------------------------------
------------------------------------------------------------
------------------------------------------------------------
------------------------------------------------------------
------------------------------------------------------------
------------------------------------------------------------
------------------------------------------------------------
------------------------------------------------------------
------------------------------------------------------------
------------------------------------------------------------
------------------------------------------------------------
------------------------------------------------------------
------------------------------------------------------------
------------------------------------------------------------
------------------------------------------------------------
------------------------------------------------------------
------------------------------------------------------------
------------------------------------------------------------
------------------------------------------------------------
------------------------------------------------------------
------------------------------------------------------------
------------------------------------------------------------
------------------------------------------------------------
------------------------------------------------------------
------------------------------------------------------------
----------------------------------------------------
>DNA-8-17_DR|281310
------------------------------------------------------------
------------------------------------------------------------
------------------------------------------------------------
------------------------------------------------------------
------------------------------------------------------------
------------------------------------------------------------
------------------------------------------------------------
------------------------------------------------------------
------------------------------------------------------------
---------------------------------------------------------aa-
--------ggggtaaat-------------------------------------------
--------------------------------------------------cctgcaggcc
--------cggagacccaactgcacgctcagacctgcg----------------------
-cgcacagacctgcacttccagacc---------------------------agacagtg
-ccccct-gctgttagattgggtgaagtggcaggta---cgg------------------
ag---------accagc-----actttccagcaagtagcaacatcagaaacgccag----
--taaggttattga---tt--attaaagcgattcctgaaaattaccaa-gttttatggc-
-ataaat-caatgtggtgt-aaattg--acactaattaaatcaaacactgaaataattgt
ttg----------------ttagtgtaatataag-------------------agcatta
tt----ttatg---------------gtatt--tacagcttgatctta--ttttatgtat
tattg-taccaatc-tgggacaattttttagcaa--tgttttttggc---aaaat-----
---aa-aaaaaaa----ctttaaagt-aaaaatgttaaaataaaatg---ta-----taa
ta----tatag-----cgca---attatt-------atttgta---------acatattt
tagtgctg------tataggtctactgtac-------------------------ac---
---gtatt--atctatctgaaagtgctaccaaagac--aataacagtaa---cacaataa
cagt-ttatc--aattat----------ttat---aagttctgtaataattaca----aa
caca-tttttt---------gg--aaatcaaaatatcagtt-aatctgcatagaatttac
-aat----atgagc-----tctcttaggtgaaatca--aaaataatttgcttgtgg-tgt
gta-----------ttttttcccagattgatattaca-----attt-aaaa---------
---agtg----gg-tct---------ttgccaacactaat--------aca-----ccaa
a-gactgcaaatatttc--c-ag-----------------tt-ttttt---gctctagaa
at----gaaaaatctcc---ccaataagaatgtaaagcatt--t-attttatttaatgtt
actttctacgt--aaaaa--------ataat-----aacta----------------ctt
caatta--atat-ttttca-ccatttttctatg--cattgtt-tacaacttg--------
--acttg-tagaacctcatg----ataaagtacacaaa--aa-----taaagtttgttgt
g-agaaaattactcagagtacta------taatttattg----ta--tgtg-aagaaatg
tat--------------tgtatatgaagataatattcattt-----------cctcaact
caata--cgaaacagtgataaatccttaatgat-------------aaaaaac-------
--aacaaca--aatgtct-gaaaatattgaagtaac---tgaacaat--atctatt---t
acaaatacaattaat-aaa-aatacaacagaattaatgca-ttaaatcaaaaa--tc---
-tagtatgttt----aatatttcatatagtataatatattcaatc-atagcct-------
------------------------------------------------------------
------------------------------------------------------------
------------------------------------------------------------
------------------------------------------------------------
------------------------------------------------------------
------------------------------------------------------------
------------------------------------------------------------
------------------------------------------------------------
----------------------------------------------------
>DNA-8-17_DR|281311
------------------------------------------------------------
------------------------------------------------------------
------------------------------------------------------------
------------------------------------------------------------
------------------------------------------------------------
------------------------------------------------------------
------------------------------------------------------------
------------------------------------------------------------
------------------------------------------------------------
------------------------------------------------------------
----gagtaaggtgaa--------------------------------------------
--------------------------------------------------gctgcaggcc
--------cggagacccaactgcacgctcagacctgc-----------------------
--------------acttccagacc------------------------tc-agacggcg
-ccccct-gctgttgggttgggtgaggcggcaggta---cggaaa-caaactgcacactc
ta---------acaagc-----actttctagcaagtagcaacatcagaaacgccag----
--taagtttattga---tt--attaaagagattcctgcaaattaaca--ggtttatggt-
-ataaat-caatgttgtgt-aaaatataattctaa------caaacaattatttcagtgt
ttgat---ttaatcaaaa---------ttaaaag-------------------agcatta
tt-------tt---------------atatt--tacagcttgctctta--ttttatttat
tattg-tagcgttc-tgggagaattttctagcaa--tgttttctggc---aaaat-----
------aaataaa----ctttaaagt-aaaagtgttaaaataaaatg---ta-----taa
ta----taaag-----cgca---actatt-------atttgtc---------acatgttt
tggtgcta------tgtaggtctactctat-------------------------ttatt
attgtatt--atctatcggaaagtgctaccaaagac--aataaca---------caataa
cagt-ttatc--aattat----------tatt---aagtcctgtaatgattacattatta
tacgtttttttt--------gg--aaatcaaaatatcagtt-aatctgcatagaatttac
-aat----atgagc-----tct--taggttaaagca--aaaattatttgcttgtgg-tgt
gtttt---------ttttttcccagattgatattaca-----attt-aaaa---------
---aggg----gg-tct---------ctgccaacactaat--------acagtgcaccaa
a-ggctgcagatat----------------------------------------------
------------------------------------------------------------
------------------------------------------------------------
------------------------------------------------------------
------------------------------------------------------------
------------------------------------------------------------
------------------------------------------------------------
------------------------------------------------------------
------------------------------------------------------------
------------------------------------------------------------
------------------------------------------------------------
------------------------------------------------------------
------------------------------------------------------------
------------------------------------------------------------
------------------------------------------------------------
------------------------------------------------------------
------------------------------------------------------------
------------------------------------------------------------
------------------------------------------------------------
----------------------------------------------------
>DNA-8-17_DR|281312
------------------------------------------------------------
------------------------------------------------------------
------------------------------------------------------------
------------------------------------------------------------
------------------------------------------------------------
------------------------------------------------------------
------------------------------------------------------------
------------------------------------------------------------
------------------------------------------------------------
------------------------------------------------------------
-----aataaggtgaa--------------------------------------------
--------------------------------------------------gctgcaggcc
--------cagagacccaaccgcacgctcagacctgca----------------------
-cgctcagacctgcacgctcagacctgcacctccagacttattgttttctg-------tg
-ccacct-gctgttgggttgggtgaagcggcaggta---cggagacccaactgcacgctc
ag---------accagc-----ccttcctagcgagtagcaacatcagacacgccag----
--taagattattgat-ttt--attaaagcgattactgaaaatgatcag-gtcttattac-
-ataaat-caaagtggcgt-aaaatattacactaa------caaactattatttcagtgt
ttgat---ttgatcaaaa-ttagtgg--caaaag-------------------------a
tt----ttatg---------------atatt--tacagcttgctctta--ttttcagtgt
tattg-taccattc-tgggagaattttatagcaa--t-ttttttggc---aaaat-----
-------aaaaaa----cttgaaagt-aaaaaggttaaaataaaatg---tt-----taa
aa----tatga-----caca---attatt-------atctgta---------aaatattt
tagtgcta------tgtaggtctacag----------------------------ccatt
agtgtatt--atccctctgaaagttctagcacagac--aata-----------------a
cagt-ttaac--aattg-------------------------------------------
------------------------------------------------------------
------------------------------------------------------------
------------------------------------------------------------
------------------------------------------------------------
------------------------------------------------------------
------------------------------------------------------------
------------------------------------------------------------
------------------------------------------------------------
------------------------------------------------------------
------------------------------------------------------------
------------------------------------------------------------
------------------------------------------------------------
------------------------------------------------------------
------------------------------------------------------------
------------------------------------------------------------
------------------------------------------------------------
------------------------------------------------------------
------------------------------------------------------------
------------------------------------------------------------
------------------------------------------------------------
------------------------------------------------------------
------------------------------------------------------------
------------------------------------------------------------
----------------------------------------------------
>DNA-8-17_DR|281313
------------------------------------------------------------
------------------------------------------------------------
------------------------------------------------------------
------------------------------------------------------------
------------------------------------------------------------
------------------------------------------------------------
------------------------------------------------------------
------------------------------------------------------------
------------------------------------------------------------
------------------------------------------------------------
------------------------------------------------------------
------------------------------------------------------------
------------------------------------------------------------
------------------------------------------------------------
------------------------------------------------------------
------------------------------------------------------------
------------------------------------------------------------
------------------------------------------------------------
------------------------------------------------------------
------------------------------------------------------------
------------------------------------------------------------
------------------------------------------------------------
------------------------------------------------------------
------------------------------------------------------------
------------------------------------------------------------
-------------------------------------------taataattaca----aa
taag-tttttt---------ga--aaatccaaatatcagtt-aatcttcatagaacttac
-aat----atgagg--------------ttaaagca--atacttatttgcttgtga-ctt
gtgtattt----tttattttctcagattgatattaca-----attt-aaaa---------
---aggg----gg-----------------------taat--------acagt-caccaa
a-tgctgcagatatttccac-tg-----------------tt-gtttt---gcttgagaa
at----gaaaaatctcc---ccaacaagaaagtaaagtgtt--t-attttatttcatgtt
gttttctacat--agaac--------gttat----ttattt----------------atc
caatta--ttat-tttctc----------------cattgtt-tacagcttgatg-----
--agttg-taggacctcttt----aaaaagtacacaaa--aa-----taaagcttgagat
g-agaacattacacagagtacca------tcatttattg----ta--tgtg-aaaaaatt
tat--------------tgtatatgaagataatattcattc-----------cctcaact
caata--cgaaacagtgataaatacat---------------------------------
---------tcaatgtct-gaaaatattgaagtaac---taaacaat--atctatt---t
acaaagacaatgaac-aaa-actgcaacagaatgaatgca-ttaaatcaaaa---tc---
-ta---------------------------------------------------------
------------------------------------------------------------
------------------------------------------------------------
------------------------------------------------------------
------------------------------------------------------------
------------------------------------------------------------
------------------------------------------------------------
------------------------------------------------------------
------------------------------------------------------------
----------------------------------------------------
>DNA-8-17_DR|298219
------------------------------------------------------------
------------------------------------------------------------
------------------------------------------------------------
---------------------------------ttgtctatgaagataatattcattccc
tcaactcaatacgaaactgataaatccttaatgattaaaaaaacaacaataaatgtctga
caatattgaggtaactgaacaatatctatttaaaaatacaattaatataaatacaacaga
attaatgcattaaattaaaatctag--tgtttaatattttatataataaggtattcaatt
atagcgtaacattttacagtagaaaaat------agttacaat-----------------
------------------------------------------------------------
------------------------------------------------------------
-tcataagcagctgaattc---------------------------------aggttagg
ca----atctttcaaacagcaggtggcactgtc----------taagaaagcgataggtc
tggaa--gtgcagatctagcc----gtctgagcgtgcaggcctgcagcttcataatgttg
g------------cacttccagact--------------ttttg-tttctc-agacagtg
-ccacct-gctgttaggttgggtgaagtggctagta---cagagacccaactgcacgctc
ag---------accagc-----actttcttgcaagtagcaacatcagacacgc-------
------gttatagat-ttt--actaaagcgattcctgaaaatgaccag-gttttattgc-
-ataaatttaaagtgggac-aaaatattactctta------caaactattatttcattgt
ttgat---tgaatcaaaa-ttagtgt--gaaaag-----------------atagcgtta
tt----ttatg---------------atatt--ttcagcttgctcata--ttttcgatgt
tattg-tgccattc-tgggacacttttctagcaa-tttttttctggc---aaaataa---
---------aaaa----ctttaaagt-aaaaatgttcaaacaaaatg---ta-----taa
ta----tataa-----cacg---attatt-------atttgtt---------atatattt
tagggctg------tgtaggtctactgtac-------------------------atatt
actgtatt--atctatctgaaagtgcaagcacagac--aataacagaaa---cacaataa
cagt-ttaac--aattgt-------------t---aagttctgtaaagattaca----aa
tacgttttttt---------gg--aaatcaaaatatcaggt-aatctgcatagaatttac
-aat----atgagc-----tctcttaggttaaagca--aaaatgatttgcttgtga-ctt
gtggat--------tttttccccagattgatattaca-----actt-aaaa---------
---aggc----gggtct---------ctgccaacactaat--------acaatgcaccaa
a-gactgcagatatttccac-ag--------------------ttttt--t---------
------------------------------------------------------------
------------------------------------------------------------
------------------------------------------------------------
------------------------------------------------------------
------------------------------------------------------------
------------------------------------------------------------
------------------------------------------------------------
------------------------------------------------------------
------------------------------------------------------------
---------------------tt-------------------------------------
------------------------------------------------------------
------------------------------------------------------------
------------------------------------------------------------
------------------------------------------------------------
------------------------------------------------------------
------------------------------------------------------------
------------------------------------------------------------
------------------------------------------------------------
----------------------------------------------------
>DNA-8-17_DR|361522
------------------------------------------------------------
------------------------------------------------------------
------------------------------------------------------------
------------------------------------------------------------
------------------------------------------------------------
------------------------------------------------------------
------------------------------------------------------------
------------------------------------------------------------
------------------------------------------------------------
------------------------------------------------------------
------------------------------------------------------------
------------------------------------------------------------
------------------------------------------------------------
------------------------------------------------------------
------------------------------------------------------------
------------------------------------------------------------
------------------------------------------------------------
------------------------------------------------------------
------------------------------------------------------------
------------------------------------------------------------
------------------------------------------------------------
----------------------aagt-aaaaatattaaaataaaatg---ta-----taa
ta----tataa-----caca---attatt-------attag------------catattt
tagtgcta------tgtaggtctactgtat-----------------------------t
cgtgtatt--atctatctgaaagtgctagcatagacgtaataacagtaa---cacaataa
caat-----------tgt----------taat---aagttctgtaataattaca----aa
taagatctttt-------------------------------------------------
------------------------------------------------------------
------------------------------------------------------------
------------------------------------------------------------
------------------------------------------------------------
------------------------------------------------------------
------------------------------------------------------------
------------------------------------------------------------
------------------------------------------------------------
------------------------------------------------------------
------------------------------------------------------------
------------------------------------------------------------
------------------------------------------------------------
------aaaatcaaa-ata-ggcgtag--------------gtaggtcataa---tc---
-tagta-----------tacttcatata--attatgcattaaatc-atagcgcaatattt
---aatagtcg-aaaaa-tagagta--a----gttacaatttctaagcagttgaa-----
-ttc---aggtaaggcaat--------------c-tttcaaacagcaggt---ggcactg
t-----------gaaggtctg------------gaagtgcaggt------------ctga
g----------------------------cgtgcaggcgggtct----ctggg-------
----cctgcagc------------------------------------------------
------------------------------------------------------------
------------------------------------------------------------
------------------------------------------------------------
----------------------------------------------------
>DNA-8-17_DR|361523
------------------------------------------------------------
------------------------------------------------------------
------------------------------------------------------------
------------------------------------------------------------
------------------------------------------------------------
------------------------------------------------------------
------------------------------------------------------------
------------------------------------------------------------
------------------------------------------------------------
------------------------------------------------------------
----gagtaaggggaa--------------------------------------------
--------------------------------------------------gctgcaggcc
--------cggagacccaactgcacgctcagacctgca----------------------
-tgcacagacctgcacttccaga--------------------------cc-agacagtg
-ccccct-gctgttgggttgggtgaagcggcaggta---cggagacccaactgcacactc
ag---------accagc-----actttctagcaagtagcaacatcagaaacgccag----
--taaggttcttga---tt--attaaagcgattcctgaaaattatcaa-gttttatggc-
-ataaat-caatgtggtgt-aaaatattacactaa------caaa-aattatttcagtgt
ttgat---ttgatcaaaa-tttgtgt--caaaag-------------------agcatta
tt----ttatg---------------atatt--tacagcttgctttta--ttttatctat
tattg-taccattc-tgggacagttttctagcaa--tgttttctggc---aaaat-----
--aaa-aaaaaaa----ctttaaagt-aaaaaagttaaaataaaatg---cagcctataa
ta----tatag-----cgca---attatt-------atttgta---------acatattt
tagtgctg------tataggtctactgtac-------------------------gtatt
tctgcatt--atctatctaagagtgctacctaagac--aataacagtaa---cacaataa
cagt-ttatc--aattat----------ttac---aagttatgtaatgattaca----aa
catg-tttttt---------gg--aaatcaaaatatcaatgaaatttgcatagaatttac
-aat----atgggc-----tctattaggtgaaatca--aaacaaa---------------
---------------tttttttta---------------------t-taaa---------
---agtg----gg-tct---------ctgccaacactaat--------acagtgtaccaa
a-gactgcagatatttc--c-ag-----------------tt-ttttt---gctctagaa
at----gaaaaatctcc---ccaataagaatgtaaagcatt--t-attttgtttgatgtt
atattctacgt-aaaaaa--------ataat-----tatta----------------ctc
caatta--ttat-ttttca-ccattttaccatg--tattgtt-tgcaacttg--------
--acttg-taggaccttatg----aaaaagtacacaaa--aa-----taaagttggttgt
g-agaaaattacctagagta---------ctat-aattg----ta--tgtg-aagaaatt
tat--------------tgtatatgaagataatattcattc-----------cctcaact
caata--cgaaacagtgataaatccttaatgataaa-------aa-aaacaac-------
--aacaaca--aatgttt-gaaaatattgaagcaac---tgaacaat--atatatt---t
acaaatacaattaat-aaa-aatacaatagaattattgta-ttaaatcaaaaa--tc---
-tagtacgttt----aatatttcatata--ataatctattctatttacagcctaatattt
---tatagtag-aaaaa-tagttta--a----attacaatttagaagcagctgaa-----
-atc---aagttagtcgat--------------c-ttttaaacagcaggt---ggcactg
t-----------gaaggtctg------------gaagtgcaggt---ctag-ccgtctga
gcgaacag--------------gtctgagcgtgcggttgggtct----ccggg-------
----cctgcagcttcatactattg------------------------------------
------------------------------------------------------------
------------------------------------------------------------
------------------------------------------------------------
----------------------------------------------------
>DNA-8-17_DR|462882
------------------------------------------------------------
------------------------------------------------------------
------------------------------------------------------------
------------------------------------------------------------
------------------------------------------------------------
------------------------------------------------------------
------------------------------------------------------------
------------------------------------------------------------
------------------------------------------------------------
------------------------------------------------------------
------------------------------------------------------------
------------------------------------------------------------
------------------------------------------------------------
------------------------------------------------------------
--------------------------acagcaggtg--------------------gcac
tg----------------------------------------------------------
--tgaaggtctgga-------att------------------------------------
-gcaggtc---------------------------------tgatc--------------
-----catctgagcgagc------------------------------------------
--------------------------agatctg---agcgtgcagttg------------
------------------------------------ggtctccgggc-------------
------------------------------------------------------------
-----ctacag-------------------------cttcaaa-----------------
------------------------------------------------------------
----------------------gtgctactaaatac--aataacagtaa---cacaataa
cagt-ttatt--aattat----------taat---aagttctgtaataattaca----aa
taagttttttt---------gg--aaatcaaaatattagtt-aatctgcatagattttac
-aaa----atgagc-------tctcaagttaaaaca--ataataatttgcttgtga-ctt
gtgt---------atttttatccagatagatattaca-----attc-aaaa---------
---aggg----ggatct---------ctgccaac--------------actgtgcaccaa
a-ggctgcagatatttccac-ag--------------------ttttt--tgcttgagaa
at----gaaaattctcc---ccaacaagaatgtaaagcatt--t-tttctgtt-------
------------aaaaaatt------attat-----tatta----------------ttc
taatta--tcat-ttttca-ccatttttctctg--catcgtt-tacagctgaatg-----
--acttg-taggacagcatg----acaaagtacacaaa----------aaagtttgttgt
g-agaaaattacccatagtacga------taatttattg----ta--tgtg-aagaaatt
tat--------------tgtatatgaagataatattcattc-----------cctcaact
caata--taaaacagtgataaatccttaatgatt------------aaaaaat-------
-aaacaata--aatgtct-gaaaatatt--------atgtgaagtat------------t
aaacat--------------actagattttgattaatgca-ttaaataaccaa-atc---
---------------att----------gattaatgcattaaagc---------------
------------------------------------------------------------
-------a----------------------------------------------------
------------------------------------------------------------
------------------------------------------------------------
------------------------------------------------------------
------------------------------------------------------------
------------------------------------------------------------
------------------------------------------------------------
----------------------------------------------------
>DNA-8-17_DR|522891
------------------------------------------------------------
------------------------------------------------------------
------------------------------------------------------------
------------------------------------------------------------
------------------------------------------------------------
------------------------------------------------------------
------------------------------------------------------------
------------------------------------------------------------
------------------------------------------------------------
------------------------------------------------------------
----gagtagggtaaa--------------------------------------------
--------------------------------------------------gccgcaggcc
--------tggagacccaactgcacgctcagacctgc-----------------------
--------------acttccagacc--------------tatcgttttctc-agacagtg
-ccacct-gctgttgggttgggtgaagcagcaggta---cagagacccgactgcacactc
ag---------accagc-----actttctagcaagta-----------------------
------------------------------------------------------------
------------------------------------------------------------
------------------------------------------------------------
------------------------------------------------------------
------------------------------------------------------------
------------------------------------------------------------
------------------------------------------------------------
------------------------------------------------------------
------------------------------------------------------------
------------------------------------------------------------
------------------------------------------------------------
------------------------------------------------------------
------------------------------------------------------------
------------------------------------------------------------
------------------------------------------------------------
------------------------------------------------------------
------------------------------------------------------------
------------------------------------------------------------
------------------------------------------------------------
------------------------------------------------------------
------------------------------------------------------------
------------------------------------------------------------
------------------------------------------------------------
------------------------------------------------------------
------------------------------------------------------------
------------------------------------------------------------
------------------------------------------------------------
------------------------------------------------------------
------------------------------------------------------------
------------------------------------------------------------
------------------------------------------------------------
------------------------------------------------------------
------------------------------------------------------------
----------------------------------------------------
>DNA-8-17_DR|522892
------------------------------------------------------------
------------------------------------------------------------
------------------------------------------------------------
------------------------------------------------------------
------------------------------------------------------------
------------------------------------------------------------
------------------------------------------------------------
------------------------------------------------------------
------------------------------------------------------------
------------------------------------------------------------
----gagtaaggtgaa--------------------------------------------
--------------------------------------------------gctgcaggcc
--------tggagacccaactgcacactcggatctgcg----------------------
---------------cttccagatc--------------tatcgttttccc-atacagtg
-ccattt-gctgttggattgtgtgaagcggcaggaa---cgaagacaaaactgcac----
gac---------------------------------------------------------
----------------ttt--attatagcgattcctgaaattgaccag-gttttatggc-
-ataaat-caatctggtgt-aaaatattacact----------aacaattatttcagttt
ttaat---ttgatcaaaa-ttagtgt--cgaaag-----------------attgcatta
tt----ttctg---------------atatt--tacagcttgctctta--tttttggtgt
tattc-tactattc-tgggacaattttctagcag--tgttttctggc---aaaat-----
-------aaaaaa----ctttaaagt-aaaaatgttaaaataaaatg---tt-----taa
ag----tataa-----cgca---attatt--------atttga---------atatattt
tagtgctg------tgtaggtc-----tac-------------------------gtatt
actgt------attatctgaaagtgctgccaaaaac--aataacagtaa---cacaataa
cagt-ttatc--aattat----------taat---aagttgtgtaatgattata----aa
taag-cttttt---------gg--aaatcaaaatatcaatt-aatctgcatagaatatac
-aat----atgagc-----tctcttaggttaaagca--ataataattagcttgtga-tgt
gta-----------ttttt-aacagatggatattaca-----attt-aaaa---------
---aggg----gg-tct--------tgggccaaaacttat--------acagtgcaccaa
a-tgctgcagatatttccac-agtt-------tt-ttttttt-ttttt---gctcgagaa
at----gaaaaatct-----ctaacaaaaatgtaaagcatt--t-attttatttggtgtt
attttctac---aaatata-------actaaa--tatacta----------------atc
caatta--ctgt-tgttca-gaatttttctctg--cattgtt-aacagtttgaag-----
--acttg-taggaccacatg----aaaaagtacacaat------------a---------
--ataaagttctttagagtccta------taatttattg----ta--tgtg-aagaaatt
tat--------------ggtatatgaagatgatattcattc-----------cctcaact
caata--tgaaatcatgataaatccttaatgat----------ta-aaaaaaa-------
-----aata--aacgtct-gaaaatattgaagtaac---taaacaat--atcaatt---t
acaaataccattaat-aaa-aatacaactaaattaataca-ttaaaacaaaa---tc---
-tagtatgttt----aatatttcataca--ataatgtattc-----aaagtgtaatattt
t--tttagaat-aaaga-tagttta--a----gttacaatttataagcagctgat-----
-ttc---agattagtcaat--------------c-tttcaaacagcaggc---ggcaatg
tatgagaaggcgatag-----------------gtagtgcaggt---ctag-ccgtctga
g----------------------------tgtgtggttgggtct----ccggg-------
----cctgcagcttcataatgttg------------------------------------
------------------------------------------------------------
------------------------------------------------------------
------------------------------------------------------------
----------------------------------------------------
>DNA-8-17_DR|522893
------------------------------------------------------------
------------------------------------------------------------
------------------------------------------------------------
------------------------------------------------------------
------------------------------------------------------------
------------------------------------------------------------
------------------------------------------------------------
------------------------------------------------------------
------------------------------------------------------------
------------------------------------------------------------
------------------------------------------------------------
------------------------------------------------------------
-------------------------------------g----------------------
-cgcacagacatgcacttccagacc--------------tatcgttttctc-agacagtg
-ccacct-gctgttgggttgggtgaagcggcaggcc---cggagacccaactgcacgctc
ag---------acctgc-----actttctagcaagtcgcaacatcagacacgccag----
--taagattattga---tt--attaaagtgattgctgaaaatgaccag-gttttacggc-
-ataa-t-caatgtggtgt-aaa-tattacagcaa------caaacaattatttcagtgt
tggat---ttgatcaaaa-atagtgt--caaaaaa------------------agcattg
------taatg---------------atatt--tacagcttgctctaa--atttatgtat
tattg-taccattc-tgggacacttttcttgcaa--tgttttctggc---aaaatt----
--aaa-aaaaaaa--aactttaaagt-aaaagtgttaaaataaaatg---tt-----taa
ta----tataa-----caca---attatt-------ttttata---------acatgatt
tagtgcta------tgta------------------------------------cataat
actgtatt--atctacctgacagtgctgccaaaggc--aataacagtaa---cacaataa
cagt-ttatc--aattat----------taat---aagttctgtaatgattaca----aa
tacgtttttat-------------aaatcaaaatatcagtt-actctgcatagaatttac
-aat----atgagc-----tctcctaggttaaagca--gtaataatttgcttg------t
gta-----------ttttt--------tgatattagc-----attt-agaa---------
---agcg----gg-tct---------ctggcaacactaatgccg----------------
-----tgcagatattga--c-ag-----------------tt-ttctt---gctctagaa
at----gaaaaatctcc---cgaacaagaatgtaaagcaat--t-attttatcagatgtt
attttctgcct--aaaaa--------ata------ttatta----------------atc
caattg--ttat-tttccc-taatttttctctg--cagtgtt-tacagcttgatg-----
--acttg-taggacctcatg----aagaagtacacaaa--aa-----taaagcttgttgt
g-agaaaattactcagagtgcta------taatttattg----ta--tgta-aagaaatg
tat--------------tgtatatgaagataatattcattc-----------cctcaact
caataactgaaacagtgataaatccttaatgatt--------------aaaac-------
--aacaaaa--aatgact--gaaatattgtagtgac---tgaacaat--atctatt---t
acaaacacaattaat-aaa-aatacaacagaattaatgca-ttaagtcaaaa---tc---
-tagcatgttt----aatatttcttata--ataatgcattcaatc-acagcctaatattt
---tatagtag--aaaa-ataggga--a----aattacaattataagcagctgaa-----
-ttc---aggttagtcgat--------------c-ttttaaacagcagat---ggcgctg
tctgagaaaac-g------------------------------------at-cggtctga
cagtgcag--------------gtctgagcatgcagctgggtct----ccggg-------
----cctgcagcttcataatgttg------------------------------------
------------------------------------------------------------
------------------------------------------------------------
------------------------------------------------------------
----------------------------------------------------
>DNA-8-17_DR|539693
------------------------------------------------------------
------------------------------------------------------------
------------------------------------------------------------
------------------------------------------------------------
------------------------------------------------------------
------------------------------------------------------------
------------------------------------------------------------
------------------------------------------------------------
------------------------------------------------------------
------------------------------------------------------------
------------------------------------------------------------
------------------------------------------------------------
------------------------------------------------------------
------------------------------------------------------------
------------------------------------------------------------
------------------------------------------------------------
-----------------------------------tgaaaattaccag-gttttggggc-
-ataaat-caatatagcat-c---------------------------ttattacagcat
taagc---tt---------------------aag-----------------acagcatta
tt----ttatg---------------atttt--tactgcttgctccta--ttttctgtgt
tattg-taccattc-tgggacatatttctagcaa--tgttttctggc---aaaaaaag--
--gga-aaaaaag----aagtaaagt-aaaaatggtaaaataaattg---ac-----aaa
ta----tataa-----ccca---attatt-------atttgta---------agatattt
tagttcta------tgttggtctactgtac-------------------------gtatt
actgtatt--atctaactgaaagtgctaccacagac--aacaacagtag---tgcctcaa
cagt-ttaac--tattgt----------taaa---aagtttgggaataagaaca----ag
taag-atattt---------gg--aaatcaaaatatcagtt-aatctgcataaaatttac
-aat----atgagc-----tttcttagtttaaagca--aaactaatttgcttgtga-ctt
gtg-tt--------ttttttctcagatggatattaca-----attc-aaaa---------
---aggg----gggtct---------ctgccaacactaat--------acagtgcaccaa
a-tgcttgagataattccac-ag--------------------ttttt--tgctcgagaa
at----gaaaaatctcc---ccaacaagaat-----------------------------
--------tgtaaaaaataa------ataaa-----ta----------------------
----------------------a-atttctctg--cattgtt-tacagctcgatg-----
------------acctcatg----aataagtatgcaaa--at-----taaagattgttgt
a-agaaaattgctcagtgtactt------taatttattg----ta--tgtg-acgaaa--
-------------------------gagataatattcttta-----------cctcaact
caatactaaacactgtgatgtattcttaatgat-------------aaaaaaa-------
-----gata--aatgact-aaaa----ttatttaac---tgaacaat--atctatt---t
acaaatacaatta---ttataacacaacagaattaatgca-ttaaatcataa---tc---
-tagaacgttt----aatattttctatg--ataatgtattcaatc-tcagcgtaatattt
---tattgt---agaaa-tagtgta--a----gttataattaatgagtaattgaa-----
-ttc---aagattg-caat--------------c-tttcaaacagcaggt---ggtactg
tctgagga----aatgaactg------------gatatgcatgt---ctgagctgcctga
gtatgcag---------------------------------tct----ttagg-------
----cctgcagcttcacaatgttg------------------------------------
------------------------------------------------------------
------------------------------------------------------------
------------------------------------------------------------
----------------------------------------------------
>DNA-8-17_DR|605913
------------------------------------------------------------
------------------------------------------------------------
------------------------------------------------------------
------------------------------------------------------------
------------------------------------------------------------
------------------------------------------------------------
------------------------------------------------------------
------------------------------------------------------------
------------------------------------------------------------
------------------------------------------------------------
----gagtagggtgaa--------------------------------------------
--------------------------------------------------gctgcaggcc
--------cggagacccaactgcatg----------------------------------
-----cagacctgcacctccagacc--------------tatcgttttctc-agacagtg
-cgacct-gctgttgggttgggtgaagtgacagttc---cagagactcaactgcacgctc
ag---------accagc-----actttctaggaagtggcaacatcagacacgcaagtaag
actaaggttattgat-ttt--attaaagcgattcctgaaatgtg-tag-gtcttatagc-
-ataaat-taatgaggcat---cttatgtcaccaa------caaacgattatttcagtgt
tttat---ttgatcaaaa-atagtgt--caaaaca-----------------tagcatta
tt----ttagg---------------atatt--tacagcttgctctta--ttttatgtat
atttg-taccattc-tggggcgattttctagcaa--tgctttctggc---aaaat-----
-------aaaaaa----aattaaagt-aaaactgttaaaataaagtg---ta-----taa
ta----tttaa-----taca---attaac-------atttgta---------gcatattt
tagtgcta------tgttggtctacagtac------------------------------
---gtatt--atctatctgaaagtgctaccacagac--aataaaagata---cacattaa
cagt-ttaac--aattgt----------taat---aagttctgtaataattaca----aa
taagatattttgatttgac------------aatatgagtt-aatctgcatagaatttac
-aat----ttgaact--cgtctcgtaggttaaagca--aaaataatttgcgtgtga-ctt
gtgtat-------t-ttttcccaagatggatattaaa-----attt-taaa---------
---agca----gggtct---------ctgccaactctaat--------actgtgcaccaa
a-tgctgcagatatttc--c-ag------------------t-ttttt---actaaagaa
at----gaaaaatcaac---ctaacaagaatgttaagcatt--t-atttaatttgatgtt
attttctacgt--aataa--------ctatt-----tatta----------------ata
cagttatttttt-ttttca-ttatttttccctg--cgttgtt-tacagctcgatg-----
--atttg-taggacttcatg----aaaaagggctcaaa--aa-----taaagtttgttga
g-agaaaattactcagagtacta------taatttattg----ta--tgtg-aagaaa--
-------------------------gagataatattcattc-----------cctcaact
a-------aacagtgtgataaatacttaatgat----------ta-aaataa--------
----caat--aaatggct-gataatatttaagtaac---tgaacaatatatgcaat---t
gcaaatgcaattaat-aaa-tatataacagaattaaagca-ttaaatcataa---tc---
-tagtatgttt----aatattttatata--ataatttattcaatc-atagcgtaatattt
---tatagtat-aaaaa-tagagca--a----gttacaatttataagcagttgaa-----
-ttc---aggttaggcgat--------------c-tttcaaacagctggt---gggtctg
t-----------gaaggtctg------------caagtgcaggt------------ctga
gcatgcag--------------gtcttagcatgcagttgggtct----ccagg-------
----cctgcagcttcataatgttg------------------------------------
------------------------------------------------------------
------------------------------------------------------------
------------------------------------------------------------
----------------------------------------------------
>DNA-8-17_DR|605914
------------------------------------------------------------
------------------------------------------------------------
------------------------------------------------------------
------------------------------------------------------------
------------------------------------------------------------
------------------------------------------------------------
------------------------------------------------------------
------------------------------------------------------------
------------------------------------------------------------
------------------------------------------------------------
------gtaaggtgaa--------------------------------------------
--------------------------------------------------gctgcaggcc
--------cagagacccaactgcacgctcag-----------------------------
-agctcagacttgt-tctccagacc--------------tttcgttttctc-agacagtg
-ccacct-gctgttgtgttgggtgaagtggcaggta---aggagacccaactgcacgctc
ag---------atcagcacc--------cagcaagaagcaacatcgaacacgcgag----
--taaggttattgattttt---ttaaagcgattcctgaaaactaccag-gttttatggcg
agtaaat-caatatggtgt--aaaaattacactca------caaacaattatttaagtgt
ttgat---ttgataaaaaattactgt--caaaagat---------------ataccatta
ctt-----------------------atatt--ttcagctcactcgta--ttttcggtgt
tattg-taccattc-tgggacaattttctagcaa--tgttttctggc---aaaat-----
-------aaaaaa----ctttaaagt-tgaaatgttaaaatgaaatg---ta-----taa
ta----tataa-----cgca---attatt-------atttaaa---------agatattt
tagtgcaa----------ggtctgctctgt-----------------------acatatt
actgtatt--atctatctgaaagtgctacccaagac--aataacagtaa---caaaataa
cagt-ttaac--acgtgt----------taat---aagctctgtaatgattata-----a
taag-cttttt---------gg--aaatcaaaatatcagtt-aatctgcatataatttgc
-tat----atgagc-----tctcttaggttgaagca--aaaataatttgcttgtga-ctt
gtgtat-------tttttcccccagatagatattaca-----attt-aaaa---------
---aggg----cggtct---------ctgccaacacaactctgcccatacagtgcacaaa
a-ggctgcagataattacag-----------------------ttttt--tgcttgagaa
at----gaagcattt----------aaatatataaagcaat----tttttatttgatgtt
attttctacgtaaaaaat--------ataat-----tatta----------------atc
caatta--ttat-ttttca--caattttctctg--cattgtt-tacagcttgatg-----
--acttg-ttggatttcatg----aaaaagtacacaaa--aa-----taaagtttgttgt
g-agaaaattactcagagtacta------taatttattg----ta--tgtg-aagaaatt
tat--------------tgtat---aagataatatttattc-----------catcaact
taatac--------gaaacaaatacataaataa-------------aaaaaataaa----
aaaacaata--aatgaat--aaaaaatgtaattgac---tgaacaat--atctatt---t
acaaatacaatta---aaa----------------aggca-ttaaatcaaaa---tg---
-taatattttt--------------ata--ataatgcattcaatc-atagcgtaacattt
---tataatag--aaaa-tagttta--a----gttacgatttataagtagctttataaga
attc---aggttattcgat--------------c-ttttaaacagcaagt---gacactg
tcagagaaaacgataggtctg------------gaagtg---------------------
------------------------------------------------------------
------------------------------------------------------------
------------------------------------------------------------
------------------------------------------------------------
------------------------------------------------------------
----------------------------------------------------
>DNA-8-17_DR|691727
------------------------------------------------------------
------------------------------------------------------------
------------------------------------------------------------
------------------------------------------------------------
------------------------------------------------------------
------------------------------------------------------------
------------------------------------------------------------
------------------------------------------------------------
------------------------------------------------------------
----------------------------------------------------ccctt--c
cagtgaggagggtgaa--------------------------------------------
--------------------------------------------------gctgcaggcc
--------cggagaaccaactgcactctcagacctgc-----------------------
--------------acttccagacc--------------tatcgttttctt-agacagtg
-ccacct-gctgttgggctgggtgaagcgacaagtc---cggagacccaactgcacgctc
ag---------accaac-----actttctagcaggtagcaacatcggacacgcgag----
--taaggttattgat-ttt--agtaaagccattcctgcaaattacctg-gttttatggc-
-atgaat-caatgtggcat-ct--tattgcaccaa------caaacgattatttcagtgt
ttgat---ttgatcaaaa-tttatgt--caaaac-----------------atagcttta
tt----ttata---------------a-att--tacagcttgctctta--ttttatgtat
tattg-tatcattc-tgggactattttctagcaa--tgttttctggc---aaaat-----
-------aaaaaa----cgttaaagt-aaaaatgttaaaataaaatg---ta-----tta
ta----tataa-----tgca---actatt-------atgttta---------acatattt
tagtgcta------tgcaggtctactgcac-------------------------atatt
actgtatt--atctatttgaaagggctaccaaagac--aataacagtaa---cacatcaa
cagt-ttaac--aactgt----------taat---aagttctgtaataattata----aa
taagatcttt----------tg--aaatagaagtatcagtt-aa----------------
------------------------------------------------------------
------------------------------------------------------------
------------------------------------------------------------
------------------------------------------------------------
------------------------------------------------------------
------------------------------------------------------------
------------------------------------------------------------
------------------------------------------------------------
------------------------------------------------------------
------------------------------------------------------------
------------------------------------------------------------
------------------------------------------------------------
------------------------------------------------------------
------------------------------------------------------------
------------------------------------------------------------
------------------------------------------------------------
------------------------------------------------------------
------------------------------------------------------------
------------------------------------------------------------
------------------------------------------------------------
------------------------------------------------------------
------------------------------------------------------------
----------------------------------------------------
>DNA-8-17_DR|691728
------------------------------------------------------------
------------------------------------------------------------
------------------------------------------------------------
------------------------------------------------------------
------------------------------------------------------------
------------------------------------------------------------
------------------------------------------------------------
------------------------------------------------------------
------------------------------------------------------------
------------------------------------------------------------
----gagtaaggtgaa--------------------------------------------
--------------------------------------------------gctgcaggcc
cggagacccggagacccaactgcacgctcagacctgct----------------------
-cgcacagacctgcacttccagacc--------------tatcattttctc-agacagtg
-ccacct-gctgttgggttgggttaagcggcaaggt--agggagacccaactgc------
----------------------------tagcaagtagcaactgcagacacgccagt---
-ataaggttattga---tt--attaaagcgattcctgaaaacaaccag-gtttaatggc-
-ataaat-caatgtggcgt-aaaatattacattaa------caaaaaattatttcagtgt
ttgat---ttgatcaaaa-ttagtgc--caaaag-----------------atagcatta
tt----ttatg---------------atatt--tacagcttgttttta--ttttcggtgt
tattt-taaaattc-tgggacagttttctagcag--tgttttctggt---aaaat-----
------aaaaaac--------aaagt-aaaaatgttaaaataaaata---ta-----taa
ta----tataa-----ggca---aatatt-------atttgaa---------agaaattt
tagtgcca------tgtaggtctacagtacattg--------------------------
---gtatt--atctatctgaaagtgctaccaaagac--aataac----------------
-agt-ttatc--aattat----------taat---aagttctgtaatgattaca----aa
taagttttttt---------gg--aaatcaaaa---------tatctgcataggatttcc
-aat----atgagc-----tctcttagattaaagca--ataataatttgcttgtga-ctt
ttttttttttttttttttcccccagattgattttact-----attc-aaaa---------
---aggg----aggtctggtct----ctgccaacactaat--------acagtgcaccaa
a-tgctgcagatatttc--c-ac-----------------tg-ttttt---gctcgagaa
at---ggaaaaatctac---ccaacaacaatgtaaagcatt--t-attttatttgatgtt
attttctaatt--aaaaa--------cttat-----tatga----------------atc
caatca--ttattttttca-gcattttcctctg--cattgtt-tacagcttgatg-----
--acttg-taggacctcatg----aaaaagtacacaaa--aa-----taaagtttgttgt
g-agaaaactacctagagtacta------taatttattg----ta--aatg-aagagatt
tat--------------tgtgtatgaagataatgttcattc-----------cctcaact
caata--cgaaacggtgataaat-------------------gat-aaaaaac-------
----------aaatgtct-gaaaatgttgaatt------------ct--atctatt---t
acaaatacaattaat-ata-aatacaacataat---tgta-ttaaatcaaaatg------
-tagtatgttt-tataata----atata--ataatgtattcaatc-atagcgtaatagtt
---tatagtag-aaaaa-tagttta--a----gttacaatttataagcagctgaa-----
-ttc---aggttagtcgat--------------c-tttcaaccagcaggt---ggcactg
t-----------gaaggtctg------------gaagtgcaggt---ctag-ccgtctg-
---------------------------agcgtgcggttgggtct----ccggg-------
----cctgcagcttcat-------------------------------------------
------------------------------------------------------------
------------------------------------------------------------
------------------------------------------------------------
----------------------------------------------------
>DNA-8-17_DR|691729
------------------------------------------------------------
------------------------------------------------------------
------------------------------------------------------------
------------------------------------------------------------
------------------------------------------------------------
------------------------------------------------------------
------------------------------------------------------------
------------------------------------------------------------
------------------------------------------------------------
------------------------------------------------------------
----gagtagggtgaa--------------------------------------------
--------------------------------------------------gctgcaggcc
--------cggagacccaagtgcatgct--------------------------------
-----cagacatgcacttccagacc--------------tattattttctc-agacagtg
-ctacct-gctgttgggttgggtgaagcagcaggta---tggagacccaactgcacgctt
aa---------accacc-----actttctagcaagcagcaacatcggacacgtaat----
--taaggttattgattttt--attaaagcaattcctacaaattttcag-gttttatggc-
-ataaat-cagtgtggcat---cttattacaccaa------caagcaattatttcagtgt
ttgat---ttgatcaaaa-tttgtgt--caaaag-------------------agcatta
tt----ttatc---------------atat-----cagcttgctctta--ttttcagtgt
tattg-taccattc-tgggacaattttctagcaa--ttttttcttgc---aaaat-----
----a-aaaaaaa----atagaaagt-aaaa--------ataaaatg---ta-----caa
ta------tag-----aaca---attaat-------atttgta---------acatattt
tagtgcta------tttaggtctactgtacatattactcattttagtgactgtacgtatt
actgtatt--atctgtctgaaagtgctaccacaggc--aataacagtaa---cataataa
cagt-ttaac--aattgt----------taaaaaaaagttctgtaataattaca----aa
taagattt------------gg--aaatcaagatatttgtt-aatctgcatagaatttac
-aat----ttgagc-----tctcttaggttaaggca--aaaataatttgcttgtga-ctt
gtgtat-------tttttttccccaatggataatata-----attc-aaaa---------
---agag----gagtct---------ctgccaacactaat--------acagtgcaccaa
a-tgctgcagatgtttc--c-act--gttttt---ttgtttt-tgttt---ttttgagaa
at----gaaaagtctcc---ccatcaagaaagtaaagcatt--t-attttatttgatgtt
aatttctacgt--aataa--------t---------tttta----------------ctc
caatta--ttat-ttttca-ccatttttctctg--cattgtt-cacagctc--tg-----
--acttg-taggaccttatg----aaaaagtacacaaa--aa-----taaagtttgttgt
a-agaaaattactcagagtacta------taatttattg----ta--tgta-aagaaa--
-------------------------gagataatattcattc-----------gatcaact
tgacacttaacagtgtgataaatccttaatgat----------aa-aaaaaa--------
----------caattact-aaaattatttaagtaac---gaaactat--atctatt---t
ataaatacaattaat-aaa-actacaacagaattaatgca-ttaaatgataa---tc---
-tagtatgttt----aatattttataaa--ataatgtatttaatc-atagcgtaatattt
---tatagtag-aaaaa-tagtgta--a----gttacactttataagcagttgaa-----
-ttc---agtttaggcgtttttttatttatttat-ttttaaacagcaggt---ggcactg
tctgagaaaacgataggtctg------------gaagtgcaggt------------ctga
g----------------------------cgtgcagttgggtct----tcggg-------
----cctgcagcttcataatgttg------------------------------------
------------------------------------------------------------
------------------------------------------------------------
------------------------------------------------------------
----------------------------------------------------
>DNA-8-17_DR|691730
------------------------------------------------------------
------------------------------------------------------------
------------------------------------------------------------
------------------------------------------------------------
------------------------------------------------------------
------------------------------------------------------------
------------------------------------------------------------
------------------------------------------------------------
------------------------------------------------------------
------------------------------------------------------------
----gagtaaggtgaa--------------------------------------------
--------------------------------------------------gctgcaggcc
--------cagagacccaactacacgctcagacctgc-----------------------
--------------acctccagact--------------tatcgttttgtc---acagtg
-ccacct-gctgttgggttgggtgaagcggcaggta---cggagacccaactgcacgatc
ag---------accagc-----actttctagcaagtagctagaaaata------------
---aaggttattga---ttttatttaagcgattcctgaaaattaccag-gttttatggc-
-attaat-caatgtggcgt-aaaatattacactaa------caaacaatcatttcagtgt
ttgat---ttgatcaaaa-ttagtgt--caaaag-----------------acagcatta
tt----ttatt---------------atatt--aacagcttgctctta--ttttcggtgt
agttg-taccattc-tgggacaattttctagcaa--tgttttctggg---acaaa-----
------taaaaac----atttaaagt-aaaaatgttaaaataaaatg---ta-----taa
ta----tttaa-----caca---attatt-------gtttgta---------acatattt
aagtgcta------tgtaagtctaatgtag-------------------------atatt
actgtatt--atctccctaaaagtgctacctaagaa--aataaca---------------
-------------atttt----------taat---aagttatgtaataattgca----aa
ta-agtatttt---------gg--aaatcaaaatatcagtt-aatctgcatagaatttac
aaat----atgagc-----tct--------------------------------------
------------------------------------------------------------
------------------------------------------------------------
-------------------------------------------------------aaatc
at----cataaatctcc---tcaacaa----gtaaagcatt--t-attttattttatgtt
atattctacat--gaaaa--------aatatat--agatta----------------atc
caatta--ttag-ttttca-ccatttttctctg--cgttgtt-ttcagcttgatg-----
--acttt-taggacctcatg----acaatgtacacaaa--tt-----taaagtttgttgt
g-aaaaaactactcagagtacta------t-----------------tatt-gaataatt
tat--------------tgtatatgaagataatattt-ttc-----------cctcaact
caata--cgaaacagtgataaatccttgattaaaaa--------a-aaaaaaa-------
--aacaataacaataaaa-gaaaatattgacataac---tgaac--t--acctatt---a
acaaacacaatgaat-aaa-agtacaacacaattaatgta-ttaaattaaaa---tc---
-tagtatgttt----aatattttatata--ataatgtattcaatc-atagcgtaacattt
---tatagtag-aaaaa-ttgttta--a----a---------------------------
------------------------------------------------------------
------------------------------------------------------------
------------------------------------------------------------
------------------------------------------------------------
------------------------------------------------------------
------------------------------------------------------------
------------------------------------------------------------
----------------------------------------------------
>DNA-8-17_DR|691731
------------------------------------------------------------
------------------------------------------------------------
------------------------------------------------------------
------------------------------------------------------------
------------------------------------------------------------
------------------------------------------------------------
------------------------------------------------------------
------------------------------------------------------------
------------------------------------------------------------
------------------------------------------------------------
------------------------------------------------------------
------------------------------------------------------------
------------------------------------------------------------
------------------------------------------------------------
------------------------------------------------------------
------------------------------------------------------------
------------------t--attaaagcaatttctgagaattaacca-gttttaaggc-
-ataaat-caatgaggctt---tttattgcaccaa------caaccaattgtttcagtgt
ttgat---ttgatcaaaa-ttagtgt--cgaaag-----------------atagcatta
tt----tcatg---------------atatt--ttcagcttgctctta--cgt------a
tattg-taccattc-tgcgacaagtttctagcaa--tgttttctggc---aaaata----
------a--aaat----ctttaaagt-aaaaatgttaaaacaaaatg---ta--------
------------------------------------------------------------
------------------------------------------------------------
------------------------------------------------------------
------------------------------------------------------------
------------------------------------------------------------
------------------------------------------------------------
------------------------------------------------------------
------------------------------------------------------------
------------------------------------------------------------
------------------------------------------------------------
------------------------------------------------------------
------------------------------------------------------------
------------------------------------------------------------
------------------------------------------------------------
------------------------------------------------------------
------------------------------------------------------------
------------------------------------------------------------
------------------------------------------------------------
------------------------------------------------------------
------------------------------------------------------------
------------------------------------------------------------
------------------------------------------------------------
------------------------------------------------------------
------------------------------------------------------------
------------------------------------------------------------
------------------------------------------------------------
------------------------------------------------------------
----------------------------------------------------
>DNA-8-17_DR|710618
------------------------------------------------------------
------------------------------------------------------------
------------------------------------------------------------
------------------------------------------------------------
---------------------------ttaaagattaaaaaaaaaacaataaatgactga
aaatagtgaagtaactgaacaataactatttacaaataaaatgaataaaaatacaacaga
aataatgctttaactcaaaatctagtatgtttaatatt---cataataatgtattcaatc
atagcgtaacattttaaagtaaaaaaatagtttaagttaaattttataagcagctgaatt
caggttagtcgatattttaaacagcaggtggcactgtataggtctggaagtgcaggtcta
gcc--------------gtctgagcatgcagttgggtctccggggcagcagtttcacaat
ttaagagtaaggtgaa--------------------------------------------
--------------------------------------------------gctgcaggcc
--------cgtagacccaactgcacgctcagacctgca----------------------
-ctttcagacctat----------------------------ggttttctc-agacagtg
-ccacct-gctgttgggtt-ggtgaatcggcaggta---cggagacccaacctcacgctc
ag---------accagc-----cctctctagcaagtagcaacatcagacacgcgag----
--taaggttattgat-ttc--attaaagcgattcctgaaaatgaccag-gttttatggc-
-ataaat-caatgtgatgt-aaaatattacactaa------caaacaattatttcagtgt
ttgat---ttgatcaaaa-ttagtgt--caaaa-------------------cagcatta
tt----ttatg---------------atatt--tacagcttgctctta--tt--------
------------------------------------------------------------
------------------------------------------------------------
------------------------------------------------------------
------------------------------------------------------------
------------------------------------------------------------
------------------------------------------------------------
------------------------------------------------------------
------------------------------------------------------------
------------------------------------------------------------
------------------------------------------------------------
------------------------------------------------------------
------------------------------------------------------------
------------------------------------------------------------
------------------------------------------------------------
------------------------------------------------------------
------------------------------------------------------------
------------------------------------------------------------
------------------------------------------------------------
------------------------------------------------------------
------------------------------------------------------------
------------------------------------------------------------
------------------------------------------------------------
------------------------------------------------------------
------------------------------------------------------------
------------------------------------------------------------
------------------------------------------------------------
------------------------------------------------------------
------------------------------------------------------------
------------------------------------------------------------
----------------------------------------------------
>DNA-8-17_DR|710619
------------------------------------------------------------
------------------------------------------------------------
------------------------------------------------------------
------------------------------------------------------------
------------------------------------------------------------
------------------------------------------------------------
------------------------------------------------------------
------------------------------------------------------------
-----------------------------------------gtctggacgtgcaggtcta
gccatctgagcgtgcaggtctgagtgtgcggttgggtccccaggcctgcagcttc-----
ataatgttaagatgaa--------------------------------------------
--------------------------------------------------gctgcaggcc
--------cggaga--------cacgctcagacctgca----------------------
---------------ctttcagacc--------------tatcattttctc-agacagtg
-ctgaat-gctgttgaactgagtgtagcggc-----------------------------
----------------------actttctagcaagtagcaacatcagacatgcgag----
--taaagttattgat-ttt--attaaagcgat---------------------------a
-------------------------attacacta-------caaacaattatttcagtgt
ttgat---ttgattaaaa-ttagtgt--caaaag-----------------atagcatta
tt----ttatg---------------ataat--aacaacttgctctta--ttttcagtgt
tattg-tatcattc-tgggacaattttcttgcaa--tgttttctggc---aaaataa---
------aaaaaaa----ctttaaagt-acaaatgttcaaaaaaaatg---ta-----taa
ta----tataa-----caca---atcatt-------atttgta---------acatattc
tagtgcta------tgtaggtctactgtac-------------------------atatt
actctatt--atctatttgaaagtgctgccaaagac--aataacaggaa---accattaa
cagt-ttaac--agttgt----------taat---aagttctgtaataattaca----aa
tacg-tttttt---------gg--aaatcaaaatatcagtc-agtctgcatataatttac
-aat----atgaaa----------------------------------------------
-----------------------------------------------aaaa---------
------------------------------------------------------------
------------------------------------------------------------
-------------------------------------------t----------------
------------------------------------tatta----------------atc
caatta--ttat-ttttca-ttatttttctctg--cattgtt-tacagcttg--------
--acttg-taggacctcatg----aaaaagtgcccaaa--aat----taaagtttgttgt
g-agaaaattactccgagtacta------taacttattg----ta--tgtg-aagaaatt
tat--------------tgtatatgaagataatattcattc-----------cctcaact
caata--ctacacagtgataaatccttaatgac-------------taaaaa--------
--aacaata--aacgact-gaaaatattgaagtaac---tgaacaat--atctatt---t
acaaatacaattaat-aac-aatacaacagaattaatgga-ttaaatcaaca---tt---
------------------------------------------------------------
--ttatagtag-aaaaa-tagttta--a----gttacattttataagtagctgaa-----
-ttc---aggttagtagat--------------c-ttttaaacagcaggtg---------
------------------------------------------------------------
------------------------------------------------------------
------------------------------------------------------------
------------------------------------------------------------
------------------------------------------------------------
------------------------------------------------------------
----------------------------------------------------
>DNA-8-17_DR|775021
------------------------------------------------------------
------------------------------------------------------------
------------------------------------------------------------
------------------------------------------------------------
------------------------------------------------------------
------------------------------------------------------------
------------------------------------------------------------
------------------------------------------------------------
------------------------------------------------------------
------------------------------------------------------------
------------------------------------------------------------
--------------------------------------------------------ggcc
--------tggagacccaactgcatgctcagacctgc-----------------------
--------------actttcagacc--------------tattgttttctc-agacagtg
-ccacct-gctgttgggttgggtgaagcaacaagtc---cagagacccaactgcatgctc
ag---------accagc-----actttctagcaagtagcaacatcagacacgcaag----
--taaggttattgct-ttt--attaaagcgattcctgaaaattaccag-gtttaatggc-
-ataaat-caatgtggtgt-acaatattacactaa------caaacaattatttcagtgt
ttggt---ttgatcaaaa-ttagtgt--caaaag-----------------atagcatta
tt----ttatg---------------atatt--tacagcttgctctta--ttttatgtat
tattg-tactattc-tgtgacaattttctagcaa--tgttttctggc---aaaat-----
-------aaaaaa----ctttaaagt-aaaaatggtaaaataaaatg---ta-----taa
ta----tataa-----cgca---attatt-------atttgta---------acatattt
tagtgctg------ta-ggtgctactgtac-------------------------atatt
actgtatt--atcaatctgaaagtgcaactaaagac--aatgacagtaa---cgcaataa
cagt-ttgac--aattgt----------caat---aagttctgtaataattaca----aa
tgagatcttt----------tg--aaatgaaaatatcagtt-aatctgcatagaatttat
ttga----gctcgg-----tcttgtaggttaaagca--aagataatttgcttgtga-tgt
gtac----------tttttccccagattgataataca-----attt-aaaaggggggggg
ggggggg----ggagtt---------ctgccaacactaat--------acaatgcaccaa
a-ggctgcagatatt---------------------------------------------
------------------------------------------------------------
------------------------------------------------------------
------------------------------------------------------------
------------------------------------------------------------
------------------------------------------------------------
------------------------------------------------------------
------------------------------------------------------------
------------------------------------------------------------
------------------------------------------------------------
------------------------------------------------------------
------------------------------------------------------------
------------------------------------------------------------
------------------------------------------------------------
------------------------------------------------------------
------------------------------------------------------------
------------------------------------------------------------
------------------------------------------------------------
------------------------------------------------------------
----------------------------------------------------
>DNA-8-17_DR|775022
------------------------------------------------------------
------------------------------------------------------------
------------------------------------------------------------
------------------------------------------------------------
------------------------------------------------------------
------------------------------------------------------------
------------------------------------------------------------
------------------------------------------------------------
------------------------------------------------------------
------------------------------------------------------------
----gaataaggtgaa--------------------------------------------
--------------------------------------------------gcttcaggcc
--------cggagacccaactacacgctcagacctgct----------------------
-cacacagacctgcactttcagacc--------------tatggttttctc-agacagtg
-ccactt-gctgttgggttgggtgaagcggcaggtacatcggagacccaactgc------
----------------------------tagcaagtagcaacatcagacacgccagt---
-ataaggtt--------tt--attaaggggattactgaaaattaccag-gttttatggc-
-ataaat-caatgtggtgt-aaaataatacactaa------caaacaataatttcagtgt
ttgat---ttgatcaaaa-ttagtgc--caaaag-----------------atagcatta
tt----ttatg---------------atatt--tacaacttattttca--------gtgt
tattt-taccattc-tgggacaattttctagcaa--tgttttctggc---aaaaa-----
------aaaaaaa----cgttaaagt-aaaaatgttaaaa-caaatg---tg-----tta
ta----tataa-----cgcg---attatt-------atttgaa---------agatattt
tagtgcta------tgcaggtctgcagtacagtagattcagttcagtagatctgtagatt
actgtttt--atcgatctgaaagtgctaccaaagac--aataacagtaa---cccaata-
--gt-ttatt--aattat----------taat---aagttctgtaatgattaga----aa
taag--ttttt---------gg--aaatcaaaa---------tatctgcatagaatttac
-aat----atgagc-----tctctaaggttaaagca--aaaattatttgcttgtga-tgt
ttat---------tttttttcccagattgatattaca-----attc-aaaa---------
---aggg----gg-tct---------ctgccaacactgac--------acag--------
-----tgcagatatttccac-tg-----------------tt-tttt----gctcgtgaa
ag----gaaaaatctcc---ccaacaagaatgtaaagaatt--t-attttatttgatgtt
gtttt----------------------------------------------------att
caatta--ttat-tttgca-ccaattttctctg--cattgtt-tacagcttgatg-----
--acttg-tagaacctcatg----aaaaagtatacaaa--aa-----taaagtttgttgt
---gagaattacccagagtacta------taatttattt----ta--tgtg-aagaaatt
tat--------------tgtatatgaagataatattcattc-----------cctcaact
caatt--caaaaaggtgataaatcctt-ataat-------------gataaaa-------
--aacaata--aatgtct-gaaaatattaaagtaac---tgaacaat--atctatt---t
acaaatacaattaat-aaa-aatacaacagaattaatgca-ttaaatcaaaa---tc---
-tagtatgttt----aatatttaatgta--ataatgtattcaatc-ataacgtgattttt
---tatagtag-aaaaa-tagttta--a----gttacaatttataaggagctgaa-----
-ttc---aggttagtcaat--------------c-ttttaaacagcaggt---ggcactg
------------gaaggtctg------------gaagtgcaggt---caac-ccgtctga
gcgtgcag--------------gtctgagcgtgtggttgggtct----ccggg-------
----cctgcagcttcatattgttg------------------------------------
------------------------------------------------------------
------------------------------------------------------------
------------------------------------------------------------
----------------------------------------------------
>DNA-8-17_DR|775023
------------------------------------------------------------
------------------------------------------------------------
------------------------------------------------------------
------------------------------------------------------------
------------------------------------------------------------
------------------------------------------------------------
------------------------------------------------------------
------------------------------------------------------------
------------------------------------------------------------
------------------------------------------------------------
----gagtaaggggaa--------------------------------------------
--------------------------------------------------gctgcaggcc
--------cggagacccaactgcatgctcagacctgcg----------------------
-cgcacagacctgcaattccaga--------------------------cc-agacagtg
-ccccct-gctgttgggttgggtgaagcagcaggta---cggagacccaactgcacactc
ag---------accagc-----actttctagcaagtagcaacatcagaaacgcctg----
--taaggttattga---tt--attaaagcgattcctgaaaattaccaa-gttttatggc-
-atgaat-caatgtggtgt-aaaatattacactaa------caaacaattattgcagtgt
ttgat---ttgatcaaaa-ttagtgt--caaaag-------------------agcatta
tt----ttatg---------------ata----------------------tttttgtat
tattg-taccattc-tgggacaattttctaacaa--tgttttctggc---aaaat-----
----a-aaaaaaa----ctttaaagt-aaaaatgttaaaataaaatg---ttggc-----
------tatag-----caca---attatt-------aatggta---------acgtattt
tagtgctg------tataggtctactgttc-------------------------atatt
actgtatt--atctatctgaaagtgctacgaaagac--aataacagtaa---cacaataa
cact-ttatt--aattatta------tgtaat---aagttctgtaatgattaca----aa
cacg-tttttt---------gg--aaatcaaaatatcagtt-aatctgcatagaatttac
-aat----atgagc-----tctcttaggtgaaatca--aaaataatttgcttgtgg-ttt
gta------------tttttcccaaatttatattac------tttt-aaaa---------
---agtg----gg-tct---------ctgccaacactaat--------acaatgtgccaa
a-gactgaagatatttt--c-ag-----------------tt-tttt----gctcttgta
at----gaaaaatctcc---ccaataagaatgtaaagcac------------------tt
attttctgcgt--aaaaa--------ataat-----tttta----------------ctc
caatta--ttat-ttttca-caatttttctatg--cattgtt-tacaacttg--------
--acttg-taggacctcatg----aaaaaatacacaaa--aa-----taaagtttgttgt
g-agacaattacttagagta---------ctat-aattg----ta--tgtg-aagaaatt
tat--------------tgtatatgaagatgaaa--------------------------
---------atataataataattttttgtatat-------------gaa-----------
--------------gtct-gaaaatattgaagtaac---tgaacaat--atctatt---t
acaaatacaattaataaaa-aatacaacagaattaatgcatttgaatcaaaaa--tc---
-tagtatgttt----aatatttcatata--ataatctattcaatc-atagcctaatattt
---tatagtag-aaaaa-tagttta--a----attacaatttagaagcagctgaa-----
-atc---aggttagtcgat--------------c-ttttaaacagcaggt---ggcactg
t-----------gaaggtctg------------gaagtgcaggt---ctag-ctgtctga
gcgagcag--------------gtctgagcgtgcagttgggtct----ccggg-------
----cctgcagcttcatactattg------------------------------------
------------------------------------------------------------
------------------------------------------------------------
------------------------------------------------------------
----------------------------------------------------
>DNA-8-17_DR|775024
------------------------------------------------------------
------------------------------------------------------------
------------------------------------------------------------
------------------------------------------------------------
------------------------------------------------------------
------------------------------------------------------------
------------------------------------------------------------
------------------------------------------------------------
------------------------------------------------------------
------------------------------------------------------------
------------------------------------------------------------
------------------------------------------------------------
------------------------------------------------------------
------------------------------------------------------------
------------------------------------------------------------
------------------------------------------------------------
------------------------------------------------------------
------------------------------------------------------------
------------------------------------------------------------
------------------------------------------------------------
------------------------------------------------------------
------------------------------------------------------------
------------------------------------------------------------
------------------------------------------------------------
------------------------------------------------------------
------------------------------------------------------------
------------------------------------------aatctgcatagactttac
-aat----atgagctct-gtctcgta-------------------------------tgt
gtgtat--------ttttttcccagttggatattaca-----aatc-aaaa---------
---aagg----aggtct---------ctgacaacagta---------tactgtgcaccaa
t-tgctgcagatatttccag-----------------------ttttt--ggctcaagaa
att-----aaaatcttc---ttaaaaagaatgt-aagcatt--c-attttatatgatgtt
attttctactt--aataata-----aataat-----tatta----------------atc
tatgta--ttattcattttcacaatttttcctg--cgttgtt-tgcagcttgatt-----
--acttg-taggacttcatga---aaaaagtacgcaaa--aa-----taaaatttgttgt
g-agaaaattactcagagtacta------taaattattg----ta--tgtg-aggaaa--
-------------------------gacataatattaatttc----------------ct
taatactaaacagtgtgataaatgcttaataa--------------aaataat------a
ataacaata--aatgact-gaaaatatttaagtaac---tgaacaat------att---c
acaaat-------------------------------------------------tc---
------------------------------------------------------------
-------------------------------------attt-------------------
-------a----------------------------------------------------
------------------------------------------------------------
------------------------------------------------------------
------------------------------------------------------------
------------------------------------------------------------
------------------------------------------------------------
------------------------------------------------------------
----------------------------------------------------
>DNA-8-17_DR|792896
------------------------------------------------------------
------------------------------------------------------------
------------------------------------------------------------
------------------------------------------------------------
------------------------------------------------------------
------------------------------------------------------------
------------------------------------------------------------
------------------------------------------------------------
------------------------------------------------------------
------------------------------------------------------------
------------------------------------------------------------
------------------------------------------------------------
------------------------------------------------------------
------------------------------------------------------------
------------------------------------------------------------
------------------------------------------------------------
------------------------------------------------------------
------------------------------------------------------------
------------------------------------------------------------
------------------------------------------------------------
------------------------------------------------------------
------------------------------------------------------------
------------------------------------------------------------
------------------------------------------------------------
------------------------------------------------------------
------------------------------------------------------------
-----------------------gaaatcaaaatatcagtt-aatctgcatagaatttac
-aat----acgagt-----tctctcaggttaaagca--ataataatttgctggtga---t
gtgcat--------ttttttctcagattgataataca-----attc-aaaa---------
---aggg----cggtct---------ctg-----actaat--------acagtacaccaa
a-------------------------------------------------tgctcgagaa
at----gtaaaatttcc---taaacaagaatgtaaagcttt--t-attttatttaatgtt
attttctacgt-gaaaac--------attat-----catta----------------atc
caatta--ttat-ttttca-ccatttttttc------------taaagcttgatg-----
--atttg-tcggacctcatg----aaaaagtatacaaa------------attttcttgt
g-agaaaattacccagaagaact-----ataatttattg----ta--tgtg-aagacatg
tat--------------tgtatatgaagctaatattcattc-----------cctcaact
caata--cgaaac--tgataaatgcttaa-------------------------------
aaaacaata--aatgtct--gaaaaattgaa-taac---ttaacaat--atctatt---t
acaaatacaattaat-aaa-aatacaacagaattattgca-ttaaattaaaa---tc---
-tagtatgttt----aatatttatgttataataaagtcttcaatc-atagcgt-------
------------------------------ttgttacaatttataagcggatgaa-----
-ttc---aggttagtcgat--------------c-ttttaaacagcaggt---ggcactg
------------gaaggtctg------------gaagtgcaggt---caag-ccatctga
gcgtgcgtctcccaatc-----atttcagtgtttgatttgatcaaaattagtgccaaaat
a---tttacagcttgcttttattttcggtgttatcgtaccaatcaggaaaaaaattctag
caatgttttctggcaaaaaaataaaaacttaaagtaaaaatgttaaaataaaatgtataa
ggcaattattatttgcaagatattttagtgctatgtaggtctacagttattactgtatat
cttctatctgaaagtgctaccaaagaca-----agtaacacaataacagtttaacaatta
ttaaaaagttctgtaatgattacaaata-agtttttttagaaatcaaaatat
>DNA-8-17_DR|792897
------------------------------------------------------------
------------------------------------------------------------
------------------------------------------------------------
------------------------------------------------------------
------------------------------------------------------------
------------------------------------------------------------
------------------------------------------------------------
------------------------------------------------------------
------------------------------------------------------------
------------------------------------------------------------
------------------------------------------------------------
------------------------------------------------------------
------------------------------------------------------------
------------------------------------------------------------
------------------------------------------------------------
------------------------------------------------------------
------------------------------------------------------------
------------------------------------------------------------
------------------------------------------------------------
------------------------------------------------------------
------------------------------------------------------------
------------------------------------------------------------
------------------------------------------------------------
------------------------------------------------------------
------------------------------------------------------------
------------------------------------------------------------
------------------------------------------------------------
------------------------------------------------------------
------------------------------------------------------------
------------------------------------------------------------
------------------------------------------------------------
------------------------------------------------------------
------------------------------------------------------------
------------------------------------------------------------
------------------------------------------------------------
------------------------------------------------------------
------------------------------------------------------------
------------------------------------------------------------
------------------------------------------------------------
------------------------------------------------------------
------------------------------------------------------------
---------------------ttta--a----gtcacaatttataagcagctgaa-----
-ttc---aggttagtcgat--------------c-ttttaaacagcaggt---ggcactg
t-----------gaaggtctg------------gaagtgcagat---ctag-ctgtctga
gcgagcag--------------gtctgagcatgcggttgggtct----ccggg-------
----cctggagcttca--------------------------------------------
------------------------------------------------------------
------------------------------------------------------------
------------------------------------------------------------
----------------------------------------------------
>DNA-8-17_DR|792898
------------------------------------------------------------
------------------------------------------------------------
------------------------------------------------------------
------------------------------------------------------------
------------------------------------------------------------
------------------------------------------------------------
------------------------------------------------------------
------------------------------------------------------------
------------------------------------------------------------
------------------------------------------------------------
------------------------------------------------------------
------------------------------------------------------------
------------------------------------------------------------
------------------------------------------------------------
------------------------------------------------------------
------------------------------------------------------------
------------------------------------------------------------
------------------------------------------------------------
------------------------------------------------------------
------------------------------------------------------------
------------------------------------------------------------
------------------------------------------------------------
------------------------------------------------------------
------------------------------------------------------------
------------------------------------------------------------
------------------------------------------------------------
------------------------------------------------------------
------------------------------------------------------------
------------------------------------------------------------
------t----gggtct---------ctgccaacactaat--------acagtgcaccaa
a-tgttgcagatatttcctt-------------------ttt-ttttt---tttcatgaa
at----gaaaaatctcc---ccaacaagattgtaaagcatt--t-attttgtttgataat
attttctacgtgaaaaaat-------agcgctgc--------------------tgtctc
caatta--ttat-ttttca-ccatttttctatg--cattgtt-tactact---tg-----
--gcttg-taggacctcatg----aaaacgtacataaa--ag-----taaagtttgttgt
g-agaaaattacgcatagtacta------taatttattg----tatgtgtg-aagaaatt
tat--------------tgtatatgaagataatattcaatc-----------cctttact
caata--cgaaacagtgataaatccttaatgat----------ta-aaagaa--aa--ca
atatcaaca--aatgtct-gaaaatattgaaataacaaaggatcaat--atctatt---t
aaaaatgcaattaat----------aacagaattaatgca-ttaaatcaaaa---tc---
-tagtatgttt----aatattttatata--ttaatgtattcaacc-atagcgtaatattt
---tatagtag-aaaaa-tagtcgg--a----gaccaaactcatcagaaacgcca-----
-gtg---aggtta-ttgat--------------t-attaaagcgattgctg--aaaatta
c-----------caggttttgccataaatcaatgtggtgtaaaa---tatt-atattaaa
aaacaatc--------------atttcagtgtttgatttgatcaaaattagtg-------
----ccaaaaga------------------------------------------------
------------------------------------------------------------
------------------------------------------------------------
------------------------------------------------------------
----------------------------------------------------
>DNA-8-17_DR|853568
------------------------------------------------------------
------------------------------------------------------------
------------------------------------------------------------
------------------------------------------------------------
------------------------------------------------------------
------------------------------------------------------------
------------------------------------------------------------
------------------------------------------------------------
------------------------------------------------------------
------------------------------------------------------------
------------------------------------------------------------
------------------------------------------------------------
------------------------------------------------------------
------------------------------------------------------------
------------------------------------------------------------
------------------------------------------------------------
------------------------------------------------------------
------------------------------------------------------------
------------------------------------------------------------
------------------------------------------------------------
------------------------------------------------------------
------------------------------------------------------------
------------------------------------------------------------
------------------------------------------------------------
------------------------------------------------------------
------------------------------------------------------------
------------------------------------------------------------
------------------------------------------------------------
------------------------------------------------------------
------------------------------------------------------------
------------------------------------------------------------
------------------------------------------------------------
------------------------------------------------------------
caatta--ttat-ttttca-caatttttctctg--cattgtt-tacagcttaatg-----
--acttg-taggacctcatt----aaaaagaacac-aa--aa-----taaagtttgttgt
g-agaaaatgactcaaagtacta------taatttattg----aa--tgtg-aagaaatg
tat--------------tgtatatgaaaataatatttattc-----------cctcaact
catta--ctaaacagtgataagttcttattgat----------------aaaa-------
--aacaata--aatgact-aaaaacatttaagtaac---tgaacagt--atctatt---t
acaaatacaattaat-aaa-aatacaacagaattaatgca-tttattctaaa---tc---
-tagtatgttt----aatattttatata--ataatgtattcaatt-atagcataatattt
---tatagtgg--aaaa-tagttta--g----gttggaatttgtaagtagctgaa-----
-ttc---aggctggtcgat--------------c-ttttatacagcaggg---ggcactg
tctgaaaaacc-ataggtctg------------gaagtgcagtt---ctag-ccgtctga
gtgtgcag--------------ctctgagcgtgcaggtgggtct----ccgag-------
----tctgcagcttcataatgtt-------------------------------------
------------------------------------------------------------
------------------------------------------------------------
------------------------------------------------------------
----------------------------------------------------
>DNA-8-17_DR|940538
------------------------------------------------------------
------------------------------------------------------------
------------------------------------------------------------
------------------------------------------------------------
------------------------------------------------------------
------------------------------------------------------------
------------------------------------------------------------
------------------------------------------------------------
------------------------------------------------------------
------------------------------------------------------------
-------------gaa--------------------------------------------
--------------------------------------------------gctgcaggcc
--------cggagacccaactgcacgctccgacctgcg----------------------
-cgcacagacctgcacttccaga--------------------------cc-agacagtg
-ccccct-gctgttgggttgggtgaagcggcaggta---cggag----aactgcacactc
ag---------accagc-----actttctagcaagtagcaacatcagaaacgctag----
--taaggttattga---tt--attaaagcgattcctgaaaattatcaa-gttttatggc-
-ataaat-caatgtggtgt-aaaatattacactaa------caaagaattatttcagtgt
ttgat---ttgatcaaaa-tttgtgt--caaaag-------------------agcctta
tt----ttatg---------------atatt--tacagcttgctctta--ttttatctat
tattg-taccattc-tgggacaattttctagcaa--tgttttctggc---aaaaaa----
--aaaaacaaaaa----ctttaaag---------ttaaaataaaatg---cagcctataa
ta----tatag-----cgca---attatt-------atttgta---------acatattt
tagtgctg------tataggtctactgtac-------------------------gtttt
tctgcatt--atctatctaagagtgctacctaagac--aataacagtaa---cacaataa
cagt-ttatc--aattat----------ttac---aagttatttaatgattaca----aa
catg-tttttt---------gg--aaatcaaaatatcaattaaatttgcatagaatttac
-aat----atgagc-----tctattaggtgaattaa--aaacaa----------------
---------------tttttttta---------------------t-taaa---------
---agtg----gg-tct---------ctgccaacactaat--------acagtgtaccaa
a-gactgcagatatttc--c-ag-----------------tt-tttt----gctctacaa
at----gaaaaatctcc---ccaataagaatgtaaagtatt--t-attttatttgatgtt
agtttctacgt-aaaaaa--------ataat-----tatta----------------ctc
caatta--ttat-ttttca-ccattttaccatg--tattgtt-tgcaacttg--------
--acttg-taggaccttatg----aaaaagtacacaaa--aa-----taaagttggttgt
g-agaaaattacctagagta---------ctat-aattg----ta--tgtg-aagaaatt
tat--------------tgtatatgaagataatattcattc-----------cctcaact
caata--cgaaacagtgataaatccttaatgat-aa-------aa-aaacaac-------
--aacaaca--aatgttt-gaaaatattgaagcaac---tgaacaat--atagatt---t
acaaatacaattaat-aaa-aatacaatagaattattgta-ttaaatcaaaaa--tc---
-tagtacgttt----aatatttcatata--ataatctattcaatc-acagcctaatattt
---tatagtag-aaaaa-tagttta--a----attacaatttagaagcagctgaa-----
-atc---aggttagtcgat--------------c-ttttaaacagcaggt---ggcactg
t-----------gtaggtctg------------gaagtgtaggt---ctag-ccgtctga
gcgagcag--------------gtctgagcgtgcggttgggttg----c-----------
------------------------------------------------------------
------------------------------------------------------------
------------------------------------------------------------
------------------------------------------------------------
----------------------------------------------------
>DNA-8-17_DR|940539
------------------------------------------------------------
------------------------------------------------------------
------------------------------------------------------------
------------------------------------------------------------
------------------------------------------------------------
------------------------------------------------------------
------------------------------------------------------------
------------------------------------------------------------
------------------------------------------------------------
------------------------------------------------------------
----gagtagggtgaa--------------------------------------------
--------------------------------------------------gctgcaggcc
------------------------------------------------------------
------------------------------------------------------------
---------------------------------------aggagacccaactgcacactc
ag---------acctgc-----actttttatcaagtagcaacatcggacatgtaaa----
----------------------tt---------cctaaaaactaatag-gttttatggc-
-ataaat-gaatgtggtat---cttattacaccaa------caaac--------------
------------------agtagtgt--cacaag-----------------atagcatta
tt----ttatg---------------atatt--tacagcttgctctta--ttttctgtgt
tattg----tactc-tgggaaaattt--tagtaa--tgttttctggc---aaaaaaaa--
------aaaaaaa--aactttaaagt-aaaaatgttaaaatataatg---tatggtataa
ta----tataa-----cgta---attact-------atttgtt---------acatattt
tagtgctt------tgtaggtctactgtat------------------------------
----------------ctgaaagtgctgccacagtc--tacaacagtaa---cacgataa
ctgt-ttaac--aattgt----------taat---aagttctgtatgaatcaca----aa
taag-ttcttt---------gg--aaatgaaaatatcagtt-attctatatagaactga-
-gat----atgagc-----tctcttaggttaaagca--aaaataatttgcttgtga-ctt
gatttt--------ttttttcccagatagatattaca-----attg-aaaa---------
---gaaa----gggttt---------ctgctaacactaat--------acagtgcaccaa
a-tgctggagatatttccat-aa--------------------ttttt--tgctcgagaa
at-----aaaaatctcc---ccaacaagaatgt---------------------------
------------------------------------------------------------
------------------------------------------------------------
------------------------------------------------------------
------------------------------------------------------------
------------------------------------------------------------
------------------------------------------------------------
------------------------------------------------------------
------------------------------------------------------------
------------------------------------------------------------
------------------------------------------------------------
------------------------------------------------------------
------------------------------------------------------------
------------------------------------------------------------
------------------------------------------------------------
------------------------------------------------------------
------------------------------------------------------------
------------------------------------------------------------
----------------------------------------------------
>DNA-8-17_DR|940540
------------------------------------------------------------
------------------------------------------------------------
------------------------------------------------------------
------------------------------------------------------------
------------------------------------------------------------
------------------------------------------------------------
------------------------------------------------------------
------------------------------------------------------------
------------------------------------------------------------
------------------------------------------------------------
------------------------------------------------------------
------------------------------------------------------------
------------------------------------------------------------
-------------------cagacctt-----------------ttttctc-tgacagtg
-tcacct-gctgttgggttgggtgaagaggcagtta---cggagacgcaactgcactctc
atcagacaaaaacaaac-----actttctagaaagtagcaacatctgacatgccag----
--taaggttattagc------attaaagcgattcctgaaaattgcaa--gttttatgac-
a-------taatgtggtgt-aaaatattacatt----------aacaattatttcagtgt
ttgatacattgattaaaa-ttagtgc--caaaat-----------------a------ta
tt----ttatg---------------atagt--tgcaacttgc---ttttttttcggtgt
tattg-taccattc-tgggacaattttctagcaa--tgttttctggc---aaaataataa
ttaataataataa----tgttaaagt-aaaaatgttaaaataaaatg---tt-----taa
ta----tataa-----caca---attatt-------atttgaa---------agatattt
tagagcta------taaaggtctaca-------------------------------act
attgtatt--gtctatctgaaagtgctaccaaagac--aataacagtaa---cacagt--
-----ttaac--aattat----------taa------gttttgtaatgattaca----aa
taag-tttttt---------gg--aaatcaaaatattagtt-aatctgcatagaatttac
-aat----atgagc-----tctcttaggttaaagca--ataataatttgcttgcg---gt
gtgtat-------ttttt--cccagatggatattaca-----attc-aaaa---------
---aggg-----ggtct---------ctgccaacacaaat--------acagtgcaccaa
a-ggctgaagatatttccac-tg------------------t-ttttt---gatcgagaa
at----gaaaaatctcc---ccaacaagaatgt-aagcatt--t-attttatttgatgtt
attttctacac-aaaaaaaacaaaacatttt-----caata----------------ttc
caatta--tta--ttttca-ccgtttttctctg--cattgtt-tacagtttgatg-----
--atttg-taggacctcatt----aaaaagtaaacaaa--aa-----taaagtttgttgt
g-agaaaattacccagagaacta------taatttattg----ta--tgtg-aagaaatt
cct--------------tgt------agataatattcattc-----------cctcaact
caata--cgaaacagtgataaattatt-----t----------aa-aaaaaaa------t
aaaacaata--aatgtct-gaaaatattgaagttac---tgaacaat--atctatt---t
acgaatgcaattaat---a-gatacgacagaattattgca-ttaaatcaaaa---tc---
-tagtatgttt----aatatcttatata--ataatgcattcaatc-atagcgtaatattt
---tatagttg-aaaaa-ttgttta--a----gttacaatttcttagctgctgaa-----
-ttc---aggttagtcgat--------------c-tttcaaacagcagga---gacact-
-----------ggaaggtctg------------gaagtgcaaat---ctag-ccatctga
gc----------------------------------------------------------
------------------------------------------------------------
------------------------------------------------------------
------------------------------------------------------------
------------------------------------------------------------
----------------------------------------------------
>DNA-8-17_DR|940541
------------------------------------------------------------
------------------------------------------------------------
------------------------------------------------------------
------------------------------------------------------------
------------------------------------------------------------
------------------------------------------------------------
------------------------------------------------------------
------------------------------------------------------------
------------------------------------------------------------
------------------------------------------------------------
------------------------------------------------------------
------------------------------------------------------------
------------------------------------------------------------
------------------------------------------------------------
------------------------------------------------------------
------------------------------------------------------------
------------------------------------------------------------
------------------------------------------------------------
------------------------------------------------------------
------------------------------------------------------------
------------------------------------------------------------
----------------------------------attaaaaaaaaaa---ggtctt----
------tatgg-----------------------atat----------------------
------------------------------------------------------------
------------------------------------------------------------
------------------------------------------------------------
------------------------------------------------------------
------------------------------------------------------------
-------------------------------------------ttt-atgg---------
------------------------------------------------acagtgcaccaa
a-ggctgctgatatttccat-tg-----tttt---tttgtttgttttt-ttgctcgagaa
at----taaaaatctcc---ccaacaagaattta---tttt--t-attctatttgatgtt
attttc--tgttaaaaaata---------------ttatta----------------atc
caatta--ttat-ttttca-caaattttctctg--cattgtt-tacagctagag------
--gactg-taagacctcatg----aataagttcacaaa--aa-----taaagtctgttgt
g-agaaaattactt-gaatacta------taatttat----------tgtg-aagaaagt
tat--------------tgtatataaagataatattcattc-----------cctcaact
caata--caaaacagtgattaatccttaatgat-------------aaaaaaa-------
--aacaata--aatgacc-gaaaatattaaagtatc---tgaacaat--a----------
------------------------------------------------------------
------------------------------------------------------------
------------------------------------------------------------
------------------------------------------------------------
------------------------------------------------------------
------------------------------------------------------------
------------------------------------------------------------
------------------------------------------------------------
------------------------------------------------------------
------------------------------------------------------------
----------------------------------------------------
>DNA-8-17_DR|940542
------------------------------------------------------------
------------------------------------------------------------
------------------------------------------------------------
------------------------------------------------------------
------------------------------------------------------------
------------------------------------------------------------
------------------------------------------------------------
------------------------------------------------------------
------------------------------------------------------------
------------------------------------------------------------
----gagtaaggtgaa--------------------------------------------
--------------------------------------------------gctgcaggcc
--------cggagaaccaactgcacgctcagacctgca----------------------
-cgcacagacc----------------------------tatcattttctc-agacagtg
-ccacct-gctgttaagttgggtgtaacggcaggta---cggagagccaactgcacgctc
ag---------accaac-----actt--tagcaagtagcaacatcagacacaccac----
--taaggttattga---tt--attaaagcgagtcctgaaaattaccag-gttttatgg--
------t-gaatgtggtgt-aaaatattacactaa------caaacaattttttcagtgt
ttgat---ttgatcaaca-ttagtgt--caaaag-------------------agcattg
tt----ttacg---------------atatt--tacagcttgctttta--ttttcggtgt
tattg-taccattt-agggataatttcctagcaa--tgttttctggc---aaaat-----
------aaaaaaa---gagctaaagt-aaaaatgttaaaataaaatg---ta-----taa
ta----tataa-----cgca---gttatt-------atttgaa---------agatattt
tagtgctg------tataggtctacagtac-------------------------atatt
actgtatt--atctatctgaaagtgctaccaaaggc--aataacagtac---cacaataa
cagt-ttaac--aattat-------------t---aagttctgtaatggttaca----ag
taag-tttttt---------gg--aaatcaaaatatctgtt-aatctaca------gtac
-aat----atgagc-----tctctttggttaaagca--aaaataatttgcttgtga-ctt
gtgtat--------ttgtctcccagatggatattaca-----attc-aaaa---------
---aggg----tgatct---------ctgtcaacactaat--------acagtgcaccaa
a-ggctgcagatattttcac-ag-----------------at-tttt----gcttaagaa
at----gaaatatcttc---ccaacaagaatgcaaagcatt--t-attttatttaatttt
tttttttacgt-aaaaac--------attag-----tatta----------------att
caagta--ttat--tttca-ccatttttctctg--cattgtt-tacagcttgatg-----
--acttg-taggacctcatg----aaaaagtttg---------tttttaaagtttgttgt
g-agaaaattgcccaaagtacta------taatttactg----ta--tgtc-aagtaatg
tat--------------tgtatataaggataatatttattg-----------cctcaact
caaga--tgaaacagtgataaat--------------------ga-taaaaaa-------
--aacaata--aatgtct-gaaaatattaaagtaac---tgaacaat--atctattatct
acaaatacaattaat-aaa-aatacaacataattaatgca-taaaatcaaaa---tc---
-tagtatgttt----aatattctataaa--ataatgtattcaatc-atagcgtaatattt
---tatgggag-aaaaa-ttgttta--a----ataacaatttataagcagctgaa-----
-ttc---aggttagttgat--------------c-attcaaacagcaggt---ggcactg
t-----------gaaggt-----------------------------ctag-ccgtatga
gcatgtag--------------gtctgagcgtgaggttgggtct----ccggg-------
----cctgcagcttcataatgttg------------------------------------
------------------------------------------------------------
------------------------------------------------------------
------------------------------------------------------------
----------------------------------------------------
>DNA-8-17_DR|940543
------------------------------------------------------------
------------------------------------------------------------
------------------------------------------------------------
------------------------------------------------------------
------------------------------------------------------------
------------------------------------------------------------
------------------------------------------------------------
------------------------------------------------------------
------------------------------------------------------------
------------------------------------------------------------
----gagtaaggggaa--------------------------------------------
--------------------------------------------------gctgcaggcc
--------cggagacccaactgcacgctcagacctgcg----------------------
-cgcacagacctgcacttccaga--------------------------cc-agacagtg
-ccccct-gctgttgggttgggtgaagcggcaggta---cggagacccaactgcacactc
ag---------accagc-----actttctagcaagtagcaacatcagaaacgccag----
--taaggttattga---tt--attaaagcgattcctgaaaattatcaa-gttttatggc-
-ataaat-caatgtggtgt-aaaatattacactaa------cagagaattatttcagtgt
ttgat---ttgatcaaaa-tttgtgt--caaaag-------------------agcatta
tt----ttatg---------------atatt--tacagcttgctctta--ttttatctat
tattg-taccattc-tgggacaattttctagcaa--tgttttctggc---aaaata----
--aaa-aaaaaaa----ctttaaagt-aaaaaagttgaaataaaatg---cagcctataa
ta----tatag-----cgca---attatt-------atttgta---------acatattt
tagtgctg------tataggtctactgtac-------------------------gtatt
tctgcatt--atctatctaagagtgctacctaagac--aataacagtaa---cacaataa
cagt-ttatc--aattat----------ttac---aagttatgtaatgattaca----aa
cata-tttttt---------gg--aaatcaaaatatcaattaaatttgcatagaatttac
-aat----atgagc-----tctattaggtgaaatca--aaac-aat--------------
---------------tttttttta---------------------t-taaa---------
---agtg----gg-tct---------ctgccaacactaat--------atagtgtaccaa
a-gactgcagatatttc--c-ag-----------------tt-ttttt---gctttacaa
at----gaaaaatctcc---ccaataagaatgtaaagcatt--t-attttatttgatgtt
attttctacgt-aaaaaa--------ataat-----tatta----------------ctc
caatta--ttat-ttttca-ccattttaccatg--tattgtt-tgcaacttg--------
--acttg-taggaccttatg----aaaaagtacacaaa--aa-----taaagttggttgt
g-agaaaattacctagagta---------ctat-aattg----ta--tgtg-aagaaatt
tat--------------tgtatatgaagataatattcattc-----------cctcaact
caata--cgaaacagtgataaatccttaatgat-aa-------aa-aaacaac-------
--aacaaca--aatgttt-gaaaatattgaagcaac---tgaacaat--atatttt---t
acaaatacaattaat-aaa-aatacaatagaattattgta-ttaaatcaaaaa--tc---
-tagtacgttt----aatatttcatata--ataatctattcaatc-acagcctaatattt
---tatagtag-aaaaa-tagttta--a----attacaatttagaagcagctgaa-----
-atc---aggttagtcgat--------------c-ttttaaacagcaggt---ggcactg
t-----------gaaggtctg------------gaagtgcaggt---ctag-ccgtctga
gcgagcag--------------gtctgagcgtgcggttgggtct----ccggg-------
----cctgcagcttcataatattg------------------------------------
------------------------------------------------------------
------------------------------------------------------------
------------------------------------------------------------
----------------------------------------------------
>DNA-8-17_DR|940544
------------------------------------------------------------
------------------------------------------------------------
------------------------------------------------------------
------------------------------------------------------------
------------------------------------------------------------
------------------------------------------------------------
------------------------------------------------------------
------------------------------------------------------------
------------------------------------------------------------
------------------------------------------------------------
----gagtaaggggaa--------------------------------------------
--------------------------------------------------gctgcaggcc
--------cggagacccaactgcacgctcagacctgcg----------------------
-cgcacagacctgcacttccaga--------------------------cc-agacagtg
-ccccct-gctgttgggttgggtgaagcggcaggta---ctgagacccaactgcacactc
ag---------accagc-----actttctagcaagtagcaacatcagaaacgccag----
--taaggttattga---tt--attaaagcgattcctgaaaattaccaa-gttttatgac-
-ataaat-caatgtggtgt-aaaatattacactaa------caaagaattatttcagtgt
ttgat---ttgatcaaaa-ttagtgt--caaaag-------------------agcatta
ttattattatg---------------atatt--tacagcttgctctta-tttttatctat
tattg-taccattc-tggaacaattttctagcaa--tgttttttggc---aatat-----
--aaa-aaaaaaa----ct--aaagt-aaaaaagttgaaataaaatg---cagcctat--
----------------cgaa---attatt-------atttgta---------acatattt
tagtgctg------tataggtctactgtac-------------------------atatt
actgtatt--atctatctgaaagtgctaccaaagac--aataacggtaa---cacaataa
cagt-ttatc--aactat----------ttac---aagttctgtaatgattaca----aa
cacg-tttttt---------gg--aaatcaaaatatcaattaaatttgcatagaatttac
-aat----atgagc-----tctattaggtgaaatca--aaagtaatttgcttgtgg-tgt
gtat----------ttttttctcagattgatattaca-----attt-aaaa---------
---agtg----gg-tct---------ctgccaacactaat--------acagtgtaccaa
a-gactgcagatatttc--c-ag-----------------tt-atttt---gctctagaa
at---aaaaaaatctcc---ccaataagaatgtaaagcatt--t-attttatttgatgtt
attttctacgt-aaaaaa--------ataat-----tatta----------------ctc
caatta--ttat-ttttta-ctatttttccatg--cattgtt-tacaacttg--------
--acttg-taggaccttatg----aaaaagtacacaaa--aa-----taaagtta---gt
g-aaataa------agagta---------ctat-aattg----tg--tgtg-aagaaatg
tat--------------tgtatatgaagataatattcattc-----------cctcaact
caata--cgaaacagtgataaatccttaatgat---------aaa-aaaaaac-------
--aacaaca--aatgtct-gaaaatattgaagcaac---tgaacaat--atatatt---t
acaaatacaattaat--aa-aatacaatagaattattgca-ttaaatcaaaaa--tc---
-gagtacgttt----aatatttcatata--ataatctattcaatc-acagcctaatattt
---taaagtag-aaaaa-tagttta--a----attacaatttagaagcagctgaa-----
-atc---aggttagtcgat--------------c-ttttaaacagcaggt---ggcactg
t-----------gaaggtctg------------gaagtgcaggt---ctag-ccgtctg-
---------------------------agcgtgcggttaggtct----ccggg-------
----cctgcagcttcatactattg------------------------------------
------------------------------------------------------------
------------------------------------------------------------
------------------------------------------------------------
----------------------------------------------------
>DNA-8-17_DR|961317
------------------------------------------------------------
------------------------------------------------------------
------------------------------------------------------------
------------------------------------------------------------
------------------------------------------------------------
------------------------------------------------------------
------------------------------------------------------------
------------------------------------------------------------
------------------------------------------------------------
------------------------------------------------------------
------------------------------------------------------------
------------------------------------------------------------
------------------------------------------------------------
-----------------------------------------------------------g
------------------------------------------------------------
------------------------------------------------------------
---------------------att------------------------------------
------------------------------------------------------------
------------------------------------------------------------
------------------------------------------------------------
------------------------------------------------------------
------------------------------------------------------------
------------------------------------------------------------
------------------------------------------------------------
------------------------------------------------------------
------------------------------------------------------------
------------------------------------------------------------
------------------------------------------------------------
------------------------------------------------------------
------------------------------------------------------------
------------------------------------------------------------
-------------------------------gtaaagcatt--t-attatatttgatgtt
attttatatgt--aaaaa--------attat-----tatta----------------ttc
tagtta--ttat-ttttca-ccatttttctatt--c-------------------t--at
tgacttg-taggacctcatg----aaaaagtacacaaa--aa-----tcaagtttgttgt
g-agaaaattactcagagta---------ctat---------------------------
-----------------tgtgtatgaagataatcttcagcc-----------cctcaact
caata--cgaaacagtgataaatccttaattat----------ta-aaaaaac-------
--aacaaca--aatgatg-gaaaatattcaagaaac---tgagcaat--atctatt---t
acaaatacaattaat-aaa-aatacaacagaattaatgct-ttaaatcaaaaa--tc---
-gagtatgttt----aatatttaatata--ataatgtattcaatc-atagcataatattt
---tataatag-aaaaa-tagttt----------tacaatttattagcagctgaa-----
-ttc---aggttagtcaat--------------c-ttttaaacagcaggt---ggcactg
t-----------aaaggtctg------------gaagtgcaggt---ctag-ccgtctgt
gcgagcag--ctgg----------------------------------------------
----cctgcagcttcatactgttg------------------------------------
------------------------------------------------------------
------------------------------------------------------------
------------------------------------------------------------
----------------------------------------------------
>DNA-8-17_DR|961318
------------------------------------------------------------
------------------------------------------------------------
------------------------------------------------------------
------------------------------------------------------------
------------------------------------------------------------
------------------------------------------------------------
------------------------------------------------------------
------------------------------------------------------------
------------------------------------------------------------
------------------------------------------------------------
------------------------------------------------------------
------------------------------------------------------------
------------gacccaactacacgctcatacttgcg----------------------
-ctcacagatctgcacttccagacctgcacttccagacctatagttttctt-agacagtg
-ccccct-gctgttgggttgggtgaatcagcaggta---cggagacccaactgcaaactc
ag---------accagc-----acttgc-------aagcaacatcagacacgcaag----
--taaggttattga---ttt--ttaaagcgatttctgaaaattaccag-gttttatggc-
-ataaat-caatgtggtgt-aaaatattacactaa------caaataattatttcagtgt
ttgat---ttgatcaaaa-ttaaaat---------------------------tgcatta
tt----ttatt---------------atatt--tacagcttgctttta--ttttatgtat
tattg-taccattctggtaaaaaaattttagcaa--tgttttctgga---aaaaaa----
-aaaacaaaaaaa---acgtttaagt-aaaaatgttaaaataaaatg---ta-----taa
ta----tataa-----tgaa---attatt-------atttgta---------acatattt
tagtgcta------tataggtctacagtac------------------------------
-------------------aaagtgctactaaagac--aataacagtaa---cacaataa
cagt-ttatc--aattat----------taat---aagttctgtaataattaca----aa
tatg-tttttt---------gg--aaatcaaaatataagtt-actctgcatagaatttac
-aat----atgggc-----tctcttaggttaaatca--aaaataatttgcttgtga-tgt
gta-----------ttttttcccagattgatggtaca-----attt-aaaa---------
---aggg----gg-tct---------ctgccaaccctaat--------acaatgcaccaa
a-gatt-cagatatttc--c-ag-----------------ct-ttttt---gctctataa
at----gaaaaatctcc---ccaacaagaatgtaaagaat--------------------
------------------------------------------------------------
------------------------------------------------------------
------------------------------------------------------------
------------------------------------------------------------
------------------------------------------------------------
------------------------------------------------------------
------------------------------------------------------------
------------------------------------------------------------
------------------------------------------------------------
------------------------------------------------------------
------------------------------------------------------------
------------------------------------------------------------
------------------------------------------------------------
------------------------------------------------------------
------------------------------------------------------------
------------------------------------------------------------
------------------------------------------------------------
----------------------------------------------------
>DNA-8-17_DR|1030572
------------------------------------------------------------
------------------------------------------------------------
------------------------------------------------------------
------------------------------------------------------------
------------------------------------------------------------
------------------------------------------------------------
------------------------------------------------------------
------------------------------------------------------------
------------------------------------------------------------
------------------------------------------------------------
------------------------------------------------------------
------------------------------------------------------------
------------------------------------------------------------
------------------------------------------------------------
------------------------------------------------------------
------------------------------------------------------------
------------------------------------------------------------
------------------------------------------------------------
------------------------------------------------------------
------------------------------------------------------------
------------------------------------------------------------
------------------------------------------------------------
------------------------------------------------------------
------------------------------------------------------------
------------------------------------------------------------
------------------------------------------------------------
------------------------------------------------------------
------------------------------------------------------------
------------------------------------------------------------
------------------------------------------------------------
--gactgcagatatttccac-tg--------------------ttttt-ttgttcgagaa
at----gaaaaatctcc---ccaagaagaatggaaagtatt--t-attttatttgatgtt
attttctatgt--aaaac-----------------ttatta----------------atc
caatta--ttattttttca----------cctg--catagtt-tacagcttgatg-----
--acttg-tagggcctcacg----aaaaagtacacacaaaaa-----taaagttc-ttgt
g-agtaaattacccagagtacta------taatttattg----ta--tgtg-aagaaatt
tat--------------tgtatatgaagataatatccattc-----------ccttaact
caata--cgaaaca----------------------------------------------
-------------------gaaaatattgaagtaac---taaacaat------att---t
acaaatacaat-----aaa-aaaacaacataattaatgca-ttaaatgaaaa---tc---
-tagtatgttt----aatatttcatatat-ataatgtattcaatc-atagcgtaatattt
t-atatagcag-aaaaa-tagttt--------gtgacaatttatgagcagctggatc---
-------aggttagtcgat--------------c-tttcaaacagcaggt---ggcactg
t-----------gaagctctg------------gaagtgcaggt---ctag-ccgtctgg
g----------------------------------------tct----ccggg-------
----cctgcagcttcataatgttg------------------------------------
------------------------------------------------------------
------------------------------------------------------------
------------------------------------------------------------
----------------------------------------------------
>DNA-8-17_DR|1030573
------------------------------------------------------------
------------------------------------------------------------
------------------------------------------------------------
------------------------------------------------------------
------------------------------------------------------------
------------------------------------------------------------
------------------------------------------------------------
------------------------------------------------------------
------------------------------------------------------------
------------------------------------------------------------
------------------------------------------------------------
------------------------------------------------------------
------------------------------------------------------------
------------------------------------------------------------
------------------------------------------------------------
------------------------------------------------------------
------------------------------------------------------------
------------------------------------------------------------
------------------------------------------------------------
------------------------------------------------------------
--ttg-taccattc-cgggacagttttctg----------ttctggc---aaattaa---
----a-aaaaaaa----ctttaaagt-aaaaatgttaaaataaaatg---ta-----taa
ta----tataa-----cgca---attatt-------atttgta---------acgtattt
gagtgatg------tgtaggtctacagtac-------------------------atatt
actgtatt--atctatctaaaagtgttaccgaagac--aatgacagcaa---cacaataa
cagt-ttaac--aattgt----------taat---aagttctgtaatgattaca----tt
taag-ttttta---------gg--aaaacaaaatatcagtt--atctgcatagcattcac
-aat----atgagc-----tctcttgggtttaagca--aaaattatttgcttgtga-ttt
ata--t--------ttttttcccagattgatattaca-----attt-aaaa---------
---tggg----gcgtct---------ctggcaacaccaaa--------tcagtgcaccga
a-ggctgcagacattttcac-tg--------------------ttttt--tgcttgagaa
aa----gaaaaat-----------------------------------------------
------------------------------------------------------------
------------------------------------------------------------
-----------------------------gtattcaaa--at-----gtaa---------
------------------------------------------------------------
------------------------------------------------------------
------------------------------------------------------------
------------------------------------------------------------
------------------------------------------------------------
--------------------------------aatgtattta------------------
------------------------------------------------------------
------------------------------------------------------------
------------------------------------------------------------
------------------------------------------------------------
------------------------------------------------------------
------------------------------------------------------------
------------------------------------------------------------
------------------------------------------------------------
----------------------------------------------------
>DNA-8-17_DR|1030574
------------------------------------------------------------
------------------------------------------------------------
------------------------------------------------------------
------------------------------------------------------------
------------------------------------------------------------
------------------------------------------------------------
------------------------------------------------------------
------------------------------------------------------------
------------------------------------------------------------
------------------------------------------------------------
----gagtaaggtgaa--------------------------------------------
--------------------------------------------------gctgcaagcc
--------cgaagac---------------------------------------------
--gctcagaactgcacttccagact--------------aatcattttctc-agacagtc
-ccacct-gctgttggtttgggtgaagcagcaggaa---cagagacccaactgcacggtc
ag---------accagc-----actttctagc----------------------------
------------------------------------------------------------
------------------------------------------------------------
------------------------------------------------------------
------------------------------------------------------------
------------------------------------------------------------
----------aag----tagcaatat----------------------------------
------------------------------------------------------------
------------------------------------------------------------
------------------------------------------------------------
------------------------------------------------------------
------------------------------------------------------------
------------------------------------------------------------
------------------------------------------------------------
------------------------------------------------------------
------------------------------------------------------------
------------------------------------------------------------
------------------------------------------------------------
------------------------------------------------------------
------------------------------------------------------------
------------------------------------------------------------
------------------------------------------------------------
------------------------------------------------------------
------------------------------------------------------------
------------------------------------------------------------
------------------------------------------------------------
------------------------------------------------------------
------------------------------------------------------------
------------------------------------------------------------
------------------------------------------------------------
------------------------------------------------------------
------------------------------------------------------------
------------------------------------------------------------
------------------------------------------------------------
----------------------------------------------------
>DNA-8-17_DR|1030575
------------------------------------------------------------
------------------------------------------------------------
------------------------------------------------------------
------------------------------------------------------------
------------------------------------------------------------
------------------------------------------------------------
------------------------------------------------------------
------------------------------------------------------------
------------------------------------------------------------
------------------------------------------------------------
----gagtaaggtgaa--------------------------------------------
--------------------------------------------------gctgcaggcc
--------cggagacccaactgcacgctcagacctgcg----------------------
-cgcacagacttgcacttccagacc--------------tattgttttctc-agacagtg
cccacct-gctgttgggttgggtgaagcagcaggta---cggagacccaactgcatgctc
ag---------aacagc-----actttctagcaagtagcaacatcagaaacgccagt---
-ataaggttattga---tt--attaaagcaattcctgaaaatgaccag-gttttatagc-
-ataaat-caatgtgtcgt-aaaatattacactaa-------aaacaattatttcagtgt
tcgat---ttgatcaaaa-------t--gaaaag-----------------atagcatta
gt----ttatg---------------gtatt--tacagcttgctctta--ttatcggtgt
tattg-taccattc-tgggacacttttatagcaa--tgttttctggc---gaaat-----
------aaaaaac-----cttaaa---------gttaaaataaaatg---ta-----taa
ta----tataa-----tgca---attatt-------gtttgtg---------acata-tt
tagtgcta------tgtaggtctac----t-------------------------gtaca
tctgtatt--atcaatctgaaagtgcaaacaaagac--aataacagtaa---cacaatag
cagt-ttatc--aattga----------taat---aagttctgtaatgattaca----aa
tg-cgtttttt---------gg--aaatcaaaatatcagct-attctgcatagaatttac
-aat----atgag-------ctcttaggttatatca--aaaataattagcttgtga-ctt
gtgta--------tttttttcccagattgctattaca-----attc-aaaa---------
---aggg----gg---------------gtcaacactaat--------gcagtgcaccaa
a-tgctacagatatttc--c-at--------------------ttttt--tgctcgagaa
at----gaaaaatcttc---ccaacaagaatgtaaagcatt--t-attttatttgatgtt
attttctacgt--aaaaa--------ataat-----tatta----------------ctc
caatta--tttt-atttca-ccatttttctctg--cattttt-tacagcttgatg-----
--acttg-taggacctaatg----aaaaagtacactaa--aa-----taaagtttgttgt
g-agaaaattactcctactacta------taatttattg----ta--tgtg-aagaaatg
tat--------------tgtatatgaagataatattcattt-----------ccacatct
catta--cgaaacagtgataaatccttaatgatt----------a-aaaagac-------
--aacaaca--aatgtct-gaaaatattgaagtaac---tgaacaat--atctatt---t
acaaatagagttaat-aaa-aatacaacagaattaatgca-tcaaatcaaaa---tc---
-tagtatgttt----aatattttgtata--ataatgtgttcaatc-atagcgtaatattt
---tatagtag-aaaaa-tagttt--------gttacaatttaaaagcagctgaa-----
-ttc---aggttagtcgat--------------c-tttcaaacagcaggt---ggcactg
t-----------gaatgtctg------------aaagtgcaggt---ctag-ccgtctga
gtgagcag--------------gtctgagcgtgcggttgggt------------------
------------------------------------------------------------
------------------------------------------------------------
------------------------------------------------------------
------------------------------------------------------------
----------------------------------------------------
>DNA-8-17_DR|1050202
------------------------------------------------------------
------------------------------------------------------------
------------------------------------------------------------
------------------------------------------------------------
------------------------------------------------------------
------------------------------------------------------------
------------------------------------------------------------
------------------------------------------------------------
------------------------------------------------------------
------------------------------------------------------------
------------------------------------------------------------
------------------------------------------------------------
------------------------------------------------------------
------------------------------------------------------------
------------------------------------------------------------
------------------------------------------------------------
------------------------------------------------------------
------------------------------------------------------------
------------------------------------------------------------
------------------------------------------------------------
------------------------------------------------------------
------------------------------------------------------------
------------------------------------------------------------
------------------------------------------------------------
------------------------------------------------------------
------------------------------------------------------------
------------------------------------------------------------
------------------------------------------------------------
------------------------------------------------------------
------------------------------------------------------------
--gacagcggatacttccag--------------------atgttttt-ttgctctagaa
at----aaaaaatctcc---ccaacaagaatgtaaagcatt--t-attttatttgatgtt
attttctatgt--aaaaa--------ataat-----tatta----------------ctc
cacttg--tgatgtgt------atttttcccca--gattg--------------------
------------------------------------------------------------
------------------------------------------------------------
------------------------------------------------------------
------------------------------------------------------------
------------------------------------------------------------
------------------------------------------------------------
------------------------------------------------------------
------------------------at------attacaatttaaaa--------------
------------------------------------------------------------
------------------------------------------------------------
------------------------------------------------------------
------------------------------------------------------------
------------------------------------------------------------
--------------------------------aggtggtctcgaacttaaatt-------
--------------------tgagctctcttaggttaaagcaaaaataatttgcttgtga
t---------------------------------------------------
>DNA-8-17_DR|1109204
------------------------------------------------------------
------------------------------------------------------------
------------------------------------------------------------
------------------------------------------------------------
------------------------------------------------------------
------------------------------------------------------------
------------------------------------------------------------
------------------------------------------------------------
------------------------------------------------------------
------------------------------------------------------------
------------------------------------------------------------
------------------------------------------------------------
------------------------------------------------------------
------------------------------------------------------------
------------------------------------------------------------
------------------------------------------------------------
------------------------------------------------------------
------------------------------------------------------------
------------------------------------------------------------
------------------------------------------------------------
------------------------------------------------------------
------------------------------------------------------------
------------------------------------------------------------
------------------------------------------------------------
------------------------------------------------------------
-------------------------------------gttctgtaatgattaca----aa
taag-tttttt---------gg--aaatccaaat---------atctgcatataatttac
-aaa----aggagc-----tttcttaggtt--------ataataatttgcttgtga-ctt
atgtat-------tttttcccccagatagatattaca-----attc-aaaa---------
---aggg----aggtct---------ctgccaatactaat--------acaatgcactga
a-tgctgcagatatttccac-tg--------------------ttttt---gttcgagaa
at----gaaaagtctac---ccaacaagaatgtaaagcatt--t-gttttatttgatgtt
attttctacgt-aaaa----------cttat-----tatta----------------atc
caatta--ttat-ttttca-tattttttctctg--cattgtt-tacagcttgatg-----
--acttg-taggacctcata----aaaaagtacacaaa--aa-----taaagtttgttgt
g-agaaaattacccagagtacta------taatttattg----ta--tgtg-aagaaatt
tat--------------tgtatatgaagataatattcattc-----------cctcaact
caata--cgaaacagtgata-------aatgat----------aa-aaaaaa--------
aaaacaaga--aatgtct-gaaaatattgaagtaac---tgaacaat--atctatt---t
acaaatacaattaat-aaa-aatacaacagagttaatgca-ttaaatcaa----------
------------------------------------aatcccaca-gtagtagaatgttt
---tatgct---------------------------------------------------
-----------------at--------------c-tattaaattac--------------
------------------------------------------------------------
------------------------------------------------------------
------------ccaataattt--------------------------------------
------------------------------------------------------------
------------------------------------------------------------
------------------------------------------------------------
----------------------------------------------------
>DNA-8-17_DR|1109205
------------------------------------------------------------
------------------------------------------------------------
------------------------------------------------------------
------------------------------------------------------------
------------------------------------------------------------
------------------------------------------------------------
------------------------------------------------------------
------------------------------------------------------------
------------------------------------------------------------
------------------------------------------------------------
-----gagtaggtgaa--------------------------------------------
--------------------------------------------------gctgcatgcc
--------cggagacccaactgcacgctcagacctgcg----------------------
-cgcacagatctgaacttccagacc--------------taacgttttctc-agacagtg
-ccactt-gctgttgggttgggtgaagcggcaggta---cggagacccaactccatgctc
ag---------accagc-----actttctagcaagtagcaacatcagaaacgcaag----
--taaggttattga---tt--attaaaacgattcctgaaaatgaccag-gtttcatggc-
-ataa-------gtggtgt-aaaatattacactaa------caaagaattatttcagtgt
ttgat---ttgatcaaaa-ttagtgc--caaaag-------------------agcattt
tta-----atg---------------atatt--tacagcttgctctta--atttatgtat
tgttg-tacctttc-tgggactcttttctggcaa--aattt-------------------
--aaa-aagaaaa----ctttaaagt-aaaaatgtaaaaataaaatg---tt-----taa
ta----tataa-----cgcg---attatt-------aa--------------------tt
tagtgcta------tataggt----------------------------------atatt
actgtatt--atctaactgaaagtgctatcaaagac--aataacagtaa---cacaat-a
tagt-tttgc--aattat----------taat---aggttctgtaatgattaca----aa
tacg--ttttt---------gg--aaatcaaaatatcagtt-aatctgcatagaatttgc
-aat----atgagc-----tttcttcggttaaatca--aaaataattcgcttgtgg-tgt
gtat----------tttttccccagattgttattaca-----attt-aaaa---------
---aggg----gggact---------ctgccaacactaat--------acagtgcaccaa
a-ggctgcagatatttc--c-ag-----------------tt-ttttt-ttgctctagaa
ata--aaaaaaatctccc--ccaacaagaatgtaaagcatt--t----------gatgct
attttctacgt--aaaaa------------------tatta----------------ctc
caatta--ttat-ttttca-caatttttatatg--cattgtt-tacaacttgact-----
-----------------------gaaaaagtacacaaa--a--------aagtttgttgt
g-agaaaattactcagagtacta------taattttatgtagcta--tgtg-aagaaatt
tat--------------tgtatatgaaaataatattcattc-----------cctcaact
caata--cgaat---tgataaatgcctaatgat-----------t-aaaaaac-------
--aacaaca--actgtctgaaaaatattgaagtaac---tgaacaat--atctatt---t
acaaatgcatttaat-aaa-aatacaacagaatttatgca-tcaaataaaaa---tc---
-tagtatgttt----aatatttcatata--ataatgtattcaatc-aaagcgtaatattt
---tatagtag-aaaaa-tagttta--t----attacaatttagaagcagctgaa-----
-ttc---aggttagtcgat--------------c-ttttaaacagcaggt---ggcactg
t-----------gaaggtctg------------gaagtgcaggt---ctag-ccgtctga
gcgagcag--------------atctgcgcgtgcggttgggtct----cggg--------
----cctgcagcttcat-------------------------------------------
------------------------------------------------------------
------------------------------------------------------------
------------------------------------------------------------
----------------------------------------------------
>DNA-8-17_DR|1109206
------------------------------------------------------------
------------------------------------------------------------
------------------------------------------------------------
------------------------------------------------------------
------------------------------------------------------------
------------------------------------------------------------
------------------------------------------------------------
------------------------------------------------------------
------------------------------------------------------------
------------------------------------------------------------
--------aaggtgaa--------------------------------------------
--------------------------------------------------gctgcaggcc
--------cagagacccaaccgcacgctcagacttgca----------------------
-tgcacagacct----------------------------accgttttctc-agacagtg
-ctacct-actgttgggttgggtgaagcagcaggta---cggagacccaactgcacgctc
aa---------accagc-----actttatagcaagtagcaacatcagacatgccat----
--taaggttattga---tt--attaatgcaattcctgaaaattaccag-gttttatggc-
-ataaat-gaatgtgttgt-aaaatattacactaa------caaacaattatttcagtgt
gtgat---ttgatcaaga-ttagtgc--caaaag---------------------tatta
tt----ttatg---------------atatt--tacagcttgctctta--ttttatgtat
tattg-taccattc-taggacaattttctagcaa--tattttctag----aaaat-----
----------------------------------taaaaacagaatg---ta-----taa
ta----tataa-----tgca---actatt-------atttgaa---------agatattt
tagttctt------tgtaggtctactatac-----------------------acatatt
actatatt--atctatctaaaaattcttccaaagac--aataacagtaa---cacaataa
cagt-ttaac--aattattaacaattaataat---aagttctgtaatgattaca----aa
taag-tttttt---------gg--aaatcaaaatatcagtt-aatctgcatagaatgtac
-aat----atcagc-----tctcttaggttaaagca--ataataatttgctggtga-tgt
gta-----------ttttttcccagattgatattaca-----attc-aaaa---------
---aggg----tggtct---------ctgccaacactaat--------acagcgcaccaa
a-ggctgcagatttacc--c-ag-----------------tt-ttttt---gtttgagaa
at----gaaaaatctcc---ccaacaagaatgtaaatttta--taatttaatttgatgtt
attttttacgt-aaaaac--------atttt-----catta----------------atc
taatta--ttct-ttttca-cca-ttttctctg--cattgtt-tacagcttgtag-----
--atttg-taggacctcatg----aaaaagtacacaaa--aaattaaaaaagtttgttgt
g-agaaaattac-cagaaaatta------taacgtattg----ta--tgtg---------
----------------aagaatatgaagataatatttattc-----------cctcaact
caata--cgaaacagtgataaatgattaa---------------a-aaaaaat-------
--aataata--aatgtct-gaaaatattgaagtaac---tgaacaat--atctatt---t
acaaatacaattaat-aaa-aatacaacataattaatgca-ttaaatcaaaa---tc---
-tagtatgttt----aatattttatata--ataatgtattcaatc-atagcgtaatattt
ta-------------------------a----gttacgatttacaagcagctgat-----
-ttc---aggttagtcaat--------------c-tttcaaacatcagct---ggcactg
------------gaaggtctg------------gaagtgcaggt---ctag-ctttctga
gcgtgcaggtctgagcgtgcaggtctgagcgtgcggttgggtct----ccggg-------
----cctgcagcttcataatgttg------------------------------------
------------------------------------------------------------
------------------------------------------------------------
------------------------------------------------------------
----------------------------------------------------
>DNA-8-17_DR|1109207
------------------------------------------------------------
------------------------------------------------------------
------------------------------------------------------------
------------------------------------------------------------
------------------------------------------------------------
------------------------------------------------------------
------------------------------------------------------------
------------------------------------------------------------
------------------------------------------------------------
------------------------------------------------------------
----gagtaaggggaa--------------------------------------------
--------------------------------------------------gctgcaggcc
--------cgaagacccaactgcatgctcagacctgcg----------------------
-cgcacagacctgtacttccaga--------------------------cc-agacagtg
-tcccct-gctgttgggttgggtgaagcggcaggta---cggagacccaactgcacactc
ag---------accagc-----actttctagcaagtagcaacatcagaaacgccag----
--taaggttattga---tt--attaaagcgattcctgaaaattaccaa-gttttatgac-
-ataaat-caatgtggtgt-aaaatattacactaa------caaagaattatttcagtgt
ttgat---ttgatcaaaa-ttagtgt--caaaag-------------------agcatta
tt----ttatg---------------gtatt--tacagcttgctctta--ttttctctat
ttttg-taccattc-tgggacaattttctagcaa--tgttttctggc---aaaat-----
---aa-aaaaaaa----ctttaaagt-aaaaaagtttaaataaaatg---cagcctataa
ta----tatag-----cgca---attatt-------atttgta---------acatattt
tagtgctg------tataggtctactgtac-------------------------atatt
actgtgtt--atctatctgaaaatgctaccaaagac--aataacagtaa---tacaatag
cagt-ttatc--aattat----------ttat---aagttctgtaatgattaca----aa
cacg-tttttt---------gg--aaatcaaaatatcaattaaatttgcatagaatttac
-aat----atgagc-----tctattaggtgaaatca--aaactaatttacttgtgg-tgt
gta-----------ttttttctcagattgatattaca-----attt-aaaa---------
---agtg----gg-tct---------ctgccaacactaat--------acagtgtaccaa
a-gactgcagatattgc--c-ag-----------------tt-ttttt---gctctagaa
at----gaaaaatctcc---ccaataagaatgtaaagcatt--t-attttatttgatgtt
attttctacgt--aaaaa--------ataat-----tatta----------------ctc
cagtta--ttat-ttttca-ccatttttccatg--cattgtt-tacaacttg--------
--acttg-taggaccttatg----aaaaagtacacaaa--aa-----taaagtttgttgt
g-agaaaattactttgagta---------ctat-aattg----ta--tgtg-aagaaatt
tat--------------tgtatatgaagataatattcattc-----------cctcaact
caata--cgaaacagtgataaatcattaatgat-----------a-aaaaaac-------
--agcaaca--aatgtct-gaaaatattgaagcaac---tgaacaat--atatatt---t
acaaatacaattaat-aaa-aatacaatagaattattgta-ttaaatcaaaaa--tc---
-tagtacgttt----aatatttcatata--ataatctattcaatt-acagcctaatattt
---tatagtag-aaaaa-tagttta--a----attacaatttagaagcagctgaa-----
-atc---aggttagtcgat--------------c-ttttaaacagcaggt---ggcactg
t-----------gaaggtctg------------gaagtgcaggt---ctag-ccgtctga
gcgagtag--------------gtctgagcgtgcggttaggtct----ccggg-------
----cctgcagcttcata------------------------------------------
------------------------------------------------------------
------------------------------------------------------------
------------------------------------------------------------
----------------------------------------------------
>DNA-8-17_DR|1109208
------------------------------------------------------------
------------------------------------------------------------
------------------------------------------------------------
------------------------------------------------------------
------------------------------------------------------------
------------------------------------------------------------
------------------------------------------------------------
------------------------------------------------------------
------------------------------------------------------------
------------------------------------------------------------
------------------------------------------------------------
------------------------------------------------------------
------------------------------------------------------------
------------------------------------------------------------
------------------------------------------------------------
-------------------------------------------------------g----
--caaggttatttat-ttt--attaaagcgattcctgaaaattaccag-gttttacggc-
-ataaat-aaaagtaa------aatattacactga------caaacaattatttcagggt
ttgat---ttgatcaaaa-ttagtgt--caaaag-----------------agagcatta
tt----tcatg---------------atatt--tacaacttgctctta--ttttcggtgt
tattg-taccattc-tgggacccttttctagca----gttttctggc---aaaataa---
---------aaaa----ctttaaagt-aaaaatgtttaaataaaaca---tt-----taa
t------ataa-----cgca---attatt-------atttgca---------ccatattt
tagtgctac-agtatgtaggtctacagtac-------------------------gtatt
attgtgtt--atctatctaaaagtgctaccaaag-------------------acaataa
cagt-ttaac--aattgt----------taat---aagttctgtaatgattaca-----a
tattttttttg---------aa--aaatcaaaatatccgtt-aatctgcatagaatttac
-aat----atgagc-----tcttagg--ttaaagca--aaaataatttgcttgaga-tgt
gttttt--------ttttcccccagatagatattaca-----a--t-aaaa---------
---aggg----gggtca---------ctgccaacagtaat--------acagtgca-caa
a-ggctgcagatacttccac-ag--------------------ttttt--tgcttgagct
tt----aaaacct--tt---ctaacaagaatgtaaagcatt--t-attttatttgatgta
attttctacgtagaaaaaaa------aatat-----tagta----------------atc
caatta--ttat-ttttca-cca-ttttctctg--cattgtt-tacagcttgatg-----
------------actt-------------gtacaaaaa--ac-----tgac--------t
g-aaaatattg-------------------------------------------------
------------------------------------------------------------
------------------------------------------------------------
-----------------------------aagtaac---tgaacaat--atcaatt---c
acaaatacaatta---caaaaatagaaaagaac---tgca-ttaaattaaaa---tc---
-tagcatgttt----aatatattataaa--atagtgtattcaatc-atagtgtaatattt
---ta-tat---aaaaa-tagtgta--a----gttacaatttataagcagctgaa-----
-ttc---aggttagtcgat--------------c-tttcaaacagcaggt---tgcactg
t-----------------------------------------------------------
------------------------------------------------------------
------------------------------------------------------------
------------------------------------------------------------
------------------------------------------------------------
------------------------------------------------------------
----------------------------------------------------
>DNA-8-17_DR|1173447
------------------------------------------------------------
------------------------------------------------------------
------------------------------------------------------------
------------------------------------------------------------
------------------------------------------------------------
------------------------------------------------------------
------------------------------------------------------------
------------------------------------------------------------
------------------------------------------------------------
------------------------------------------------------------
------------------------------------------------------------
------------------------------------------------------------
------------------------------------------------------------
------------------------------------------------------------
------------------------------------------------------------
------------------------------------------------------------
------------------------------------------------------------
-atatat-caatgtgatat---cttattacaccaa------caaacaattatgtctgtgt
ttgat---ttga-------------t--caaaag-----------------atagcatta
tg----ttatg---------------atgtt--tacagcttgctctta--ttttctgtgt
tattc-taccattc-tgggacaatttgctagcaa--tgttttctggc---aaaa------
-------taaaaa----ctttaaagt-aaacatgttaaaataagatg---ta-----taa
ta----taaag-----cgca---attatt-------atttgta---------acttattt
tagtgcta------tgtgagtctacggtac-------------------------gtatt
actgtgt------tatctgaaagtgctaccacagac--aataacagtaa---cacaata-
-agt-ttaac--aattgt----------ta-------atttaaaatttgttatt----ta
aaaattatt-----------------attaaaatattagtt-aatctgcatagaatctac
-aat----aagagc-----tctcttaggtaaaagct--aaaataatttgcttgtga---c
gtgta---------ttttttcccagatggatattaca-----attc-aaaa---------
---agtg----tgatca---------ctgtaaacactaat--------acagtgcaccac
a-tgctgcagatattgt--------------------------ttttt---gctggagaa
ataaataagaaatctct---ccaaaaagaatgtaaagcatt--t-atgttatttgatgtt
attttctacgt-aataa---------ataac-----taata----------------att
caatta--ttat-tttttc-ccatatttctctg--cattgtt-tacagcttgatg-----
--acttg-taggacctcatg----aaaaagtac---------------------------
------------------------------------------------------------
------------------------------------------------------------
------------------------------------------------------------
------------------------------------------------------------
------------------------------------------------------------
------------------------------------------------------------
------------------------------------------------------------
------------------------------------------------------------
------------------------------------------------------------
------------------------------------------------------------
------------------------------------------------------------
------------------------------------------------------------
------------------------------------------------------------
------------------------------------------------------------
----------------------------------------------------
>DNA-8-17_DR|1173448
------------------------------------------------------------
------------------------------------------------------------
------------------------------------------------------------
------------------------------------------------------------
------------------------------------------------------------
------------------------------------------------------------
------------------------------------------------------------
------------------------------------------------------------
------------------------------------------------------------
------------------------------------------------------------
------------------------------------------------------------
---------------------------------------------------ctgcaggcc
--------cggagacccaactgcacgctcagatctgcg----------------------
-cgcacagacctgcacttccaga--------------------------cc-agacagtg
-ccacct-gctgttgggttgggtgaagcagcaggta---cggagacccaactgcacactc
tg---------accagc-----actttctagcaagtagcaacatcagaaacgccag----
--tgaggttattga---tt--attaaagcgattcctgaaaattaccaa-gttttatggc-
-ataaat-caatgtggtgt-aaaatattacactaa------caaacaattatttcagtgt
ttgat---ttgatcaaag-ttagtgt--caaaag-------------------agcatta
tt----ttatt---------------atatt--tacagcttgcactta--ttttatgcat
tattg-taccattc-tgggacaattttctagcaa--tgttttctggc---aaaa------
---aa-aaaaaaa----atttaaagt-aaaaatgttaaaataaaatg---taggc-----
------tatag-----caca---attatt-------aattgta---------acgtattt
tagtgctg------tttaggtctactgttc-------------------------atatt
actgtatt--atctatctgaaagtgctacgaaagac--aataacagtaa---cacaataa
cagt-ttatc--aattat----------ttat---aagttctgtaataattaca----aa
cacgttttttt---------gg--aaatcaaaatatcagtt-aatctacatagaatttac
-aat----atgagc-----tctcttaggtgaaatca--aaaataatttgcttgtgg-tgt
gtat----------ttttttcccaaatttatattac------attt-aaaa---------
---agtg----tg-tct---------ctgccaacactaat--------acaatgtgccaa
a-aactgcagatatttc--c-ag-----------------tt-ttttttttgctctagca
at----gaaaaatctcc---ccaataagaatgtaaagcatt--t-----------atgtt
atttactacgt--caaaa--------attat-----tttta----------------ctc
caatta--ttat-ttttca-gaatttttctatg--cattgtt-t--aacttg--------
--acttg-taggacctcatg----aaaaaatacacaaa--aa-----taaagtttgttct
g-agacaattacttagagta---------ctat-aattg----ta--tgtg-aagaaatt
tat--------------tgtatatgaagataatattcattc-----------cctcaact
aaata--caaaacagtgataaatcctcaataat---------------aaaaa-------
--aacaaca--aatgtct-gaaaatattgaagtaac---tgaacaat--atctatt---t
acaaatacaattaat-aaa-aatacaacagaattaatgcaattgaatcaaaaa--tc---
-tagtatgttt----aatatttcatata--ataatctattcaatc-atagcctaatattt
---tatagtag-aaaaa-tagttta--a----attacagtttagaagcagctgaa-----
-atc---aggttagtcgat--------------c-ttttaaacagcaggt---ggcactg
t-----------gaaggtctg------------gaagtgcagat---ctag-ctgtctga
gcgagcag--------------atctgagcgtgcagttgggtct----ccggg-------
----cctgcagcttcatactattg------------------------------------
------------------------------------------------------------
------------------------------------------------------------
------------------------------------------------------------
----------------------------------------------------
>DNA-8-17_DR|1173449
------------------------------------------------------------
------------------------------------------------------------
------------------------------------------------------------
------------------------------------------------------------
------------------------------------------------------------
------------------------------------------------------------
------------------------------------------------------------
------------------------------------------------------------
------------------------------------------------------------
------------------------------------------------------------
----gagtagggtgaa--------------------------------------------
--------------------------------------------------gctgcaggcc
--------cggaga-ccgactgcacgttcagatctgct----------------------
-cgctcagacttgcacctacagacc--------------tatcgttttttc-agacagtg
-ccacct-gctgttgggttgggtgaagcggcaggtt---cggaaacctaactgcacgccc
ag---------accag--------------------------------cacgtgag----
--taagcttattgat-ttt--ttaaaagcaattcctgaaaatgaccag-gttttatggc-
-atagat-caatgtgtcat---cttattacaccaa------caaacaattattttagtgt
ttg--------------a-ttagtgt--caaaag-----------------taaacatta
tt----ttatg---------------atatt--tacagcttgctctta--ttttcgatgt
tattg-tacctttc-tctgacaattttctaaaaa--tgttttcaggc---taaat-----
-------aaaaag----ctttaaatt-aaaaatgtttaaataaaatg---ta-----taa
ta----tacaa-----cgca---attatt-------atttgta---------acatatgt
ataggttc------cataggtttcc-----------------------------------
-----------------------------------------------------------a
tagg-ttgag--------------------------------------------------
-----accttt---------gg--aaatc-aaatatcactg-aatctgcacagaattt--
-------tatgagc-----tctcttaggttaatcattgaaaataattcacttgtga----
--------caattttttttttccagatggata-taca-----attc-taaa---------
---agcg----tagtct---------cagccaacactagt--------aaagtgaatgag
a-tactgcagatatttccac-tgtccattcttgcatttatttattttttttgcccgagaa
aa----gaaaaatcttc---ccaacaagaatgtaaagcata--t-atgttatttgatgtt
gttttctacaa--aataa--------atggt-----tatta----------------atc
caaa--------------------ttttctctg--cattgtt-tacagctcgatg-----
--acttg-taggacgtcatg-----aaaagtacacaaaa-aa-----ttaagtttgttga
g-agaaaattagtcctataattatagtc-ctatatattg----ta--tgta-aaga----
-------------------------aagattatattcattc-----------cctaaact
caatac-taacagtgtgataaatccttaatgat---------------------------
-----------------------------------------------------------t
aaaaaaacaataaat---------------------------------------------
-----------------------------------------gatt---------------
------------aaaaa-------------------------------------------
------------------------------------------------------------
------------------------------------------------------------
------------------------------------------------------------
------------------------------------------------------------
------------------------------------------------------------
------------------------------------------------------------
------------------------------------------------------------
----------------------------------------------------
>DNA-8-17_DR|1173450
------------------------------------------------------------
------------------------------------------------------------
------------------------------------------------------------
------------------------------------------------------------
------------------------------------------------------------
------------------------------------------------------------
------------------------------------------------------------
------------------------------------------------------------
------------------------------------------------------------
------------------------------------------------------------
----gagtaagggaaa--------------------------------------------
--------------------------------------------------gctgcaggcc
--------cggagacccaactgcacgctcagacctgcg----------------------
-cacacagaactgcacttccaga--------------------------cc-agacagtg
-ccccct-gctgttgggttgggtgaagcagcaggta---cggagacccaactgcacactc
ag---------accagc-----actttctagcaagtagcaacatcagaaacgccag----
--taaggttattga---tt--attaaagcgattcctgaaaattaccaa-gttttatggc-
-ataaat-caatgtggtgt-aaaatattacactaa------caaaaaattatttcagtgt
ttgat---ttgtttaaaa-ttagtgt--caaaag-------------------agcatta
tt----ttatt---------------atatt--tacagcttgcactta--ttttatgtat
tattg-taccattc-tgggacaattttctaaaaa--tgttttctggc---aaaat-----
---aa-aaaaaaa----ctttaaagt-aaaaatgttaaaataaaatg---taggc-----
------tatag-----caca---attatt-------aattgta---------acgtattt
tagtgctg------tataggtctactgttc-------------------------atatt
actgtatt--atctatctgaaagtgctaagaaagac--aatagcagtaa---cacaataa
cagt-ttatc--aattat----------ttat---aagttctgtaatgattaca----aa
cacg-tttttt---------gg--aaatcaaaatatcagtt-aatctgcatagaatttac
-aat----atgagc-----tctcttaggtgaaatca--aaaataatttgcttgtgg-tgt
gta-----------ttttttcccaaatttatattac------attt-aaaa---------
---agtg----gg-tct---------ctgccaacactaat--------acaatgtgccaa
a-gactgcagatatttc--c-ag-----------------tt-tttt----gctctagta
at----aaaaaatctcc---ccaataagaatgtaaagcatt--t-----------atgtt
attttttgcgt--aaaaa--------ataat-----tttta----------------ctc
caatta--ttat-ttttca-caatttttctatg--cattgtt-tacaacttg--------
--acttg-taggacctcata----aaaaaatacacaaa--aa-----taaagtttgttgt
g-agaaaattacttggagta---------ctat-aattg----ta--tgtg-aagaaatg
tat--------------tgtatatgaagata--attcattc-----------cctcaact
caata--cgaaacagttataaatcctcaataat-------------gaaaaac-------
--aacaaca--aatgtct-gaaaatattgaagtaac---tgaacaat--atctttt---t
acaaatacaattaat-aaa-aatacaacagaattaatgcatttgaataaaaaa--tc---
-tagtatgttt----aatatttcatata--ataatctattcaatc-atagcctaatattt
---tatagtag-aaaaa-ttgttta--a----attacaatttagaagcagctgaa-----
-atc---aggttagtcgat--------------c-ttttaaacagcaggt---ggcactg
t-----------gaagatctg------------gaagtgcaggt---ctag-ctgtctga
gcgagca--------------------------------ggtct----ccggg-------
----cctgcagcttcatactattg------------------------------------
------------------------------------------------------------
------------------------------------------------------------
------------------------------------------------------------
----------------------------------------------------
>DNA-8-17_DR|1173451
------------------------------------------------------------
------------------------------------------------------------
------------------------------------------------------------
------------------------------------------------------------
------------------------------------------------------------
------------------------------------------------------------
------------------------------------------------------------
------------------------------------------------------------
------------------------------------------------------------
------------------------------------------------------------
------------------------------------------------------------
------------------------------------------------------------
------------------------------------------------------------
------------------------------------------------------------
------------------------------------------------------------
-----------acaaat-----ac------------------------------------
------------------------------------------------------------
------------------------------------------------------------
------------------------------------------------------------
------------------------------------------------------------
------------------------------------------------------------
------------------------------------------------------------
------------------------------------------------------------
------------------------------------------------------------
------------------------------------------------------------
------------------------------------------------------------
-----attttt---------gg--atatgaaaatatcagtt-catctgcatataatttac
-aat----aagagc-----tctcttaggttaaagcg--ataataatttgcttttg---gt
gtgtat-------ttttttccccagattgatattaca-----cttc-aaaa---------
---ggag----cgcttt---------ctgccaacactaat----------agtgcaccaa
attgctgcagatatttccgt---------------------t-ttttt---ccttgagaa
at----gttaaatcttc---ccaacaagaatgaacagcatt--t-attttatttgatgtt
attttctacat-aaaaac--------attat-----tgtta----------------atc
caatta--tta------------tttttctctg--cattgtt-tacagcttgatg-----
--atttg-taagacctcatg----aaaaagtgcacaaa--aa-----taaagtttgttgt
g-agaaaattacccagagtacta------tcatttattg----ta--tgtg-aagaaatg
tat--------------tgtatatgaagatgatattcaatc-----------tctcaact
caata--caaaac-----ttaattgat-----t----------aa-aaaaa---------
--------c--aatgtct-gaaaatattgaag-------tgaacaat--atctatt---t
acaaacacaattaat-gaa-aatacaacagaattaaagca-tttaatcaaaa---tc---
-tagcatgttt----aatattttatata--ataatgccttcaatc-atagcgtaatattt
---tatag-ta-gaaaa-tagttta--a----gttaccatttataagcagctgaa-----
-ttc---aggttagtcgat--------------c-tttcaaacagcagat---g------
------------gaaggtctg------------agcgtgcaggt---ctga-gtgtgcgg
gtg------------------------------------gatct----ccggg-------
----cctgcagcttcataatgttg------------------------------------
------------------------------------------------------------
------------------------------------------------------------
------------------------------------------------------------
----------------------------------------------------
>DNA-8-17_DR|1173452
------------------------------------------------------------
------------------------------------------------------------
------------------------------------------------------------
------------------------------------------------------------
------------------------------------------------------------
------------------------------------------------------------
------------------------------------------------------------
------------------------------------------------------------
------------------------------------------------------------
------------------------------------------------------------
------------------------------------------------------------
------------------------------------------------------------
------------------------------------------------------------
------------------------------------------------------------
------------------------------------------------------------
------------------------------------------------------------
------------------------------------------------------------
------------------------------------------------------------
------------------------------------------------------------
------------------------------------------------------------
------------------------------------------------------------
------------------------------------------------------------
------------------------------------------------------------
------------------------------------------------------------
----------------------------------ac--agtaacaataa---cacagtag
cagt-ttaac--aattgt----------taat---aagttctgtattaattact----tt
taag--ttgtt---------ga--aaatcaaaatatcagtc-agtctgcttagaatttac
-aat----atgagc-----tctcttaggttaaagca--atcataatttgcttgtg---at
gtgtat-------tttc---cccagatag------------------aaca---------
---aagg-----ggtct---------ctgccaacactaat----------tgtgcaccaa
a-tgctgcagatattt--------------------------------------------
------------------------------------------------------------
------------------------------------------------------------
------------------------------------------------------------
------------------------------------------------------------
------------------------------------------------------------
------------------------------------------------------------
------------------------------------------------------------
------------------------------------------------------------
------------------------------------------------------------
------------------------------------------------------------
------------------------------------------------------------
------------------------------------------------------------
------------------------------------------------------------
------------------------------------------------------------
------------------------------------------------------------
------------------------------------------------------------
------------------------------------------------------------
------------------------------------------------------------
----------------------------------------------------
>DNA-8-17_DR|1240763
------------------------------------------------------------
------------------------------------------------------------
------------------------------------------------------------
------------------------------------------------------------
------------------------------------------------------------
------------------------------------------------------------
------------------------------------------------------------
------------------------------------------------------------
------------------------------------------------------------
------------------------------------------------------------
------------------------------------------------------------
------------------------------------------------------------
---------------------gcacgctcatacctgca----------------------
-cgcaaagatctgcacttccagacc--------------tatcgtattctc-agacagtg
-ccacct------------------------------------------gctgcacgctc
ag------------------acactttctagcaagta---acatcagacatgccag----
--ttaggttattgat-----tattaaagcgattcctgaaaattacgtaaattttttggc-
-ataaat-caacgtggtgt-aaaatattacactaa------caaactattatttcagtgt
ttgat---ttgatcaaaa-ttagtgt--caaaag-----------------atatcattc
ta----ttatgttttttttttatattatatt--tacagcttgctctta--ttttcagtgt
tattg-tgccattc-tgtgacatatttctagcaa--tgttttctggc---aaaat-----
-------taaaaa----cgttaaagt-aaaaatgttaaaataaaatg---ta-----taa
ta----tatagcctaacgct---attatt-------ttttgaa---------agatattt
tagagcta------tgtaggtctacagtac-------------------------gtatt
actgtatt--atctatctaaaagtgctaccaaagac--aataaaagaaa---cacaataa
cagt-ttcac--aattat----------tatt---acgttttataatgattaca----aa
taagttttttt---------gg--aaatcaaaatttcagtt-aatctgcatagcagttac
-aat----atgagc-----tctctcaggttaaagca--ataataatttgcttgtgg-tgt
gta-----------ttttttcccagatgcatattaca-----attc-aaaa---------
---aggg-----agtct---------ctgccaacactaat--------acagtgtaccaa
a-tgctgcagatatttccac-tg--------------------tcttt--tgcttgagaa
at----gaaaaatctcc---ttaacaagaatgtaaagcatt--t-attttatttgatgtt
attttctatgt-aaaaac--------attat-----tattaatttctaatgaccattatc
caatta--ttat-ttttcg-ccatttttctctg--cattgtt-taaagcttgatg-----
--atttg-taggacctcatgtaaggtactgtacacaaa--aa-----taaagtttgttgt
gaaaaaaattactcagagtacta------taatttat------------------aaatt
tat--------------tgtatatgaagataatatttattc-----------cctcaact
caatac------------------------------------------------------
---------------------------------------gaaacagt-------------
------------------------------------------------------------
------------------------------------------------------------
------------gaaaa-------------------------------------------
-------a-------------------------t--------------------------
------------------------------------------------------------
------------------------------------------------------------
------------------------------------------------------------
------------------------------------------------------------
------------------------------------------------------------
------------------------------------------------------------
----------------------------------------------------
>DNA-8-17_DR|1240764
------------------------------------------------------------
------------------------------------------------------------
------------------------------------------------------------
------------------------------------------------------------
------------------------------------------------------------
------------------------------------------------------------
------------------------------------------------------------
------------------------------------------------------------
------------------------------------------------------------
------------------------------------------------------------
----gagtagggtaaa--------------------------------------------
--------------------------------------------------gctgcaggcc
--------tggagaccca----cactct--------------------------------
-----cacaccagcacattcagacc--------------tatcattttctc-agacagtg
-ccacct-actgttgggtagggtgaagcagcaggtt---cagagacccaactgcacgccc
-a---------accagc-----actttc--------------------------------
------------------------------------------------------------
------------------------------------------------------------
------------------------------------------------------------
------------------------------------------------------------
------------------------------------------------------------
------------------------------------------------------------
------------------------------------------------------------
------------------------------------------------------------
------------------------------------------------------------
------------------------------------------------------------
------------------------------------------------------------
------------------------------------------------------------
------------------------------------------------------------
------------------------------------------------------------
------------------------------------------------------------
------------------------------------------------------------
------------------------------------------------------------
------------------------------------------------------------
------------------------------------------------------------
------------------------------------------------------------
------------------------------------------------------------
------------------------------------------------------------
------------------------------------------------------------
------------------------------------------------------------
------------------------------------------------------------
------------------------------------------------------------
------------------------------------------------------------
------------------------------------------------------------
------------------------------------------------------------
------------------------------------------------------------
------------------------------------------------------------
------------------------------------------------------------
------------------------------------------------------------
----------------------------------------------------
>DNA-8-17_DR|1240765
------------------------------------------------------------
------------------------------------------------------------
------------------------------------------------------------
------------------------------------------------------------
------------------------------------------------------------
------------------------------------------------------------
------------------------------------------------------------
------------------------------------------------------------
------------------------------------------------------------
------------------------------------------------------------
----gagtaaggggaa--------------------------------------------
--------------------------------------------------gctgcaggcc
--------cggagacccaactgcacgcaaagacctgcg----------------------
-cgcacagacctgcacttccaga--------------------------cc-agacagtg
-ccccct-gctgttgggttgggtgaagcggcaggta---cgaagacccaactgcacactc
ag---------accagc-----actttctagcaagtagcaacatcagaaacgccag----
--taaggttattga---tt--attgaagcgattcctgaaaattatcaa-gttttatggc-
-ataaat-caatgtggtgt-aaaatattacactaa------caaagaattatttcagtga
ttgat---ttgatcaaaa-tttgtgt--caaaag-------------------agcatta
tt----ttatg---------------atatt--tacagcttgctctta--ttttatctgt
tattg-taccattc-tgggacaattttctagtaa--tgttttctggc---aaaat-----
---aa-aaaaaaa----ctttaaagt-aaaaaagttcaaataaaatg---cagcctataa
ta----tatag-----caca---attatt-------atttgta---------acatattt
tagtgctg------tataggtctactgtac-------------------------atatt
actgtatt--atctatctgaaagtactaccaaagac--aataacagtaa---tacaataa
cagt-ttacc--aattat----------ttat---aagttctgtaatgattaca----aa
cacg-tttttt---------gg--aaatcaaaatattaattaaatttgcatagaatttac
-aat----atgagc-----tctattaggtgaaatca--aaactaa---------------
---------------tttttttaa---------------------t-taaa---------
---agtg----gg-tct---------ctgccaacactaat--------acagtgtaccaa
a-gactgaagatattcc----ag-----------------tt-ttttt---gctctagaa
at----gaaaaatcttc---ccaataagaatgtaaagcatt--t-attttatttgatgtt
attttctacgt--aaaaa--------ataat-----tatta----------------ctc
caatta--ttat-ttttca-ccatttttccatg--cattgtt-tacaacttg--------
--acttg-taggaccttatg----aaaaagtacacaaa--aa-----taaagtttgttgt
g-agaaaattacttagagta---------ctat-aattg----ta--tgtg-aagaaatt
tat--------------tgtatatgaagataatattcattc-----------cctcaact
caata--cgaaacagtgataaatccttaatgat-----------a-aaaaaac-------
--aacaaca--aatgtct-gaaaatattgaagcaac---tgaacaat--atatatt---t
acaattacaattaat-aaa-aatacaacagtattattgca-ttaaatcaaaaa--tc---
-tagtacgttt----aatatttcatata--ataatctattcaatc-atagcctaatattt
---taaagtag-aaaaa-tagttta--a----attacaatttagaagcagctgaa-----
-atc---aggttagtcgat--------------c-ttttaaacagcaggt---ggcactg
t-----------gaaggtctg------------gaagtgcaggt---ctag-ccgtctga
gcaagcag--------------gtctgagcgtgcggttgggtct----ccgag-------
----cctgcagcttcatactattg------------------------------------
------------------------------------------------------------
------------------------------------------------------------
------------------------------------------------------------
----------------------------------------------------
>DNA-8-17_DR|1240766
------------------------------------------------------------
------------------------------------------------------------
------------------------------------------------------------
------------------------------------------------------------
------------------------------------------------------------
------------------------------------------------------------
------------------------------------------------------------
------------------------------------------------------------
------------------------------------------------------------
------------------------------------------------------------
------------------------------------------------------------
------------------------------------------------------------
------------------------------------------------------------
------------------------------------------------------------
------------------------------------------------------------
------------------------------------------------------------
------------------------------------------------------------
------------------------------------------------------------
------------------------------------------------------------
------------------------------------------------------------
------------------------------------------------------------
------------------------------------------------------------
------------------------------------------------------------
------------------------------------------------------------
------------------------------------------------------------
------------------------------------------------------------
------------------------------------------------------------
------------------------------------------------------------
------------------------------------------------------------
------------------------------------------------------------
--------------------------------------------------------agac
at----gaaaaatctct---ccaacaagaatgtaaagcatt--t-attttgtttgataat
atttt-taagtaaaaaaaa-------aa-------------a--------------attc
caataa--tttt-tgttca-ccatttttctatg--aatcgtt-tacaact---tg-----
--gcatg-taggacctcatg----aaaaagtacataaa--aa-----taaagtttgttgt
g-agaaaagtactcctagtactc------taatttattg----ta--tgtg-aagaaatt
-------------------tatatgaagataatattcaatc-----------cctttact
caata--tgaaacagtgataaatccttaatgat----------ta-aaaaaaacaa--ca
acaacaaca--aatgtct-gaaaatattgaagtaac---tgaacaat--atctatt---t
acaaatgccattatt----------aacagaattaatgca-ttaaatcaaaa---tc---
-tagtatgttt----aatatttcatata--ataatgtattcaatc-atagcgtaatgttt
---tatagtag-aaaaa-tagttta--a----gtcacaatttataagcagctgaa-----
-ttc---aggttagtcaat--------------c-ttttaaacagcgggtagcgacattg
t-----------gaaggtctg------------gaagtgcagat---cttg-ctgtctga
gcgagcag--------------gtctgagagtgtggttgggtct----------------
------------------------------------------------------------
------------------------------------------------------------
------------------------------------------------------------
------------------------------------------------------------
----------------------------------------------------
>DNA-8-17_DR|1240767
------------------------------------------------------------
------------------------------------------------------------
------------------------------------------------------------
------------------------------------------------------------
------------------------------------------------------------
------------------------------------------------------------
------------------------------------------------------------
------------------------------------------------------------
------------------------------------------------------------
------------------------------------------------------------
----gagtaagggaaa--------------------------------------------
--------------------------------------------------gctgcaggcc
--------cggagacccaactgcacgctcagacctgcg----------------------
-cgcacagacttgcacttccaga--------------------------cc-agacagtg
-ccctct-gctgttgggttgggtgaagcagcaggta---cggagacccaactgcacactc
ag---------accagc-----actttctagcaagtagcaacatcagaaacgccag----
--taaggttattga---tt--attaaagcgattcctgaaaattaccaa-gttttatggc-
-ataaat-taatgtggtgt-aaaatattacactaa------caaacaattatttcagtgt
ttgat---ttgatcaaaa-ttagtgt--caaaag-------------------agcatta
tt----ttata---------------atatt--tacagcttggactta--ttttatgtat
tattgctactgttcttgggacaattttctaacaa--tgttttctggc---aaaat-----
---aa-aaaaaaa----ctttaaagt-aaaaatgttaaaataaaatg---taggc-----
------tatag-----caca---attatt-------aattgta---------acgtattt
aagtgctg------tataggtctactgttc-------------------------atatt
actgtatt--atctatctgaaagtgctatgaaagac--aataacagtaa---cacaataa
cagt-ttatc--aattat----------ttat---aagttctgtaatgattaca----aa
cacg-tttttt---------gg--aaatcaaaatatcagtt-aatctgcatagaatttac
-aat----atgagc-----tctcttaggtgaaatca--aaaataatttgattgtgg-tgt
gta-----------ttttttcccaaatttatattac------attt-aaaa---------
---agtg----gg-tct---------ctgccaacactaat--------acaatgtgccaa
a-gactgcagatatttc--c-ag-----------------tt-ttt--------------
-------aaaaatctcc---ccaataggaatgtaaagcatt--t-----------atgtt
att---tgcgt--aaaaa--------ataat-----tttta----------------ctc
caatta--ttat-ttttca-caatttttctatg--cattgtt-tacaacttg--------
--acttg-taggacctcatg----aaaaaatacacaaa--aa-----taaagtttgttgt
g-agacaattacttagagta---------ctat-aattg----ta--tgtg-aagaaatt
tat--------------tgtatatgaagataatattcatta-----------actcaact
caata--tgaaacagtgataaatcctcaataat-------------gaaaaac-------
--aacaaca--aatgtct-gaaaatattgaagtaac---agaacaat--atctatt---t
acaaatacaattaat-aaa-aatacaacagaattaatgcatttgaatcaaaaa--tc---
-tagtatgttt----aatatttcatata--ataatctattcaatc-atagcctaatattt
---tatagtag-aaaaa-tagtttc--a----attacaatttagaagcagctgaa-----
-atc---aggttagtcgat--------------c-ttttaaacagcaggt---ggcactg
t-----------gaaggtctg------------gaagtgcaggt---ctag-ctgtctga
gcgagcag--------------gtctgagcgtgcagttgggtct----acggg-------
----cctgcagcttcatactattg------------------------------------
------------------------------------------------------------
------------------------------------------------------------
------------------------------------------------------------
----------------------------------------------------
>DNA-8-17_DR|1240768
------------------------------------------------------------
------------------------------------------------------------
------------------------------------------------------------
------------------------------------------------------------
------------------------------------------------------------
------------------------------------------------------------
------------------------------------------------------------
------------------------------------------------------------
------------------------------------------------------------
------------------------------------------------------------
----gaggaaggtgaa--------------------------------------------
--------------------------------------------------gctgcaggcc
--------cggagacccaactgcacgctcagacctgcg----------------------
-cgcacagtcctgcacttccagacc--------------tatcgttttctc-agacagtg
-ccacct-gctgttgggttgagtgaagcagcaggta---cagagacccgactctacgctc
a--------------gc-----actttgtagcaagtaggaacattagaaacgccgga---
---aaggttattga---tt--attaaagcatttcctaaaaattaccag-gttttat----
-ataaat-caatatggtgt-aaaatattacactaa------caaacaatcatttcagtgt
ttgat---ttgatcaaaa-tttgtct--caaaag-------------------agcatta
tt----ttatc---------------atatt--tacagcttgctctta--ttttatatat
tattg-taatattc-tgggacaattttctagcaa--tgttttctggc---aaaaa-----
------taaaaaa--aactttaaagt-aaaaatgttaaaataaaacg---ta-----tat
ta----tataa-----cgta---attatt-------atttgaa---------acatattt
tagtgcta------tgtaggtctacagtac-------------------------gtatt
actgtatt--atctttctgaaagtgttatcaaagac--aataactgtaa---cacaataa
cagt-ttatc--aattat----------tgat---aagttctgaaatgattaca----aa
ta-agtttttt---------gg--aaatcaaaa-atttgtt-actctgcatagaatttac
-aat----atgagc-----tct--taagttaaagca--aaaataatttgcttgtgg-tct
gtat----------ttttttcctagattgatattaca-----attt-aaaa---------
---agca----gg-tct---------ctgccaacactaat--------acagtgcaccaa
a-tattgcaaatactt---c-at--------------------ttttt--tgctctagaa
at----gaaaaatctcc---ccaacaagaatgtaaagcatt--t-attttat-----gtt
attttctacgt--aaaaa--------aaataat---tatta----------------ctc
cagtta--tcat-ttttta-ccatttttctctg--cattgtt-tacaacttga-------
---cttg-taggacctcaag----aaaaagtacac-aa--aa-----taaagtttgttgt
g-agaaaattacccagagtacta------taattcattgtagcta--tgtg-aagaagtt
tat--------------tgtaa--gaagataatattaattt-----------tctcaacg
taata--cgaaacagtgataaatcattgataaaacagtgtaaatt-aaaaaac-------
--aacaaca--aatgtct-ggaaatattgaagtaac---tgaacaat--atctatt---t
acaaatagaaatgat-aaa-aatactacagaattaatgca-ttaaatctaaa---tc---
-tagtatgttt----aatatttcatata-tgtattttattcaatc-atagcgtaatattt
---taaagtag-aaaaa-ttgtt----t----gttacaatttagaagcagctgaa-----
-tttaaaaggttagtcgat--------------c-ttttaaacagcaggt---gacactg
t-----------gagggtctg------------caagtgcaggt---ctag-ccgtctga
gctagcag--------------atctgagcgtgtggttag--------------------
--------cagcttcataatgttg------------------------------------
------------------------------------------------------------
------------------------------------------------------------
------------------------------------------------------------
----------------------------------------------------
>DNA-8-17_DR|1240769
------------------------------------------------------------
------------------------------------------------------------
------------------------------------------------------------
------------------------------------------------------------
------------------------------------------------------------
------------------------------------------------------------
------------------------------------------------------------
------------------------------------------------------------
------------------------------------------------------------
------------------------------------------------------------
----gactaaggggaa--------------------------------------------
--------------------------------------------------gctgcaggcc
--------cggagacccaactgca------------------------------------
-cgcacagacctgcacttccaga--------------------------cc-agacagtg
-ccccct-gctgttgggttgggtgaagcggcaggta---cggagacccaactgcacactc
ag---------accagc-----actttctagcaagtagcaacatcagaaacgccag----
--taaggttattga---tt--attaaagcgattcctgaaaattatcaa-gttttatggc-
-ataaat-caatgtggtgt-aaaatattacactaa------caaataattatttcagtgt
ttgat---ttgattaaaa-ttagtgt--caaaag-------------------agcatta
tt----ttatg---------------atatt--tgcagcttgctctta--ttttatctat
tattg-taccatt----gtacaattttctagcaa--tgttttctggc---aaaat-----
--aaa-agaaaaa----atttaaagt-aaaaaagttaaaataaaatg---cagcctata-
-a----tatag-----cgca---attatt-------atttgta---------acatattt
tagtgctg------tataggtctactgtac-------------------------atatt
tctgtatt--atctatctaagagtgctacctaagac--aataacagtaa---cacaataa
cagt-ttatc--aattat----------ttac---aagttatgtaataattaca----aa
catg-tttttt---------gg--aaatcaaaatatcaattaaatttgcatagaatttac
-aat----atgagc-----tctattaggtgaaatca--aaactaa---------------
----------------ttttttaa---------------------t-taaa---------
---agtg----gg-tct---------ctgccaacactaat--------acagtgtatcaa
a-gactgaagata-ttc--c-ag-----------------tt-ttttt---gctctagaa
at----gaaaaatcttc---ccaacaagaatgtaaagcatt--t-attttatttgatgtg
attttctacgt--aaaaa--------ataat-----tatta----------------ctc
caatta--ttat-ttttca-ccatttttccatg--cattgtt-tacaacttg--------
--acttg-tagga-cttatg----aaaaagtacacaaa--aa-----taaagtttgttgt
g-agaaaattacttagagta---------ctat-aattg----ta--tgtg-aagaaatg
tat--------------tgt------agataatatttattc-----------cctcaact
caata--cgaaacagtgataaatccttaatgat-----------a-aaaaaac-------
--aacaaca--aatgtct-gaaaatattgaagcaac---tgaacaat--atatatt---t
acaaatacaattaa--aaa-aatacaacagaattattgca-ttaaatcaaaaa--tc---
-tagtacgttt----aatatttcatata--ataatctattcaatc-acagcctaatattt
---tatagtag-aaaaa-tagttta--a----attacaatttagaagcagctgaa-----
-atc---aggttagtcgat--------------c-ttttaaacagcaggt---ggcactg
t-----------gaaggtctg------------gaagtgcaggt---ctag-ccgtctg-
------------------------------------------------------------
------------------------------------------------------------
------------------------------------------------------------
------------------------------------------------------------
------------------------------------------------------------
----------------------------------------------------
>DNA-8-17_DR|1257545
------------------------------------------------------------
------------------------------------------------------------
------------------------------------------------------------
------------------------------------------------------------
------------------------------------------------------------
------------------------------------------------------------
------------------------------------------------------------
------------------------------------------------------------
------------------------------------------------------------
------------------------------------------------------------
------------------------------------------------------------
------------------------------------------------------------
------------------------------------------------------------
------------------------------------------------------------
--------------------------acagcaggtg--------------------gcac
tg----------------------------------------------------------
--taaaggtctgga-------agt------------------------------------
-gcaggtc---------------------------------tag-c--------------
-----agtctgaacgagc------------------------------------------
--------------------------agatctg---agcgtgcagttg------------
------------------------------------gttctccgggc-------------
------------------------------------------------------------
-----ctgcag-------------------------cttcata-----------------
------------------------------------------------------------
----------------------ctattg--------------------------------
------------------------------------------------------------
------------------------------------------------------------
------------------------------------------------------------
------------------------------------------------------------
------------------------------------------------------------
------------------------------------------------------------
------------------------------------------------------------
------------------------------------------------------------
------------------------------------------------------------
------------------------------------------------------------
------------------------------------------------------------
------------------------------------------------------------
------------------------------------------------------------
------------------------------------------------------------
------------------------------------------------------------
------------------------------------------------------------
------------------------------------------------------------
------------------------------------------------------------
------------------------------------------------------------
------------------------------------------------------------
------------------------------------------------------------
------------------------------------------------------------
------------------------------------------------------------
------------------------------------------------------------
----------------------------------------------------
>DNA-8-17_DR|1257546
------------------------------------------------------------
------------------------------------------------------------
------------------------------------------------------------
------------------------------------------------------------
------------------------------------------------------------
------------------------------------------------------------
------------------------------------------------------------
------------------------------------------------------------
------------------------------------------------------------
------------------------------------------------------------
----gagtaaggggaa--------------------------------------------
--------------------------------------------------gctgcaggcc
--------cggagacccaactgcacgctcagaccaacg----------------------
-agcacagatctgcacttccaga--------------------------cc-agacactg
-ccctct-gctgttgggttgggtgaagcggcaggta---cggagacccaactgcac----
-----------accagc-----actttcttgtaagtagcaacatcagaaacgccag----
--taaggttattga---tt--attaaagcgattcctgaaaattaccaa-gttttatgac-
-ataaat-caatgttgtgt-aaaatattacactaa------caaacaattaattcagtgt
ttgat---ttgatcaaaa-ttagtgt--caaaag-------------------agcatta
tt----ttatg---------------atatt--taaagcttgctatta--ttttatgtat
tattg-tactattc-tgggacaattttctagcag--tgttttctggc---aaaat-----
--aaa-aaaaaaa----ctttaaagt-aaaaatgttaaaataaaatg---taggctataa
ta----tatag-----caca---attatt-------atttgta---------acctattt
tagtgctg------tataggtcaacagtac-------------------------atatt
actgtatt--atctatctaaaagtgctacaaaagac--aataacagtg------------
------tatc--aattat----------ttat---aagttctgtaatgattaca----aa
cacgttttttt---------gg--aaattaaaatatcagtt-aatctgcatagaatttac
-aat----atgagc-----tctcttaggtgagatca--ataataatttgcttgtgg-tgt
gtat----------gttttccccagattgatattac------attt-aaaa---------
---agtg----gg-tct---------ctgccaacaataat--------acaatgtaccaa
a-gacttcagatatttc--c-ag-----------------tt-tttt----tgctc--ta
at----gaaaaatctcc---ccaataagaatataacgcatt--t-----------atgtt
attttctacgt--aaaaa--------ataat-----tatta----------------ctc
caatga--ttat-ttttca-caatttttctatg--cattgtt-tacaacttg--------
--acttg-taggacctcatg----aaaaagtaca-aaa--aa-----taaagtttgttgt
g-agaaaactacttagagtaatatataatttat-aattg----ta--tgtgtatgaaatt
tat--------------tgtatatgaagataatattcattc-----------cctcaact
caata--cgaaacagtgataaatccttaatagt-------------aaaaaac-------
--aacaaca--aatgtct-gaaaatattgaagtaac---tgaacaat--atctatt---t
aca---------aat-aaa-aatacaacagaattaatgca-ttaaatcaaaaa--tg---
-tagtatgttt----aatatttcatata--ataatctattcaatc-atagcctaatattt
---tatagtaa--aaat-tagttta--a----attacaatttagaagcagctgaa-----
------------------------------------------------------------
------------------------------------------------------------
------------------------------------------------------------
------------------------------------------------------------
------------------------------------------------------------
------------------------------------------------------------
------------------------------------------------------------
----------------------------------------------------
>DNA-8-17_DR|1257547
------------------------------------------------------------
------------------------------------------------------------
------------------------------------------------------------
------------------------------------------------------------
------------------------------------------------------------
------------------------------------------------------------
------------------------------------------------------------
------------------------------------------------------------
------------------------------------------------------------
------------------------------------------------------------
------------------------------------------------------------
------------------------------------------------------------
---------------------------tcagacctgcg----------------------
-tgcacaaacctgcacttccagact---------------------------agacaatg
-ccccct-gctgttgggttgggtgaagcggcagcta---cggagacccaactgcacactc
ag---------accagc-----actttctagcaagtagcaacatcagaaacgccga----
--taaggttattga---tt--attaaagcgattccggaaaattaccaa-gttttatggc-
-ataaat-caatgtgatgt-taaatattacactaa------caagcaattatttcagtgt
ttgat---tttatcaaaa-ttagtgt--caaaag-------------------agcatta
tt----ttatg---------------atatt--tacagcttgctctta--ttttatgtat
tattg-taccaatc-tgggacaattttctagcaa--tgttttctggc---aaaat-----
------aaaaaaa----ctgtcaagt-aaaaatgttaaagtaaaatg---ta-----taa
aa----tatag-----caca---attatt-------atttgta---------acatattt
tagtgctg------tatagatctactgtac-------------------------atgtt
acagtatt--atctttctgaaagtgctactaaagac--aataacagtaa---cacaaata
cagt-ttatc--aattat----------ttat---aagttatgtaatgatt-ca----aa
cacg-tttttt---------gg--aaatcaaaatatcagtt-aatctgcatagaatttac
-aat----atgagc-----tctcttgggtgaaatca--aaaataatttgcttgtgg-tgt
gta-----------ttttttcccagattgatattaca-----attt-aaaa---------
---agtg----gg-tct---------ctgccaacactaat--------acaatgtgccaa
a-gactgcagatatttc--c-ag-----------------tt-ttttt---gctctagaa
at----gaaaaatctcc---caaataagaatgtaaagtatt--t-attttatttaatgtt
attttctacgt---aaaa--------ataat-----taata----------------ctc
caatta--ttat-ttttca-ccctttttctctg--cattgtt-tacaacttg--------
--acttg-tagggcctcatg----aaaaagtacaca------------------------
----aaaattactccgagtacta------taatttattg----ta--tgtg-aagaaatg
tat--------------tgtatatgaagataatattcactt-----------cctcaact
caata--cgaaacagtgataaatctttaatgat-------------aaaaaaa-------
--------------gtct-gaaaatattgaagtaac---tgaacaat--atctatt---t
acaaatacagttaat-aaa-aatacaacagaattaatgca-taaaatcaaaaa--tc---
-gagtattttt----aatatttcatata--ttaatctatttaatc-atagcctaatattt
---tatagtag-aaaaa-taattta--a----aatataatttagaagcagctg-g-----
-atc---aggttagtcgat--------------c-ttttaaacagcaggt---ggcactg
t-----------gaaggtctg------------gaagtgcaggt---ctag-ccgtctga
gccagcag--------------gtctgagcatgcagttgggtctg---cggagtaaagg-
-gaagctgcaggcccggaa-----ac----------------------------------
------------------------------------------------------------
------------------------------------------------------------
------------------------------------------------------------
----------------------------------------------------
>DNA-8-17_DR|1311379
------------------------------------------------------------
------------------------------------------------------------
------------------------------------------------------------
------------------------------------------------------------
------------------------------------------------------------
------------------------------------------------------------
------------------------------------------------------------
------------------------------------------------------------
------------------------------------------------------------
------------------------------------------------------------
-------------gaa--------------------------------------------
--------------------------------------------------gctgcaggcc
--------cggagacccaactgcacact--------------------------------
-----cagaactccacttccagacc--------------tatcgttttctc-tgacactg
-ccacat-gctgttgggttgagtaaagtggcaggta---caaaaacccaactgcatgctc
ag---------accagt-----actttctagcaagtagcaacatcggacatttgag----
--taaggttattgat-ttt--attaaat--------------------------------
--------caatgtggcat---cttattacaccaa------caaacaattatttcagtgt
ttgat---ttgatcaaaa-ttagtgt--caaaac-------------------agcatta
ca----ttatg---------------atatt--tacagcttgctt-----ttttctgtgt
ttttg-tacctttc-tggaacaattttctagcaa--tattttctggc---aaaat-----
-------aaaaaa----ctttaaagt-aaaaatactaaaataaaatg---ta-----taa
t----------------gca---attatt-------atttata---------acatattt
taa--------------tggtctactgtacg-------------------------tatt
actgtatt--atctatctgaaagtgctagcacaggaa-aataacagtaa---cacaataa
cagt-ttaac--aattgt----------tgataagaagttctgtaataactacg----aa
taaga----------------------ataatatgaataat-aacctgcatagaatttac
-aat----atgagc-----tctcttacgttaaagca--taaataattggcttgtga-ctt
gtgttt-------t-ttttccc--------------------------------------
----------------------------------------------------------ag
a-tgttgcagatatccc--c-ag-----------------tt-ttttt---gctagagaa
gt----taaaaatttcc---tcgacaagaatgtaaagtatt--t-attttattag-----
attttccacgt--aatat--------ataat-----tttta----------------atc
caatta-----t-ttttca-caatttttcttaaaccattgtt-tacagctgggtg-----
--acatt-taggacctcata----aaaaagtacacaaa----------------------
----aaaattactcataatacca------taacttattg----ca--tgtg-aagaaa--
-------------------------gagataatattcattc-----------cctcaact
caatactaaacagtgtgataaatctttaattat----------ta-aaaat---------
----------aaatgact-gaaaataatgaaataac---cgaacaaa--atctatt---g
acaaatacaattaat-aaa-aatacaacaaaattaatgca-ttaaatcataa---tc---
-tagtatgttt----aatattttatata--gtaatgtattcagtc-atagcgtaatattt
---tatagtaa-aaaaa-ttgtgta--a----gttacagttgataagcagttgaa-----
-ctc---aggttaggaaat--------------c-tttcagacagcaggt---cgcactg
tctgagaaaacaataggtctg------------gaagtgcaggt------------ctga
g----------------------------cgtgaagttggatct----ccggg-------
----cctgcagcttcatactgttg------------------------------------
------------------------------------------------------------
------------------------------------------------------------
------------------------------------------------------------
----------------------------------------------------
>DNA-8-17_DR|1311380
------------------------------------------------------------
------------------------------------------------------------
------------------------------------------------------------
------------------------------------------------------------
------------------------------------------------------------
------------------------------------------------------------
------------------------------------------------------------
------------------------------------------------------------
------------------------------------------------------------
------------------------------------------------------------
------------------------------------------------------------
------------------------------------------------------------
------------------------------------------------------------
------------------------------------------------------------
------------------------------------------------------------
------------------------------------------------------------
------------------------------------------------------------
------------------------------------------------------------
------------------------------------------------------------
------------------------------------------------------------
------------------------------------------------------------
------------------------------------------------------------
------------------------------------------------------------
------------------------------------------------------------
------------------------------------------------------------
------------------------------------------------------------
------------------------------------------------------------
------------------------------------------------------------
------------------------------------------------------------
------------------------------------------------------------
------------------------------------------------------------
------------------------------------------------------------
------------------------------------------------------------
--------ttgt-ttttca-ccatttttctctg--cattgtt-tacagcttgatg-----
--acttg-taggacctcatg---------------aaa--aa-----taaagtttggtgt
gaaaaaaaatacacagagtatta------taatttattt----tt--tgtg-aagaaatt
tat--------------tgtatatgaagataatattcattc-----------ccttaact
caata--ggaaacagtgataaatccttaatgat---------tta-aaaaaaa-------
--aacaata--aacgtct-gaaaatatttaagtaac---tgaacaat--atctatt---t
acaaatacaattaat--aa-aataaaacagaattaatgca-ttaaat-------------
-aaagatgttt----aatattttatata--atgatggattcaatc-atagcgtaatattt
---tatagaag--aaaa-cagttta--a----gttaca-----taagcagctaaa-----
-ttc---aggttagtcgat--------------c-tgtcaaacagcaggt---ggcacaa
tctgaaaaaatgataggtctg------------gaagtgcaggt---ctag-ccgtctga
gcgtgcag--------------gtctgagcatgcagttgggtct----ccggg-------
----cctgcaactttataatgttg------------------------------------
------------------------------------------------------------
------------------------------------------------------------
------------------------------------------------------------
----------------------------------------------------
>DNA-8-17_DR|1311381
------------------------------------------------------------
------------------------------------------------------------
------------------------------------------------------------
------------------------------------------------------------
------------------------------------------------------------
------------------------------------------------------------
------------------------------------------------------------
------------------------------------------------------------
------------------------------------------------------------
------------------------------------------------------------
------------------------------------------------------------
------------------------------------------------------------
------------------------------------------------------------
------------------------------------------------------------
------------------------------------------------------------
------------------------------------------------------------
------------------------------------------------------------
------------------------------------------------------------
------------------------------------------------------------
------------------------------------------------------------
------------------------------------------------------------
------------------------------------------------------------
------------------------------------------------------------
------------------------------------------------------------
------------------------------------------------------------
------------------------------------------------------------
------------------------------------------------------------
------------------------------------------------------------
------------------------------------------------------------
------------------------------------------------------------
------------------------------------------------------------
------------------------------------------------------------
------------------------------------------------------------
------------------------------------------------------------
------------------------------------------------------------
------------------------------------------------------------
------------------------------------------------------------
------------------------------------------------------------
--------------------aaaatattgaagtaac---taaacaat--atctatt---t
acaaatacaattaat-aaa-aatacaacagaattaatgc------atcaaaa---tc---
-tagtatgttc----aatattttatata--ataatgtattcaatc-atagcgtaatattt
---cagagtag-aaaaa-tagttt--------gttacaatttataagcagctgaattgga
attc---aggttagtcgat--------------c-tttcaaacagcaggt---ggcactg
---------------------------------gaagtgcagat---caag-ccgtctga
gcgtgcag--------------gtctgagcgtgcggttgggtct----ctggg-------
----cctgcagcttcataatgttg------------------------------------
------------------------------------------------------------
------------------------------------------------------------
------------------------------------------------------------
----------------------------------------------------
>DNA-8-17_DR|1373274
------------------------------------------------------------
------------------------------------------------------------
------------------------------------------------------------
------------------------------------------------------------
------------------------------------------------------------
------------------------------------------------------------
------------------------------------------------------------
------------------------------------------------------------
------------------------------------------------------------
------------------------------------------------------------
----gagtaaggggaa--------------------------------------------
--------------------------------------------------gctgcaggcc
--------cggagacccaactacacgctcagacctgcg----------------------
-cgcacagacctgcacttccaga--------------------------cc-agacagtg
-ccccct-gctgttgggttgggtgaagcggcaggta---cggagacccaactgcacactc
ag---------accagc-----actttctagcaagtagcaacatcagaaacgccag----
--taaggttattga---tt--attaaagcgattcctgaaaattaccaa-gttttatgac-
-ataaat-caatgtggtgt-aaaatattacactaa------caaagaattatttcagtgt
ttgat---ttgatcaaaa-ttagtgt--caaaag-------------------agcatta
ttattattatg---------------atatt--tacagcttgctctta-tttttatctat
tattg-taccattc-tggaacaattttctaacaa--tgtttt-tggc---aatat-----
---aa-aaaaaaa----ctttaaagt-aaaaaagttaaaataaaatg---cagcctat--
----------------cgaa---attatt-------atttgta---------acatattt
tagtgctg------tataggtctactgtac-------------------------atatt
actgtatt--atctatctgaaagtgctaccaaagac--aataacggtaa---cacaataa
cagt-ttatc--aattat----------ttac---aagttctgtaatgattaca----aa
cacgttttttt---------gg--aaatcaaaatatcaattaaatttgcatagaatttac
-aat----atgagc-----tctattaggtgaaatca--aaactaatttgcttgtgg-tgt
gta-----------ttttttctcagattgatattaca-----attt-aaaa---------
---agtg----gg-tct---------ctgccaacactaat--------acagggtaccaa
a-gactgcagatatttc--c-ag-----------------tt-ttttt---gctctagaa
at----gaaaaatctcc---ccaataagaatgtaaagcatt--t-attttatttgatgtt
attttctacgt-aaaaaa--------ataat-----tatta----------------ctc
caatta--ttat-ttttca-ccatttttccatg--cattg-t-tacaacttg--------
--acttg-taggaccttatg----aaaaagtacacaaa--aa-----taaagtttgtcgt
g-agaaaattacttagagta---------ctat-aattg----ta--tgtg-aagaaatt
tat--------------tgtatatgaagataatattcattc-----------cctcaact
caata--cgaaacagtgataaatccttaatgat-----------a-aaaaaac-------
--aacaaca--aatgtct-gaaaatattgaagcaac---tgaacaat--atctatt---t
acaaatacaattaat-aaa-aatacaacagaattattgca-ttaaatcaaaaa--tc---
-tagtacgttt----aatatttcatata--ataatctattcaatc-acagcctaatattt
---taaagtag-aaaaa-tagttta--g----attacaatttagaagcagctgaa-----
-atc---aggttagtcgat--------------c-ttttaaacagcaggt---ggcactg
t-----------gaaggtctg------------gaagtgcaggt---ctag-ccgtctga
gcgagcag--------------gtctgagcgtgcggttaggtct----ccggg-------
----cctgcagctttatactattg------------------------------------
------------------------------------------------------------
------------------------------------------------------------
------------------------------------------------------------
----------------------------------------------------
>DNA-8-17_DR|1373275
------------------------------------------------------------
------------------------------------------------------------
------------------------------------------------------------
------------------------------------------------------------
------------------------------------------------------------
------------------------------------------------------------
------------------------------------------------------------
------------------------------------------------------------
------------------------------------------------------------
------------------------------------------------------------
----gagtaagggaaa--------------------------------------------
--------------------------------------------------gctgcaggcc
--------cggagacccaactgcacgctcagacctgcg----------------------
-cgcacagacctgcacttccaga--------------------------cc-agacagtg
-ccccct-gctgttaggttgggtgaagcggcaggta---cggagacccaactgcacactc
ag---------accagc-----actttctagcaagtagcaacatcagaaacgccag----
--taaggttattga---tt--attaaagcgattcctgaaaattatcaa-gttttatggc-
-ataaat-taatgtggtgt-aaaatattacactaa------caaagaattatttcagtgt
ttgat---ttgatcaaaa-tttgtgt--caaaag-------------------agcatta
tt----ttatg---------------atatt--tacagcttgctctta--ttttatctat
tattg-taccattc-tgggaccattttctagcaa--tgttttctggc---aaaat-----
---aa-aaaaaaa----ctttaaagt-aaaaaagtttaaataaaatg---cagcctataa
ta----tatag-----cgca---aatatt-------atttgta---------acatattt
tagtgctt------tataggtctactgtac-------------------------gtatt
tcagtatt--atctatctaagagtgctacctaagac--aataacagtga---cacaataa
cagt-ttatc--aattat----------ttac---aagttatgtaatgattaca----aa
catg-tttttt---------gg--aaatcaaaatatcaattaaatttgcatagaatttac
-aat----atgagc-----tctcttaggtgaaatca--aaactaa---------------
---------------tttttttta---------------------t-taaa---------
---agtg----gg-tct---------ctgccaacactaat--------acagtgtaccaa
a-gactgcagatatttc--c-at-----------------tt-ttttt---gctctagaa
at----gaaaaatctcc---ccaataagaatgtaaagcatt--t-attttatttgatgtt
attttttacgt--aaaaa-------cataat-----tatta----------------ctc
caatta--ttac-ttttca-ccatttttccatg--cattgtt-tgcaacttg--------
--acttg-taggaccttatg----aaatagtacacaaa--aa-----taaagttggttct
g-agaaaattacctagagta---------ctat-aattg----ta--tgtg-aagaaatt
tat--------------tgtatatgaagataatattcattc-----------cctcaac-
------------------taaatccttaatgat-----------a-aaaaaac-------
--aacaaca--aatgttt-gaaaatattgaagcaac---tgaacaat--atatatt---t
acaaatacaattaat-aaa-aatacaatagaattattgta-ttaaatcaaa----tc---
-tagtacgttt----attatttcatata--ataatctattcaatc-acagcctaatattt
---tatagtac-aaaaa-tagttta--a----attacaatttagaagcagctgaa-----
-aac---aggttagtcgat--------------c-ttttaaacagcaggt---ggcactg
t-----------gaaggtctg------------gaagtgcaggt---ctag-ccgtctga
gcgagcag--------------gtctgagcgtgcggttgggtct----ccggg-------
----cctgcagcttcatactattg------------------------------------
------------------------------------------------------------
------------------------------------------------------------
------------------------------------------------------------
----------------------------------------------------
>DNA-8-17_DR|1373276
------------------------------------------------------------
------------------------------------------------------------
------------------------------------------------------------
------------------------------------------------------------
------------------------------------------------------------
------------------------------------------------------------
------------------------------------------------------------
------------------------------------------------------------
------------------------------------------------------------
------------------------------------------------------------
------------------------------------------------------------
------------------------------------------------------------
------------------------------------------------------------
------------------------------------------------------------
-c----------------------------------------------------------
------------------------------------------------------------
---------------------act------------------------------------
------------------------------------------------------------
------------------------------------------------------------
------------------------------------------------------------
------------------------------------------------------------
------------------------------------------------------------
------------------------------------------------------------
------------------------------------------------------------
------------------------------------------------------------
------------------------------------------------------------
------------------------------------------------------------
-aat--------------------------------------------------------
------------------------------------------------------------
------------------------------------------------atagtgcaccaa
a-tgctgccgatatttttag-ta--------------------ttttt--ttctctagaa
atgaaaaaaaaa-------atcaacaagaatgtaaagcatt--t-atttcatttgatgtt
attttctacat--aatga--------ataat-----tatta----------------atc
caatta--ttat------------ttttctctg--cattgtt-tacagctcggtg-----
--acttg-taggacctcatg----aaaaagtacacaaa--aa-----taatgtttgttgt
g-agaaaattactctgagtacta------taagttattg----aa--cgtg-aagaaa--
-------------------------gagataatattccttc-----------cctcaact
caatactaaacagtgtgataaatccttacagtt----------aa-caaaaactag----
----------aaatgact-gaaaatatttaggtaac---tgaacaat--atctgtt---c
acaaatacaattgat-aaa-aatacaacagaattaatcta-ttacatcatat---tc---
-tagtgagttt----aatatttcatcta--ataatgtattcaatc---agcgtaatattt
---taaagtag-aaaaa-------------------------------------------
---------------------------------t--------------------------
------------------------------------------------------------
------------------------------------------------------------
------------------------------------------------------------
------------------------------------------------------------
------------------------------------------------------------
------------------------------------------------------------
----------------------------------------------------
>DNA-8-17_DR|1373277
------------------------------------------------------------
------------------------------------------------------------
------------------------------------------------------------
------------------------------------------------------------
------------------------------------------------------------
------------------------------------------------------------
------------------------------------------------------------
------------------------------------------------------------
------------------------------------------------------------
------------------------------------------------------------
----gagtaaggggaa--------------------------------------------
--------------------------------------------------gctgcaggcc
--------cggagacccaactgcacgctcagacctgcg----------------------
-agcacagaactgcacttccaga--------------------------cc-agacagtg
-ccccct-gctgttgggttgggtgaagcggcaggta---cgaagacccaactgcacactc
ag---------accagc-----actttctagtaagtagcaacatcagaaaagccag----
--taaggttattga---tt--attaaagcgattcctgaaaattaccaa-gttttatgac-
-ataaat-caatgtggtgt-aaaatattacactaa------caaacaattattt--gtgt
ttgat---ttgattaaaa-ttagtgt--caaaag-------------------agcatta
tt----ttatg---------------atatt--taaagcttgctatta--ttttaagttt
tattg-tcctattc-tggaacaattttgtagcaa--tgttttctggcaaaaaaaa-----
--aaa-aaaaaaa----ctttaaagt-aaaaatgttaaaataaaatg---taggctataa
ta----tatag-----aaca---attatt-------atttgta---------acgtattt
tagtgctg------tataggtcaacagtac-------------------------atatt
actgtatt--atctatctgaaagtgctacgaaagac--aataacagtg------------
------tatc--aattat----------ttat---aagttctataatgattaca----aa
cacg-tttttt---------gg--taatcaaaatatcagtt-aatctgcatagaatttac
-aat----atgagc-----tctcttaggtgaaatca--aaaataatttgcttgtgg-agt
gtat----------ttttt-cccagattgatattac------atttaaaaa---------
---agtg----gg-tct---------ctgccaacaataat--------acaatgtaccaa
a-gactgcagatatttc--c-ag-----------------tt-tttt----gctctagta
at----gaaaaatcttc---ccaataagaatataaagcatt--t-----------atgtt
attttctacgt--aaaaa--------ataat-----tatta----------------ctc
caatta--ttat-ttttca-caatatttctatg--cattgtt-tacaacttg--------
--acttg-taggacctcatg----aaaaagtaca-aca--aa-----taaagtttgttgt
g-agaaaattacttagagta---------ctat-aattg----ta--tgtgtatgaaatt
tat--------------tgtatatgaagataatattcattc-----------cctcaact
caata--cgaaacagtgataaatccttaatagt-------------aaaaaac-------
--aacaac-------------aaatattgaagtaac---tgaacagt--atctatt---t
acaaatacaattaat-aaa-aatacaacagaattaatgca-ttaaatcaaaaa--tc---
-tagtatgttt----aatatttcatata--ataatctattcactc-atagcctaatattt
---tatagtag--aaaa-tagttta--a----attacaatttagaggcagctgaa-----
-atc---aggttagtcgat--------------c-ttttaaacagcaggt---ggcactg
t-----------gaaggtctg------------gaagtgcaggt---ctag-cag-ctga
acgagcag--------------gtctgagcgtgcagttgggtct----ccggg-------
----cctgcagcttcatactattg------------------------------------
------------------------------------------------------------
------------------------------------------------------------
------------------------------------------------------------
----------------------------------------------------
>DNA-8-17_DR|1373278
------------------------------------------------------------
------------------------------------------------------------
------------------------------------------------------------
------------------------------------------------------------
------------------------------------------------------------
------------------------------------------------------------
------------------------------------------------------------
------------------------------------------------------------
------------------------------------------------------------
------------------------------------------------------------
----gagtaaggtgag--------------------------------------------
--------------------------------------------------gctgcagacc
--------cggagacccaactgcacgctcagacctgcg----------------------
-tgcacagacctgcacttccagacc--------------tattgttttctc-agacagtg
-ccacct-gctgttgggttgggtgaagcagcaggta---cggagacccaactgcacgctc
ag---------aacagc-----actttctagcaaatagcaacatcagaaacgccagg---
-ataaggtcattga---tt--attaaagcgattcctgaaaatgaccag-gttttatgac-
-ataaat-caatgtgtcgt-aaaatattacactaa------aaaacaactatttcagtgt
tcgat---ttgatcaaaa-------t--gaaaag-----------------atagcatta
gt----ttatg---------------atatt--tacagcttgctctta--ttatcggtgt
tattg-taccattc-tgggacacttttatagcaa--tgtattctggc---gaaat-----
------aaagaaccacaacttaaagt-aaaaatgttaaaataacatg---ta-----taa
ta----tataa-----tgca---attatt-------gcttgta---------acata-tt
tagtgcta------tgtaggtctac----t-------------------------gtaca
tctgtatt--atctatctgaaagtgctaccaaagac--aataacagtaa---cacaatag
cagt-ttatc--aattat----------taat---aagttctgtaatgattaca----aa
tacgttttttt---------gg--aaatcaaaacatcagtt-actccgcatagaatttac
-aat----atcagc-----tctcttaggttaaagca--aaaataattagcttgtgt-ctt
gtgta---------ttttttcccagattgctattata-----attc-aaaa---------
---aggg----gg---------------gccaactctaat--------gcagtgcaccaa
a-tgctgcagatattta--c-ag--------------------ttttt--tgctcgagaa
at----gaaaaatctcc---ccaacaagaatgcaaagcatt--t-attttatttgatgtt
atttt-------------------------------------------------------
------------------------------------------------------------
---cttg-taggacctaatg-----aaaagtatac--a--aa-----aaaagtttgttgt
g-agaaaattactcctagtacta------taatttattg----ta--tgtg-aagaaatt
tat--------------tgtatatgaagataatattcattt-----------cctcaact
catta--tgaaacagtgatgaatccttaat-ttaaa--------a-aaaaaac-------
--aacaaca--aatgtct-gaaaatatttaagttac---taaacaat--gtctatt---t
acaaatacagttaat-aaa-aatacaacagaatttatgca-tcaaatcaaaa---tc---
-tagtacgttt----aatattttgtata--ataatgtgttcaaac-atagcgtaatattt
---tatagtag-aaaaa-tagttta--a----gttacaatttaaaagcagctgaa-----
-ttc---aggttagtcgat--------------c-tttcgaacagcaggt---ggcactg
t-----------gaatgtctg------------aaagtgcaggt---ctag-ccgtctga
gtgagcaa--------------ttctgagcgtgcgcttgggtct----ccggg-------
----cctgcagcttcataatgttg------------------------------------
------------------------------------------------------------
------------------------------------------------------------
------------------------------------------------------------
----------------------------------------------------
>DNA-8-17_DR|1373279
------------------------------------------------------------
------------------------------------------------------------
------------------------------------------------------------
------------------------------------------------------------
------------------------------------------------------------
------------------------------------------------------------
------------------------------------------------------------
------------------------------------------------------------
------------------------------------------------------------
------------------------------------------------------------
------------------------------------------------------------
------------------------------------------------------------
------------------------------------------------------------
------------------------------------------------------------
------------------------------------------------------------
------------------------------------------------------------
------------------------------------------------------------
------------------------------------------------------------
------------------------------------------------------------
------------------------------------------------------------
------------------------------------tgttttccagc---aaaataat--
------aaaaaaa--aactttaaagt-aaaaatgttaaaatgaaatg---aa-----taa
aa----tataa-----caca---attatt-------atttgtaacaatttttctattttt
taattttt--aatttttagatctactgtac-------------------------atatt
actgtatt--ttctatctgaaagtgctaccaaagac-----------------------a
atgt-ttaac--aattatt----------------aggttctgtaatgattaca----aa
aaag-tttttt---------gg--aaatcaaaatatctgtt-aatctgcatagaatttaa
-aatatgactcaaa-----cctcttaggttaaagca--aaaataatgtgcttgtga-tgt
gtat---------tttttccccatgattgatattaca-----attt-aaaa---------
---ag-g----aggtct---------ctgccaacactaat--------atagtgcaccaa
a-ggctgcagatatctcc---ag--------------------ttttt--tactcgagaa
at----aaaacatttcc---ccaacaagaatgtgaagca---------------gaaaat
aatatttatgtttaaaat--------ag--t-----tatta----------------atc
caatta--ttat-ttctca-ccttttttctctg--cattgtt-tacagcatgatg-----
--acttg-taggaactcgtg----aaaaagtacacaaa--aa------aaagtttgttgt
g-agaaaattactcacagtacta------taatttattg----ga--tgtg-aag-----
---------tgatttattttatatgaagatgatat----------------------tct
caata--cgaaacagtgataaatacttaaggat--------------aaaaaa-------
-----------aatgtct-gaaaatattaaaatatt---tgaacaat--atctatt---t
acaaatataatgaat-aaa-attacaaca----gaatgca-ttgaatcaaaa---tt---
-tagtatgtgt----ataattttatata--ataatgtattcaatc-atagcgtaatattt
--ttatagt---agaaa-tagttt--------gtcacaatttaaaagctgctgaa-----
-ttc---aggttagtcgat--------------c-tttcaaacagcaggt---ggcactg
tctgagaaaacaataggtctc------------gaagtgcagg----ttgg-gactcagg
g-----------------------------------------------------------
----cctgcagcttcataatgttg------------------------------------
------------------------------------------------------------
------------------------------------------------------------
------------------------------------------------------------
----------------------------------------------------
>DNA-8-17_DR|1386314
------------------------------------------------------------
------------------------------------------------------------
------------------------------------------------------------
------------------------------------------------------------
------------------------------------------------------------
------------------------------------------------------------
------------------------------------------------------------
------------------------------------------------------------
------------------------------------------------------------
------------------------------------------------------------
------------------------------------------------------------
------------------------------------------------------------
------------------------------------------------------------
------------------------------------------------------------
------------------------------------------------------------
------------------------------------------------------------
------------------------------------------------------------
------------------------------------------------------------
------------------------------------------------------------
------------------------------------------------------------
------------------------------------------------------------
------------------------------------------------------------
------------------------------------------------------------
------------------------------------------------------------
------------------------------------------------------------
------------------------------------------------------------
------------------------------------------------------------
------------------------------------------------------------
--------------------------------ttaca-----attt-aaaa---------
---aggg-----ggtct---------ttgccagcactaat--------acagtgcaccaa
a-ggctgcagatatttccgc-ta------------------t-ttttt---gctcgataa
at----gaaaaatatcc---ccaaaaagaatgtaaagcatt--t-attttatttgatgtt
attttctacgt-aaaaaa--------ataat-----tatta----------------ctc
caatta--ttat-ttttca-ccatttttttatg--cattgttgcacagct---tg-----
--acttg-tagaaccttatg----aaaaagtgcac-aa--aa-----taaagtttgttgt
t-agaaaattactctgaatacta------taatttattg----ta--tgtg-aagaaatg
tat--------------agtatacgaagataatattaatcc-----------ccttaact
caata--cgaaacagtgataaatccttaatgat----------aa-aaaaaac------a
acaacaata--aatgtct-gaaaatattgaagtaac---tgaacaat--gtctatt---t
acaaatataatgaat-aca-aatacaacagaattaatgca-ttaaatcaaaa---tc---
-tagtatgttt----aatacttcatata--ttaatgtattcaatc-atagcgcaatattt
---tgtttttt-ttaaa-tagttta--g----gttacaatttagaaacagctgaa-----
-ttc---aggttagtcgat--------------c-ttttaaacagcaggt---g------
------------------------------------------------------------
------------------------------------------------------------
------------------------------------------------------------
------------------------------------------------------------
------------------------------------------------------------
------------------------------------------------------------
----------------------------------------------------
>DNA-8-17_DR|1386315
------------------------------------------------------------
------------------------------------------------------------
------------------------------------------------------------
------------------------------------------------------------
------------------------------------------------------------
------------------------------------------------------------
------------------------------------------------------------
------------------------------------------------------------
------------------------------------------------------------
------------------------------------------------------------
------------------------------------------------------------
------------------------------------------------------------
------------------------------------------------------------
----------------------------------------agtgcttcctt---------
--tgctaatttgtaaggttgggtgaagcggcaggtc---ctgagacccaactgcatgctc
ag---------accagc-----actttctagcaagtagcaacatcaaacacgcgag----
--taaggttattgattatt---ttaaagcgattcctgaaaataaccag-gttttatggc-
-ataaat-caatgtagtct-aaaatattacacaaa------caaataattatttcagtgt
ttgat---ttgatcaaaa-ttagtgt--caaaaa-------------------agcatta
tt----ttatg---------------atatt--tacagcatgctctca--ttttcggtgt
tg----tactattc-tgggacaattttctagcaa--tgttttctggc---aaaat-----
-------aaaaat----ttttaaagt-aaaaatgtttaattaaaaaa-------------
----------------tgcg---attatt-------atttgta---------acatattt
tagtgcta------tgtaggtctacagtac-------------------------atatt
actgtatt--atctatctgaaagtgctaccaga----caataagagtaa---cacaataa
cagt-ttatc--aattat----------taat---aagttttgtaatgattaca----aa
taag-tttttt---------gg--aaatcaaaaaatcagtt-aatctgcatagaatttac
-agt----atgagc-----tcttttaggttaaagca--aaaataatttgcttgtga-ctt
gtgtat------ttttttttcctagactgattttaca-----------------------
------------------------------------------------------------
------------------------------------------------------------
------------------------------------------------------------
------------------------------------------------------------
------------------------------------------------------------
------------------------------------------------------------
------------------------------------------------------------
------------------------------------------------------------
------------------------------------------------------------
------------------------------------------------------------
-------------at---------------------------------------------
------------------------------------------------------------
------------------------------------------------------------
------------------------------------------------------------
------------------------------------------------------------
------------------------------------------------------------
------------------------------------------------------------
------------------------------------------------------------
------------------------------------------------------------
------------------------------------------------------------
----------------------------------------------------
>DNA-8-17_DR|1452838
------------------------------------------------------------
------------------------------------------------------------
------------------------------------------------------------
------------------------------------------------------------
------------------------------------------------------------
------------------------------------------------------------
------------------------------------------------------------
------------------------------------------------------------
------------------------------------------------------------
------------------------------------------------------------
------------------------------------------------------------
------------------------------------------------------------
------------------------------------------------------------
--------------------------------------------------c-agacagtg
-ccacct-gctgttgggtttgaggaaactgcaggtc---cagaaagccaactgcacgctc
----------a-----------------gaccaagtagcaacatcagacacgtgag----
--taaggttattga---tt--attaaagtgattcctgaaaattac----agtttattac-
aaaaaat----------------------------------taagt--------------
--------ttgatttgaa--tagtgt--caaaagagt-----------------------
------ttatg---------------atatt--tacagcttactttta--ttttatgtat
tattt-aagcattc-agggacagttttctagcaa--tgttttctggc---aaaat-----
-------aaaaaa----cgttaaagt-aaaaatgttaaaataaaatg---ta-----taa
ta----tggaa------------aatatt-------gtttgaa---------agatattt
tagtactg------tgtaggtctatagtac-------------------------atatt
actgtatt--gtctatctgaaagaactaccaaagac--aataacagcaa---cacaaaaa
cagt-ttaac--acttgt----------taat---aagttctg---tcattaca----aa
tagcatctttt------------aatatgaaaatatcaatt-catctgcatataatttct
-aat----atgagc-----tctcgtaggttaaagca--aaaataatttgcttgtga-ctt
gtg----------tatttttcccagactgatattaca-----atta-aaaa---------
---aggg----gggtct---------ctgccaacactaat--------acagtgcaccaa
a-gtcagcagatatttccac-tg--------------------ttttt------------
---------------------------------------tt--t----------------
------------------------------------------------------------
--------tttt-ttttca-cca-ttttccctg--tgttgtt-tgcagctcgatg-----
--acttg-taggatctcata----aaaaagtactcaaa--aa-----taaattttgttgt
g-agaaaattactcaaagtacta------taatttattt----ta--cgtg-aaaaaa--
-------------------------gaaataatatttattc-----------cctcaact
caaaa-------------------------------------------------------
--------------------------------------caaaacagt-------------
-------------gt---------------------------------------------
------------------------------------------------------------
------------gaaaa--------------------aatg-------------------
-cct---a-------------------------c------------------tgata---
------------------------------------------------------------
------------------------------------------------------------
------------------------------------------------------------
------------------------------------------------------------
------------------------------------------------------------
------------------------------------------------------------
----------------------------------------------------
>DNA-8-17_DR|1452839
------------------------------------------------------------
------------------------------------------------------------
------------------------------------------------------------
------------------------------------------------------------
------------------------------------------------------------
------------------------------------------------------------
------------------------------------------------------------
------------------------------------------------------------
------------------------------------------------------------
------------------------------------------------------------
----gagaaaggtgaa--------------------------------------------
--------------------------------------------------gctgcaggcc
--------cggagacccaactgcacgctcagacctgcg----------------------
-cgcacagacctgcacttccagacc--------------tattgttttctc-agacagtg
-ccacct-gctgttgggtctggggaagcagcaggta---cggagaccgaactgcacgctc
ag---------accagc-----actttctagcaagcagcaacatcagaaacgccaga---
-ataaggttattga---tt--atttaagcgattcctgaaaatgaccaa-gttttatggc-
-ataaat-caatgtgtcgt-aaaatattacactaa-------aaacaattatttcagtgt
tcgat---ttgatcaaaa-ttaatgt--caaaag-----------------atagcatta
gt----ttatg---------------gtatt--tacagcttgctctta--ttatcggtgt
tattg-caccattt-tgggacacttttatagcaa--tgttttcaggc---gaaat-----
------aaaaaac-----cttaaagt-aaaaatgttaaaataacatg---ta-----taa
ta----tataa-----tgca---attatt-------gcttgta---------acatattt
tagtgcta------tgtaggtctac----t-------------------------gtaca
tctgtatt--atctatctgaaagtgctacccaagac--aataacagtaa---cacaataa
cagt-ttatc--aattat----------taat---aagtcctgtaatgattaca----aa
tacgttttttt---------gg--aaatcacaatatcagtt-attctgaatagaatttac
-aat----atgagc-----tctcttaggttaaagca--aaaataattagcttgtga-ctt
gtgta---------ttttttcccagattgctattaca-----attc-aaaa---------
---aggg----gg---------------gccaacactaat--------gcagtgcaccaa
a-tgctgcagatatttc--c-ag--------------------ttttt--tgctcgagaa
at----gaaaaatctcc---ccaacaagaatgcaaagcatt--t-attttatttaatgtt
attttctacgt--aaaaa--------ataat-----caata----------------ctc
caatta--ttat--tttca-ccatttttctctg--cattttt-tacagcctgatg-----
--actt----------------------------------------------tttttt--
----taaattactcctaatatta------taaattattg----ta--tgtg-aagaaatt
tat--------------tgtatatgaagataatattcattt-----------cctcaact
catta--tgaaacagtgataaatccttaatggttt---------a-aaaaaac-------
--aacaaca--aatgtct-gaaaatattaaagtaac---tgaataat--atctatt---t
acaaatacaattaat-aaa-aatacaacagaattaatgca-tcaaatcaaaa---tc---
-tagtatgttt----aatattttgtata--ataatgtgttcaatc-atagcgtaatattt
---tatagtag-acaaa-tagtttacaa----gttacaatttataagcagctgaa-----
-ttc---aggttagtcgat--------------c-tttcaaacagcaggt---ggcactg
t-----------gaatgtctg------------gaagtgcaggt---ctag-ccgtctga
gcgagcag--------------gtttgagcgtgcggtttggtct----ccgggc------
----cctgcagcttcataatgttg------------------------------------
------------------------------------------------------------
------------------------------------------------------------
------------------------------------------------------------
----------------------------------------------------
>DNA-8-17_DR|1452840
------------------------------------------------------------
------------------------------------------------------------
------------------------------------------------------------
------------------------------------------------------------
------------------------------------------------------------
------------------------------------------------------------
------------------------------------------------------------
------------------------------------------------------------
------------------------------------------------------------
------------------------------------------------------------
----gagtaaggggaa--------------------------------------------
--------------------------------------------------gctgcaggcc
--------cgtagacccaactgcacgctcagacctgcg----------------------
-cgcacagacctgcacttccaga--------------------------cc-agacagtg
-ccccct-gctgttgggttgggtgaagcggcaggta---cggagacccaactgcacactc
ag---------accagc-----actttctagcaagtagcaacatcagaaacgccag----
--taaggttattga---tt--attaaagcgattcctgaaaattaccaa-gttttatggc-
-ataaat-caatgtggtgt-aaaatattacactaa------caaacaattatttcagtgt
ttgat---ttgatcaaaa-tttgtgt--caaaag-------------------agcatta
tt----ttatg---------------atatt--tacagcttgctc-------ttatctat
tattg-taccattc-tgggacaattttctagcaa--tgttttctggc---aaaat-----
--------aaaaa----ctttgaagt-aaaaaagttaaaataaaatg---cagcctataa
ta----tatag-----cgca---attatt-------atttgtg---------acatattt
tagtgctg------tgtaggtctactgtac-------------------------atatt
actgtatt--atctatctgaaagaactaccaaagac--aataacagtaa---tacaatac
cagt-ttacc--aattat----------ttat---aagttctgttatgattaca----aa
cacg-tttttt---------gg--aaatcaaaatgtcaattaaatttgcatagaatttac
-aat----atgagc-----tctattaggtgaaatca--aaac-taa--------------
---------------tttttttaa---------------------t-taaa---------
---agtg----gg-tct---------ctgccaacactaat--------acagtgtaccaa
a-gactgcagatatctc--c-ag-----------------tt-ttttt---gctctagaa
at----gaaaaatctcc---ccaataagaatgtaaagcatt--t-attttatttgatgtt
attttctacat-aaaaaa--------ataat-----tatta----------------ctc
caatta--ttat-ttttca-ccatttttccatg--cattgtt-tacaacttg--------
--acttg-taggacctcatg----aaaaagtacacaaa--aa-----taaagtttgttgt
g-ag-aaattacttagagta---------ctat-aattg----ta--tgcg-aagaaatt
tat--------------tgtatatgaagataatattcattc-----------cctcaact
caaca--cgaaacagtgataaatccttgatgat-----------a-aaaaaac-------
--aacaaca--aatgtct-gaaaatattgaagcaac---tgaacaat--atatatt---c
acaaatacaattaat-aaa-aatacaacagaattattgca-ttaaatcaaaaa--tc---
-tagtacgttt----aatatttcatata--ataatctgttcaatc-acagcctaatattt
---tatagtag-aaaaa-tagttta--a----attacaatttagaagcagctgaa-----
-agc---aggttagtcgat--------------c-ttttaaacagcaggt---ggcactg
t-----------gaaggtctg------------gaagtgcaggt---ctag-ccgtctga
gcgagcag--------------gtctgagcgtgcggttgggtct----ccggg-------
----cctgcagcttcatactattg------------------------------------
------------------------------------------------------------
------------------------------------------------------------
------------------------------------------------------------
----------------------------------------------------
>DNA-8-17_DR|1452841
------------------------------------------------------------
------------------------------------------------------------
------------------------------------------------------------
------------------------------------------------------------
------------------------------------------------------------
------------------------------------------------------------
------------------------------------------------------------
------------------------------------------------------------
------------------------------------------------------------
------------------------------------------------------------
------------------------------------------------------------
------------------------------------------------------------
------------------------------------------------------------
------------------------------------------------------------
-t------------------------------------------------------gttc
------------------------------------------------------------
---------------------attaaagtgatttctgaaaattaccag-gttatatggc-
-ataaat-caatgtgacat---cttattagaccaa------caaacaattatttcagtgt
ttgat---ttgatcaaaa-ttagtgt--caaaag-----------------agagcatta
tt----ttatg---------------gtagt--tatagcttgctctta--ttttctgtgc
tat------------taggacacttttcta------tgttttctggc-------------
------aaaaaaa--aaagttaaagt-aaaaaaatcaaaataaaaag---ca-----taa
ta----tataa-----tgca---actatt-------atttgta---------acatattt
---------aatgctgtaggtctactgtac-------------------------atgtt
actgtatt--ttctatctgaaa---------------ctacgacagtaa---cacaagca
cagt-taata--aattgt----------taat---atgttctgtattaattata------
------------------------------------------------------------
-aat--------------------------------------------------------
---------------------------------taaa----------aata---------
-----------agatct-------------------------------------------
------------------------------------------------------ttggaa
at----------------------------------------------------------
------------------------------------------------------------
----ca------------------------------------------------------
----------------------------------------aa------------------
------------------------------------------------------------
------------------------------------------------------------
------------------------------------------------------------
------------------------------------------------------------
-------------at---------------------------------------------
------------------------------------------------------------
------------------------------------------------------------
-------a-------------------------t--------------------------
------------------------------------------------------------
------------------------------------------------------------
------------------------------------------------------------
------------------------------------------------------------
------------------------------------------------------------
------------------------------------------------------------
----------------------------------------------------
>DNA-8-17_DR|1452842
------------------------------------------------------------
------------------------------------------------------------
------------------------------------------------------------
------------------------------------------------------------
------------------------------------------------------------
------------------------------------------------------------
------------------------------------------------------------
------------------------------------------------------------
------------------------------------------------------------
------------------------------------------------------------
--gattaaggggtgaa--------------------------------------------
--------------------------------------------------gctgcaggcc
--------cggaaacccaactgcacgct--------------------------------
------------------------------------------------------------
-----------------------------------------------------------c
ag---------accggc-----actttctagaatgtagcaacatcgaacacattga----
-ataaggttattgat-ttt--attaaagcgattcctgaaaatgaccaa-gttttatggc-
-gtaaat-caataagacat---cttattacaacaa------caagcaattattcgagtgt
ttgat---ttgacc--ag-ttactgt--caaaagat-tattattattattttaatcatta
tt----tta-------------------att--tacagctagttctta--tttcatgtat
tattg-taccattt-caaggagaattttttaggc--agttttcaggc---aaaat-----
-------aaaaac----ctttaaagt-aaaaatgtttaaacaaaatg---ta-----taa
ta----taaaa-----cgca---attatt-------atttg------------cacattt
gagtgcta------tgtaggtctactgtgt-----------------------------t
actctatt--atctatctgaaagtgctagcacagac--aataacagcaa---cacaatta
cagttttaac--aattgt----------t------aagttctgtaatgattact----aa
taagatcttttgaaatcaaaga--aatcaaaaatatcagtt-aatctgcatataatttac
-aat----atgagc-----tctcttaggttaaacca---aaataatttgcttgtga-ctt
gtgcat-------t-tttttccctgatagatattaca-----attc-aaat---------
---aggg----cggtct---------ttgctaacactaat--------acagtgcactaa
a-tgccatagatatttc--c-at------------------t-tcttt---gctcgagaa
at----gaaaaatctcc---ctaacaagaatgcaaagcatt--t-attttatttgatgtt
attttctacct--aataa--------ataat-----tattc----------------atc
caataataaaac-ttttca-acatttttcctta--cattgct-tacagctcgatg-----
--actt----------catg----aaaaagtgctcaaa--aa-----taaggtttgttgt
g-ggaaaaatactcagaatacta------tcatttatta----ta--tgtg-aaaaa---
-------------------------gagatcatattcattc-----------cctcaact
caatactaaacaatgtgataaatccttaaccat----------ta-aaa-----------
----------------------------aacgtaac---tgaacta------tatt---t
acaaataccattaat-aaa-tatacaacagaattaatgca-ttaagtcataa---tc---
-tagta-----------tattttatata--ataatgtattcaatc-ttagtgtaatattt
---aatagtag-aaaaa-tagagta--a----gttacaatttataagcagttgaa-----
-ttt---aggttaggcgat--------------c-tttcaaacagcaggt---ggcactg
t-----------gtagctccg------------gaagtgcatgt------------ctga
g----------------------------tgtgcagttgggtct----ccggg-------
----cctgcagcttcataatgtt-------------------------------------
------------------------------------------------------------
------------------------------------------------------------
------------------------------------------------------------
----------------------------------------------------
>DNA-8-17_DR|1452843
------------------------------------------------------------
------------------------------------------------------------
------------------------------------------------------------
------------------------------------------------------------
------------------------------------------------------------
------------------------------------------------------------
------------------------------------------------------------
------------------------------------------------------------
------------------------------------------------------------
------------------------------------------------------------
----gagtagggtgaa--------------------------------------------
--------------------------------------------------tctgcaggcc
------acctgagacccaactgcacgctca------------------------------
--------------------agacc----------------tccttttctcagaccggta
----------------------cggtactgcaggta---cagagaccc-actgcac----
ag---------accagc-----actttctagcaagtagcaacatcagacacgtgag----
--taaggttattgat-ttt--attaaagcgattcctgaaaatcaccag-gttttatggc-
-ataaat-caatgtgccat---cttattaaaccaa------caaacaattatttcagtgt
ttaat---ttgataaaaa-gtaatgt--caaaat-----------------atagcatta
at----ttacg---------------atatt--tacagcttgcgctta--ttttctgtgt
tttttgtaccattc-tgggacaattttatagcaa--tgttttctagc---aaaata----
------taacaaa------ttaaagt-aaaactgttcaaataatatg---ca--------
-----------------------attgtt-------atttgta---------acatattt
tagtgcta------tgtaggtctactgtac------------------------------
---atatt--atcaatctaaaactgctagccaagac--aattacagtaacaacacataaa
cagt-ttacc--aattgt----------ttat------------aataattaca----aa
taag-atcttt---------gg--aaatcaaaatatcagtt-aatctgcacagaattgac
-aat----atgagctgta--------------------aagatcatttgcttgtga-att
gtgta---------ttttttcccagattgatgttacg-----attaaaaaa---------
---ggtg-----------------------------------------------------
--------ggatttttccac-tg--------------------ttttt--tgctcgagaa
at---gaaaaaatatcc---tcaacaag------aagcatt--t-gttttatttgatgtc
atttcctatgt--aataa--------ataat-----taata----------------atc
caatta--ttat-tttgct-aaatttttctctg--cattgtt-tacagtttaatg-----
--acttgttaggacctcatt----ataaattacacaaa--aa-----taatgtttgttgt
aaaaaaaaatacttggagtaata------taatttattg----tt--tgtg-aagaaa--
-------------------------gagataatccttattc-----------cctcaact
caat-----atagtgtgataaatccctaatgat----------ta-aaaaaacta-----
--aacgata--aattacttttaaatatt----taac---ttaacaatatatctatt---t
acaaatacaattaat-aca-aatacaacagaattaatgta-ttaaatc------------
--aatatgttt----aatattgtatata--ataatgtattcaatc-atagcgtaataatt
---tatagtag-aaaaa-ttgtgta--agc-----------agggagcatgagaa-----
-------a------------------------ac--------------------------
-------------------------------gataagtgcaggtc---------------
---------------------------tgcgtgcaggtgggtct----------------
-tgtcctgcagctttataatgttg------------------------------------
------------------------------------------------------------
------------------------------------------------------------
------------------------------------------------------------
----------------------------------------------------
>DNA-8-17_DR|1452844
------------------------------------------------------------
------------------------------------------------------------
------------------------------------------------------------
------------------------------------------------------------
------------------------------------------------------------
------------------------------------------------------------
------------------------------------------------------------
------------------------------------------------------------
------------------------------------------------------------
------------------------------------------------------------
----gagtaaggggaa--------------------------------------------
--------------------------------------------------gctgcaggct
--------cggagacccaactgcacgctcagatctgcg----------------------
-cgcacagacctgcacttccaga--------------------------cc-agacattg
-ccccct-gctgttgggttgagtgaagcggcaggta---cggaaacccaactgcacactc
ag---------accagc-----actttctagcaagtagcaacatca--------------
------gttattga---tg--attaaagcgattcctgaaaattaccaa-gttttatggc-
-ataaat-caatgtggtgt-aaaatattacactaa------caaacaattatttcagtgt
ttgat---ttgatcaaaa-ttagtgt--caaaag-------------------agcatta
tt----ttatg---------------atatt--tacagcttgctctta--ttttatgtat
tattg-tactattc-tgggacaattttctagcaa--tgttttctggc---aaaat-----
---aa-aaaaaaa----ctttaaagt-aaaaatgttaaaataaaatg---taggctataa
ta----aatag-----caca---attatt-------atttgta---------ac-tgttt
tagtgctg------tataggtctactgttc-------------------------atatt
acagtatt--atctatctgaaagtgctacaaaagac--aataacagtaa---cacaacaa
cagt-tcatc--aattat----------ttat---aagttctgtaatgattaca----gg
atga-tttttt---------gg--aaatcaaaatattagtt-aatctgcatagaatttac
-aat----atgagc-----tct--------------------------------------
------------------------------------------------------------
------------------------------------------------------------
------------------------------------------------------------
------------------------------------------------------------
------------------------------------------------------------
--------------------------------------------------tg--------
--acttg-taggacctcatg----aaaaagtacacaaa--aa-----taaagtttgtcat
g-agaaaattatttagagta---------ctat-aattg----ta--tgtg-aagaaagt
tat--------------tgtatatgaagataatattcattc-----------cctcaact
caata--caaaacagtgatacatcctcaatatt----------aa-aaaaaac-------
--aacaaca--aatgtct-gaaaatattgaagtaac---tgaacaat--atctatt---t
acaaataaaattaat-aaa-aatacaacagaattaatgca-ttaaatcaaaaa--tc---
-tagtatgt-------atatttcatata--ttaatctattcaatc-atagcctaataatt
---tatagtag-aaaaa-tagttta--a----attacaatttagaagcagctgaa-----
-atc---aggttagtcgat--------------c-ttttaaacagcaggt---ggcactg
t-----------gaaggtctg------------gaagtgcaggt---ctag-ctgtctg-
---------------------------agcgtgcagttgggtgt----ccggg-------
----cctgcagcttcatactattg------------------------------------
------------------------------------------------------------
------------------------------------------------------------
------------------------------------------------------------
----------------------------------------------------
>DNA-8-17_DR|1452845
------------------------------------------------------------
------------------------------------------------------------
------------------------------------------------------------
------------------------------------------------------------
------------------------------------------------------------
------------------------------------------------------------
------------------------------------------------------------
------------------------------------------------------------
------------------------------------------------------------
------------------------------------------------------------
------------------------------------------------------------
------------------------------------------------------------
------------------------------------------------------------
------------------------------------------------------------
------------------------------------------------------------
------------------------------------------------------------
------------------------------------------------------------
------------------------------------------------------------
------------------------------------------------------------
------------------------------------------------------------
------------------------------------------------------------
------------------------------------tatatgaaata---ta----ataa
taaa--tataa-------------------------------------------------
------------------------------------------------------------
-------------------------------------taataataataa----------a
taagg-------agttat----------ttat---aagttctgtaatgattaaa---gaa
tga--tttttt---------gg--aaatcaaaatattagtt-aatctgcatagaatttac
-aat----atgagc-----tctcttaggtgaaatca--aaaataatttgcttgtgg-tgt
gtg----------ttttttccccagattgatattaca-----attt-aaaa---------
---a--gt---gggtct---------ctgccaacactaat--------acaatgtaccaa
a-gactgcagatatttcaag---------------------t-ttttt---gctctagta
at----gaaaaatctcc---ccaataagaatgtaaagcagt--t-----------atgtt
attttctacgt--aaaaa--------ataat-----tatta----------------ctc
caatta--ttattttt-ca-ccatttttctatg--cattgtt-tac--------------
------------------------------------------------------------
------------------------------------------------------------
------------------------------------------------------------
------------------------------------------------------------
------------------------------------------------------------
------------------------------------------------------------
------------------------------------------------------------
------------------------at------actagattt-------------------
------------------------------------------------------------
------------------------------------------------------------
------------------------------------------------------------
------------------------------------------------------------
------------------------------------------------------------
------------------------------------------------------------
------------------------------------------------------------
----------------------------------------------------
>DNA-8-17_DR|1452846
------------------------------------------------------------
------------------------------------------------------------
------------------------------------------------------------
------------------------------------------------------------
------------------------------------------------------------
------------------------------------------------------------
------------------------------------------------------------
------------------------------------------------------------
------------------------------------------------------------
------------------------------------------------------------
------------------------------------------------------------
------------------------------------------------------------
------------------------------------------------------------
------------------------------------------------------------
------------------------------------------------------------
------------------------------------------------------------
------------------------------------------------------------
------------------------------------------------------------
------------------------------------------------------------
------------------------------------------------------------
------------------------------------------------------------
------------------------------------------------------------
------------------------------------------------------------
------------------------------------------------------------
------------------------------------------------------------
------------------------------------------------------------
------------------------------------------------------------
--------atgagc-----tctcttaggttaattca--aaaatactttgc----------
-----------------------agactggtattaca-----actt-aaaa---------
---ggag----gggtct---------ctgccatcactaat--------gcagtgcaccaa
a-ggctgcagatatttcc---ag--------------------tttt-------------
--------------------ccaacaacaatgtaaagcatt--t-attttatttgatgtc
attttcttcgtaaaaaaa--------agtat-----catta----------------atc
caatta--ttat-tttttt-acaattttccctg--cattgtt-taatcctcggtg-----
--acttg-tagcacctcatg----aaaaagttcacaaa--aa-----taaagtctgttgt
g-agaaaat---------gacta------taatttattg----ta--tgtg-aggaaatt
tattgtttatgaattattgtatatgaagataatata--ttc-----------cctcaact
caata--cgaaacggtgataaatccttaatgatt------------aaaaaaa-------
-----------attgtct-gaaaatatttaaa---c---tgaaca--------att---t
acaaatacaatgaat-aaa-aatgcaacataattaattca-ttaaagcaaaa---tc---
-tagcatgttt----aatattttatata--ataatgtatttaatc-atagcgtaata-tt
--ttatagtag-agaaa-tagttta--a----gttacaatatataagacgcttaa-----
-ctctgaaggttagtggat--------------c-tttcaaacagcaggt---ggcactg
tgtgagaaaacgataggtctg------------gatgtgcaggactagtag-ccgcttga
g-----------------------------------------------------------
----cgtgcagctttatgatgttgggtc--------------------------------
------------------------------------------------------------
------------------------------------------------------------
------------------------------------------------------------
----------------------------------------------------
>DNA-8-17_DR|1474630
------------------------------------------------------------
------------------------------------------------------------
------------------------------------------------------------
------------------------------------------------------------
------------------------------------------------------------
------------------------------------------------------------
------------------------------------------------------------
------------------------------------------------------------
------------------------------------------------------------
--------------------tgagcgtgcggtttggtctccgggcctgcaccttcatagt
gttggagtaaggtgaa--------------------------------------------
--------------------------------------------------gctgcaggcc
--------cggagacccaaccgcacgctcagacctgca----------------------
-cgcacag-------attccagacc--------------tatctttttctc-agacagcg
-ccacct-gctgttgggttggttgaagcggcaggta---cttagacccaactgcacgctc
ag---------accaga-----actttct----agtagcaacttcagacacgccag----
--taaggttattga---tt--tttaaagcgattccggaaaatgaccag-gttttatggc-
-ataaat-caatgtggcgt-aaaatattacact----------aacaattattttagtgt
ttgat---ttgatcaaaa-ttagtgt--caaaag-------------------agcatta
tta-----atg---------------acatt--tacaccttgctctta--ttttatgtat
tattg-tacctttc-ttggacacttttctagcaa--tgatttctggc---aaaata----
------aaaaaaa---actttaaagt-aaaaatgttaaaataaaatg---tt-----taa
ta----tataa-----cgcg---attgtcatgattattatttg---------aaatattt
tagtgcta------tgtaggtctactgtac-------------------------gtatt
actgtatt--atctatctgaaagtgctaccaaagac--aataacagtta---cacaataa
cagt-ttatc--aattat----------taat---atgttctgtaatgattaca----aa
tacg-tttttt---------gg--aaaccaaaatatcagtt-aatctgcatagagtttac
-aat----atgagc-----t-----------------------------tgtgact-tgt
gta-----------ttttttcccagattgatattaca-----attc-aaaa---------
---agag----cggtct---------ctgccaacact-------------aaaacaccaa
a-tgctgcagatatttccag-----------------------ttttt--tgccctagaa
at----gaaaaatctcc---ccaacaagaatgtaaagtgtt--t-attttatttgatgtt
attttctaggt-aaacaa--------ataat-----tatta----------------ctc
caatta--ttat-ttttca-ccatttttctttg---------------------------
------------------------------------------------------------
-----------------------------aattttattg----tag--------------
------------------------------------------------------------
------------------------------------------------------------
------------------------------------------------------------
------------------------------------------------------------
------------------------------------------------------------
------------aaaaa-ttgttta--a----gttacaattcagaagcagctgaa-----
-ttc---aggttagtcgat--------------c-ttttgaacagcaggt---ggcactg
t-----------gaaggtctg------------gaagtgcaggt---ctgatccgtccga
gcgagcag--------------gtctg---------------------------------
------------------------------------------------------------
------------------------------------------------------------
------------------------------------------------------------
------------------------------------------------------------
----------------------------a-----------------------
>DNA-8-17_DR|1474631
------------------------------------------------------------
------------------------------------------------------------
------------------------------------------------------------
------------------------------------------------------------
------------------------------------------------------------
------------------------------------------------------------
------------------------------------------------------------
------------------------------------------------------------
------------------------------------------------------------
------------------------------------------------------------
----------ggttag--------------------------------------------
------------------------------------------------------------
------------------------------------------------------------
------------------------------------------------------------
tcgatctt--------------ttaaacagcaggtg--------------------gcac
------------------------------------------------------------
------------------------------------------------------------
------------------------------------------------------------
------------------------------------------------------------
------------------------------------------------------------
------------------------------------------------------------
------------------------------------------------------------
------tgtga-----------------------agatctggaag---------------
--------------tgcaggtctgct----------------------------------
------------------------------------------------------------
-----tcgtc-t------------------------------------------------
--------------------ga--------------------------------------
--------gcgagc---a--------gatctgagtg-----------------tgc----
------------------------------------------ggtt--------------
-----------gggtct-----c-----------------------------------ca
g-gcctgca------------------------------------------gct------
---------------------------------------tc-------------------
--------------------------ataatgt-tgtatta----------------ctc
caatta--ttatatttcta--------------tatattgtt-tacagcttgatg-----
--acttg-taggacctcatg-----aaaagtagacaaaa--------taaagtttgttgt
g-agaaaatcactcatagaacta------taatttatag----tt--tgtg-aagaaatt
gat--------------tgtatatgaaaataatattcattcc----------------ct
caata--cgaaacagtgataaatccttaatgattg------c-aaaaaaaaacaacaaaa
aaaacaata--aatgtct-gaaaatattgaagaaac---tgaacaat--atctttt---t
acaaatacaataaat--aa-aatacaagagaattaatgcatataaattaaaa--------
-ttttatgttt----aatacttcatata--aaaatgtattcaatc-atagcgtagtattt
---taatttag-aaaaa-tagctta--a----gttacaatttaaaagcagctgaa-----
-ttc---aggttagtc--------------------------------------------
------------------------------------------------------------
------------------------------------------------------------
------------------------------------------------------------
------------------------------------------------------------
------------------------------------------------------------
------------------------------------------------------------
----------------------------------------------------
>DNA-8-17_DR|1538772
------------------------------------------------------------
------------------------------------------------------------
------------------------------------------------------------
------------------------------------------------------------
------------------------------------------------------------
------------------------------------------------------------
------------------------------------------------------------
------------------------------------------------------------
------------------------------------------------------------
------------------------------------------------------------
------------------------------------------------------------
------------------------------------------------------------
----------------caaccgcacactcagacctgca----------------------
-cgcacagacctgcacttctagacc--------------tatcgttttttttagacagtg
-ccacct-gctgtttggttgaatgaagcggcaggta---tggagacccaactgcacgctc
ag---------aaaaac-----actttctagcaagttgcaacatcagacatgccag----
--taaggttattgat-----tactaaagccattccttaaaattaccag-gttttatggc-
-ataaat-caatgtggtgt-aaaatattacacaaa------caaacaattatttcagtgt
ttgat---ttgatcaaaa-ttggtgt--caagatat-tattat--------ataacatta
tt----ttatg---------------aaatt--tacagcctgttctta--ttttctgtgt
ttttg-ttccattc-tgggacaattttctagcaa--tgttttctgac---aaaat-----
-------taaaaa----tgttaaagt-aaatatttttaaataaaatg---tg-----taa
tg----tataa-----cgttattattatt-------atttgaaag-------atatattt
tagtgcta------tgtaggcctactgtac-------------------------atatt
actgtatt--atctatctgaaagtgctaccaaagac--aataacagtaa---cacagtaa
cagt-ttatc--aattat----------taat---aagttctgtaatgattaca----ag
taagttttttttttt----agg--aaattaaaatatcagtt-aatctgcatataatttac
-aat----attagc-----tctcttagtttaatgca--aaaataatttgcttg----tgt
gtttat--------atttttcccagattcatattaca-----attc-aaaa---------
---aggg----gggagt---------ctgccaacactaatataattatacagtccaccaa
a-tgctgcagatatttccac-ag--------------------ttttt---gctcgagaa
at----gaaaaactagattaatgttaagaatgttaagtatt--t-attttatttgatgtt
attt-ctatgt-aaaaac--------atttt-----tatta----------------atc
caattg--ttat-ttttcg-ccatatttctctg--catttt--taaagcttgatg-----
--atttg-taggacctcatg----aaagagtacacaaa--aa-----taaagcttgtagt
g-aaaaaaatacccatagtacaa--------------------ta-atgtg-aagaaatg
tat--------------cgtatatgaagaaaatattcattc-----------cctcatct
caatac------------------------------------------------------
------------------------------------------------------------
----------------gaa-----------------------------------------
------------------------------------------------------------
------------------------------------------------------------
-------a-------------------------c--------------------------
------------------------------------------------------------
------------------------------------------------------------
------------------------------------------------------------
------------------------------------------------------------
------------------------------------------------------------
------------------------------------------------------------
----------------------------------------------------
>DNA-8-17_DR|1538773
------------------------------------------------------------
------------------------------------------------------------
------------------------------------------------------------
------------------------------------------------------------
------------------------------------------------------------
------------------------------------------------------------
------------------------------------------------------------
------------------------------------------------------------
------------------------------------------------------------
------------------------------------------------------------
------------------------------------------------------------
------------------------------------------------------------
------------------------------------------------------------
------------------------------------------------------------
------------------------------------------------------------
---------------------------------agtaataa-------------------
------------------------------------------------------------
------------------------------------------------------------
--------ttgattaaaa------------------------------------------
------------------------------------------------------------
------------------------------------------------------------
--aaa-------------------------------------------------------
------------------------------------------------------------
------------------------------------------------------------
------------------------------------------------------------
------------------------------------------------------------
------------------------------------------------------------
------------------------------------------------------------
------------------------------------------------------------
------------------------------------------------------------
------------------------------------------------------------
------aaaaaatct---------------------------------------------
------------------------------------------------------------
------------------------------------------------------------
------------------------------------------------------------
------------------------------------------------------------
------------------------------------------------------------
------------------------------------------------------------
-------------------gaaaatattgaagtaac---taaccaat--atctatt---t
acaaatacaattaat-aaa-aatacaacagaattaatgca-ttaaat-aaaaa--tc---
-tagtatgttt----aatattttatatt--ataatgtattcaatc-atagtgtaatattt
---tatcgaga-aaaaa-tgat----------------------aagcaggtgaa-----
-ttc---aggttagtcgat--------------c-tttcaaacagcaggt---ggcactt
g-----------gaaggtctg------------gaagtgcagat---ctag-ccgtctaa
gtgtgcag--------------gtctgagcgtgcggttgggtct----ccggg-------
----cctgcagcttcataatgttg------------------------------------
------------------------------------------------------------
------------------------------------------------------------
------------------------------------------------------------
----------------------------------------------------
>DNA-8-17_DR|1538774
------------------------------------------------------------
------------------------------------------------------------
------------------------------------------------------------
------------------------------------------------------------
------------------------------------------------------------
------------------------------------------------------------
------------------------------------------------------------
------------------------------------------------------------
------------------------------------------------------------
------------------------------------------------------------
----gagtaaggggaa--------------------------------------------
--------------------------------------------------gctgcaggcc
--------cgtagacccaactgcacgctcagacctgcg----------------------
-cgcacagacctgcgcgtccaga--------------------------cc-agacagtg
-ccccct-gctgttgggttgggtgaagcggcaggta---cggagacccaactgcacactc
ag---------accagc-----actttctagcaagtagcaacatcagaaacgccag----
--taagattattga---tt--attaaagcgattcctgaaaattaccaa-gttttatggc-
-ataaat-caatgtggtgt-aaaatattacactaa------caaataattatttcagtgt
ttgat---ttgatcaaaa-taagtgt--caaaag-------------------agcatta
tt----ttatg---------------atatt--tgcagcttgctctta--ttttatctat
tattg-taccattc-tgggacaattttctagcaa--tgttttctggc---aaaat-----
--aaa-agaaaaa----attt-aaac-taaaaaagtaaaataaaagg---cagcctataa
ta----tatag-----cgca---gttatt-------atttgta---------acatattt
aagtgctg------tataggtctactgtac-------------------------gtatt
tctgtatt--atctatctaagagtgctacctaagac--aataacagtaa---cacaataa
cagt-ttatc--aattat----------ttac---aagttatgtaatgattaca----aa
catg-tttttt---------gg--aaatcaaaatatcaattaaatttgcatagaatttac
-aat----atgagc-----tctattaggtgaaatca--aaactaat--------------
--------------ttttttttaa---------------------t-taaa---------
---agtg----gg-tct---------ctgccaacactaat--------acagtgtaccaa
a-gactgaagata-ttc--c-ag-----------------tt-ttttt---gctctagaa
at----aaaaaatcttc---ccaataagaatgtaaagcatt--t-attttatttgatgtt
attttctacgt--aaaaa--------ataat-----tatta----------------ccc
caatta--ttat-ttttca-ccatttttccatg--cattgtt-tacaacttg--------
--acttg-taggacctcatg----aaaaagtacacaaa--aa-----taaagtttgttgt
g-agaaaattacttagagta---------ctat-aattg----ta--tgtg-aagaaatt
tat--------------tgtctatgacgataatatttattc-----------cctcaact
caata--cgaaacagtgataaatccttaatgat-----------a-aaaaaaca------
-aaacaaca--aatgtct-ggaaatattgaagcaac---tgaacaat--atctatt---t
acaattacaattaat-aaa-aatacaacagaattattgca-ttaaatcaaaaa--tc---
-tagtattttt----aatatttcatata--ataatctattcaatc-acagcctaacattt
---taaagtag-aaaaa-tagttta--a----actagaacctaaa---------------
------------------------------------------------------------
------------------------------------------------------------
------------------------------------------------------------
------------------------------------------------------------
------------------------------------------------------------
------------------------------------------------------------
------------------------------------------------------------
----------------------------------------------------
>DNA-8-17_DR|1538775
------------------------------------------------------------
------------------------------------------------------------
------------------------------------------------------------
------------------------------------------------------------
------------------------------------------------------------
------------------------------------------------------------
------------------------------------------------------------
------------------------------------------------------------
------------------------------------------------------------
------------------------------------------------------------
----gagtaaggggaa--------------------------------------------
--------------------------------------------------gctgcaggcc
--------cggagacccaactgcacgctcagacctgcg----------------------
-cgcacagacctgcacttccaga--------------------------cc-agacagtg
-ccccct-gctgttgggttgggtgaagcagcaggta---cggagacccaactgcacactc
ag---------accaga-----actttctagcaagtagcaacatcagaaacgccag----
--taaggttattga---tt--attaaagaaattcctgaaaattaccaa-gttttatggc-
-ataaat-taatgaggtgt-aaaatattacactaa------caaacaattatttcagtgt
ttgat---ttgatcaaaa-tttgtgt--caaaag-------------------agcattg
tt----ttatg---------------atatt--tacagcttgcactt---ttttatgtat
tattg-taccattc-tgggacaattttctaacaa--tattttc-----------------
------------------------------------------------------------
-----------------------------------------------------aatattt
t-----------------------------------------------------------
------------------------------------------------------caataa
cagt-ttatc--aattat----------ttat---aagttctgtaatgattaca----aa
cacg-tttttt---------gg--aaatcaaaatatcagtt-aatctgcatagaatttac
-aat----atgagc-----tctcttaggtgaaatca--aaaataatttgcttgtgg-tgt
gta-----------ttttttcccaaatttatattac------attt-aaaa---------
---agtg----gg-tct---------ctgccaacactaat--------acaacataccaa
a-gactgcagatatttc--c-ag-----------------tt-tttt----gctctagta
at----aaaaaatctcc---ccaataagaatgtaaagcatt--t-----------atgtt
attttctgcgt--aaaaa--------ataat-----tttta----------------ctc
caatta--ttat-ttttca-caatttttctatg--cattgtt-tacaacttg--------
--acttg-taggacctcatg----aaaaaatacacaaa--aa-----taaagtttgttgt
g-agacaattacttagagta---------ctat-aattg----ta--tgtg-aacaaatg
tat--------------tgtatatgaagataatattgattc-----------cctcaact
caata--cgaaacagtgataaatcctcaataat-------------aaaaaac-------
--aacaaca--aatgtct-gaaaatattgaagtaac---tgaacaat--atctatt---t
acaaatacaattaat-aaa-aatacaaccgaattaatgcatttgaatcaaaaa--tc---
-tagtatgttt----aatatttcatata--ataatctattcaatc-atagcctaatatct
---tatagtag-aaaaa-tagttta--a----aatata----------------------
------------------------------------------------------------
------------------------------------------------------------
------------------------------------------------------------
------------------------------------------------------------
------------------------------------------------------------
------------------------------------------------------------
------------------------------------------------------------
----------------------------------------------------
>DNA-8-17_DR|1538776
------------------------------------------------------------
------------------------------------------------------------
------------------------------------------------------------
------------------------------------------------------------
------------------------------------------------------------
------------------------------------------------------------
------------------------------------------------------------
------------------------------------------------------------
------------------------------------------------------------
------------------------------------------------------------
------------------------------------------------------------
------------------------------------------------------------
------------------------------------------------------------
------------------------------------------------------------
------------------------------------------------------------
------------------------------------------------------------
------------------------------------------------------------
------------------------------------------------------------
------------------------------------------------------------
------------------------------------------------------------
------------------------------------------------------------
------------------------------------------------------------
------------------------------------------------------------
------------------------------------------------------------
------------------------------------------------------------
------------------------------------------------------------
------------------------------------------------------------
------------------------------------------------------------
------------------------------------------------------------
------------------------------------------------------------
------------------------------------------------------------
------------------------------------------------------------
------------------------------------------------------------
------------------------------------------------------------
------------------------------------------------------------
------------------------------------------------------------
------------------------------------------------------------
------------------------------------------------------------
------------------------------------------------------------
------------------------------------------------------------
------------------------------------------------------------
---------------------------a----attacaatttagaagcagctgaa-----
-atc---aggttagtcgat--------------c-ttttaaacagcaggt---ggcactg
t-----------aaaggtctg------------gaagtgcaggt---ctag-ctgtctga
gcgagcag--------------gtctgagcgtgcagttgggtct----ccggg-------
----cctgcagcttcatactattg------------------------------------
------------------------------------------------------------
------------------------------------------------------------
------------------------------------------------------------
----------------------------------------------------
>DNA-8-17_DR|1557665
-ctctagaaaatgaaaaatctcaccaacaagaatgtaaagcatttattttatttgatgtt
attttctacttaaaaaaaaaattattactccaattcatttttctctgcattgttttcaac
ttgacttgtgtgacctcatgaaaaagaacgcagaaataaagtttgttgtgagaaaattac
tcagagtataatttgttgtacgtaaaggaatgattgtatatgatgataatattcattccc
ttaa------acgaaagtgttaaatccttaatgattaaa-----aaacaacaatatttgt
aaatattgaagtaactgaaca----------acaaatacaattaataaaaatacaacaga
attaatgcactacatcaaaatgtagtatgtttaatacttcatattataatgtattcaatc
atagcgtaatattttatagtggaaaagtagtttaaactacaatttagaagcagctgaatt
caggttagtcgatcttttaaacagcaggtggcactgtgaaggtctggaagtgcaggtcta
gcc--------------gtctgagcgtgcagttgggtctccgggcctgcagcttcatact
----gttgaaggggaa--------------------------------------------
--------------------------------------------------gctgcaggcc
--------c-gagacccaactgcacgctcagacctgca----------------------
-c--------------ttccagacc--------------tatagttttctc-agacagtg
-ccccct-gctgctgggatgggtgaagctgcaggta---cggagacccaactggacgttc
gg---------accagc-----actttctagcaagtagcaacatcagaaacgccagt---
-ataaggtgattaa---tt--attgaagcgattcttgaaaattaccag-gttttatggc-
-ataaat-caatgtggtgt-aaaatattacactaa------caaacaattattagagcat
t--at---tttatgatat-ttagcct----------------------------------
----------------------------------------------------------ac
tgctt-tagcctac-tgggacaattttctagcaa--tgttttctggc---aaattg----
------aaaaaaaa-aaaatctaagt-aaaaatgttaaaataaaatg---tt-----taa
ta----tataa-----cgta---attat--------ttttgta---------ac--attt
tagtgcta------tgtaggtctactg--------------------------------t
actgtatt--atctatctgaaagtgctaccaaagac--agtaacagtat---cacaataa
cagt-ttatc--aattat----------taat---aagttctgtaatggttaca----aa
tacg-tttttt---------gg--aaatcaaaagatcagtt-aatctgcatggaatttac
-aat----atgggc-----tctcttaggttaaagca--ataataatttgcttgtgg-tgt
gta-----------tttttccccagattgattctaca-----tttt-aaaa---------
---aggg----cggtct---------ctgccaacacttat--------acagtgcaccaa
a-ggctgcagatattttca-----------------------------------------
------------------------------------------------------------
------------------------------------------------------------
------------------------------------------------------------
------------------------------------------------------------
------------------------------------------------------------
------------------------------------------------------------
------------------------------------------------------------
------------------------------------------------------------
------------------------------------------------------------
------------------------------------------------------------
------------------------------------------------------------
------------------------------------------------------------
------------------------------------------------------------
------------------------------------------------------------
------------------------------------------------------------
------------------------------------------------------------
------------------------------------------------------------
------------------------------------------------------------
----------------------------------------------------
>DNA-8-17_DR|1648101
------------------------------------------------------------
------------------------------------------------------------
------------------------------------------------------------
------------------------------------------------------------
------------------------------------------------------------
------------------------------------------------------------
------------------------------------------------------------
------------------------------------------------------------
------------------------------------------------------------
------------------------------------------------------------
------------------------------------------------------------
------------------------------------------------------------
---------------------------------ctgtg----------------------
-cgcacagacctgcacttccaga--------------------------cc-agacagtg
-ccccct-gctgttgggttgggtgaagcggcaggta---cggagactcaactgcacactc
ag---------accagc-----actttctagcaagtagcagcatcagaaatgccag----
--taaggttattga---tt--attaaagcggttcctgaaaattaccaa-gttttatggc-
-ataaat-caatgtggtgt-aaaatattacactaa------caaagaattatttcagtgt
ttgat---ttgatcaaaa-ttagtgt--caaaag-------------------agcatta
tt----ttatg---------------atatt--tacagcttgctctta--ttttatccat
tattg-taccattc-tgggacaattttctaacaa--tgttttctagc---aaaat-----
--aaa-aacaaaa----ctgtaaagt-aaaaatgttaaaataaaatg---cagcctataa
ta----tatag-----caca---attatt-------atttgta---------acatattt
cattgctg------tatagttctactgtac-------------------------atatt
actgtatt--atctgtctgaaagtgcaaccaaagac--aataacagtaa---tacaataa
cagt-ttatc--aattat----------ttat---aagttctgtaatgattaca----aa
cacg-tttttt---------gg--aaatcaaaatatcaattaaatttgcatagaatttac
-aat----atgagc-----tctattaggtgaaatca--aaactaatttgcttgtgg-tgt
gta-----------ttttttcccagattgatattaca-----attt-aaaa---------
---agtg----gt-tct---------ctgccaacagtaat--------acagtgtgccaa
a-gactgcagatatttc--c-ag-----------------tt-tttt----gctctagaa
at----gaaaaatatcc---ccaataagaatgtaaagcatt--t-----------atgtt
attttctacct--aaaaa--------ataat-----tatta----------------ctc
caatta--ttat-ttttca-ccatttttctatg--cattgtt-tacaacttg--------
--acttg-taggacctcatg----aaaaagtacacaaa--aa-----taaagtttgttgt
g-agaaaattacttggagta---------ctat-aattg----ta--tgtg-aagaaatt
tat--------------tgtatatgaagataatattcattc-----------cctcaact
taata--cgaaacagtgataaacccttaatgat-----------a-aaaaaac-------
--aacaaca--aatgtct-gaaaatattgaagcaac---tgaacaat--atatatt---t
acaaatacaattaat-aaa-aatacaacagaattattgca-ttgcatcaaaaa--tc---
-tagtacattt----aatattttatata--ataatctattcaatc-atagtctaatattt
---tatagtag-aaaaa-ttgttta--a----attacaatttagaagcagctgaa-----
-atc---aggttagtcgat--------------c-ttttaaacagcag-----------g
t-----------gaaggtctg------------gaagtgcaggt---ctag-ccgtctga
gcgagcag--------------gtctgagcgtgcggttgggttt----ccggg-------
----cctgcagcttc---------------------------------------------
------------------------------------------------------------
------------------------------------------------------------
------------------------------------------------------------
----------------------------------------------------
>DNA-8-17_DR|1648102
------------------------------------------------------------
------------------------------------------------------------
------------------------------------------------------------
------------------------------------------------------------
------------------------------------------------------------
------------------------------------------------------------
------------------------------------------------------------
------------------------------------------------------------
------------------------------------------------------------
------------------------------------------------------------
----gagtaaggtgaa--------------------------------------------
--------------------------------------------------gctgcaggcc
--------tggagacccaactgcacgctcagacctgct----------------------
-cgcacagacctgcactttcagacc--------------tatggttttctc-agacagtg
-ccacct-gctgttgggttgggtgaagcggcaggta---cagaaacccaactgc------
----------------------------tagcaagtagcaacatcag--acgccaat---
-ataaggtt--------ta--attaaagagattgccgaaaattaccagttttttctggc-
-ataaat-gaatgtggtgt-aaaatattacactaa------caaacaatcatttcagtgt
ttgat---ttgttcaaaa-ttagtgc--caaaag-----------------atagctt--
---------------------------tttt--tatagcttatttttg--------atgt
tattg-taccatta-t-ggacaattttgtatc-------------------aaaa-----
------taaaaaa----cgttaaagt-aa-------------aaatg---ca-----taa
ta----tataa-----cggg---attatt-------atttgaa---------agatattt
tagtgcta------tgcaggtctacagtac-------------------------atatt
actgtatt--atcgatctgaatatgctaccaaagac--aataacaataa---cacaata-
--gt-ttatc--aattat----------taat---aagttctgtaatgattaca----aa
taagttttttt---------gg--aaatcaaaa---------tatctgcatagaatttac
-aat----atgagc-----tctttaaagttaaagc-----aataatttccttgtga-tgt
gta----------ttgttttcccagattgatattaca-----attc-ataa---------
---aggg----gg-tct---------ctgccaacactaac--------acagtgcaccaa
a-gactgcagatatttccac-tg-----------------tt-tttt----gctcgagaa
at----gaaaaatctct---ccaacaagaatgtaaagcatt--t-attttatttgatgtt
attttctacat--aaaaa---------------catcatta----------------atc
caatta--ttat-tttgca-c-cattttctctg--cattgtt-tacagcttgttg-----
--acttg-taggacctcatg----aaaaagtacacaaa--aa-----taaagtttgttgt
---gataattacccagagcacta------taatttattg----ta--tgtg-aagaaatt
tat--------------cgtatatgaagataatatttattc-----------cctcaact
caata--cgaaac--tgataaatcctt-ataat----------aa-taaaaaa-------
--agcaaaa--catgtct-gaaaatactgaagtaac---tgaacaat--atctatt---t
acaaatacaattaat-aaacaatacaacagaattattgca-ttaaatcaaaa---tc---
-tagtgtgttt----aatatttaatgta--ataatgtattcaatc-agagcaaaatattt
---tatagtag-aaaa---------------------aatttctaagcagctgaa-----
-ttc---aggttagtcgat--------------c-tttcaaacagcaggt---ggcactg
t-----------gaaggtctg------------gaagtgcaggt---ctag-ccgtctga
gcgtgcaa--------------gtctgagcttgtggttgggtct----ccggg-------
----cctgcagcttcata------------------------------------------
------------------------------------------------------------
------------------------------------------------------------
------------------------------------------------------------
----------------------------------------------------
>DNA-8-17_DR|1648103
------------------------------------------------------------
------------------------------------------------------------
------------------------------------------------------------
------------------------------------------------------------
------------------------------------------------------------
------------------------------------------------------------
------------------------------------------------------------
------------------------------------------------------------
------------------------------------------------------------
------------------------------------------------------------
------------------------------------------------------------
------------------------------------------------------------
------------------------------------------------------------
------------------------------------------------------------
------------------------------------------------------------
------------------------------------------------------------
------------------------------------------------------------
------------------------------------------------------------
------------------------------------------------------------
------------------------------------------------------------
------------------------------------------------------------
------------------------------------------------------------
------------------------------------------------------------
------------------------------------------------------------
------------------------------------------------------------
------------------------------------------------------------
------------------------------------------------------------
------------------------------------------------------------
------------------------------------------------------------
------------------------------------------------------------
------------------------------------------------------------
------------------------------------------------------------
------------------------------------------------------------
------------------------------------------------------------
------------------------------------------------------------
------------------------------------------------------------
------------------------------------------------------------
------------------------------------------------------------
-----------------------------aagtaac---tgaacaa------tgtt---t
acaaatacaattaat-aaa-tgtacaatagta----------------------------
-----------------tatttcat-----ataatgtattcaatc-atagcataattttt
---attagtag-aaaaa-taaagta--a----cttacaatttattagcagttgag-----
-gtc---agattaggcaat--------------c-tttcaaacagcaggt---ggcactg
t-----------gaaggtctg------------gaagtgcaggt------------ctga
a----------------------------cgtgcacttgggtct----ccggg-------
----ccagcagcttcataatgttg------------------------------------
------------------------------------------------------------
------------------------------------------------------------
------------------------------------------------------------
----------------------------------------------------
>DNA-8-17_DR|1648104
------------------------------------------------------------
------------------------------------------------------------
------------------------------------------------------------
------------------------------------------------------------
------------------------------------------------------------
------------------------------------------------------------
------------------------------------------------------------
------------------------------------------------------------
------------------------------------------------------------
------------------------------------------------------------
------------------------------------------------------------
------------------------------------------------------------
------------------------------------------------------------
------------------------------------------------------------
------------------------------------------------------------
--------------------------------aaata-----------------------
------------------------------------------------------------
---------aatgtggtgt-aaaatattacactaa------ccaacaattatttcagtgt
ttgat---ttgatcaaaa-ttagtgt--caaaag-----------------atagcatta
gt----gtatg---------------atatt--tacagcttgctcttgttgcttttgtgt
tattg-tagcattc-cgggacacttttctagcaa--tattttctggc---aaaataaa--
---------------------aaaactaaaaaggttaaaataaaaag---tt-----tat
ta----tataa-----cgca---ataatt-------atttgca---------acatattt
tagtgccg------tgtaggtctactgtac-------------------------gtatt
actgtatt--atctatctaaaagtgctagcacagac--aataacagtaa---cacaatat
cact-ttaac--aattgt----------taat---aagttcggtaataattcca----aa
g----tttttt---------ga--aaatcaaaatatcagtt-aatctgcaaagaatttac
-aat----atgagc-----tctcttaggttaaagca--aaaataatttgcttgtg---at
gtgtat-------gcttt-tcccagacaaata-taca-----attt--aaa---------
---aggg----tggtct---------ctgccaacactaat--------acaatgcaccaa
a-ggctgcagatatttccac-ag------------------t-ttttt---gcttgagaa
at----gaaaaatcccc---ctaacaagaatgtaaagcatt--t-attttattttatgtt
attttctatgt-taaaaa--------gttat-----tagta----------------atc
caatta--tta--ttttca-ccatttttctctg--cattgtt-tcctgcttgata-----
--acttg-taaa----------------------------aa-----taaa---------
-------------------------------------------ta--aatg-aataaat-
--------------------------aaataa----------------------------
-----------------ataaataaataaataa----------at-aaataaa-------
taaaaaata--aatgact-g-aaatattgaagtaa-----caacaat--atctatt---c
acaaatacaactaat-aaa-aaaaaaacagaattattgca-ttaaattaaaa---tc---
-tagtatgctt----aatatttgatata--ataatgtattcaatc-atagcgtaatattt
---tatagtag-aaaaa-tagtgta--a----gtaacaatttaaaagcagctgaa-----
-ttc---aggttag--gat--------------c-ttttaaacagcaggt---ggcactg
tctgagaaaacgacaggtctg------------gaagtgcaggt---ctag-ccgtctga
gcgtgcag--------------atctg---------------------------------
------------------------------------------------------------
------------------------------------------------------------
------------------------------------------------------------
------------------------------------------------------------
----------------------------------------------------
>DNA-8-17_DR|1648105
------------------------------------------------------------
------------------------------------------------------------
------------------------------------------------------------
------------------------------------------------------------
------------------------------------------------------------
------------------------------------------------------------
------------------------------------------------------------
------------------------------------------------------------
------------------------------------------------------------
------------------------------------------------------------
------------------------------------------------------------
------------------------------------------------------------
------------------------------------------------------------
------------------------------------------------------------
------------------------------------------------------------
--------------------------------aaata-----------------------
------------------------------------------------------------
---------aatgtggtgt-aaaatattacactaa------ccaacaattatttcagtgt
ttgat---ttgatcaaaa-ttagtgt--caaaag-----------------atagcatta
gt----gtatg---------------atagt--tacagcttgctcttgttgctcttgtgt
tattg-tagcattc-cgggacacttttctagcaa--tattttctggc---aaaataaa--
---------------------aaaactaaaaaggttaaaataaaaag---tt-----tat
ta----tataa-----cgca---ataatt-------ttttgca---------acatattt
tagtgccg------tgtaggtctactgtac-------------------------gtatt
actgtatt--atctatctaaaagtgctagcacagac--aataacagtaa---cacaatat
cact-ttaac--aattgt----------taat---aagttcggtaataattaca----aa
g----tttttt---------ga--aaatcaaaatatcagtt-aatctgcaaagaatttac
-aat----atgagc-----tctcttaggttaaagca--aaaattatttgcttgtg---at
gtgtat-------gcttt-tcccagacaaata-taca-----attt-aaaa---------
---aggg----tggtct---------ctgccaacactaat--------acaatgcaccaa
a-ggctgcagatatttccac-ag------------------t-ttttt---gcttgagaa
at----gaaaaatcccc---ctaacaagaatgtaaagcatt--t-attttattttatgtt
attttctatgt-taaaaa--------gttat-----tagta----------------atc
caatta--tta--ttttca-ccatttttctctg--cattgtt-tcctgcttgata-----
--acttg-taaaa------------ataagtaaatgaatgaa-----taaa---------
-------------------------------------------ta--aata-aataaat-
--------------------------aaataa----------------------------
-----------------ataaataaataaataa----------at-aaataaa-------
taaaaaata--aatgact-gaaaatattgaagt--------aacaat--atctatt---c
acaaatacaattaat-aaa-aaaacaacagaattattgca-ttaaattaaaa---tc---
-tagtatgttt----aatatttgatata--ataatgtattcaatc-atagcgtaatattt
---tatagtag-aaaaa-tagtgta--a----gtaacaa-----------ctgaa-----
-ttc---aggttag--gat--------------c-ttttaaacagcaggt---ggcactg
tctgagaaaacgacaggtctg------------gaagtgcaggt---ctag-ccgtctga
gtgtgcag--------------atctgatcttgcggttgggtct----ccggg-------
----cctgcagcttcataatgtt-------------------------------------
------------------------------------------------------------
------------------------------------------------------------
------------------------------------------------------------
----------------------------------------------------
>DNA-8-17_DR|1648106
------------------------------------------------------------
------------------------------------------------------------
------------------------------------------------------------
------------------------------------------------------------
------------------------------------------------------------
------------------------------------------------------------
------------------------------------------------------------
------------------------------------------------------------
------------------------------------------------------------
------------------------------------------------------------
----gagtaaggggaa--------------------------------------------
--------------------------------------------------gttgcaggcc
--------cggagacccaact---------------------------------------
------------------------------------------------------------
------------------------------------------------------------
------------------------------------------------------------
------------------------------------------------------------
------------------------------------------------------------
------------------------------------------------------------
------------------------------------------------------------
------------------------------------------------------------
------------------------------------------------------------
------------------------------------------------------------
------------------------------------------------------------
------------------------------------------------------------
-agt-ttatc--aattat----------ttat---aagttctgtaatgattaca----aa
cacgttttttt---------ggc---attaaaatatcagtt-aatctgcatagaatttac
-aat----ataagc-----tctcttaggtgaaaaca--aacataatttgcttgtgg-tgt
gta-----------ttttttccctgattgatattac------attt-aaaa---------
---agtg----gg-tct---------ctgcca-cactaat--------acaatgtaccaa
a-gactgcagatatttc--c-ag-----------------at-tttt----actctagta
at----gaaaaatctcc---tcaataagaatgtaaagcatt--t-attttatttgatgtt
attttctacgt--aaaaa--------ataat-----tatta----------------ctc
cagtta--ttat-ttttca-ccatttttctatg--cattgtt-tacaacttg--------
--acttg-taggacctcatg----aaaaagtacataaa--at-----taaagtttgttgt
g-agaaaattacttagagta---------ctat-aattg----ta--tgtg-aagaaatt
tat--------------agtatataaagataatattcattc-----------cctcaact
caata--ggaaaaagtgataaatccttaatgat-----------a-aaaaaac-------
--aacaaca--aatgtct-gaaaatattgaagtaac---taaacaat--atctatt---t
acaaatacaattaat-aaa-aatacaacagaattaatgca-ttaaatcaaaaa--tctag
atagtatgttt----aatatttcatata--ataatctattcaatc-atagcctaatattt
---tatagta--aaaaa-tatttta--a----attacaatttagaagcagctgaa-----
-atc---aggttagtcgat--------------c-ttttaaacagcaggt---ggcactg
t-----------gaaggtctg------------gaaacgcaggt---ctag-ctgtctca
gcgag-----------------gtgtgagcgtgcagttgggtct----ccggg-------
----ctatcagcttcatactatt-------------------------------------
------------------------------------------------------------
------------------------------------------------------------
------------------------------------------------------------
----------------------------------------------------
>DNA-8-17_DR|1648107
------------------------------------------------------------
------------------------------------------------------------
------------------------------------------------------------
------------------------------------------------------------
------------------------------------------------------------
------------------------------------------------------------
------------------------------------------------------------
------------------------------------------------------------
------------------------------------------------------------
------------------------------------------------------------
------------------------------------------------------------
------------------------------------------------------caggcc
--------cggagacccaactgcacgctcagacttgcg----------------------
-cgcacagatctgcacttccagaca---------------------------agacagtg
-ccccct-gctgttgggttgggtgaagcggcaggta---tggagacccaactgcacactc
ag---------accagc-----actttctagcaagtagcaacatcagaaacgccag----
--taatgttattga---tt--attaaagcgattcctgaaaattaccaa-g-tttatggc-
-ataaat-caatgtggtgt-aaaatattacactgg------caaacaattatttcagtgt
ttgat---ttgatcaaaa-ctagtgt--caaaag-------------------agcatta
tt----ttatg---------------atatt--tacagcttg--ctta--ttttatgtat
tattg-taccattc-tgggacaactttctagcaa--tg-tttctggc---aaaataa---
--aaa-aaaaaaa----ctttaaagt-aaaaatgttaaaataaaatgtgcta-----taa
ca----tgtag-----caca---attatt-------atttgta---------ac--attt
tagtgctg------taaaggtctactgtac-------------------------atttt
actgtatt-----tatctgaaagtgctaccaaagac--aataacagtaa---cacaatag
cagt-ccatg--aattat----------taat---aagttctgtaatgattaca----aa
cacg-tttttt---------gg--aaatcaaaatatcagtt-aatctgcatagaatttac
-aat----atgagc-----tctcttaggtgaaatca--aaagtaatttgcttgtgg-tgt
gtat---------ttttttttccagattgatataata-----attt-aaaa---------
---agtg----gg-tctaatacagaaaagttaacactaat--------acagtgtaccaa
g-gactgctgatatttc--cttt-----------------tt-ttttt---gctctagaa
at----gaaaaatctcc---tcaataagaatgtaaagcatt--t-attttatttgatgtt
attttctacat---aaaa--------ataat-----tatta----------------ctc
cagtta--ttat-ttttca-ccatttttctatc--cattgtt-tactacttg--------
--acttg-taggacctcatg----aaaaagtacacaaa--aa-----taaagtttgttgt
g-agaaaattactcagagtacta------tattttat----------tgtg-aagaaatt
tat--------------tgtatatgaagataatatttattc-----------ccacaact
caata--cgaaacagtgataaatcctcaataat-------------aaaaaaac------
--aacaaca--aatgtct-gaaaatattgatgtaac---tgaacaat--atctatt---t
acaaatacaataaat-aaa-aatacaacagaattaatgca-ttaaataaaaaaattt---
-gaacatttttcttatatatttcatata--ataatatattcaatt-atagcctaatatta
---tatagtag-aaaaa-tagttta--a----attacaatttagaagcagctgaa-----
-atc---aggttagtcaat--------------c-ttttaaacagcaggt---ggcactg
t-----------gaaggtctg------------gaagtgcaggt---ctag-c-------
------------------------------------------------------------
------------------------------------------------------------
------------------------------------------------------------
------------------------------------------------------------
------------------------------------------------------------
----------------------------------------------------
>DNA-8-17_DR|1648108
------------------------------------------------------------
------------------------------------------------------------
------------------------------------------------------------
------------------------------------------------------------
------------------------------------------------------------
------------------------------------------------------------
------------------------------------------------------------
------------------------------------------------------------
------------------------------------------------------------
------------------------------------------------------------
----gagtaaggggaa--------------------------------------------
--------------------------------------------------gctgcaggcc
--------cggagacccaactgcacgctcagactagcg----------------------
-cgcacagacagac------------------------------------c-agacagtg
-cc-cct-gctgttgggttgggtgaagcggcgagt-------------------------
------------------------------------------------------------
------------------------------------------------------------
------------------------------------------------------------
------------------------------------------------------------
------------------------------------------------------------
------------------------------------------------------------
------------------------------------------------------------
------------------------------------------------------------
------------------------------------------------------------
------------------------------------------------------------
------------------------------------------------------------
------------------------------------------------------------
------------------------------------------------------------
------------------------------------------------------------
------------------------------------------------------aagggg
a-agctgcagaccc----------------------------------------------
------------------------------------------------------------
------------------------------------------------------------
------------------------------------------------------------
------------------------------------------------------------
------------------------------------------------------------
------------------------------------------------------------
------------------------------------------------------------
------------------------------------------------------------
------------------------------------------------------------
------------------------------------------------------------
------------------------------------------------------------
------------------------------------------------------------
------------------------------------------------------------
------------------------------------------------------------
------------------------------------------------------------
------------------------------------------------------------
------------------------------------------------------------
------------------------------------------------------------
----------------------------------------------------
>DNA-8-17_DR|1648109
------------------------------------------------------------
------------------------------------------------------------
------------------------------------------------------------
------------------------------------------------------------
------------------------------------------------------------
------------------------------------------------------------
------------------------------------------------------------
------------------------------------------------------------
------------------------------------------------------------
------------------------------------------------------------
----gagtaaggtgaa--------------------------------------------
--------------------------------------------------gctgcaggcc
--------aggagacccaactgcatgctcagacctgcg----------------------
-cgcacagacctgtacttccagacc--------------tatagttttctc-agacagtg
-ccatct-gctgttgggtggagtgaagcagcaggta---cagagacccaactgcacgctc
a-----------------------------------------------------------
------------------------------------------------------------
------------------------------------------------------------
------------------------------------------------------------
------------------------------------------------------------
------------------------------------------------------------
------------------------------------------------------------
------------------------------------------------------------
------------------------------------------------------------
------------------------------------------------------------
------------------------------------------------------------
------------------------------------------------------------
------------------------------------------------------------
------------------------------------------------------------
------------------------------------------------------------
------------------------------------------------------------
------------------------------------------------------------
------------------------------------------------------------
------------------------------------------------------------
------------------------------------------------------------
------------------------------------------------------------
------------------------------------------------------------
------------------------------------------------------------
------------------------------------------------------------
------------------------------------------------------------
------------------------------------------------------------
------------------------------------------------------------
------------------------------------------------------------
------------------------------------------------------------
------------------------------------------------------------
------------------------------------------------------------
------------------------------------------------------------
------------------------------------------------------------
------------------------------------------------------------
----------------------------------------------------
>DNA-8-17_DR|1648110
------------------------------------------------------------
------------------------------------------------------------
------------------------------------------------------------
------------------------------------------------------------
------------------------------------------------------------
------------------------------------------------------------
------------------------------------------------------------
------------------------------------------------------------
------------------aaacagcaggtggcactgtgaaggtctggaagtgcaggtgta
gccgtctgagtgtgcaggtctgagcgtgcggttgggtctccaggcctgcagcttcataat
gtt-gagtaaggggaa--------------------------------------------
--------------------------------------------------gctgcaggcc
--------cggagacccaactactcgctcagacctgcg----------------------
-t--------------tttcagacc------------------gttttctc-agacagtg
-ccacct-gctgttgggccggttgaagcggcaggta---cggagacccaactgca-----
-----------------------------agcaagtagcaacatcagacacgccagt---
-ataaggttattga---tt--attaaagagaatcctgaaaatgagaag-gttttatggc-
-ataaat-caatttggtgt-aaaatattacactaa------caaacaattatttcagtgt
ttgat---ttgatcaaaa-ttggtgc--ccaaag-----------------atggaatta
tt----ttatg---------------atatt--tacagcttgctttta--ttttcggtgt
tattg-taccattc-tgggacacttctctagcaa--tgttttctggc---aaaaaa----
------aaaaaaaaaaacgttaacgt-aaaaatgttaaaataaaatg---tt-----taa
ta----tataa-----cgca---attatc-------atttgaa---------agatattt
tagtgc--------tgtaggtctacagtac-----------------------------a
tctgcatt--atctatctgagagtgctaccaaagac--agtaacagtaa---cacaataa
cagt-ttatc--aattat----------taat---aagttctgtaatgattaca----ag
taag-tttttt---------tg--gaaat-------------------------------
------------------------------------------------------------
------------------------------------------------------------
------------------------------------------------------------
------------------------------------------------------------
------------------------------------------------------------
------------------------------------------------------------
------------------------------------------------------------
------------------------------------------------------------
------------------------------------------------------------
------------------------------------------------------------
------------------------------------------------------------
------------------------------------------------------------
------------------------------------------------------------
------------------------------------------------------------
------------------------------------------------------------
------------------------------------------------------------
------------------------------------------------------------
------------------------------------------------------------
------------------------------------------------------------
------------------------------------------------------------
------------------------------------------------------------
------------------------------------------------------------
----------------------------------------------------
>DNA-8-17_DR|1673554
------------------------------------------------------------
------------------------------------------------------------
------------------------------------------------------------
------------------------------------------------------------
------------------------------------------------------------
------------------------------------------------------------
------------------------------------------------------------
------------------------------------------------------------
------------------------------------------------------------
------------------------------------------------------------
------------------------------------------------------------
------------------------------------------------------------
------------------------------------------------------------
------------------------------------------------------------
------------------------------------------------------------
------------------------------------------------------------
------------------------------------------------------------
------------------------------------------------------------
------------------------------------------------------------
------------------------------------------------------------
------------------------------------------------------------
------------------------------------------------------------
------------------------------------------------------------
------------------------------------------------------------
------------------------------------------------------------
------------------------------------------------------------
------------------------------------------------------------
------------------------------------------------------------
------------------------------------------------------------
------------------------------------------------------------
------------------------------------------------------------
------------------------------------------------------------
------------------------------------------------------------
------------------------------------------------------------
------------------------------------------------------------
------------------------------------------------------------
------------------------------------------------------------
------------------------------------------------------------
------------------------------------------------------------
------------------------------------------------------------
------------------------------------------------------------
------------------------------------------------------------
----------ttagtcgat--------------c-tgttaaacagcatgt---ggcactg
t-----------gaaggtctg------------gaagtgcaggt---ctag-cc------
----------------------gtttgagcgtgcggttgggtct----ctggg-------
----cctgcagcttcataatgttg------------------------------------
------------------------------------------------------------
------------------------------------------------------------
------------------------------------------------------------
----------------------------------------------------
>DNA-8-17_DR|1673555
------------------------------------------------------------
------------------------------------------------------------
------------------------------------------------------------
------------------------------------------------------------
------------------------------------------------------------
------------------------------------------------------------
------------------------------------------------------------
------------------------------------------------------------
------------------------------------------------------------
------------------------------------------------------------
------------------------------------------------------------
------------------------------------------------------------
------------------------------------------------------------
------------------------------------------------------------
------------------------------------------------------------
------------------------------------------------------------
-----------------tt---tt------------------------------------
------------------------------------------------------------
------------------------------------------------------------
------------------------------------------------------------
------------------------------------------------------------
------------------------------------------------------------
------------------------------------------------------------
------------------------------------------------------------
------------------------------------------------------------
------------------------------------------------------------
--------------------gg--aaatcaaagtataattt-aatctgcatataatttac
-aat----atgagc-----tctcttaagttaaacca--aaaataatttgcttgtgg----
----------tgtttttttccccagattgatattaca-----attt-aaaa---------
---agggg---gggtct---------ctgccaacaccaat--------acagtgcaccaa
a-tgctgcagatatttccag-------------------ttttttttt-ttgctctagaa
at--aaaaaaaatctcc---ccaacaagaatgtaaagcatt--t-attttatttgatgat
attttctacat--aaaaa--------ataat-----tatta----------------ctc
caatta--atattttttta-ccatttttctttg--cattgtt-tacagcttgatg-----
--acttg-taggacctcatg----aaaaaatacacaaa--aa-----ttaagtttgttgt
g-agaaaattactcatagtacta------taatttattg----ta--tgtt-aagaaatt
tattg------------------------------------------------------t
taaca-------------------------------------------------------
-----------aatgtct-aaaaatattgaa-------ctgaacaat--atatatt---t
acaaatactattaat-aaa-aatataacagagttaataca-atacaccaaaa---tcaaa
atagtatgttt----actatttcatata--ataaagtattcaatc-ctagtgtaatagtt
t----tagtag-aaaaaatggttta--a----attacaatttagaagcagctaaa-----
-ttcagcagaccagcactttctgcaagtagcaacatcagaaacgccagtaagaagcaatt
cctgaaaattaccaggttttatcataaatcaatgtggtgtaaaat-attaaactaacaaa
c------------aatt-----atttcagtgtttgacttgatca-aataggtgtcaaaag
aatatttacagcttgctcttattttatgtattattgtaccattatgggacaattttctag
caatgttttctggcaaaatgaaaaaactttaaaataaaaatattaaaataaaataaataa
cacaattattatttttaacatattttagtggtatgtagtctaatgttcaaattactgtat
tatctgtctgaaagtgctgccaaagacaattacagtaacacaataacagtttaccaatta
taaataagttctgtaatgattacaaatacagcaggtacagagacccaactgc
>DNA-8-17_DR|1750824
------------------------------------------------------------
------------------------------------------------------------
------------------------------------------------------------
------------------------------------------------------------
------------------------------------------------------------
------------------------------------------------------------
------------------------------------------------------------
------------------------------------------------------------
------------------------------------------------------------
------------------------------------------------------------
----gagtaaggtgaa--------------------------------------------
--------------------------------------------------actgcaggcc
--------cggagaccctactgcacgctcagagctgc-----------------------
--------------acttccagacc--------------tatcgttttctc-agacagtg
-ccacct-gctgttgggttgggtgaagctgcaggta---cggagacccaactgcatgctc
ag---------accagc-----actttctagcaagcagcaacatcaaacacaccag----
--taaggttattga---tt--attaaagcgattcctgaaaatgaccag-gttttgtggc-
-ataaaa-caatttgttgt-aaaatattaaactaa------caaacaatcctttcagtgt
ttgat---ttgatcaaaa-ttagtgc--caaaag-----------------atagcgtca
tt----atatg---------------atatt--tacagcttgctttta--tttccggtgt
tattg-taccattc-tgggacaattttctagcat--tgttttctgtc---aaaat-----
------aaaaaac-----gttaaagt-aaaaatgttgaaataaaatg---tt-----taa
ca----tataa-----agca---attatt-------atttgaa---------agatattt
tagtgcta------tgcaggtaca--------------------------------tatg
actgtatt--atcgatctgaaagtgctaccaaag-----ataacagtaa---cacaataa
cagt-ttatc--aattat----------t-------------------------------
------------------------------------------------------------
------------------------------------------------------------
------------------------------------------------------------
------------------------------------------------------------
------------------------------------------------------------
------------------------------------------------------------
------------------------------------------------------------
------------------------------------------------------------
------------------------------------------------------------
------------------------------------------------------------
------------------------------------------------------------
------------------------------------------------------------
------------------------------------------------------------
------------------------------------------------------------
------------------------------------------------------------
------------------------------------------------------------
------------------------------------------------------------
------------------------------------------------------------
------------------------------------------------------------
------------------------------------------------------------
------------------------------------------------------------
------------------------------------------------------------
------------------------------------------------------------
----------------------------------------------------
>DNA-8-17_DR|1750825
------------------------------------------------------------
------------------------------------------------------------
------------------------------------------------------------
------------------------------------------------------------
------------------------------------------------------------
------------------------------------------------------------
------------------------------------------------------------
------------------------------------------------------------
------------------------------------------------------------
------------------------------------------------------------
----gagtaaggtgaa--------------------------------------------
--------------------------------------------------gctgcaggcc
cag-----cggagacctg------------------------------------------
-cgcacagattagcacttccagcc---------------tatcgttttttc-agacagtg
-ccacct-gctgttgggttgggtgaagcggcaggta---cggagacccaactgcatgctc
agaggctcag-accagc-----actt-------ggtaacaacctcagaaacgccag----
--taaggttattgaa-att---ttaaagcgattcctgaaaatgactag-gttttattcc-
-ataaat-cactgtggtat-aaaatattacactaa------caaacaattatttcagtgt
ttgat---tttatcaaaa-tgagtgc--caaaag-------------------agcattt
tta-----atg---------------atatt--tacagactgctctta--atttatgtat
tattt-tacctgtc-tgggacacatttcttgcaa----ttttctggc---aaaatgta--
------aaaaaaa--aactttaaagt-aaaaatgttaaaataaaatg---tt-----taa
tatacctataa-----cgtg---attatc-------atttgtg---------acataatt
tagtgctg------tataggtctat----------------------------acatatt
actgcttt--atctatctgatagtgctaccaaagac--aataacagtaa---cacaataa
cagt-tgatt--aattaa----------taat---aggttctgtaatgattaca----aa
tacg--ttttt---------gg--aaatcaaaatatcagtt-aatctgcatagaatttac
-aat----atgagc-----tctcttatgttaaataa--aaaataatttgcttg----ggt
gtgta---------tttttccacagattgatattaca-----gttt-aaaa---------
---aggg----gggtct---------ctgctaacactaac--------acattgcaccaa
a-gactgcagatatttccag-----------------------ttttt-ttgctctagaa
at----gaaaaatttcc---ccaacaaaaatgtaaagcgtt--t-attttatttcatgta
attttctacgt-aaaaaa------------------tatta----------------ctc
caatta--ttat-ttttca--caattttccgtg--cattgtt-tacaacttg--------
--acttgt----acctcatg---aaaaaaaaacaaaaa---------taaagattgttgt
g-agaaaattacttagagtacta------aaattttatg----ta--tgtg-aagaaatt
tat--------------tgtatatgaaaataatattcattc-----------cctcaact
caa------------------atgcttaatgat----------taaaaaaaac-------
--tacaaca--attgtct-gaaaatattgaagtaac---tgaacaat--atctatt---t
acaaatacaattaat-aaa-aatactacagaattaatgca-taaaatcaaaa---tc---
-tagtatgttt----aatattttatata--ataatgtattcaatc-atagcgtaatattt
---tatagtag-acaaa-tagttta--a----attataatttagaagcagctgaa-----
-ttc---aggttagtctat--------------c-ttttaaacagcaggt---ggcactg
g-----------gaaggtctg------------gaagtgcagat---ctag---------
------------------------------------------------------------
------------------------------------------------------------
------------------------------------------------------------
------------------------------------------------------------
------------------------------------------------------------
----------------------------------------------------
>DNA-8-17_DR|1750826
------------------------------------------------------------
------------------------------------------------------------
------------------------------------------------------------
------------------------------------------------------------
------------------------------------------------------------
------------------------------------------------------------
------------------------------------------------------------
------------------------------------------------------------
------------------------------------------------------------
------------------------------------------------------------
----gagtaaggtgaa--------------------------------------------
--------------------------------------------------gctgcaggcc
--------cagagacccaaccgcacacatagaccagca----------------------
-agctcagacctgcacttccagacc--------------tatcgttttctc-agacagtg
-ccacct-gctgctgggttgggtgaaacggcaggaa---cggagacccaactgcacgctc
ag---------accagc-----actttctatcaagtagccacattagacgcgc-------
---aaggctattgg---tttcattaaagcgattcctaaaaatgtccag-gttttgtggc-
-ataaat-taatgtggtgt-aaaatattacactaa------caaacaatcatttcagtgt
ttgat---atgatcaaaa-ttagtgt--caaaag-----------------atagaatta
tt----ttatg---------------atatt--tacagcttgctctta--ttttctgtat
tattg-taccattc-tgggacacttttctagcaa--tgttttctggc---aaaat-----
------aaaaa------ctttaaagt-aaaaatgttaaaacaaaatg---ta-----taa
ta----tataa-----cgca---attatc-------atttgta---------acatattt
tagtgcta------tgtaggtctacagtat-------------------------gtatt
actgtttt--atctatctgacaggactaccaaagac--aataacagt-------------
------------------------------------------------------------
------------------------------------------------------------
------------------------------------------------------------
--gta-------------------------------------------------------
------------------------------------------------------------
------------------------------------------------------------
------------------------------------------------------------
------------------------------------------------------------
------------------------------------------------------------
------------------------------------------------------------
------------------------------------------------------------
------------------------------------------------------------
------------------------------------------------------------
------------------------------------------------------------
------------------------------------------------------------
------------------------------------------------------------
---------------------------a----gttacaatttataagcagctgaa-----
-ttt---aggttagtcgat--------------c-tttcaaacagcaggt---ggcactg
tctgagaaaacgattggtctg------------gaaatgcaggt---ctag-ccgtctga
gcgtgcag--------------gtctgagcgtgtggttgggtct----ccggt-------
----cctgcagcttcatagtattg------------------------------------
------------------------------------------------------------
------------------------------------------------------------
------------------------------------------------------------
----------------------------------------------------
>DNA-8-17_DR|1750827
------------------------------------------------------------
------------------------------------------------------------
------------------------------------------------------------
------------------------------------------------------------
------------------------------------------------------------
------------------------------------------------------------
------------------------------------------------------------
------------------------------------------------------------
------------------------------------------------------------
------------------------------------------------------------
-------taaggggaa--------------------------------------------
--------------------------------------------------gctgcaggcc
--------cggagacccaactgcacgctcagacctgca----------------------
-cgcacagatctgcacttccaga--------------------------cc-agacagtg
-ccccct-gctgttgggttgggtgaagcggcaggta---cggagacccaactgcacactc
ag---------accagc-----actttctagcaagtagcaacatcacaaacaccag----
--taaggttattga---tt--actaaagcgattcctgaaaattagcaa-gttttatggc-
-ataaat-caatgtggtgt-acaatattacacaaa------caaacaattattttagtgt
tcgat---ttgatcaaaa-ttagtgt--caaaac-------------------agcatta
tt----ttatg---------------atatt--tacagcttgctctta--ttttatgtat
tattg-taccattc-tgggacaattttctagcaa--tgttttctggc---aaaat-----
---aa-aaaaaaa----ctttaacgt-aaaaatgttaaaataaaatg---taggctataa
ta----tatag-----caaa---attatt-------atttgta---------acatattt
tagtgctg------tataggtctactgtac-------------------------atact
actg---t--atctatctgaaagtgctacgaaagac--aataacagtaa---cacaataa
tagt-ttatc--aattat----------ttat---aagttctgtaatgattaca----aa
cacg-tttttt---------gg--acatcaaaatatcagtt-aatctgcatagaatttac
-aat----atgagc-----tctcttaggtgaaatca--aaaataatttacttgtgg-tgt
gta-----------ttttttcccagattgatattac------attt-aaaa---------
---agtg----gg-tct---------ctgccaacactagc--------acgctgtaccaa
a-gactgcaggtatttc--c-ag-----------------tt-tttt----gctctagta
at----gaaaaatctcc---ccaataagaatgtaaagcatt--t-----------atgtt
attttctacgt--aaaaa--------ataat-----aatta----------------ctc
caatta--tttt-ttttca-ccatttttatatg--aattgtt-tacaacttg--------
--acttg-taggacctcatg----aaaaagtacacaaa--aa-----gaaagtttgttgt
g-agaaaattacttagagta---------ctat-aattg----ta--tgtg-aagaaatt
tat--------------tttatatgaagataatattaattc-----------cttcaact
caata--agaaacagtgataaatcctcaat-------------aa-aaaaaac-------
--aacaaca--aatgtct-gaaaatattgaagtaac---tgaacaat--atctatt---t
acaaatacaattaat-aaa-aatacaacagaattaatgcattaaataaaaaaa--tc---
-tagtatgttt----aatatttcatata--ataatccatttaatc-atagcctaatattt
---tatagtag-aaaa-------------------------tagaagcagctgaa-----
-atc---aggttagtcgat--------------c-ttttaaacagcaggt---ggcactg
t-----------gaaggtctg------------gaagtgcaggt---ctag-ctttctga
gcgagcag--------------gtctgagcgtgcagttgggtct----ccggg-------
----cctgcagcttcatactattg------------------------------------
------------------------------------------------------------
------------------------------------------------------------
------------------------------------------------------------
----------------------------------------------------
>DNA-8-17_DR|1750828
------------------------------------------------------------
------------------------------------------------------------
------------------------------------------------------------
------------------------------------------------------------
------------------------------------------------------------
------------------------------------------------------------
------------------------------------------------------------
------------------------------------------------------------
------------------------------------------------------------
------------------------------------------------------------
----gagtaaggtgaa--------------------------------------------
--------------------------------------------------gctgcaggcc
--------tggagacccaactgcttgctcagacctgca----------------------
-tgcccagacctgcacttctagacc--------------tatcgttttctc-tgacagtg
-ctacct-gctgttgggtagggtgaagcagcaggta---cggagacccaactgcacgctc
ag---------accagc-----actttatagcaagtagcaacatcagacacgccag----
--taaggttattga---tt--gttaaagcaattcctgaaaatt-----------------
-----------------------------------------caaacaatcatttcggtgt
ttaaa---ttgatcaaaa-ttagtatactaaaaaaa--------------aattatatta
tat--taaatt---------------atatt--tacagcttgctccta---tttcggttt
tattg-taccttttttggaacaattttctagcaa--tgttttctggc---aaaat-----
------aaaaaaaca------aaagc-aaaagtgttaaaataaaata---tt-----taa
ta----tataa-----tgcg---attatt-------atttgaa---------agatattt
tagtgcca------tgtagggctacagtac-------------------------atatt
actgtatt--atcgatctgaaagggctaccaaagac--agtaaca---------caataa
cact-ttata--aattat----------taat---aagttctgtaatgattaca----aa
ag---tttttt---------ga--aaatcaaaatatcagtt-actctgcatagaatttac
-aaa----atgagc-----tctcttaggttaaagct--aaaataatttgcttgtga-ttt
gtgtat------ttttttgtcctagattgatattaca-----attt-aaac---------
---aggg----tggtct---------ctgctaacactaat--------acagtgcaccaa
a-tgctgcagatatttccac-tg--------------------ttatt--tgctcaagaa
tt----gaaaaatctcc---ccaacaa---tgtaaagcatt--t-attttatttgatgtt
attttctacgt-aaaaac--------ataat-----tatta----------------act
aaatta--ttat-ttttca-ccatttttctctg--cattgtt-tacagtttgatg-----
--atttg-taggacctcatg----aaaaagtaca-----------------gtttgttgt
---gagaattacccagagtacta------taatttattg----ta--tgcg-aagaaatt
tat--------------tgtatatgaagataatattaattc-----------cctcaact
taata--caaaacagtgat---------atgat---------------------------
----------aagtgtct-gaaaataagtggaaaaa---aactgatt--atctatt---t
aaaaatgcaattaat-aaa-aatacaacacaatcaatg----------------------
-tagtatgttt-------attttatata--ataatgaattcactc-ataacgtaatgttt
---tatagtag-aaaaa-tagtttgtca----att----tttataagcagctgaa-----
-ttc---aggatagtcgct--------------ctttttaaacagcaggt---ggcactg
t-----------taaggtctg------------gaagtgcaggt---ctag-ctgtctga
gcgtgcag--------------gtctgagtgtgcggttgggtcg----ccggg-------
----cctgcagtttcatagtgttg------------------------------------
------------------------------------------------------------
------------------------------------------------------------
------------------------------------------------------------
----------------------------------------------------
>DNA-8-17_DR|1750829
------------------------------------------------------------
------------------------------------------------------------
------------------------------------------------------------
------------------------------------------------------------
------------------------------------------------------------
------------------------------------------------------------
------------------------------------------------------------
------------------------------------------------------------
------------------------------------------------------------
------------------------------------------------------------
----gagtaaggggaa--------------------------------------------
--------------------------------------------------gctgcaggcc
--------cggagacccaactgcacgctcagacctgcg----------------------
-cgcacagacctgcacttccaga--------------------------cc-agacagtg
-ccccct-gctgttgggttgggtgaagcggcaggta---cggagacctaactgcacactc
ag---------accagc-----actttctagcaagtagcaacatcagaaacgccag----
--taaggttattta---tt--attaaagcgattcctgaaaattatcaa-gttttatggc-
-ataaat-caatgtggtgt-aaaatattacactaa------caaagaattatttcagtgt
ttgat---ttgatcaaaa-tttgtgt--caaaag-------------------agcatta
tt----ttatg---------------atatt--tacagcttgctctta--ttttatctat
tattg-taccattc-tgggacaattttctagcaa--tgttttctggc---gaaat-----
----a-aaaaaaa----ctttaaagt-aaaaaagttaaaataaaatg---cagcctataa
ta----tatag-----cgca---attatt-------atttgta---------acatattt
tagtgctt------tataggtctactgtac-------------------------gtatt
tctgtatt--atctatataagagtgctacctaagac--aataacagtaa---cacaataa
cagt-ttatc--aattat----------ttac---aagttatgtaatgattaca----aa
catg-tttttt---------gg--aaatcaaaatatcaattaaatttgcatagaatttac
-aat----atgatc-----tctattaggtgaaatca--aaac-aat--------------
---------------tttttttta---------------------t-taaa---------
---agtg----gg-tct---------ctgccaacactaat--------acagtgtaccaa
a-gactgaagata-ttc--c-ag-----------------tt-ttttt----ctctagaa
at----gaaaaatctcc---ccaataagaatgtaaagcatt--t-attttatttgatgtt
attttctacgt-aaaaaa--------ataat-----tatta----------------ctc
caatta--ttat-ttttca-ccatttttccatg--cattgtt-tgcaacttg--------
--acttg-taggagcttatg----aaaaagtacacaaa--aa-----taaagttggttgt
g-agaaaattacttagagta---------ctat-aattg----ta--tgtg-aagaaatt
tat--------------tgtatatgaagataatattcattc-----------cctcaact
caaca--tgaaacagtgataaatccttaatgat-aa-------aa-aaacaac-------
--aacaaca--aatgttt-gaaaattttgaagcaac---tgaacaat--atatatt---t
acaaatacaattaat-aaa-aatacaatagaattattgta-ttaaatcaaaaa--tc---
-tagtacgttt----aatatttcatata--ataatctagtcaatc-acagcctaatattt
---tatagtag-aaaaa-tagttta--a----attacaatttagaagcagctgaa-----
-atc---aggttagtcgat--------------c-ttttaaacagcagct---ggcactg
t-----------gaaggtctg------------gaagtgcaggt---ctag-ccgtctga
gcgagcag--------------gtctgagcgtgcggttgggtct----ccggg-------
----cctgcagcttcatactattg------------------------------------
------------------------------------------------------------
------------------------------------------------------------
------------------------------------------------------------
----------------------------------------------------
>DNA-8-17_DR|1750830
------------------------------------------------------------
------------------------------------------------------------
------------------------------------------------------------
------------------------------------------------------------
------------------------------------------------------------
------------------------------------------------------------
------------------------------------------------------------
------------------------------------------------------------
------------------------------------------------------------
------------------------------------------------------------
------------------------------------------------------------
------------------------------------------------------------
------------------------------------------------------------
------------------------------------------------------------
----cct-gctgttgggttgggtgaagctgcaggcc---cagagaccaaactgcacgctc
ag---------accagc-----acttactagcaagtagcaacatcagacacgccag----
--caaggttattgat---------------------------------------------
------------------------------------------------------------
------------------------------------------------------------
------------------------------------------------------------
------------------------------------------------------------
------------------------------------------------------------
------------------------------------------------------------
------------------------------------------------------------
-----------tttatctgaaagtgctaccaaagac--aataacagtag---cacaatag
ca-g-taaac--aattgt----------taat---aagttctgtaatgattaca----aa
taag--ttttt---------gg--aaatcaaaatatcagtt-aatctgcatataatttac
-aat----atgagc-----tctcttaggttaaagcaaaaaaataatttgcttgtga-ctt
gtgtat-------tttt--ccccagatagatattacagttacaatt-aaaa---------
---aggg----gggtct---------ctgccaacactaat--------acagtgcaccaa
a-ggctgcagatatttccac-tg------------------c-ttttt---gctcaagaa
at----gaaaaatctcc---ccgacaagaatgtaaagcattttt-attttgtttgatgtt
attttccacgt-aaa--------------aa-----aaaga----------------acc
ctatta--ttat-tatttaccattttttctctg--cattgtt-tacagcttgatg-----
--acttg-tgggacctcacg----aaaaagtactcaaa--aa-----taaagtttgttgt
g-agcaaattactataaatacta------taatttattg----ta--tgta-aagaaa--
-----------------tgtatatgaagataatattcattc-----------cctcaact
caata--ctaaacagtgataaacccttaatgat----------tt-gaaaaa--------
acaacaaca--aatgact-gaaaatattgaagtaac---tgaacaag--atcaatt---t
acaaatactattaat-aaa-aatacaacagaattaatgca-ttaaatcaat-----c---
-tagtatgttt----attgttata-------taatgtattcaatc-atagcgtaatattt
---tattgtag-aaaac-ttgttta--g----attacaatttattagtagctgaa-----
-ttc---aggtgagttgat--------------c-ttttaaacagcaggt---ggcactg
tctgagaaaacgataagtctg------------gaagtgcaggt---ctag-ccgtctga
gcgtgcag--------------gtcttagcatgcagttgggtct----ccggg-------
----cctgcaggttcataatgtt-------------------------------------
------------------------------------------------------------
------------------------------------------------------------
------------------------------------------------------------
----------------------------------------------------
>DNA-8-17_DR|1750831
------------------------------------------------------------
------------------------------------------------------------
------------------------------------------------------------
------------------------------------------------------------
------------------------------------------------------------
------------------------------------------------------------
------------------------------------------------------------
------------------------------------------------------------
------------------------------------------------------------
------------------------------------------------------------
----gagtaaggggaa--------------------------------------------
--------------------------------------------------gctgcaggcc
--------caaagacccaactgcacgctcagacctgcg----------------------
-cgcacagacctgcacttccaga--------------------------cc-agacagtg
-tcccct-gctgttgggttgggtgaagcggcaggta---cggagacccaactgcacactc
ag---------accagc-----actttctagcaagtagcaacatcagaaacgccag----
--taaggttattga---tt--atcaaagctattcctgaaaattaccaa-gttttatgac-
-ataaat-caatgtggtgt-aaaatattacactaa------caaagaattatttcagtgt
ttgat---ttgatcaaaa-ttagtgt--caaaag-------------------agcatta
atattattatg---------------atatt--tacagcttgctcttattttttatctat
tattg-taccattc-tgggacaattttctagcaa--tgttttttggc---aatata----
--aaa-aaaataa----ctttaaagt-aaaaaattaaaaataaaatg---cagcctataa
ta----tatag-----cgaa---attatt-------atttgta---------acatattt
tagtgctg------tataggtctactgtac-------------------------atatt
actggatt--atctatctgaaagtgctaccaaagac--aataacggtaa---cacaataa
cagt-tcatc--aattat----------ttac---aagttctgtaatgattaca----aa
cacg-tttttt---------gg--aaatcaaaatatcaattaaatttgcatagaatttac
-aat----atgagc-----tctattaggtgaaatca--aaactaatttgcttgtgg-tgt
gta-----------ttttttctcagattgatattaca-----attt-aaaa---------
---agtg----gg-tct---------ctgccaacactaat--------acagtgtaccaa
[truncated: 117,607 more chars]
