# Supplementary material for: Zebrafish transposable elements show extensive diversification in age, genomic distribution, and developmental expression
Source: Genome Res. 2022 Jul;32(7):1408–23. doi: 10.1101/gr.275655.121 (PMC9341512; doi:10.1101/gr.275655.121)
Supplement: Supplemental Material [file supp_gr.275655.121_Supplementary_data_2.tar.gz › supp-data-2/DNA2-3_DR.mafft.fa]

>DNA2-3_DR|33317
-----ggtagcactttataatagctacacaatatgaag-catgtattaagcattagca-a
atagtgaattcattatctgtaaagcattaactctacgttaataaccgttagtaagtagtt
tataactgcagctacaaatgctgca-atcttaactca-t-aatcacatt-t-ataatgtc
cttaataattgtactttcatac-tgggttaatgatcta-t-tt-tttattactaaattaa
gtatcacattatttacaaacc----att---tattta-agaatagttg--tttgt-----
tt-tt--aagatcattaagaatgagttagtaattaat-a---ataaactatta-aaatta
acatttatacatcttg-tattcaggcatatactaa----aattaa---tttgtatgttgt
ttaatgctttatcaactcaactaaatccagttttgtgacctaatctaaagtgaggactat
tcatggtttataaatcccttataaatgataattaaaagctcagttatattctgaacagga
caaaa-------------------------taaa-cat--tatttattcctatt-tgttt
a--aagatacacaaatgaaactgt---acttcaaat--gaaaa-ataattctttgaaatc
tta-------a-a-aaaattactgtacaggttaagc------------------------
-----atggcatc-ttgttaaattattata--tt-------gttgttttt---ttttcca
attttat-------------------gtcgta-tttaggcactcctgttattcagcgatg
ttaaaactttacagtaatttta--c-ttttagataagattgcaaag-attattgttcatt
tgatacggagtctttaattgtcgtttattagggatttataaagcatg-aatagtcctcac
ttta----agatcacaaaa-ctggatgaagttgagttaataaagcattcattaacatata
tag--tatctattactatatgcttgaatatt-aa--g-atatat-aaacattgatt--tt
aatagtt-tatt-a--atcattttataactcattctgaatac-tctt---ta-aa--ag-
ccacc-aac-tactctt-aaat-acaaatag-tttgtaa-ataatgcaatat-ttacttt
agtattg-aa-taa-ta--aa-tca-tt-gac-aaagtatg-aaaacaca-aacatt-aa
gcacat-tataaaagt-gc-tt-ataagttaag-a-atac-agc-at--ttg-tagc-tg
ca-gtt-ata-acctgc-t-tactaat-------------------------gagttaat
gctt-ta-c-aaa-tcatgaattc--actagatggta-atgc-tt-aatgaatg-att--
aat-agtg-tgtagtta-t--t-ataaagagttacc------------------------
------------------------------------------------------------
-------------------------------------------
>DNA2-3_DR|33318
-----ggtaacactttataataactacacactataaat-catttaatatat---agca-a
atagtcaattcattatct--taagcattaactctacactaataagctttagtaagcagtt
tataactgcagctataaatgctcta-ttcttgactta-t-aagcaccta-t-ataatgtg
tttaatatttgtattttcatac-ttagttaatgattta-t-tt-ttcattactaacttaa
gtattgcattatttacaaacc----agttg-tattta-agagtagttg--a-gg----gt
tt-tt--aggatcattcagaatgagttagtaaatgatta---ataaactattg-aaa---
-----tgtatctcttattattcagacatatattaat---agttac---tatgtatgttaa
taaatgctttattaactccacttcatgcagttttgtgacctaatctaaagtgagggctat
tcatgctttataaatcccttataagtgacaaataaaggctcagtttaattctaaacagg-
-aa-------------aca------------tga-cat--tattcattcctatt-tattt
a--aagatacacaaatgaaac--t---acttcaaat--gaaaa-ataaatctttgcaacc
tgatc-taaaa-t-aaaatcactgtagagtttaaacgttgc-------------------
--atcttattata-ttgttaaattattata--t----tgttgttgttgtt---ttatcca
gttttat-------------------gtcgta-ttttgacgctcctgttactcagcaatg
tttaaactttacagtaatttcac-t-ttttagaaaagattgcacagat-tattgttcatt
tgattctgagcctttatttgtcatttataagggatttataaagcatg-aatagccatcac
tttagattaggtcacaaaa-ctgcatgaagttgagttaataaagcatttattaacatatt
agt--taactattagtatatccctgaatgat-aa--g-acatat-aaatgttgatt--tc
aatagtt-tatt-a--atcatttactaactcattctgaatga-tcct---aa-a---aa-
ccctc-aac-tactctt-aaat-acaactgg-tttgtaa-ataatgcaatac-ttaagtt
agtaatg-aa-aaa-t-a-aa-tca-tt-aac-caagtatg-aaaataca-aatatt-aa
gcacat-tatataggt-gc-tt-ataagacaac-a-atac-aga-gt--ttg-tagc-tg
ct-gtt-ata-aactgc-t-tacaatt--g-ttt------a-tta-atgt-agagttaat
gcta-aa-a-aaa-ttatg-attc--actagatgcta-atgc-tt-agtaaatg-att--
att-agtg-tgtag----------------------------------------------
------------------------------------------------------------
-------------------------------------------
>DNA2-3_DR|33319
------------------------------------------------------------
------------------------------------------------------------
------------------------------------------------------------
------------------------------------------------------------
------------------------------------------------------------
------------------------------------------------------------
------------------------------------------------------------
------------------------------------------------------------
------------------------------------------------------------
------------------------------------------------------------
------------------------------------------------------------
------------------------------------------------------------
------------------------------------------------------------
------------------------------------------------------------
------------------------------------------------------------
------------------------------------------------------------
--------------------------------------ttaaatagtttatta-------
------------------------------------------------------------
----------------atcgcttactaactcattctgaatta-tttt---aa-a---aa-
ccacc-aac-tacttgt-aa---ataactgg-cttgtaa-ataatgcaatac-ttaattt
agtaatg-aa-aaa-taa--a-tcc-tt-aac-taagtctg-aaagtaca-attatt-ta
gcacat-tataaatgc-gg-tt-ataagtaaag-a-atag-agc-at--ttg-tagc-tg
ca-gtt-ata-aactgc-t-tactaat--g-ttt------a-tta-attt-agaggtaat
gctt-aa-c-aga-taatgaatt--cactatg--ctt-atgg-tt-agtaaata-att--
cat-ggtg-tgtagtta-t--t-ataaagtgtca--------------------------
------------------------------------------------------------
-------------------------------------------
>DNA2-3_DR|33320
------------------------------------------------------------
------------------------------------------------------------
------------------------------------------------------------
------------------------------------------------------------
------------------------------------------------------------
------------------------------------------------------aaatca
acatttctatatcttattattcaggcgtatagtaat---agttac---tgtgtatgttaa
taaatgctttattaactcatcttcatgccgtttcgtgac-----ctaaagtgaggactat
ttatgatttttaaatcatttataaattacaa-----------------------------
------------------------------------------------------------
------------------------------------------------------------
------------------------------------------------------------
------------------------------------------------------------
------------------------------------------------------------
------------------------------------------------------------
------------------------------------------------------------
------------------------------------------------------------
------------------------------------------------------------
------------------------------------------------------------
------------------------------------------------------------
------------------------------------------------------------
------------------------------------------------------------
------------------------------------------------------------
------------------------------------------------------------
------------------------------------------------------------
------------------------------------------------------------
-------------------------------------------
>DNA2-3_DR|33321
-----ggtaacactttataataactacacactatgaat-catttattaagcattagca-a
atggtgaattcattatctgttaagccttaactctacattaataagcgttagtaagcagtt
tataactgcagctacaaatgctcta-ttcttgactta-t-aagcaccta-t-ataatgtg
tttaacaattgtaatttcatat-ttagttaatgattta-t-at-ttcattactaaattaa
gtattgcaatatttacaagcc----atttg-taatta-agagtagttg--a-cg----gt
tt-tt--aggatcatttagaatgagttagtaaatgatta---ataaactattg-aaatca
acgtttatat--------------------attaat---ggttac---tatgtatattaa
taaatgctttattaactcaacttcatctagttttgtgttctaatttaaagtgaggactat
ttatgctttataaaccccttataaatgacaaataaaggctcagttaaattgtaaacagg-
-aa-------------aaa------------aga-cat--tattcatacctatt-cattt
a--aagatacacaaatgaaactgt---acttcaaat--gaaaa-ataaatatttgcaccc
ttttc-taaaa-t-aacattactttagagtttaaacatggc-------------------
--atcttattata-ttgttaaattattata--t----tgttgttgttgtt---ttatcca
gttttat-------------------gtcgta-ttttgacactcctgttattcagcaacg
tttaaactttacagtaatttgac-t-ttttagaaaagattgcaaggat-tattgttcatt
tgaatctgagcctgtaatagtcatttataagggatttataaagcata-aatagtcctcac
tttagattaggtcacaaaa-ctgcatgaagttgaattaataaagcatttattaacatatt
agt--taactattagtatatgcctgaataat-aa--g-atatat-aaatgttgatt--tc
aatagtt-tatt-a--atcatttactaactcattctgaatga-tcca---aa-a---aa-
ccctc-aac-tactctt-aaat-acaacttg-tttgtaa-atattgcaatac-ttaaatt
agtaatg-aa-aaa-t-a-aa-tca-tt-aac-taagtatg-aaaataca-attgtt-aa
acacat-tatataggt-gc-tt-ataagtcaag-a-atag-agc-at--ttg-tagc-tg
ca-gtt-ata-aactgc-t-tactaac--g-ttt------a-tta-atgt-agagttaag
gctt-aa-c-aaa-taatgatttc--actagatgcta-atgc-tt-aataaatg-att--
cat-agtg-tgtagtta-t--t-ataaagtgttacc------------------------
------------------------------------------------------------
-------------------------------------------
>DNA2-3_DR|33322
------------------------------------------------------------
------------------------------------------------------------
------------------------------------------------------------
------------------------------------------------------------
------------------------------------------tagttg--gta------g
tt-tt-taagatcattcaggatgagttagtaaatgatta---ataaactatac-aaatca
gcatt----tatcttagtattcaggc--agattaat---cgtttc---tatgcatgctaa
tacatgctttattaacacaacttcatgcagttttgtaacctaatctaaagtgaggactat
ttatgctttataaatcccttataaatgacaa-----------------------------
------------------------------------------------------------
------------------------------------------------------------
------------------------------------------------------------
------------------------------------------------------------
------------------------------------------------------------
------------------------------------------------------------
------------------------------------------------------------
------------------------------------------------------------
------------------------------------------------------------
------------------------------------------------------------
------------------------------------------------------------
------------------------------------------------------------
------------------------------------------------------------
------------------------------------------------------------
------------------------------------------------------------
------------------------------------------------------------
------------------------------------------------------------
-------------------------------------------
>DNA2-3_DR|33323
------------------------------------------------------------
------------------------------------------------------------
------------------------------------------------------------
------------------------------------------------------------
------------------------------------------------------------
------------------------------------------------------------
--------------------------------taat---ggttac---tatgtatgtcaa
taaatgctttattaactcaacttcatctagttttgtgacctaatctaaagtgaggactat
ttatgctttataaatactttataaatgaaaaataaaggctcagttaaatactaaacagg-
aaa-------------aaat------------ga-cat--tattcattcctatt-cattt
a--aagatacacaaatgaacctgt---acttcaaac--ggaaa-ataaatctttgcaccc
tcatc-taaaa-t-aacatcactgtagagtttaaacattgc-------------------
--atcttattata-ttgttcaattattata--t----tgttgtt---gct---taatcca
gttttat-------------------gtcata-ttttgactctcctgttatttggcaatg
tttaatatttacagtaatttcac-t-ttttagaaaagattgcaaagat-tattgttcatt
tgattctgagcctttatttgtcatttataagggatttataaagcata-aacagttctcac
t-----ttaggtcacaaaa-ctgtgtgaagttgagttaataaagcatttattaacatatt
agt--taactattaatatatgcctgaataat-aa--g-acatat-aaatgttgatt--tc
aatagtt-tatt-a--atcatttactaactcattctgaatga-tcct---aa-a---aa-
ccctc-aac-tactctt-aaat-gcaaatag-tttgtaa-ataatgtga-----tgattt
agtaatg-aa-aaa-t-a-aa-tca-tt-atc-aaagtatg-aatattca-tttatt-aa
gcactt-taaatatgt----tt-gtaagtcaaa-a-atag-agc-at--ttg-tagc-tg
ca-gtt-ata-aactgc-t-tactaac--a-ctt------a-tta-atgt-agaggtaat
gctt-aa-c-aaa-tgataaattc--actatttgcta-atga-tt-aataaatg-att--
tat-agtg-tgtagtta-t--t-atgaagtgtt---------------------------
------------------------------------------------------------
-------------------------------------------
>DNA2-3_DR|33324
------------------------------------------------------------
------------------------------------------------------------
------------------------------------------------------------
------------------------------------------------------------
------------------------------------------------------------
------------------------------------------------------------
------------------------------------------------------------
------------------------------------------------------------
------------------------------------------------------------
------------------------------------------------------------
------------------------------------------------------------
------------------------------------------------------------
------------------------------------------------------------
------------------------------------------------------------
------------------------------------------------------------
------------------------------------------------------------
------------------------------------------------------------
-----------ttagtatgtgcctgaataat-aa--g-acatat-aaatgttgatt--tc
aatagtt-tatt-a--atcatttactaactcattctgaatga-tcct---aa-a---aa-
ccctc-aac-tactctt-aaat-gcaaatag-tttgtaa-ataatgcaatac-ttaattt
agtaatg-aa-aaa-t-a-aa-tca-tt-atc-aaagtatg-aatattca-attatt-aa
gcactt-taaatgttt-g--tc-agaagttaag-a-atag-agc-at--ttg-tagc-tg
ca-gtt-ata-aactgc-t-tactaac--g-ctt------a-tta-atgt-agaggtaat
gcct-aa-c-aga-taatgaattc--actatttgcta-atgc-tc-aataaatg-att--
tgt-tgtg-tgtagtta-t--t-ataaagtgttatc------------------------
------------------------------------------------------------
-------------------------------------------
>DNA2-3_DR|33325
--------------------------cacactttgaat-ca-tggttaagcattagca-a
atagttaactcattat---ttaagcattaactctacattattagatgttagcaggcattt
------tacagctacaaacgctgta-ttcttgac--------------------------
------------------------------------------------------------
------------------------------------------------------------
------------------------------------------------------------
------------------------------------------------------------
------------------------------------------------------------
------------------------------------------------------------
------------------------------------------------------------
------------------------------------------------------------
------------------------------------------------------------
------------------------------------------------------------
------------------------------------------------------------
------------------------------------------------------------
------------------------------------------------------------
------------------------------------------------------------
------------------------------------------------------------
------------------------------------------------------------
------------------------------------------------------------
------------------------------------------------------------
------------------------------------------------------------
------------------------------------------------------------
------------------------------------------------------------
------------------------------------------------------------
------------------------------------------------------------
-------------------------------------------
>DNA2-3_DR|33326
-----ggtaacactttatgataactacacactataaat-catttattaagcataagca-a
agagtgaattcattatctgtcaagcattaactctacattaataagagttagtcagcagtt
cataactgcagctacaaatgctgta-ttcttgactta-c-aaacacatt-t-atactgtg
cttaataatt-tac-tttatac-tttgttaatgattta-t-tt-ttcattactaaattaa
gcatcgcattatttacaaacc----atttg-tattta-agagtagttg--a-gg----gt
tt-tt--aggatcattcagaatgagttagtaaatgatta---ttaaactatgg-aaatca
acgtttatatgtcctatttttcaggcatattttaat---ggttaa---tttgtatgttaa
ttaatgcttttttaactcaacttcatgcagttttgtgaactgatctaaagtgaggactat
ttatgctttataaatcccttataaatgacaaataaaggctcagttaaattctaaacagg-
-aa-------------aaa------------tga-c------------------------
---aaaatattcaaatgaaactgt---acttcaaataaaaaaa-aaaaatctttgcaacc
ttatc-taaaa-tcag------tgtagagtttaaacattga-------------------
--atcttattata-ttgttaaattattata--t----ttttgttgttgtt---ttatcca
gttggat-------------------gtcgga-ttttgatactcctgttattcagcaatg
tttaaactttacagtaattttac-t-ttttaga-aagattgcaaagat-ttttgttcatt
tgattctgagcctttaattgtcatttataagggatttataaagcata-aatagtcctcac
tttagattaa-tcacaaaa-ctgcatgaagttgagttaataaagcattaattaacatatt
agt--taactattaatatatgcctgaataat-aa--g-atatat-aaatgttgatt--tc
aatagtt-tatt-a--atcatttactaactcattccgaattt-ttct---ca-a---ac-
ccctc-aac-tactttt-aaat-acaaatgg-tttgtaa-ataatgtgatac-ttaattt
agtaatg--a-aaa-t-a-aa-tca-tt-a-------tatg-aaaataca-actaat-aa
gcatgt-tatataggt-gc-tt-ataagtcaag-g-atag-agc-at--tta-tagc-tg
ca-ttt-ata-aactgc-t-tattaac--g-ttt------a-tta-aagt-agagttaat
gctt-aa-c-aaa-taatgaattc--actcgatgcta-atgc-tt-agtaaatg-att--
tat-agtg-tgtagtta-t--t-ataaagtgttacc------------------------
------------------------------------------------------------
-------------------------------------------
>DNA2-3_DR|33327
-----ggtgacactttataataa-------ctatgaat-cattcattaagtattagca-a
agagtaaaatcattatctgttaagcattaaccctacattaacagatgttagtaagcagtt
tattactgcaaatacaaatgctcta-ttgttga------------cata-t-ataatgtg
cttaatgatt----cttcatac-tttgttaattatttt-t-tt-c--attgctaaattta
ttattgcattgtttacaaacc----agt---tatttg-aaagtagttgc---tg----at
tt-tta-aagattattcagaatgtgtaattaaatgatta---ataaactattc-aaatta
acatgtatatatcttaatatttagacatatattaat---agttaa---tttgtatttgaa
taaatcctttaataacttaactccaaccacttttgttatctaa--taaagtgagggctat
ttatgctttataaaatccttataaatcacaattacaggctcacttatgttctaaacaag-
-aa-------------acaa-agaaaataaatga-ctt--ta----tttctatt-aattg
g--aagatacacaaattaaactgc---a--tcaaat--gaaaa-aaaaatattcgtaatc
ttaac-taaaa-t-aaatttaccgtgcagtttaaacattagtaaataatattgaaatgtt
gtatcataatata-ttgttaaattattact---------ttgttgttgtc---ttattaa
attttat-------------------gttata-ttttggctctcctgttattcaacaatg
tttaaactgtacagtaattttac-t-ttttagataagattgcaaagatttattgttcatt
tgatactgagcgtttacttattatttattaggcatgtataaagcaaa-aatagtccttac
t-----------------------------------------------------------
------------------------------------------------------------
------------------------------------------------------------
---------------------------atga-tttgtaa-ataatgcaatac-ttaattt
agtcatc-aa-ata-t--taa-tta-gt-agc-aat-tatg-aaagaaca-attatt-aa
gcacat-tatatatgt-gc-tt-ataagtcaag-a-atag-agc-at--ttg-tgtc-tg
ta-gtt-ata-aactgc-t-tactaac--g-ttt------a-tta-atgt-agagtttat
gctt-aa-c-aaa-tagtgaatac--actatttgcta-atgc-tt-aataaatg-att--
tat-agta-tgtagtaa-t--t-ataaagtgctacc------------------------
------------------------------------------------------------
-------------------------------------------
>DNA2-3_DR|33328
------------------------------------------------------------
------------------------------------------------------------
------------------------------------------------------------
------------------------------------------------------------
------------------------------------------------------------
------------------------------------------------------------
------------------------------------------------------------
------------------------------------------------------------
------------------------------------------------------------
------------------------------------------------------------
------------------------------------------------------------
------------------------------------------------------------
------------------------------------------------------------
------------------------------------------------------------
------------------------------------------------------------
---------------------------taagggatttataaagcata-aatagtcctcac
tttagattaagtcacaaga-ctgcaggaagttgtgtttaaaaagcttttattaacataca
ga-g-taactagt---atatgcctgaataat-aa--a-atgtat-aaatgttcatt--tg
tagagtt-gctt-a--atcatttactaactcattctgaataa-tctt--aa--a---aa-
ccagc-aac-tacactt-aaat-actgatgg-tttgtca-ttaatgcaatgc-ttaatct
agtaatg-aa-aaa-tgt--a-tcg-gt-aac-tatatgta-aaaacaca-attatt-aa
gcacat-tataaatgc-a-------------ag-a-acac-agt-at--ttg-tagc-tg
tg-ttc-ata-aactgc-t-tgctaat--g-tct------a-tta-atgc-agagttaat
gctg-aa-c-aaa-tgatgaatg--aactatttgcta-atgc-tt-aatacagg-att--
cat-agtg-tgtaat---------------------------------------------
------------------------------------------------------------
-------------------------------------------
>DNA2-3_DR|33329
-----ggtaatac--tataataactacacactataaat-catttattaagcattagca-a
atagtttattcattatcagttaagcattaactctacattaataaacgttagtaagcagtt
tataactgcagctacaaattctcca-ttcttgtctta-t-aagcacctg-t-ataatgtg
tttaataattgtactttcatac-ttagttaatgattta-t-tt-ttcattactatattaa
gtattgcattatttataaacc----atttg-tattga-agagtagttg--c-gg----ga
tt-tt--aggataattcaaaatgagttagtaaatgatca---ataaactattg-aaatca
acgtttatttttttttttattcaggcatatattaat---ggttac---tatgcatgttaa
taaatgctttgttaactcaacttcatctagttttgtgacctaatctaaagtgtggactat
ttatgctttataaatcccttataaatgacaaataaaggctcagttaaattctaaacagg-
-aa-------------aaa------------aga-cat--tattcattcctatt-cattt
a--aagatacacaaatgaaactgt---acttcaaat--gaaaa-ataaatctttgcaacc
tgatc-taaaa-t-aaaatcactgaagagtttaaacattgc-------------------
--atcttattata-ttgttaaattattatt------------atattg------------
-----tt-------------------gttgta-ttttaacactccttttattcagcaatg
tttaaactttacagtaatttaac-t-ttttagaaaatattgcaaggat-tattgttcagt
tgattcagagcctttaatagacatttataagggatttataaagcatg-aataatccacac
tttagattaggtcacaaaa-ctgcatgaagttgagttaatgaagcatttattaacatatt
agt--taactattagtatatgcctgaataat-aa--g-acatat-aaatgttgatt--tc
aatagtt-tatt-a--ataatttactaactcattttgaatta-ttct----a-a---aa-
ccctc-aac-tactctt-caat-acaactgg-tttggaa-atagtgcaatac-ttcatat
agtaatg-aa-aaa-t-a-aa-tca-t------taagtatg-aaaataca-attatt-ga
acacat-tatacaggt-gc-tt-ataagacaag-a-atac-agc-at--ttg-tagc-tg
ca-gtt-ata-aactgc-t-tactgac--g-ctt------a-tta-atgt-agagttaat
gctt-aa-a-tga-taatgaattc--actatttgcta-atgc-tt-aacaaatg-att--
tat-agtg-tgtagtta-t--t-ataaagtcttacc------------------------
------------------------------------------------------------
-------------------------------------------
>DNA2-3_DR|33330
-----ggtaacactttataataactacacactataaat-catttgttaagcattagca-a
atagtgaattcattatctgttaagcataaactctacattaataagtgttagtaagcaatt
tataaatgcagctacaaatgctcta-ttcttgtctta-t-aagcacctg-t-ataatgtg
tttaatgattgtattttcatgc-ttagttaatggttta-t-tt-ttcattactaaattaa
gtatcgaattatttacaaact----gtttg-tattta-agagtagttg--a-gg----gt
tt-tt--agaatcattcagaatgagttagtaaatgatta---ataatctaatg-aaatca
acatttatatgtcttattattcaggcatatattaat---ggttac---tatatatattaa
taaatgctttattaactcaacttcatgcagttttgtgacctaatctaaagtgaggactat
tcatgctttataaatcccttatagatcacaaataaaggctcagttaaattctaaatagg-
aaa-------------aaa------------aga-cat--tattaatttctctt-cattt
a--aagatacacaaatgaaactgt---acttcaaat--gaaaa-ataaatatttgcaacc
ttatc-taaaa-t-aaaatcaatgaagagtttaaagattac-------------------
--atattaatata-atgttaaattattata--t----tgt------tgtt---ttatcca
gttggat-------------------gtcata-ttttgacactcctgttattttgcaatg
tttaaactttacagtaattttac-t-ttttagaaaga-ttgcacagat-tatcgttcatt
tggtactgagcctttaatagtcatttataagggatttataaagcatg-agtagtcctaac
tttagattaggtcacaaaa-ctgcatgaaattgagttaataaagcatttattaacatatt
agt--tgactattagtatatgcctgaataat-aa--g-acatat-aaatgttgatt--tc
aatagtt-tatt-a--atcatttacttactcattctgaatgg-tcct---ga-a---aa-
ccctc-aac-tactctt-aaat-acaaacgg-tttgtaa-ataattcgatac-ttaattt
agtaatg-aa-aaa-t-a-aa-tca-tt-aac-agagtatg-aaaataca-attatt-aa
ccacat-tatataggt-gc-tt-ataaa--------------------------------
-----t-ata-aactgc-t-tactaac--g-ttt------a-tta-atgt-agagttaat
gctt-aa-c-aga-taatgaattt--actatttgcta-atgc-tt-aataaatt-att--
tat-attg-tgtagtta-t--t-ataaagtgttacc------------------------
------------------------------------------------------------
-------------------------------------------
>DNA2-3_DR|33331
------------------------------------------------------------
------------------------------------------------------------
------------------------------------------------------------
------------------------------------------------------------
------------------------------------------------------------
------------------------------------------------------------
------------------------------------------------------------
------------------------------------------------------------
------------------------------------------------------------
------------------------------------------------------------
------------------------------------------------------------
------------------------------------------------------------
------------------------------------------------------------
------------------------------------------------------------
------------------------------------------------------------
------------------------------------------------------------
------------------------------------------------------------
------------------------------------------------------------
------------------------------------------------------------
------------------------------------------------------------
------------------------------------------------------------
--------------------------agtcaag-t-atag-agc-at--tt--tagc-tg
ca-ttt-ata-aactgc-t-tactaat--g-tct------a-tta-atat-tgagttaat
gctt-ga-c-aga-taatgaattc--actgtatgcta-atgc-c----taaatt-att--
cat-agtg-tgtagtta-t--t-ataaagcgttac-------------------------
------------------------------------------------------------
-------------------------------------------
>DNA2-3_DR|33332
------------------------------------------------------------
------------------------------------------------------------
------------------------------------------------------------
------------------------------------------------------------
------------------------------------------------------------
------------------------------------------------------------
------------------------------------------------------------
------------------------------------------------------------
------------------------------------------------------------
------------------------------------------------------------
------------------------------------------------------------
------------------------------------------------------------
------------------------------------------------------------
------------------------------------------------------------
------------------------------------------------------------
------------------------------------------------------------
------------------------------------------------------------
------------------------------------------------------------
------------------------------------------------------------
------------------------------------------------------------
--------------------a-tca-tt-aac-aaaatatg-aaagtaca-at-------
---cat-tatacatgt-gc-c----aagtcaag-a-atac-agc-at--ttg-tagc-tg
ta-gtt-ata-aactac-t-tgctaac--a-tct--------------------attaat
gctt-aa-c-aaa-taatacatt--aaccatttgcta-atgc-tt-aataaatg-att--
tat-aatg-tgtagtta-t--t-ataaagt------------------------------
------------------------------------------------------------
-------------------------------------------
>DNA2-3_DR|33333
------------------------------------------------------------
------------------------------------------------------------
------------------------------------------------------------
------------------------------------------------------------
------------------------------------------------------------
------------------------------------------------------------
------------------------------------------------------------
------------------------------------------------------------
------------------------------------------------------------
------------------------------------------------------------
------------------------------------------------------------
------------------------------------------------------------
------------------------------------------------------------
------------------------------------------------------------
------------------------------------------------ttattgttcatt
tgatactgagcctttaattgtcatttattaggcatttataaagcata-aatagtcctcac
tttgcattaggtcacaaaa-ctgcatgaagttaatttaataaagcatttattaatttaca
aat--taactattaatatatgcctgaat-------ta-atacat-aaatgtttatt--tg
aatagtt-catt-a--ataattt----aatctttctgaatta-t--ta--ag-a---aa-
caa-c-aac-tactctt-aaat-acaaatga-tttgtaa-ataatgcgatac-ttaattt
agccata-aa-aaa-a-t-ta-tca-gt-aac-aaattatg-aaagt-------------
--acaa-ctaaaatgg-gc-tt-aatagtcaat-a-atac-aac-at--ttg-tatc-tg
ca-gtt-ata-aactgc-t-taccaac--g-tct------a-ata-taat-agagttaat
gctt-aa-c-aaa-taatgaattt--gctatttgcta-atgt-tt-attagatg-att--
cat-attg-tgtcgtta-t--t-ataaagtgttacc------------------------
------------------------------------------------------------
-------------------------------------------
>DNA2-3_DR|33334
------------------------------------------------------------
------------------------------------------------------------
------------------------------------------------------------
------------------------------------------------------------
------------------------------------------------------------
------------------------------------------------------------
------------------------------------------------------------
------------------------------------------------------------
------------------------------------------------------------
------------------------------------------------------------
------------------------------------------------------------
------------------------------------------------------------
------------------------------------------------------------
------------------------------------------------------------
------------------------------------------------------------
------------------------------------------------------------
------------------------------------------------------------
---------------------------------------------aaatgttcagt--tg
attagtt-aatc-a--atcatttacttacacattctgaataa-tctt--taa-a---aa-
ccagc-aacctcctcat-aatt---aactgg-tttgtaa-attatgcaatgc-ttagttt
agcaaataaa-aat-aat--a-ttc--------aaagtatg-aagataca-atcatt-aa
gcacct-catatatgt-gc-tt-gtaagttaag-a-ataa-agc-at--ttg-ga-----
----tt-ata-aactgc-t-tactaac--g-ttt------a-tta-atgt-agagttaat
gctt-aa-c-aaa-tagtgaata--aactatttgcta-atgc-tt-aatatagt-att--
cat-agtg-tgtattt-------ataaagtgttacc------------------------
------------------------------------------------------------
-------------------------------------------
>DNA2-3_DR|33335
------------------------------------------------------------
------------------------------------------------------------
------------------------------------------------------------
------------------------------------------------------------
------------------------------------------------------------
------------------------------------------------------------
--------------------------------------------------------ttta
tttataattta-taactcattctgaaggattctta-------------------------
------------------------------------------------------------
------------------------------------------------------------
------------------------------------------------------------
------------------------------------------------------------
------------------------------------------------------------
------------------------------------------------------------
------------------------------------------------------------
------------------------------------------------------------
------------------------------------------------------------
------------------------------------------------------------
-----------------------------------------------------a---ag-
ccaca-aac-tactctt-aaat-acaaacgg-tttgtaa-ataatgcgatac-tgaattt
-----------------a--t-tta-gt-aat-aaagtgtg-aagataaa-atcaat-aa
gcacaa-tatatatgt-gc-tt-ataaatcaga-a-atac-agc-at--ttg-taac-tg
ta-ttt-ata-aagtg---tg-ctaac--g-ctt------a-tta-atgt-agagttaat
gctt-aa-c-aaa-ttaagaatt--aacgatttgcta-atgc-tt-aaaagacg-att--
cat-agtg-tgaagtta-t--t-aaaaagtg-----------------------------
------------------------------------------------------------
-------------------------------------------
>DNA2-3_DR|33336
------------------------------------------------------------
------------------------------------------------------------
------------------------------------------------------------
------------------------------------------------------------
------------------------------------------------------------
------------------------------------------------------------
------------------------------------------------------------
------------------------------------------------------------
------------------------------------------------------------
------------------------------------------------------------
------------------------------------------------------------
------------------------------------------------------------
------------------------------------------------------------
------------------------------------------------------------
------------------------------------------------------------
------------------------------------------------------------
------------------------------------------------------------
------------tattatacgccagaataat-aa--g---atat-aaatgctgatt--tg
aatactt-tatt-t--atcctttat-aactaattttgaatga-ttct---aa-a---ag-
ccacc-aac-tactctt-aaat-acaaatgg-attgtaa-ataatgcaatac-tgaattt
agcaatg-aa-caa-tta--a-tga-gt-act-aacgtatg-aaaacaca-atcact-aa
gcat---tacaaatgt-gc-tt-----gtcagg-a-atac-agc-at--ttg-tagc-tg
ta-ttt-ata-aactg-------taac--g-ttt------a-tta-atgt-agaggtaaa
gctt-aa-taaaa-aaatgaatt--aaccatttgcta-atgc-tt-aatagacg-att--
cat-agtg-tgaagtta-t--t-ataaactgttac-------------------------
------------------------------------------------------------
-------------------------------------------
>DNA2-3_DR|33337
------------------------------------------------------------
------------------------------------------------------------
------------------------------------------------------------
------------------------------------------------------------
------------------------------------------------------------
------------------------------------------------------------
------------------------------------------------------------
------------------------------------------------------------
------------------------------------------------------------
------------------------------------------------------------
------------------------------------------------------------
------------------------------------------------------------
------------------------------------------------------------
------------------------------------------------------------
------------------------------------------------------------
---------------atttgtcatttataagggatttataaagcatg-aatagtcctcac
tttagattaggtcccaaaa-ctgcatgaagttgagttaataaaacatttattaacatatt
agt--taactattagtatatgcctgaataat-aa--g-acatat-aaacgttgatt--tt
aatagtt-tatt-a--atcatttactaactcattctgaatga-tcct---aa-a---aa-
ccctc-aac-tactctt-aaat-acaactgg-tttgtaa-ataatgcaatat-ttaattt
agtaatg-aa-aaa-t-t-ta-taa-tt-tac-taagtatg-aaaataca-attatt-aa
gcacat-tttaaatgt-gg-tt-ataagtcaag-a-atag-agc-at--ttg-ttgc-tg
ca-gtt-ata-aactgc-t-tactaac--g-ttt------a-tta-atgt-agagttaat
gctt-aa-c-aga-taatgaattc--actatttgcta-atgc-tt-aataaatg-att--
tat-agtg-tgtagtta-t--t-ataaagtgttacc------------------------
------------------------------------------------------------
-------------------------------------------
>DNA2-3_DR|33338
------------------------------------------------------------
------------------------------------------------------------
------------------------------------------------------------
------------------------------------------------------------
------------------------------------------------------------
------------------------------------------------------------
------------------------------------------------------------
------------------------------------------------------------
------------------------------------------------------------
------------------------------------------------------------
------------------------------------------------------------
------------------------------------------------------------
------------------------------------------------------------
------------------------------------------------------------
------------------------------------------------------------
------------------------------------------------------------
------------------------------------------------------------
------------------------------------------------------------
------------------------------------------------------------
------------------------------------------------------------
------------------------------------------------------------
------------------------------------------------------------
-a-gtt-gta-aactgc-t-tactaat--g-ttt------a-tta-atgt-agagttaat
gctt-aa-c-aga-taatgaatt--cactatttgct--atgc-tt-aataaagg-gtt--
cag-gatt-catagttg-t--t-ataaagtgtt---------------------------
------------------------------------------------------------
-------------------------------------------
>DNA2-3_DR|33339
------------------------------------------------------------
----------------------------------------------------aaacagtt
tacaactgcagatacaaatgctgta-ttctggaatta-c-aaccacat-tta-taatgtg
cttaacaattgtacacacatac-tttgttattgattta-t-tt-ttcaatcataaattaa
gtgttgcattatttacaaaccagt-------tattta-agtgaagtt-------------
-------aagattattcagaacgagttagtaaatgatcaa---taaactatt-aaaatta
aaacttttacatcttattattcaggcatatactaatagt-------tatttgtatattta
taaaagctttattaactcaatttcatgcagttttgt------atctaaagtgaggactat
ttatgcttattaaatcccttataaatgacaattagaggctcagttaaattctaaacagga
-aaa-------agagaaaata--------aacga-ctt--tattgatttatatt-aattt
g--aagatacacaaaagaaactgt---a--tcaaat--gaaaa-ataaatctgtgcga--
------------------------------------------------------------
------------------------------------------------------------
------------------------------------------------------------
------------------------------------------------------------
------------------------------------------------------ccttat
ttaaaataaaattac---------------tttagtt----aaacatt------------
-----------------catccttttatatt-aa--a-ttattt-tattgttgttt--ta
tctaact-taat----gtcattttgaaactcct-----------gtt-ttacca---aa-
ccacc-aac-tactcta-aagt-aaaa------ttgtaa-atattgcaatac-ttagttt
agtaatg-aa-aaa-taa--a-tca-tt-aac-aaagtatg-aaagtaca-attatt-aa
gcagat-tataaatgt-gg-tt-gtaagcctag-a-atac-agc-at--tta--------
----------------------ttaac--g-ttt------a-tta-ttga-agatttagt
gctt-a--a-aaa-taatgaatt--tactagatacta-atgc-tt-agtaaatg-att--
cat-agtg-tgtagtta-a--t-ataaagtgttacc------------------------
------------------------------------------------------------
-------------------------------------------
>DNA2-3_DR|33340
------------------------------------------------------------
------------------------------------------------------------
------------------------------------------------------------
------------------------------------------------------------
------------------------------------------------------------
------------------------------------------------------------
------------------------------------------------------------
------------------------------------------------------------
------------------------------------------------------------
------------------------------------------------------------
------------------------------------------------------------
------------------------------------------------------------
------------------------------------------------------------
------------------------------------------------------------
------------------------------------------------------------
------------------tgtcatttataaggggtttataaagcata-actattcctcac
tttagattaggtcacaaaa-cagcatgaagttgtgttgataaagcatttatgaa----ca
aag--ttattattagtacatgccagaataat-aa--g-atttat-agatattaatt--tg
aatagtt-tatt-a--ataattt----actcattatgaatta-tcc--------------
------------------------------------------------------------
------------------------------------------------------------
------------------------------------------------------------
------------------------------------------------------------
------------------------------------------------------------
------------------------------------------------------------
------------------------------------------------------------
-------------------------------------------
>DNA2-3_DR|33341
-----ggtaatactttataataactacacactataaat-aatttattaagcattggca-a
atagtgaattcattatctgttaagccttaactctacattaataagcgttagtaagcagtt
tataactgcagctacaaatgcccta-ttcttgactta-t-aagcaccta-t-ataatgtg
ttcaataattgtacttacatac-ttagttaatgattga-t-tt-tttattactaaattaa
gtattgcattatttacaaacc----atttg-tattta-agagtagttg--a-gg----gc
tt-tt--aggatcattcagaatgagttagtaaatgatta---ataaactatta-aaatca
acgtttatatgtcttattattcaggcatatattaat---cgtttc---tatgtatgttac
taaatgctttattaactcaacttcatctagttttgtgacctaatctaaagtgaggactat
ttatgctttataattcctttataaatgacaaataaaggcgcagttaaattctaaaaagg-
-aa-------------aaa------------tga-cat--tattcacacctatt-c-att
t--aatatacacaaatgaa--------actttaaac--gaaaa-ataaatctttgcaatc
taatc-taaaa-t-aaaatcactgtagagtttaaacattgc-------------------
--atctta--tta-tagttacattattata--t----tgttgttgttgtt---ttatcca
gttttat-------------------gttgta-ttttgacacttatgttattcagcaact
ttaaaactctacagtaattttac-t-ttttagaaaagattgcaaggat-tattgttcatt
tgaat------ctttaatagggatttataagggatttttaaagcata-aatagtcctcac
tttagattaggtcacaaaa-ctgtgtgaagttgagttaataaagcatttattaacatatt
agt--taaccattagtatatgcctgaataat-ag--g-acatat-aaatgttgatt--tc
aacagtt-tatt-a--atcatttactaactcattttgaatta-tcct---aa-a---aa-
ccctc-aac-tactctt-aaat-acaacacg-tttgtaa-ataatgcaatac-ctaattt
agtaatg-aa-ata-t-a-aa-tca-ta-aac-tatgtatg-aaaataca-attatt-aa
acacat-tatataggt-gc-tt-at-agtcaag-a-atac-agc-at--ttg-tagc-ta
ca-ttt-ata-aactgc-t-tactaac--g-ttt------a-tta-atgt-agaattaat
gctt-aa-c-aaa-taatgaa---------------------------------------
------------------------------------------------------------
------------------------------------------------------------
-------------------------------------------
>DNA2-3_DR|33342
------------------------------------------------------------
------------------------------------------------------------
------------------------------------------------------------
------------------------------------------------------------
------------------------------------------------------------
------------------------------------------------------------
------------------------------------------------------------
------------------------------------------------------------
------------------------------------------------------------
------------------------------------------------------------
------------------------------------------------------------
------------------------------------------------------------
------------------------------------------------------------
------------------------------------------------------------
------------------------------------------------------------
---------------------catctataagggatttataaagcata-aaaagtcctcac
tttagattaggtcacaaaa-ctgcataaagttaagttaataaagcatttaataacataca
ta-g-taactcttacccaatggctgaataat-a---g-atatat-aaatgttaatt--ac
aatattt-tatt-a--ctcattaacttatacattctgaatga-tctt--aaa-t---aa-
aaataacacgtactcct-aaat---aactgc-tttgtaa-ataatgcaatcc--gcaatt
ggtaatg-aa-aaa---------------cataaaagtatg-aaaataca-atcatt-aa
gctcat-tatacgtgt-gc-tt-acaagtcaag-a-ataa-agc-at--ctg-tggc-tg
ta-ttt-ata-aactgc-t-taataac--g-tct------a-taa-atgt-agagttaag
tttttaa-c-aaa-taattaatt--aactatttgcta-atgc-tt-gatgataa-ttt--
-----gtg-tgtagtta-t--t---atagtgttacc------------------------
------------------------------------------------------------
-------------------------------------------
>DNA2-3_DR|33343
------------------------------------------------------------
------------------------------------------------------------
------------------------------------------------------------
------------------------------------------------------------
------------------------------------------------------------
------------------------------------------------------------
------------------------------------------------------------
------------------------------------------------------------
------------------------------------------------------------
------------------------------------------------------------
------------------------------------------------------------
------------------------------------------------------------
------------------------------------------------------------
------------------------------------------------------------
------------------------------------------------------------
------------------------------------------------------------
------------------------------------------------------------
------------------------------------------------------------
------------------------------------------------------------
---------------------------------ttgaaa-ataatgcagtac-tgaattt
agtaata-aa-caa-tta--a-g----t-aat-gaagtatg-aaa-------------aa
acacat-tatacatgt-gc-tt-at--gtcagg-a-acag-agc-at--ttg----g-tg
ca-ttt-ata-aactgc-t-tactaaa--g-tct------a-gta-atgtaaaagttaat
gctt-ta-c-aga-aaatgaagt--aa----------------------------aat--
aat-agtg-cgtagtta-t--t-ataaagtattacc------------------------
------------------------------------------------------------
-------------------------------------------
>DNA2-3_DR|33344
-------------------------------t--------------t---cgt-------
-------------------------------------t-------cg-------------
-at---------ta----tgt----------gac--------------------------
c----taattg-----tc------------------------------------------
------------------------------------------------------------
------------------------------------------------------------
----------------------a------t-----------t------------------
taaa------------------------ag----g-------------------------
----g------a------------------------------------------------
------------------------------------------------------------
------------------------------------------------------------
------------------------------------------------------------
------------------------------------------------------------
------------------------------------------------------------
---------------------------tt-------------------------------
----------c--------------------------ataaagcata-aatagtcctcac
----gattaggttacaaaa-ctggatgacgttgacttgataaagtatttatcaacatact
aag--taactattactatatgcccggataat-aa--g-atatat-gaatgttaatt--ag
aataatt-tatt-a--ataatttatttatgcattctgagtga-tctt----------aa-
------aa--aagtctt-aaa---taactag-tttgtaa-ataatgcaatactttaattt
aataatgaaaaaaa----aaaataa-tt-aac-taagtatg-aaaacaca-ataatt-a-
gcacat-aatacatgt-gc-tt-ataagccaag-a-ata-gagc-at--ctg-tagc-tg
ca-ttt-at--aactgc--atactaaa--g-tct------a-tta-atgc-agagttaat
gctt-aa-c-aaa-taatgaatt--tactatgtgcta-atgcttt-aataaata-aat--
cat-agtg-tgtagtaa----t-ataaagtgttacc------------------------
------------------------------------------------------------
-------------------------------------------
>DNA2-3_DR|33345
------------------------------------------------------------
------------------------------------------------------------
------------------------------------------------------------
-----------------------------------------tt-ttcattactaaattaa
gtatcgcattatttagaaacc----atttg-tattta-agagtagttg--a-gg----gt
tt-tt--aggataattcaaaatgagttagtaaatgatta---ataaactattg-aaatca
atgtgtatatgtcttattatgttggcatacattaat---ggttaa---tatgaatattaa
taaatgctttattaactcaacttcatctagttttgtgacctaatctaaagtgaggactat
ttatgctttataaatcccttataaatgacaattaaaagctcagttaaattctaaacagg-
-aa-------------aaa------------tga-cat--aattcattcctatt-cattt
a--aagatatacaaatgaaactgt---acttcaaat--gaaaa-ataaatctttgcaacc
tgatc-taaaa-t-aaaatcactgtagagtttaaacattgc-------------------
--atcttattata-atgttaaattattata------atgttgttgttgtt---ttatcca
gttttat-------------------gtaata-ttttgacactcctgttattcagcattg
tttaaactttacagtaatttaac-c-ttttagaaaatattgcaaagat-tattgttcatt
tgattctgagcctttaatagtcatttataagggatttataaagcata-aatggtcctcac
tttagattaggtcacaaaa-ctgcataaagttgagttaataaaccatttattaacatatt
agt--tacccattagtatatgccggaataat-aa--g-atatat-aaacgttgatt--tc
aatagtt-tatt-a--atcatttactaactcattttgaatga-ttca---aa-a---aa-
ccctc-aac-tactctt-aaat-acaactgg-tttgtaa-ataatgcaatac-ttaattt
agtaatg-aa-ata-t-a-aa-tca-tt-aac-taagtatg-aaaataca-attatt-aa
acacat-tatataggt-gc-tt-ataagtcaag-a-atag-agc-at--ttg-tagc-tg
ca-gtt-ata-tactgc-t-tactaac--a-ctt------a-tta-atgt-agagttaat
gctt-aa-c-aaa-taatgaattc--accagatacta-atgc-tt-agtaaatg-att--
cat-agtg-tgtagtta-t--t-ataaagtgttacc------------------------
------------------------------------------------------------
-------------------------------------------
>DNA2-3_DR|33346
------------------------------------------------------------
------------------------------------------------------------
------------------------------------------------------------
------------------------------------------------------------
------------------------------------------------------------
------------------------------------------------------------
------------------------------------------------------------
---at---ttatt--------------------------------t--------------
----gg-----g------------------------------------------------
------------------------------------------------------------
------------------------------------------------------------
------------------------------------------------------------
------------------------------------------------------------
------------------------------------------------------------
------------------------------------------------------------
---------------------------------atttacaaagcata-aatagt-ctcac
ttta------ttcacaaaa-ctgtaagaatttg-gtt----aagcatttattaatataca
gat--taaatataactatatgctaagaaaat-aa--g-atgtat-aaatgtaaatt--tt
agacgtt-tatt-a--atcatttacttactcatactgagtga-tctt--taa--------
--acc-ac-caactatt-aaa---aaactgc-tttataa-ataatgtaatac-tt-aagt
a---at--aaaaaa--------act-ct-a------------taa--taa-ataata-aa
atacattggtaaatgacgc-ct-gtaagtcatg-a-acac-agc-at--ttg-tatt---
ta-aaa-ac--t---gc-t-cactgat--g-tcc------a--ta-atgt-agagttaag
acttgaa-c-aaa-tgatgaact--cactatttgcta-atct-tt-aataaata-att--
cat-agtg-cgcagttc-t--a-gtaaa--------------------------------
------------------------------------------------------------
-------------------------------------------
>DNA2-3_DR|33347
------------------------------------------------------------
------------------------------------------------------------
------------------------------------------------------------
------------------------------------------------------------
------------------------------------------------------------
------------------------------------------------------------
------------------------------------------------------------
------------------------------------------------------------
------------------------------------------------------------
------------------------------------------------------------
------------------------------------------------------------
------------------------------------------------------------
------------------------------------------------------------
------------------------------------------------------------
------------------------------------------------------------
------------------------------------------------------------
------------------------------------------------------------
------------------------------------------------------------
------------------------------------------------------------
------------------------------------------------------------
------------------------------------------------------------
------------atgt-gc-tta--aagtcagt-a-gtg-gagc-at--ttg-tatc-ag
ta-gtc-ata-aactgc-t-tactact--a-tct------g-cta-atgt-agagttaac
gctt-aa-c-aga-taatgaaat--agctatatgcta-atgc-tt-aataaatg-att--
cat-agtg-tgtagcta-t--t-ttaaagtgttaccggtaaca-tttataatgactgcac
actatgaatattttatgaagaattagcaaagtttataactgcagatactttgtttatgat
taatttttcatcttaataacatttatgtggcacatgttaa---
>DNA2-3_DR|33348
------------------------------------------------------------
------------------------------------------------------------
------------------------------------------------------------
------------------------------------------------------------
------------------------------------------------------------
------------------------------------------------------------
------------------------------------------------------------
------------------------------------------------------------
------------------------------------------------------------
------------------------------------------------------------
------------------------------------------------------------
------------------------------------------------------------
------------------------------------------------------------
------------------------------------------------------------
------------------------------------------------------------
------------------------------------------------------------
------------------------------------------------------------
------------------atgcctgaataat-aa--t-atgtat-aaatgttcatt--tg
aatggtt-tatt-a--atcatctatctacgcattctgaccga-tcct--aaa-a---aa-
ccacc-agc-taaactt-aaat---aactt-----gcaa-acaatgcaattc-ttaattt
ggtaata-aa-aaa-tga--a-tca-tt-aac-aaagtatg-aaaataca-ataatt-aa
gcacat-tatgcatgt-gt-t---aaaatgaag-a-atac-agc-at--ttg-tagc-gg
ta-ttt-aca-aactgc-t-tactaac--a-tct------t-tta-ataa-agacttaat
gctt-aa-c-aaa-taatgaaca--aactatttgcta-atgc-tt-aataaatg-att--
cat-agtg-tgtagtta-a--t-ataaagtgtt---------------------------
------------------------------------------------------------
-------------------------------------------
>DNA2-3_DR|33349
------------------------------------------------------------
------------------------------------------------------------
------------------------------------------------------------
------------------------------------------------------------
------------------------------------------------------------
------------------------------------------------------------
------------------------------------------------------------
------------------------------------------------------------
------------------------------------------------------------
------------------------------------------------------------
------------------------------------------------------------
------------------------------------------------------------
------------------------------------------------------------
------------------------------------------------------------
-----------------------------------------------------gttcatt
tgatactgagcctttaattgtcattcataagggatttataaagcata-aatagtcctcac
tttaaattaagtcacaaaa-ctggatgaagttgaattaataaagcctttattaacataca
aa-t-taaccattactctatgcctaaataat-aa--g-atgtat-aaatgt---------
-----------t-a--atcatttactaactcattctgaataa-tcct--ta--a---aa-
aaccc-aac-tactctt-aaat-ataaatta-tttgtaa-ataatgcaatac-ttaattt
agttatg-aa-aaa-tta--a-taa-gt-cac-aaattttg-aaagtaca-accatt-cc
gcacat-tttaaatgt-ga-tt-ataaggcaac-a-atag-agc-at--tta-tatc-tg
----ca-ata-aactgc-t-tactaac--g-tct------a-gta-atgt-agaattaat
gctt-aa-c-aaa-taatgaatt--cact--atttta-atgc------------------
------------------------------------------------------------
------------------------------------------------------------
-------------------------------------------
>DNA2-3_DR|33350
------------------------------------------------------------
------------------------------------------------------------
------------------------------------------------------------
------------------------------------------------------------
------------------------------------------------------------
------------------------------------------------------------
------------------------------------------------------------
------------------------------------------------------------
------------------------------------------------------------
------------------------------------------------------------
------------------------------------------------------------
------------------------------------------------------------
------------------------------------------------------------
------------------------------------------------------------
------------------------------------------------------------
------------------------------------------------------------
------------------------------------------------------------
------------------------------------------------------------
------------------------------------------------------------
------------------------------------------------------------
------------------------------------------------------------
---------------------------------------------at--ttg-tagc-tg
ca-gtt-ata-aactgc-t-tactagc--a-ctt------a-ata-atgt-agagttaat
gctt-aa-c-aga-taatgaattc--actatttgcta-atgc-tt-aataaatg-att--
tat-agtg-tgtagtta-t--t-ataaagtgttacc------------------------
------------------------------------------------------------
-------------------------------------------
>DNA2-3_DR|33351
------------------------------------------------------------
------------------------------------------------------------
------------------------------------------------------------
------------------------------------------------------------
------------------------------------------------------------
------------------------------------------------------------
------------------------------------------------------------
------------------------------------------------------------
------------------------------------------------------------
------------------------------------------------------------
------------------------------------------------------------
------------------------------------------------------------
------------------------------------------------------------
------------------------------------------------------------
------------------------------------------------------------
------------------------------------------------------------
------------------------------------------------------------
------------------------------------------------------------
------------------------------------------------------------
------------------------------------------------------------
------------------------------------------------------------
------------------------------------------------------------
----------------------ctaac--a-ttt------a-ttt-atgt-agagttaat
gctt-aa-t-aga-taatgaatta--actatttgctt-atgc-tt-aataaata-gtt--
cat-agtg-tgtagttg-t--t-ataaagtgttacc------------------------
------------------------------------------------------------
-------------------------------------------
>DNA2-3_DR|33352
----------------------------------------------------t-------
--------------------taagcattaactctacattaacagatgttagtaagcagtt
-ataactgcagctacaaatgcttta-tttttgactta--aaagcacac----gtaatgtg
cttaataatt-tgatttcatac-tttataaatattt-----tt-t--cttactaaat-aa
ttattgcatta--tacaaaccagt-------tattta-agaatagttgat--------gt
tttttt---gatcattcagaata----actgaaagattg---ataagctattc-aaatt-
---ttcatat----aattattcagacatatactaat---agttaa---tttgtgtgttaa
-aaatactt----aaatcaacttcatccagttttgtgacctaatataaagtgtggattat
ttatgctttat-----------aaatgataataaaag------t--------aaacagga
--------------------------------aa-ctt--tattcattactatt-cattt
a---------acaaatgaaactgta-----tcaagc--gagaa-atgcatttttgcaacc
ttat-ataaaaat-aacattgctacaaagt---aacattga---------------tgtt
gtatcatattata-ttggtaaatcattata--tt-------gttgttgtt---ttgtccg
attttat-------------------gttgta-ttttgacac--ctgttatcca-caatg
tttaaactttacaaaaa--t-at-t-tttta---------------------ggttaatt
tag------at---ta------atctagga-------atgaagcata-aatagtcctcac
tttagattaggtcccaaaa-ttgaatgaagttgtgttaacaaagcatt-tttaacataca
tag--taatggttactac-tgcctgaataat-aa--g-atgtat-aaacattgatt--tc
aatagtt-tatt-a--atcatttaccaactc--t--------------------------
-------------------------------------aa-ataat---------------
---------------------------------------c----------------t---
------------------------------------------------------------
------------------t-taccaact-a-ttc--------tta---------------
-----aa-------t-acaaat----------cgtt---tgt-------aaat-------
----aatg----------------------------------------------------
------------------------------------------------------------
-------------------------------------------
>DNA2-3_DR|33353
------------------------------------------------------------
------------------------------------------------------------
------------------------------------------------------------
------------------------------------------------------------
------------------------------------------------------------
------------------------------------------------------------
------------------------------------------------------------
------------------------------------------------------------
------------------------------------------------------------
------------------------------------------------------------
------------------------------------------------------------
------------------------------------------------------------
------------------------------------------------------------
------------------------------------------------------------
------------------------------------------------------------
-----------------ttgtcatttataagggatttataaagcata-aatagtccttac
tttagattaggtcacaaaa-cagcatgaagttgagttaataaagcatttattaacatgca
tag--taaccattagtatatgcctaaataat-aa--g-atatat-aagcgttgatt--tg
aagagtt-tatt-a--at-----------gcattctgaatga-tctt---aa-a---aa-
cctcc-aac-tactcta-aaat-acaaaggg-tttgtaa-ataatgcaatac-ttaattt
agtaatg-aa-aaa-ta--aa-tca-tt-aac-taagaata-aaagtaca-attatt-at
gcgaat-tataaatgt-gg-ta-aaaagtcaag-a-atag-agc-at--ttg-tagc-tg
ca-gtt-tta-aactgc-t-tagtaac--c-ttt------a------tat-agagtcaat
gctt-aa-c-aga-taaagaattc--actatttgcta-atgc-tt-aataaatg-gtt--
cat-agtg-tgtagtta-t--t-ataaagtgttacc------------------------
------------------------------------------------------------
-------------------------------------------
>DNA2-3_DR|33354
-------------------ataactaaatacgataatt-tatttatcaagtattacca-a
gtagttcattcagtatttgttaagcattaactctacattaatagacgttagtaagccgtt
tacaaatccaactacaaatgttgta-ttcttgactta-c---------tgt-ataatgag
ct---taattgtattttcacac-tttgttaatgat-tatt-tt-ttcattacttaattac
gtattgcattgtttacaaaccagt-------tattta-agaatagttggt-------tgt
tt-ttt-aagataattcagaatgagttagtaaacgatta---ttaaactattc-aaatta
acatttgtatatctttttattcaggcatatactaat---tgttaat--tatgtgtattaa
tacat----cattaacacaacttcatccagttttgtgacctaattt--------------
-catgctttataaatttcttataaatgacaattaaaagctcagttatatttcaaacagaa
aaagga----------aaata--------aatga-ctt--tatttaatgctatt-tgttt
g--aagattca-caatgaaactgta-----tcaaat--aaaaa-aaaaatatttgcaatc
t-at-gtaaaa-t-aaaataacagtgcagttttaacattgc-------------------
-----taaata-act--ttga---a----------------gt-----------------
at--------------------------tgta----------tcctg--at---gt-atg
ttaaa------------tt--a-----tt-----------------a--tat--------
----------tttt--gttgttgtt--------gttt-----------------------
------t---atc-------c----------------aat------tttattaa-at---
-------tctat---ttt-tttctaaat--------g------t---attttga-c----
---------act-------gt----ta----attctgcagtg-ttt----aa-agtgaa-
----c---a-tactttt---------------tt------------------ttt--ttt
a-------aa-aaa-------------t-tgcaaaaatgt-----------attgtt---
----at-tatata----------------caga---------gc------------c-tt
ta-att-gt-ca------t-ttttaag--gatct------ac--a-aagc-a---taaat
gtct-aa-c-aga-ta------t--aacaa------a-atgc--tg---aaat-------
---------tgtagttc-a--t--------------------------------------
------------------------------------------------------------
-------------------------------------------
>DNA2-3_DR|33355
------------------------------------------------------------
------------------------------------------------------------
------------------------------------------------------------
------------------------------------------------------------
------------------------------------------------------------
------------------------------------------------------------
------------------------------------------------------------
------------------------------------------------------------
------------------------------------------------------------
------------------------------------------------------------
------------------------------------------------------------
------------------------------------------------------------
------------------------------------------------------------
------------------------------------------------------------
------------------------------------------------------------
------------------------------------------------------------
------------------------------------------------------------
---------tataaatatatggttata-aat-aa--g-acatat-aaacgttgatt--tc
aatagtt-tatt-a--atcatttactaactcattctgaatga-tcct---aa-a---aa-
ccctc-aac-tactctt-aaat-acaactgg-tttgtaa-ataatgcgatac-ttaattt
agtaatg-aa-aaa-t-a-aa-tca-tt-tac-taagtatg-aaaataca-attatt-aa
gcacat-tttaaatgt-gg-tt-ataagtccac-a-atag-agc-at--ttg-tagc-tg
ca-gta-ata-aactgc-t-tactaac--g-ttt------a-tta-atgt-agagttaat
gctt-aa-c-aga-taatgaattc--actatttgcta-atgc-tt-aataaatg-att--
tat-agtg-tgtagtta-t--t-ataaagtgttacc------------------------
------------------------------------------------------------
-------------------------------------------
>DNA2-3_DR|33356
------------------------------------------------------------
------------------------------------------------------------
------------------------------------------------------------
------------------------------------------------------------
------------------------------------------------------------
-------------attc-------------------------------------------
----tgaacgatcttaaaaaccccaactactcttaaata-------aaatgatttgttaa
t-gatgcaatactaaatttattcat-----------------------------------
-----------gaaaaatttatcaataacaa-----------------------------
------------------------------------------------------------
-------agtataaaaagaa----------------------------------------
------------------------------------------------------------
----------------------------------------------------------ca
attttt------------------------------------------------------
------------------------------------------------------------
------------------------------------------------------------
------------------------------------------------------------
------------------------------------------------------------
------------------------------------------------------------
------------------------aaagca--c---------------------------
------------------------------------------------------------
------------atgt-gc-tt-ataagtcaag-a-att-gagc-at--ttg-tatc-tg
ta-gtt-ata-aactgt-t-tactaac--g-tct------g-cta-atgt-agaggtaat
gcttaaa-t-aat-------att--tactatttgcta-gtgc-tt-aatagatg-att--
cat-agtg-tatagtta-t--t-aaaaagtgtta--------------------------
------------------------------------------------------------
-------------------------------------------
>DNA2-3_DR|33357
------------tataataactac---acactatgaat-catctattaagctttagca-a
atagtttatttattatctgttaagcattaact--acattaacagatgttagtaagcagtt
tacaactacagatacaaatactcta-tttttgactta-t-aagcacat-at-ataatgtg
cttagtgattgtattttcatac-tttgttaattat-tatt-tt-ttcattaataaattca
gtattgcattatctacaaaccagt-------tatttg-agagaagttgct--------gg
tt-tttaaagatcatttagaatgggtaaataaatgatta---atagaatattc-aaatta
acatgtttat-----------------cttattaat---atttaa---tttgtatgttaa
taaatgcttt-----------attattc---------------------------attat
ttatgctttataaatcccttataaatgacaat--taggctcagtcatattctaaacagga
aaaaag----------aaaa-------taaacga-ctt--tattaat-----tt-cattt
a--aagacacacaaatgaaactgt---atc--agat--gaaaa-ataaatcttttcaat-
ctaac-taaaa-t-aaaattacggtgcaatttaagcattgctagataacattgaaa-gtt
gtatcataatata-ttgtgaaattattata--tt-------gttgatgtt---taagcca
attttct-------------------gttata-ttcggacactcctgttattctacaatg
cttaacgtttacagtaatttaac-t-ttttagataatactgcaaagatta-ttgtttatt
tgatattgagcctttaactgtcatttatt-gggatttataaagcaca-aacagtctccac
t-----ttaggtcacaaaa-ctggataaagttgagttaataaagcagttattaacataca
aat--gaactattagtacatgcctgaatata-aa-----taaat-cgttgat---t--ca
aatagtt-taaa-a--aacatttacttactcattttgaatga-tctt---aa-a---ac-
cccc-taac-tattcat-aaat-acaaatga-tttgtaa-ataatccaatac-ttaattt
aatcatg--aaaaa-t-a-aa-tca-gt-aac-aaattatg-aaaataca-atcatt-ag
gcaaat-tatatacat-gctt--acaagtcaag-g-aaag-agc-at--ttg-tatc-tg
ga-gtt-ata-aactgc-t-t----ac--a-tct------g-tta-atgt-ggagttaat
gctt-aa-c-aga-taatgaatta--actatttgcta-ttgc-tt-aataaatg-att--
cat-agtg-t-----ta-t--t-ataaagttttacc------------------------
------------------------------------------------------------
-------------------------------------------
>DNA2-3_DR|33358
------------------------------------------------------------
------------------------------------------------------------
------------------------------------------------------------
------------------------------------------------------------
------------------------------------------------------------
------------------------------------------------------------
------------------------------------------------------------
------------------------------------------------------------
------------------------------------------------------------
------------------------------------------------------------
------------------------------------------------------------
------------------------------------------------------------
------------------------------------------------------------
------------------------------------------------------------
------------------------------------------------------------
------------------------------------------------------------
------------------------------------------------------------
------------------------------------------------------------
------------------------------------------------------------
------------------------------------------------------------
------------------------------------------------------------
--------------gt-gc-tt-ataagtcaag-a-atgc-agc-at--ttg-tagc-tg
ca-gtt-ata-aactgc-t-tactaat--g-ttt------a-tta-atgt-agagttatt
gctt-aa-c-aaa-taatgaattc--actagatgcta-attc-tt-agtaaagg-att--
cat-agtg-tgttgtta-t--------agtgttacc------------------------
------------------------------------------------------------
-------------------------------------------
>DNA2-3_DR|33359
------------------------------------------------------------
------------------------------------------------------------
------------------------------------------------------------
------------------------------------------------------------
------------------------------------------------------------
------------------------------------------------------------
------------------------------------------------------------
------------------------------------------------------------
------------------------------------------------------------
------------------------------------------------------------
------------------------------------------------------------
------------------------------------------------------------
------------------------------------------------------------
------------------------------------------------------------
------------------------------------------------------------
------------------------------------------------------------
---------------------------------------------------taacatatt
agt--taattattagtgcatgcctgaataat-aa--g-acatat-aaatgttgatt--tc
aatagtt-tatt-a--atcatttactaactcattctgaatga-tcct---aa-a---aa-
ccctt-aac-tactctt-aaat-acaaatgg-tttgtaa-ataatgtgatac-ttaattt
agtaatg-aa-aaa-t-a-aa-tca-aa-gta-taagtatg-aaagtaca-attatt-aa
aca------------------t-ataagtcaag-a-acag-agc-at--ttg-tagc-tg
ca-gtt-ata-aac------tactagc--g-ctt------a-tta-atgt-agagttaat
gctt-aa-c-aaa-taatgtattc--ac--------------------------------
------------------------------------------------------------
------------------------------------------------------------
-------------------------------------------
>DNA2-3_DR|33360
-----ggtaacactttataataactacatactataaat-catttattgagcattagca-a
atagtgaatttattatccgttaagcattaactctacattaataaacgttagtaagcagtt
tatgactgcagctacaaatggtgta-tttttgactta-t-aacc--att-t-aaaatgtg
cttaat---tttattttcatac-ttagtaaattattta-t-tt-ttcattactaaattaa
gtatcgcattatttacaaacc----agttg-tattta-agagtagttg--a-gc----gt
tt-ta--aggatcaataagaatgatttagtaaaagataa---ataaactattg-aaatca
atgattatatagcttattattcaggcatatattaat---ggttac---aatgtatgttaa
aaaatgctttattaactcaacttcacctagttttgtgacctaatctaaagtgaggactgt
tcatgctttataaatcctttataaatgacaaataaaggctcagttaaattctaaacagg-
-aa-------------aaa------------tta-cat--tattcattccaatt-taatt
a--aagatacacaaatgaaactgt---acttcaaat--gaaaa-ataaatctttgcaacc
gtatc-taaaa-t-aaaatcactgttgagtttaaacattac-------------------
--attttactaca-ttgtttaattattata------------ttgttgtt---ttatcca
gt--ttt-------------------gttgta-ttttgacactcctgttattcagcaatc
tttaaactttacagtaattttac-a-ttttagaaaagattgcaaagat-tattgttcatt
tgattctgagcctttatttgtcatttataagggatttataaagcatg-aattttcctcac
tttagattagatcacaaaa-ctgcatgaagttgagttaataaagcatttattaa--catt
agt--tgactattagtatatgcctgaataat-aa--a-acatat-aaacgttgatt--tc
aatagtt-tatt-a--atcatttactaactcattctggatga-tcct---aa-a---aa-
ccctc-aac-tactctt-aaat-acaaatgg-tttgtaa-ataatgtgatac-ttaattt
agtaatg-aa-aaa-t-t-aa-tca-tt-tac-taagtatg-aaaataca-attatt-aa
gcacat-tttaaatgt-gg-tt-ataagtcaag-a-agcc-agc-at--ttg-tagc-tg
ca-gtt-ata-aactgg-t-tactaac--g-ttt------a-ttg-atgt-agagttaat
gctt-aa-c-gga-taatgaattc--actatttgcta-atgc-tt-aacagatg-att--
tat-agtg-tgtagtta-t--t-ataaagcgttacc------------------------
------------------------------------------------------------
-------------------------------------------
>DNA2-3_DR|33361
------------------aatagttacacactatgaat-catctattaagccttagca-a
ata--taattcattatcttttaagtattaactccacattaatagacgctagtaagcagtt
tataa--acagctacaactttcaaa-ttcttgactca-c-aagcacatt-t-caaatgtg
cttaataattgtattttt----------taatgat-taat-t----------ta----aa
gtattgcattatttaaaaactact-------aattta-agaataattg--gtgct---at
tt----taagatcaatcagaatgtgtaagtagatgctta---ataaactattt-taatta
acaattatatctcttaatactcaggcatatcctaat---agttca---tttatatgttaa
taaatgctttattaattcaacttcatccagttttgtgacctaaactaaagtgaggactat
ttatgttttataaa------------------taaaggctcagttatattataaacagaa
aaaaag----------aaata--------aatga-ctt--tattaatttctatt-tattt
g--aagatccacaaatgaaactgta-----tcaaat--gaaaa-agagatatttgcaaat
ttaa-gtaaaa-t-aaaattactgtacagtttaaatattga---------------tgtt
gaatcataacata-ttgttaaattactata--ttg------gtttttatccaattgttta
gttttattt---------------taattgta-ttttgacacacctgttat---acaata
tttaaactttac---------------tttaaaagaga-----aacatgtactgttaatt
tgatactgag-ctttaattgtcatttataagggatttacaaagcata-aatagtccttat
tttagattaggtcacaaaa-ctggatga-----agttaataaagcattt-----------
-------actat---cacatg---------------g-----------------------
--------t----a-----------------act--------------------------
------------------a------------------a-----------tac--------
---------------------------------------t--------------------
----------------------------------a-------------------------
-----t-at--------------------g-tct------------------gaa-----
-----------aa--a------t------a--------a----------gaat-------
tat-----------------------aaatgtt---------------------------
------------------------------------------------------------
-------------------------------------------
>DNA2-3_DR|33362
------------------------------------------------------------
------------------------------------------------------------
------------------------------------------------------------
------------------------------------------------------------
gtattgctttatttacaaacc----att---tattta-agcatagttg--gttgt----t
tt-ttt-tagatcattcagaatgagttagtaaatgatta---ataaactattc-aaacta
acatttataaatcttattactcaggcatatactaac---agttgc---tatgtatgtgaa
taaatgctttattaactcagtttcatgcagttttgtgacctaatccaaagtgaggactat
taatactttataaagcccttataaatgacatttaaaggttcagttaaattctaaactgga
aaa----------aca------------------------tgaacaactttatt-tattt
g--ta---acacaaatgtaactgt---acttcaaata-aaaaa-aaaaatctttgaaact
ttatg-taaaa-t-aaaa-------gtagtttaaacata---------------------
gtatcctattata-ttgttaaattgttata--ta-------gttgttgtt---ttatcca
attttat-------------------gtcata-t-ttaacattcct-ttattcagcaatg
ttcaaacttaacaataattttactt-tt-----agatattgcaaagat-taatgttcatt
tgatacca----------agtcatttataagggatttataaaacatt-aatagtcctcac
tttagttaaggtcacaaaa-ctgcatgaagttgagttaataaagcatttattaacatatt
agt--taactac---catatgcctgaacaat-aa--g-atatat-aaatgttaatt--tt
aatagtt-tatt-a--atcattttctaactcattctgaatga-tcgt---aa-a---ag-
cctcc-aac-tactctt-aaat-acaaatgg-tttgtaa-atgatgcaatac-ttaattt
aataatg-aa-aaa-tc--aa-cca-gt-cac-tttttatg-taagcaca-attatt-aa
g---gt-tataaatgt-gg-tt-atattacaag-a-atac-agc-at--ttg-tagc-tg
ca-gtt-att-aactgc-t-tactaat--g-ttt------a-tta-atgt-agagttaat
gctt-aa-c-aga-taatgaactc--acta----------ga-tt-aataaatg-att--
cat-agtg-tgtagtta-t--t-ataaagtgctacc------------------------
------------------------------------------------------------
-------------------------------------------
>DNA2-3_DR|33363
------------------------------------------------------------
------------------------------------------------------------
------------------------------------------------------------
------------------------------------------------------------
------------------------------------------------------------
------------------------------------------------------------
------------------------------------------------------------
------------------------------------------------------------
------------------------------------------------------------
------------------------------------------------------------
------------------------------------------------------------
------------------------------------------------------------
------------------------------------------------------------
------------------------------------------------------------
------------------------------------------------------------
------------------------------------------------------------
------------------------------------------------------------
------------------------------------------------------------
------------------------------------------------------------
--------------------------actgc-cttgcaa-ataaagcaatac-ttaattt
agaaatagta-aaa-------ataaatt-acc-aaagtatg-aaagtaca-aatata-ag
gcagat-tata--------------aagtcaag-a-atac-agc-at--ttg-taga-tt
ca-gtt-ata-aaccgt-t-tactaac--g-ttt------t-tta-atgt-agagttaat
tctt-aa-c-aga-ttatgaatt--cactatttgttg-atgc-tt-aataaatg-gtt--
cgt-agtg-tgtagtta-t--t-ataaagtgttacc------------------------
------------------------------------------------------------
-------------------------------------------
>DNA2-3_DR|33364
-----ggtaaaactttataacaacttcacactataaat-catttatcaagcattagca-a
ataggtcattaatcatttgttaagaattcaattcaccttaacaga---tagtaagcagtt
tataactacagctacaaatactgaa-tccgtgac------aagcccat-tt-ataatgtg
cttaatgattgcattttcacac-------------------t------tag---------
-----------tt-----------------------------------------------
-------aa------------------------ggattt------a----t---------
---tt--t------------tca------------------t----------tac-----
taa---------------------------------------------------------
-----------a------c--c------------atg------t----------------
------------------------------------------------------------
------------------------------------------------------------
------------------------------------------------------------
------------------------a-----------------------------------
------------------------------------------------------------
---------------------------tt-------------------------------
---------gg-----------att--------attt-----------------------
-------------acgaa-cc------a------gt---ta-----tt------------
---------------ta-aga---gtata-------g----t---------tggt-----
---ggtt-t---------------------------------------------------
------------------------------------------------------------
------------------------------------------------------------
--------------------t--------caagcacat--ttgttatgggtact--t-tt
tatgttaata-aat-gctt-tattaa--------------------------aacatgat
--ct-aa---a-----gtga----gaacta---------tgctttt--taaat-ccct--
tgtaaatg--acaattaatgcccataaaataaaattactgtgca---------gtt----
----------------taaacattgc----------------------------------
-------------------------------------------
>DNA2-3_DR|33365
-----ggtaacactttataataactacacactataaat-catttattaagcattagca-a
atagtgaattcattatttgttaagcattaactctacattaataaacgttagtaagcagtt
tataactgcagatacaaatgctcta-ttcttgactta-t-aaccacatt-t-aaaatgtg
cttaataattgtattttcatac-ttagaaaatgatttg-t-tt-ttcattactaaattaa
gtattgcattatttacaagcc----agttg-tattga-agagtagttg--a-gg----gt
tt-tt--aggatcattcagaatgagttagtaaatgatta---ataaactattg-aaatga
atgtttatatgtcttattattcaggcataaaataat---gtttac---tatgtatgttaa
taaatgctttattaactcaacttcacctagttttgtgacctaatctaaagtgaggactat
tcatgctttataaatcccttataaatgacaaacaaaggctcagttaaattttaaacagg-
-aa-------------aaa------------tga-cat--tattcattcctatt-caatt
a--aaggtacacaaatgaaactga---acttcaaat--taaaa-atacatatttgcaacc
taatc-aaaaa-t-aaaatcactgtagagtttaaacattac-------------------
--attttattaca-ttgtttcattattata------------ttgttgtt---ttatcca
gt--ttt-------------------gttgta-ttttgacactactgttattcagcattg
tttaaactttacagtaattttac-a-ttttagaaaagattgcaaagat-tattgttcatt
tgattctgagccgttatttgtcatttataagggatttat-aagtata-aatagtccacac
tttagattaggtcacaaaa-ctgcatgaagttgagctaataaagcatttattaacat-ct
agt--taactattagtatatgcctgaataat-aa--g-atatat-aaacgttaatt--tc
------------------------------------------------------------
----------------------------tgg-tttgtga-ataatgcaatac-ttaattt
agtaatg-aa-aaa-t-a-aa-taa-tt-ttc-taagtata-aaaataca-attatt-aa
gcacat-tataaatat-gg-tt-ataagtcaag-a-atag-agc-at--ttg-tagc-tg
ca-gtt-ata-aactgc-t-tactaac--g-ttt------a-tta-atga-agagttaat
gctt-aa-t-gga-taatgaattc--actatttgcta-atgc-tt-aataaatg-att--
tat-agtg-tgtagtta-c--t-ataaagtgttacc------------------------
------------------------------------------------------------
-------------------------------------------
>DNA2-3_DR|33366
------gtaacactttataataactacacactataaat-catttattaagcattagca-a
atagtaaattcattatctgttaagcattaactctacattaataagcattagtaagcagtt
cataactgcagatacaaatgctcta-tttttgactta-t-aagcaccta-t-ataatgt-
-ttaataattgtaatttcatac-ttagttaatgattta-t-tt-ttcattactaaattaa
gtattgcattatttacaaacc----atttg-taatta-agagtagctg--a-gg----gt
tt-tt--aggttcattcagaatgagttagtaaatgatta---ataaactattg-aaatca
acatttatatatcttattattcaggcatatattaat---ggttac---tatgcatattaa
taaatgctttattaactcaacttcatctagttttgtgacctaatctaaagtgaggactat
tcatgctttataaatcccttataaatgacaagtaaaggctcagttaaattcttaacagg-
-aa-------------aaa------------tta-cat--tattcctacctatt-cattt
a--aagatacacaaatgaaactgt---actttaaac--gaaaa-ataaatctttgcaacc
ttatc-tcaaa-t-aaaatcactgtagagtttaaacattgc-------------------
--atcttac------------attattata--t----tgttgtagttgtt---ttatcca
gttttat-------------------gtcgta-ttttgacactactgttattcagcaacg
tttaaaatatacagtaattttactt-ttttagaaaagattgcaaggat-tattgtttttt
tgaatctgagcctgtaatagtcatttataagggatttatagagcata-aatagtccccac
tttagattaggtcgcaaaa-ctgcatgaagttgaattaatgaagcatttattaacat-ct
agt--taactattagtatatgcctgaataat-aa--g-atatat-aaatgttgatt--tc
aatagtt-tatt-a--atcatttactaactcattttgaatga-tcct---aa-a---aa-
ccttc-aac-tactctt-aaat-acaactca-tttgtaa-ataatacaatac-ttaattt
agtaatg-aa-aaa-t-a-aa-tca-tt-ttc-taagtatg-aaaataca-attatt-aa
acacat-tatataggt-gc-tt-ataagtcaag-a-atag-agc-at--ttg-tagc-tg
ca-gtt-aga-aactgc-t-tactaac--g-ttt------a-tta-atgt-agagttaat
gctt-aa-c-aaa-taatgaattc--actagatgcta-atgc-tt-aataaatg-act--
cat-agtg-tgtagtta-t--t-ataaagtattacc------------------------
------------------------------------------------------------
-------------------------------------------
>DNA2-3_DR|33367
-----ggtaacactttataataactacacactataaat-catttactaagcattagca-a
atagtgaattcattatctgataagcattaactctatattaataaacatcattaagaaggt
taaaactgcagctacaaatgctgta-ttcttgacttg-c-aaacatatt-t-aaaatgtg
cttaataattgtactttcatac-attattaatggttta-t-tt-ttcattacttaaggaa
gtattgcattatttacatacc----atttg-tattta-agagtagttg--a-gg----gt
tt-tt--aggattattcagaacgagtcagtaaatgatta---ataaactattg-aaatca
acatttatatgtcttataattgaggcatatattaat---ggttac---tatgtattttaa
taaatgcttcattaactcaatttcatgcagttttgtgaccttatctaaattgaggactat
tcatgctttataaatcccttataaataacaaataaaggtttatttatattctaaacagg-
aat-------------aaat------------ta-cat--aaactact------------
------atattcaaatgaaactgt---acttcaaat--gaaaa-ataaatc--tgcaacc
ttatc-taaa-------atcattgtagagtttaaacattgc-------------------
--atcttattata-ttgttaaattattata--t----tgttgtt---gtt---ttatcca
gttttat-------------------gtcgta-ttttgaaactcctgttatttggcaatg
tttaaactttacagtaactttac-t-ttttagaaaagattgcaaagat-tattgttcatt
tgttactgaccctttaaatgttatttataagggttttgtaaagcatg-aatagtcttcag
tttagattaggtcacaaaa-ctgcatgaaattgaatttaaaaagcatttaataacatatt
agt--taactattagtatatgcctgaataat-ta--g-atattt-aaatgttgatt--tc
aatagtt-tatt-a--atcatttactaactcattctgaatga-tcct---aa-a---aa-
ccctc-aac-tactctt-aaat-acaaatga-tttgtaa-ataatgcaatac-ttaattt
agtaatg-aa-aga-t-a-aa-taa-tt-atc-taagtatg-aaaataca-attatt-aa
gcactt-taaataggt-gc-tt-ataagtcaag-a-aaac-agc-at--ttg-tagc-tg
ca-gtt-ata-aactgc-t-tactaac--g-ttt------a-tta-atgt-acagttaat
gctt-aa-c-aaa-taatgaattc--actagatgcta-atgc-ct-tataaaag-att--
tat-aata-tgta-----------------------------------------------
------------------------------------------------------------
-------------------------------------------
>DNA2-3_DR|33368
------------------------------------------------------------
------------------------------------------------------------
------------------------------------------------------------
------------------------------------------------------------
------------------------------------------------------------
------------------------------------------------------------
------------------------------------------------------------
------------------------------------------------------------
------------------------------------------------------------
------------------------------------------------------------
------------------------------------------------------------
------------------------------------------------------------
------------------------------------------------------------
------------------------------------------------------------
------------------------------------------------------------
------------------------------------------------------------
-------tggatgaca----------------gagttaataaagcttttattaacataca
aat--taactacaagtacatgtttgaataaa-aa--g-aattat-aaatgttgatt--tt
aatagtt-tatt-a--atcatttacttaagcattctaaataa-tctt---aa-a---aa-
-ctat-aat-tataact-aaat-g-------------aa-gtatcgcattat-ttaaacc
aattatg-aa-aaa-ta--aa-tct-tt-aac-aaaatatg-aaaataca-attatt-ca
gcagat-tatttgtgt-gc-tt-ttaattcaag-a-atac-agc-at--ttg-tatc-tg
ca-gat-ata-aactgc-t-tattaat--t-act------actta-atgt-agagttaat
gctt-aa-c-aga-taatgaattc--actatttgcta-atgt-tt-cataaatg-gtt--
cat-agtg-tgtagtta-t--t-ataaagtgtta--------------------------
------------------------------------------------------------
-------------------------------------------
>DNA2-3_DR|33369
------------------------------------------------------------
------------------------------------------------------------
------------------------------------------------------------
------------------------------------------------------------
------------------------------------------------------------
------------------------------------------------------------
------------------------------------------------------------
------------------------------------------------------------
------------------------------------------------------------
------------------------------------------------------------
------------------------------------------------------------
------------------------------------------------------------
------------------------------------------------------------
------------------------------------------------------------
------------------------------------------------------------
------------------------------------------------------------
------------------------------------------------------------
------------------------------------------------------------
------------------------------------------------------------
---tt-aac-tactctt-aaat-acaaatgg-tttgtaa-atgatgcaacac-ttaattt
agtcacg-aa-aaa-t-c------------------------------------------
----------------------------------t-atac-agc-at--ttg-tagc-tg
ta-gtt-ata-aactgc-t-tactaac--g-tct------a-tta-atgt-agagttaat
------------------------------------------------------------
------------------------------------------------------------
------------------------------------------------------------
-------------------------------------------
>DNA2-3_DR|33370
tagtagcccttacttaagattaggtcacaaa-----------------------------
------------------------------------------------------------
------------------------------------------------------------
------------------------------------------------------------
--actgcatga--tgtcaac----------------------------------------
------------------------------------------------------------
--------------------------------------------------------ttag
taaagaatttatt-----------------------------------------------
---------------------------acaatcaaa------------------------
------------------------------------------------------------
------------------------------------------------------------
------------------------------ttaaccattacta-----------------
------------------------------------------------------------
------------------------------------------------------------
------------------------------------------------------------
------------------------------------------------------------
------------------------------------------------------------
-----------------tatgccggaataat-aa--g-ttatat-aaatgttaatt--tg
aatagtt-tatt-a--atcatttacttatgcattctgaataa-ttta--taa-a---ca-
ccagc-aac-ttctttc-aaat---aactag-tttgtaa-acaatgtaatac-ttaattt
agtaatgaaa-aaa-ata--a-taa-tt-gaa-aaaggttg-aaaataca-atgatt-aa
gctcat-gtcatgtgt-gc-tc-cttaatcaat-t-gtac-tgc-at--ttg-tata-tg
ca-gtt-ata-aactga-t-tactaac--a-aat------g-tta-atgt-agagttaat
gctt-aa-c-aga-taataattt--aactattttcta-atgc-tt-aataaatg-att--
cat-agtg-tgtagtta-t--t-ataaagtgttacc------------------------
------------------------------------------------------------
-------------------------------------------
>DNA2-3_DR|33371
------------------------------------------------------------
------------------------------------------------------------
------------------------------------------------------------
------------------------------------------------------------
------------------------------------------------------------
------------------------------------------------------------
------------------------------------------------------------
----------attaagcacattatat----------------------------------
------------------------------------------------------------
------------------------------------------------------------
------------------------------------------------------------
------------------------------------------------------------
------------------------------------------------------------
------------------------------------------------------------
------------------------------------------------------------
------------------------------------------------------------
------------------------------------------------------------
------------------------------------------------------------
------------------------------------------------------------
------------------------------------------------------------
------------------------------------------------------------
------------atgt-gt-gt-ataagtcaag-a-ata-cagc-at--ttg-ttac-at
t-----------------t-tgctaaactg-tct------a-tta-atgt-agtgttaat
gtgttta-c-aaa-------att--cattaactatt---tgc-tt-aataagtg-att--
cat-agtg-tgcagtta-t--t-at--agtgttacc------------------------
------------------------------------------------------------
-------------------------------------------
>DNA2-3_DR|33372
------------------------------------------------------------
------------------------------------------------------------
-----------ccataaatgcccta-ttcttgacttg-t-aaccacatt-t-ataatgtg
cctaatacttgtactttcattc-tttatttat---------tt-ttcattaccaaattaa
gtattacattatttacaaaccagt-------tattta-agcatagttg--ttt------t
tt-tc-aaagatcattcagaatgagttagtaatagatta---ataaactattg-aaatca
ttgtttataattcctatttttcaggcatatattaat---agttaa---tttgtatgttaa
taaattttgtattaacttaacttcatctagttttttgacctaatctaaagtgaggactat
ttatgctttttaaatcccttataaattacaattaacggctcagttaaattcttcacaaga
aaaat----------gacata--------aacaa-ctt--tattcattcccatt-gattt
g--aagatacacaaatgaaactgc---actttaaat--gaaaa-ataaatctttgcaacc
ttatg-taaaa-t-aaaataactgtacagttttagca---------------------tt
gcatcatattata-ttgttaaattattg---------------tgctttt---ttatcca
attttat-------------------gacgta-ttttgtcactactgttatttggcaatg
tttaaactttagagtaattttac-t-ttttagacaagatcgcaaagat-tattgttcatt
taatacggagcctttaattgtcatttataagggatttataaagtata-aatagtgctcac
tttagattaggtcacataa-ctgcatgaagttgagttaataaagcattaatgagcataca
tag--tcactataactatatgcctaaataat-a---agatattt-aaacgctga------
-----tt-tatt-a--atcgtttactcactcattctgaatga-tctt---ta-a---aa-
cttcc-aac-tactctt-aaat--------------------------------------
------------------------------ac-aaatcgtt-t-----------------
------------------------------------------------------------
------------------------------------------------------------
------------------------------------------------------------
------------------------------------------------------------
------------------------------------------------------------
-------------------------------------------
>DNA2-3_DR|33373
------------------------------------------------------------
------------------------------------------------------------
------------------------------------------------------------
------------------------------------------------------------
------------------------------------------------------------
------------------------------------------------------------
------------------------------------------------------------
------------------------------------------------------------
------------------------------------------------------------
------------------------------------------------------------
------------------------------------------------------------
------------------------------------------------------------
------------------------------------------------------------
------------------------------------------------------------
------------------------------------------------------------
------------------------------------------------------------
------------------------------------------------------------
------------------------------------------------------------
------------------------------------------------------------
------------------------------------------------------------
------------------------------------------------------------
------------------------------aag-a-atag-gac-at--ttg-tagc-tg
ca-gtt-ata-aactgc-t-tattaat--g-ttt------a-tta-atgt-agagtaaat
agta-aa-c-aga-taatgaagtc--actatttgcta-atgc-tt-aataaatg-gtt--
cat-agcg-tgtagtta-t--t-ataaagtgttacc------------------------
------------------------------------------------------------
-------------------------------------------
>DNA2-3_DR|33374
------------------------------------------------------------
------------------------------------------------------------
------------------------------------------------------------
------------------------------------------------------------
------------------------------------------------------------
------------------------------------------------------------
------------------------------------------------------------
------------------------------------------------------------
------------------------------------------------------------
------------------------------------------------------------
------------------------------------------------------------
------------------------------------------------------------
------------------------------------------------------------
------------------------------------------------------------
------------------------------------------------------------
---------------------------taagggatttataaagcata-aatagtcctcac
tatagattaagtcacaaaa-ctgcatgaagttgagttaataaagcatttattaacatatt
agt--taactattagtatatgcctgaataat-aa--a-atatat-aaatgtt--------
------------------------------------------------------------
------------------------------------------------------------
------------------------------------------------------------
------------------------------------------------------------
------------------------------------------------------------
------------------------------------------------------------
------------------------------------------------------------
------------------------------------------------------------
-------------------------------------------
>DNA2-3_DR|33375
------------------------------------------------------------
------------------------------------------------------------
------------------------------------------------------------
------------------------------------------------------------
------------------------------------------------------------
------------------------------------------------------------
------------------------------------------------------------
------------------------------------------------------------
------------------------------------------------------------
------------------------------------------------------------
------------------------------------------------------------
------------------------------------------------------------
------------------------------------------------------------
------------------------------------------------------------
------------------------------------------------------------
------------------------------------------------------------
------------------------------------------------------------
------------------------------------------------------------
------------------------------------------------------------
------------------------------------------------------------
---aatg-aa-aaa-g-t-aa-tta-tt-aac-aaagtatg-aaattaca-atcatt-aa
gc--------acatgt-gc-tt-ataagtcaag-a-atac-agc-at--ttg-tagc-tg
ta-ttt-ata-aaatgt-c--------------t------a-ata-atgt-agagttaat
gctt-aa-c-aga-taatgaattc--actatttgcta-atgc-tt-aataaatg-att--
cat-agtg-ttcagtta-t--a-ataa---------------------------------
------------------------------------------------------------
-------------------------------------------
>DNA2-3_DR|33376
------------------------------------------------------------
------------------------------------------------------------
------------------------------------------------------------
------------------------------------------------------------
------------------------------------------------------------
------------------------------------------------------------
------------------------------------------------------------
------------------------------------------------------------
------------------------------------------------------------
------------------------------------------------------------
------------------------------------------------------------
------------------------------------------------------------
------------------------------------------------------------
------------------------------------------------------------
------------------------------------------------------ttcatt
tgactctaagcctttaattgtcatttatacaggatttataaaacata-aatagtcctcac
tgtagattaggtcacaaaa-ctgcatgaagttgagttaataaagcatttgttaatataca
ta-a-taaccattaatatatgcctgattaat-a--aa-atatag-aaatattgatt--tg
aatagtt-tatt-a--atcatttactaactcattcttaatta-ttct---aa-a---tg-
ccacc-aac-tactctt-caat-acaaacag-tttgtaa-ataatgtaatac-tgaatac
agtaatg-aa-caa-tta--c-taa-tt-aat-gaagtatc-aaagcaca-atcatt-at
gcacat-tataaatgt-gc-tt-ataagtcaag-a-atat-agc-at--ttg-taa----
-c-tgt-atg-aactgc-t-tactaac--a-tct------g-tta-atgt-agagttact
gctt-aa-c-aga-taatgaatt--aactatt---ta-atgc-tt-aatagatg-act--
cat-agtg-tacagtta-t--t-ataatgtgttacc------------------------
------------------------------------------------------------
-------------------------------------------
>DNA2-3_DR|33377
------------------------------------------------------------
------------------------------------------------------------
------------------------------------------------------------
------------------------------------------------------------
------------------------------------------------------------
------------------------------------------------------------
------------------------------------------------------------
------------------------------------------------------------
------------------------------------------------------------
------------------------------------------------------------
------------------------------------------------------------
------------------------------------------------------------
------------------------------------------------------------
------------------------------------------------------------
------------------------------------------------------------
------------------------------------------------------------
------------------------------------------------------------
------------------------------------------------------------
------------------------------------------------------------
------------------------------------------------------------
-----------------a-aa-tca-tt-tac-taagtatg-aaaacaca-attatt-aa
gcacat-tatataggt-gc-tt-ataagtcaag-a-atag-agc-at--ttg-tagc-tg
ca-gtt-ata-aactgc-t-tactaac--g-ttt------a-tta-atgt-agagataat
gctt-aa-c-aga-taatgaattc--actatttgcta-atgc-tt-aataaatg-att--
tat-agtg-tatagtta-t--t-ataaagtgttacc------------------------
------------------------------------------------------------
-------------------------------------------
>DNA2-3_DR|33378
------------------------------------------------------------
------------------------------------------------------------
------------------------------------------------------------
------------------------------------------------------------
------------------------------------------------------------
------------------------------------------------------------
------------------------------------------------------------
------------------------------------------------------------
------------------------------------------------------------
------------------------------------------------------------
------------------------------------------------------------
------------------------------------------------------------
------------------------------------------------------------
------------------------------------------------------------
------------------------------------------------------------
------------------------------------------------------------
------------------------------------------------------------
------------------------------------------------------------
---------------------------------tctgaatga-tctt---aa-a---aa-
ccgcc-aat-tactctt-aaat-acaaatgg-cttgtaa-ataacgcaata-----atta
aataatg-aa-aaa-tc--aa-cca-gt-cta-aacttgtg-a------a-acagtt-aa
gcacat-c----atgt-gg-tt-ataagccaag-a-atag-agc-at--ttt-tagc-tg
ca-gtt-tta-aactgc-t-tacaagt--g-ttt------a-tta-atgt-agagttaat
gctt-aa-c-aaa-taatgaattc--actagatgcta-ttgc-tt-aataaatg-att--
cat-agtg-tgtagtta-t--t-ataaagtgttacc------------------------
------------------------------------------------------------
-------------------------------------------
>DNA2-3_DR|33379
------------------------------------------------------------
------------------------------------------------------------
------------------------------------------------------------
------------------------------------------------------------
------------------------------------------------------------
------------------------------------------------------------
------------------------------------------------------------
------------------------------------------------------------
------------------------------------------------------------
------------------------------------------------------------
------------------------------------------------------------
------------------------------------------------------------
------------------------------------------------------------
------------------------------------------------------------
------------------------------------------------------------
------------------------------------------------------------
------------------------------------------------------------
------------------------------------------------------------
------------------------------------------------------------
----------------------------------tgtaa-ataatgcgatac-tgaattt
agcaata-aa-caa-t-t-aa-taa-gt-aat-aaagtata-aaa--aca-accatt-aa
gcacat-tataaatgt-gc-tt-ataagtcaag-a-gtaa-agc-at--ttg-tagc-tg
ta-ttt-ata-aactgc-t-tactaac--g-tct------a-tta-ttgt-agagttaat
gctt-aa-c-aga-taatgaatta--actatttgcta-aggc-tt-aataga--------
--------------tta-t-----------------------------------------
------------------------------------------------------------
-------------------------------------------
>DNA2-3_DR|33380
------------------------------------------------------------
------------------------------------------------------------
--------------taaagg----------------------------------------
-----------------------------aattattgc-a-tt-ttcacaaaccatttgt
gtttaagagtagtta-------------------------------------ag----ag
tt-ttt-aggatcattcagaatgag-tagtaaataatta---ataatctattg-aaatca
acgtttagatgtctttttattcaggcatatattaat---ggttac---tatgtatgttaa
taaatgctttattaactcaacttcatgcagtttttggacctaatctaatgtgaggactat
ttatgctttataaat-ccttataaatgacaaataaaggctccgttatattccaaacagg-
-aa-------------aaat-g--acataaacta-cat----------------------
-------tactcaaatggaacttt---atctcaaat--gaaaa-ata---------agtc
tgaac-ttatc-t-aaaatcattataga---taaatattgc-------------------
--atcttattata-ttgttaaattattata--tt-------gtt---gtt---ttatcca
gttttat-------------------gtcgta-ttttgtcattcctgtt-tttggcaatg
tttaaactttacagtaattttac-t-ttttaaaaaagattgaaaatatt-attgttcatt
tgaaactgagctttaaaatgtcatttataagggatttataaggcatt-aatagtcctcac
tttaggttaggtcacaaaa-ctgcatgaaattaagataataaagcatttgtaaacataca
tag--taaccattaatgtatgactgaatagc-aa--g-atatat-aaatgttgatt--tc
aatggtt-tatt-g--atcatttacaaactcattctgaatta-tccta--aa-a---ac-
cct-t-aac-tactcct-aaat-aaaaatgg-tttgtaa-atattgggatac-ttaattt
agtaatg-aa-aaa-t-a-aa-cca-tt-aac-tgaaaata-caatta-------tt-aa
ccacat-tatataggt-gc-tt-ataagtcaag-a-atac-agc-at--ttg-tagc-tg
ca-gtt-ata-aactgc-t-tactaat--g-ttt------a-tta-atgt-agcgttaat
gctt-aa-c-aaa-taatgaattc--actagatacta-atgc-ct-tataaatg-att--
cat-agtg-tgtagtta-t--t-ataaagtgttacc------------------------
------------------------------------------------------------
-------------------------------------------
>DNA2-3_DR|33381
------------------------------------------------------------
------------------------------------------------------------
------------------------------------------------------------
------------------------------------------------------------
------------------------------------------------------------
------------------------------------------------------------
------------------------------------------------------------
------------------------------------------------------------
------------------------------------------------------------
------------------------------------------------------------
------------------------------------------------------------
------------------------------------------------------------
------------------------------------------------------------
------------------------------------------------------------
------------------------------------------------------------
------------------------------------------------------------
------------------------------------------------------------
------------------------------------------------------------
------------------------------------------------------------
------------------------------------------------------------
------------------------------------------------------------
------------------------------------------------------------
-----------------------------------------------------agttaat
gctt-aa-c-aga-tgatga------gctatttgcta-atat-tt-aataaaca-atc--
tac-agtg-tgcagtta-t--c-ataaaatgctatctagttttg----------------
------------------------------------------------------------
----------------------------------------tat
>DNA2-3_DR|33382
---------------------a---------t--------------------t----a--
---------------------------------------------c--------------
-a-a--------ta----tgc---------------------------------------
c-----------------------------------------------------------
------------------------------------------------------------
-----------------agaatg----------------------a----t---------
----------------------a-----------a----------------g--------
t-------t---------------------------------------------------
----gc-----a------------------------------------------------
------------------------------------------------------------
-----------c------------------------------------------------
------------------------------------------------------------
------------------------a-----------------------------------
------------------------------------------------------------
------------------------------------------------------------
----------c-----------a-------------------------------------
------t---gt--------c-----------------------catt------c-----
----------------------------a----------------aa-------c-----
---agtt-tatt-a--atcatttacca----attctaaagaa-tc-t------a---aa-
----t-aa--taccact-gaa---taactgg-tttgtaa-ataacgtaatac-ttaattt
a-caatg--atacactga----tca-tt-aat-aatgga-g-aaaataga-act-tttaa
gcccat--------gt-a--t--gtaaataaaa-a-at-c-agc-ac--tta--agt-tg
ta-ttt-at--aact-cct-tattatt--g-tct--------tta-atag--ggg--aat
gctt-ag-t-aaa-taagaaat---aatt-ttc--ta-atgc-tt-aacaaatg-att--
------------a-----t--t-ataaagtgttatc------------------------
------------------------------------------------------------
-------------------------------------------
>DNA2-3_DR|33383
------------------------------------------------------------
------------------------------------------------------------
------------------------------------------------------------
------------------------------------------------------------
------------------------------------------------------------
------------------------------------------------------------
------------------------------------------------------------
------------------------------------------------------------
------------------------------------------------------------
------------------------------------------------------------
------------------------------------------------------------
------------------------------------------------------------
------------------------------------------------------------
------------------------------------------------------------
------------------------------------------------ttattgttcatt
taatactgagcctttaatagtcatttataagcgatttataaagcata-agtagtcctcac
t-----ttaggtcacagaa-cttgataaagttgactta---aagcatttattaacataca
aat--gacctattattatatgcctgaataat-aa--t-acagat-gagtgttaatt--tg
aatagtt-tatt-a--atcgtttacttatgcattctgaatga-tctt---aa-aatagc-
a--cc-aac-tattctt-aaat---aactag-tttgtaa-ataatgatac----------
-ctaatg-ac-aaa-at--aa-tca-tt-aat-aaagtatg-aaaatcca-atcatt-aa
gcacat-tatacatgtcgt-at-aaaagtcaag-a-atgc-agc-at--ttg-a------
------------actgc-t-tactaac--a-tct------a-tta-atgt-agagttaat
gctt-aa-c-aga-taatgaattc--accatttgcta-ctgc-tt-aacagacg-att--
aat-agtg-tgtagttt-t--t-gtaaagtgttacc------------------------
------------------------------------------------------------
-------------------------------------------
>DNA2-3_DR|33384
------------------------------------------------------------
------------------------------------------------------------
------------------------------------------------------------
------------------------------------------------------------
------------------------------------------------------------
------------------------------------------------------------
------------------------------------------------------------
------------------------------------------------------------
------------------------------------------------------------
------------------------------------------------------------
------------------------------------------------------------
------------------------------------------------------------
------------------------------------------------------------
------------------------------------------------------------
------------------------------------------------------------
------------------------------------------------------------
-----------------------------------------------ttattagcataca
aat--taacaattagtatatgcctgaataat-ca--a-atatat-aaatgctagtt--ta
aacagt-------------------tgactcattctgattaa-tcat---aa-a---aaa
cccta-act-tactctt-aaat-acaaatga-tttttaa-ataatgtgatac-ttaactt
agtcatg-aa-aat-ttatca-gta-at-cag-aaagtatg-aaagaaca-attatt-aa
gcacat-tttaaatgt-gc-tt-ataagtcaat-a-atac-agt-at--ttg-taat-tg
ca-gtt-cta-aactgt-t-tactaac--a-tct------a-tta-atgt-aaagttaat
gctc-aa-c-aaa-taatgaattc--actatttgcta-atgc-tt-aataaatt-att--
cat-agtg-tgtag----t--t-ataaaatgtta--------------------------
------------------------------------------------------------
-------------------------------------------
>DNA2-3_DR|33385
-------taacactttataataactacacactataaat-attgtattaagcattagca-a
atagtgagttcattatctgttaagcgttaactctacattaatagacgttaaaaagca---
--catctacatctacataggctctt-ttcttga--ct-t-aagcaccta-t-ataatgtg
cttaat---tttattttcatac-tttgttactgattat-t-tt-----ttcattac-aaa
ttatcacaaaatttacaaacc----agt---tatttg-agataatttgc---tg----tt
tt-tgt-aagattattcagattgtgaaaggaaattatta---ataaactattc-aaatta
acatttttaaattttatttttcaggcatatactaat---agttaa---tatttatgttaa
taaatgctttacaaacttaacgtcatc--gttttgtgacctaatctaaagtgaagacttt
ttatgctttataaatctcttataaatgacaattaaaggctcagttaagttctaaacagg-
-aa-------------aaaa--gggaataaaaga-ctt--tattattttccatt-ctttt
g--aagatgcacaaatgaaacagt---a--ttaaat--aaata-aaaagtcttagcaatc
ttagc-taaaa-t-aaaattactgagcaaaat-tactttgctaaataacattgaaatgtt
atattatgatttg-ttgttaaattaatata---------ttgtt----------------
----ttt-------------------ttaatg-ttttg---actgtgttattcagcaatg
tttaaactttacagtaatagttt-t-acatcgataagattaaaaaggtgcattgttaatt
tgatactgaacctttaattgtcatttattaaggatttataaagcata-aatagtcctcac
tttagatta-ttaacaaaa-ctacataaagttgactcaataaagcttttattaacataca
aag--taactatttatatatgcctgaataat-----a-ctatat-aaatgttgata--tg
aatagtt-tatt-a--atcattt-ctaactcattctgaatta-tctt---aa-a---aa-
-----------cctctt-aaat-acaaatca-tttgtaa-ataatgtgattc-ct-attt
aatcatg-aa-aaa-gt-taa-tta-at-aac-aaagtatg-aaaatcca-attatt-aa
gcacat-tataaatgt-gc-tc-ataagtcaag-a-atag-agt-at--ttg-tatc-tg
ca-gtt-cta-aactgt-t-tactaac--a-tat------t-tta-atgt-aaagttaat
gcta-aa-a-aaa-taatgaattc--actatttgcta-atgt-tt-aataaatg-ata--
cat-agtg-tgtag----t--t-ataaaatgttacc------------------------
------------------------------------------------------------
-------------------------------------------
>DNA2-3_DR|33386
------------------------------------------------------------
------------------------------------------------------------
------------------------------------------------------------
------------------------------------------------------------
------------------------------------------------------------
------------------------------------------------------------
------------------------------------------------------------
------------------------------------------------------------
------------------------------------------------------------
------------------------------------------------------------
------------------------------------------------------------
------------------------------------------------------------
------------------------------------------------------------
------------------------------------------------------------
------------------------------------------------------------
------------------------------------------------------------
------------------------------------------------------------
------------------------------------------------------------
------------------------------------------------------------
------------------------------------------------------------
------------------------------------------------------------
--------------------tt-gtaagtcaat-a-atac-agt-at--ttg-taat-tg
ca-gtt-cta-aactgt-t-tactaac--a-tct------a-tta-atgt-aaagttaat
gctc-aa-c-aaa-taataaaatc--actatttgcta-atgc-tt-aataaatt-att--
cat-agtg-tgtag----t--t-ataaaatgttacc------------------------
------------------------------------------------------------
-------------------------------------------
>DNA2-3_DR|33387
-------taacactt-----taactacacactacaaat-catttattaagcatgagca-a
atagtgagttcattattggttaagtattaactctac-ataatagacattcgttggcagtt
tataactgcagctacacatgctcta-ttcttgaccta-t-aagcaccta-t-ataatgtg
cttaataattgtattttcatac-tttgttaatgatt-att-tt-ttcattgcaaaattaa
gtctcacaatttttacaaacc----att---tatttg-a-aataattt--gctgt----t
tt-tca-aagattattcagattgtaaaagtagattatta---ataaactattt-aaatga
atatttatatgtcttaattttcaggcatatactaat---agttaa---tttgtacgttaa
taaatcgtttactaacttaacgtcatccagttttgtgaactaatttaaagtgaagattat
ttatgctttttaaatctctcataaatgtaaattatagggtcagttaaattctaaacagca
aaaa---------agaaaata--------aaaga-ctt--tattaattttcatt-aattt
g--aagaagcacaaatgaaactgc---a--ttaaata-aataaaaaaaatctttgcaatc
ttaac-taaaa-t-aaaattactgagcagtttaaactttggtaaataacattgaaatgtt
atatcataattgg-ttgttaaattaatata--tt-------gatgttttt---ttatcca
attttac--------------------atata-tttttacac------------------
attaaactttacagtaatttta--cgttttagataagattacaaagatgcattgttcatt
tgatactgaaccttaaattgtcatttattaaggatttataaagccta-aatagtcctcac
tttagattaggtcacaaaa-ctgtatgaagttgactcaataaagcatttattaacataca
aag--taactattaatatatgcctgaataat-a-----ctatat-aaatgttgatt--tg
aatagtt-tatt-a--ataatttactaactcattctgattga-tctt---aa-a---aa-
ccctc-aac-tactctt-aaaa-acaaatca-tttttaa-ataatgtgattc-ttaattt
aatcatg-aa-aag-tt--aa-tca-at-aac-aaagtatg-aaaataca-attatt-aa
gcacat-tataaatgt-gc-tt-acaagtcaag-a-gc-------ct--ttg-tatt-tg
ca-gtt-cta-aagtgt-t-tactaac--a-tct------a-tta-atgt-aaagttaat
gctc-aa-c-aaa-taatgaattc--actatttgcta-atgc-tt-aatagatg-t----
-------------gtag-t--t-ataaaatgttacc------------------------
------------------------------------------------------------
-------------------------------------------
>DNA2-3_DR|33388
------------------------------------------------------------
------------------------------------------------------------
------------------------------------------------------------
------------------------------------------------------------
------------------------------------------------------------
------------------------------------------------------------
------------------------------------------------------------
------------------------------------------------------------
------------------------------------------------------------
------------------------------------------------------------
------------------------------------------------------------
------------------------------------------------------------
------------------------------------------------------------
------------------------------------------------------------
------------------------------------------------------------
------------------------------------------------------------
------------------------------------------------------------
------------------------------------------------------------
------------------------------------------------------------
------------------------------------------------------------
-------------------------------------tatg-aaagaaca-attatt-aa
gcacat-tttaaatgt-g------------------------------------------
-----------------------------------------------------agttaat
gctc-aa-c-aaa-caatgaattc--actatttgcta-atgc-tt-aataaatg-att--
tat-cgtg-tgtag----t--t-ataaaatgttacc------------------------
------------------------------------------------------------
-------------------------------------------
>DNA2-3_DR|33389
-------taacgctttataataactacacactataaat-aatttatttagcattagca-a
aaagtgagttcattatcggttaagcattaagtcaatattaatagacgttagtaagcagtt
tttaactacatctacatatgctctt-ttcttga--ct-t-aagcacctt-t-ataatgtg
cttaatgattgtattttcatac-tttgttactgattat-t-tt-----tagactacaaaa
tgatcacaaaatttaaaaacc----agt---tatttg-agattatttgctt-tt----tt
tt-ttt-aagattattcagattgtgaaagtaaatgatta---ataaactattc-aaatta
acatttttaaatcttatttttcaggcatatactaat---agttaa---tttgtatgttaa
taaatgctttactaacttaacgtcatc--gttttgtgacctaatctaaagtaaagacttt
ttatgctttataaatctcttataaatgacaattaaaggctcagttaaattctaaacagg-
-aa-------------aaaa--gaaattaaaaga-ctt--tattattttccatt-cattt
g--aagatgcacaaatgaaacttt---a--ttaaat--aaata-aacagtctttgcaatc
ttaac-taaaa-t-aaaattacttagtaaaat-tactttgctaaataacattgaaatgtt
atatcctaatttg-ttgttaaaataatata---------ttgttg---------------
----ttt-------------------tttatg-ttttga-cactctgttattcagcaatg
tttaaactttacagtaattttac-a-ttttagataagattacaaaggtgcattgttcatg
tgatactgaacctttaattgtcattgattaaggatttataaagcata-aatagtcctcac
tttagatta-ttcacaaaa-ctgcatga---tgattcaataaagcatttattaacataca
aag--taactatttatatatgcctgaataat-----a-ctatat-aaatgttgatt--tc
aatagtt-tatt-a--atcatttactaactcattctgaatga-tctt---aa-a---ga-
-------------cccc-aact-acaaatca-tttgtaa-ataatgtgattc-ttaattt
agtcatt-aa-aat-t--taa-tca-at-aat-aaaatatg-aaa-tcca-attatt-aa
gcacat-tataaatgt-gc-tt-ataagtcaag-a-atgg-agt-at--ttg-tatc-tg
ca-gtt-cta-aactgt-t-tactaac--a-tat------a-tta-atgt-agagttaat
gctc-aa-a-aaa-taatgaattc--actatttgcta-atgc-tt-agtaaata-att--
cat-agtg-tgtag----t--t-ataaaatgtta--------------------------
------------------------------------------------------------
-------------------------------------------
>DNA2-3_DR|33390
-----ggtaacactttataataacaacacactatgaac-catttattaagcattaaca-t
atggtgaattcattttctgtt--------actctacattaatacatgttagtaagcaggt
tataactgcagctataaatgctcta-ttcttgactta-g-aaccacatt-c-ataatgtg
cttaataattgtattttcattc-tttgttaatgat-tt-a-tt-tttcatatttaatgaa
gtattgcattatttacaaacc----aattg-tattta-agaatagttg--a-tg----gt
tt-tta-aga-----tcagaatgagttagtaaatgatta---ataaactatta-aaatca
aggtatatatattatattgttcaggtatatattaat---ggttac---tatgtatgctaa
caaatgctttattaactcaacttcatccagttttctgacctagtctaaagtgaggactat
ttatgctttataaatctcttataaatgatgataaaatgcttagtt---------------
------------------------------------------------------------
------------------------------tcaaat--aaaca-at-aatctttgcaatc
ttatc-taaaagt-aaaatcactgtaaagtttaaacattgctaaatgacag---------
------------------------------------------------------------
------------------------------------------------------------
------------------------------------------------------------
-------gagcctttaattgtcatttattaagaatttataaagcata-aatagtcctcac
tttagattaggtcacaaaa-ctggatgaagttgagtt-ataaagcatttattaacataca
aat--gaattattactatatgcctgaataat-aa--g-atatat-aaatgttaatt--tg
aacagtt-tata-a--atcatttactaactcattctaaataa-tcct---aa-a---aa-
acaac-aac-tatgctt-aaat---aactgg-tttgtaa-a-aatgaaatac-taaatta
agtaatg-aa-aaa-t--aaa-tca-tt-aac-aaagtatg-aaagtaca-attatt-aa
gcacat-tataaatgt-gg-tt-ctaagtaaagca-atac-agc-at--ttg-taac-tt
ta-gt----a-aactgt-t-tactaac--g-ttt------a-tta-atgt-agagttaat
gctt-aa-c-aga-taatgaattc--actattttcta-atgc-tt-aataaata-gtt--
cat-agtg-tgtagtta-t--t-ataaagtgttac-------------------------
------------------------------------------------------------
-------------------------------------------
>DNA2-3_DR|33391
------gtaacactttatagtaactacacactatgaac-catttattaagcattagca-t
atagttatttcattatttgttaatcattaac-----------------------------
------tgcagctacacatactgta-ttattgac--------------------------
---------------------------------attga-t-tt-ttcatgactaactgaa
gtattgcattatttacaaaac----atttg-tattta-agaatagttg--gtggt-----
-c-ttt-aagatcaatcagaatgagttagtaaatgatta---attaactattg-aaatta
acgtttatttatcttattattcaggcatgtactaat---agttaa---tttgtatgttaa
taaatgctttagtatctcaacttcatccagttttgtgacctaatctaaagtgaggactat
ttatgctttataaattccttaatgac----------------------------------
------------------------------------------------------------
------------aattaagttagt---a--ttaaat--gaaca-at-aatcattgcaatc
ttatc-taaaaat-aaaattactgtcaagtttgaacattgctgaataac-----------
----------aaa-gtgtcaaaatatgaca--aa-------gtt----------------
------------------------------------------------------------
------------------------------------------------------------
-------------------------------ggatttataaagcata-aatagtcctcac
tttag-------------------------------------------------------
------atttattaatatatggctgaataat-aa--g-atgtat-aattgatcatt--tg
aattgtt-tatt-a--accatttactcatgcattctaagtta-tctt---aa-a---aa-
acacc-aac-tattctt-agat-a--actaa-tttgtaa-ataatgcaatac-ttaattt
tgtaatg-aa-aaa-tt--ca-ttc-tt-aac-aaagtatg-aaaataca-atgatt-aa
gcacat-tataaatgt-gg-t---------------------------------------
-----t-ata-aactgc-t-tactaac--a-tct------a-tta-atgt-agagttaat
gctt-aa-c-aga-taatgaattt--actatttgctg-atac-tt-aacaaatg-gtt--
cat-agtg-tgtagtta-t--t-ataaagtgtta--------------------------
------------------------------------------------------------
-------------------------------------------
>DNA2-3_DR|33392
------------------------------------------------------------
------------------------------------------------------------
------------------------------------------------------------
------------------------------------------------------------
------------------------------------------------------------
------------------------------------------------------------
------------------------------------------------------------
------------------------------------------------------------
------------------------------------------------------------
------------------------------------------------------------
------------------------------------------------------------
------------------------------------------------------------
------------------------------------------------------------
------------------------------------------------------------
------------------------------------------------------------
------------------------------------------------------------
------------------------------------------------------------
------------------------------------------------------------
------------------------------------------------------------
------------------------------------------------------------
------------------------------------------------------------
-----------------------atatgtcaat-a-atac-agc-at--ttg-tagc-tt
ta-ctt-gtacaactgc-t-tactaat--g-tct------t-tta-atac---agttaat
gctt-aa-c-aaa-tgattaatt--aactgtttgcta-atgc-tt-attaaatt-att--
tat-agtg-tat------t--t-ataaa--------------------------------
------------------------------------------------------------
-------------------------------------------
>DNA2-3_DR|33393
------------------------------------------------------------
------------------------------------------------------------
------------------------------------------------------------
------------------------------------------------------------
------------------------------------------------------------
------------------------------------------------------------
------------------------------------------------------------
------------------------------------------------------------
------------------------------------------------------------
------------------------------------------------------------
------------------------------------------------------------
------------------------------------------------------------
------------------------------------------------------------
------------------------------------------------------------
------------------------------------------------------------
--------------------------------------------------------tcat
ttaagattaggtcaaaaaa-cttcataaagttgagtta----aacatttattgata---g
aag--taactatcaatatatgcgtaaataat-aa--g-atacat-aaatgttaatt--tg
aatagtt-catt-a--accatttacttgcacattaagaaagt-tctt---aa-aaa----
--aac-aac-tattttt-aaat-agaaaagg-tttgtaa-atagtttaaaat-ttaattt
tgtaatg-aa-aat-a---aa-tta-tt-aac-aaagtgtg-aaaa--ca-atcatg-aa
gcacat-tttaa-----gc-tt-ataagtcaag-a-ataa-atc-at--ttg-tagc-tc
ta-ttt-ata-aactgc-t-tactaac--a-tct------a-ata-atgt-agagtcaat
gctt-aa-c-tat-taatgaatta--actatttgcta-atgc-tt-aataaatg-att--
cat-aatg-tgtagtta-t--t-ataaagtgttacc------------------------
------------------------------------------------------------
-------------------------------------------
>DNA2-3_DR|33394
------tctgaagttaggactatttatgctttatgaat-cccttataaatgacaatta-a
---------------------aggctttatgactttattaaatgactttattcatttcta
ttcatttgaagatacacaaatgaaa-ccgt---attaaa-aaataaat-ctt--------
--------------------------------tgcaat-c-tt----actaaaaatacag
ttgctgtgccgtttaaacatcgct-------aa---------------ata-------ac
tt-tga-aatgttgttcagaatatattggtaaat--------------------------
---------taatatattgtttaagattgca-----------------------------
-------------------------------------------------------aacat
ttat--------------------------------------------------------
--------------------------------------------------agtt-cattt
g--a--------------------------------------------------------
------------------------------------------------------------
------------------------------------------------------------
------------------------------------------------------------
------------------------------------------------------------
---tactgagctttta------------aagtgatttacaaagcata-aacattccacac
tt-----taggtcacaaag-ctgcatgaagttaagttaataaagctttttttaacataca
aa-g-taatcataactgtatgccagattaat-aa--g-atatat-aaatgttgact--tg
aatagtt-tttt-ta-atcatttacaaactcattatgaatga-ttct---aa-a---ag-
ccacc-aac-cactttt-aaat-acaaatgg-tttgtaa-ataatgcaatac-ggaattt
agtaata-aa-caa-tta--a-ata-gt-aaa-aaactata-aaaataca-ataatt-aa
aca----tataaatat-gc-tt-ataagtcagg-a-atac-agc-at--ttg-tatt-tg
tg-ttt-ata-aactg------ctaac--a-tct------t-tta-atgt-agagttaat
gctt-aa-c-aga-taatgaatt--aactacttgcta-atgc-tt-aatagacg-att--
cat-agtg-t--------------------------------------------------
------------------------------------------------------------
-------------------------------------------
>DNA2-3_DR|33395
-----ggtaaaactttattataactacacactatgaaa-tatttattaagcattagca-t
ctagtgaatttattatctgtgaagcattaacg---------------ttagtatgcagtt
tataactgcagacataaatgctgaa-ttcttgactta-c-aaacac-at-t-ataatgtg
cttaataattgtattttcatgc-ttagttaatgattta-t-tt-ttcattactaaattaa
gtattgcattacttaaaaact----agtta-tat----agcatagttg----gt----tg
tt-ctt-aagatcaatcagaatgagttagtaaatgatta---ataaactattg-aaatta
acatttataattcttattattcaggcacatactaat---agttaa---ttggtatgttaa
taaatactttatttactcaacttcatgcagttttgtgacctaatctaaagtgaggactag
ttatgctttataaatacattataaatgacaaataaaggcttagttaaattctatacagg-
-aaa------------aaag-a--acataaacaa-cat--tattcatagatatt-ggttt
g--aagatacaaaaatgaaactgt---a--tggaat--aaaaa-ata--tctttgcaacc
ttatc-taaaa-t-aaaatgactgtaca---taaacattgct------------------
------tcttata-ttgtaaaatgattata--tt-------gtt---gtt---ttatcca
atttcat-------------------gtcgta-ttttgacactcctgctattcagcaatg
tttaaact--acagtaatttgac-t-ttttagataatattgcaaagatgtaaagttcatt
tgatactgagtctttaattgtcatttataaggggtttatgaagcata-aatagtcctcac
tttagaataggtcacaaaa-ctgcatgaagttgaggtaatgaagcatttattcacatata
tag--taaccattactatatgcctgaaaaat-aa--g-atatat-gcatggtaatt--tg
aatagtt-tatt-a--atcatttactaactcattctgaatga-tctta--aa-a---aa-
caacc-aac-tactctt-aaat-acaaaagg-ttattaa-atagtggaatat-ttaattt
agtaatg-aa-aaa-t-c-ag-cca-tt-tac-aaagtatg-aaagtaca-attatt-aa
--acac-aataaatgt-gg-gt-gtaattcaag-a-aaac-agc-at--ttg-tagc-tg
ca-gtt-ata-aactgc-t-tactaac--g-ttt------a-tta-atgt-agagttaat
gctt-aa-c-agg-taatcaattc--actagatgcta-atgc-tt-aataaatg-att--
tat-agtg-tgcagtta-t--t-ataaagtgttacc------------------------
------------------------------------------------------------
-------------------------------------------
>DNA2-3_DR|33396
------------------------------------------------------------
------------------------------------------------------------
------------------------------------------------------------
------------------------------------------------------------
------------------------------------------------------------
------------------------------------------------------------
------------------------------------------------------------
------------------------------------------------------------
------------------------------------------------------------
------------------------------------------------------------
------------------------------------------------------------
------------------------------------------------------------
------------------------------------------------------------
------------------------------------------------------------
------------------------------------------------------------
------------------------------------------------------------
------------------------------------------------------------
------------------------------------------------------------
------------------------------------------------------------
------------------------------------------------------------
------------------------------------------------------------
------------------------------------------------------------
----tt-ata-aactgc-t-tactaac--g-ctt------a-tta-atgt-agagttaat
gctt-aa-c-aga-taattattta--actatttgcta-atgc-tt-aataaatg-gtt--
cat-agtg-------tg-t--t-ataaagtgttac-------------------------
------------------------------------------------------------
-------------------------------------------
>DNA2-3_DR|33397
------------------------------------------------------------
------------------------------------------------------------
------------------------------------------------------------
------------------------------------------------------------
------------------------------------------------------------
------------------------------------------------------------
------------------------------------------------------------
--------------------------------------------------taaggactgt
ttttgctttataaatcctttataaatgacagttgaaggctcagttatattctaaacagca
-aaa--------aagaacata--------atcaa-cat--tattcatttttatt-tgttt
g--aagatacacaaatgaaactat---c-----aaa--taaaa-atgaatcttt-taatc
ttaac-taaaa-t-aaacttactgtacagttcaa---------------------acact
gcatcctattgta-gtgttaaattattata--t-------tgttgttccagttccatcta
atttga-------------------tgttata-ttttgacactccagttattcaacaaca
tttaaactttacagtaattttac-t-tttcagataaaattgcaaagat-tattgttcatt
tgataccaagcctttgattgtcatttataagggatttataaagcatc-aatagtcctcac
tttagattaagtcacaaaa-ctgcatgaagttgagttaataaagcatttattaacatgca
ta-t-taaccattactatatgccccaataat-ac--g-atatat-aaatgttaatt--tc
attagttcaact-c--ataagttactaactcattatgaatga-tctt---aa-a---aa-
cctcc-aac-tactctt-aaat-acaaatgg-tttgtaa-ataatgtaatacttcagtta
gaaatca-aa-aaa-tca--g-tct-gt-cac-aaagtatg-aaagtaca-attatt-aa
gcac----ataaatgt-gc-tt-ataagtcaag-a-acag-agc-at--ttg-tagc-tg
ca-gtt-ata-aactgc-t-tactaac--a-tct------a-ttg-atgt-agagttgat
gctt-aa-c-aaa-taatgaatt--cactagatgcta-atgc-tt-agtaaatg-att--
cat-ggtg-tgtagtta-t--t-ataaagtgttac-------------------------
------------------------------------------------------------
-------------------------------------------
>DNA2-3_DR|33398
-------taacactttaaaataac--aacactatcaat-cgtttgttacca-ttagca-g
atagtgaattcattatctgttaagcattaactccacattaatagaggttagtaagcagtt
tataactgcagctacaaatgctcta-ttctagactta-t-gagagcat-at-ataatgta
cttaatgattgtatttttgtac-tttgttaattatttttt-tt-ttcattactaaattaa
gtatttcataatttacaaaccagt-------tacttg-agaaaagtggct--------gg
tt-tttaaag-tcattcagaatgagttagtaaataatta---ttaaattattc-aaacta
acatttatatatcttattattcaggcatatactaat---agttag---tttgtatgttaa
taaatgctttatcaacacaacttcatgcacttttgtgagctaatctaaagtgaggactat
ttatgctttataaa----tgacgattaa-------agactcagctatattctaaacagga
aaaata----------aag--------taaacga-ctt--tattaatttctatt-cattt
g--aagatacacaaatgcaac--t---atc--aaat--gaaaa-atttatctttgcaac-
ttatc-tatga-t-aaaataactgtataatttaaactttgataaataacactgaaa---t
gtatcataatata-tcattaaattattata------------gtgttgtt---ttatcca
gttttat-------------------gttgta-ttttgtcacaactgtaatacaacagtg
tttaaactttacagtaatttcac-t-ttttagattagattgcaaagatgtatttttcatt
tgataccgagcctttatttgccatttata-gggatttataaagcata-aatagtcctcac
tttagattaggtcacaaaa-ctggaagaagttgacttaataaaacatttattaacataca
aac--taattattactatatgcctggataat-aa-----catat-taattttga-t--tt
gaaagtg-t--t-a--atcatttactgaatgattaaaaaaaaatctt---aa-a------
---------------------g-acaaaaga-tttgtaa-ataaca--------taattt
agtcctg-aaaaaa-t-g-aa-tca-gt-aac-aacgtgtg-aaagtgca-attatt-aa
gcacat-tataaatgt-gctt--ataagtcaag-a-atag-aga-gt--ttg-tatc-tg
ca-gtt-gta-aaatgc-t-tactaat--g-tct------a-ata-atgt-agagttaat
gctt-aa-c-aaa-taatgaattc--actatttgcta-atgc-tt-aa------------
------------------------------------------------------------
------------------------------------------------------------
-------------------------------------------
>DNA2-3_DR|33399
------------------------------------------------------------
------------------------------------------------------------
------------------------------------------------------------
------------------------------------------------------------
------------------------------------------------------------
------------------------------------------------------------
------------------------------------------------------------
------------------------------------------------------------
------------------------------------------------------------
------------------------------------------------------------
------------------------------------------------------------
------------------------------------------------------------
------------------------------------------------------------
---------------------------tcata-ttttaacactcttcttattcagcaatg
cttacactttacagtaattttat---ttttagatacgattgc--agagttaatgttcatt
tgatac------------cgtcatttagaagtgatttataaaatata-aacagtcctcac
tttcgattaggtcacaaaa-ctgcatgaagttttgttaataaagtgtttattaacataca
aa-g-ttactattaatatatgcctaaataat-aa--g-atatat-taatgttaatt--tc
aatgatt-tatt-a--atcatttactaactcattctgaatgt-ttaa--aaata---aa-
acacc-aac-tattctt-aaat---aaatag-tttgtaa-ataatgcaatac-tttattt
agtaatg-aa-aaa-tta--a-tca-tt-aaa-taagtatg-aaaacaca-atcatt-aa
gca---------------------------------------------------------
------------------------------------------------------------
------------------------------------------------------------
---------------ca-t--t-ataaa--------------------------------
------------------------------------------------------------
-------------------------------------------
>DNA2-3_DR|33400
-----ggta--actttataataactacacactataaat-catttattaagcattagca-a
atagtgaactcattatctgttaagcattatctctacattaataagcgttagtaagcagtt
tataactgcagctacaaatgctcta-ttcttgacgta-t-aaacaccta-t-ataatgtg
ttaaatgattgtattttcatac-taatttaatgattta-t-tt-ttcattactaaattaa
gtatcacaatatttacaaacc----gtttg-tattta-agagtagttg--a-gg----gt
tt-tt--aggatcattcagaatgagttagtaaatgatta---ataaaatattg-aaatca
aagtttatatgtcttattattcaggcatttagtaat---ggttac---tatatatgttaa
taaaggctttatgaactcaacattatgcagttttgtgacctaatctaaagtgaggactgt
tcatgctttataaatcccttataaatgacaaataaaggctcagttaaattctaaacagg-
-aa-------------gaa------------tga-cat--tattcattcctatt-cattt
a--aagatatacaaatgaaactgt---acttcaaat--gaaaa-ataaatctttgcaagc
ttatc-taaaa-taaaaatcactatagagtttaaacattgc-------------------
--atcttatttta-ttgtttaattattata---------ttgttgttgtt---ttatcca
gttggat-------------------gtcata-ttttgacactcctgttatttggcaatg
tttgaattctacagcaattatac-t-ttttag-agagattgcacagat-tatcgttcatt
tgattctgagtctttatttgtcatttataagggatttataaagcatg-aatagtcctcac
tttagattaggtcacaaaa-ctgcatgaagttgagttaataaagcatttattaacatatt
agt--taactattcgtatttgcctgaataat-aa--g-aattat-aaatgttgatt--tt
aatattt-tatt-a--atcattgactaactcattctgaatga-tcct---aa-a---aa-
ccctc-aac-taatctt-aaat-acaaacgg-tttgtaa-atattgtgacac-ttaattt
agaaatg-aa-aaa-t-a-aa-tca-tt-aac-taagtatg-aaaataca-atcatt-aa
acacat-tatgtaggt-gc-tt-aa--gtcaag-a-atag-agc-at--ttg-taga-tg
ca-gtt-ata-aactgc-t-tagtaac--g-ttt------a-tta-atgt-agagttaac
gctt-aa-c-aaa-taatgagttc--actatttgcta-atgcttt-aataaatg-att--
tat-agtg-tgtagtta-t--t-ataaagtgttac-------------------------
------------------------------------------------------------
-------------------------------------------
>DNA2-3_DR|33401
------------------------------------------------------------
------------------------------------------------------------
------------------------------------------------------------
------------------------------------------------------------
------------------------------------------------------------
------------------------------------------------------------
------------------------------------------------------------
------------a--------------------------------a--------------
----gc-----a------------------------------------------------
------------------------------------------------------------
------------------------------------------------------------
------------------------------------------------------------
------------------------------------------------------------
------------------------------------------------------------
------------------------------------------------------------
---------------------------------atgtaaaaagcata-aata---ctcac
ttgaaattaggtcacagaa-ctctatgaaattg-gttaataaagcatttattaatatacc
gag--ttacttttactatg--cctgcataat-aa--g-atgtat-aaatgttcatt--tg
aatagtt-tatt-a--atcatttactcactcattttgaatga-tctt--caa-----aa-
ccacc-at-gtactcta-aaa---taactgg-tttgtaa-ataatgcaatac-tt-gatg
a---at--caacaa--------gc-------------------------a-attatt-aa
gcatatatatatatgtt-c-at-ataagtcaag-a-atac-agc-at--ttg-tagc---
ta-gtt-ata-a---gc-t-aaccaat--g-tct------a-tta-ttgt-agagttact
gctt-aa-c-taa-tgatgaatt--aactgtttattt-gctt------------------
------------------------------------------------------------
------------------------------------------------------------
-------------------------------------------
>DNA2-3_DR|33402
-------ggtaacactataattac---acaccgtgcat-cgtttattaagc----act-a
agagttaactcattatctgttaagcattaactccacattaacagatgcttggaaac----
------------tacaaatgctcta-ttcttgactta-a-aagcacat-tt-ataatggg
tgtatcgattgtattttcatac-tttgtaaatga--taat-tt-tgcattactgaattga
gtattgcatcatttacaaaccagt-------tatttt-aaagaaatcgct--------ga
at-tttggagattgttcagaatgagttggtaaatgatta---ataaactattt-aaattg
acattcatatatgttactattcaggcatctattaat---agtcaa---ttcgtatgt--a
aaaatgcttta---agtcaacatcatccagttttgtgaccaaatttaaagtgaggactat
tcacgcttaataaataaatgacaaataa-------aggctcagtcatattctaaacagga
aaaaaa----------agaga---aaataaatga-ctt--tattaatttctgtt-cattt
g--aagatacacaaataaaactgt---atc--aaat--gaaaa-ataaatctttgcaat-
ttaac-taaaa-t-aaaatgacggtgcagcttaaacatcgctatataacattgaaa-gtt
gtatcaaaatata-ctgttaaattatttta--ta-------gttgttgtt---ttatcca
attgtat-------------------gtcata-ttttgacactcctgctattcagcaatg
tttaaaacttacagtaatttaac-a-ttttagataagattgcaaagatt-----------
---taatgagcttttatttgtcatttatt-gcaatttataaagcata-actagtcctcac
tttatattaggccacaaaa-caggatgaagtagagttaataaagcatttattaacataaa
aat--taactataagtatatgcccgcataat-aa-----tatat-aaatgttgaat--tt
catagtg-tatt-a--atcatttattaactcattctgaatta-tctt---aa-a------
-----------------------------------------------aatca-ttgattt
atttatg--aacaa-t-t-aa-taa-gt-aac-aaagtatg-aaaataca-atcatt-aa
gcacat-tatatatgt-caag--acaagtcaag-a-atag-agc-at--ttg-tatc-tg
ca-gtt-ata-aactgc-t-tactaac--g-act------a-tta-atat-agagttatt
gctc-aa-c-aat-taatgaattc--actatttgcta-atac-tt-aataaatg-att--
cat-aatg-tgt--aaa-t--a-taaaagtgttacc------------------------
------------------------------------------------------------
-------------------------------------------
>DNA2-3_DR|33403
-----ggtaacactttataataactacacactataaat-catttattaagcattagca-a
aaagtgaattcgttatccgttaagcattaactctacattaataaacgttagttagcagtt
tataactgcagatacaaatgctcta-ttattgactta-t-aaccatatt-t-ataatgtg
cttaataattgtattttcatac-ttagtaagtgattaa-t-tt-ttcattactaaattaa
gtatcacattatttacaaacc----agttg-tattta-atagtagttg--a-gg----gt
tt-tt--agtatcattcagaatgagttagtaaatgatta---ataaactattg-aaatta
acgcttatatatcttattattcaggcatatattaac---ggttac---tatgtatgttaa
taaatgctttattaactcaacttcatgcagttttgtgacctaatctaaagtgaggactat
tcatgctttataaatcccttataaatgacaaataaaggctcagttaaattctaaacagg-
-aa-------------aaa------------tga-cat--tattcattcctatt-caatt
c--aagatacacaaatgaaactgt---acttcaaat---aaaa-ataaatctttgcaacc
tgatc-taaaa-t-aaaatcactgtagagtttaaagattac-------------------
--attttattaca-ttgtttaattattata---------------ttgtt---ttatcca
gt--ttt-------------------gtcata-ttttgacactcctgttgttcagcaatg
tttaaactttacagtaattttac-a-ttttagaaaatattgcaaagat-tatagttcatt
tgattctaagcctttatttgtcatttataagggatttataaagcatc-aatagtcctcac
tttagattaggtcacaaaa-ctgcatgaagttgagttagtaaagcatttattaacatatt
agt--taactattagtatatgcctgaataat-aa--g-acatat-aaacgttgatt--tc
aatagtt-tatt-a--atcatttactaactcattctgaatga-tcct---aa-a---aa-
ccctc-aac-tactctt-aaat-acaactgg-tttgtaa-atgatgcgatac-ttaattt
agtaatg--a-aaa-t-t-aa-tca-tt-tac-taagtatg-aaaataca-attatt-aa
gcacat-tttaaatgt-gg-tt-ataagtcaag-a-atag-agt-at--ttg-tagc-tg
ca-gtt-ata-aactgt-t-tactaac--g-ttt------a-tta-atgt-agagataat
gctt-aa-t-aga-taacgaattc--actatttgcta-atgc-tt-aataaatg-att--
tat-agtg-tgtagtta-t--t-ataaagtgttacc------------------------
------------------------------------------------------------
-------------------------------------------
>DNA2-3_DR|33404
-----ggtcactctttataataactacacact--------atttgttaagcattagca-a
acagtgaattcattatccgttaagcattaactctacattaataaatgttagtaagcagtt
tataactgaagctacaaatgctgta-ttcttggctta-t-aagcttgtt-t-gtaatgtg
c-taataattgtacttttatac-ttcgttaatgattta-t-tt-ttcattactaaattaa
gtattgcattttttacaaacaagt-------tattta-agcatagttg--g-----tgtt
ta-tt--aagatcattcagagtgagttagtaaatggtta---atgaactattg-aaatta
acatttagat--------------------------------------------------
------------------------------------------------------------
------------------------------------------------------------
------------------------------------------------------------
------------------------------------------------------------
------------------------------------------------------------
------------------------------------------------------------
------------------------------------------------------------
------------------------------------------------------------
------------------------------------------------------------
------------------------------------------------------------
------------------------------------------------------------
------------------------------------------------------------
------------------------------------------------------------
------------------------------------------------------------
------------------------------------------------------------
------------------------------------------------------------
------------------------------------------------------------
------------------------------------------------------------
------------------------------------------------------------
-------------------------------------------
>DNA2-3_DR|33405
------gtaacacttaa---taactacacactatgaatg--tttattaagcatcagcat-
ctagtgaattcaatatttgttaagcattaa--ctacattaataaacgttagtaagcagtt
tataaatgaagcaacaaatgatgta-ttcttgactta-t-taccaccct-t-ataatgtg
cttaataattatactttcataa-tttgatactggttga-t-tt-ttcattactagattaa
gtattgaattatttacaaacc----atttg-tatttg--------ttg--gtgg------
tt-ttt-aagataattca------------------------------------------
------------------------------------------------------------
------------------------------------------------------------
--------------------------------gaatgagctagtt---------------
------------------------------------------------------------
---------------------------------aat--gagta-ataaactattgcaatc
------------------------------------------------------------
------------------------------------------------------------
------------------------------------------------------------
------------------------------------------------------------
------------------------------------------------------------
---------------------------a---------a------cattt-----------
------------------atg-------tat-----------------------tt----
--------tatt-------------------att--------------------------
----c-------------a----g------g------a-------------------ttt
agtaatg-----------------g-tt-act--acgtatg--------------tt---
----a------------------tta--------a-at----gc-----t----------
--------------------------------tt------a-tt--------aactcatt
--tc-atgc-a---tagtgacct------a--------a----tt----aaa--------
------------------------------------------------------------
------------------------------------------------------------
-------------------------------------------
>DNA2-3_DR|33406
---------------------------------------------------attggta-a
atca----------------------------ttatattg--------------------
------------------------------------------------------------
------------------------------------------------------------
------------------------------------------------------------
------------------------------------------------------------
------------------------------------------------------------
------------------------------------------------------------
------------------------------------------------------------
------------------------------------------------------------
------------------------------------------------------------
------------------------------------------------------------
----------------------------------------------tgtt---ttatcca
gtttt-----------------------tatg-ttttaacactccagctatttgtcgatc
tttaaactttacagtaattttac-t-ttttagataacattacaaagatgtatatt---gt
tcatgctgagcccttaattgtcatttattagggatttataaagcata-aatagtactca-
-tcagattaggtcacaaaa-ttggatgaagttgcatt--taaagcatttatt--caaaca
a-a-tcaactattaatatatgcctgaataat-----a-ataaat-agatatcgatt--ta
aatagtt-t-----------attactagctcattctgaatga-tctt---aa-a---ag-
ccacc-aac-ta------------------------------------------------
------gaaa-aat-t---aa-tca-tt-aac-aaagtatg-aaagtaca-atcatt-ag
gcacat-tagaaacat-gc-tt-ataagtcaag-a-ataa-agc-at--ttg-tatc-tg
ca-gtt-aca-aactgc-t-tactgac--a-tct------a-tta-atgt-agagttaat
gctt-aa-c-aaa-caatgaattc--actaattgcta-atgc-tt-aatagatg-att--
cat-agtg-tgtaatta-t--t-ataaagtgttacc--taacacttt---ataactacac
acagtaaattatttattaagcattaacaa---------------acagttaattcattat
cggttcagcatt-------------------------------
>DNA2-3_DR|33407
-----ggtaacactttatagtaactacacactatgaat-tatttattaagcattagca-a
atagtgaattcattatctgttaagcttaaactgtacattaataagcgttagtaagcagtt
tataactgcagctattaatgctcta-ttcttaactta-c-aaccacatt-t-ataatgtg
cttaataattgtactttcatac-t---taaattattta-t-tt-tttattactaaattaa
gtattgcatcatttaaaaaccagt-------tattta-attatagttg--g-t-----tg
tt-ttt-aaaatcattcagaagaagtaagtaaatgagta---ataaacgatta-aaatta
acatttataattcttattattcaggcatatactaat---agttca---tttttatcctaa
tgagtgctttattaacttaactt---------------cctaatctaaagtgaggactat
tcatg-tatataaatcccctttaaatgacaattaaaggctcagttaaattctaatcaga-
aaaa------------aaaga---acataaatta-cat--tattcattc-----------
g--aaaatacacaaatgaaaatttatc-----aaat---aaaa-ataaatctttgcaatc
ttatc-taaaa-t-aaaattactgtacagtttaaacattgc-------------------
--attttattata-ttgttaaattattata--tt-------gttgttatt---tttccca
attttat-------------------gtcgta-ttttgacactcctgttattcagcaatg
cctaaacttcacagtaattttac-t-ttttagataagattgtaaagat-tactgttaatt
tgatacagagcctttaattgtcatttataagggatttataaagcata-aatattcctcac
tttagattaggtcacagaa-ttgtataaatttatatttataaagcatttattaacataga
tat--taaccattactgtacgtctgaatagt-ga--g-ctatat-aaacgttcatt--tc
aatagag-----------------ttcactcattctaaatta-tctt---aa-a---aa-
ccacc-aac-tactctt-aaat-acaaatgg-tttgtaa-atattgcagtaa-ttaattt
agtaat--aa-aaa-t---aa-ttc-at-tac-aaagtatg-aaagtata-actatt-aa
gcacat-aataaatgt-gg-tt-ataagtcaag-a-atac-agc-at--ttg-tagc-tg
ca-gtt-ata-aacaac-t-tactaac--g-ttt------a-tta-atgt-acaggtaat
gctt-aa-c-aaa-taatgagttc--actaaatgcta-atgc-tt-aataaaca-att--
cat-agtg-tgtagttt-t--t-ataaagtgtta--------------------------
------------------------------------------------------------
-------------------------------------------
>DNA2-3_DR|33408
------------------------------------------------------------
------------------------------------------------------------
------------------------------------------------------------
------------------------------------------------------------
------------------------------------------------------------
------------------------------------------------------------
------------------------------------------------------------
------------------------------------------------------------
------------------------------------------------------------
------------------------------------------------------------
------------------------------------------------------------
------------------------------------------------------------
----aaaacccta-c---------------------------------------------
------------------------------------------------------------
------------------------------------------------------------
------------------------------------------------------------
------------------------------------------------------------
------------------------------------------------------------
------------------------------------------------------------
----------tactctt-aaat-acaaatg-atttgtaa-ataattcaatat-ttaattt
agtaatg-ag-aaa-ata--a-tca-gt-aac-aaattatg-aaataaca-actatt-aa
gcacat-tttaaatat-gc-tt-ataagccaag-a-atag-agc-at--ttg--------
-----------------------taac--a-tct------a-tta-atgt-agagttaat
gctt-aa-c-aaa-caatgaatt---actgttggcta-atgc-tt-aatagact-ata--
cat-agtg-tata---a-t--c-ataaactgttacc------------------------
------------------------------------------------------------
-------------------------------------------
>DNA2-3_DR|33409
------gtaacac--tataataattacacattatgaat-cattaattaagcacgatca-a
atagttaattcactatttgttaagcattaactccacattaatagatgttggtaagaattt
tataactacagctacaaatactgtt-ttcatgctttg-t-taacaa--------------
------------------------------------------------------------
------------------------------------------------------------
------------------------------------ttc------a----t---------
---tt--t------------tca------------------t----------tgc-----
taa---------------------------------------------------------
-----------a------t--t------------aag------c----------------
------------------------------------------------------------
------------------------------------------------------------
------------------------------------------------------------
------------------------a-----------------------------------
------------------------------------------------------------
---------------------------tt-------------------------------
---------gc-----------att--------attt-----------------------
-------------acaaa-ac------a------tt---ta-----tt------------
---------------ta-g-----gaata-------g----t---------tggc-----
---gtct-t-tttaagat------------------------------------------
---------------------------------------------------c-g--attt
a-------aa-----------------ttaac-a-----t-t----tatatgta-tt---
----ag-tat----------t--------caggtataa---aataa--gttact--t-tt
tatgctaata-aat-gcat-gctca----------------gtt--ttgt--gacctatc
--tg-aa---g------tga----ggacaattc-----atgcgctg--taaa--------
------------------------------------------------------------
------------------------------------------------------------
-------------------------------------------
>DNA2-3_DR|33410
------------------aataagagattta-------------------------ca-a
agcataaattaacta---------------------------------------------
------------------------------------------------------------
------------------------------------------------------------
------------------------------------------------------------
------------------------------------------------------------
--------------------------------------------------------ttaa
taaatgtct---------------------------------------------------
------------------------------------------------------------
------------------------------------------------------------
------------------------------------------------------------
------------------------------------------------------------
------------------------------------------------------------
------------------------------------------------------------
------------------------------------------------------------
------------------------------------------------------------
------------------------------------------------------------
-------------------------aaaaat-aa--g-atatat-aaaggttaatt--tg
aatactt-tatt-a--attatttacttacacattctgaataa-tatt--taa-a---ag-
ccagc-aac-ttctctc-aaat---aactgg-tttgtaa-atgcgataatac-ttaattt
agtaata-aa-aa----a--a-taa-at-aaa-caagtatg-aaaataca-attatt-aa
gcacat-tatatatgt-gc-tt-ataactcaag-a-atag-agc-at--ttg-tatc-tg
tg-gtt-ata-aactgc-t-tactaac--a-cct------g-tta-atat-agaggaaat
gcta-aa-c-aaa-taatgaact--aacaatttgcta-atgc-tt-aa-aaatg-att--
cat-agtg-tgta---a-t--t-atacagtgttacc------------------------
------------------------------------------------------------
-------------------------------------------
>DNA2-3_DR|33411
------------------------------------------------------------
------------------------------------------------------------
------------------------------------------------------------
------------------------------------------------------------
------------------------------------------------------------
------------------------------------------------------------
------------------------------------------------------------
------------------------------------------------------------
------------------------------------------------------------
------------------------------------------------------------
------------------------------------------------------------
------------------------------------------------------------
------------------------------------------------------------
------------------------------------------------------------
------------------------------------------------------------
------------------------------------------------------------
------------------------------------------------------------
------------------------------------------------------------
------------------------------------------------------------
------------------------------------------------------------
------------------------------------------------------------
-----------------------------------------------------tagc-tg
ca-gtt-ata-aactgc-t-tactaac--t-ttt------a-tta-atgt-ggagttatt
gctt-aa-c-aga-ttatgaatt--cactagatgtta-atgc-tt-aataaatg-att--
tat-agtg-tgtagtta-t--t-ataaagtgttaccggtaaca-tttataataactacac
actataaatcatttattaagcattagaatagtttataattgctgatagtttgttaatgat
ttatt-ttcattttaataacatttataggacatataataatat
>DNA2-3_DR|33412
----------------------act-cctgt-atcagcatgttta---------------
--agttta-cagtcattttt-------------------------------------ttt
------------tacaaaca------------------------------------ttta
tt-----gct-cattt--atac---------agag------cc-t---tta---------
-------actgt-------------------cattta-----------------------
------------------------------------------------------------
------------------------------------------------------------
------------------------------------------------------------
------------------------------------------------------------
------------------------------------------------------------
------------------------------------------------------------
------------------------------------------------------------
------------------------------------------------------------
------------------------------------------------------------
------------------------------------------------------------
-----------------------------------taacaaagcata-aatagtcttcac
tttagattaggtcacaaaa-ctacatgcagttgagttaataaagcatttattaacataca
aa--atgaacattaatatgtgtctgaataat-aa--a-atatat-aaatgttgatt--tg
aatagtt-tatt-a--atcatttatttacttattttgaatga-ttat---aa-a---ag-
ccatc-aga-tagtctg-aaac-acaaatgg-tttgcaa-ataatgc--------aaat-
-gtaatg-aa-caa-tta---ttaa-gt-aat-aaagtatc-aga-caca-atcatt---
---------------a-gt-c---------aag-a-atac-aac-at--gtt-tagc-tg
ca-ttt-ata-aactgc-t-ttctaac--g-tct------a-tta-atgt-agagttaat
gctt-aa-c-aga-taatgaata--aactatttgcta-atgc--t-aaaagatg-at---
------------------------------------------------------------
------------------------------------------------------------
-------------------------------------------
>DNA2-3_DR|33413
-----ggtaacacctaataatgattacacactattaat-tatttattaagcattagca-a
atagttagttcattcattat---ttgttaactttatgttaaaagaaattaataaacagtt
tataaatacagctacaaatgctcta-ttcttgaatta-----------------aatgtg
cttaatagttgtatttttatat-tttattaattaa------ttattcattactaaattca
gtattgcattatttacaaacc----attta-tactaa-agagtagttggtg-------gc
tt-tt--cagatcattcagaatgagttagtaaatgatta---ataaactattc-aaaaca
ac----------------attt----ata-----------------------tat-----
-------tttatt-----------------at---t------------------------
-----c-----------------------------------------a------------
------------------------------------------------------------
------------------------------------------------------------
------------------------------------------------------------
------------------------------------------------------------
------------------------------------------------------------
------------------------------------------------------------
------------------------------------------------------------
------------------------------------------------------------
------------------------------------------------------------
------------------------------------------------------------
------------------------------------------------------------
------------------------------------------------------------
------------------------------------------------------------
------------------------------------------------------------
------------------------------------------------------------
------------------------------------------------------------
------------------------------------------------------------
-------------------------------------------
>DNA2-3_DR|33414
------------------------------------------------------------
------------------------------------------------------------
------------------------------------------------------------
------------------------------------------------------------
------------------------------------------------------------
------------------------------------------------------------
---------------------------------------------------------g--
gtaac--tttata---------------------a-----taacta-----------cac
------------------------------------------------------------
------------------------------------------------------------
------------------------------------------------------------
---------aa-------------------------------------------------
------------------------a------------------tga--------------
-------------------------------------------------at-------ta
tct-a--t---------------------ta------------a----------------
------------------------------------------------------------
-------------------------------------------------------gcatc
----gcaataat---tatat----------------------------------------
---tatt-tgtt-a--atcattaact---ctacattaattga-cgttattaa-gc--ag-
t---t-tat-aact-gc-agat-acaaatg-ctctgttc-ttgat--------ttaaata
ataattgtaa-taa-ttg----ttc-tt-t------------------------------
------------------------------------------------------------
----c--at--aattg--t----taat--a-aat------aatt--gttc-atgacta--
----------aat-taattatcg--catta--t--t---tac-------aaacc-att--
tgt-a-------------------------------------------------------
------------------------------------------------------------
-------------------------------------------
>DNA2-3_DR|33415
------------------------------------------------------------
------------------------------------------------------------
------------------------------------------------------------
------------------------------------------------------------
------------------------------------------------------------
------------------------------------------------------------
------------------------------------------------------------
------------------------------------------------------------
------------------------------------------------------------
------------------------------------------------------------
------------------------------------------------------------
------------------------------------------------------------
------------------------------------------------------------
------------------------------------------------------------
------------------------------------------------------------
------------------------------gggatttataaagcata-aatagtcctcac
tttagattaggtcacaaaa-ctggatgaagttgagttaataaagcatttattaacataca
aat--tagctataagtatatgcctgaataat-aa--g-atatat-gaatgttaatt--tg
aatagtt-tatt-a--atcacatacctacgcattctgaatga-tctt---aa-a-ac---
------------------------------------------------------------
------------------------------------------------------------
---------------------------------------------cc--tta-aaac-ta
cc-ctt-aaa-ta-----------------------------------------------
------------------------------------------------------------
------------------------------------------------------------
------------------------------------------------------------
-------------------------------------------
>DNA2-3_DR|33416
------------------------------------------------------------
------------------------------------------------------------
------------------------------------------------------------
------------------------------------------------------------
------------------------------------------------------------
------------------------------------------------------------
------------------------------------------------------------
------------------------------------------------------------
------------------------------------------------------------
------------------------------------------------------------
------------------------------------------------------------
------------------------------------------------------------
------------------------------------------------------------
------------------------------------------------------------
------------------------------------------------------------
-------------------------------------ataaagca-a-aatagtcctcac
tttaaattaggtcacaaaa-ctgcgtgaagatatgttaataaatcatatattaacatttt
agt--taactattactatatgcctgaataat-aa--a-atatat-aaatgttgatt--tt
aatattt-tatt-a--atcatttactaactcattttaaatta-tcct---aa-a---aa-
ccctc-aac-aactcct-aaat-acaaatgg-tttgtaa-ataatgcgatac-ttaattt
agtaatg-aa-ata-t-a-aa-tca-tt-aac-caagtatg-aaaataca-attatt-aa
acacat-tatagaggt-gc-ta-ataagtcaag-t-atac-agc-at--ttg-tagc-ta
ca-gtt-ata-aactgc-t-tactaac--g-ttt------a-tta-atgt-agagttaat
gctt-aa-c-aaa-aaatgaattc--actaaatgcta-atgc-tt-aataaatg-att--
tat-agtg-tgtagtta-t--t-ataaagtgttacc------------------------
------------------------------------------------------------
-------------------------------------------
>DNA2-3_DR|33417
------------------------------------------------------------
------------------------------------------------------------
------------------------------------------------------------
------------------------------------------------------------
------------------------------------------------------------
------------------------------------------------------------
------------------------------------------------------------
------------------------------------------------------------
------------------------------------------------------------
------------------------------------------------------------
------------------------------------------------------------
------------------------------------------------------------
------------------------------------------------------------
------------------------------------------------------------
------------------------------------------------------------
------------------------------------------------------------
------------------------------------------------------------
------------------------gattaat-a--ag-aaatat-aaatg----------
aatagta-tatt-a--atcatttacttatactctctaaataa-tctt--aaa-a---aa-
acacc-aac-tatcctt-aaat---aactgg-ttcataa-ataaagcaatac--taattt
agt----------a-ata--a-tca-tt-aac-aaagtatg-aaa-caca-att------
--------atacatgt-gc-tc-ataagtcaag-a-aaac-agc-gt--ttg-tagc-tg
ta-ttt-ata-aactgt-t-tgctaac--a-tct------a-tta-atgt-aa-------
agtt-ca-c-aaa-gaaagaatt--cactatttgcta-atgc-ct-aataaaag-att--
cat-attg-tgtagtta-t--t-ataaagtgttgcc------------------------
------------------------------------------------------------
-------------------------------------------
>DNA2-3_DR|33418
------------------------------------------------------------
------------------------------------------------------------
------------------------------------------------------------
------------------------------------------------------------
------------------------------------------------------------
------------------------------------------------------------
------------------------------------------------------------
------------------------------------------------------------
------------------------------------------------------------
------------------------------------------------------------
------------------------------------------------------------
------------------------------------------------------------
------------------------------------------------------------
------------------------------------------------------------
------------------------------------------------------------
------------------------------------------------------------
------------------------------------------------------------
------------------------------------------------------------
------------------------------------------------------------
------------------------------------------------------------
------------------------------------------------------att-ag
gcacat-tataaatgt-gc-tt-at-----aag-a-ttac-acc-at--ttg-tagc-tg
ta-ttt-gta-aactgc-t-aactaac--a-tct------a-tta-atgt-atagttaat
gcct-aa-c-aaa-taataaattc--actatttgcta-atac-tt-ag---atg-att--
cat-agtt-tgtagtta-t--t-ata--aagttacc------------------------
------------------------------------------------------------
-------------------------------------------
>DNA2-3_DR|33419
------------------------------------------------------------
------------------------------------------------------------
------------------------------------------------------------
------------------------------------------------------------
------------------------------------------------------------
------------------------------------------------------------
--gtttatgtatcttattattcaggcatatgttaat---agttaa---ttttcattttaa
taaatgctttattaactcaactttatccggttttgtgacctaatctaaagtgaggactat
ttgtgctttataaatcccttataaatgacaattaaaggc-----tcagttcaaaacagga
aaaaaa----------gagc-acactgtaaacgg-cgt--tattcatttctgtt-c-ttt
g--aagacacacaaatgaaa--cc---a--tcaaat--aaaaa-attaatctttgcaacc
taatc-taaaa-------------------------------------------------
------------------------------------------------------------
------------------------------------------------------------
------------------------------------------------------------
------------------------------------------------------------
------------------------------------------------------------
------------------------------------------------------------
------------------------------------------------------------
------------------------------------------------------------
------------------------------------------------------------
------------------------------------------------------------
------------------------------------------------------------
------------------------------------------------------------
------------------------------------------------------------
------------------------------------------------------------
-------------------------------------------
>DNA2-3_DR|33420
-----ggtaacactttataataactacacactataaat-catttattaagcattagca-a
atagtgaattcattatctgttaagcattaactctacattaataaacgttagtaagcagtt
tataactgcagctacaaatgctcta-ttcttgactta-t-aaccacatt-t-aaaatgtg
cttaataattgttttttcatac-ttagtaaattattaa-t-at-ttcattactaaattaa
gtatcgcattatttacaaacc----agttg-tattta-agagtagttg--a-gg----gt
tt-tt--aggatcattcagaatgagttagtaaataatta---ataaactattg-aaatca
acgtttatatgtcttattattcagacatatattaat---gggtac---tatgtatattaa
taaatgctttattaactcaacttcaactagttttgtgacctaatctaaagtgaggactat
tcatgctttataaatcccttataaatgacaaataaaggctcagttaaattctaaacagg-
-aa-------------aaa------------tga-cat--tattcatacctatt-caatt
c--aagatacacaaatgaaattgt---acttcaaat--aaaaa-ataaatctttgcaacc
tgatc-taaaa-t-aaaatcactgtagagtttaaacatagc-------------------
--attttattaca-ttgtttaattattata------------ttgttgtt---ttatcca
gt--ttt-------------------gttgta-ttttgacactcctgttattcagcaatg
tttaaactttactgtaattttac-a-ttttagaaaagattgcaaagat-tatcgttcatt
tgattctgagcctttatttgtcatttataaaggatttataaagcatt-aatagtcctcac
tttaaattaggtcacaaaa-ctgcatgaagttgagttaataaagcatttattaatataca
tag--tacccattaatatatgcctgaataat-aa--g-acatat-aaacgttaatt--tc
aatagtt-tatt-a--atcatttactaaatcattctgaatga-tcct---aa-a---aa-
ccctc-aac-tactctt-aaat-acaactgg-tttgtaa-ataatgcgatac-ttaattt
agtaatg-aa-ata-t-t-aa-taa-tt-tac-taagtatg-aaaa-aca-attatt-aa
gcacat-tttaaatgt-gg-tt-ataagtcaag-a-atag-agc-at--ttg-tatc-tg
ca-gtt-ata-aactgc-t-tactaac--g-ttt------a-tta-acgt-agagttaat
gctt-aa-c-aga-taatgaattc--actatttgcta-atgc-tt-aataaatg-att--
tat-agtg-tgtagtta-t--t-ataaagtgttatc------------------------
------------------------------------------------------------
-------------------------------------------
>DNA2-3_DR|33421
------------------------------------------------------------
------------------------------------------------------------
------------------------------------------------------------
------------------------------------------------------------
------------------------------------------------------------
------------------------------------------------------------
------------------------------------------------------------
------------------------------------------------------------
------------------------------------------------------------
------------------------------------------------------------
------------------------------------------------------------
------------------------------------------------------------
------------------------------------------------------------
------------------------------------------------------------
------------------------------------------------------------
------------------------------------------------------------
------------------------------------------------------------
------------------------------------------------------------
--------------------------------------------------aa-a---aa-
cctct-aac-tactttt-aaaa-acaaatag-tttgttg-attaagcaatactttcagtt
gtcataa-aa-aaa-tca--g-tc------tc-aaagtatg-aaagcaca-attatt-aa
gctcat-tataaatgt-g-------aaatgaag-a-atac-agc-at--ttg-tagc-tg
ca-gtt-att-aaccgc-t-tgcttac--a-att------g-tta-atgt-agagttatt
gctt-ta-c-aga-taataaatt--cactagatgcta-aagt-tt-tgtaaatg-a----
------------------------------------------------------------
------------------------------------------------------------
-------------------------------------------
>DNA2-3_DR|33422
------------------------------------------------------------
------------------------------------------------------------
------------------------------------------------------------
------------------------------------------------------------
------------------------------------------------------------
------------------------------------------------------------
------------------------------------------------------------
------------------------------------------------------------
------------------------------------------------------------
------------------------------------------------------------
------------------------------------------------------------
------------------------------------------------------------
------------------------------------------------------------
------------------------------------------------------------
------------------------------------------------------------
------------------------------------------------------------
------------------------------------------------------------
------------------------------------------------------------
--------------------------------------------------aa-a---aa-
cctct-aac-tactctt-aaaa-acaaatag-tttgtag-ataaagcaatac-ttcagtt
gtcataa-aa-aaa-tca--g-tc------ac-aaagtatg-aaagcaca-attatt-aa
gcacat-tataaatgt-g-------aaatgaag-a-atac-agc-at--ttg-tagc-tg
ca-gtt-ata-aaccgc-t-tgctaac--a-att------g-tta-atgt-agagttaat
gctt-aa-c-aga-taataaatt--cactagatgcta-atgt-tt-agtaaatg-att--
cat-a-------------------------------------------------------
------------------------------------------------------------
-------------------------------------------
>DNA2-3_DR|33423
-----ggtaacacgttataatagctacacact-atgac-catttgttaagcattagca-a
atcgtgaattcattatctgtgaagcattaactatacattaataa--gttagtaagaagtt
taaaactgcaattacaaatgctgta-ctcttgagtta-a-aaccacagt-t-ataatgtg
cttaataaatgtagtttcatat-cttgttaattattta-t-tt-ttcattactaaattaa
gtattgcatt-tttacagagc----agt---tattta-agcatagttg--gtgttttttt
tt-ttt-gagatctttcagaatgagttagtaagtgatta---tcaaactattc-aaatta
acatgtataatttgtattattcaggcatgtattaat---agtaaa---tttgtatgataa
taaatgctttattaacttaacttcatccagttgtgtgagctaatctaaagtgaggactat
ttatgctttataaatccctgataaatgactattcatggctcaattcttttctaaacagga
aaa----------aagaaa-a------tatacaa-ctt--tattcatttacatt-cattt
g--aagatacaccaatgaaatca-------------------------atctttgcaacc
ttatc-taaaa-t-aaaactactgcacagtttaaacatt---------------------
gcatcctattata-ttg-taaattattata------------ttgttgtt---ttatcca
gttttat-------------------gttgta-ttttgacactattggtattcagcaatg
tttaaactttacagtaattaaac-t-tttcagataagattgcaaagat-tattgt----t
tgatactgaacctttaattgtcatttttaa-ggatttataaagcata-actagt------
tctagattagctcacacga-ctagatgaaattgtgttaataaagcatttattaaaataca
aag--taactattagtatatgcctgaataat-a-----atatat-aaatgttgatt--tc
aatactt-tatt-a--atcatttacctacgcattctgaatta-tctt---aa-a--aaa-
taacc-agc-tactatt-aaat-acaaatga-tttggta-ataatgcaacgc-ttaatta
agtaatg-aa-aaa-tc--aa-cca-gt-cac-aaaatatc-aaagtaca-attatt-aa
gcagat-tataaatgt-gg-ct-gtaagtcaaa-a-ataa-agc-at--ttg-taga-tg
ca-ctt-ata-aacggc-t-tactaac--g-ttt------a-tta-atgt-agagttaat
gctt-at-c-aaa-t--tcactat--gcta--------atgc-tt-aatacatg-att--
cat-agtg-tgtagtta-t--t-ataaagtgttacc------------------------
------------------------------------------------------------
-------------------------------------------
>DNA2-3_DR|33424
------------------------------------------------------------
------------------------------------------------------------
------------------------------------------------------------
------------------------------------------------------------
------------------------------------------------------------
------------------------------------------------------------
------------------------------------------------------------
------------------------------------------------------------
------------------------------------------------------------
------------------------------------------------------------
------------------------------------------------------------
------------------------------------------------------------
------------------------------------------------------------
------------------------------------------------------------
------------------------------------------------------------
------------------------------------------------------------
------------------------------------------------------------
------------------------------------------------------------
------------------------------------------------------------
------------------------------------------------------------
-----tg-aa-aca-tca--a-gca-ct-cac-aaattatg-aaaataca-attatt-aa
gcac--------------a-tt-ataaatcaag-a-acag-agc-at--ttg-tagc-tg
ca-gtt-ata-aactgc-t-tactaaa--g-ttt------a-tta-atgg-ttagttaat
gct--ac-c-aaa-taataaatt--cact---------atgc-tt-aataaacg-a----
----gtca-ttatgtta-a--t-ataaagtgttacc------------------------
------------------------------------------------------------
-------------------------------------------
>DNA2-3_DR|73715
------ttaaagcttaaaaata---a-------tgaat--------tcagcatttgca-a
atgcttaatagatgattca-taa--attaacactacattaacagatgttggtaagcactt
tacaaa------tacaaatgcttta-ttcttgacttg-c-aagcac---------atgtg
cttaaggtttgtatttttatactttaatt-attatt---t-tt-ttcattactaaatcgg
gtatcgtattatttacaaagcagt-------taatta-agtgtagcgggtg-------gt
tt-tta-aagattactcaaattgcgtaagtaaataatta---ataaactattt-aaatta
gcatttatacattttaatatccaggcatatatcaat---agtt-----tttgtgtgttaa
taaatgttttattaacttaaccttattcagttttgtgacctaatctaaagtgaggactat
ttgtgctttgtaaaaccctaataaatgataattaaaggctcagttatattctaaacagga
aaaaaa-------agaaaata--------aatga-ctt--ccttcatttctgtt-cattt
g--aagatacacaaattaaactgt---atc--aaaa--aatta-atgaatat--------
---------------------------ggtttaaacatcac---ataacattgaaatgtt
gtatcataatata-ttgttaaattattgta--tt-------gttgttgtt---ttatcca
attttat-------------------gtcata-ttttgtcacatctgttattca--aatg
attacactttacagtaatgt-ag-t-ttttagataagatttcaaaga--cattgttcaat
tgatactaagcctttaaatgtcatttattaaggatttataaagcat--aatagtcctcac
------ttaggtcacaaaa-ctggatgaagttaagttaataaagcatttattgacataca
aag--taactattaatacatgcttgaataat-aa--g-atatgt-aaatgttcatt--tg
aatagtt-tatt-a--atcattcactaactcattccgaatta------------------
--------------------------------tttgtag-atgtc-------ctt-attt
agtcatg-aa-aaatt---ac-tca-gg-aac-aaaatat--aaaacaca-attatt-aa
gcacat-tattaatat-gtttt----aatcaag-g-atag-agc-at--ttg-gatc-gg
ca-gtt-ata-aactgc-c-tactaat--g-tcta-----aa--a-atgt-agag-----
--------------t-------t---------------a----------a----------
------------------------------------------------------------
------------------------------------------------------------
-------------------------------------------
>DNA2-3_DR|73716
------------------------------------------------------------
------------------------------------------------------------
------------------------------------------------------------
------------------------------------------------------------
------------------------------------------------------------
------------------------------------------------------------
------------------------------------------------------------
------------------------------------------------------------
------------------------------------------------------------
------------------------------------------------------------
------------------------------------------------------------
------------------------------------------------------------
------------------------------------------------------------
------------------------------------------------------------
------------------------------------------------------------
------------------------------------------------------------
------------------------------------------------------------
------------------------------------------------------------
------------------------------------------------------------
------------------------------------------------------------
------------------------------------------------------------
------------------------------------------------------------
------------------------aat--g-cct------a-tta-atgta-gagttaat
actt-aa-g-aac-tgataaatt--gactgtttgcta-atgc-tt-aataaatc-ctt--
cac-agtg-tgcc---g-t--t-tt--agtattacctatatttt----------------
-----------------------------aagtgacaaaaataa----------------
-------------------------------------------
>DNA2-3_DR|73717
------------------------------------------------------------
------------------------------------------------------------
------------------------------------------------------------
------------------------------------------------------------
------------------------------------------------------------
------------------------------------------------------------
------------------------------------------------------------
-aag-gctc------------------------------------a--------------
----g-tt---a------------------------------------------------
------------------------------------------------------------
------------------------------------------------------------
------------------------------------------------------------
------------------------------------------------------------
------------------------------------------------------------
------------------------------------------------------------
----------------------a----------attc-----------------------
------t--------aaa----------------------a-----ag-------aa---
---------------aaa--------gga-------a----------gtgaacgc-----
--------g-----------a----------tt---------------------------
--------c---------a------------------ga-acaaa--agta--tt--c--
---------------------------------------------------atttca---
----at-------t---a--ta-------caaa-a-atg--aaccat-------ac--aa
c-----gaag-aattt--t------------ttt--------taa------a---ac---
--tt-a--------taataaat------tgct-gt-gca-gt-tt----aaaca-ttt--
ca--aatg----aat---t--t--c-----------------------------------
------------------------------------------------------------
-------------------------------------------
>DNA2-3_DR|73718
------------------------------------------------------------
------------------------------------------------------------
------------------------------------------------------------
------------------------------------------------------------
------------------------------------------------------------
------------------------------------------------------------
------------------------------------------------------------
------------------------------------------------------------
------------------------------------------------------------
------------------------------------------------------------
------------------------------------------------------------
------------------------------------------------------------
------------------------------------------------------------
------------------------------------------------------------
------------------------------------------------------------
------------------------------------------------------------
----------------------------------gttaataaagcatttattaacgtaca
gaaagtgactataaatgtatgcctgaatgat-a---------------------------
------------------------------------------------------------
-aatt-acc-tattctt-aaat---ccctgg-tttgtaa-agaatgcaatac-ttaattt
agtaatg-ta-aa-----tag-tcatat-aac-aaagtatg-aa--aata-atcatt-aa
gtacat-tatacatgt-gc-ta-ataagtctag-a-ttt-gta-----------------
----------------g-c-tgttatt--a-taa------a-t-a-gcttatgaattaac
gctt-aa-c-aaa-taatgaatt---actatttgata-atgc------taaatg-att--
cat-agtg-tgaagtta-t--t-ataaagagttacc------------------------
------------------------------------------------------------
-------------------------------------------
>DNA2-3_DR|73719
atgcttaacaaataataatttcattatatgctataaac-catttattaagcattagca-a
atagtgaattcattatctgttaagcattaactctacatta---gatgttagtaagcagtt
tataactgcagatgcaaatgcttta-ttcttgacttg-t-aagcacgt-gtg-taat---
---------------------------------gtttt-t-ct-tt----actaaattaa
atattgcattatttatgaacaagt-------tattta-agcatagttggtg-------gt
tt-ttt-aagataattcagaatgcgtaagtgaatgattatt-------------------
--------------aactattcaaattaaca-taattaaaaaaaat---ttgcatgttag
taaatgctttattacctcaatgtcatccatttctgtgacctaatctaa--taaggactat
ttatgctttataaatcccttttaaatcacaattaaaggttcagttaatttctaaacagga
-gaagaa-cattaagaacata--------aacaa-gtt--tattcatttctatt-catta
g--aaaatacacaaaagaaactgt---a--tcaaat--gaaaa-ataaatatttgcaata
ttatc-taaa----aaaattactctgcagtttaaacatcactaaataacatt-aaacgtt
gtgtcattttata-ttgttaa---attatt--a-------tattgttgt---tttataca
attttat-------------------gttcta-ttttgacactactgttattcctgt---
-----------taatgatttaac-t-ttctagataagattgcagatg--tactgttcatt
taatactaagcctttaattgtcatttattagggatttataaagcata-aatagtcctcac
tttagattagctcacaaaa-ctgcataaatttgagttaataaagaatttattaaca----
-----taaccattaatatatgcctgaataat-aa--g-aaatat-acacgttgatt--tc
cattgtt----t-a--atcatttactaacttattctggatca-tctt--aa--a---aa-
ccact--at-tactctt-aaat-ataaacga-tttgtaa-ataatgcaattc-ctaattt
agtaatt-aa-aaa-tca--a-tca-gt-cac-aaattatg-aaagtaca-attatt-aa
gcacat-aataaatgt-gc-tt-ataggtcaag-a-at----------------------
------------------------------------------------------------
------------------------------------------------------------
------------------------------------------------------------
------------------------------------------------------------
-------------------------------------------
>DNA2-3_DR|116392
-----ggtaacactttataataactacacactatgaat----ttattaagcatttaca-a
atagtgaattcattatctgttgagcagtaactctacattaataaaggttagtaagcatgt
cat---------------------------------------------------------
-------------------tat-gttattaataattaa---tt-ttg----ctgaagtaa
gtattacactatttacaaaccaat-------cattta-agaatagatggtg-------gt
tt-tta-aagataattcagaatgtgtcagtaaaggatta---ataaactattc-aaatt-
acatttatatattttattat---------tattatt---agttat---ttagtatgttta
taaatgttttattaactcaactttatccagttttgtgacttaatct--atagagaactat
ttatgctttataaatgacttataaatgataattaaaggctcagttatattctaaacagga
aaaa--------cagaaaata--------aatgacttt--tatttaattttttta-attt
t--aagatacaccagtaaaactgcatc-----aaat--gaaaa-aggaatctttgcaacc
ttatc-taaaa-t-aaaacctctgtacactgtaatcttcactaaataacattaaaatgtt
gcatcataatata-ttgttaagttattata--tt-------gttgttgctttc---tcta
at-------------------------------ttttac-----at----------a-aa
ttt----t-------------a--t-tttttggtaatattgcaggaa--tattgttcatt
cgatactgagcttttaattgtcatttataagggattcataaagcatt-aatagtcc----
-ttagatcaggtcacaaag-ctggatcaagttgacttaataaaacatttattaacatact
aat--taactattaatatatgcctgaataat-aa---agtattg-aaatcaatgtt--ta
tacatat-tatt-a--atgattaacttatttattctgaatga-tctta--aa-a---aa-
cac---aac-tactctt-aaat-aac--tgg-tttgtaa-atgacacaatac-ttaattt
agtaatg-aa-aaa-t-a-aa-tca-ct-cac-aaatcatg-aa--caca-atgatg-aa
gcacgt-tataa-----------atgtgtcaag-a-gtac-agc-at--ttg-cagc-tg
ca-gtt-ata-aactgc-t-tactaac---cttt------a-tta-atgt-agagctaat
gctt-aa-c-aga-ttatgaattc--actatatgctg-atg------acaaatg-att--
cat-agtg-tgtagtta-t--t-ataaagtgttacc------------------------
------------------------------------------------------------
-------------------------------------------
>DNA2-3_DR|116393
-----ggtaacactgtataataactacacactataaat-catttattaagcataagta-a
atagtgaattcattatccgttaagcattaactctacattaataaacgttagtaagcagtt
tataactgcagctacaaatgctcta-ttcttgactta-t-aactatatt-t-aaaatgtg
cttaataattgtattttcatac-tttgttaatgattta-t-tt-ttcattactaaattaa
gtatcgcattatttacaaaac----atttg-tattta-agagtagttg--a-gg----gg
tt-tt--aggatcattcagaatgagttagtaaacgatta---ataaactattg-aaatta
acgtttatatgtcttattattcagacatatattaat---ggttac---tatgtatgttaa
taaatgctttattaactcaacttcacctagttttgtgacctaatctaaagtgaggactat
tcatgctttataaatcctttataaatggcaaataaaggctcagttaaattctgaacagg-
-aa-------------aaa------------aga-cat--tattcattcctatt-caatt
a--aagatacacaaatgaaactgc---acttcaaat--aaaaa-ataaatctttgcaccc
tgatc-taaaa-t-aaaatcactgtagagtttaaagattac-------------------
--attttaataca-ttgtttaactattata------------ttgttgtt---ttatcca
gt--ttt-------------------gttgta-ttttgactctcctgttatttagcaatg
tttaaactttacagtaattttac-a-ttttagaaaagattgcaaagat-tatagttcatt
tgattctgagcctttatttgtcatttataaaggatttataaagcatg-aatagtcctaac
attagattaggtcacaaaa-ctgcatgaagttgagttaataaagcatttattaacatatt
agt--tgactattagtatacgcctgaataat-aa--g-acattt-aaacgttaatt--tg
aatagtt-tatt-a--atcatttactaactaattctgaatga-tcct---aa-a---aa-
ccctc-aac-tactctt-aaat-acaaatgc-tttgtaa-ataatgtgatac-ttaattt
agtaatg-aa-aaa-t-a-aa-taa-tt-tac-caagtatg-caaataca-attatt-aa
gcacat-tttaaatat-ag-tt-ataagtcaag-a-atag-agc-at--ttg-tagc-tg
ca-gtt-ata-aactgc-t-tactaac--a-ttt------a-tta-atgt-agagttaat
gctt-aa-c-gga-taatgaattc--actatttgctt-atgc-tt-aataaatg-att--
tat-tgtg-tgtagtta-t--t-ataaagtgttacc------------------------
------------------------------------------------------------
-------------------------------------------
>DNA2-3_DR|116394
--------acagtttaataataactgcacactatgaat-catttactaagcattagta-a
atagtttattcataat---ttaagcattaactccatgttaaaagacattagtaagcagtt
tataaatatagctata--------------------------------------------
------------------------------------------------------------
------------------------------------------------------------
------------------------------------------------------------
------------------------------------------------------------
------------------------------------------------------------
------------------------------------------------------------
------------------------------------------------------------
------------------------------------------------------------
------------------------------------------------------------
------------------------------------------------------------
------------------------------------------------------------
------------------------------------------------------------
------------------------------------------------------------
------------------------------------------------------------
------------------------------------------------------------
------------------------------------------------------------
------------------------------------------------------------
------------------------------------------------------------
------------------------------------------------------------
------------------------------------------------------------
------------------------------------------------------------
------------------------------------------------------------
------------------------------------------------------------
-------------------------------------------
>DNA2-3_DR|116395
----aggtaacacttgataataactacatactataaat-catttactaggcattagca-a
atagtgaattcgttatctgttaagcattaactctacattaataagcgttagtaagcagtt
tataactgcagctacaaatgctcta-ttcttgactta-t-aagcaccta-t-ataatgt-
-ttaataattgtactttcatac-tttgttaatgattta-t-tt-ttcattactaaattaa
gtatcgcattatttacaaacc----agttg-tattta-agagtagttg--a-ag----ga
tt-tt--agggtcattcagaatgagtaagtaaatgatta---ataaactattg-aaatca
acgtttataaatcttattattcaggcatatagtaat---ggtcac---tatgtatgttaa
taacagctttatt-actcaacttcatgcagttttgtgacctaatctaaagtgaggactat
tcatgctttataaatcctttataaatgacaaataaaggttcaattatatttttcaaagg-
aaa--------------aat------------ga-cat--tattcactcctctt-cattt
a--aagatacagtaatgaaactgc---acttcaaat--aaaaa-ataaatgtttgcaacc
tgatc-taaaa-t-aaaatcactgtagagtttaaacattgc-------------------
--atcttattata-ttgtgaaattgttata--t-------tgttgttgtt---ttatcca
gttttat-------------------gtcgta-ttttgacactcctgttattcagcaatg
ttgaaactttacagtaatttttc-t-ttttagaaaagattgcaaagat-tattcttcaat
tgattctgagccgttaatagtcattaataagggatttatggagcata-aatagtcctcac
attagattaggtcacaaaa-ctgtgtgaagttgagttaataaagcatttattaacatt--
---------------------------------------------------ttagt--ta
a-----------------------------------------------------------
---------------ct-ataa-g------------------------------------
------------------------------------------------------------
------------------------------------------------------------
------------------------------------------------------------
------------------------------------------------------------
------------------------------------------------------------
------------------------------------------------------------
-------------------------------------------
>DNA2-3_DR|116396
------------------------------------------------------------
------------------------------------------------------------
------------------------------------------------------------
------------------------------------------------------------
------------------------------------------------------------
------------------------------------------------------------
------------------------------------------------------------
------------------------------------------------------------
------------------------------------------------------------
------------------------------------------------------------
------------------------------------------------------------
------------------------------------------------------------
------------------------------------------------------------
------------------------------------------------------------
---------------------------------------------------------att
tgattctgagcctttatttgtcattcataagggatttataaagcata-aatta-------
tttagattaggtcacaaaa-ctagatttagttgag-taataaagcatttattaccatatt
agt--taactattagtatatgtctgaataat-aa--g-atttat-aaatgttgatt--tc
aatagtt-tatt-a--atcatttactaactcattctgaataa-ccct---ta-a---aa-
ccctc-aac-tactctt-aaat-acaactgg-tttgtaa-acaatgcaatac-ttaattt
agtaatg-aa-aaa-t-a-aa-tca-tt-aac-taagtatg-aaagtaca-attatt-aa
acacat-tatataggt-gc-tt-ataagtcaag-a-atag-aga-at--ttc-tagc-tg
ca-gtt-ata-aactgc-t-tactaac--g-ttt------a-tta-atgt-cgagttaat
gctg-aa-c-aga-tgatgaattc--actatttgcaa-atgc-tt-aataaatg-att--
cat-agtg-tgtagtta-t--t-ataaagtgttacc------------------------
------------------------------------------------------------
-------------------------------------------
>DNA2-3_DR|116397
------------------------------------------------------------
------------------------------------------------------------
------------------------------------------------------------
------------------------------------------------------------
------------------------------------------------------------
------------------------------------------------------------
------------------------------------------------------------
------------------------------------------------------------
------------------------------------------------------------
------------------------------------------------------------
------------------------------------------------------------
------------------------------------------------------------
------------------------------------------------------------
------------------------------------------------------------
----------acagtaattttac-t-ttttagaaaagattgcaaagat-ttttattcatt
tgattctaagcctttatttgtcatttaaaaaggatttatcaagcata-aatagtcctcac
tttagattaggtcacaaaa-ctgcatgaagttaagttaataaagcatttattaacatatt
agt--taactattcgtatatggctgaataat-aa--g-acatat-aaatgttgatt--tc
aatagtt-tatt-a--atcgtttactaactcattctgaacaa-tcct---aa-a---aa-
ccctc-aac-tactctt-aaat-acaactgg-tttgtaa-ataatgtgatac-ttaattt
agtaatg-aa-aaa-t-a-aa-tca-tt-aat-aaagtatg-aaaataca-attatt-aa
gcacat-tttaaatat-gt-tt-gtaagtcaag-a-gtac-agc-at--ttg-tagc-tg
ca-gtt-tta-aactgc-t-tactaac--g-ctt------a-tta-atgt-agagttaat
gctt-aa-c-aga-taatgaattc--acgatatgcta-atgc-tt-aataaatg-att--
tat-agtg-tgtagtta-t--t-ataaagtgtta--------------------------
------------------------------------------------------------
-------------------------------------------
>DNA2-3_DR|116398
------------------------------------------------------------
------------------------------------------------------------
------------------------------------------------------------
------------------------------------------------------------
------------------------------------------------------------
------------------------------------------------------------
------------------------------------------------------------
------------------------------------------------------------
------------------------------------------------------------
------------------------------------------------------------
------------------------------------------------------------
------------------------------------------------------------
------------------------------------------------------------
------------------------------------------------------------
------------------------------------------------------------
------------------------------------------------------------
------------------------------------------------------------
------------------------------------------------------------
------------------------------------------------------------
------aca-aattcct-aaat-acaaatgt-ttagtaa-ataatgcattac-cgaattt
agcaatg-aa-caa-t---tattaa-gc-aaa-aaagtatg-aagacaca-attatt-aa
gcacat-tatatttgt-gc-tt-ataagccaaa-a-atac-agc-at--ttg-tagg-tg
ta-ttt-ata-aaatgc-t-tactaac--g-ttt------a-tta-acat-agagttagt
gctt-aa-c-aga-taatgattt--cactatttggta-atgc-tt-aagtggt---ta--
cat-tgtg-tgtatttc-t--t-ataaagtg-----------------------------
------------------------------------------------------------
-------------------------------------------
>DNA2-3_DR|116399
-----ggtaacactttataataactacacaatataaat-catttattaagcattagca-a
atagtgaattcattatctgttaagcattaactctacattaataagtgttagtaagcagtt
tataactgcagctacaaatgctcca-ttcttgactta-t-aagcaccta-t-ataatgtg
tttaatgattgtattttcatac-tcagttaatgatata-t-tt-ttcattactaaattaa
gtatcgaattatttacaaacc----gtttg-tatttt-agagtagttg--a-gg----gt
tt-tt--aggatcattcagaatgagttagtaaatgatta---ataaactattg-aaatca
acgtttatatgtcttattattcaggcatatattaat---ggttac---tatgtatgttaa
taaatgctttattaactcaacttcatgcagttttgtgacctaatctaaagtgaggactat
tcatgctttattaatgccttatacatgacaaataaaggctcagttaaattctaaacagg-
-aa-------------aaaa-----------aga-cat--tattcatttctctt-cattt
a--aagatacactaatgaaactgc---acttcaaat--gaaaa-ataaatctttgcaacc
tgatc-taaaa-t-agaatcactgtagagattaaactttac-------------------
--atcttattata-atgttaaattattata--t----tgttgttgttgtt---ttatcca
gttggat-------------------gtcata-ttttgacactcctgttattttgcaatg
tttaaactttacagtaattttac-t-ttttag-aaa--------agat-tatcgttcatt
tgatactgagcctttaatagtcatttataaggcatttatatagcatg-aatagtcctcac
tttagattaggtcacaaaa-ctgcatgaagttaagttaataaagcatttattaacatatt
agt--taagtattaatatatgcctgaataat-aa--g-ac--at-aaatgttgatt--tc
aatagtt-tatt-a--atcatttactaactcattctgaatga-tcct---aa-a---aa-
ccctc-aac-tactctt-aaat-acaaacag-ttggtaa-ataattcgatac-ttaattt
agtaatg-aa-aaa-t-a-aa-tca-tt-aac-atagtatg-aaaataca-atgatt-aa
acacat-tatataggt-gc-tt-ataagtcaag-a-atgg-agc-at--ttg-tagc-tg
ca-gtt-tta-aactgc-t-tactaac--a-ct--------------tgt-agagttaat
gctt-aa-c-aga-taatgaattc--actatttgcta-atgc-tt-aataaatg-att--
tat-agtg-tgtagtta-t--t-ataaagtgttacc------------------------
------------------------------------------------------------
-------------------------------------------
>DNA2-3_DR|116400
------------------------------------------------------------
------------------------------------------------------------
------------------------------------------------------------
------------------------------------------------------------
------------------------------------------------------------
------------------------------------------------------------
------------------------------------------------------------
------------------------------------------------------------
------------------------------------------------------------
------------------------------------------------------------
------------------------------------------------------------
------------------------------------------------------------
------------------------------------------------------------
------------------------------------------------------------
------------------------------------------------------------
------------------------------------------------------------
------------------------------------------------------------
------------------------------------------------------------
------------------------------------------------------------
---------------------------------------------------c-ttaattt
agtaatg-aa-aaa-taa--a-tag-tt-aac-aaagtatg-agaacaca-ataatt-aa
acacat-tatacatgt-gc-tt-acaagtcaag-a-acag-agc-at--tag-taga-tg
ca-ttt-ata-aactgc-t-tactaac--a-tct------a-ata-atgt-ggagttaat
gctt-aa-c-aaa-taattaata--aactatttgctc-acgc-tt-aataaatc-att--
cat-agtg-tgta---a-t--t-ataaagtgtcacc------------------------
------------------------------------------------------------
-------------------------------------------
>DNA2-3_DR|116401
------------------------------------------------------------
------------------------------------------------------------
------------------------------------------------------------
------------------------------------------------------------
------------------------------------------------------------
------------------------------------------------------------
------------------------------------------------------------
------------------------------------------------------------
------------------------------------------------------------
------------------------------------------------------------
------------------------------------------------------------
------------------------------------------------------------
------------------------------------------------------------
------------------------------------------------------------
------------------------------------------------------------
------------------------------------------gtata-tatatatat---
--------------------------------------ata-------------------
------------taata------------at-aat------------atgttaatt--tg
aataatt-tatt-t--atcatttacttacgcactctgaatga-tctt-a-aa-a---aa-
c----aaac-tattctt-aaat---aactag-tttgtaa-ataatgcagtac-ttaattt
agtaat--ga-caa-gga--a-tga-tt-gac-aaggtatg-aaa--aca-atcatt-aa
gcacat-aatacat-------------gtcaaa-a-atac-atc-ct--ttg-taga-tg
ca-ttt-tta-aaccac-t-ttcttac--a-ttt------a-ata-atgt-aaagttgat
gctt-aa-c-aaa-aaatgaatg--aactatttgcta-atgc-tt-aataaatg-atc--
cat-aatg-t---gtaa-t--t-ataaagtttcac-------------------------
------------------------------------------------------------
-------------------------------------------
>DNA2-3_DR|116402
------------------------------------------------------------
------------------------------------------------------------
------------------------------------------------------------
------------------------------------------------------------
------------------------------------------------------------
------------------------------------------------------------
------------------------------------------------------------
------------------------------------------------------------
------------------------------------------------------------
------------------------------------------------------------
------------------------------------------------------------
------------------------------------------------------------
------------------------------------------------------------
------------------------------------------------------------
------------------------------------------------------------
------------------------------------------------------------
------------------------------------------------------------
-------------------tgcctgaataat-aa--g-acacat-aaatgttaatt--tg
aatagtt-tatg-a--atcatttatttacgcattcttaatga-tctt--aaa-a---aa-
--c--aaac-tattctt-aaat---aattgg-tttgtaa-ataatgcaatac-ttaattt
agtagtt-at-aaa-tgt--g-ctt-gt-ca-------aga-aaagag------------
-------------------------------------------c-ct--tcg-taga-tg
ta-ttt-ata-aactgc-t-tactagc--a-act------t-tta-atat-agagttgat
gctt-aa-c-aaa-taatgaatt--aactatttgctg-atgc-tt-aataaata-atc--
cat-agtg-tgtagtta------ttatagtgttacc------------------------
------------------------------------------------------------
-------------------------------------------
>DNA2-3_DR|116403
-----ggtagcacttta---taactacacactatgaatc--tttattaaccattagcat-
ctagtgaattcataatctgttaagcattaa--ctacattaataagggttagtaaggcatt
cataactgcagctacaaatgctcta-ttcttgactta-t-aaccacaat-t-ataatgtg
cttaataattgtgtttttatac-tttgttaatggttta-t-tt-ttcattactaaataaa
gtattacatcatttacaaacc----atttg-tattaag------cttg--gtgg------
tt-ttt-aagatcattca------------------------------------------
------------------------------------------------------------
------------------------------------------------------------
--------------------------------gaatgagttagta---------------
------------------------------------------------------------
---------------------------------aat--gatta-ataaactattgaaatt
------------------------------------------------------------
------------------------------------------------------------
------------------------------------------------------------
------------------------------------------------------------
------------------------------------------------------------
---------------------------a---------a------cattt-----------
------------------ata-------aat-----------------------ct----
--------tagt-------------------att--------------------------
----c-------------a----g------g------a-------------------tat
attaatg-----------------g-tt-act--atgtatg--------------tt---
----a------------------ata--------a-at----gc----------------
------------------------------------------------------------
------------------------------------------------------------
------------------------------------------------------------
------------------------------------------------------------
-------------------------------------------
>DNA2-3_DR|116404
------------------------------------------------------------
------------------------------------------------------------
------------------------------------------------------------
------------------------------------------------------------
------------------------------------------------------------
------------------------------------------------------------
------------------------------------------------------------
------------------------------------------------------------
------------------------------------------------------------
------------------------------------------------------------
------------------------------------------------------------
------------------------------------------------------------
------------------------------------------------------------
------------------------------------------------------------
------------------------------------------------------------
------------------------------------------------------------
------------------------------------------------------------
-----------------------------------------tac-aaatgttaatt--tg
aatagtt-tatt-a--atcatttactaactcattctaaatga-tctta-aaa-a---aa-
caacc-aac-tatgctt---aa-ttaactgg-tttgtaa-ataatgcgatac-t------
--taatg-aa-aaa-t-a-aa-tca-tt-tac-aaagtatg-aaagtaca-attatc-aa
gcacat-tataaaggt-gg-ttg-taagtgaag-a-atag-agc-at--ttg-tagc-tg
ca-gtt-ata-aactgc-t-tactaac--g-ttt------a-tta-atgt-agagtaaat
gctt-aa-c-aaa-taatgaatgc--agtattt---------------------------
------------------------------------------------------------
------------------------------------------------------------
-------------------------------------------
>DNA2-3_DR|116405
agacaattaatgctttatactgtaaatcccttatcagt-tatattccaaacattatta-t
attgttaaattattatattgttgttgttaactttacagtgatttt-----------actt
tttaaataagatgacaaagat--ta-ttgtttatttg-a-tactgagc-ct---------
-----------------------------------tta-a-tt-gtcatttataaagcat
aaatagtcctcacttcagattagg-------tcacaa-aac-------------------
------------------------------------------------------------
---------------------------------------tagatga---agttgagttaa
taaagcttttattaacata-----------------------------------------
------------------------------------------------------------
------------------------------------------------------------
------------------------------------------------------------
--------------------------catagtgacc-----ta-----------------
------------------------------------------------------------
------------------------------------------------------------
------------------------------------------------------------
------------------------------------------------------------
------------------------------------------------------------
-----------------tatgcctgaatact-aa--g-atatat-aaacgttcatt--tc
aatggtt-catt-a--atcatttactaactcattatgaatga-t----------------
--------c-tactcct-aaat-acaaaggg-tttgtaa-ataatgtgatac-tttatgt
agcaatg-aa-aaa-tca--a-ccaa-------agagcatg-aaagtaca-attatt-aa
gcacat-tattaatgt-gc-tg-ataagtcaag-a-atac-agc-at--ttg-tagc-tg
ta-gtt-ata-aactgc-t-tactaac--g-ttt------a-tta-atgt-agagttaat
gctt-aa-c-aaa-taataaatt--cggtatttgcaa-atgc-tt-aataaatg-gtc--
at--agtg-tgtagttg-t--taatgtagtgctacc------------------------
------------------------------------------------------------
-------------------------------------------
>DNA2-3_DR|116406
-----ggtaacactttataataactacacactataaat-catttattaagcattagca-a
atagtgaattcattatctgttaagccttaactctacattaataagcgttagtaagcagtt
tataactgcagctacaaatgctcta-ttcttgactta-t-aagcaccta-t-attatgtg
ttaaataattgtattttcatac-ttagttaatgattta-t-tt-ttcattactaaattaa
gtatcacattatttacaaacc----atttg-tattca-gtagtagttg--g-gg----gt
gt-c---tggatcattcagaatgagttagtaaatgatta---ataaactattg-aaatca
acatttatatgtcttattattcaggaatatattaat---ggttac---tatgtattttaa
taaatgttttattaactcaactttatctagttttgtgacctaatcaaaagcgaggactat
ttatgctttataaatcctttataaatgacaaataaaggctcagttaaattataaacagg-
-aa-------------aaa------------tga-cat--tattcattcctatt-taatt
ta-aagatacacaaatgaatttgt---acttcaaat--aaaaa-ataaatctttgcaacc
ttatc-taaaa-t-acaatcactgtagagtttaaacattgc-------------------
--atcctattata-ttgttaaattaatatt--ttaattgttgttgttgtt---ttatcta
gttttat-------------------gtcata-tt-ttacactcctattattcagcaatg
tttaaacgttatggtaattttac-t-ttttagaaaagattgcaaggat-tgttgttcact
tgaatctgagcctttaatagtcatttataagggatttataaagcata-aatagtcctcac
tttagattaggtcacaaaa-ctgcatgaaggtgagttaataaagcatttattaacatatt
agt-------------atatgcctgaataat-aa--g-aaatat-aaatgctgatt--tc
aatagtt-tatt-a--atcatttactaactcattttgaatta-tcat---at-a---aa-
ccctc-a----actctt-aaat-acaactca-tttgtaa-acaatacaatac-ttcattt
agaatta-aa-aaa-t-a-aa-tca-tt-aac-taagtatg-aaaataca-attatt-aa
gcacat-aatataggt-gc-tt-ataagtcaag-a-atag-agc-at--ttg-tagc-tg
ca-gtt-ata-aactgt-t-tactaac--g-ttt------a-tta-atgt-agacttaat
gctt-aa-c-aaa-taatgaattc--actagatacta-atgc-tt-aataaatg-att--
cat-agtg-tgtagtta-t--t-ataaagtgttacc------------------------
------------------------------------------------------------
-------------------------------------------
>DNA2-3_DR|116407
-----ggtcacactttataataactacacactataaat-catttatt-------agca-a
atagtgaattcattatccgttaagcattaactctacattaataaacgttagtaagcagtt
tataactgcagctacaaatgctcta-ttcttgactta-t-aaccata---t-aaaatgtg
cttaataattgtattttcatac-ttagtaaatgattaa-t-tt-ttcattactaaattaa
gtatcgcattatttacaaacc----agttg-tattta-agagtagtta--a-ga----gt
tt-tt--aggatcattcagaatgagttagtaaatgatta---ataaactatta-atttta
atgtttatgtgtcttattattcaggcatatattaat---ggttac---tatgtatattaa
taaatgctttattaactcaacttcacctagttttgtgacataatctaaagtgaggactat
tcatgctttatatatcccttataaatgacaaacaaaggctcagttaaattctaaacagg-
-aa-------------aaa------------cga-cat--tattcattcctatt-caatt
a--aagatacacaaatgaaactgt---acttcaaat--aaaaa-ataaatctttgcaacc
tgatc-taaaa-t-aaaatcactgttgagtttaaacattac-------------------
--attttattaca-ttgtttaatttttata------------ttgttgtt---ttatcca
gt--ttt-------------------gttgta-ttttgacactcctgttattcagcaatg
tttaaactttacagtaattttac-a-ttttagaaaagtttgcacagat-tatcgttcatt
tgattttgagcctttatttgtcagttataaggcatttataaagcata-aacagtcctcac
tttagattaggtcacaaaa-ctgcatgaaggtgagttaataaagcatttattaacctatt
agt--tgactattagtatatgcctgaataat-aa--g-acat---aaatgttgatt--tc
aatagtt-tatt-a--atcatttactaactcattctgaatga-tcct---aa-a---aa-
ccctc-aac-tactctt-aaat-acaactgg-tttgtaa-ataatgcgatac-ttaattt
attaatg-aa-aaa-t-t-aa-tca-tt-tac-taagtatg-aaaataca-attatt-aa
gcacat-tttaaatgt-gg-tt-ataagtcaag-a-atag-agc-at--ttg-tagc-tg
ca-gtt-ata-aactgc-t-tactaac--g-ttt------a-tta-atgt-agagttaat
gctt-aa-t-gaa-taatgaattc--actatttgcta-atgc-tt-aataaatg-att--
tat-agtg-tgtagata-t--t-ataaagtgttacc------------------------
------------------------------------------------------------
-------------------------------------------
>DNA2-3_DR|116408
-----ggtaacactttataataactacacactataaac-cgtttatta------aaga-a
atagtgaattcattatttattaaccattaactctacgttaataaatgttaataagcagtt
tataactgcagctacaaatgctgta-ttcttgactta-t-aagcacat-tt-attatgtg
ctta---attgtactttaatac-tttgtaaataa-taa-t-tt-ttctttactaaataaa
gtatcgcattatttacaaagcagt-------gattta-gaaaagtt------ggt---gt
tt-ttcaaagaacattcagcatgagttagtaaatgatta---ataaactattc-aaatta
acatctacaattcttattatt-agatgtatattaat---agttaa---ttattatgttaa
taaatgctttattaactcaacttaaagca-----gtgttttaatctaaagtgaggactat
ttatgctttataaatcccttataaatgacaattaaaggctcagtcatattctaaacagga
aaaaagg-----acataaaca-----------aa-ct---tattcatttctatt-cattt
g--aagatacacaaataaaactg-----tgtcaaat--acaaa-ataaatcttagcaacc
t--tt-gaaaa-t-agaat-----------------------------------------
------------------------------------------------------------
------------------------------------------------------------
------------------------------------------------------------
------------------------------------------------------------
------------------------------------------------------------
------------------------------------------------------------
------------------------------------------------------------
------------------------------------------------------------
------------------------------------------------------------
------------------------------------------------------------
------------------------------------------------------------
------------------------------------------------------------
------------------------------------------------------------
------------------------------------------------------------
-------------------------------------------
>DNA2-3_DR|116409
------gtgacacttt---ataattacacactaagaac-catttcttaagcattagca-a
atagtgaattcattatctgttaagcattaactctacattaataaacgttagtaagcagtt
tataactgcagctacaaatgctgta-ttcttgactcg-t-aaacacatt-t-ataatgtg
attaataattgtatttttatac-cttgttaataatgaa-t-tt-tc-attactagaataa
g-----cattatttacaaactagg-------tattta-a---------------------
------------------------------------------------------------
------------------------gcctatattaat---attaaa---tttgaatgttaa
taaatgctttattaac--------atctagttttgtgacctaatccaaagtgaggaatat
ttatgctttataaatcccttattaaggacaattaaagcctcagttaaattctaaacagg-
aaaa---aagggacataaac------------ga-ctt--tattcatttctatt-aattt
g--aag------------aactgt---t--taaaat--aaaaa-aaatatctttgaaccc
tta------------agattactttacagtttaaacattgt-------------------
--attctatttta-ttgttaaattat--------------------tata---ttattat
a-----------------------------------------------tattcagaaatg
tttaagctgtgcagtaattttac-t-ttttagataggattgcaaaaat-tattgttcatt
tgaaactgagcctttaattgtcatttataagggatttataaagcata-aatagtcctcac
tttagattagggtgcaaaa-ctgcatgaagttgagttaataaagcatttattaccattca
tag--taatcataactatgtgcctgaataat-aa--g-atatat-aaacgttgatt--tc
aatagtt-tatt-a--atcatttactaactcatgctgactta-tctt---aa-a---aa-
ccacc-aac-tactctt-aaat-acaaatgg-tttgtaa-ataatgcaatac-ttcattt
agcgatg-aa-aaa-c-c-aa-cca-gt-cac-aaattttg-aaatgaca-attatt-aa
gcacat-tatacatgt-gg-gt-ataagtcaag-a-acag-agc-at--ttg-tagc-tg
ca-gtt-ata-aactgc-t-tactaac--g-ttt------a-tta-atgt-acagataat
gttt-aa-t-aga-taatgaattc--actagatctc--atgc-tt-aataaatg-att--
tat-agtg-tgtagtta-t--t-ataaagggtta--------------------------
------------------------------------------------------------
-------------------------------------------
>DNA2-3_DR|116410
-------------tttttg------------t----------------------------
----------------------------------------------------------tt
tatcagtt---------atgttgta-ttttgactcca-----------------------
------------------------------------------------------------
------------------------------------------------------------
------------------------------------------------------------
--------------------cca------------------t----------cgt-----
taaga-------------------------------------------------------
------------------------------------------------------------
------------------------------------------------------------
------------------------------------------------------------
------------------------------------------------------------
------------------------------------------------------------
------------------------------------------------------------
------------------------------------------------------------
------------------------------------------------------------
---------------------------------------tg-----tg------------
---------------ca-g-----------------------------------------
------------------------------------------------------------
------------------------------------------------------------
--------------------------------------------------------c---
----at-ttt--------------------------------------------------
-atgttaaga-tac-catt-----------------------------------------
-----------------taa----agatttttc-----attcgat---------------
------------------------------------------------------------
------------------------------------------------------------
-------------------------------------------
>DNA2-3_DR|116411
------------------------------------------------------------
------------------------------------------------------------
------------------------------------------------------------
---------------------------------------------------------taa
gtattgcattatttacaaacc----agtt---atttc-agtatagttg--g-tg----t-
tt-ttt-atgatcattcagaatgagttagtaaatgatta---ataaactattc-aaatta
acatttataattcttattattcaggcatatactaat---agttaa---tttgtatgttaa
taaaggcttt---aactcaacctcatgcagttctgtgacctaatctaaagtgaggacaat
taatgctttataaataccttattaatgacaaataaaggctcagttatattctaaacagg-
aaaa-----acaaaaaaaa------------tta-ttt--tattaatttctatt-cattt
g--aagataaacaaacgaaactgtatc-----aaaca--aaaa-ataaatcttcgcaacc
ttatc-taaaa-c-aaaattactgtacagtttaaactttgctaaataacattgaaatgta
gtgtcatattatg-ttgttaaattg---tt-at--------attgttgcg---ttattta
gttttat-------------------gttata-ttttgacactcctgttattcggcaatg
tttaatcattacagtaagtaact-t-ttt--aggattatta--aaaaa-ggttttttatt
tgatactaagcctttaattgtcatttataa-ggatttataaagcatg-aatagtcctcac
tttagattaagtcacatta-ctgcataa---------------------------agtta
tag--taaccataactatatgcctgaataat-aa--g-atataa--aatgttaatt--tt
aatagtt-tatt-a--atcgtttaccaactcattctgaacaa-tctta-aaa-a---aa-
atccc-aac-aactctt-aaat-acaattgg-t-agtaa-ttaatgtaatac-tgaattt
aacaa------------------------------attatg-caagtgca-atcatt-aa
tcacat-tattagtgt-gg-tt-ataagtcaag-a-atac-agc-at--ttg-tagc-tg
ca-gtt-ata-aactgc-t-tactaac--a-ctt------a-tta-atgt-agagttaat
gctt-aa-c-aaa-taatgaattc--actatttgtta-atgt-tt-aataaatg-att--
cat-agtg-tgtagtta-t--c-ataaagtgttacc------------------------
------------------------------------------------------------
-------------------------------------------
>DNA2-3_DR|116412
-----ggtaacactttataataactacacactataaat-catttattaagcattagca-a
atagtgaactcattatctgttaagcattaactctacattaataagtgttagtaagcagtt
tataactgcagctacaaatgcttca-ttcttgactta-t-aagcaccta-t-ataatgtg
tttaatgattgtattttcatac-tctgttaatgattta-c-tt-ttcattactaaattaa
gtatcgaattatttacaaact----gtttg-tattta-agagtagttg--a-gg----gt
tt-tt--aggatcattcagattgagttagtaaatgatta---ataaactattg-aaatca
acatttatatgtcttattattcaggcatatattaat---ggttac---tatatatgttaa
taaatgctctattaactcaacttcatgcagttttgtgacctaatctaaagtgaggactat
tcatgctttataaatcccttataaatgacaaataaaggctcagttaaattctaaacagg-
-aa-------------aaaa-----------ata-cat--tattcatttctctt-cattt
a--aagatacacaaataaaactgt---acttcgaat--g-aaa-ataaatctttgcaacc
ttatc-taaaa-t-agaatcactgtagagtttaaatattac-------------------
--atcttattata-atgttaaattattata---------ttgttgttgtt---ttatcca
gttggat-------------------gtcata-ttttgactctcatgttattttgcaatg
tttatactttacagtaattttac-t-ttttag-aaggatttcacagat-tatcgttcatt
tgatactgagcctttaat-----------aggcatttataaagcatg-aatagtcctcat
tttagattaggtcacaaaa-ctgcatgaagttgagttaataaagcatttactaacatatt
agt--taactattagcatatgcctgaataat-aa--g-acatat-aattgttgatt--tc
aatagtt-aat-------------------------------------------------
------------------------------------------------------------
------------------------------------------------------------
------------------------caagtcaag-a-atag-agc-at--ttg-tagc-tg
ca-gtt-ata-aactgc-t-tactaac--g-ttt------a-tta-atgt-agagtgaat
gctt-aa-c-aga-taatgaattc--actatttgctatatgc-tt-aataaatg-att--
tat-agtt-tgtagtta-t--t-ataaagtgttacc------------------------
------------------------------------------------------------
-------------------------------------------
>DNA2-3_DR|116413
------------------------------------------------------------
------------------------------------------------------------
------------------------------------------------------------
------------------------------------------------------------
------------------------------------------------------------
----------ataattcagattaagttagtaaatgatta---ataaactatta-aaatca
tcgtttatatatctcattattcaggcatatattaat---ggtt-----------------
-acatcc---------------------agttttgtgacctaatctaaagtgagaactat
ttatgctttataaatccctaataaatgacaaaaaaaggctaagttaaattcttaacagg-
----------------aaaa-----------tga-cgt--tattcattactatt-cgttt
a--aaaacacacaaatgaaactgt---acttcatat--gaaaa-ataaatctttgctacc
tcatc-taaaa-t------cactgtagagtttgaacattgc-------------------
--atcttattata-ttgttcaattattata--t----cgttgttgttgtt---ttatcca
gtttcat-------------------gtcgtg-ttttgacactcctgttatttggcaatg
tttaaagt--------------------------aagattgcaaagat-tattgttcatt
tgattctgagcctttatttgtcatttataagggatttataaagcata-aatagtcctcac
tttagattaggttacaaaa-ctggatg---------------------------------
-----aaactattaataaatgcctgaataat-ga--g-atatat-aaacgatgatt--tt
aatagtt-taat-a--atcatttactaactcaaactgaatga-tcct---aa-a---aa-
ccctc-aac-tactctt-aaat-acaaatgg-tttgtaa-ataatgcgatac-ttaattt
agtaatg-aa-aaa-t-a-aa-tca-tt-aac-taagtatg-aaagtaca-attatt-aa
gcacat-tttaaatat-gt-tt-gtaagtagag-a-acac-agc-at--ttg-tagc-tg
ca-gtt-ata-aactgc-t-tactaac--g-cgt------a-ata-atgt-agagttaat
gctt-aa-c-aga-taatgaattg--actatttgcta-atgc-tt-aataaatg-att--
tat-agtg-tgtagtta-t--t-ataaagtgt----------------------------
------------------------------------------------------------
-------------------------------------------
>DNA2-3_DR|116414
-----ggtaacactttataataaccacacactataaat-catttattaagcattagca-a
atagtgaactcatgatctgttaagcattaactctacattaataagtgttagtaagcagtt
tataactgcagctacaaatgctcta-ttcttgactta-t-aagcaccta-t-ataatgtg
tttaataattgtattttcatac-tctgttaatgattta-t-tt-ttcattacaaaattaa
atatcgaattatttacaaact----gtttg-tattta-agagtagttg--a-gg----gt
tt-tt--aggatcattcagaataagttattaaataatta---ataaactaatg-aaatca
acatttatacgtcttattattcaggcatatattaat---ggttac---tatatatgttaa
taaatgctttattaactcaacttcatgcagttttgtgacctaatctaaagtgaggactat
tcatgctttataaatcccttataaatgacaaataaaggctcagttaaattctaaacagg-
-aa-------------aaaa-a---------ata-cat--tattcatttctctt-cattt
c--aagatacacaaatgaaac--c---acttcaaat--gaaaa-ataaatctttgcaacc
ttatc-taaaa-t-agaatcactgtagagtttaaacattac-------------------
--atcttattata-atgttaaattattata---------ttgttgttgtt---ttatcca
gttggat-------------------gtcata-ttttgactctcctgttattttgcaaag
tttaaactttacagtaattttac-t-ttttag-aaagattgcacagat-tatcatttatt
tgatactgagcctttaat-----------aggcatttataaagcatg-aatagtcctcat
tttagattaggtcacaaaa-ctgcatgaagttgagttaataaagcatttactaacatatt
agt--taacaattagtatatgcctgaataat-aa--g-acatat-aaatgttgatt--tc
aatagtt-tgtt-a--atcatttactaactcattctgaaggg-tcct---ga-a---aa-
ctctc-aac-tactctt-aaat-acaaacag-tttgtaa-ataattcaatac-ttactct
ggtaatt-at-tta-t-t-tt-tca-tt-act-aaattatg-aaaataca-atcatt-aa
acacat-tatataggt-gc-tt-ataagtcaag-a-atag-agc-at--ttg-tggc-tg
ca-gtt-ata-aactgc-t-tactaac--a-ctt------a-tta-atgt-agagtttat
gctt-aa-c-aga-taatgagttc--acta--------tttg-ct-aat----g-att--
tat-agac-tgtaatta-t--t-ataaagtgttacc------------------------
------------------------------------------------------------
-------------------------------------------
>DNA2-3_DR|116415
--------aacactttataataactacacactatgaat-catttgttaagcattagca-a
ataatgagtttattatttgttaacctttaactctgcattaataaacgttaataagcagtt
tattactacagctaccaatgcactt-ttcttgactta-t-aagcacat-gt-acaagata
tctaacgattgtgttttcatagttt-gttagtgattca-catt--tcattactaaattaa
gtataacaggatttacaaaccagt-------taatta-ggaatagttg--g-tg----gt
tt-tta-aagatcattcagtatgtgcaagtaaatgatta---ataaactattc-aaaata
acatttataactcttattattcaggcatgtactaat---agttaa---tttgtatgtaaa
taaatgctttattaaatcaactgcatccagttttgtgatcta----------aagactat
tcatgctttataaaacacttataaatgattgttaaaggctcagttatattttgaacagaa
aaagga----------aaa-a--------aaaaa-ctt--tatt-acttctaat-atttt
g--aagatacacttatgaaactgtatc-----aaat--g-ata-atacatttttgcaacc
tt-------aa-t-aaaattattgtacaatttagacatcgctaa----------------
--ataacattg-aa-tgttgtatcaatata------ttgttattattata---ttg----
-----gt-------------------gt--tg-ttttgtca------tt--tta--aa--
---gaattttactatagcttta--t-ttttagataagattgcaaagatgtattgttcgtt
taatactgagcctttaattgtcattt----ggaatttataa----------agtcctcac
tttagattaggtcacaaaa-ctgcatgacattgtgttaataaagcatgtattagcgtaca
tag--tgaccacttctatacacctgaacaat-aa--g-atat-t-aaatgttgatt--tc
aatagtt-tatt-a--atcataaa----cttattctgaatga-tcat---aa-a---aa-
ccatt-gac-tactctt-aagc-acaaatgg-tttgtaa-ataatgcgatac-ttaattt
agtaatg-aa-aattc---aa-cca-gt-cac-aaagtatg-aaagtaca-attat----
-----------------------------------------------------taac-tg
ca-gtc-ata-aactgc-t-tactgac--g-ttt------a-tta-atgt-agagttaat
gcta-aa-c-aaa-ttatgaa-tc--actaaatgtta-atgc-ct-tataaata-att--
tgt-agta-taaagtga-t-----------------------------------------
------------------------------------------------------------
-------------------------------------------
>DNA2-3_DR|116416
-----ggtaacacttcatgataactacacagtaggaat-catttaataagcattagca-a
ataatgagttcattatgtgttaagcattaactctacattaataaacgttagtaagcagtt
tataactgcagctacaaatgctcta-ttcttgactta-t-aagcacat-gt-ataatgtg
cctaatgattgtgttttcatagttt-gtttatgagtca-tatt--ttattaataaattag
ttatcgcattattaacaaatcagt-------tattta-agaatagttg--g-tg----gt
tt-tta-aaaatcattcacaatgcgcatgtaaaggatta---ataaactattc-aaaata
acatttataactcttattattcaggcatatactaat---agttaa---tttgtatgttaa
taaatgct---ttaactcaacttcatgcagttttgtgagctaatctaaagtgaggact-t
ttatgctttgtaaaccccttataaatgaatattaaaggctcagttatattcgaaaaagga
aaaata----------a------------------------attaatttctttt-cattt
g--aagatgcactaataaaactgaatc-----aaat--gaaaa-ataaatctttgcaatc
ttttg-------t-aaaattattgtacaatttagacattgctaa----------------
--ataacattg-aa-tgttgtatcaatata------tgattattgttata---ttgttta
atatttt-------------------at--ta-ttatattg------ttatttt--aa--
---gaattttac--taatttta--t-ttttagatatgatttcagagat-tatttgtcatt
taatactgagcctttaattgtcatttataagggttttacaaagcata-aatagtcctcac
t-----ttaggtcacaaaa-ctccatgaagttgtgttaataaagcatttattaacatata
tag--tgagcattgcgatatgcccgaaaaaa-aa--a-atatat-aaacgttaatt--cc
aaaagtt-tatt-a--atcatttactatcttattcttaatga-tctt---ta-a---aa-
ccatt-aat-tactctt-aggt-acaactgg-tttgtaa-ataatgtgatacttcagtca
aaaaaaa-aa-aaaataaaaa-tca-ct-cct-gaattatg-aaagtaca-attatt-aa
gcacat-tacacatgt-gc-tt-ctaaatcaag-a-atat-agc-at--ttg-taac-tg
ca-gtt-ata-aactgc-t-tactaac--a-tcg------g-taa-atgt-ggagttaat
actt-aa-c-aaa-ttataaattc--actttatgcta-atgc-ct-aatacatg-att--
aat-gg------------------------------------------------------
------------------------------------------------------------
-------------------------------------------
>DNA2-3_DR|116417
-----ggtaaaactttatgatt----gacactatgaac-catttattaagaattagca-c
atagtgaattcattatctatctttcattaactctacattaatatatgttagcaagcagtt
tataactgcagctacaaatgctgta-ttcttgactta-t-aaccacatt-t-ataatgtg
cttattaattgcactttcatac-tttgtcaataattta-t-tt-ttcattactaaattac
gtattacattatttacaaaccagt-------tattta-ggattagttg--g-tg----tt
tt----aaatatcattcagaatgtgtaagtaaattatta---ataaact-ttc-aaatta
acatttataatttttattattcaggattatactaat---agttac---tatgtatgttaa
tgaatgctttattaactcaacctcatccagttttgtgacccaatctcaagtgtg------
------tttatgaattccttataaatgactattgaaggctcagttaaattctaaacatc-
-aaa------------aaaga---cattaaacga-ctt--tattcatttccatt-tattt
g--aagatacacaattgaaactgt---accaaaaaa----taa-ataaatctttgcaacc
ttaac-taaaa---gcaattactgtacagtttagaca-----------------------
----t---------ttgttaaattattata--tt-------gttgttgct---ttatccc
attttat-------------------gtcgta-atttaacactcctgttatttagcgatg
tttaaactttagagtcattttat-t-ttttagataagaaagcaaagat-cactattcatt
tgatgctgagccttaaatttttagtcataaggaattcataaagcata-aacaatcctcac
tttagattaggtcacacaa---gcatgaagttcagttaataaagcatttggtaacataca
taa--taataattactatatgtctgaataat-aa--g-atatag-aaatgttgatt--tt
aatagtt-aatt-t--atcat----taattcattctgaatga-tctt---aa-a---aa-
ccttc-aac-tactctt----------atgg-tttataa-ttaatgtaat-----aattt
agtaatg-aa-aaa-t-t-ta-cca-gc-cac-aaagtata-aaagtaca-attatt-ag
gcacat-tataaatgt-gg-tt-atgagtcaag-a-atac-agc-at--ttg-tact-tg
ca-gtt-ata-aactcc-t-tactaat--g-ttt------a-ata-atgt-agagttaat
gctt-aa-c-aaa-taatgaattt--actagatgcta-atgc-tt-aataaatg-att--
cat-ggtg-tgtagtta-t--g-ataaagtgttac-------------------------
------------------------------------------------------------
-------------------------------------------
>DNA2-3_DR|116418
------------------------------------------------------------
------------------------------------------------------------
------------------------------------------------------------
------------------------------------------------------------
------------------------------------------------------------
------------------------------------------------------------
------------------------------------------------------------
------------------------------------------------------------
------------------------------------------------------------
------------------------------------------------------------
------------------------------------------------------------
------------------------------------------------------------
------------------------------------------------------------
------------------------------------------------------------
------------------------------------------------------------
------------------------------------------------------------
------------------------------------------------------------
------------------------------------------------------------
------------------------------------------------------------
------------------------------------------------------------
-gtcatg-aa-aaa-t-a-aa-tcg-tt-aac-aaagtata-aaactaca-actatt-aa
gcacat-tataaatgt-ga-tt-gtaagtcaag-a-atac-agc-at--ttg-tagc-tg
ca-gtt-ata-aactgc-t-tactgat--g-gttg-----t-taa-atgt-agagttaat
gctt-aa-c-aga-taatgaattc--actagatgcta-atgc-tt-agtaaagg-att--
tgt-aaag-tgcagtta-t--t-atcaagtgttacc------------------------
------------------------------------------------------------
-------------------------------------------
>DNA2-3_DR|116419
------------------------------------------------------------
------------------------------------------------------------
------------------------------------------------------------
------------------------------------------------------------
------------------------------------------------------------
------------------------------------------------------------
------------------------------------------------------------
------------------------------------------------------------
------------------------------------------------------------
------------------------------------------------------------
------------------------------------------------------------
------------------------------------------------------------
------------------------------------------------------------
------------------------------------------------------------
------------------------------------------------------------
------------------------------------------------------------
------------------------------------------------------------
------------------------------------------------------------
------------------------------------------------------------
--------------ctt-aaat-acaaatgg-tttgtaa-ataatgcaatac-ttaattt
agtaatg----aaa-tga--a-----gt-cac-aaattatg-aaagtaca-attatt-ag
gcacat-tataaatgt-gc-tt-atgagtcaag------------at--ttg-tagc-tg
ca-gtt-atg------c-t-cacttct--g-ttt------a-taa-atgt-agaggtaat
gctt-aa-a-aaa-taattaatt--cactatatgctc-atgc-tt-tataataa-cta--
cag-acta--tgaatca-t--ttattaagtgttac-------------------------
------------------------------------------------------------
-------------------------------------------
>DNA2-3_DR|116420
------------------------------------------------------------
------------------------------------------------------------
------------------------------------------------------------
------------------------------------------------------------
------------------------------------------------------------
------------------------------------------------------------
------------------------------------------------------------
------------------------------------------------------------
------------------------------------------------------------
------------------------------------------------------------
------------------------------------------------------------
------------------------------------------------------------
--------------------------------------------ttcat---tttattga
att---------------------------------------------------------
------------------------------------------------------------
---------tgtattaactgtcatttacaagggatttataaagctta-aatagttcttac
tttag---------attaa-ctggattaagttgagttattaaagcatttattgacataca
aatg--aactattagtatgtgcctgaataat-at--g-aattct-aaatgttaatt--tg
aatagtt-tatt-a--atcatttacttacacattctaa---t-t----gcaa-a---aa-
ccacc-aac-tatgctt-aaat---aactgg-tttgtaa-ataatgcaatac-ttaattt
aatgatg-aa-aaa-tgatca-tcatat-aac-aaaatata-aaagaatg-tttatt-aa
gtacat-taaac--gt-gc-tt-ataaatcaag-a-atg-gag-----------------
---------------ca-t-tattaat--g-taa------a------------agttagt
gctt-aa-c-aaa-taatgaatt--caatatttgcta-atgc-tc-attaaatg-gtt--
cat-agtg-tgtagtta-t--g-ataaagtgttacc------------------------
------------------------------------------------------------
-------------------------------------------
>DNA2-3_DR|116421
------------------------------------------------------------
------------------------------------------------------------
------------------------------------------------------------
------------------------------------------------------------
------------------------------------------------------------
------------------------------------------------------------
------------------------------------------------------------
------------------------------------------------------------
------------------------------------------------------------
------------------------------------------------------------
------------------------------------------------------------
------------------------------------------------------------
------------------------------------------------------------
------------------------------------------------------------
------------------------------------------------------------
------------------------------------------------------------
------------------------------------------------------------
------------------------------------------------------------
--------tatt-a--ataatttactaacttattctgaatga-tttt---aa-a---aa-
ccatt-aac-tactctt-aaat-acaaattg-tttgtaa-ataatgcaatac-ttaattt
agtaatg-ac-aaa-t-c-aa-tca-gt-tac-aaagtata-aaagtaca-attatt-aa
gcacat-tataaatgt-tg-tt-taaagtcaag-a-aaac-aga-at--ttg-tagc-tg
ta-ttt-ata-aattgc-t-tactaac--a-tct------a-tta-atct-agagttaat
gctt-aa-c-aaa-caattaatt-------------------------------------
------------------------------------------------------------
------------------------------------------------------------
-------------------------------------------
>DNA2-3_DR|116422
------------------------------------------------------------
--------------------------------------------acgttactgagcagtt
tataacaaaagcttcaaatgctgta-ttcttgactta-c-aaccacatt-a-ataatgtg
ctcaataattgtacttttatac-tttgttaatgattt--t-tt-tttatgactaaatgaa
gtattgcattatttacaaaacagt-------tattta-agtgtagctggt--------gg
tt-ttttgagatcattcagaaagagttgataaatgatta---ataaactattt-aaatta
acatttatattcttttttattcaggcatata-taat---agttaa---tttttatgctaa
taaatgctttattaacttaacttcatccaattttgtgacctaatctaaagtgaggactat
ttatg-tttataaat--cgcttatatgacaattaaaggctcagttatattccaaacagga
aaa---------------------------------------------------------
------------------------------------------------------------
------------------------------------------------------------
------------------------------------------------------------
------------------------------------------------------------
------------------------------------------------------------
------------------------------------------------------------
------------------------------------------------------------
------------------------------------------------------------
------------------------------------------------------------
------------------------------------------------------------
------------------------------------------------------------
------------------------------------------------------------
------------------------------------------------------------
------------------------------------------------------------
------------------------------------------------------------
------------------------------------------------------------
-------------------------------------------
>DNA2-3_DR|116423
------------------------------------------------------------
------------------------------------------------------------
------------------------------------------------------------
------------------------------------------------------------
------------------------------------------------------------
------------------------------------------------------------
------------------------------------------------------------
------------------------------------------------------------
------------------------------------------------------------
------------------------------------------------------------
------------------------------------------------------------
------------------------------------------------------------
------------------------------------------------------------
------------------------------------------------------------
------------------------------------------------------------
------------------------------------------------------------
------------------------------------------------------------
------------------------------------------------------------
------------------------------------------------------------
------------------------------------------------------------
------------------------------------------------------------
------------------------------------------------------------
--------------tgc-a-tactaac--g-ttt------a-tta-atgt-agagttaat
gctt-aa-c-aaa-taatgaattc--actagatgcta-atgc-tt-aataaatg-gtt--
tat-agtg-tgtagtta-t--t-ataaagtgttacc------------------------
------------------------------------------------------------
-------------------------------------------
>DNA2-3_DR|116424
------------------------------------------------------------
------------------------------------------------------------
------------------------------------------------------------
------------------------------------------------------------
------------------------------------------------------------
------------------------------------------------------------
------------------------------------------------------------
------------------------------------------------------------
------------------------------------------------------------
------------------------------------------------------------
------------------------------------------------------------
------------------------------------------------------------
------------------------------------------------------------
------------------------------------------------------------
------------------------------------------------------------
------------------------------------------------------------
------------------------------------------------------------
------------------------------------------------------------
------------------------------------------------------------
---------------------------------------------------------ttt
attaatg-aa-aaa-t-a-aa-taa-tt-gac-taagtatg-aaaataca-atcatt-aa
acacat-tatataggt-gc-tt-ataagtcaag-a-atag-agc-at--ttg-tagc-tg
ca-gtt-ata-aactgc-t-tagtaac--g-ttt------a-tta-atgt-agagttaat
gctt-aa-c-aaa-taaagacttc--actatttgcta-atgc-tt-aataaatg-att--
tat-agtg-tgtagtta-t--t-ataaagtgttacc------------------------
------------------------------------------------------------
-------------------------------------------
>DNA2-3_DR|116425
------------------------------------------------------------
------------------------------------------------------------
------------------------------------------------------------
------------------------------------------------------------
------------------------------------------------------------
------------------------------------------------------------
------------------------------------------------------------
------------------------------------------------------------
------------------------------------------------------------
------------------------------------------------------------
------------------------------------------------------------
------------------------------------------------------------
------------------------------------------------------------
------------------------------------------------------------
------------------------------------------------------------
------------------------------------------------------------
------------------------------------------------------------
------------------------------------------------------------
----------tt-a--atcgtttactt----attcaaaattg-tctt--aa---------
------aac-aactctt-aaat---aactgg-tttgtaa-cttgtac------tgaattt
agtaatg-aa-aac-ttt--a-tca-tt-aacaaa-gtata-aaaataca-a-tatt-aa
gcac---------------------aagtcaaa-a-atac-agc-at--ttg-tagcctg
ta-ttt-aga-aactga-t-aaccaat--g-tct------a-tta-atgt-agagttaat
gctt-ag-c-aaa-tgatgaaca--taatatttgcta-atgc-tt-aagaaacg-atc--
cat-agta-tgcagtta-t--t-ataaagtgttatc------------------------
------------------------------------------------------------
-------------------------------------------
>DNA2-3_DR|116426
------------------------------------------------------------
------------------------------------------------------------
------------------------------------------------------------
------------------------------------------------------------
------------------------------------------------------------
------------------------------------------------------------
------------------------------------------------------------
------------------------------------------------------------
------------------------------------------------------------
--------------------a--------aacga-ctt--tattcatctctatt-cgttt
g--aagatccacaaataaaactgt---a--tcaaat--acaaa-ataaatctttgcaagc
gtatg-taaaa-t-aaaatggctgtgcagtttaaaca---------------------tt
gcatcctattata-ttgttaaattattata--tt-------gttgttgct---ttatgta
attgtat-------------------attata-ttttgacactcctgttattcagcaatg
tttaaactttacagaaattttac-t-tttcagatgagattgcaaaga-tcattgctcatt
tgatactgaggctttgattgtcatttataagagatttacaaagcata-aatagtcttcac
tttagattaggtcacaaaa-ctgcacaaagttgagttaataaagcatttattaacataca
tag--taaccatttctacatgcctgaataat-aa--g-atatat-aaacgttaatt--tc
aatagtt-taat-a--actatttactaacttattctgaatga-tttt---at-a---aa-
tatcc-aat-tactcct-aaat-ataaatgg-tttgtaa-ataatgcaac---ttaattt
agccatg-aa-aaaat---ta-aca-gt-cac-aaattatg-aaagtaca-gttatt-a-
------------------------------------------------------------
------------------------------------------------------------
------------------------------------------------------------
------------------------------------------------------------
------------------------------------------------------------
-------------------------------------------
>DNA2-3_DR|116427
------------------------------------------------------------
------------------------------------------------------------
-------------------------------------------catatt-t-aaaatgtg
ctttataattgtactttcatac-tttgttaatgattta-t-tt-ttaattattcaattaa
gtatcgcattatttacaaata----atttg-cattta-agagttgttg--a-gg----gt
tt-tt--aggatcattcagaatgagttagaaaatggtta---ttcaacttttg-aaatca
atgtttatattgctcattattcaggcatatattaat---ggttac---tatgtatgttaa
taaatgctttattaacttaatttcatctagttttgtgacctaatctaaagtgaggactat
tcatgctttataaatcgcttataaatgacaaataaa------------------------
------------------------------------------------------------
------------------------------------------------------------
------------------------------------------------------------
------------------------------------------------------------
------------------------------------------------------------
------------------------------------------------------------
------------------------------------------------------------
------------------------------------------------------------
------------------------------------------------------------
------------------------------------------------------------
------------------------------------------------------------
------------------------------------------------------------
------------------------------------------------------------
------------------------------------------------------------
------------------------------------------------------------
------------------------------------------------------------
------------------------------------------------------------
-------------------------------------------
>DNA2-3_DR|116428
------------------------------------------------------------
------------------------------------------------------------
------------------------------------------------------------
------------------------------------------------------------
------------------------------------------------------------
------------------------------------------------------------
------------------------------------------------------------
------------------------------------------------------------
------------------------------------------------------------
------------------------------------------------------------
------------------------------------------------------------
------------------------------------------------------------
------------------------------------------------------------
------------------------------------------------------------
------------------------------------------------------------
------------------------------------------------------------
------------------------------------------------------------
------------------------------------------------------------
------------------------------------------------------------
------------------------------------------------------------
------------------------------------------------------------
----------------------------ttaag-a-atag-agc-at--ttg-tagc-tg
ca-gtt-ata-aactgc-t-tactaac--a-ctt------a-tta-atgt-agagttaat
gctt-aa-c-aaa-taatgaattc--actatttgcta-atgc-tt-aataaatg-att--
tat--gtg-tgtagtta-t--t-ataaagtgttacc------------------------
------------------------------------------------------------
-------------------------------------------
>DNA2-3_DR|116429
-----ggtaacacttcataataactacacactatgaat-catttgttaagcattagta-a
atagttagttcattatttgttaagtattaactc-----taataggcattaataagcactt
tataaatacagccacaaatgctata-ttcttaaattg-t-a-------------------
---attaattgcatattcatac-tttgttaatgattcttt-tt-ttcattaca----taa
gtattgcattatttacgaacc----agt---tattta-agaataggta--gtggt----a
tt-ttc-caaatcattcagaatgtgaaagtacattatta---ataaactattc-aaat-a
acgttcatatatcttattattcaggcatatactatt---agttta---tttatatattaa
taaatgctttattaactcgacttcatccagttttgtg-----acctaaagtgaggactat
ttttgctttataaatcccttttaaatggcaattaaaggctcagttatattccgaacaggg
aaaa---------agagcatg--------cacta-ttt--tattcatttctatt-tattt
a--ttgatacacaaatgaaact-----a--tcaaatg---aaagaaaaatctttggaacc
ttatc-taaaa-t-gaagttactgtacagtttaaactttgttaaataacactgaaatgtt
atattataat--------------------------------atattgtt---ttatcca
attttattcaattgtatttattgctaattgta-ttttgacatttctgttattcggcgatg
tttaaagtttacagtaattttat-ttttttatattagattgcaaatatttattgttcatt
tgatactcagcttttaattgtcatttataagagatttataaagcaaa-aatagt-ctcac
tttagattaggtcacaaaa-atggatgaagttgagttaataaagcatttattaacataca
tag--taaccattactatatgcctgaataat-aa--g-atatat-aaatgttaatt--tg
aatagtt-aatt-a--ataatttactaactcatgctgaatga-tctt---aa-a---aa-
ccaac-agc-tacactt-aaat-acaaatgg-tttgtaa-ataatgcaatac-tgaattc
agtgagg-aa-caa-tg--aa-taa-aa-agc-aaagtatg--aaataca-atcatt-aa
gcacat-tttgagctt-a-----------taac-a-gc-------aa--ttg-tagc-tg
ta-ttt-ata-aagtgc-t-tactaa------cg------a-cta-atgt-agagttaat
gctt-aa-c-aga-----taatta--actatttgtta-atgc-tt-tgctaatg-att--
cgt-agtg-tgtagtta-t--t-ataaagagtcac-------------------------
------------------------------------------------------------
-------------------------------------------
>DNA2-3_DR|116430
-----ggtaacactttataataattacacactataaat-catttattaagcattagca-a
atagtgaattcattatcttttaagcatt--------attaataagcgctagtaagcagtt
tataactgcagctacaaattctcta-ttcttgactta-t-aagcacctg-t-ataatgtg
ttcaataattgtactttcatac-ttagttaatgattta-t-tt-ttcattactaca----
-tattgcattatttataaacca--tatgtg-tattga-agagaagttg--a-gg----gt
tt-tt--aggataattcaaaatgagttagtaaatgatta---ataaaatattg-aaatca
acatttatattttttattattcagttatatattaat---ggttac---tatctgtgttaa
taaatgatttgttaactcaacttcatctagttttgtgacctaatctaaagtgaggactat
ttatgctttataaaacccttataaatgacaaataaaggctcagttaaattctaaacagg-
-aa-------------aaa------------tga-cat--tattcattcttatt-cattt
a--aagatacacaaataaaactgt---actttaaat--gaaaa-ataaatatttgcaacc
taatc-taaaa-t-aaaattactgtagagtttaaacattgc-------------------
--atcttattata-tttttaaattattgtt------------atattg------------
-----tt-------------------gttgta-tattgacactcctgttattcagcaatc
tttaaactttacagtaattttac-t-ttttagaaaagattgcaaggat-tattgttcatt
tgattcggagcctttaatagtcatttacaagggatttataaagcata-aataatccacac
tttagattaggtcacaaaa-ctgcatgaagttgagttaataaagcatttattaacatact
agt--taactattagtatatgcctgaatatt-aa--g-acatat-acatgttgatt--tc
aatagtt-tatc-a--ttcatttaccaactcattttgaatta-tcct---aa-a---aa-
ccctc-aac-tactctt-caat-acaactgg-tttgtaa-ataatgcaatac-ttcattt
agtaatg-aa-aaa-c-a-aa-tca-tt-aac-taagtatg-aaaataca-attatt-ga
acacat-tatgtaggt-gc-tt-ataagacaag-a-atac-agc-at--ttg-tagc-tg
ca-gtt-ata-aactgc-t-tactgac--g-ctt------a-tta-atgt-agagttaat
gctt-aa-c-tga-taatgaattc--actatttgcta-atgc-tt-aatagatg-att--
tat-agtg-tgtaatta-t--t-ataaagtgttacc------------------------
------------------------------------------------------------
-------------------------------------------
>DNA2-3_DR|116431
-----ggtaaca---ctttataattacacactatgaat-tatttaataagcattaagc-a
ttaataaagt--taatatattaagtattaactccacattaataaacattagtaagcagtt
tataactgcagctacacatgctgta-ttcttgactta-t-taccatatc-t-ataatgtc
cttaatatttgtactttcatac-ttt---aatgattag-t-tt-tttattactaaattaa
gtattgcattttttacaaaccagt-------tattta-agcgtagttg--g----ttttt
tttttt-aagaatattcagaatga----gtttgtaaatg---atgaactgttc-aaatta
acgtttataattcttattattctagtataaactaat---agttaa---tttgtatgttga
taaatgctttattaactcatcttcatgcagttttgtgacctaatctaaagtcaggactat
ttatgctttataaatcccttataaatgacaattaaaggctcagttaaattccaagcagg-
aaaa-------------------------------------attcatttcatta-aattt
g--aagatactcaaatgaaactgt---a--tcaaat--gaaaa-gtaaatctttgcaacc
ttatc-taaaa-t-aaaattactgtttagtttaaatattac-------------------
--aacctaatata-ttgttaatttttta---------tgttgttgttgtt---ttatcca
a-tttac-------------------gtcatt-ttgtgacactcctg---ttcagcaatg
tttaaac--tacagtaattaaac-t-ttttagataagattgtgaagat-tattgttcatt
tgatacggagcctttaattgtcatttataagggatttataaagcata-aatagtcctcac
tttagattaggtcacaaaa-ctgcatgaagatgagttaataaaacatgtaataatataaa
taaatgaactattactctatgcctgaataat-aa--g-atatat-aaataataatt--tc
aatagtt-tatt-a--atcatttactaacttattctgaatga-tctt---aa-a---aa-
cctcc-aac-tactctt-aaat-acaaatgg-tttgtag-ataatgcaatac-ttaattt
agtaatg-aa-aaa-t-c-tg-tca-a------aaatgttg-aaagtaca-atcaat-aa
gcacat-taaaaa------------aagtcaag-a-atac-agc-at--ttg-tagc-tg
ca-gtt-ata-aactgc-t-tactgat--a-ttt------a-tta-atgt-ggag-taat
tctt-aa-c-aaa-taataaattc--actatttgcta-atgc-tt-aataaagg-att--
caa-agtg-tgcagtta-t--t-ataaagtgttac-------------------------
------------------------------------------------------------
-------------------------------------------
>DNA2-3_DR|116432
------------------------------------------------------------
------------------------------------------------------------
------------------------------------------------------------
------------------------------------------------------------
------------------------------------------------------------
------------------------------------------------------------
------------------------------------------------------------
------------------------------------------------------------
------------------------------------------------------------
------------------------------------------------------------
------------------------------------------------------------
-----------------attactgtacagtttaaacttcgctaaataacattaaaatgtt
gtattataatata-tggtt-aattataata--tt-------gttgttgtt---ttatcct
atttgatataattctatttatttctaattgta-ttctgacactcctgttatttggcaatg
tttaaagtttacagtaattaaat-t-ttctagataagattgttaacatttactgttcatt
tgatactgagcctttaattgtcatttataatggatttgcaaagcata-aacagtcctcac
tttagattaggtaacaaaa-ctgcatgaagttgagttaataaagcatttattaacaga--
---------aattagtataagagtgaataat-aa-ta-atacat-aattgttgatt--tg
aatagtt-tatt-a--atcatttactaacttattctgaatga-ttct---aa-a---ag-
ccacc-aac-tactctt-aaat-acaaatgg-tttgtaa-ataatgctatac-tgaattt
agtaatg-aa-caa-tt--tg-taa-gt-aac-aaagtatg-aaaataca-attatt-aa
ggacat-tttaaatgt-gc-tt-aaaagtcaag-a-atag-agc-at--tta-ga---gc
tg-ttt-aca-aacttc-t-tattaat--g-tct------a-tta-atgc----------
--tt-aa-c-tga-taatgagttc--actatttgcta-ttgc-tt-aataaata-aat--
tat-a-at-attaaata-t--t-ataa---------------------------------
------------------------------------------------------------
-------------------------------------------
>DNA2-3_DR|116433
------------------------------------------------------------
------------------------------------------------------------
--------------------ctcta-ttcttgactta-c-aaacatatt-t-aaaatgtg
cttaatatttatactttcatac-ttagttaatgattta-t-tt-ttcattactaaattaa
gtatcgcattatttacaaacc----atttg-tatata-agagtagttg--a-gt----gt
tt-tt--aggatcattcagaattagttagtaaatgatta---ataaactatta-aaatca
acatttatatttcttattattcaagcatatattaat---ggttac---tatatatgttaa
taaatgttttattacctcaacttcatctagttttgtgacctaatctaaagtgaggactat
tcatgctttataaatcctttataaatgacaaataaaggctcagttaaattctaaacagg-
-aa-------------gaa------------tga-ctt--tattcgttcctata-c----
----------acaaatgaaactgg---tt-----at--ggaaa-ataaatctttgcaacc
tcatc-taaaa-t-aaaatcactgtagagttttaacaatgc-------------------
--atcttattata-ttgttaaattattata--t----tattgttgttgtt---ttatcca
gttttat-------------------gttgta-ttttgacactcctgttatttggcaatg
tttaaactttacagtaattttac-a-ttttagaaaagatagcacagat-tattgttcatt
tgattcagagcctttaattgtcatttataatggatttataaagcata-aatagtcctcac
tttagataaagtcacaaaa-ctgcatgaagttgagttaataaagcatttattaacatatt
tgt--taactatttgtatatgcctgcataat-aa--g-ataaat-aaatgttgatt--tt
aatagtt-tagt-a--atcatttactaactcattctgaatga-tcct---aa-a---aa-
ccctc-aac-tactctt-aaat-acaaatgg-tttgtaa-ataatgcaatat-ttaattt
agtaata-aa-aaa-t-a-aa-tca-tt-tac-taagtatg-aaaataca-attaat-aa
acacat-tatataggt-gc-tt-ataagtcaag-a-atgc-agc-at--ttg-tagc-tg
ca-gtt-ata-aactgc-t-tactaac--g-ttt------a-taa-atgt-agagttaat
gctt-aa-c-aaa-taatgaattc--actagatgcca-atgc-tt-ggtaaatg-ata--
cat-agtg-tgtagata-t--t-ataaagtgttacc------------------------
------------------------------------------------------------
-------------------------------------------
>DNA2-3_DR|116434
------------------------------------------------------------
------------------------------------------------------------
------------------------------------------------------------
------------------------------------------------------------
------------------------------------------------------------
------------------------------------------------------------
------------------------------------------------------------
------------------------------------------------------------
------------------------------------------------------------
------------------------------------------------------------
------------------------------------------------------------
------------------------------------------------------------
------------------------------------------------------------
------------------------------------------------------------
------------------------------------------------------------
------------------------------------------------------------
------------------------------------------------------------
------------------------------------------------------------
------------------------------------------------------------
------------------------------------------------------------
------------------------------------------------------------
------------------------------aag-a-atac-agc-at--tt-----c-tg
ta-ttt-att-aactgc-t-tactaat--g-tct------g-tta-attt---agttaat
actt-aa-c-ata-taatgaatt---accatttgctc-attc-ct-aataaatg-att--
------------------------------------------------------------
------------------------------------------------------------
-------------------------------------------
>DNA2-3_DR|116435
-------taacactttataataactatacactataaat-catttattaagcattagca-t
gtagtgaattcattatttgttaagcattaactctacattaataaacattagtaagcagtt
tataactgcagctactaatgctgta-ttcttgactta-c-aatcacaag-t-ataatgtg
cttaataattgtattttcatac-tttgttagtgattta-t-tt-ttcattactaaaagaa
gtattgcattatttacaaacc----atttg-tattca-agagtagttg--g-tg----gt
ta-tt--aagataattcagaatgagttagtaaatgatta---ataaactattg-aaatca
acgcttatatatcatattattcaggcgtatattaat---agttat---tatacatgttaa
tgaatgctttattaactcaacttcatgcagttttgtgacctaatgtaaagtgaggactat
tcatgctttataaatcccttatgaatgacaaataaaggctc----------------aa-
aa----------------------------------------------------------
------------------------------tcaact--gaaca-at-aatctttgcaatc
ttatc-taaaa-t-aaaatgactgtaaagtccaaatattgg-------------------
--caaataaca-g-gtgtcaaaatacaaca-------taaaact---------ggataca
acacaat-------------------ataata-atttaacaata----taataagcaatg
attaaactggtc---agtaattt-a-tttaagataaggctgcaaattt---tttttcatt
tga---------------------------------------------agtagtacattt
tc----------------------------------------------------------
----------atttgtgtatctttaaacaaa-ta--g-g----------attgaat--aa
agtcgtt-tat-------------gtaattttttctg-----------------------
----------------------------------tttat-ataatgcaatac-ttcattt
agtaatg-aa-aaa-t-a-aa-tca-tt-aac-acagtatg-aaaataca-attatt-ag
gcacat-tttaaaagt-gg-tt-gtaagccaag-a-atac-agc-at--tag-tagc-tg
ca-gtt-ata-aactgc-t-tactaac--g-ttt------a-tta-atgt-agagttaat
gctt-aa-c-aga-taatgaattt--actatttgcta-atgc-at-aataaatg-att--
tat-agtg-tgtagttg-t--g-ataaagtgttacc------------------------
------------------------------------------------------------
-------------------------------------------
>DNA2-3_DR|116436
------------------------------------------------------------
----tgaattcattatttgttaagcatttactctacattaataaacgttagcaagcagtt
tataactgtagc---aaatgctcta-ttcttgactta-t-aaccacatt-t-ataaggtg
gttaataattgtaattc-atac-tttgtgactgcttaa-t-tt-ttcattactaaatgaa
gtgttacattatttacaaacc----atttg-tattta-agcgtagtta--g-ag----ga
tt-tt--aagatcattcagaatgagttagcaaatgatta---ataaactattg-gaatta
acatttatatatcttattattcagacatatattaat---ggttac---tatgtatgttaa
caaatgctttattatctcaatttcatgcagttatgtgacctaatctaaagtaaggactat
ttatgctttataaatcccttataaatgacaattagaggcttagtatca------------
-aa-------------------------------------------------------tt
a-----acaa---------------------------------------tctttgtaatc
ttatc-taaaa-agtaaaatactgtaaagttcaaacattgc-------------------
-----aaattacatgtgtcaaaaaatgaca--caa------attgg--------------
----aat-------------------ataata-atttaaca--------atctaacaatg
tttaaactgcacagtaatttta----tttgagataaggttgcaaagatttattttttatt
tataactgagactttaattgtcatttataagggatttaaaaagcata-aatagccttcac
tttagattagatcacaaaa-ctggatgaagttgagttaatgaagcatttattaacataca
aat--caacaattaatatatgcctgaattat-aa--g-ataaac-aaatgttaatt--tc
aatagtt-t----------atgtatcatttcattatgaatga-tctt---ga-t---aa-
caacc-aac-catgctt---ga-ataactgg-attgcaa-gtaatgcaatac-ttaattt
agtaatg-aa-aaa-t-a-aa-tta-tt-aac-aaagtatg-aaaacgta-atcatt-aa
gcacat-tgtatatgt-gg-tt-ataagtcaaa-a-acag-agc-at--atg-tatc-tg
aa-gtt-ata-aactgc-t-tactaac--g-ttt------a-tta-atgt-agagttaat
gctt-aa-c-aga-taatgaagta--actatttgcta-atac-tt-aataaatg-gtt--
cat-agtg-tgtagttt-t--t-ataaagtgttacc------------------------
------------------------------------------------------------
-------------------------------------------
>DNA2-3_DR|116437
------------------------------------------------------------
------------------------------------------------------------
------------------------------------------------------------
------------------------------------------------------------
--------------------------------attga-gaagaagctgctag-------t
tt-tta-aaaaatatttagaatgcgtaagtaaatgatta---ataaactatta-aaatta
atatttatatatcttattatgtaggcatatatctat---agttac---tttgtatgttaa
taaatact---------caacttcattcagttttgtggcctaatctaaagttaggactat
ttatgctttctaaatcccttataaatgacaattaaaggctcagttaaattctataaagga
aaaa---------ataaaata--------aatga-ctt--tattaatttttatt-cattt
t--aaggtacaaaaat----ctgt---a--tcaaat--aaaaa-ataaaaattttcaagc
ttaac-taaaa-t-aaaatcactgtacagtttaaacattgctaaatgacaatgca-----
--attgtgttata-ctgttaaattcttata--tt-------gttgctgtt---ttattaa
atttg-----------------------------------acttctgttattcagcaatg
tttaaactttacagtaattttac-t-tttttaatacgattgcaaagatgtattgttcatt
tgataccgagcctttaattgtcatttataagggatttataaagctta-aatagtcctc--
ccaagattacatcacaaaa-ttggatgacattgagttaataaagcatttattaacataca
aat--tacatattagtatatgccagaataat-aa--a-atat---aaatgttaatt--tg
aatagtt-tatt-a--atcatttactcacttattctgaatga-tctt---ta-a---aa-
ccc---------------------------------------------------------
------------------------------------------------------------
------------------------------------------------------------
------------------------------------------------------------
---------------------ctg--acta------------------------------
------------------------------------------------------------
------------------------------------------------------------
-------------------------------------------
>DNA2-3_DR|116438
------------------------------------------------------------
------------------------------------------------------------
------------------------------------------------------------
------------------------------------------------------------
------------------------------------------------------------
------------------------------------------------------------
------------------------------------------------------------
------------------------------------------------------------
------------------------------------------------------------
------------------------------------------------------------
------------------------------------------------------------
------------------------------------------------------------
------------------------------------------------------------
------------------------------------------------------------
------------------------------------------------------------
------------------------------------------------------------
------------------------------------------------------------
------------------------------------------------------------
------------------------------------------------------------
------------------------------------------------------------
------------------------------------------------------------
-------------------------------ag-a-atcc-aga-at--ttg-tagc---
----tt-ata-aactgc-t-tacaact--g-t-----------------t-aaagttaat
gttt-taac-aaa-t--taaatg--aactatttgctg-atgc-tc-aataaatg-att--
caa-cgtg-t--------------------------------------------------
------------------------------------------------------------
-------------------------------------------
>DNA2-3_DR|116439
------------------------------------------------------------
------------------------------------------------------------
------------------------------------------------------------
------------------------------------------------------------
------------------------------------------------------------
------------------------------------------------------------
------------------------------------------------------------
------------------------------------------------------------
------------------------------------------------------------
------------------------------------------------------------
------------------------------------------------------------
------------------------------------------------------------
------------------------------------------------------------
------------------------------------------------------------
------------------------------------------------------------
------------------------------------------------------------
------------------------------------------------------------
------------------------------------------------------------
------------------------------------------------------------
------------------------------------------------------------
------------------------------------------------------------
-------------tgt-ga-ct-gtaagtcatg-a-atag-agt-at--ttg-tatt-tg
ca-gtt-ata-aactgc-t-tactaac--a-tct------a-tta-atgt-agagttaat
tctt-ag-t-aga-taataaatt-----aattttcta-attt-tt-aataaatt-att--
tat-attg-t--------------------------------------------------
------------------------------------------------------------
-------------------------------------------
>DNA2-3_DR|116440
------------------------------------------------------------
------------------------------------------------------------
------------------------------------------------------------
------------------------------------------------------------
------------------------------------------------------------
------------------------------------------------------------
----------------------------------------gttac---tgtgtatgttaa
taaatgtttta----------ttcttgctgttttgtgagctcatctaaagtgaggattac
ttatgcatt--acatgtcttattcatgacagctaaaggct--------------------
------------------------------------------------------------
------------------------------------------------------------
------------------------------------------------------------
------------------------------------------------------------
------------------------------------------------------------
------------------------------------------------------------
------------------------------------------------------------
------------------------------------------------------------
------------------------------------------------------------
------------------------------------------------------------
------------------------------------------------------------
------------------------------------------------------------
------------------------------------------------------------
------------------------------------------------------------
------------------------------------------------------------
------------------------------------------------------------
------------------------------------------------------------
-------------------------------------------
>DNA2-3_DR|116441
------------------------------------------------------------
------------------------------------------------------------
------------------------------------------------------------
------------------------------------------------------------
------------------------------------------------------------
------------------------------------------------------------
------------------------------------------------------------
------------------------------------------------------------
------------------------------------------------------------
------------------------------------------------------------
------------------------------------------------------------
------------------------------------------------------------
------------------------------------------------------------
------------------------------------------------------------
------------------------------------------------------------
------------------------------------------------------------
--------------------------------------ataaagcatttattaaaatatt
agt--taactattattatatgcctgaatgat-aa--g-atatgt-aaatgttgaat--tc
aatagtt-tatt-a--atcatttactgactcattctgaatta-tcct---ta-a---aa-
ctcctaaac-tactctt-aaat-acaactgg-tttgaaa-ataatatggtac-ttaattt
agtaatg-aa-aaa-t-a-aa-tca-tt-aac-taagaatg-aaaataca-attaat-aa
acacat-aatataggt-gc-tt-ataagtcaag-a-atag-agc-aa--ttg-tggc-tg
ca-gtt-ata-aactgc-t-tactaaa--g-ttt------a-tta-atgt-agagttaat
gctt-aa-c-aaa-taatgaattc--actagatgcta-atgc-tt-agtaaatg-att--
tta-agtg-t---gtta-t--t-attaagtgtcac-------------------------
------------------------------------------------------------
-------------------------------------------
>DNA2-3_DR|116442
------------------------------------------------------------
----------------------------------------------------------at
------------tgcaaaca------------------------------------tgta
tt-----gtt-ca--a--atac---------tgaa------tt-t---tt----------
-------attgt-------------------ctttaaaatgg------------------
------------------------------------------------------------
------------------------------------------------------------
------------------------------------------------------------
------------------------------------------------------------
------------------------------------------------------------
------------------------------------------------------------
------------------------------------------------------------
------------------------------------------------------------
------------------------------------------------------------
------------------------------------------------------------
---------------------------------atttataaagcata-aatagtcttcat
tttagattaggtcacaaaa-ctgcaggaagttgacttaataaagcatttattaacataca
aa--tgcactattagtgtatgcctgaata---aa--a-agattt-aaatgttgatt--tg
aatagtt-cagt-a--accatttactcatgcattctgaatga-tctt---aa-a---at-
ccacc-aac-tgttctt-aa---ataactgt-tattcaa-ataatgcaatat-gtaatt-
-gtaatg-aa-caa-tta---atat-gt-aac-gaagtatg-aaaccata-attatt-aa
gcacat-tagtaataa-gt-c---------atg-a-atac-aga-at--tta-tagc-tg
ta-ttt-aga-aaatgc-t-tactaaa--g-tct------a-tta-atgt-agagttaat
gctt-aa-c-aga-taatgaatt--cactatttgcta-atgc-tt-agagagta-gtt--
gtt-a-------------------------------------------------------
------------------------------------------------------------
-------------------------------------------
>DNA2-3_DR|116443
-----ggtaacactatataataactgc-------------attttttgagcattagca-a
ataagcaattccttatttgttaagcatttactctacattaa--------------caatt
tataactgcagatacaaatgcttta-ttcttgactta-c-aagcccatt-t-ataatgtg
cttaatgattgaatttttaagg-tttttgtg---atgt-t-tt-ttcattattaaattaa
gtattacattatttacaaacc----agt---tattta-----------------------
----------atcattcagaatgcataagtaaatgatta---ttaaactattg-aaaata
acatttgca--tcttattattcaggcatgtactaat---aattaa---tttgtatgttaa
tgaatgctttattaagtcaactccatctagttttgtgacctaatct--acagagtactat
ttatgctttataaatttctaataaatgacaattaaaggctcagatatatttcaaacagga
aaagag------agagagaaa--------aacga-ctt--tattcatttctatt-cattt
g--aagatacacaattgaaactgt---a--tcaaat--gaaaa-ataaatctttgcaatc
ttatactaaaa-t-aaaattactgtacagtttaaacaccactaaatggcattgaaatgtt
gtatcata--ata-ttgttaaattattata--tt-------gttgtggtt---ttttcca
attttat-------------------gtcgta-gtttgacactcctgttattcagcaatg
tttaaactttacagtaattttac-t-ctttagatgagattgcaaaa--------------
-----------gtgtagtgttcatttcaaagggatttgtaaagcata-aatagtcctcac
tttagattaggtcacaaac-ttggatgaagttaagttaaacaagcatttattaacataca
aat--taactatcagtatatgtct-------------------------gttaatt--tg
ataaatc-tatt-a--atcaattac-tacacattttgaatga-tcct---aa-a---aa-
cctct-aac-cactcat-aaat-acaaatta-tttgtaa-ataatgtgatac-ttaattt
agtaatg-aa-aaa-tt--ta-tca-gt-aac-aaagtatg-aaagtaca-aatatt-aa
gcacat-tataaatgt-gc-tt-tcaagtcaat-a-atag-agc-gt--ttg-tatc-tg
ca-gtt-ata-aactgc-t-tactaat--a-tct------g-tta-aggt-gaagttaat
gctt-aa-c-cag-ttatgagttt--actattcgcta-atgc-tt-aatagatg-act--
cat-agtg-tgtagtta-t--t-ttaaagcattacc------------------------
------------------------------------------------------------
-------------------------------------------
>DNA2-3_DR|116444
------------------------------------------------------------
------------------------------------------------------------
------------------------------------------------------------
------------------------------------------------------------
------------------------------------------------------------
------------------------------------------------------------
------------------------------------------------------------
------------------------------------------------------------
------------------------------------------------------------
------------------------------------------------------------
------------------------------------------------------------
------------------------------------------------------------
------------------------------------------------------------
------------------------------------------------------------
------------------------------------------------------------
------------------------------------------------------------
------------------------------------------------------------
------------------------------------------------------------
------------------------------------------------------------
------------------------------------------------------------
------------------------------------------------------------
-----------------gt-a---taagtcaag-a-ataa-agc-at--ttg-tatt-tg
ta-ttt-aaa-aactgc-t----taac--g-tca------a-tta-atgt-agagttaat
gctt-aa-c-aaa-taaagaatt--cactatttgcta-atgc-tt-aataaatt-att--
cat-atcg-tagtt-----------atagcgttacc------------------------
------------------------------------------------------------
-------------------------------------------
>DNA2-3_DR|116445
----------ggtcttataataactgcacactataaat-aattgtttaagcattttca-a
ctaattaattcataatttgttaagcattgatttgacattataagacatttgtaagtat--
------tttagctacacatgctcta-ttcttgactta-c-aagc--------ataatgtg
cttaatgattgtgtttttacac-tttgttaatga--caaa-at-tttaccatttaaataa
gttgggcattatttagaaatcttt------ggtttta-agagtag---------------
---tag-acattttttttaagaaaacaagtaaatgatta---ataagctatac-aaatta
acattcatacatcttaattttcaggcatatagtaaa---tgttac---tctgtatgctaa
taaatgctttattagcacaatttcatgccgttttgtgatctaatgtaaattgagaactat
ttatgcttcataaaaggatcattaataagggatgtagttgtagttataaactaga-----
------------------------------------------------------------
------------------------------------------------------------
------------------------------------------------------------
------------------------------------------------------------
---------------------------------------------------tta-c--c-
------------------------------------------------------------
------------------------------------------------------------
------------------------------------------------------------
------------------------------------------------------------
---------------------------------c------------c---aa-c------
------------------aaat---------------ta---------------------
---------------------------------------t----------------c-a-
----a---------------tt------------a----------ac-------------
-----t-at---------------------------------ttg----------caaat
gctt-aa-t-aaa-taat----------------------------------t-------
tat-ggtg-tgcagtta-t--t-ataaagttttacc------------------------
------------------------------------------------------------
-------------------------------------------
>DNA2-3_DR|116446
-----ggtaacattttataata-----acactatgaac-catttattaagtattagca-a
atattgactttatcatttgttaagcattaat--------tctaaacattagtaagcagtt
catagcagttcatacaaatgatcta-ttcttgactta---------at-tt-ataatgtg
cttaatgattgtgttttcatat-tttgttaatggttta-t-tt-ttcattactaaattaa
gcattgcatta-ttacaaaccagt-------tattta-ggcatagttg--g-t-----tg
tt-ttt-aggatcattcagaatgagttagtaaatgatta---ataaactatta-acatta
acatgtatatattttataattcaggcacatattaat---agttaa---tttgtatgttaa
taaatgctttattaactcaacttcctccagttttgtgacctaatttaaagtgaggac---
--------tataaatcccttataaatgacaattaaaggctcagttaaattctaaacagga
aaaaag----------aaa-------ataaacta-att--tattaatttctatt-ccttt
g--aatatacacaaatgaaactgc---a--cttcaa--aaaaa-aaaaatcgttggaacc
ttatc-taaaa-t-aaaatgactgtgcaatttaaacattgc-------------------
--atcctatttta-ttgttaaagtattatg--tt-------gttgttgtt---ttatcca
attttat-------------------gtcgaa-ttttgacacttctgttattcagcaata
tttgaactttacagtaattttac-t-ttttagataagattacaaagatgtattgttcatt
tgatacagagccttcgtttgtcatttataagggatttacaaagcata-aatagtcttctc
tttctattaggtcacaaaa-gtgcacaaagttgagttaataaagcatttgtcaacataca
tag--taaccattattatatgcctgaacaat-aa--g-atgtat-aaacattgatt--tt
aatagtt-tatt-a--atcattcaataactcattctgaatga-tctt---aa-a---at-
cttct-aac-tactctt-aaat-acaaatag-tttgtaa-ataatgtgatac-ttaattt
attaatg-aa-aaatt---aa-cca-gt-cac-aaagtttg-aaagtaca-atta-----
----a-----------------------------g-------------------------
-----c-at-------------------------------a-tta---------------
--------t-aaa---------t-------------ggattc--t-a-------------
------------------------------------------------------------
------------------------------------------------------------
-------------------------------------------
>DNA2-3_DR|116447
-----ggtaacactttataatgactacacactataaat-catttattaagcattagca-a
atagtgaactcattatctgttaagcattgactctacattaataagcgttagtaagcagtt
tataactgcagctacaaatgctcta-ttcttgacatt-t-aagcaccta-t-ataatgtg
tttaatgattgtattttcatac-ttagttaatgattta-t-tt-ttcattactaaagaaa
gtattatattatttacaaatc----gtttg-tattta-tgagtagttg--a-gg----gt
tt-tt--aggatcattcagaatgagttagtaaatgatta---ataaactattg-aaatct
aagtttaaatgtcttattattcaggcatatagtaat---ggttac-----tatatgttaa
taaatgctttattaactcaacattatgcagttttgtgacctaatctaaagtgaggactat
tcatgctttataaatcccttataaatgacaaatgaaggctcagttaaattctaaacagg-
-aa-------------gaa------------tga-cat--tattcattcctatt-cattt
a--aagatacacatatgaaactgt---acttcaaat--gaaaa-ataaatctttgcaagc
ttaac-taaaa-t-aaagtcactatagagtttaaacattgc-------------------
--atcttatttta-ttgtttaattattata---------ttgttgttgtt---ttatcca
gttggat-------------------gtcata-ttttgacactcttgttattttttaatg
ttaaagctttacagtaattttac-t-tattag-aaggattgcacagat-taaagttcatt
tgattctgagcctttatttgtcatttataagggatttataaagcatg-aatagtcctcac
tttagattaggtcacaaaa-ctgcatgaagttgagttaataaagcatttattaacatatt
agt--taactattagtatatgcctgaataat-aa--g-aattat-aaaagttgatt--tc
aatattt-tatt-a--atcatttactaactcattctgaatga-tcct---aa-a---aa-
tcctc-aac-tactctt-aaat-acaaacgc-tttgtaa-ataattcgatac-ttaattt
agtaatg-aa-aaa-t-g-aa-taa-tt-aac-taagtatg-aaaataca-atcatt-aa
acacat-catataggt-gc-tt-aaatgtcaag-a-atag-agc-at--ttg-tagc-tg
ca-gtt-aaa-aactgc-t-aactaac--g-ctt------a-tta-atgt-agagttaat
gctt-aa-c-aga-taatgagttt--actatttgcta-atgc-tt-aataaatt-att--
tat-aatg-tgtagtta-t--t-ataaagtgttacc------------------------
------------------------------------------------------------
-------------------------------------------
>DNA2-3_DR|116448
-----ggtaacactttataataactacacactataaat-aatttatttagcattagca-a
atagtgaactcattatctgataagcattaactctacattaataagtgttagtaagcagtt
tataacttcaattacaaatgctcta-ttcttgactta-t-aagcaccta-t-ataatgtg
tttgatgattgtattttcatac-tttgttaatgattta-t-tt-ttcattactaaattaa
gtatcgaattatttacaaact----gtttg-tattta-agagtagttg--a-gg----gg
tt-tt--aggatcattcagaatgagttagtaaatgatta---ataaactattg-aaatca
acatgtatatgtctttttattcaggcatatattaat---ggttac---tatatatgttaa
taaatgctttattaactcaacttcatgcagttttgtgacctaatctaaagtgaggactac
tcatgctttataaatcccttataaattacaaataaaggctcagttatattctaaacagg-
-aa-------------aatt-t---------aaa-t----------tttttctt-cattt
a--aaggtacacaaatgaaactgt---acttcaaat--gaaaa-ataaatctttgcaatc
ttatc-taaaa-t-agaatcactgtagagtttaaacattac-------------------
--atcttattata-atgttaaattattata---------ttgttgttgtt---ttatcca
gttggat-------------------gtcata-ttttgacactactgttattttgcaatg
tttaaactttacagtaattttac-t-ttttag-aaagattgcacagat-tatcgttaatt
tgatagtgaggctttaatagtcatttataaggcatttataaagcata-aacagtgctcac
tttagattaggtcacaaaa-cggcatgaagttgagttaataaagcatttactaacatatt
agt--taactattagtatatgcctgaataat-aa--g-acatat-aaatgttgatt--tc
aatagtt-tatt-a--atcatttactaactcattctgaatga-tcct---ga-a---aa-
acctc-aac-tactatt-aaat-acaaacag-tttgtaa-ataatttgatac-ttaattt
agtaatg-aa-aaa-t-a-aa-tca-tt-aac-agagaata-aaaataca-attatt-aa
ccacat-tatatatgt-gc-tt-ataagtcaag-a-atat-agc-at--ttg-tagc-tg
ca-gtt-ata-aactgc-t-tactaaa--g-ttt------a-tta-atgt-agagttaat
actt-aa-c-aga-taataaattc--acta--------atgc-tt-aataaaag-att--
tat-agtg-tgtagtta-t--t-ataaagtgttacc------------------------
------------------------------------------------------------
-------------------------------------------
>DNA2-3_DR|116449
------------------------------------------------------------
------------------------------------------------------------
------------------------------------------------------------
------------------------------------------------------------
------------------------------------------------------------
------------------------------------------------------------
------------------------------------------------------------
------------------------------------------------------------
------------------------------------------------------------
------------------------------------------------------------
------------------------------------------------------------
------------------------------------------------------------
------------------------------------------------------------
------------------------------------------------------------
------------------------------------------------------------
------------------------------------------------------------
------------------------------------------------------------
------------------------------------------------------------
------------------------------------------------------------
------------------------------------------------------------
------------------------------------------------------------
-------------tgt-ac-tt-ataaatcaat-a-acac-acc-gt--att-tgt----
-a-ttt-ata-aactgc-t-tactaa-----ttt------g-tca-atgt-agagttaat
gcta-aa-c-aaa-tgatgaatt---attagttgcta-atgc-tt-aataaata-gtt--
tat-aatg-tgcagt-t-t--t-ttaaagtgttacc------------------------
------------------------------------------------------------
-------------------------------------------
>DNA2-3_DR|116450
------------------------------------------------------------
------------------------------------------------------------
------------------------------------------------------------
------------------------------------------------------------
------------------------------------------------------------
------------------------------------------------------------
------------------------------------------------------------
------------------------------------------------------------
------------------------------------------------------------
------------------------------------------------------------
------------------------------------------------------------
------------------------------------------------------------
------------------------------------------------------------
------------------------------------------------------------
------------------------------------------------------------
------------------------------------------------------------
------------------------------------------------------------
------------------------------------------------------------
------------------------------------------------------------
------------------------------------------------------------
------------------------------------------------------------
-----t-taagact------------------------ag-agc-at--ttg-tagc-tg
ta-gct-ata-aactgc-t-aactaat--g-tct------a-tta-atgt-agagttaat
actt-aa-c-aga-tacgaattt--gactatttgcta-atgc-tt-aataaatg-att--
tat-attg-tgtaat---------------------------------------------
------------------------------------------------------------
-------------------------------------------
>DNA2-3_DR|116451
------------------------------------------------------------
------------------------------------------------------------
--------------------------------atttg-a-tactgagt-ct---------
-----------------------------------tta-a-tt-gtcatttacaaagcat
aaacagtgctctct-----ttcgg-------tcacaa-aac-------------------
------------------------------------------------------------
---------------------------------------tgcataa---agttgagttaa
taaagcatttgttaacata-----------------------------------------
------------------------------------------------------------
------------------------------------------------------------
------------------------------------------------------------
--------------------------cataataac-------------------------
------------------------------------------------------------
------------------------------------------------------------
------------------------------------------------------------
------------------------------------------------------------
------------------------------------------------------------
-------------------tatctgaacaat-aa--g-atatat-aaatgttgatt--tc
aatagtt-tatt-a--atcgtttactaactcattctgaatga-ttc---taa-a---ag-
ccacc-aac-tactttt-aaat-acaaatag-tttgcaa-ataacgcaatac-tgacctt
agtaatg-aa-caa-tta--a-taatgt-aat-aaagtata-aaaacaca-acca-----
--gcac-attaaatgt-gc-tt-ataagtcaag-a-atac-agc-at--gtg-tagc-tg
ta-ttt-ata-aactgc-t-aactaac--g-ttt------a-tta-atgt-agagttaat
cctt-aa-c-aaa-taattaatt--aaccatttccta-atgc-tt-aatagatg-att--
cat-agta-tgtagtta-------taaagtgttac-------------------------
------------------------------------------------------------
-------------------------------------------
>DNA2-3_DR|116452
-------------------------------t---------------agg----------
------------------------------------------------------------
-at---------tgcaaa-------------ga---------------------------
-----------------------------------------tc----attg---------
-------ttcatttgat---------------------a---------------------
-----------------caaagc----------------------c--------------
------------------tttaa------t-----------t-------------gtt--
----c---tcact-------ttt-----gatt-------------t--------------
----gg------------t---gca-----------------------------------
------------------------------------------------------------
-----------------------------------------------------tgc----
--------a---------------------c-----------------------------
--------------a------a--a-----------------------------------
-----------------------------------------a------------------
-------ttaaa---------g-----tt-------------------------------
----------------------a--------------ataaaaaaa-------t------
------t---------------------------attaac-atgtatgtata-----gta
-------aacattactatatgcctgaataat-aa--g-atattt-aaacattgatt--tc
agtagtt-tattaa---taaattactaatccattctgaatta------------------
-tcta-aac-aactcct-aaat-acaaatgg-tttgtaa-ataatgcaatat-ttaattt
agtactg-aa-aaa-t--caa-tca-gt-ccc-aaataatg-aaagtgca-gttatt-aa
------------------------catgtcaag-a-atg-gagc-at--ttg-tagc-tg
ta-ttt-ata-aactgc-t-tactaac--g-ttt------a-tta-atga-aaggttaat
gctt-aa-c-aaa-ttatgaatt--cactctttgcta-atgc-tc-aataaact-att--
aat-agag-tgtggtta-t--t-ataaagtgttac-------------------------
------------------------------------------------------------
-------------------------------------------
>DNA2-3_DR|116453
------gtaacaccttagaataactacacactatgaac-catttattaagcattagca-a
atagtgaattcattatttgttaagcat----------------aaactctacaagcagtt
tataactgcagctacaaatgctgta-ttcgtgactta-c-aaccacatc-t-ataatgtg
cttaatagctgtactttcatac-tttgttaatgattta-t-tt-ttcattactgaattag
gtattgtattatttacaaaccaga-------tattta-agcattgtta--g-ct----gt
tt-tt--aaaatcattcagaataagttagtaaatgatta---ataaactatta-aaataa
ac-tttataattcttattattctggcatataataat---cgttaa---tttgtatgtaaa
taaatgcttcattaagccaacgttatgccgttttgtaacctaatcgaaagtgaggattat
gtatgctttataaaaacc-tataaatggtaattaaaggcttagttaaattctaaacgga-
aaaaa----aataaataaat------------ga-cat--tattgagttctatta-gttt
a--aagagatacaagtgaaactgt---acttcaaac--aaaaa-ataaatatttccaacc
ctaac-aaaag-c-taaagtactttacagtttaaacatcac-------------------
--atcttattata-ttgttaacttattatatgtt-aatattgctgttgtt---ttatcca
attttat-------------------attgta-ttttgacactcctgttattcagcaatg
tttaaactttacagtaattttac-t-ttttagatgagattgcaaagat-tattgttcatt
tgataccaagcctttaattggtatttataaggga-tgagaaagcata-aatagtcctcat
tttagaatagttcacaaaa-ctgcatgaagttgagttaataaagcatttattaatataca
tag--taaccattactatatgcctgaataat-aa--g-atatat-aaatgttgatt--tc
aatagtt-tatt-a--atcgtttactaactcattctgaatta-tctt---aa-a---aa-
ccacc-aac-tactctt-aatt-aaaattaa-ct---aa-ataatgcagtag-ttaattt
agtaatg-aa-aaa-t-a-aa-tca-tt-aac-aaagtatg-aaagtaca-attatt-aa
gcacat-tataaatgt-gc-tc-ataagtcaag-a-atac-agc-at--tc---------
-----t-gc---------t-tactaac--g-ctt------t-tta-atgt-aaggttaat
gctt-aa-c-aaa-taatgaattc--------tgcta-atgc-tt-agtaagtg-att--
cat-agtg-tgtggtta-t--t-ataaagtgttac-------------------------
------------------------------------------------------------
-------------------------------------------
>DNA2-3_DR|116454
------------------------------------------------------------
------------------------------------------------------------
------------------------------------------------------------
------------------------------------------------------------
------------------------------------------------------------
------------------------------------------------------------
------------------------------------------------------------
------------------------------------------------------------
------------------------------------------------------------
------------------------------------------------------------
------------------------------------------------------------
------------------------------------------------------------
------------------------------------------------------------
------------------------------------------------------------
------------------------------------------------------------
------------------------------------------------------------
------------------------------------------------------------
-----------------------------------------tat-aaatgttgatt--tg
aatagtt-tatt-a--atcgtttactatctcattctgaatga-ttc---taa-a---ag-
ccatc-aac-tactctg-aaac-acaaatgg-tttgtaa-ataatgcaatac-tgatttt
agtaatg-aa-caa-ttt--a-taa----gtc-aaagtatg-aaaacaca-atca-----
-------tttaaatgt-gc-tt-ttaagtaaag-a-atac-agc-at--ttg-tagc-tg
ca-gtt-ata-aactgc-t-cactaac--a-tct------a-tta-atgt-agagttaat
gctt-aa-c-aaa-tgatgaatg--aactatttgcta-ataa-tt-aatagatg-att--
cat-attg-tgcagtta-t-----tatagtgttac-------------------------
------------------------------------------------------------
-------------------------------------------
>DNA2-3_DR|116455
-----ggtaacacttcataataactacacactatgaat-catttgttaagcattagta-a
atagttatttaattatttgttaagtattaactc-----taataggcattaataagcactt
tataaatacagccacaaatgctata-ttcttaaattg-t-a-------------------
---attaattacattttcatac-tttgttaatgattcttt-tt-ttcattaca----taa
gtattgcattatttacaaacc----agt---tattta-agaataggtg--gtggt----t
tt-ttc-cagatcattcagaatgtaaaagtacattatta---ataaactattc-aaat-a
acattcatatatcttattattcaggcatatactatt---agttta---tttatatattaa
taaatgctttattaactcgacttcatccagttttgtg-----acctaaagtgaggactat
ttatgctttataaatcccttataaatgacaactaaaggctcagttatattccgaacaggg
aaaa---------agagcatg--------aacta-ttt--cattcatttctatt-tattt
a--ttgatacacaattgaaact-----a--tcaaatg---aaagaaaaatctttgcaacc
ttatc-taaaa-t-gaagttactgtacagtttaaactttgctaaataacactgaaatgtt
atatcataat--------------------------------atattgtt---ttatcca
attttattcaattgtatttattgctaattgta-ttttgacatttctgttattcggtgatg
tttaaagtttacagtaattttat-ttttttagattagattgcaaacatttattgttcatt
tgatacccagcttttaattgtcatttataagagatttataaagcaaa-aatagt-ctcac
tttagattaggtcacaaaa-atggatgaagttgagtcaataaagcatttattaacataca
tag--taaccattactatatgcctgaataat-aa--g-atatat-aaatgttaatt--tg
aatagtt-catt-a--ataatttactaactcatgctgaatga-tctt---aa-a---aa-
ccacc-agc-tacacat-aaat-acaaatgg-tttgtaa-ataatgcaatac-tgaattc
agtaagg-aa-caa-tt--aa-taa-aa-agc-aaattatg--aaataca-atcatt-aa
gcacat-tttgagctt-a-----------taac-a-gc-------at--ttg-tagc-tg
ta-ttt-ata-aagtgc-t-tactaat--g-tct------a-ata-atgt-agagttaat
gctt-aa-c-aga-taattaatta--actatttgtta-atgt-tt-tgctaatg-a----
-----ttg-tgtagtta-t--t-ataaagagttacc------------------------
------------------------------------------------------------
-------------------------------------------
>DNA2-3_DR|116456
-----ggtaacacttt---ataactacaaactataaat-catctattaagcattagca-a
atagataattcattatctgttaagcattagctctacattaatagacagtagtaagtagtt
tataaatacagctacaaatgctgag-ctcttgactta-t-gagcacact-t-aaaatgta
cttaatgattgtattttcgtac-tttaattattat----t-ta-ttcatta----attta
gtattgcattatttaaaaacttgt-------ta-taa-agagtagttg--gt-g----tt
tt-tt-----atcatttagaatgagttagtaaatgttta---aaaagctattc-aaatta
acatttctgaatcttcttattcaggcatatactaat---agttac---tttgtatgttaa
taaatgctttatt-actaaacttcatccggttttgtgacctaatctaaaataaggactat
gtatgctttataaattct------------------------------------------
------------------------------------------------------------
------------------------------------------------------------
------------------------------------------------------------
------------------------------------------------------------
------------------------------------------------------------
------------------------------------------------------------
------------------------------------------------------------
------------------------------------------------------------
------------------------------------------------------------
------------------------------------------------------------
------------------------------------------------------------
------------------------------------------------------------
------------------------------------------------------------
------------------------------------------------------------
------------------------------------------------------------
------------------------------------------------------------
------------------------------------------------------------
-------------------------------------------
>DNA2-3_DR|116457
------------------------------------------------------------
------------------------------------------------------------
--------------------------ttcttgatgca-c-aagcaca--tt-ataatatg
cctaataattgtattttcatac-tttgttacagat-taat-tt-tttactactaaaataa
gcagtgcattatatacaaaccttt------gtattta-agagtag---------------
---ttt-gtggtcatttagaataagtaagtaaatgatta---tta--ctattc-aaatca
acatttatatatattattaattaggcatatagtaat---agttac---tctgtatattaa
taaatgctttattaacacaactttataaagttttgtgatttaatatgtgaagaagcctat
ttatgcttaata-----------aatgacaactgagatctcagttatattct--------
------------------------------------------------------------
------------------------------------------------------------
------------------------------------------------------------
------------------------------------------------------------
------------------------------------------------------------
------------------------------------------------------------
------------------------------------------------------------
------------------------------------------------------------
------------------------------------------------------------
------------------------------------------------------------
------------------------------------------------------------
------------------------------------------------------------
------------------------------------------------------------
------------------------------------------------------------
------------------------------------------------------------
------------------------------------------------------------
------------------------------------------------------------
-------------------------------------------
>DNA2-3_DR|116458
-----ggtaaca--ttataatatctacccactatgaccc-atttgttaagtattagcat-
ctagtaaattcattatttgttaagcattaactttacattaataggcgttagtaagcagtt
--taactgcagctacaaatgctcgattttatgactta-t-aaccacatt-t-ataatgtg
cttcatgattgtattttcatac-ttggt-aatgatt-tat-tg--tcgtgactaaattaa
gtattgcattacttacaaac----tagt---tattta-agcatagctg--gttgtttttt
tt-tta-aagat-------aatgagttagtaaatgatta---ataaactattc-aaatga
ccatttataattctaattattcaggcacatagtaat---agttaa---tttgcatgttaa
taaatgctttattaactcaacttcttccagttttgtgacctaatct--agtgaggactat
ttatgctttataaatcccttataaatgacaattaaaggc---------------------
--------------------a--------cgcta-aat--taatcattcctatt-cgtat
g--aagataaacaaatgaaa-------att--gaatg-aaaaa-ataaatctttgcaacc
ttatc-taaaa-t-aaaattactgtacagtttgaacgttgc-------------------
--atctttttata-ttgttaaatttttata--tt-------gttgttgtt---ttattaa
attttat-------------------gttgta-tttcgacactcctgttattcagcattg
tt-------------------------------taagattgcaatgat-aattgttcatt
ttataccaaacctttaatagttgtttgtaagggatttataaagc-----atagtcctcac
tttag-----------aaa-ctggataaagttgagttaaaaaagcatttattaacataca
aat--taaccattgatatatgcctgaatatt-aa--g-atatat-aaacgttgatt--tc
aatagtt-ta------atcatttactaactcattctgaatga-tctt---aa-a---aa-
tcacc-aac-tactctt-aaat-acaaaggg-tttgaaa-ataatgcaacac--------
---------------------------------------t---------------g----
------------------------------------------------------------
-----t-at---------t-tagtaat--g----------a---a---------------
-----------aa--a------t------a------a-atcc-tt-----aac-------
------------------------------------------------------------
------------------------------------------------------------
-------------------------------------------
>DNA2-3_DR|116459
------gtatctctttattatagctacacaatgtgaat-catttattaaccattagct-a
acagtgaattcattacctgttaagcattaactctacattaatagatgttagtaagcagtt
aattattgtggctatatatatatat-atatatataca-t-acatacata-c-ataatgtg
cttaatgattgtattttcatag-tttgttaattat-aa-t-tt-tttattactaaattaa
ttattgcactattaacaaatc----agt---tatttg-agagaagttt--c-tg----gt
tt-taa-aagattattgagaatgcataaataaatgttta---ataaactattt-aaatta
acatttattgttcttactattcaggcatatattaat---ag-taa---tttgcatgttca
caaatgctttattaactcaacttcatccagttttgtcacctaatc------aaagactat
ttatgctttataaatccctaataaatgacaattgaaggctcagttatagtctaaacagg-
-aa-------------caaa-agacagtaaatga-ctt--aattcatttctgtt-tgttt
g--aagatacacagatgaaaccgt---a--tcgaat--g-aaa-atgaatctttgcaatc
ttatg-taaag-t-gaaatgactgtgcagtttaaacgtcactaaataacattgaaaagtt
gcatcataatata-ttgttaaattattata------ttgttgttgttgtt---ttatcca
attgttt-------------------gttgtg-ttttgacactcctgttattcagtaatg
tttaaactttacagtcattttac---ttttagataggattgcaaagatgtattgttcatt
tgatattgagcctttaattgtcatttatcacggatttataaagctta-aatagccctcgc
tttagattaggtcacaaaa-caggataaggctgagttaattgagcatttattaacataca
cat--taactattagtatatgcctaaataat-aa--t-atataa-agatgttgaat--ta
aatagtt-tatt-a--gttatttactcactcatcatgaatga-tctt---aa-a---aa-
aaaaa-cac-aactatt-aaat-acaaatga-tttgtaa-ataatgcgatac-taaattt
tgtcatg-aa-aaa-t---aa-tca-tt-aaa-aaagtatg-aaagtaca-atcatt-aa
gaagat-tataaatgt-gc-tt-ataagtcaaa-a-acag-agc-at--ttg-tttc-tg
ca-gtt-ata-aactgc-t-tataaat--g-tct------a-tta-atgt-agaggtaat
gctt-aa-c-aaa-taatgaattc--actatttgcta-atgc-tt-aataaatg-att--
cat-agtg-tgtagcta-t--t-ataaagtgttac-------------------------
------------------------------------------------------------
-------------------------------------------
>DNA2-3_DR|116460
-----ggtaacactttgtaata---acacactatgaat-catttattaagcattagca-a
atagttaattccttatcttttaagcagtaactctacattaataaatgttagtcagcagtt
tataactgcagatacaaatgctgta-ttgttgactta-t-tagcacat-atgctaatgtg
c-cagtaattgtactttcacattttaatta-----t---t-tt-ttcatgactaaattaa
ttattccatcatttacaaaccagt-------taatta-agagccgttgctg-------gt
tt----taaaattattcagaatgtatgagtaaattatta---ataa--------------
---tt-------------attcaggcatatattaat---aatt---catttgtacattta
taaatggtttatt-----aacttcatccagttttg-gacctaatctaaagtgaggactat
ttatgctttagaaatcccttttaaatgacaattaaaggctcggttatattctaaataagc
-aaa------------aaata--------att---ttt-ttagtcatttctgtt-cattt
g--aagacacacaaagaaatgtgta-----tcaatt--gaaaa-ataaatctttgcagtc
taat--taaag---aacattactgtacactttaaacattgataa------------atgt
ttatcataatata-ttcctaaattattata-------------tgttgtt---ttgttca
atttaat-------------------gttatt-ttttgacactcctgttatttagcaatg
tttaaacttcacagtcattttac-t-ttttagataagattgccacgatgtattattcatt
tga------gcttttaataatcatttataagggatttataaagcatg-aataatcctcac
tttagattaggtcacaaaa-cagaatgaagctgatttaataaagcatttataaacatgca
tat--tagctattaatatatgtcttaataat-aa--------at-aaatgttgaat--tg
aatagtt-tatt-a--atcatttactcactcattctcaatga-tcttt--aa-aa--aa-
------aac-aactatcaaagtga--------tttgtaa-ataatgcgatac-ttaattt
agtcatg-aa-aaatt---aa-tca-gt-aac-aaagtatg-aaagtaca-attatt-aa
gcac-----------------------------------------at-------------
-----t-gt--aactgt------------g-ttt--------tca---------------
--------c-a----a------t------a--tgcta-atgc--t-aatagatg-att--
cat------tgtagtta-t--t-ttaaagtgttaccaa----------------------
------------------------------------------------------------
-------------------------------------------
>DNA2-3_DR|116461
------------------------------------------------------------
------------------------------------------------------------
------------------------------------------------------------
------------------------------------------------------------
------------------------------------------------------------
------------------------------------------------------------
------------------------------------------------------------
------------------------------------------------------------
------------------------------------------------------------
------------------------------------------------------------
------------------------------------------------------------
------------------------------------------------------------
------------------------------------------------------------
------------------------------------------------------------
------------------------------------------------------------
------------------------------------------------------------
------------------------------------------------------------
-------------------tggctgaataat-aa--g-a--tat-aaatgctgatt--tg
-----------t-a--atcatt----------------acat-attc-taaa-a---aa-
cctgc-agc-tactctt-aaat---aactgc-tttttaa-ataatgcaatac-ttaattt
agtattg-ac-aaa-ttc--a-tca-tc-aac-aaagtatg-aaaacaca-atcatt-at
gcacat-tatgcaagt-------------taag-a-acac-agc-at--tcg-taga-cg
ta-gtt-ata-aactgt-t-tactaat--g-tat------a-tta-atgt-agagttaat
gctt-ca-c-aaa-tgattaatt--aactatttgcta-atgc-tt-aataaatg-att--
cct-agtg-tgcagttg-t--t--------------------------------------
------------------------------------------------------------
-------------------------------------------
>DNA2-3_DR|116462
-----ggtaaaactttataataactacacactataaat-catttattaagcattagca-a
atagtgaactcattatctgttaagcattaactctacattaataaacgttagtaagcagtt
tataactgcagctgcaaatgctgta-ttcttgattta-t-tagcaccc----acaatgtg
cttaataattgtattttcatac-ttagttaatgattta-t-tt-ttcattactaaattaa
gtatcgcatcacttattaatcag--gcata-tattaatatattaataa--a-tg----ct
ttattacaggataattcaaaatgagttagtaaatgattg---acaaactattg-aaatca
acgtttatatgtcttattaatcaggcatatattaat---ggttac---tatgtatgttaa
taaatgctttattaactcaacttcatgcagttttgtgacctaatct--agtgaagactat
ttatgctttataaatcctttataaatgacaaataaaggctcagttaaattctaaacagg-
-aa-------------aaa------------tga-cct--tccttat--------cattt
a--aagatacacaaatcaaactgt---actttaaata-------------------aacc
ttatc-t-aaa-taaaaatcactgtagagtttaaacattgc-------------------
--atc-------ttttgttaaattattata--t----tgttgttgttgtt---ttatcca
gttggat-------------------gtcgta-ttttgacactcctgttattcagcaatg
tttaaactttacatcaatttaac-t-ttttagataagattgccaagat-tattgttcagt
tgattctgagcctttatttgtcgtttataagggatttataaagcata-aatagtcctcat
tttagattagctcacaaaa-ctgcctgaagttgagttaataaagcatttatgaa-atatt
agt--taactattagtatatgcctgaataat-aa--g-atatat-aaatgttgatt--tc
aatagtt-tatc-a--atcatttactaactcattttgaatta-tcct---aa-a---aa-
ccctc-aac-tacgctt-aaat-acaaatgg-tttgtaa-ataaagcgatac-ttaattt
agtaatg-aa-aaa-t-a-aa-tca-tt-aac-taagtatg-aaaataca-attatt-aa
gcacat-tatataggt-gc-ta-ataagtcaag-a-atac-agt-at--ttg-cagc-tg
ca-gtt-ata-aactgc-t-tactaaa--g-ttt------a-tta-atgt-agag-taat
gctt-aa-c-aaa-taatgaattc--aatagatgcta-atgc-tt-agtaaatg-att--
cat-agtg-tgtagtta-t--t-ataaagtcttacc------------------------
------------------------------------------------------------
-------------------------------------------
>DNA2-3_DR|116463
------------------------------------------------------------
------------------------------------------------------------
------------------------------------------------------------
------------------------------------------------------------
------------------------------------------------------------
------------------------------------------------------------
--------------------------------taat---agttca---tttgtataataa
taaatgctttattagctcaacttcatccacttttgtgacct-----aaagtgagaattat
ttatgctttctaaatcccttataaatgacaattaagggctcggttaaattctaaacaggg
aaaaaa------ta----------------acga-cat--tattcattcctatt-cgttt
t-agagaaacgcaagtgaaactgt---actccaaat--gaaaa-ataaatctttgcaacc
ttatg-taaaa-t-aaaattactgtgcagtaaaaac---------------------att
gcatcttattata-ttgttaaatgattata--tt-------gttgttgtt---ttatcca
agttgat-------------------gtcata-ttttgacaccactgtcattcagcaatg
tttaaactttacagtcattttac-t-ttttagatagtattgcaaag-cttattgttcatt
tgatactgagcctttaattgtca-----------tttataatgcata-aatagtcctcac
tttagattagctcacaaaa-ctgcttaaagttgatttaataaagcatttattaacataca
tag--taaccattact--atgtctgaataat-aa--g-agatat-aaacattaatt--tc
aatagct-tatt-a--atcatttacttactcattctaaatta-tctt---aa-aa-----
ccacc-aac-tactctt-aaat-acaaatgg-tttgtaa-atattgcagtac-ttaattt
agtaatg-aa-aat-tt--aa-tta-tt-aac-aaagtatg-aaagtaca-attatt-c-
--acat-tataaacgt-gg-tt-gtaagtcaag-a-atag-agc-at--ttg-tatc-tg
ca-gtt-ata-aactgc-t-tactcac--a-ctt------a-ttt-atgt-agagtgaat
----------------atgaattc--actagatgcta-atgc-tt-aataaatg-ctt--
cat-agtg-tgtagtta-t--t-gtaaagtgttacc------------------------
------------------------------------------------------------
-------------------------------------------
>DNA2-3_DR|116464
------------------------------------------------------------
------------------------------------------------------------
------------------------------------------------------------
------------------------------------------------------------
------------------------------------------------------------
------------------------------------------------------------
------------------------------------------------------------
------------------------------------------------------------
------------------------------------------------------------
------------------------------------------------------------
------------------------------------------------------------
------------------------------------------------------------
--------------------aatta-----------------------------------
------------------------------------------------------------
-------t----------------------------------------------------
------------------------------------------------------------
------------------------------------------------------------
------------tagtatatgcctta----------g-aaatat-aaatgttaatt--tt
gatagtt-tgtt-t--atcatttactaactcattcagaatga-tctt---aa-a---aa-
caacc-aac-tactctt-aaat----------------a-ataatgtgatac-ttaattt
agtaatg-aa-aaa-t-a-aa-tca-tt-aac-aagatatg-aaagtaca-agtatt-aa
gcacat-tataaatgt-gt-at-----------------------gt--ttg-tatc-tg
ca-gtt-ata-aactac-t-aactaac--g-ttt------a-tta-atgt-agagttaat
gctt-aa-c-aga-taatgtattc--actatttgcta-atgc-tt-aataaatg-ctt--
cat-aatg-tttag-ta-t--t-ataaagtgttacc------------------------
------------------------------------------------------------
-------------------------------------------
>DNA2-3_DR|116465
------------------------------------------------------------
------------------------------------------------------------
------------------------------------------------------------
------------------------------------------------------------
------------------------------------------------------------
------------------------------------------------------------
------------------------------------------------------------
------------------------------------------------------------
------------------------------------------------------------
------------------------------------------------------------
------------------------------------------------------------
------------------------------------------------------------
------------------------------------------------------------
------------------------------------------------------------
------------------------------------------------------------
------------------------------------------------------------
------------------------------------------------------------
----------------------------------------------------aatta---
------------------------------------------------------------
------------------------------------------------------------
------------------------------------------------------------
------------------------------------------------------------
-----t-aga-tattgc-t-tactaat--g-tct------a-tta-ttgc-agagctaat
aatt-ac-c-aga-taatgaatta--actacttggta-atgc-tt-aataaatg-att--
aat-agtg-tatagtta-t--t-ataaagtgttacc------------------------
------------------------------------------------------------
-------------------------------------------
>DNA2-3_DR|116466
-----ggtaacactttataataactacacactataaat-catttattaagcataagca-a
agagtgaattcattatctgtcaagcattaactctacattaataagcgttagtaagcagtt
tataactgcagctacaaatgctgta-ttcttgactta-c-aaacatatt-t-atactgtg
cttaataatt-tacttttatac-tttgttaatgattta-t-tt-ttcattactaaattaa
gcattgcattatttacaaacc----atttg-tattga-agagtagttg--a-gg----gg
tt-tt--aggatcatttagaatgagttagtaaatgatta---ttaaacaatgg-aaatca
acgtttatatgtcctattattcaggcatattttaat---ggttaa---tttgtatgttca
taaatgctttattaactcaacttcatgcagttttgtgacctgatctaaagtgaggactat
ttatgctttataaatcccttataaatgacaaataaaggctcagttaaattctaaacagg-
-aa-------------aaa------------tga-cat----------------------
---aaaatattcaaatgaaactgt---acttcaaat--aaaaa-ataaatctttgcaacc
ttatc-taaaa-tcag------tgtagagttttaacattga-------------------
--atcttattata-ttgttaaattattata--t----tgttgttgttgtt---ttatcca
gttggat-------------------gttgga-ttttgatactcctgttattcagcaatg
tttaaactttacagtaattttac-t-ttttagataagattgcaaagat-ttttgttcatt
taattctgagcttttaattgtcatttataaggaatttataaagcata-aatagtcctcac
tttagattagctcacaaaa-ctgcatgaagttgagttaataaagcatttattaacatatt
agt--taactattaatatatgcctgaataat-aa--g-acatat-aaatgtcgatt--tc
aatagtt-tatt-a--atcatttactaactcatttcgaattt-ttct---aa-a---ac-
tcctc-aac-tactctt-aaac-acaactgg-tttgtaa-ataatgcgatac-ttaattt
agtaatg--a-aaa-t-a-aa-tca-tt-aac-aaagtatg-aaaataca-actaat-aa
gcatgt-tatataggt-gc-tt-ataagtcaag-g-atag-agc-at--ttg-tagc-tg
ca-ttt-ata-aactgc-t-tattaat--g-ttt------a-tta-aagt-agagttaat
gctt-aa-c-aaa-taatgaattc--actagatgcta-atgc-tt-agtaaatg-att--
tat-agtg-tgtagtca-t--t-ataaagtgtta--------------------------
------------------------------------------------------------
-------------------------------------------
>DNA2-3_DR|116467
------------------------------------------------------------
------------------------------------------------------------
------------------------------------------------------------
------------------------------------------------------------
------------------------------------------------------------
------------------------------------------------------------
--------------------------------------------------------tt--
ttaa--------------at----------------------------------------
-----------a------------a------------------t----------------
------------------------------------------------------------
------------------------------------------------------------
------------------------------------------------------------
------------------------------------------------------------
------------------------------------------------------------
------------------------------------------------------------
----------------------a-------------------------------c-----
---------------------------a----------ata-----ct-------taact
---------------ta-gta-----atg------------aa--aa-------------
------t-tatt-a------ttcgc------a----------------------------
------------------------------------------------------------
aagaatg--a-aaa-tac-ag-tca-tt---------------aa--acctattat----
----at------atgt-gc-tt-ataagtcaac-a-ata-tagc-tt--ttg-tagc-tg
ta---t-at--aactga-t-tactaat--g-tct------a-tca-atgt-agagttaa-
gttt-aa-c-a-------------------------------------------------
------------------------------------------------------------
------------------------------------------------------------
-------------------------------------------
>DNA2-3_DR|116468
------------------------------------------------------------
------------------------------------------------------------
------------------------------------------------------------
------------------------------------------------------------
------------------------------------------------------------
------------------------------------------------------------
------------------------------------------------------------
------------------------------------------------------------
------------------------------------------------------------
------------------------------------------------------------
------------------------------------------------------------
------------------------------------------------------------
------------------------------------------------------------
------------------------------------------------------------
------------------------------------------------------------
------------------------------------------------------------
------------------------------------------------------------
------------------------------------------------------------
------------------------------------------------------------
------------------------------------------------------------
------------------------------ac-aaagcatg-aaaataca-attatt-aa
gcacat-tataaagtt----------tataaat-g-cttt-agc-at---------t-tg
ca-ttt-ata-aactgc-t-tattact--g-tct------c-ata-atgt-agacttaat
actc-ag-t-aaa-gtagtaagt--aataatttgcta-atgc-tt-ataaaatg-act--
tct-agtg-tgtagcta-c--c-ata----------------------------------
------------------------------------------------------------
-------------------------------------------
>DNA2-3_DR|116469
------------------------------------------------------------
------------------------------------------------------------
------------------------------------------------------------
------------------------------------------------------------
------------------------------------------------------------
------------------------------------------------------------
------------------------------------------------------------
------------------------------------------------------------
------------------------------------------------------------
------------------------------------------------------------
------------------------------------------------------------
------------------------------------------------------------
------------------------------------------------------------
------------------------------------------------------------
------------------------------------------------------------
------------------------------------------------------------
---------------------------------agttaataaagcatttat-----aacc
---t-tataaattagtatttgccctaatgat-a-----atatat-aaatgttgatt--tg
aatagtt-tatt-a--atcatctactaactcattctgaataa-tgtt-----aa---a--
-cctc-aac-tactcta-aa---acaaatg-atttataa-atgatgcgatac-ttaatta
agtcatg-ac-aaa-tta--a-tca-ct-tgc-ag--tatg-aaagtaca-gtcatt-ca
gcacct-tatacacgt-gc-tt-ctaagtcaat-a-gtag-agc-at--ttg-tatc-tt
ca-gtt-ata-aactgt-t-tactgat--a-tct------g-cta-atgt-atagttaat
gctt-at-c-tgt-taatgaatt--cagtatttgcta-atgc-tt-cataaatg-att--
tat-tgtg-tgtagttg-t--t-ataaagtgctacc------------------------
------------------------------------------------------------
-------------------------------------------
>DNA2-3_DR|116470
------------------------------------------------------------
------------------------------------------------------------
------------------------------------------------------------
------------------------------------------------------------
------------------------------------------------------------
------------------------------------------------------------
------------------------------------------------------------
------------------------------------------------------------
------------------------------------------------------------
------------------------------------------------------------
------------------------------------------------------------
------------------------------------------------------------
------------------------------------------------------------
------------------------------------------------------------
------------------------------------------------------------
------------------------------------------------------------
------------------------------------------------------------
------------------------------------------------------------
------------------------------------------------------------
------------------------------------------------------------
------------------------------------------------------------
--acat-tatacatgt-gc-tt-ataagtcaag-a-atac-agc-at--ttg-tgtc-tg
ca-gtt-ata-aactgc-t-gactaac--a-tct------a-tta-aagt-ggagttaat
gctt-aa-t-aaa-tgat---------ccatttacta-atgc-tt-agtagatg-att--
cat-agag-tgtagtta-t--t-gtaaattatt---------------------------
------------------------------------------------------------
-------------------------------------------
>DNA2-3_DR|116471
------------------------------------------------------------
------------------------------------------------------------
------------------------------------------------------------
------------------------------------------------------------
------------------------------------------------------------
------------------------------------------------------------
------------------------------------------------------------
------------------------------------------------------------
------------------------------------------------------------
------------------------------------------------------------
------------------------------------------------------------
------------------------------------------------------------
------------------------------------------------------------
------------------------------------------------------------
------------------------------------------------------------
------------------------------------------------------------
------------------------------------------------------------
---------------tatctgtctgaataat-aa--g-acatat-aaacgttgatt--tc
aatagtt-tatt-a--atcatttactaactcattctgaatga-tcct---aa-a---aa-
ccctc-aac-tactctt-aaat-acaactgg-tttgtaa-ataatgcgatac-ttaattt
attaatg-aa-aaa-t-t-ta-tca-tt-tac-taagtatg-aaaataca-gttatt-aa
gcacat-tttaaatgc-gg-tg-at--gtcaag-a-atag-agc-at--ttg-tagc-tg
ca-gtt-ata-aactgc-t-tactaac--g-ttt------a-tta-atgt-agagttaat
gctt-aa-c-aga-taatgaattc--actatttgcta-atgc-tt-aataaatg-att--
taa-agtg-tgttgtta-t--t-ataaagtgttacc------------------------
------------------------------------------------------------
-------------------------------------------
>DNA2-3_DR|116472
-----ggtaacactttataataactacacactataaat-catgtattaagcattagca-a
atagtgaatttattatctgttaagcattaactctacattaataaacgttagtaagcaggt
tataactgcagctacaaatgctcta-ttcttgactta-t-aagcaccca-t-ataatgtg
gttaataattgtattttcatac-ttggttaatgattta-t-tt-ttcattactaaattaa
gtatcgaattatttacaaact----gtttg-tattta-agagtagttg--a-gg----gt
tt-tt--aggatcattcagaatgagttagtaaatgatta---ataaactattg-aaatca
acatttatatgtcttattattcaggcatatattaat---ggttac---tatgtatgttaa
taaatgctttattaactcaacttcatgcagttttgtgacctgatctaaagtgaggactat
tcatgctttataaatcccttataaatgacaaataaaggctcagttaaattctaaacagg-
-aa-------------aaga-----------aga-cat--tattcattgctctt-ccttt
g--aagatacacaaatgaaactgt---acttcaaat--gaaaa-ataaatctttgcaacc
tgatc-taaaa-t-agaatcactattgagtttaaaca-----------------------
-----ttattata-atgttaaattattata---------ttgttgttgtt---ttatcca
gttggat-------------------gtcata-ttttgacactcctgttattcagcattg
tttaaactttacagtaattttac-t-ttttag-aaagattgcacagat-tatcgttcatt
tgattctgagcctttatttgtcatttataagggatttataaagcatg-aatagtcctcac
tttagattaggtcacaaaa-cttcatgaagttgagttaataaagcatttactaacatatt
agt--taactattagtatatgcctgaataat-aa--g-ac--at-atatgttgatt--tc
aatagtt-tatt-a--atcatttactaactcattctgaatgg-tcct---ga-a---aa-
ccctc-aac-tactctt-aaat-acaaacag-tttgtaa-ataattcgatac-ttaattt
agtaatg-aa-aaa-t-a-aa-tca-tt-aac-agagtatg-aaaataca-attatt-aa
ccacat-tatatgggt-gc-tt-ataagtcaag-a-atag-agc-at--ttg-tagc-tg
ca-gtt-ata-aactgc-t-tactaac--a-ctt------a-tta-atgt-atagttaat
gctt-aa-c-aga-taataaattc--actatttgcta-atgc-tt-aatacatg-att--
tat-agtg-tgtagtta-t--t-ataaagtgttacc------------------------
------------------------------------------------------------
-------------------------------------------
>DNA2-3_DR|116473
-------------------------------t---------------aag----------
------------------------------------------------------------
-------------------------------gac---------------------a----
---------tg--------------------t----------------------------
-----------tt-----------------------------------------------
---------------------------------------------a--------------
----------------------aggc--------a-------------------------
taaa--------------------------------------------------------
----g------a------------------------------------------------
------------------------------------------------------------
------------------------------------------------------------
----------------------------gt------------------------------
------------------------------------------------------------
-----------------------------------------c------------------
------------------------------------------------------------
----------c------------tt-----------------------a-----c-----
tttagattaggtcccataa-ctgcaggaagctg-gttaataaagca--t-----cat---
-----taaccac---tatatacctgaacagt-aa--a-atatat-caatgttgatt--tg
aataatt-tatt-a--atcatttactt----attctga----------------------
------------------a-------------tt---a-----------t-cct------
---------a--------------------------------aaa------accat----
ccac-t------a-----c-tc-ata--------a-at----gc-----ttg-taa----
-------ata-a--tg----cac--------------------t--acgt-------aat
--tt------a---taatga---------a--------a-----------aatg------
------tg-t-----ca----t--taaaatgta---------------------------
------------------------------------------------------------
-------------------------------------------
>DNA2-3_DR|116474
-----ggtaccacttgataatatctgcacactgtgagc-catttattaagcactagca-t
ctagtgaattcatcatctgttcagcattaactctacattaataagcgttagtcagcagtt
tataactgcacatacaaatgctgga-ttcttaactta-t-aactacat-t--ataatctg
cttaa------tactttcata-----atctaaagattt-a-tt-ttcaggactaaattaa
acactgcattatttataaatgatt-------aata-------------------------
---------aactattcaaattacatttatgattct------------------------
--------------tattaatcaggcatacactaatagtaatgtgt-------atgttaa
taaatgctttattaactcaacttcatcca--------atctaatctaaagtgaggactgt
ttataccttataaatcccttatcaatgacagttaaagactcggttaatttctaaacagaa
-ga--------aaatatctca--------aacga-cat--tattcata------------
---------------------------------cct--gaaaa-ataaatctctgcaacc
ctgtc-taaca-t-gaaatgactgtagagtttaa---------------------agatt
gcatcttattata-gtgttaaatgattatg--t-------tattgttgt---tttatcaa
atctgt-------------------tgtggta-ttttgacacttctgttattcagcagtg
tttaaactttactccagtttaac-t-ttttcgataagattccaaagat-tatagttcata
cgataccgagtctttagttgtcattgatgagggatttatgaagcata-actactcctcac
tttagattagct--------ctgcatgaagttgacttgttaagctttt----------at
ta-g-tcaccattactatatgcctgaataat-aa--g-ctatag-aaacgttgatt--tc
aatagtt-tatt-a--atcatttactaactcattctgaacca-tctt---aa-a---a--
ccctc-agc-tactttt-aaat-acagctag-tttgtaa-ataatgcaacac-ttaattt
agtcct--ga-aaa-taa--a-tct-tt-----agattatg-aaa---------att-aa
gcagat-tataaatgt-ag-tt-ataagttaag-a-ttcc-agc-at--ttg-ta--gtg
ca-gtt-ata-aactgc-t-gactaac--g-ctt------a-tta-atgt-agagttaat
gctg-aa-c-aga-tgatgaatt--cactatatgcta-atgc-tt-aataaatg-gct--
cac-ggtg-tgcagata-t--t-atcaagtgttac-------------------------
------------------------------------------------------------
-------------------------------------------
>DNA2-3_DR|149482
---------------------a---a-----tg-------------------t-------
-----------------------gc---------------------------------tt
-a-a-------------a------------------------------------------
c------attgtattttcatac---------t---------tt----attac--------
-----------tttata-------------------------------------------
---------------------------agt----------------ac--t---------
--g------------att----a------t-----------t----------tac-----
-aaa------------cc----------------gt---------t--------------
t---g---tat-------tta---a---------aag------t----------------
------------------------------------------------------------
--------------------------------------------a---------------
----------------------------gtt-----------------------------
--------------t---------a---------------------t-------------
----------------------------------------------g-------g-----
-------t---------ttt-------tt-----------------a-------------
---------g------------atc-----------------------a----t------
------t-----c--agaa------tga------gttagt-gaaca---actaa------
-----taactat-----ta---------aattaa-----catat---atatttat-----
--------tattca--ggcat----------att----atgg-tc--------a------
--------c---------a--t--------g-tatgtaa-gtaac-----ac-----ttt
a-taat-----------------------aac-------t-------acacactat--ga
----at------at----c-t---------------atg--agc-at--tgg-cag--tg
tgaattcat--a--t-c-tctac------a--tt------a-ttagatgt-aaag--agt
--tt------------atgaat-c-agcta--t---a-a-acgtt-gg--aata-act--
tat-aa----aca--ca-t--t--ca-aatg-----------------------------
------------------------------------------------------------
-------------------------------------------
>DNA2-3_DR|149483
------------------------------------------------------------
------------------------------------------------------------
------------------------------------------------------------
------------------------------------------------------------
------------------------------------------------------------
------------------------------------------------------------
------------------------------------------------------------
--------t------------------------------------t--------------
----g-tt---a------------------------------------------------
------------------------------------------------------------
------------------------------------------------------------
------------------------------------------------------------
------------------------------------------------------------
------------------------------------------------------------
------------------------------------------------------------
----------------------t----------attg-----------------------
------t--------aaa----------------------a-----tt-------at---
---------------tat--------aag-------g----------ctgttgtt-----
--------t-----------t----------at---------------------------
-------------------------------------aa-acatt--tata--tg--t--
-tttat---------------------t-----------tt-gaa------actctc---
----at-------a---g--cc-------caat-a-ttg--aacagc-------aa--tg
t-------ta-aacca--t------------tat--------tta------t---tt---
--ct-aa---aaag---------------act-gc-aaa-ga-ttcaa-aaagg-aaa--
tg--aatg----a-----------------------------------------------
------------------------------------------------------------
-------------------------------------------
>DNA2-3_DR|149484
-----------attcta---tggct-taagtcaaatacacatttg---agct--------
gtagtgaa-ctataatgca-----------------------------gtgtaaatgctt
------------aacaaatg-----------------------------------atgaa
at-----aac-tattt--ctaa---------tgct------t-------aa---------
-------attatttaaa-----gt------gcagttatatagtgattgtggcagtgtagc
ttgttt-aagattatttagaacgattaagtaaatggtta---ata-gctattt-gaatta
atatttatacaccttatttatcaggcatatagtaat---agt-aa---ttt-tatggtaa
-caatgccttaataacacaactttatgcagtt---cgacctaatctgaagtagggtctat
----gctt---aaatccct-a-aaatggcaattaaaggctcagttatatcctaaaaggaa
-aag------------aaaca-----------gag--t--gattca----t-----a---
----------acaaataaaaatata--acttcaaatatgaaaatacaaa---ttgcaatt
ttatc-ta-aaat-aaaatgactgta--gtttaaaaat---taaataacaacaaaa----
-----atatcata-ttgttaaattattata--tt-------gttgtt-----tttatcaa
attatat---------------------tgca-tttaggga---ctgatatttag-aatg
tttaaactgtacagcaatttta--t-ttttaggtacaattgcaaggatttattgttcatt
tgatacagt--ctt--attgcaatgtataaaggatataaaaagcata-aatagtccttgc
tttagattagtttaaatga-ctgcatgaagttttgttattaaagcatttaataacataca
ac-----gaaataactatgtgcctgaataat-aa--g-atacat-aaatgttaatt--tg
aatagtt-acta-a--attatc-----------------------tt---aa-a---aa-
ccacc-gat-ttctctt-aaat-acaaatgg-tttgtaa-atattgcattgc-ttaattc
----atg-aa-aac-tta---gtcg-tt-agc-aaaatacg-ataataca-atcatt-aa
gcacat-t----------------------------------------------------
------------------------------------------------------------
------------------------------------------------------------
------------------------------------------------------------
------------------------------------------------------------
-------------------------------------------
>DNA2-3_DR|149485
------------------------------------------------------------
------------------------------------------------------------
------------------------------------------------------------
------------------------------------------------------------
------------------------------------------------------------
------------------------------------------------------------
------------------------------------------------------------
------------------------------------------------------------
------------------------------------------------------------
------------------------------------------------------------
------------------------------------------------------------
------------------------------------------------------------
------------------------------------------------------------
------------------------------------------------------------
------------------------------------------------------ttcatt
agattctaaccatttatttgtcatttttaaggcatttataaagaata-aatagtccttac
tttagattatttta------------gatttttagttaataaagcatttattaacagtta
aa-t-ta------------------------------------------------t--ta
tattgtt-gttt-t--gttatcca------------------------------------
------------------------------------------------------------
------------------------------------------------------------
------------------------------------------------------------
------------------------------------------------------------
------------------------------------------------------------
------------------------------------------------------------
------------------------------------------------------------
-------------------------------------------
>DNA2-3_DR|189385
------------------------------------------------------------
------------------------------------------------------------
------------------------------------------------------------
------------------------------------------------------------
------------------------------------------------------------
------------------------------------------------------------
------------------------------------------------------------
------------------------------------------------------------
------------------------------------------------------------
------------------------------------------------------------
------------------------------------------------------------
------------------------------------------------------------
------------------------------------------------------------
--------------------------------------acactactgttattca----tg
tttaaactttacagtaattttac-t-ttttagaaaagattgcaaagat-tattgttcatt
tgattctgagcctgtaatagtcatttataagggatttataaagcata-aatagtccccaa
tttagattaggtcacaaaa-ctgcatgaagctgaattaataaagcatttattaacatact
agt--taactattagtatatgcctgaataac-aa--g-atatat-aaatgttgatt--tc
aatagtt-tatt-a--atcatttactaactcattttgaatta-tccc---aa-a---aa-
ccctg-aac-tactcgt-aaat-acaactcg-tttgtaa-ataatgcaatac-ttaagtt
agtaatg-aa-ata-t-a-aa-tca-tt-aac-taagtatg-aaaataca-attatt-aa
acacat-tatatagga-gc-tt-at--gtctag-a-atag-agc-at--ttg-tagc-tg
ca-gtt-ata-aactgc-t-tactaac--g-ttt------a-tta-atgt-agagttaat
gctt-aa-c-aaa-taatgaattc--accagatgcta-atgc-tt-agtaaatg-act--
cat-agtg-tgtagtta-t--t-ataaagtgttacc------------------------
------------------------------------------------------------
-------------------------------------------
>DNA2-3_DR|189386
------------------------------------------------------------
------------------------------------------------------------
------------------------------------------------------------
------------------------------------------------------------
------------------------------------------------------------
------------------------------------------------------------
------------------------------------------------------------
------------------------------------------------------------
------------------------------------------------------------
------------------------------------------------------------
------------------------------------------------------------
------------------------------------------------------------
------------------------------------------------------------
------------------------------------------------------------
------------------------------------------------------------
------------------------------------------------------------
------------------------------------------------------------
------------------------------------------------------------
-------------------------------------aataa-tcct---aa-a---aa-
ccctc-aac-tattctt-aatt-acaaacag-cttgtaa-ataatgtgatac-ttcattt
ggtaatg-aa-aaa-t-a-aa-tca-tt-aac-taaatatg-aaattaca-attgtt-aa
acacat-tatataggt-gc-tt-ataagtcaag-a-atgg-agc-at--ttg-tagc-tg
ca-gtt-ata-aactgc-t-tactaac--g-ctt------a-tta-atgt-agagttaat
gctt-aa-c-aga-taacgaattc--actacttgcta-atgc-tt-aataaatg-att--
gat-agtg-tgtagtta-t--t-ataaagtgttacc------------------------
------------------------------------------------------------
-------------------------------------------
>DNA2-3_DR|189387
---------acactttataataactacacactatgaac-catttattaagcattagca-a
atag-taattcattatctgagaagcattaac---------------gttagaaaacagtt
catagatgcagctacaaatgctgta-ttcttgactta-t-agccacatt-t-ataatgtg
cttaataa-tgtactttcatac-tttgttaatgattta-t-tt-tgtattattaaatgaa
gtattgcactatttacaaacc----ggt---ttatta-agcatagttg--gttgt---tt
ta-ttt-aagatcattcagaatgagttagtaaattatta---ataaactattc-aaatca
acatttatatatct---------gacatatagtaat---agttaa---tttgtatgttga
taaatgctttattaactcaacttcatccagttttgtgacccaatcaaaagcgagaactat
taatgctttataaatcccttataaatgacaattaaaagctcagttacattctaaacagga
aaata--------attaaata--------aacaa-cta--tattcatttctatt-tcttt
g--aagagacacaaacaaaac--t---gcatcaaat--gaaaa-ataaatctttgcaacc
ttatc-taaaa-t-aaaatgactgtacagtttaaacat---------------------c
gcatcctattata-ttgttcaattattata--tt-------gttgttgtt---ttatcca
gtgtta-------------------tgtcgta-tcgtgacactcctgttattc----atg
tttaaactttacagtaattttgc--tttttagataaaactgcaaagac-tattgtttatt
tgatctcgagccttt-attgtcatttataaggggttaataaagcatc-aatagtcctcac
ttaagattaggtcacaaaa-ctggaggaagtggacttaatgaagc-cttattaacatatg
cag--taaccattactatatgcctaaataat-aa-c--atatat-aaacgttaatt--tc
aatagtt-tatt-a--atcatct--------------gaaaa-cccc---ta-a---a--
--------c-tactctt-aaat-acaagtgg-tttgtaa-ataatgcaatac-tt-----
---------c-ata-tc--ag-cct-gt-cac-aaagtctg-aaagtaca-atagtt-aa
gcacat-t------------at-ataagtcaag-a-ttac-agc-at--ttg-tatc-tg
ca-gtt-atg-aactgt-t-tactaac--a-tct------a-tta-atgt-agagttaat
gctt-aa-c-aga-taatgaattc--actagatgctc-atgc-tt-aataaatg-att--
gat-agag-tgtagtta-t--t-ataaagtg-----------------------------
------------------------------------------------------------
-------------------------------------------
>DNA2-3_DR|189388
------------------------------------------------------------
------------------------------------------------------------
------------------------------------------------------------
------------------------------------------------------------
------------------------------------------------------------
------------------------------------------------------------
----------------------a-------------------------------------
------------------------------------------------------------
-----------a------------------------------------------------
------------------------------------------------------------
------------------------------------------------------------
------------------------------------------------------------
------------------------------------------------------------
------------------------------------------------------------
------------------------------------------------------------
----------------------a-------------------------------c-----
------------cac---------------------------------------c-----
----------------------------a-------------------------------
---------a--------------------------------------------------
--------c-tactctt-aaat-acaactgg-cttgtaa--------aatacct-aattt
agtaatg-ga-aaa-caa-aa-tc---taagc-aaagcatg-aaa-caca-atcat--aa
gcacat-tacaca-gt-gc-tt-atgagtaaaa-a---a--aac---------t------
---ttt-ata-aactgc--gtactaac--a-ttt------a--taaatgt-agagttaat
gttt-aa-c-aaattaatgaattt-aattatttgcta-atgc-tt-aatgaatg-att--
tgt-agtg-tgcagaaa-t--t-ataaagtgttac-------------------------
------------------------------------------------------------
-------------------------------------------
>DNA2-3_DR|189389
-----ggtaacactttataataactacacactataaat-catttattaagcattagca-a
atagtgaatttgttatccgttaagcattaactctacattaataaacgttagtaagcagtt
tataactgcagctacaaatgctcta-ttcttgactta-t-atgcaccta-t-ataatgtg
gttaatgattgtattttcatac-ttagttgatgattta-t-tt-ttcattactaaattaa
gtatcgaattatttacaaact----gtttg-ttatta-agagtagttg--a-gg----gt
tt-ct--aggatcattcagaatgagttagtaaatgatta---ataaactattg-aaatca
acatttatatgtcttattattcaggcatatattaat---ggttac---tatgaatgttag
taaatgccttattaactcaacttgatctagttttgtgacctaatctaaagtgaggactat
gtatgctttataaatcccttataaatgacaaataaaggctcagttaaattctaaacaga-
-aa-------------aaaa-----------atg-cat--tattcatttctctt-cattt
a--aagatacacaaatgaaactgt---acttcaact--gaaaa-ataaatatttgcaacc
tgatc-taaaa-c-agaatcactgtagagtttaaacattgc-------------------
--atcttattata-atgttaaattattata---------ttgttattgtt---ttattca
gttggat-------------------gtcata-ttttgacactcctgttattttgcaatg
tttaaactttacagtaattttac-t-ttttag-taagattgcacagat-tttcgttcatt
tgatactggacctttaatagtcatttataagggatttataaagcatg-aatagtcctcac
tttagattaggtcacaaaa-ctgcatgaagttcagttaataaagcatttactaacatatt
agt--taactattactatatgcctgaataat-aa--g-acatat-aaatgttgatt--tc
aatagtt-tatt-a--atcatttactaactcattctgaatga-tcct---aa-a---aa-
ccctc-aac-tactctt-aaat-acaaacag-tttgtaa-ataattcgatac-ttatttt
agtaatg--a-aaa-t-a-aa-tca-tt-aac-agagtatg-aaaataca-atcatt-aa
acacat-tatacaggt-gc-tt-ataagtcaag-a-atgt-ggc-at--ttg-cagc-tg
ca-gtt-ata-aactgc-t-tactaac--a-ctt------a-tta-atgt-agagttaat
gctt-aa-c-gga-taatgaattc--actatttgcta-atgc-tt-aataaatg-att--
tat-agtg-tgtagttc-t--t-ataaagtgttacc------------------------
------------------------------------------------------------
-------------------------------------------
>DNA2-3_DR|189390
-----ggtaacactttataataactacacactataaat-catttatcaagcattagca-a
atagcgaattcattatctgttaagcattaactctacattaataagtgttagtaagcagtt
tataactgcagctacaaatgctcta-ttcttgactta-t-aaacatatt-t-caaatgtg
cttaatacttgtattttcatac-tttgttaatgattta-t-tt-ttcattactaaat---
-tatcacattatttacaaaac----agttg-tattta-agagtagttg--a-gg----gt
tt-ct--aggatcattcagaatgagttagtaaatgatta---ataaactattg-aaatca
acatttaaatgtcttattattcaggcatatattaat---ggttac---tatgaatgttag
taaatgctttattaactcaacttcacctagttttgtgacctaatctaaagtgaggactat
tcatgctttataaatcccttataaatgacaaataaaggctcagttaaattataaacagg-
-aa-------------aaa------------caa-cat--gattcattcctatt-cattt
a--aagatacacaaatgaaactgt---acttcaaca--gaaaa-ataaatctttgcaacc
tgatc-taaaa-t-aaaatcactgtatagtttaaacatcgc-------------------
--atctcattata-ttgttaaattattata---------ttgttgttgct---ttatcca
gttttat-------------------gtcgta-ttttgacactcctgtaatttagcaatg
tttaaactttacattaatttcac-t-ttttagaaaagattgcaaagat-tattgttcact
tgattctgagcttttaatagtcatttataagggatttataaagcatg-aatagtcctcac
tttagatcaggtcacaaaa-ctgcatgaagttgaaacaataaagcatttattaacatatt
agt-ataactattactatatgcctgaataat-aa--g-atatat-aaatgttgatt--tc
aatagtt-tatt-a--atcatttactaactcattctgaatta-tcat---aa-a---aa-
ccctc-aac-tactctt-aaat-acaactgt-tttttaa-ataatgtgatac-ttaattt
agtaatg-aa-aaa-t-a-aa-cca-tt-aac-aaagtatg-aaaataca-attatt-aa
acacat-tatataggt-gc-tt-ataagtcaag-a-atac-agc-at--ttg-tagc-tg
ca-gtt-ata-aactgc-t-tactaac--a-ctt------a-tta-atgt-agagttaat
gctc-aagc-taa-tgcttagtaa--actagatgcta-atgt-at-ggtaaatg-att--
cat-agtg-tgtagtta-t--t-ataaagtgttacc------------------------
------------------------------------------------------------
-------------------------------------------
>DNA2-3_DR|189391
-----ggtcacactttataataactacacactatgaac-catttactaagcattagca-a
ttagtgaattcattatctgttaagcattaactctacattatcagaagttagtaagcagtt
tataactgcagctacacaagctcta-ttcttgactca-t-aagcatatt-t-ataatg--
-------attgtactttcatac-ttggttaatgat-ttat-tt-ttcattac-aaattaa
gttttgcattatttagatagcagt-------tattta-agaatacttg--gttg-----t
tt-ttttaagatcattctgaatgagttaggaaattctta---ataaactattc-aaatta
acagttataattcttattaatcaggcatataataac---agtcaa---tatgcatgttaa
taaatgcttcattaactcaacttcatccagttttgtgacctgatctaaagtgaggagcat
ttatgcttaataaatccaatataaatgacaattaaagggt--------------------
---------------aacata--------aagga-cat--tattaatttctttt-cgttt
g--aagatccacaaatgaaactgc---acttcaaat--gaaaa-ataaatctttgcaacc
ttttc-taaaa-t-ataatttttgtacagtttaa---------------------atatt
tcatcttattata-ttgttaaaatattatatgt----------tgttgtt---ttatcca
attttgt---------------------cgta-ttttgacactcctgttattcagcaatg
ttcaaactttacagtaattttac-t-ttttagataagattgtaaagat-tattgttcatg
tgataccaagtctttaatagtca-ttatatgggatttataaagcatg-aatgaac-----
--tagataaggtcacaaaa-ctgcatgaagttgaggtaataaagcatttattaacatgaa
ta----------------------------------------------------------
--------------------------------------gtaa-tcat---ta-c---aa-
gaata-tag-cacttgt-agtt-gca----------------------------------
------------------------------------------------------------
------------------------------------------------------------
---gtg-ata-aacttc-t-tactaac--g-tct------a-tta-atat--aagttaat
gctt-aa-c-aga-aaattaattc--actagatgctt-atgc-tt-agtaaatg-att--
cat-agtg-tgtagttt-t--t-ataaagtgttacc------------------------
------------------------------------------------------------
-------------------------------------------
>DNA2-3_DR|189392
------------------------------------------------------------
----------------------------------------------------------ct
tataagcacatgtat----------------------a-----------------atgtg
cttaatgattgtattttcatac-tctgtgactggt-ggat-tt-ttcattactaaataaa
gtattgcatcatttacaaacc----aattg-taatta-agagtagttg--gtgat-----
---ttttaagatcattcagaatgagctagtaaatgattg---ataaattattg-aaatca
acgtttatatatctgattattcaggcatataataat---g--------------------
------------------------------------------------------------
------------------------------------------------------------
------------------------------------------------------------
------------------------------------------------------------
------------------------------------------------------------
------------------------------------------------------------
------------------------------------------------------------
------------------------------------------------------------
------------------------------------------------------------
------------------------------------------------------------
------------------------------------------------------------
------------------------------------------------------------
------------------------------------------------------------
------------------------------------------------------------
------------------------------------------------------------
------------------------------------------------------------
------------------------------------------------------------
------------------------------------------------------------
------------------------------------------------------------
-------------------------------------------
>DNA2-3_DR|189393
-----ggtaacactttataataactacacactatgaat-catttattaagcattagca-a
atagtgaattcattatttgttaagcattaactttacattaataaatgttagtaagcagtt
tataactgcagctacaaatgctgta-ttcttgactta-c-aaccacatg-t-ataatgtg
cttaataattgtactttcatac-ttatttatttattta-t-tt-ttcattactaaataaa
gcattgcattatttacaaacc----agt---tattta-agcatagttg--g-tg----gt
tt-tt--aacatcattcagaatgagttagtaaatgatta---ttaaactattg-aaatca
acatttgtatgtcttattattcaggcatttgtttat---agttaa---ctaatgtgttaa
taaatgctttattaactcaacttcatccagttttgtgacctattctaaagtgaggactat
tctagctttataaatgccttataaatgacaattaaagagtgagttaaattctaaaaagg-
-aaa---gaagtacataaa------------caa-cat--tattgatttctatt-cattt
g--aagatacacaaatcaaactgt---a--tcaaat--gaaaa-gtaaatctttgcaacc
tgatc-taaaa-t-aaaatgactgtacagtttagacattgc-------------------
--atctttttata-ttgttaaattttta---------tattattgttgtt---ttataca
attttat-------------------gtcgta-ttttgacactcctgttattcagcaatg
tttaatatttacaataatttgac-t-ttttagataagattgcaatgat-tattgttcatt
tgataccaaacctttaattatcatttataagggatttatgaagcata-aatagtcctcac
tttagattaggtcacaaaa-ctgcctgaagttgagttaataaagcatttgttaacataca
aag--taactattaacatatgcctgaataat-aa--g-acatat-aaaccttgatt--tc
aacagtt-tatg-a--atcatttactaactcattctcaatga-tctt---aa-a---aa-
cctcc-aac-tactctt-aaat-acaactgg-tttgtaa-ataatgcaatac-ttcattt
ggtaacg-aa-aaa-t-a-aa-tca-tt-aac-aaagtatg-aaagtaca-attatt-aa
gcacat-tatacatgt-gg-tt-gtaagtcaac-a-atac-agc-at--ttg-tagc-tg
ca-gtt-ata-aactgc-t-tactaac--g-ttt------a-tta-atgt-aaagttaat
gctt-aa-c-aaa-taatgaattc--aatagatgcta-atgc-tt-aataaatg-gtt--
tat-agtg-tgcagtta-t--t-ataaagtgttacc------------------------
------------------------------------------------------------
-------------------------------------------
>DNA2-3_DR|189394
------gtaacacttaataataactacacactataaat-catttattaagcattagca-a
atagtgaattcattatctgttaagcattaactctacattaataagcgttagtaagcagtt
tataactgcagctacaaatgctcta-ttcttgactta-t-aagcacttt-c-ataatgtg
tttaataattgtattttcatac-ttaatttattcatga-a-aa-ataaatcattaattaa
gtattgcattatttacaaacc----agttg-tattta-agagtagttg--a-gg----gt
tt-tt--aggatcattcagaatgagttagtaaatgatta---ttaaactattg-aaatca
acctttttatagcttattattcaggcatatagtaat---ggttac---tatatatgttaa
taaatgctttattaactcaacttcatctagttttgtgacctaatctaaagtgaggactat
ttatgctttataaatcctttat---tgataaataaaggctcagttaaattctaaagggg-
-ga-------------aaa------------tga-cat--tattcattcctatt-tattt
a--aagatac--------------------------------------------ccaacc
ttatc-taaaa-t-aaaattaatgtaga--ttaaaaattgc-------------------
--atcttattaaa-tt-----ataatattg--t----tgttgttgttgtt---ttatcca
gctttat-------------------gttgta-ttttg--actcctgttattcagcaatg
tttaaactttacagtaatttgac-t-ttttagaaaagattgcaaag-----------att
tgattctgagcctttatttgtcatttataaagcatttataaagcatg-aatagtcctcac
tttagattaggtcacaaaa-ctgcatcaagttgagttattaaagcatttattaacatatt
agt--taactattactatatgcctgaataat-aa--g-atatat-aaatgttgatt--tc
aatagtt-taat-a--atcatttactaactcattctgaatta-tcct---aa-a---aa-
ccctt-aac-tactctt-aaac-acaactgt-tttgtaa-ataatgcaatac-tttattt
agtcatg-aa-ata-t-a-aa-tca-tt-aac-taagtatg-aaaataca-attatt-aa
acacat-tatataagt-gc-tt-attagtcaag-a-atag-aga-at--ttg-tagc-tg
ca-gtt-ata-aactgc-t-tactaac--g-ctt------a-tta-atgt-agaattaat
gctt-aa-c-aga-aaatgaattc--actattagcta-atgc-tt-agtaaatt-att--
tat-agtg-tgtagtta-t--t-ataaagagttacc------------------------
------------------------------------------------------------
-------------------------------------------
>DNA2-3_DR|189395
-----ggtaacgctttataataactaaacactatgaat-catctattaagtattagca-a
atagtgaattcattatctgttaagcattaactctgcattaataaacgttaataagcagtt
tataact---gcaacaaatgctgta-ttcttgactt-ct-aagcacatt---------tg
cttattatttgtactttcaaac-tttgttaatgattta-t-tt-ttcattactaaat---
-tatcaaattatttacagacc----agt---tattta-agcatagttg----------gt
tg-ttt-aaga---tcatgaatgagct-----------a---ataaactattc-aaattg
acatttatcaatcgtattatttaagcatatactaat---agttaa---tttgtatgttaa
taaatgctttattaactcaacttcatccagttttgtgacctaatttaaagtgaggactat
ttatgctttataaatcccttataattgacaattaaaggctcggttatattttagacagg-
aaa-------------aaat------------aa-catataatttatttctatta-attt
g--acgatacacaaatgaaactat--------aaac--aaaaa-ttaa-tctttgcaacc
ttatc-taaaa-t-gaaatgactgta----tttagtgtgac-------------------
--atccttttata-ttgttaaatt-ttata--tt-------gttgttgat---ttattca
attttat-------------------gc--ta-ttttgacactcctgttattcagcaatg
tttaaagtttacagtagtttta----cttaagataatattgcaaagat-tattgttcagt
tggtgctaagcctttaattgtcgtttataaagaattaataaagcatg-aatagttctcac
tttagatcaggtcacaaaa-ctgcatgaagttgagttaataaagcaaaaatttacataca
aat--gaaccattactatatgcaggaataat-aa--g-atatat-gaatgttaa------
--------t------------------------t------------t-------------
----c---------------------------------a-atagt---------------
------------------------------------------------------------
----g---------------tt--------------------------------------
-----------aaccgt-------------------------------------------
----------------------tc--act---tact--attt-t------aatg-atc--
------------------t--t-aaaaa--------------------------------
------------------------------------------------------------
-------------------------------------------
>DNA2-3_DR|189396
-----ggtaacactttataaaaactacacactataaat-catttattaagcattagca-t
ctagtgaattcattatctgttaagcattaactctacattaataagtgttagtaagcagtt
tataactgcagcgacaaatgctcta-ttcttgactta-c-aaacatatt-t-aaagtgtg
tttaataattgtattttcatac-ctta-taatgattta-t-tt-ttcatgccttaattaa
gtatcacattatttacaaacc----agttg-tattta-agagtagttg--a-gg----gt
tt-tt--cggattattcagaatgagttagtaaatgattt---ataaactattg-aaatta
acgtttatatgtcttattattcaggcatatattaat---ggttac---tatgtatgttaa
taaattctttattaactcaacttcacaaagttttgtgacctaatctaaagtgaggactat
ttatgctttataaatcctttataaatgacaaataaaggctcagttaaattctaaacagg-
aaa--------------aat------------ta-cat--tattcatacccatt-catgt
a--aagatacacaaacgaaactgt---actttaaat--gaaaa-atacatctttgcaacc
ttatc-taaaa-t-aaaatcactatagagtttaaacattgc-------------------
--ataatattata-ttgttaaattattata--t----tgttgtt---gtt---ttatcca
gttttat-------------------gttgta-ttttgacactcctattatttggcaatg
tttaaactttata-ttatttcac-t-ttttagataagattgcaaacat-tattgttcatt
tgattctgagcctttatttgtcatttataagggatttatgaagcata-aataggcctcac
ttaagattaggtcacaaaa-ctgtgtgaagttgagttaataaagcatgtattaacata--
------------------------------------------------------------
------------------------------------------------------------
------------------------------------------------------------
------------------------------------------------------------
------------------------------------------------------------
------------------------------------------------------------
------------------------------------------------------------
------------------------------------------------------------
------------------------------------------------------------
-------------------------------------------
>DNA2-3_DR|189397
------------------------------------------------------------
------------------------------------------------------------
------------------------------------------------------------
------------------------------------------------------------
------------------------------------------------------------
------------------------------------------------------------
------------------------------------------------------------
------------------------------------------------------------
------------------------------------------------------------
------------------------------------------------------------
------------------------------------------------------------
------------------------------------------------------------
------------------------------------------------------------
------------------------------------------------------------
------------------------------------------------------------
------------------------------------------------------------
------------------------------------------------------------
------------------------------------------------------------
------------------------------------------------------------
---------------------------------------------gtaata--taaattc
atcaata-ac-c----------------------aagtttg-acaataca-atcatt-aa
gctcat-taaataagt-gc-tt-ttaagtcaag---atgc-agc-at--tta-taga-tg
ta-ttt-atg-aactgc-t-tact--------------------a-atgt-agagttaat
gcct-aa-c-aaa-taattgtaa--aactatttgcta-atgc-tt-aataaatg-att--
tat-agtg-tgcattta-g--t-ataaactatta--------------------------
------------------------------------------------------------
-------------------------------------------
>DNA2-3_DR|189398
------------------------------------------------------------
------------------------------------------------------------
------------------------------------------------------------
------------------------------------------------------------
------------------------------------------------------------
------------------------------------------------------------
------------------------------------------------------------
------------------------------------------------------------
------------------------------------------------------------
------------------------------------------------------------
------------------------------------------------------------
------------------------------------------------------------
------------------------------------------------------------
------------------------------------------------------------
------------------------------------------------------------
------------------------------------------------------------
------------------------------------------------------------
------------------------------------------------------------
------------------------------------------------------------
------------------------------------------------------------
------------------------------------------------------------
----------------------------------------------t--ttg-tagc-tg
ta-tat-tta-aaccga-t-tactact--g-t---------------------tgtcaat
cctt-ga-caaaa-tgatgaact--cacaagttgcta-atgc-tt-aaaaaacg-att--
cac-agtg-tgcagtta-t--t-a------------------------------------
------------------------------------------------------------
-------------------------------------------
>DNA2-3_DR|189399
-----ggtaaaactttataataactacacactaagatc-cattaat-aaccattaaca-a
atagtgaattcattatctgtttagcattaactctatattaataaatattagtaagcagtt
tataactgcagctacaaatattgta-ttcgtgactca--aaagcacat-at-ataatgtg
cttaataattgtgttttcaggc-tttgttaatgactta-t-tt-ttcattaccaaattaa
gtatttcattatttacaaaccagt-------tgttta-agcatagttg--g-----ttgt
tt-tt--aagaccattcagaatgacttagtaaatgctta---ataaacaatta-aaatta
acatttagaattcttattattcattcatatactaat---tgttaa---tttgtatgttaa
taaatgctttattaactcaacttcatccagttttgtgacctaatctaaagtgaggcctaa
ttatgctttataaatcccttataaatgacaaataaaggcttagttaaa----aaac----
-aa--------------------------------cac--tattcattcctatt-cattc
g--gtgatacacaaatgaagctac-----ttcaaatttaaaaa-aaaa-tctttgcaacc
ttatc-ttaaa-t-aaaatcactgtagagtttaaaca-----------------------
-----ttgttata-ttgttaaattattata--tt-------gctgttgtt---ttataca
atttctg-------------------attgta-ttttgacactcctattattcagcaatg
tttaaactttacagtaattttac-t-ttttagataagattgcaaagat-tattgttcatt
tgattctgagcctgtaatagtcatttataa-gggattaaaaagcata-aatagtcctcac
ttta------gtcat------------a--------------------tgtcta------
------------tactatatgtctgaataat-aa--g-aattat-gaacattgact--tt
attagtt-tatt-a--atcattta---actcattctgaatat-ctt----aa-a---aa-
ccccc-atc-tactatataagt-acaactgg-tttgtaa-ataatgcagtactttacttt
attaatg-aa-aaa---acaa-tca-tt-cac-aaagtatg-aaagtaca-attatt-aa
gcacat-tataactgt-gg-tt-gtaagtcaag-a-atgg-agc-at--ttg-taac-ta
ac-gct-tt---------g-tactaac--g-ctt------a-tta-atgt-agagttaat
gctt-aa-c-aaa-taatgaaatc--actagatgcta-atgc-tt-a-------------
------------------------------------------------------------
------------------------------------------------------------
-------------------------------------------
>DNA2-3_DR|189400
------------------------------------------------------------
------------------------------------------------------------
------------------------------------------------------------
------------------------------------------------------------
------------------------------------------------------------
------------------------------------------------------------
------------------------------------------------------------
------------------------------------------------------------
------------------------------------------------------------
------------------------------------------------------------
------------------------------------------------------------
------------------------------------------------------------
------------------------------------------------------------
------------------------------------------------------------
------------------------------------------------------------
------------tttaatggtcattt---agggatttacaaaacata-aatagttctcac
tttagattaggtcacaaaa-ctgaatgaagc---attaataaagcatttattaacataca
-aa--taaatattaatatatgcctgaataat-ag--g-atgtat-aaat-----------
-----------------ttactaactcac----tctgaatta-ta-----aa-a---aa-
aaaaa-aac-tactcgt-aaat-acaaatga-tttgtaa-ataacgcaatag-ttaattt
agtcatg-aa-aaa-tt--aa-tca-gt-aac-aaggtgtt-taagtaca-atcatt-aa
gcacat-tttaaatgt-gt-tt-attagtccag-a-atac-agc-at--ttg-taac-tg
ca--gt-ata-aactgc-t-tactttt--g-tct------a-ata-atgt-agagttaat
gctt-aa-c-aga-taatgagttc--actatttgcta-atgc-tt-aatagatg-gtt--
cat-agtg-tgtagtta-t--t-ataaagcgtta--------------------------
------------------------------------------------------------
-------------------------------------------
>DNA2-3_DR|189401
------------------------------------------------------------
------------------------------------------------------------
------------------------------------------------------------
------------------------------------------------------------
------------ttaca---------------------a---------------------
-----------------gccaag----------------------a--------------
------------------atgca------g-----------c-------------gtt--
----t---gta-------------------------------------------------
----gc------------t---gta-----------------------------------
------------------------------------------------------------
-----------------------------------------------------ttt----
--------a---------------------t-----------------------------
--------------a------a--a-----------------------------------
-----------------------------------------c------------------
-------tattt---------a-----ct-------------------------------
----------------------a--------------acgtt------------------
------t---------------------------gttaat-gtaaattaatg--------
------------------------------------------------------------
------------------------------------------------------------
------------------------------------------------------------
---------------------------------------ct-taaagata-atgact-aa
------------------------------------------------------------
------------------------------------------------------------
--------------------------acaaactgcta-atgc-tt-aatagatg-at---
--t-actg-tgta---a-t--t-ataaagtgttac-------------------------
------------------------------------------------------------
-------------------------------------------
>DNA2-3_DR|189402
-----ggtaacactttataatagctacacactataaat-caattattaagcattagaa-a
atagtgaattcattgtc-------cgttaactctatattaataagcgtaagtaagcagtt
tatagctgcagctacaaatgctcta-t--ttgactta-c-aaacaaaat-t-aaaatgtg
tttaataattgtacgttcatac-tttgttaatgattta-t-tt-ttcattactaaattaa
gcatcgcattatttacaaacc----atttg-tattta-agagtagtta--a-ga----gt
tt-tt--aggatcattcagaatgagttagtagatgatta---ataaacttttg-aaatca
acgtttatatgtcttattattcaggcatatattgac---ggttac---tatgtatgttaa
taaatgctttattaactcaacttcatccagttttgtgacctaatctaaagtgaggactat
ttatgctttttaaatcctttatgtatgacaaataaaggctcagttaaattctaaacaga-
--------------------------------ga-cat--tattcattcctatt-cattt
a--cagatacacaaatgaaactgt---acttcaaat--gaaaa-ataaatctttgcaatc
tta------ga-t-aaaatcattgtagagttataacattgc-------------------
--atcttattata-ttgttgaattattata--t----tgttgttgttgtt---ttatcca
gttttgt-------------------gtcgta-ttttgacacttatgttatttggcaatg
tttaaactttacattaattttac-t-ttttagataagattata----------gttcatt
tgattctgagcctttatttgtcatttataaaggatttataaagcatg-aatagtccccac
tttagattaggtcacaaaa-ctgcatgaagttgagtgaataaagcatttattaacatgat
agt--ttactattagtaaatgcctgaataat-aa--g-acatat-aaacgttgatt--tc
aatagtt-tatt-a--atcatttactaactcattctgaatga-tcct---aa-a---aa-
ccctc-aac-tactctt-aaat-at--ctgg-tttgtaa-ataatgcaatac-ttaattt
agtaatg-aa-aaa-t-a-ca-taa-tg-aac-aaagtatg-aaaataca-attatg-aa
gcacat-taaataggt-gc-ta-ataagtcaag-a-atac-agc-at--ttg-tagc-tg
ca-gtt-ata-aactgc-t-aactaac--g-ttt------a-tta-atgt---agttaat
gctt-aa-c-aaa-taatgaattc--actagatgtta-a-----t-agtaaatg-att--
tat-agtg-agtagtta-t--t-ataaagtgttac-------------------------
------------------------------------------------------------
-------------------------------------------
>DNA2-3_DR|189403
------------------------------------------------------------
------------------------------------------------------------
------------------------------------------------------------
------------------------------------------------------------
------------------------------------------------------------
------------------------------------------------------------
------------------------------------------------------------
------------------------------------------------------------
------------------------------------------------------------
------------------------------------------------------------
------------------------------------------------------------
------------------------------------------------------------
------------------------------------------------------------
------------------------------------------------------------
------------------------------------------------------------
------------------------------------------------------------
------------------------------------------------------------
------------------------------------------at-aaatgttaatt--ta
aatagtt-tatt-a--atcatttacttacgcattccgaatta-tctt--taa-a---aa-
ccagc-aac-ttctttc-aaat---aactgg-tttgtaa-atgatgaaatac-ttaatct
attaatgaaa-aaa-ata--a--------aac-aaagtatg-aaaataca-atcatt-aa
gcacat-tatatatgt-gc-ta-ataagtcaag-a-atac-agc-at--ttt-tatt-ag
ca-gtt-ata-aactgc-t-tattaac--a-tctg-------------------------
--tt-aagc-aga-taatgaatt--cactatgttcta-atgc-tt-aataaatg-att--
cgt-agtg-tgtagttt-t--t-ataaagtattacc------------------------
------------------------------------------------------------
-------------------------------------------
>DNA2-3_DR|189404
------------------------------------------------------------
------------------------------------------------------------
------------------------------------------------------------
------------------------------------------------------------
------------------------------------------------------------
------------------------------------------------------------
------atatatctttttgttaaggcatataataat---aattaa---tttgtatgttaa
----ttctttgttaacgtaacttcatcaagttttgtgacctaatctaaagtgaggac---
-tatgctttataaa------------------------------tgcattcta-------
----------------------------------------tattaatttctatt-aattt
g--aagatacacaaatgaaactgt---a--tcaaa------------------tgcaatc
ttaac-tgaac-t-aaaattactgtacagtttaaatatcgctaaataacattgaaatgct
gtatcataataaa-ttgttaaattattatg--tt-------gttgtcggt---ttatcca
attctgtg-------------------ttata-ttctgactctctcgtcattcggcaatg
tttaaactgtacataaattttac-t-gttcatataagattacaaatgtgtattgttcatt
tgatgctgagcctttaatggtcatctataaaagatttacaaatcata-aatagtcctcat
tttagatttggtcccaaaa-ctggatgaag-----ttaataaagcatttatcgacattca
aat--taactattagtatatgcctgaataat-ga--g-attt---aaatgtttatt--ta
aatagtt-tatt-a--atcatttactaactcatcttaaatta-tctt---aa-c---aa-
cccccaaac-ttctctt-aaat-acaaatga-tttgtaa-ataatgtgatac-taaattt
agtcagg-aa-aa-----------------------------------------att-aa
tcaaa---------------ga-gca--------g--------------ttg-tatc-tg
ta-gtt-atg-aactgt-t-tactaat--g-ttc------a-tta-atgc-agagttaat
gctt-aa-c-aaa-taatgaattc--actatttgcta-acgc-tt-aacagatg-att--
tg----tg-tatagtta-t--c-ataaagtgttac-------------------------
------------------------------------------------------------
-------------------------------------------
>DNA2-3_DR|189405
------------------------------------------------------------
------------------------------------------------------------
------------------------------------------------------------
------------------------------------------------------------
------------------------------------------------------------
------------------------------------------------------------
----------------------aagtgtatattaat---agttaat---ttgtgtgttga
taaatgttttaataactcgaccttatccagttttgtgagcaaatctaaagtgaggactaa
ttgtgctttataaatctcttagaaatgacaattaaagcctcagttatattctaaatatg-
-aaa-------aaagaaatta--------aatga-ctt--tattcgtttctatt-cattt
a--aacatacacaaataaaactgt---a--tcaaatg-aaa-a-ataaatctttgcaatc
ttaac-ttaaaac-atcggttatatggcgtttaaatatggctaaataacattaaaatgtt
gtgtcataaagtg-ttgttaaatgattata--t-------tgttgtt---gatttatcca
agttt--------------------tattata-ttttaacactcttgttattcagcaatg
tt-aaactgtacagtaattttat-t-ttttagataagatttgaaaga-ttattgttcat-
---tattgttcatttataaatgaattataa-----------agcata-aa--gtcctcac
tttagatttggtcacaaaa-ttgcatgaagttatgttaataaagcatttattaacatcca
aa-t-taactattaatatatgactaaataat-aa--g-atg------------tat--tc
aatagtt-aatt-a--atcagttactaactcattctgaatga-tcct--aaa-a---ac-
----c-aac-tactctt-aaat-acaaatgg-tttgtaa-ataatgcaatac-ttcagat
agtcatg-aa-aaa-tca--a-tca-gt-cac-aaattatg-aaagtacg-attatt-ag
gcacat-tttaaatgt-gc-tt-ataagtcaac-a-atac-agc-at--ctg-tagc-tg
ca-gtt-gta-aaatgc-t-tactaac--a-ctt------a-tta-atgt-agagttaat
gata-aa-c-aaa-tagtgaaat--aactatatgcga-atgc-tt-aataaatg-gtt--
cag-agtg-tgtagtta-t--t-attaagtgccaccgcaa----tttataataactacac
actataaaccatttattaagcattactaaagtttataactccagaga-----tcactgat
tcgtttttcattttaataccatttatatcacatacact-----
>DNA2-3_DR|189406
------------------------------------------------------------
-----------------------------------------------ttaggaagcagtt
tataactgtagatacaaatgctgta-tacttgactaa-t-aagcacattgt-ataatgtg
cttaattattacattttcatac-tttgttttt--t-tatt-ttttgcattactaaattag
gcattgcatcattttcacaccagt-------tacttc-agagaagttgctggggt---tt
tt-tta-aagattattcagaatgtgtaagtaaatgatta---ataaactagtt-aaaata
acattgatatatattatta-ttatcattattattat---agttca---tttgtatgttga
taaatgctttatgaactcaactacattcagttttgtgacctaatctaaagtgaggactaa
ttatgctttataaatcccttataaatgacaattaaatgctcagttatattctaaagagga
aaaaag-------------ta--------aatga-c-----atttatttttatt-cattt
g--aagatacacaaatgaaactgt---a--tcaaaagataaat-ctaataatttgcaatc
ttaac-taaaa-t-aa-----------------------------------------ttt
tttttttaat-----taacaaatgatttta--tt-------gttgtt------ttatcca
attttat-------------------gatata-ttttgacactcctggaattcagcaatg
tttaaaaatt---gcaattttat-a-taaaaagtaaaattgtaaagatgcgttgttcatt
tgatacggagccttt---------------------------------------------
------------------------------------------------------------
------------------------------------------------------------
------------------------------------------------------------
------------------------------------------------------------
------------------------------------------------------------
------------------------------------------------------------
------------------------------------------------------------
------------------------------------------------------------
------------------------------------------------------------
------------------------------------------------------------
-------------------------------------------
>DNA2-3_DR|189407
------------------------------------------------------------
------------------------------------------------------------
------------------------------------------------------------
------------------------------------------------------------
------------------------------------------------------------
------------------------------------------------------------
------------------------------------------------------------
------------------------------------------------------------
------------------------------------------------------------
------------------------------------------------------------
------------------------------------------------------------
------------------------------------------------------------
------------------------------------------------------------
------------------------------------------------------------
------------------------------------------------------------
------------------------------------------------------------
------------------------------------------------------------
------------------------------------------------------------
------------------------------------------------------------
------------------------------------------------------------
------------------------------------------------------------
------------------------------------------------------------
-----t-ata-aactgc-t-tactatt--g-ttt------a-tta-ctgcaaagg-taat
gctt-aa-c-aga-taatgattg--aactatttgcga-atgc-tt-actagatg-att--
cat-agtg-ta----ta-c--t-ataaactattacc------------------------
------------------------------------------------------------
-------------------------------------------
>DNA2-3_DR|189408
-----ggtaacacttcataataactacacattataaat-aatttactaaacattagca-a
atagtgaattcattatctgttaagcattaactctacattaataaacataattaaaaaggt
tataactgcagctagaaatcctgta-ttcttgactta-c-aaacagatt-t-agaacgtg
cttaataattgtactttgatac-tttgttaatgattt--c-tttttctttactcaaggaa
gaattggattatttacaaagc----atttg-tattta-agggtagtta--a-gg----gg
tt-ttt-aggatcattgagaatgagttcataaattatta---ataaactatta-aaatca
atgtttatatgtcttattattctggcatatattaat---ggttac---tatgtatgttaa
taaatgctttgttaactcaacttcatgcagttttgagacccaatgtaaagtgaggactat
tcatgctatataaatc-----------------aaaggcttagttatattataaacagg-
-aa-------------aaat------------ga-caa--actatatt------------
-------------------actgc---acttcaaat--gaaaa-at--gaatctgcaacc
ttatc-------t-aaaatcactgtagagtttatacattgc-------------------
--atcttattata-ttgttaaatgattata---------ttgttgttgtg---ttatcca
gttttat-------------------gtcgta-ttttgactctcctgttatttggcaatg
tttaaactttacagtaattttac-t-ttttaggaaagattgcaaagat-tatcgttcatt
tgattctgagcctttaatagacatttataagggatttataaagcatg-aatagtcctcac
tttagattaggtagcaaac-ctgcatgaaattgataaaataaagcatttattaacatatg
aat--tacctattagtatatgcctgaataat-tt--g-atatat-aaatgttgatt--tc
aatcgtg-tatt-a--atcatttactaactcattctaaatta-tcct---aa-a---aa-
ctctc-a----actttt-aaat-acaaatgg-tttgtaa-ataatgtgatac-atcattt
agtaatg-aa-aaa-t-a-aa-cca-tt-aac-taagtatg-aaaataca-attgtt-aa
gcacat-tatataggt-gc-tt-ataagtcaag-a-atag-agc-tt--ttg-tagt-tg
ca-gtt-ata-aactgc-t-ttctaac--g-ttt------a-tta-atgt-agagttaat
gctt-aa-c-aga-taatgagttc--actagatgcta-atgc-ct-tataaatg-att--
cat-agtg-tgtagtta-------taaagtgttacc------------------------
------------------------------------------------------------
-------------------------------------------
>DNA2-3_DR|189409
-------------------ataattacacactatgaat-ggtttat-aagcattagca-a
atagttaac--actatcttttaagcattaactgtatattagtagatgttagtaagcggtt
tataactgcagatacaaatgctctg-ttcttgactta-t-aagcacct-at-ataatgtg
cttaatgattgtattttcatac-gttgttaa----tta-t-ct-tttattat--aactta
-agttgcatcatttacaaaccagt---------attg-agagtaggtggt---------t
tt----aaagattattcagaatgtgtaaataaattatta---ataacttaaca-aaatta
acatttgtttactttattatttaggcatatagtaatg----gt---------tactttgc
taaatgctttattaactcaccttcatccagatttgagagctaatctaaagtgaggactat
ttgtgctttat-----------aaat----------------------------------
-----------------catt--------------cat--aaatcattatttgt-cattt
a--taaat---------------c------ttaaat--gaaaa--taaa---tggccagt
t-aat-tgtaa------------------ctgaaatgttgc-------------------
--atcttaatata-ttatagaaagattaca-------------agatgta---tttttca
attaaac---------------------tagt-ctttaa-----ttgtcatttaataaag
cataaaccttacattagatt-ac----acaaaaaaaggttaataaaa----gttatcagg
aaatctta----ttta------att-----aagatttattaaataa--------------
------t--------aaa--t------------a--ta----------tattaacataca
----ttagctgttaatatatgcctgaataat-aa--g-atat---aaatgttgatt--tg
aatagtt-tatt-a--atcatttactaactcattctgaatga-tct----ta-a---aa-
--------------att-aaat-acaaatga-tttgtaa-gttattcgatac-ttaattt
aatcatg-aa-aaatt---aa-tca-gt-cta-aaattacg-aaagctcg-ataatt-aa
gcacat-ttcaaatgt-gc-tt-gtaggtcaag-a-atag-agc-at--ttg-tatc-tg
ca-gtt-ata-aactgt-t-taataac--g-tct------a-tta-atgt-agagctcac
atgt-at-c-aaa-taatacatt--aactat-----------------------------
------------------------------------------------------------
------------------------------------------------------------
-------------------------------------------
>DNA2-3_DR|189410
------------------------------------------------------------
------------------------------------------------------------
----------------------------------tta-c---------------------
------------------------------------------------------------
------------------------------------------------------------
---tt-------------------------------------------------------
------------------------------------------------------------
------------------------------------------------------------
--------------------------------------------taaa------------
------------------------------------------------------------
------------------------------------------------------------
------------------------------------------------------------
------------------------------------------------------------
--------------------------------------------------------a---
-------------------------------------------caga-------------
caa---------------------------------------------------------
---------------aaaa-ctgcatgaagttgagttaataaagcatttattaacagatt
agt--tgactattagtgtatgcctgaataat-aa--g-gcatat-aaacgttgatt--tc
aatagtt-t----a--atcatttactaacttattctgaatga-tcct---at-a---aa-
ccctc-aac-tactctt-aaat-acaactgg-tttgtaa-ataatgcaatac-ttaattt
agtaatg-aa-aaa-t-t-aa-tca-tt-tac-taagtatg-aaaataca-actatt-aa
gcacat-tttaaatgt-gg-tt-ataagtcaag-a-atag-agc-at--ttc-tagc-tg
ca-gtt-ata-aactgc-t-tactaat--g-ttt------a-tta-atgt-agacttaat
g----------ga-taatgaattc--actatttgcta-ttgc-tt-aataaatg-att--
tat-agtg-tgtagtta-t--t-ataaagtgttacc------------------------
------------------------------------------------------------
-------------------------------------------
>DNA2-3_DR|189411
------------------------------------------------------------
------------------------------------------------------------
------------------------------------------------------------
------------------------------------------------------------
------------------------------------------------------------
------------------------------------------------------------
------------------------------------------------------------
------------------------------------------------------------
------------------------------------------------------------
------------------------------------------------------------
------------------------------------------------------------
------------------------------------------------------------
------------------------------------------------------------
------------------------------------------------------------
------------------------------------------------------------
------------------------------------------------------------
------------------------------------------------------------
------------------------------------------------------------
------------------------------------------------------------
------------------------------------------------------------
------------------------------------------------------------
--------------------tt-ataagtacga-a-atac-agc-at--ttg-tagc-tg
ta-gtt-ata-aactgc-t-tactaat--g-act------a-tta-atct-agagtttat
gctt-aa-c-aaa-tgaggaatt--aactctatttta-atgc-tt-aataaatg-att--
aat-agtg-tgcagtta-t--t-acaagttacc---------------------------
------------------------------------------------------------
-------------------------------------------
>DNA2-3_DR|189412
-----gataacactttttaatagctatacactatgagc-catttattaagcaatagct-a
attgtgaattcaatatctgttaagcattaactttacattaataaatgttagtaagcagtt
tataactgcagc----aatgctcta-ttcttgattta---caaaacatt-t-ataatctg
cttaataattgtactttcatac-tttgttaataattta-t-t--ttcattactaaattaa
gtagtgcattatttacaaacc----agtta-tttt---agagtagttg--g-ag----gt
tt-tt--aagatcattcagaataagttagt-----------aataaactattc-aaacta
gcattcatatgtcttattattcagacaaatactaat---agttat---tttgtatgttaa
taaatgctttatt-----aacttcatccagttttgtgacctaatctaaagtgaagactat
ttatgcgttataaatcccatatacaagacaattaaaggctcaggtaaa------------
------------------------------------------------------------
------------------------------------------------------------
------------------------------------------------------------
-----ttattata-t--------------------------gttgttgtt---ttatcca
attttat-------------------gtcgta-atgtgaca--cttgtcattcagtaatg
tttaaactctacagtattattattttttttagataagattgcgaagat-tattgtttatt
tgatactgagcctgtaattgtcatttctaagggatttatgaagcata-aatagttcctat
tttagattaggtcaccaaa-ctgcgtgaagttgtgttaataaagcatttattaacctaca
tag--taactattactatatgcctgaataat-at--g-atatat-aaacattgatg--tc
aatagtc-tatt-a--ataatttactaactcattctgaatga-tctt---aa-a---aa-
cctcc-agc-tacactt-taat-acaaatgg-tttgtaa-ataatgtaacac-ttaattt
agtcatg-aa-aaa-t-a-aa-ata-tt-aac-aaagtatg-aaagtaca-attatt-ca
gcacat-taaaaatgt-gt-tt-gtaaatcaag-a-ataa-agc-at--ttg-tagc-tg
ca-gtt-ata-aacggc-t-taatgac--g-ttt------a-tta-atgt-agagttatt
gctt-aa-c-aaa-taatgaattc--ataagatgcta-atgc-tt-aataaatg-att--
cat-agtg-tgtagtta-t--t-ataaagtgttacc------------------------
------------------------------------------------------------
-------------------------------------------
>DNA2-3_DR|189413
------------------------------------------------------------
------------------------------------------------------------
------------------------------------------------------------
------------------------------------------------------------
------------------------------------------------------------
------------------------------------------------------------
------------------------------------------------------------
------------------------------------------------------------
------------------------------------------------------------
------------------------------------------------------------
------------------------------------------------------------
------------------------------------------------------------
------------------------------------------------------------
------------------------------------------------------------
------------------------------------------------------------
------------------------------------------------------------
------------------------------------------------------------
------------------------------------------------------------
------------------------------------------------------------
------------------------------------------------------------
------------------------------------------------------------
------------------------------------------------------agc-tg
ca-gtt-ata-aactgc-t-tactaac--a-ctt------a-tta-atgt-agagttaag
gctt-aa-c-aga-taatgagttc--actatttgcta-atgc-ta-aataaatg-att--
tat-agtg-tgtagtta-t--t-ataaagcgttacc------------------------
------------------------------------------------------------
-------------------------------------------
>DNA2-3_DR|189414
------------------------------------------------------------
------------------------------------------------------------
------------------------------------------------------------
------------------------------------------------------------
------------------------------------------------------------
------------------------------------------------------------
------------------------------------------------------------
------------------------------------------------------------
------------------------------------------------------------
------------------------------------------------------------
------------------------------------------------------------
------------------------------------------------------------
---------------------------------------ttgttgttgtt---ttatcca
gtttt---------------------gttgca-ttttgacactactgttaatcagcaaca
cttaaactttacagtaattttac-t-ttttagaaaagattgcaaggat-tattgttcatt
tgaatctgagcctgtaatagtcatttataagggatttataaagcata-aatagtcctcac
tttagattaggttacaaaa-ctgcatgaagttaaattaataaagcatttattaacatatt
agt--taactattagtatatgcctgaataat-aa--g-acatat-aaatgttgatt--tc
aatagtt-tatt-a--atcatttactaactcatttagaatta-tcct---aa-a---aa-
ccctc-aac-tactctt-aaat-acaactcg-cttgtaa-ataatgcaatacaatacttt
agtaatg-aa-aaa-t-a-aa-tca-tt-aac-taagtatg-aaaataca-attatt-aa
acacat-tatataggt-gc-tt-ataagtcaag-a-acag-agc-at--ttg-tagc-tg
ca-gtt-ata-aactgc-t-tactaac--g-ctt------a-tta-atgt-agagttaat
gctt-aa-c-aaa-taatgaattc--actagatgcta-atgc-tt-agtaaatg-act--
cat-agtg-tgtagtta-t--t-ataaagtgttacc------------------------
------------------------------------------------------------
-------------------------------------------
>DNA2-3_DR|189415
------------------------------------------------------------
------------------------------------------------------------
------------------------------------------------------------
------------------------------------------------------------
------------------------------------------------------------
------------------------------------------------------------
------------------------------------------------------------
------------------------------------------------------------
------------------------------------------------------------
------------------------------------------------------------
------------------------------------------------------------
------------------------------------------------------------
------------------------------------------------------------
------------------------------------------------------------
------------------------------------------------------------
------------------------------------------------------------
------------------------------------------------------------
------------------------------------------------------------
------------------------------------------------------------
------------------------------------------------------------
------------------------------------------------------------
------------atgt-gc-tt-agaagtcagg-a-atac-agc-at--ttg-tagc-tg
ta-ttt-ata-aactgc-c-tactaat--g-tct------a-taa-atgt-aatatgaat
tttt-aa-c-caa-tgacaaact--aattattttcta-atgc-t----taaatg-att--
cat-agtg-tgcagtta-------------------------------------------
------------------------------------------------------------
-------------------------------------------
>DNA2-3_DR|189416
------------------------------------------------------------
------------------------------------------------------------
------------------------------------------------------------
------------------------------------------------------------
------------------------------------------------------------
------------------------------------------------------------
------------------------------------------------------------
------------------------------------------------------------
------------------------------------------------------------
------------------------------------------------------------
------------------------------------------------------------
------------------------------------------------------------
------------------------------------------------------------
------------------------------------------------------------
------------------------------------------------------------
------------------------------------------------------------
------------------------------------------------------------
------------------------------------------------------------
------------------------------------------------------------
------------------------------------------------------------
------------------------------------------------------------
----------------------------tcaag-a-ttac-agc-at--ttg-ta-a-ct
gt-ata-ata-aactgc-t-tactaat--g-tct------a-ata-atct-agagttaat
tctt-aa-c-aaa-taaagaatt--aactacttgata-atac-t----tacatg-att--
cag-tgtg-tgctgtta-t--a-ataaagcattacc------------------------
------------------------------------------------------------
-------------------------------------------
>DNA2-3_DR|189417
-----ggtaacaattttttaaaaatacacactatgaac-catttattaaggattagca-t
ctagtgaattcattatttgttaagcattaactttacattaataaacgttaggaagcagtt
tataactgctgctacaaatactcta-ttcttgactta-t-aaatgcatc-t-ataatgtg
ctgaataattgttctttcatac-tt------tgattta-t-tt-tttatcactaaattaa
gaattttattatttacaaaccagt-------tattca-agcatagttg--g---------
-tggtt-aagatcattcagaataa----gtaaatgatta---atgaactattc-aaatta
acaattattattcttattattcaggcttttactaaa---aacaaa---tttgcatattca
gaaatgcttta---actcaactttatcaatttttgtgacataatctaaagtgaggactat
ctatgctttataaatcccttataaattacaattaaaagcttagttag--tctaaacaga-
aaca---aaaataaacaaac------------aa-cct--tattcatttctatt-tgttt
g--aagatacacaaatgaagctgt---a--tcaaat--gaaaa-agaaatcttta-----
----c-aaact-t-aaaattactgtgcagtttaaacattgg-------------------
--atcctattata-ttg-----ttattatt------atattgttgttgtt---ttatcca
attttat-------------------g-------------tctcctgttattcggcaatg
tttaaactttacagtaattttac-t-ttttagataagattgaaaatat-tattgttcatt
taataccaagcctttaattataatttataagggatttataaagcaca-gatagtcctcac
tttagattaggtcacaaaa-ctgcatgaagttgagttaataaagcatttatcaacataca
tcg--taaccattactccatgtctaaataat-aa--g-atgtat-aaatgttaatt--tt
aatagtt-tatt-a--atcatttactaattcattttgaataa-tcat---aa-a---aa-
cctcc-atc-tactctt-aaat-aaaaatga-tttgtaa-ataatgcagtac--------
------------------------------------------------------------
------------------------------------attt-tgc-at--ttg-tagc-tg
ca-gtt-ata-aactgc-t-tactaac--atttt------t-ttt-atgt-agagttaat
gctt-aa-c-aaa-taatgaattc--actagatgcta-atgc-tt-aata----------
-aa-tgtg-tgtagtta-t--t-ataaagtgttacc------------------------
------------------------------------------------------------
-------------------------------------------
>DNA2-3_DR|189418
-----ggtaacactttataataactacacactataaat-catttatttagcattagca-a
atagtgaactcattatctgttaagcattaactctacattaataaacattagtaagcagtt
tataactgcagctacaaaatctcta-ttcttgactta-t-aagcaccta-t-ataatgtg
tttaatgattgtattttcatac-ttagttaatgattta-t-at-ttcattaataaattaa
gtatcgcattatttacaaacc----agttg-tattta-agagtagttg--a-gg----gt
gt-tt--aggatcattcagaatgagttagtaaatgatta---atcaactattg-aaatca
acgtttatatgtcttattattcaggcatattctaat---ggttac---tatatatgataa
taaatgctttattaactcaacattatgcagttttgtgacttaatctaaagtgaggactat
tcatgctttataaatcccttataaatgacaagtaaaggctcagttaaattcttaacagg-
-aa-------------gaa------------tga-cat--tattcatttctatt-cattt
a--aagatacacaaatgaaactgt---aatgcagat--gaaac-ataaatctttgcaacc
tgatc-taaaa-t-aaaatcactgtagagtttaaacattgc-------------------
--atcttatttta-ttgtttacttattata---------ttgttgttgtt---ttatcca
gttggat-------------------gtctta-ttttgacactcctgttatttggcaaag
tttaaactttacagtaattttac-t-ttttagaaaagattgcacagat-tatcgtttatt
tgattctgagcctttatttgtcatttataagggatttataaagcata-aatagtcctcac
tttagattagctcacaaaa-ctgcatcaagttgagttaataaagcatttaatatcatttt
agt--taactattactatatgcctgaataat-tt--c-taattataaatgttgatt--tc
aatagtt-gatt-a--atcatttactaactcattctgaacaa-tcct---aa-a---aa-
ccctc-aac-tactctt-aaat-acaactgg-tttgtaa-ataattcgatac-ttaattt
agtaatg-aa-ata-t-a-aa-tca-tt-aac-taagtatg-aaaataca-atcatt-aa
acacat-tatataggt-gc-tt-ataagtcaag-a-atag-agc-at--ttg-tagc-tg
ca-gtt-ata-aactgc-t-tactaat--g-ttt------a-tta-atgt-agagttaat
gctt-aa-c-aga-taatatgttc--actatttgcta-atgc-ta-aataaatg-att--
tat-agtg-tgtagtta-t--t-ataaagtgttacc------------------------
------------------------------------------------------------
-------------------------------------------
>DNA2-3_DR|189419
-------taacactttatagtaactatacactatgaac-catttactaagcattagca-a
atgttgaattcattatctgttaagcgttaactgtacattaataaacggtagtaagcagtt
tataactgcagcaacaaatactcta-ttcttgacttaac-aaacacatt-t-ataacatg
cttaataactgtattttcatac-tttgctaatgtttta-t-tt-tccattaataaattaa
gtattgctttatttacaaacc----aattg-tactta-agagtagatg------------
tt-ttt-aaga---ttcagaattagttagtaaatgatca---ataaactatta-aaatta
acatttatacatcttattattcaggcatatattaat---agttta---tttgtatgttaa
tacatgctttattaactcaacttcatgcagttttttgagctaatctaaagtgaggattat
ttatcctttataaatccctgataaatgacaattaaagactcagttatgttctaaacagg-
aaa-------------aaag------------a---------------------------
------------------------------------------------------------
------------------------------------------------------------
------------------------------------------------------------
------------------------------------------------------------
------------------------------------------------------------
------------------------------------------------------------
------------------------------------------------------------
------------------------------------------------------------
------------------------------------------------------------
------------------------------------------------------------
------------------------------------------------------------
------------------------------------------------------------
------------------------------------------------------------
------------------------------------------------------------
------------------------------------------------------------
------------------------------------------------------------
-------------------------------------------
>DNA2-3_DR|189420
-----ggtaacactttataataactacacactataaat-catttattaagcattagca-a
atagtgaattcattatccgttaagcattaactctacattaataaacgttggtaaacagtt
tataactgcagctacaaatgctcta-ttcttgactta-t-aaccacatg-t-aaaatgtg
cttaataattgtattttcatac-ttagtaaatgattta-t-tt-ttcattactaaattaa
gtatcgcattatttacaaacc----agttg-tatttt-agagtagttg--a-gg----gt
tt-tt--aggatcattctgaatgagttagtaaatgatta---ataaactattg-aaatta
acgtttatatgtcttat-------------------------------------------
------------------------------------------------------------
------------------------------------------------------------
------------------------------------------------------------
------------------------------------------------------------
------------------------------------------------------------
------------------------------------------------------------
------------------------------------------------------------
------------------------------------------------------------
------------------------------------------------------------
------------------------------------------------------------
------------------------------------------------------------
------------------------------------------------------------
------------------------------------------------------------
------------------------------------------------------------
------------------------------------------------------------
------------------------------------------------------------
------------------------------------------------------------
------------------------------------------------------------
------------------------------------------------------------
-------------------------------------------
>DNA2-3_DR|189421
-----ggtaaatctttataataactacacactatgaat-tatttattaaacattagca-t
cta---aattaattatctgttaagcattaactctacattaataaat-ttagtgagcagtt
tataacagctgt-------------attcctgact---t-g-------------------
---aataattgtactttcatac-tttgttgat---------tt-ttcattactaaattaa
gtattgcattatttataaaccatt------gtattta-agagtagttgga-------ggt
tt-tt--aagatcattcaaaaagagtttattaatcattt---aca----attg-aaatca
acatttatat--cttattat----------------------------------------
------------------------------------------------------------
------------------------------------------------------------
------------------------------------------------------------
------------------------------------------------------------
------------------------------------------------------------
------------------------------------------------------------
------------------------------------------------------------
------------------------------------------------------------
------------------------------------------------------------
---------------------------------------------------acatgcata
tag--taatggttgctatgtat--------------------------------------
------------------------------------------------------------
------------------------------------------------------------
------------------------------------------------------------
------------------------------------------------------------
------------------------------------------------------------
------------------------------------------------------------
------------------------------------------------------------
------------------------------------------------------------
-------------------------------------------
>DNA2-3_DR|189422
------------------------------------------------------------
------------------------------------------------------------
------------------------------------------------------------
------------------------------------------------------------
------------------------------------------------------------
------------------------------------------------------------
------------------------------------------------------------
----------------------------------------------aaagtaatgactat
ttatgctttataaatcccttataaatgacaattaaatgctcagttaaattctaaacagga
gaaaaga---------acata--------aacga-ttt--cattcatttctattccagtt
c--aagattcacaaatgaaactgc---a--tcaaat--gacaa-ataaatctttgcaacc
t-at--taaaa-t-aaaatgactgtagagtttaaacattgc-------------------
--atcttattata-ttgttaaattattata--tt-------gttat--------------
------------------------------------------------------------
------------------------------------------------------------
------------------------------------------------------------
------------------------------------------------------------
------------------------------------------------------------
------------------------------------------------------------
------------------------------------------------------------
------------------------------------------------------------
------------------------------------------------------------
------------------------------------------------------------
------------------------------------------------------------
------------------------------------------------------------
------------------------------------------------------------
-------------------------------------------
>DNA2-3_DR|189423
---------------------------acactatgaac-catttaataagcattagca-a
atggtgaattcaatatctgttaagcattaact-tacattaataaacgttagtaagcagtt
tgtaactgcagctacaaatgctgta-ttcttgactta-c-gaccacatt-t-acaatgtg
cttaataattgtactttcatat-tttgttaatgattta-t-tt-ttcattactaaattaa
gtattgcattgtttacagacc----agt---tattta-agcatagttg--g-ct----gt
tt-tt-aaagatcattcagaatgagtttgtaaattatta---ataaactattc-aaatta
acgtttataattcttattatttaggcatatataaaa---aattaa---cttttttgtcaa
taaatcctttattaactcaacttaatccagtcttgtgaactaatctaaactgaggactat
taatactttataaatcccttataaatgagaactaaatgctcagttaaattctaaacagg-
aaa--------------aaa------------gaacatattattaatttctatt-cgttt
g--aagattcacaaatgaaactgt-----ttcaaat--gacaa-atgaatctttgcaacc
tgatc-taaaa-t-aaaaacactgtacagtttgaacattgc-------------------
--atcttattata-ttgctaaattgttata--t----tgttgtagttgtt---ttatcca
attttat-------------------gtcgta-ttttgacactc----------------
------------------------------------------------------------
------------------------------------------------------------
------------------------------------------------------------
------------------------------------------------------------
------------------------------------------------------------
------------------------------------------------------------
------------------------------------------------------------
------------------------------------------------------------
------------------------------------------------------------
------------------------------------------------------------
------------------------------------------------------------
------------------------------------------------------------
-------------------------------------------
>DNA2-3_DR|189424
-----ggtaacactttataataactacacacaataaat-catttattaagcattggca-a
atagtgaacttattatcccttaagcattaactctacattaataagtgttagtaagcagtt
taaaactgcagctacaaatgctcca-ttcttgactta-t-aagcaccta-taataatgtg
tttaatgattgtattttcatac-ttagttaaggattta-t-tt-ttcattactaaattaa
gtatcgaaatatttacaaact----gtttg-tattta-agagtagttg--a-gg----gt
tt-tt--aggatcattcagaatgagttagtaaatgaata---ataaactattg-aaatca
acatttatatgtcttattattcaagcatatattaat---ggttac---tatatatgttaa
taaatgctttattaactcaacttcatgcagttttgtgacctaatctaaaatgaggactac
tcatgctttataaatcccttataaatgacaaataaaggctcagttaaattctaaacagg-
-aa-------------aaaa-----------aga-cat--tattaatttatctt-cattt
a--aagatacacaaatgaaactgt---acttcaaat--gaaaa-ataaatctttgcaacc
ttatc-taaaa-t-agaatcactgtagagtttaaacattac-------------------
--atcttattata-atgttaaattattata---------ttgttgttgtt---ttatcca
gttggat-------------------gtcata-ttttgacactcctgttattcagcaatg
tttaaactttacagta------------------------------at-tatcgttcatt
tgattctgagcctttaatagtcctttataaggcatttataaagcatg-aatagtcctcac
tttagattaggtcacaaaa-ctgcatgaggttgagttaataaagcatttattaacatatt
agt--taactattagtatatgcctgaataat-aa--g-ac--at-aaatgatgatt--tc
aatagtt-tatt-a--atcatttactaactcattctgaatga-tcct---ga-a---aa-
ccctc-aac-tactctt-aaat-acaaacgg-tttgtaa-ataattcgatac-ttaattt
agtaatg-aa-aaa-t-a-aa-tca-tt-aac-agagtatg-aaaataca-attatt-aa
ccactt-tatatagga-gc-tt-at--gtcaag-a-atag-agc-at--ttg-tagc-tg
ca-att-ata-aactgc-t-tactaac--g-ttt------a-tta-atgt-agagttaat
gctt-aa-c-aga-taatttattc--actatttgcta-atgc-tt-aataaatg-att--
tat-agtt-tgtagtta-t--t-ataaagtgttacc------------------------
------------------------------------------------------------
-------------------------------------------
>DNA2-3_DR|189425
-----ggtaacactttataataactacacactatgaat-tctttactaagcattagca-t
ctagtaaattcattatttgttaagcattacctctacattaataagcgttagtaagcagtt
tataactgcagctacaaatgctct------------------------------------
------------------------------------------------------------
------------------------------------------------------------
------------------------------------------------------------
------------------------------------------------------------
------------------------------------------------------------
------------------------------------------------------------
------------------------------------------------------------
------------------------------------------------------------
------------------------------------------------------------
------------------------------------------------------------
------------------------------------------------------------
------------------------------------------------------------
------------------------------------------------------------
------------------------------------------------------------
------------------------------------------------------------
------------------------------------------------------------
------------------------------------------------------------
------------------------------------------------------------
------------------------------------------------------------
------------------------------------------------------------
------------------------------------------------------------
------------------------------------------------------------
------------------------------------------------------------
-------------------------------------------
>DNA2-3_DR|189426
-------------------ataattacacactataaat-catttattaagcattagca-a
atagtgaactcattatctgttaagcattaactctacattaatacgtgttagtaagcagtt
tataactacagctacaaatgctcta-ttcttgactta-t-aagcaccta-t-ataatgtg
tttaatgattgtattttcatac-ttagttaatgattta-t-tt-ttcaatactaaattaa
gtatcgaattatttacaaact----gtttg-tattta-agagtattta--a-gg----gt
tt-tt--aggatcattcagaatgagttagtaaatgattt---ataaactattg-aaatca
acatttatatgtcttattattcaagcatatattaat---ggttac---tatatatgttaa
taaatgctttattaactcaacttcatgcagttttgtgacctaatctaaaatgaggactac
tcatgctttataaatcccttataaatgacaaataaaggctcagttaaattctaaacagga
aaa-------------aaa------------aaa-cat--tattaatttctctt-cattt
a--aagatacacaaatgaaactgt---acttcaaat--gaaaa-ataaatctttgcaacc
ttatc-taaaa-t-agaatcactgtacagtttaaacattac-------------------
--atcttattaca-atgttaaattattata--t----tgtt---gttgtt---ttatcca
gttggat-------------------gtcata-ttttgacactcctgttattttgcaatg
tttaaactttacagtagttttac-t-ttttagaaaga-ttgcacagat-tatcattcatt
tgatactgagcctttaatagtcatctataaggcatttttaaagcatg-a----------c
tttagattaggtcacaaaa-ctgcatgaagttgagttaataaagcatttactaacatatt
agt--taactattaatatatgcctgaataa-----------tat-aaatgtttatt--tc
aatagtt-tagt-a--atcatttactaactcattctgaatgg-tcct---ga-a---aa-
ccctc-aac-tactctt-aaat-acaaacgg-tttgtaa-ataattcgatac-ttaattt
agtaatgaaa-aaa-a-a-aa-tca-tt-aac-agagtatg-aaaataca-attatt-aa
--acaa-tatataggt-gc-tt-ataagtcaag-a-atag-agc-at--ttg-tagc-tg
ta-gtt-ata-aagtgc-t-tactaac--g-ttt------a-tta-atgt-agagttaac
gctt-aa-c-aga-taatgaatta--actatttgcta-atgc-tt-aataaatg-att--
tat-agtg-tgtagtta-t--t-ataaagtgttacc------------------------
------------------------------------------------------------
-------------------------------------------
>DNA2-3_DR|189427
-----ggttacactttataataactacacactataaat-catttattaagcattagca-t
ctagtgaattcatcatctgttaagcattagctctacattaataagcgttagtaagcagtt
tataactgcagctacaaatgctcta-ttcttgactta-c-aaacatatt-t-aaaatgtg
tttaataatcgtattttcatac-tttgtttatgattta-t-tt-ttcattactaaatgaa
gtattgcattatttacaaacc----atttg-tattta-agagtagttg--a-gg----gt
tt-tt--aggatcattcagaatgagttagtaaatgatta---ataaactattg-aaatca
acatttatatatcttattattcaggcatatattaat---ggttac---taagtatgttaa
taaatgctttattaactcaacttcatctagttttttgacctaatctaaagtgaggactat
tcatgctttataaatcccttataaatgacaaataaaggctcagttaaattataaacaaa-
-aa-------------gaa------------tga-cat--tattcatttctatt-cattt
ttcataatgt-caattca---ttc---atttcaaat--aaaaa-atacatctttgcaacc
taatc-ttaaa-t-aaaatcactgtagagtttaaacattgc-------------------
--atcttattata-ttgttaaattactatg--t----tgttgttgttgtt---ttatcca
gttggat-------------------gttgta-ttttgacactcctgttattcagcaatg
tttaaactttatcaaaattgtac-t-ttttagaaaagattgcaaagatgttttgttcatt
tgattctgagcctttatttgtcatttataagggatttataaagcatg-aatagtcctcac
tttagattaggtcacataa-ctgcatgaagttgagttaataaagcatttattaacataat
agt--taactattaatatatgcatgattaat-aa--g-atatat-aaatgttgatt--gc
aatagtt-tatt-a--atcatttactgacacattctgaatca-tcct---aa--------
------a----accctc-aact-acaaatgg-tttgtaa-ataatgcgatac-ttaattt
[truncated: 1,659,947 more chars]
