# Supplementary material for: Zebrafish transposable elements show extensive diversification in age, genomic distribution, and developmental expression
Source: Genome Res. 2022 Jul;32(7):1408–23. doi: 10.1101/gr.275655.121 (PMC9341512; doi:10.1101/gr.275655.121)
Supplement: Supplemental Material [file supp_gr.275655.121_Supplementary_data_2.tar.gz › supp-data-2/Gypsy-248.mafft.fa]

>Gypsy-248|88857
------------------------------------------------------------
------------------------------------------------------------
------------------------------------------------------------
------------------------------------------------------------
------------------------------------------------------------
------------------------------------------------------------
------------------------------------------------------------
------------------------------------------------------------
------------------------------------------------------------
------------------------------------------------------------
------------------------------------------------------------
------------------------------------------------------------
------------------------------------------------------------
------------------------------------------------------------
-----------------------tgtaaagattatggc-agattaccatt----------
----------------cgtctgt---ccaccagagggagctctc----------------
-------------------ttccgaatttt----------------------gattgggt
act-----------------------------tcctctgtggtacttc------------
--ctggtagccacc-----------------ttatataagc-acactgtttat-------
------------------------------------------------------------
------------------------------------------------------------
------------------------------------------------------------
------------------------------------------------------------
------------------------------------------------------------
------------------------------------------------------------
------------------------------------------------------------
------------------------------------------------------------
------------------------------------------------------------
------------------------------------------------------------
------------------------------------------------------------
------------------------------------------------------------
------------------------------------------------------------
------------------------------------------------------------
------------------------------------------------------------
------------------------------------------------------------
------------------------------------------------------------
------------------------------------------------------------
------------------------------------------------------------
------------------------------------------------------------
------------------------------------------------------------
------------------------------------------------------------
------------------------------------------------------------
------------------------------------------------------------
------------------------------------------------------------
------------------------------------------------------------
------------------------------------------------------------
------------------------------------------------------------
------------------------------------------------------------
------------------------------------------------------------
------------------------------------------------------------
------------------------------------------------------------
------------------------------------------------------------
------------------------------------------------------------
------------------------------------------------------------
------------------------------------------------------------
------------------------------------------------------------
------------------------------------------------------------
------------------------------------------------------------
------------------------------------------------------------
------------------------------------------------------------
------------------------------------------------------------
------------------------------------------------------------
------------------------------------------------------------
------------------------------------------------------------
------------------------------------------------------------
------------------------------------------------------------
------------------------------------------------------------
------------------------------------------------------------
------------------------------------------------------------
------------------------------------------------------------
------------------------------------------------------------
------------------------------------------------------------
------------------------------------------------------------
------------------------------------------------------------
------------------------------------------------------------
------------------------------------------------------------
------------------------------------------------------------
------------------------------------------------------------
------------------------------------------------------------
------------------------------------------------------------
------------------------------------------------------------
------------------------------------------------------------
-----
>Gypsy-248|88858
------------------------------------------------------------
------------------------------------------------------------
------------------------------------------------------------
------------------------------------------------------------
------------------------------------------------------------
------------------------------------------------------------
------------------------------------------------------------
------------------------------------------------------------
------------------------------------------------------------
------------------------------------------------------------
------------------------------------------------------------
------------------------------------------------------------
------------------------------------------------------------
------------------------------------------------------------
------------------------------------------------------------
------------------------------------------------------------
------------------------------------------------------------
------------------------------------------------------------
---------------------------------------------ctgtttat-------
-----------------gtctatt-t----------------------------------
------------------------tctgcaaag-----------------------tatt
gccagtttcat---------ggcctt---------------------tcaaaatg-cttc
cg----------------------tactgt---------------tgtgtttgccattgt
gt-------------tatgaccttatt-------------------------gcctgcct
----------------------------------ttttgactactg--------------
---------------------ctttttggattttgcattc--------------------
---------------------------------------------------------tgc
cttgcttgc-------------------------tttttcggactgcc---------tct
ttgtttgcttgattttt----------------------tcctgattt------------
---atta------------------------------------attataatctgcct-tt
g--tttgatgtacgc-------------------------------------tgtttgtt
t-aataaa-------------------tctccagcattt-gga-----------------
---------------------ttcattcagcctccatgtcttc-----------acctat
ggctcactcaca------------------------------------------------
------------------------------------------------------------
------------------------------------------------------------
------------------------------------------------------------
------------------------------------------------------------
------------------------------------------------------------
------------------------------------------------------------
------------------------------------------------------------
------------------------------------------------------------
------------------------------------------------------------
------------------------------------------------------------
------------------------------------------------------------
------------------------------------------------------------
------------------------------------------------------------
------------------------------------------------------------
------------------------------------------------------------
------------------------------------------------------------
------------------------------------------------------------
------------------------------------------------------------
------------------------------------------------------------
------------------------------------------------------------
------------------------------------------------------------
------------------------------------------------------------
------------------------------------------------------------
------------------------------------------------------------
------------------------------------------------------------
------------------------------------------------------------
------------------------------------------------------------
------------------------------------------------------------
------------------------------------------------------------
------------------------------------------------------------
------------------------------------------------------------
------------------------------------------------------------
------------------------------------------------------------
------------------------------------------------------------
------------------------------------------------------------
------------------------------------------------------------
------------------------------------------------------------
------------------------------------------------------------
------------------------------------------------------------
------------------------------------------------------------
------------------------------------------------------------
------------------------------------------------------------
------------------------------------------------------------
------------------------------------------------------------
------------------------------------------------------------
------------------------------------------------------------
------------------------------------------------------------
------------------------------------------------------------
-----
>Gypsy-248|161005
------------------------------------------------------------
------------------------------------------------------------
------------------------------------------------------------
------------------------------------------------------------
------------------------------------------------------------
------------------------------------------------------------
------------------------------------------------------------
------------------------------------------------------------
------------------------------------------------------------
------------------------------------------------------------
------------------------------------------------------------
------------------------------------------------------------
------------------------------------------------------------
------------------------------------------------------------
------------------------------------------------------------
------------------------------------------------------------
------------------------------------------------------------
------------------------------------------------------------
------------------------------------------------------------
------------------------------------------------------------
------------------------attacgaat-----------------------tata
gccagttttac---------tgcctt----------------------tcaagcgtgatt
gtttgctat---------------tattattgct-----------attgtttgctatctc
gt-------------tatgatcattgt-------------------------acttgca-
----------------------------------ttctgacaactg--------------
---------------------ctttttggattgctgactc--------------------
------------------------------------------------------------
--------------------------------------ttggactgcc---------ttt
ctgtttgtttga-tgct----------------------gcctgcctt------------
----cgt------------------------------------ctatgatcctgccttct
gcgttgcatttgtttgc-----------------------------------tgtgtgtt
a---taaa-------------------cctccagcattt-gga-----------------
---------------------------ttacctccatgtcatc-----------acctaa
aggtccatcacatgttac------------------------------------------
------------------------------------------------------------
------------------------------------------------------------
------------------------------------------------------------
------------------------------------------------------------
------------------------------------------------------------
------------------------------------------------------------
------------------------------------------------------------
------------------------------------------------------------
------------------------------------------------------------
------------------------------------------------------------
------------------------------------------------------------
------------------------------------------------------------
------------------------------------------------------------
------------------------------------------------------------
------------------------------------------------------------
------------------------------------------------------------
------------------------------------------------------------
------------------------------------------------------------
-------------------------------------------------aaatgaggctg
gtggccattcatccaa--------------------------------------------
--ccaccaa-------agcgagc-------------------------------------
----------------------------cctctc--------------------------
------------------------------------------------------------
------------------------------------------------------------
------------------------------------------------------------
------------------------------------------------------------
----------ctgaatattgactga-----------------------------------
------------------------------------------------------------
----------------------------------------------------gtttttac
--------------------------------------aatggtaacgtcctcttt----
------------------------------------------------------------
------------------------------------------------------------
------------------------------------------------------------
-----------------accactatattt-------------------------------
------------------------------------------------------------
------------------------------------------------------------
--------------------------------------------------------aaac
aactctgtttgagagtttcat---------------------------------------
------------------------------------------------------------
------------------------------------------------------------
------------------------------------------------------------
------------------------------------------------------------
------------------------------------------------------------
------------------------------------------------------------
------------------------------------------------------------
------------------------------------------------------------
------------------------------------------------------------
------------------------------------------------------------
-----
>Gypsy-248|161006
------------------------------------------------------------
------------------------------------------------------------
------------------------------------------------------------
------------------------------------------------------------
------------------------------------------------------------
------------------------------------------------------------
------------------------------------------------------------
------------------------------------------------------------
------------------------------------------------------------
------------------------------------------------------------
------------------------------------------------------------
------------------------------------------------------------
------------------------------------------------------------
------------------------------------------------------------
-----------------------tgtaacgaatatggc-agattaccatt----------
----------------catccgc---ccaccagagggagctctc----------------
-------------------tctcgaatatt----------------------gactgggt
act-----------------------------tcctctgtggtacttc------------
--ctggtagccacc-----------------atatataagc-acactgcttat-------
-----------------gtgtgtt-c----------------------------------
------------------------attgcgaat-----------------------tatt
gccagtttcac---------tgcc-t---------------------actaagcggtttt
cc----------------------aactgc---------------tatttctgccattgt
gt-------------tatgaccttttt-------------------------gcctgctc
----------------------------------ttttgactactg--------------
----------------------tttttggattttggactc--------------------
---------------------------------------------------------agc
cttgtttgc-------------------------ctttttggactgcc---------tct
ttgtttgcttg-------------------------------------------------
------------------------------------------------------------
------------------------------------------------------------
------------------------------------------------------------
------------------------------------------------------------
------------------------------------------------------------
------------------------------------------------------------
------------------------------------------------------------
------------------------------------------------------------
------------------------------------------------------------
------------------------------------------------------------
------------------------------------------------------------
------------------------------------------------------------
------------------------------------------------------------
------------------------------------------------------------
------------------------------------------------------------
------------------------------------------------------------
------------------------------------------------------------
------------------------------------------------------------
------------------------------------------------------------
------------------------------------------------------------
------------------------------------------------------------
------------------------------------------------------------
------------------------------------------------------------
------------------------------------------------------------
------------------------------------------------------------
------------------------------------------------------------
------------------------------------------------------------
------------------------------------------------------------
------------------------------------------------------------
------------------------------------------------------------
------------------------------------------------------------
------------------------------------------------------------
------------------------------------------------------------
------------------------------------------------------------
------------------------------------------------------------
------------------------------------------------------------
------------------------------------------------------------
------------------------------------------------------------
------------------------------------------------------------
------------------------------------------------------------
------------------------------------------------------------
------------------------------------------------------------
------------------------------------------------------------
------------------------------------------------------------
------------------------------------------------------------
------------------------------------------------------------
------------------------------------------------------------
------------------------------------------------------------
------------------------------------------------------------
------------------------------------------------------------
------------------------------------------------------------
------------------------------------------------------------
------------------------------------------------------------
-----
>Gypsy-248|161007
------------------------------------------------------------
------------------------------------------------------------
------------------------------------------------------------
------------------------------------------------------------
------------------------------------------------------------
------------------------------------------------------------
------------------------------------------------------------
------------------------------------------------------------
------------------------------------------------------------
------------------------------------------------------------
------------------------------------------------------------
------------------------------------------------------------
------------------------------------------------------------
------------------------------------------------------------
------------------------------------------------------------
------------------------------------------------------------
------------------------------------------------------------
------------------------------------------------------------
------------------------------------------------------------
------------------------------------------------------------
------------------------------------------------------------
------------------------------------------------------------
------------------------------------------------------------
------------------------------------------------------------
------------------------------------------------------------
------------------------------------------------------------
------------------------------------------------------------
------------------------------------------------------------
---tttgcttgt-cgtt----------------------gcctggttc------------
---atga------------------------------------tcacgattctgcctatt
g--tttgatgctagt-------------------------------------tgtttgtt
t-aataaa-------------------cctccagctttt-gga-----------------
---------------------ttcaatccgcctccatgtcttc-----------acgtac
ggctccctcaca------------------------------------------------
------------------------------------------------------------
------------------------------------------------------------
------------------------------------------------------------
------------------------------------------------------------
------------------------------------------------------------
------------------------------------------------------------
------------------------------------------------------------
------------------------------------------------------------
------------------------------------------------------------
------------------------------------------------------------
------------------------------------------------------------
------------------------------------------------------------
------------------------------------------------------------
------------------------------------------------------------
------------------------------------------------------------
------------------------------------------------------------
------------------------------------------------------------
------------------------------------------------------------
------------------------------------------------------------
------------------------------------------------------------
------------------------------------------------------------
------------------------------------------------------------
------------------------------------------------------------
------------------------------------------------------------
------------------------------------------------------------
------------------------------------------------------------
------------------------------------------------------------
------------------------------------------------------------
------------------------------------------------------------
------------------------------------------------------------
------------------------------------------------------------
------------------------------------------------------------
------------------------------------------------------------
------------------------------------------------------------
------------------------------------------------------------
------------------------------------------------------------
------------------------------------------------------------
------------------------------------------------------------
------------------------------------------------------------
------------------------------------------------------------
------------------------------------------------------------
------------------------------------------------------------
------------------------------------------------------------
------------------------------------------------------------
------------------------------------------------------------
------------------------------------------------------------
------------------------------------------------------------
------------------------------------------------------------
-----
>Gypsy-248|161008
------------------------------------------------------------
------------------------------------------------------------
------------------------------------------------------------
------------------------------------------------------------
------------------------------------------------------------
------------------------------------------------------------
------------------------------------------------------------
------------------------------------------------------------
------------------------------------------------------------
------------------------------------------------------------
------------------------------------------------------------
------------------------------------------------------------
------------------------------------------------------------
------------------------------------------------------------
-----------------------tgtaataaatgaggt-ggatactcatt----------
----------------cgttaaa---ccaccagaggaagctctc----------------
-------------------tccagaatact----------------------gactgtgc
att-----------------------------tcctcagtggtacttt------------
---cttttagaacc-----------------atatataaac-acactgtgtag-------
-----------------accttct-c----------------------------------
------------------------tttgtgaag-----------------------tatt
gccagatacac---------tgcctt---------------------accgagca-tctc
ct----------------------aactgt---------------tgtgtttgtcttgtt
gt-------------tgtgtttt-----------------------------gcctgcc-
----------------------------------tatagaccactgc-------------
---------------------ttccttagattttggactc--------------------
---------------------------------------------------------tgc
cttgtttgcc------------------------tgttttggactgcc---------tta
ccctttgcattgacattg-----------------------caggttt------------
---acga------------------------------------ctatgactctgcat-gt
acattgtat----------------------------------------tgctatttgtt
t-attaaa-------------------ccttcaaaaatc-gga-----------------
---------------------ttcacactg--ttcaggttgtc-----------atctac
ggctccatcaca------------------------------------------------
------------------------------------------------------------
------------------------------------------------------------
------------------------------------------------------------
------------------------------------------------------------
------------------------------------------------------------
------------------------------------------------------------
------------------------------------------------------------
------------------------------------------------------------
------------------------------------------------------------
------------------------------------------------------------
------------------------------------------------------------
------------------------------------------------------------
------------------------------------------------------------
------------------------------------------------------------
------------------------------------------------------------
------------------------------------------------------------
------------------------------------------------------------
------------------------------------------------------------
------------------------------------------------------------
------------------------------------------------------------
------------------------------------------------------------
------------------------------------------------------------
------------------------------------------------------------
------------------------------------------------------------
------------------------------------------------------------
------------------------------------------------------------
------------------------------------------------------------
------------------------------------------------------------
------------------------------------------------------------
------------------------------------------------------------
------------------------------------------------------------
------------------------------------------------------------
------------------------------------------------------------
------------------------------------------------------------
------------------------------------------------------------
------------------------------------------------------------
------------------------------------------------------------
------------------------------------------------------------
------------------------------------------------------------
------------------------------------------------------------
------------------------------------------------------------
------------------------------------------------------------
------------------------------------------------------------
------------------------------------------------------------
------------------------------------------------------------
------------------------------------------------------------
------------------------------------------------------------
------------------------------------------------------------
-----
>Gypsy-248|233844
------------------------------------------------------------
------------------------------------------------------------
------------------------------------------------------------
------------------------------------------------------------
------------------------------------------------------------
------------------------------------------------------------
------------------------------------------------------------
------------------------------------------------------------
gg-tactgg-----------agggatcta-------------------------------
--ctgctgacatca----------------------------------------------
------------------------------------------------------------
------------------------------------------------------------
------------------------------------------------------------
------------------------------------------------------------
--------------------ttctaaaatggacctgactggctaaacact----------
----------------cttctga---attcaaaggggacccctt----------tgaagt
cacatgc------------tggtgagagttgtcaacag--------------aactgact
tct-----------------------------gcttctaccgagattgaaagccatggga
attgaattgctgcctg-------gagctaaagtccctaaat-gttgagattat-------
------------gccctgtcttatgccctga-----------------------------
ttattcc---------------agagtgcaaagt----------------------tatg
gaaaagtaagtagagga---gactct-------------------taaacaaggattcat
atgtc-------------------caccgacatc-----------actgtctgct-----
---------------tccaactttttc----------------------tttgcgggcaa
gaagc----------------------atggaggtcgtcaaccctgaaaca---------
---------------------attactggacacttaactc---------------ccaga
tcatccagc------------------------------------------------tgc
cctatccacttc----ccctgtcgcagcaga---ctttggggacccca---gagaaactc
acgtctcttcca-cattaag-------------------acctgcagagtgc--------
-------------------------------------------ctacaacctcattc---
----------------------aaatcagagaaagtgac----g----------------
--agtaga--agacatc--tttcattaccttcaaccttg---------------------
-----------cact------atgaataaaaacctatgccgtat----------gcattt
agca--------------------------------------------------------
------------------------------------------------------------
------------------------------------------------------------
------------------------------------------------------------
------------------------------------------------------------
------------------------------------------------------------
------------------------------------------------------------
------------------------------------------------------------
------------------------------------------------------------
------------------------------------------------------------
------------------------------------------------------------
------------------------------------------------------------
------------------------------------------------------------
------------------------------------------------------------
------------------------------------------------------------
------------------------------------------------------------
------------------------------------------------------------
------------------------------------------------------------
------------------------------------------------------------
------------------------------------------------------------
------------------------------------------------------------
------------------------------------------------------------
------------------------------------------------------------
------------------------------------------------------------
------------------------------------------------------------
------------------------------------------------------------
------------------------------------------------------------
------------------------------------------------------------
------------------------------------------------------------
------------------------------------------------------------
------------------------------------------------------------
------------------------------------------------------------
------------------------------------------------------------
------------------------------------------------------------
------------------------------------------------------------
------------------------------------------------------------
------------------------------------------------------------
------------------------------------------------------------
------------------------------------------------------------
------------------------------------------------------------
------------------------------------------------------------
------------------------------------------------------------
------------------------------------------------------------
------------------------------------------------------------
------------------------------------------------------------
------------------------------------------------------------
------------------------------------------------------------
------------------------------------------------------------
------------------------------------------------------------
-----
>Gypsy-248|233845
------------------------------------------------------------
------------------------------------------------------------
------------------------------------------------------------
------------------------------------------------------------
------------------------------------------------------------
------------------------------------------------------------
------------------------------------------------------------
------------------------------------------------------------
------------------------------------------------------------
------------------------------------------------------------
------------------------------------------------------------
------------------------------------------------------------
------------------------------------------------------------
------------------------------------------------------------
----------------------------------------------c-------------
--------------------------ccaccacaag------------------------
-------------------tcctgaa----------------------------------
------------------------------------------------------------
------------------------------------------------------------
------------------------------------------------------------
------------------------------------------------------------
-cccgcttcat---------tatctgggcag-------------agtacacaaagattct
ctacaccagcc-------------caccat---------------ggagttcactttctt
tc----------------------------------------------------------
---------------------------aaagagtattcagctacagtaccaac-------
--------------------ctcatttttatcctggtctg--------------------
------------------------------------------------------------
------------------------------------------------------------
------------------------------------------------------------
------------------------------------------------------------
---------------------------------------------------a--------
----------------------------------------aga-----------------
------------------------------------------------------gcct--
------------------------------------------------------------
------------------------------------------------------------
------------------------------------------------------------
------------------------------------------------------------
------------------------------------------------------------
------------------------------------------------------------
------------------------------------------------------------
------------------------------------------------------------
------------------------------------------------------------
------------------------------------------------------------
------------------------------------------------------------
------------------------------------------------------------
------------------------------------------------------------
------------------------------------------------------------
------------------------------------------------------------
------------------------------------------------------------
------------------------------------------------------------
------------------------------------------------------------
------------------------------------------------------------
------------------------------------------------------------
------------------------------------------------------------
------------------------------------------------------------
------------------------------------------------------------
------------------------------------------------------------
------------------------------------------------------------
------------------------------------------------------------
------------------------------------------------------------
------------------------------------------------------------
------------------------------------------------------------
------------------------------------------------------------
------------------------------------------------------------
------------------------------------------------------------
------------------------------------------------------------
------------------------------------------------------------
------------------------------------------------------------
------------------------------------------------------------
------------------------------------------------------------
------------------------------------------------------------
------------------------------------------------------------
------------------------------------------------------------
------------------------------------------------------------
------------------------------------------------------------
------------------------------------------------------------
------------------------------------------------------------
------------------------------------------------------------
------------------------------------------------------------
------------------------------------------------------------
------------------------------------------------------------
------------------------------------------------------------
-----
>Gypsy-248|233846
------------------------------------------------------------
------------------------------------------------------------
------------------------------------------------------------
------------------------------------------------------------
------------------------------------------------------------
------------------------------------------------------------
------------------------------------------------------------
------------------------------------------------------------
------------------------------------------------------------
------------------------------------------------------------
------------------------------------------------------------
------------------------------------------------------------
------------------------------------------------------------
------------------------------------------------------------
-----------------------tgtaacgaatatggc-tgattaccatt----------
----------------catccgc---ccaccagaggg-----------------------
-------------------tccctaatatt------------------------------
------------------------------------------------g-----------
-actggtagccacc-----------------atatataagc-acattgtttat-------
-----------------gtctgtt-c----------------------------------
------------------------tttgcgaag-----------------------tatt
gatagtttcac---------tgcctc---------------------accaagcg-tttt
cctactgtt-------------tctactgtta------------ctgtgtttgccattat
gt-------------tatgacctcttt-------------------------gcctgcct
----------------------------------ttttgactactg--------------
----------------------cttttggattttggactcatttgg--------------
-------------------------------------------------ctcattttggt
cttgtttgc-------------------------tttttcggacagcc---------tct
ttgtttgcttga-cttt----------------------gcctgattt------------
---atga------------------------------------ttacgattctgtct-tt
g--tttgatgcatgc-------------------------------------tgtttatt
t-aataaa-------------------cctccagcattt-gga-----------------
---------------------ttcattccacttccatgttttt-----------acgtac
ggctacctcaca------------------------------------------------
------------------------------------------------------------
------------------------------------------------------------
------------------------------------------------------------
------------------------------------------------------------
------------------------------------------------------------
------------------------------------------------------------
------------------------------------------------------------
------------------------------------------------------------
------------------------------------------------------------
------------------------------------------------------------
------------------------------------------------------------
------------------------------------------------------------
------------------------------------------------------------
------------------------------------------------------------
------------------------------------------------------------
------------------------------------------------------------
------------------------------------------------------------
------------------------------------------------------------
------------------------------------------------------------
------------------------------------------------------------
------------------------------------------------------------
------------------------------------------------------------
------------------------------------------------------------
------------------------------------------------------------
------------------------------------------------------------
------------------------------------------------------------
------------------------------------------------------------
------------------------------------------------------------
------------------------------------------------------------
------------------------------------------------------------
------------------------------------------------------------
------------------------------------------------------------
------------------------------------------------------------
------------------------------------------------------------
------------------------------------------------------------
------------------------------------------------------------
------------------------------------------------------------
------------------------------------------------------------
------------------------------------------------------------
------------------------------------------------------------
------------------------------------------------------------
------------------------------------------------------------
------------------------------------------------------------
------------------------------------------------------------
------------------------------------------------------------
------------------------------------------------------------
------------------------------------------------------------
------------------------------------------------------------
-----
>Gypsy-248|310934
------------------------------------------------------------
------------------------------------------------------------
------------------------------------------------------------
------------------------------------------------------------
------------------------------------------------------------
------------------------------------------------------------
------------------------------------------------------------
------------------------------------------------------------
------------------------------------------------------------
------------------------------------------------------------
------------------------------------------------------------
------------------------------------------------------------
------------------------------------------------------------
------------------------------------------------------------
------------ggtca----------------------cgccgatcactt---------
----------------gacgcag-------------------------------------
------------------------------------------------------------
------------------------------------------------------------
-------------------------------aagtataaac-------------------
-------------------------c----------------------------------
--------------------aggctttactaag-----------------------catt
ttctgtatcac-------------------------------------------------
---------------------------------------------tgtgtttgtcatagt
aa-------------tttgaccttt---------------------------gcctgtct
----------------------------------ttttgacttctgc-------------
-----------------------ctttggatcttggactt--------------------
---------------------------------------------------------tgc
cttgtttgc-------------------------tttgttggactacc---------tta
ctgtgtgttagactttt----------------------gccagtcat------------
----cga------------------------------------ctacgcttctgcct-gt
g---tacatgcacgc-------------------------------------tgcttgtt
t-aataaa-------------------cctccaggtttt-aga-----------------
---------------------tccatccagtctctatgttgtc-----------acctat
ggctccctcac-------------------------------------------------
------------------------------------------------------------
------------------------------------------------------------
------------------------------------------------------------
------------------------------------------------------------
------------------------------------------------------------
------------------------------------------------------------
------------------------------------------------------------
------------------------------------------------------------
------------------------------------------------------------
------------------------------------------------------------
------------------------------------------------------------
------------------------------------------------------------
------------------------------------------------------------
------------------------------------------------------------
------------------------------------------------------------
------------------------------------------------------------
------------------------------------------------------------
------------------------------------------------------------
------------------------------------------------------------
------------------------------------------------------------
------------------------------------------------------------
------------------------------------------------------------
------------------------------------------------------------
------------------------------------------------------------
------------------------------------------------------------
------------------------------------------------------------
------------------------------------------------------------
------------------------------------------------------------
------------------------------------------------------------
------------------------------------------------------------
------------------------------------------------------------
------------------------------------------------------------
------------------------------------------------------------
------------------------------------------------------------
------------------------------------------------------------
------------------------------------------------------------
------------------------------------------------------------
------------------------------------------------------------
------------------------------------------------------------
------------------------------------------------------------
------------------------------------------------------------
------------------------------------------------------------
------------------------------------------------------------
------------------------------------------------------------
------------------------------------------------------------
------------------------------------------------------------
------------------------------------------------------------
------------------------------------------------------------
-----
>Gypsy-248|310935
------------------------------------------------------------
------------------------------------------------------------
------------------------------------------------------------
------------------------------------------------------------
------------------------------------------------------------
------------------------------------------------------------
------------------------------------------------------------
------------------------------------------------------------
------------------------------------------------------------
------------------------------------------------------------
------------------------------------------------------------
------------------------------------------------------------
------------------------------------------------------------
------------------------------------------------------------
-------------------------taacgaatatggc-ggatgaccatt----------
----------------catccac---ccaccagagggacccctc----------------
-------------------gcctgaatatt----------------------gactggat
gct-----------------------------atcccagtagtttgtc------------
--cgggtagccacc-----------------attcataagc-actgtttatac-------
-----------------atcagat-c----------------------------------
------------------------attgcaaag-----------------------tatt
gccaatttctc---------tgcctt---------------------actaagcattttt
tt----------------------cttcattgct-----------gttgtttgccttatt
gaacgga-----------------------------------------------------
------------------------------------------------------------
---------------------ttatttgtgttctgaactt--------------------
------------------------------------------------------------
------------------------------------------------------------
------------------------c--------------acctggtta------------
----taa------------------------------------ctataattctgtct-gt
g---tgtatataagcac-----------------------------------tgtttgtt
t-tataaa-------------------cctccagc-------------------------
------------------------------------------------------------
------------------------------------------------------------
------------------------------------------------------------
------------------------------------------------------------
------------------------------------------------------------
------------------------------------------------------------
------------------------------------------------------------
------------------------------------------------------------
------------------------------------------------------------
------------------------------------------------------------
------------------------------------------------------------
------------------------------------------------------------
------------------------------------------------------------
------------------------------------------------------------
------------------------------------------------------------
------------------------------------------------------------
------------------------------------------------------------
------------------------------------------------------------
------------------------------------------------------------
------------------------------------------------------------
------------------------------------------------------------
------------------------------------------------------------
------------------------------------------------------------
------------------------------------------------------------
------------------------------------------------------------
------------------------------------------------------------
------------------------------------------------------------
------------------------------------------------------------
------------------------------------------------------------
------------------------------------------------------------
------------------------------------------------------------
------------------------------------------------------------
------------------------------------------------------------
------------------------------------------------------------
------------------------------------------------------------
------------------------------------------------------------
------------------------------------------------------------
------------------------------------------------------------
------------------------------------------------------------
------------------------------------------------------------
------------------------------------------------------------
------------------------------------------------------------
------------------------------------------------------------
------------------------------------------------------------
------------------------------------------------------------
------------------------------------------------------------
------------------------------------------------------------
------------------------------------------------------------
------------------------------------------------------------
------------------------------------------------------------
-----
>Gypsy-248|310936
------------------------------------------------------------
------------------------------------------------------------
------------------------------------------------------------
------------------------------------------------------------
------------------------------------------------------------
------------------------------------------------------------
------------------------------------------------------------
------------------------------------------------------------
------------------------------------------------------------
------------------------------------------------------------
------------------------------------------------------------
------------------------------------------------------------
------------------------------------------------------------
------------------------------------------------------------
------------------------------------------------------------
------------------------------------------------------------
------------------------------------------------------------
------------------------------------------------------------
-------------------------------------agac-cgatt-------------
------------------------------------------------------------
-------------------------ctccaaag-----------------cctgtaaatt
gatacctc----------------------------------------tcaatattcttc
ccac--------------------ggccac------------------------------
------------------------------------------------------------
------------------------------------------------------------
------------------------------------------------------------
---------------------------------aaaaatgaccgaag-------------
------------------------------------------------------------
------------------------------------------------------------
------------------------------------------------------------
------------------------------------------------------------
------------------------------------------------------------
-----------------------cactcttccacaatttctt------------------
------------------------------------------------------------
------------------------------------------------------------
------------------------------------------------------------
------------------------------------------------------------
------------------------------------------------------------
------------------------------------------------------------
------------------------------------------------------------
------------------------------------------------------------
------------------------------------------------------------
------------------------------------------------------------
------------------------------------------------------------
------------------------------------------------------------
------------------------------------------------------------
------------------------------------------------------------
------------------------------------------------------------
------------------------------------------------------------
------------------------------------------------------------
------------------------------------------------------------
------------------------------------------------------------
----------------------------------------------------------tc
gtaattatgga-------------------------------------------------
--ctcccaa----------aagac------------------------------------
---------------------------ctaatttca------------------------
----------------------------------------tatcgcggacc---------
------------------------------------------------------------
------------------------------------------------------------
------------------------------------------------------------
------------------------------------------------------------
------------------------------------------------------------
------------------------------------------------------------
------------------------------------------------------------
------------------------------------------------------------
------------------------------------------------------------
------------------------------------------------------------
------------------------------------------------------------
------------------------------------------------------------
------------------------------------------------------------
------------------------------------------------------------
------------------------------------------------------------
------------------------------------------------------------
------------------------------------------------------------
------------------------------------------------------------
------------------------------------------------------------
------------------------------------------------------------
------------------------------------------------------------
------------------------------------------------------------
------------------------------------------------------------
------------------------------------------------------------
------------------------------------------------------------
-----
>Gypsy-248|310937
------------------------------------------------------------
------------------------------------------------------------
------------------------------------------------------------
------------------------------------------------------------
------------------------------------------------------------
------------------------------------------------------------
------------------------------------------------------------
------------------------------------------------------------
------------------------------------------------------------
------------------------------------------------------------
------------------------------------------------------------
------------------------------------------------------------
------------------------------------------------------------
------------------------------------------------------------
------------------------------------------------------------
------------------------------------------------------------
------------------------------------------------------------
------------------------------------------------------------
------------------------------------------------------------
------------------------------------------------------------
------------------------------------------------------------
--cgaattccc------------------------------------attgag-------
------------------------tacaat------------------------------
---------------------------------------------------gacttgcat
gaagc-----------------------------ttttagtaaacaaaaag---------
------------------------------------------------------------
--------------------------------------------------------ctac
tcaacttcccccg-----------------------------------------------
-------------catcggccaa---------g---------------------------
------------------------------------------------------------
----------------------------------------------------tgactgtg
ctattgaa-----------t----taattcccggctcaa---------------------
---------------------ttc------------------------------------
------------------------------------------------------------
------------------------------------------------------------
------------------------------------------------------------
------------------------------------------------------------
------------------------------------------------------------
------------------------------------------------------------
------------------------------------------------------------
------------------------------------------------------------
------------------------------------------------------------
------------------------------------------------------------
------------------------------------------------------------
------------------------------------------------------------
------------------------------------------------------------
------------------------------------------------------------
------------------------------------------------------------
------------------------------------------------------------
------------------------------------------------------------
------------------------------------------------------------
------------------------------------------------------------
------------------------------------------------------------
------------------------------------------------------------
------------------------------------------------------------
------------------------------------------------------------
------------------------------------------------------------
------------------------------------------------------------
------------------------------------------------------------
------------------------------------------------------------
------------------------------------------------------------
------------------------------------------------------------
------------------------------------------------------------
------------------------------------------------------------
------------------------------------------------------------
------------------------------------------------------------
------------------------------------------------------------
------------------------------------------------------------
------------------------------------------------------------
------------------------------------------------------------
------------------------------------------------------------
------------------------------------------------------------
------------------------------------------------------------
------------------------------------------------------------
------------------------------------------------------------
------------------------------------------------------------
------------------------------------------------------------
------------------------------------------------------------
------------------------------------------------------------
------------------------------------------------------------
------------------------------------------------------------
------------------------------------------------------------
-----
>Gypsy-248|393554
------------------------------------------------------------
------------------------------------------------------------
------------------------------------------------------------
------------------------------------------------------------
------------------------------------------------------------
------------------------------------------------------------
------------------------------------------------------------
------------------------------------------------------------
------------------------------------------------------------
------------------------------------------------------------
------------------------------------------------------------
------------------------------------------------------------
------------------------------------------------------------
------------------------------------------------------------
-----------------------tgtaacgaatatggc-agcttaccatt----------
----------------catccgc---ccaccagagggagctctt----------------
-------------------gctcaaatatt----------------------gactgggt
act-----------------------------tcctcggtggtacttc------------
--ctggtagccacc-----------------atatataagg-acacagcttat-------
-----------------gtccgtt-c----------------------------------
------------------------tttgcgaag-----------------------tat-
-------------------------t---------------------actaaacggtttc
cc----------------------tactgc---------------tgtttctgccattgt
gt-------------tatgaccttttt-------------------------gcctgcct
----------------------------------ttttgactactg--------------
----------------------tttttggattttggaaac--------------------
---------------------------------------------------------gac
------------------------------------------------------------
---tttgcttgt-cgtt----------------------gcctggttt------------
---atga------------------------------------tcacgattctgcct-tt
g--tttgatgctagc-------------------------------------tgtttgtt
taaataaa-------------------cctccagctttt-gga-----------------
---------------------ttcattccgcctccatgtcttc-----------acctac
ggctccctcaca------------------------------------------------
------------------------------------------------------------
------------------------------------------------------------
------------------------------------------------------------
------------------------------------------------------------
------------------------------------------------------------
------------------------------------------------------------
------------------------------------------------------------
------------------------------------------------------------
------------------------------------------------------------
------------------------------------------------------------
------------------------------------------------------------
------------------------------------------------------------
------------------------------------------------------------
------------------------------------------------------------
------------------------------------------------------------
------------------------------------------------------------
------------------------------------------------------------
------------------------------------------------------------
------------------------------------------------------------
------------------------------------------------------------
------------------------------------------------------------
------------------------------------------------------------
------------------------------------------------------------
------------------------------------------------------------
------------------------------------------------------------
------------------------------------------------------------
------------------------------------------------------------
------------------------------------------------------------
------------------------------------------------------------
------------------------------------------------------------
------------------------------------------------------------
------------------------------------------------------------
------------------------------------------------------------
------------------------------------------------------------
------------------------------------------------------------
------------------------------------------------------------
------------------------------------------------------------
------------------------------------------------------------
------------------------------------------------------------
------------------------------------------------------------
------------------------------------------------------------
------------------------------------------------------------
------------------------------------------------------------
------------------------------------------------------------
------------------------------------------------------------
------------------------------------------------------------
------------------------------------------------------------
------------------------------------------------------------
-----
>Gypsy-248|551926
------tataacgaatatggcagcttaccattcatctgccctggacat-taatgtcagtt
taacttcaggctaccatccagagtcatgttacctaacgacttactgcagcagagaacaga
ataaatggattaaattcctaccctgggcagaatatgctcagaattccctcacccactcat
ccacaggtctcaccccttttcagtgtgtattaggctaccaacctcccatgttcccatggt
cagaagaaccttcaatagtgccatcggtggatgactggattaagcgtagcgaacaggtgt
gggacagt-gctcatgtgaggcttcagagagcaatctgtgctcagc-ggattcagacaga
tcg-gaggaaacgtccacagccagagggtctggcttgccacctgag------atctttgt
ttatgtctaccaggaagctcacttcaaggtatgttggaccttttaaaattc--ttaaaca
aatgaatgaagttacatac----catttggagcttccggctaactatcgcatatcttc--
-----ttaatttcatgtctccctcctgaaaccggtccaccctgcatctcctggcaccttg
agtcctgagcctcctccacctttggagatcgatggcatacctgcttactcagtgaattag
atcctggactcccgccgtagaagaggccagtaatatctggtggactgggagggctatgga
ccggaagaaagatcttgggtggtcgatacactggacccgtcactgatacaagaatttcac
caacaacatccgaatcaacctgcaccacgtagaaggggt------agaagaacaccagaa
ggtgttcacagaggggggaagtctgtaacgaatatggc-agcttaccatt----------
----------------catccac---ccaccagagggagctctc----------------
-------------------tcccgaatatt----------------------gactgggt
act-----------------------------tccttggtggtacttc------------
--ctggtagccacc-----------------ataaataagc-acactgcttat-------
-----------------ttctgtt-c----------------------------------
------------------------tttgcgaag-----------------------tatt
gccagtttcac---------tgcctt---------------------actaagtg-tttt
cc----------------------tactgc---------------tgtttttgccattgt
gt-------------tatgacctttttt------------------------gcctgccc
----------------------------------ttttgactactg--------------
----------------------tttttggactctg-------------------------
------------------------------------------------------------
----------------------------------------------------------cc
ttgtttgcttgt-cttt----------------------gcctggttc------------
---ataa------------------------------------ttatgattctgcct-tt
g--tttaatgcaagc-------------------------------------tgtttgtt
t-aataaa-------------------cctccagctttt---------------------
---------------------ttcattccgcctccatgtcttc-----------acctac
ggctccctcaca------------------------------------------------
------------------------------------------------------------
------------------------------------------------------------
------------------------------------------------------------
------------------------------------------------------------
------------------------------------------------------------
------------------------------------------------------------
------------------------------------------------------------
------------------------------------------------------------
------------------------------------------------------------
------------------------------------------------------------
------------------------------------------------------------
------------------------------------------------------------
------------------------------------------------------------
------------------------------------------------------------
------------------------------------------------------------
------------------------------------------------------------
------------------------------------------------------------
------------------------------------------------------------
------------------------------------------------------------
------------------------------------------------------------
------------------------------------------------------------
------------------------------------------------------------
------------------------------------------------------------
------------------------------------------------------------
------------------------------------------------------------
------------------------------------------------------------
------------------------------------------------------------
------------------------------------------------------------
------------------------------------------------------------
------------------------------------------------------------
------------------------------------------------------------
------------------------------------------------------------
------------------------------------------------------------
------------------------------------------------------------
------------------------------------------------------------
------------------------------------------------------------
------------------------------------------------------------
------------------------------------------------------------
------------------------------------------------------------
------------------------------------------------------------
------------------------------------------------------------
------------------------------------------------------------
------------------------------------------------------------
------------------------------------------------------------
------------------------------------------------------------
------------------------------------------------------------
------------------------------------------------------------
------------------------------------------------------------
-----
>Gypsy-248|551927
------------------------------------------------------------
------------------------------------------------------------
------------------------------------------------------------
------------------------------------------------------------
------------------------------------------------------------
------------------------------------------------------------
------------------------------------------------------------
------------------------------------------------------------
------------------------------------------------------------
------------------------------------------------------------
------------------------------------------------------------
------------------------------------------------------------
------------------------------------------------------------
------------------------------------------------------------
------------------------------------------------------------
----------------cccccgg---ccaccaga--------------------------
------------------ctgtaaaggaactacaa-------------------------
--------------------------------tgcttcatgggctttg------------
--ccaatttctacctaca-------------atccatccac-agtcttattatat-----
-----------tacctcttcactcacttcacttg--------------------------
------------------------tccaggaaac----------------------catt
actctttccac-------gatgactct------gatcccgtattggtattgacagtgttt
ctgac-------------------ttccataactctgat-gattttatctctgttatagt
tgc------------tgtagattgtttc---------tccaaa---------gcctgtaa
actcatccctctccctg-----------------gtttacctactgcaatagatacagca
gaact----------------cttcttccagcttgagctg------a----aactatagc
tcacctgaggagatt-------------------gtattgaccgg------------ggc
ccagttgacacc-----cttatctggaaagc-ttttcttcaaactactcacca----ttt
ctgttaaccattcttctggttat----------------cccccacagacaaatgg----
-c-----------------------------------------ttggagctcagaca-gt
atctcccgtggtactgtcatgaagaccagaacagatgg-----------aactgtttcct
cctgtgag-ctgagtat--gcacagaaacccctgcacca-aga-----------------
-----------taccactgccttaacaactttcctgtgctaacc----------atccac
cactctcttcctggatgg------------------------------------------
------------------------------------------------------------
------------------------------------------------------------
------------------------------------------------------------
------------------------------------------------------------
------------------------------------------------------------
------------------------------------------------------------
------------------------------------------------------------
------------------------------------------------------------
------------------------------------------------------------
------------------------------------------------------------
------------------------------------------------------------
------------------------------------------------------------
------------------------------------------------------------
------------------------------------------------------------
---------------------------------------------------------agg
aactc----------------------------ttcaa----------------------
------------------------------------------------------------
------------------------------------------------------------
-------------------------------------------------ggtttcagctg
ttgactactggtttagagagag------------------tgtggga-----------ta
cacagtcaa-------t--gaga----t--------------------------------
-------------------------------ctt--------------------------
------------------------------------ggatttgtga-----------t--
-----------g------------------------------------------------
------------------------------------------------------------
------------------------------------------------------------
------------------------------------------------------------
------------------------------------------------------------
------------------------------------------------------------
-----------------------------------------cagggtctcccatctggaa
tacctggtcga-------------------------------------------------
---------------------atgagaggacta---------------------------
------------------------------------------------------------
----------------------tagatttga-----------------------------
------------------------------------------------------------
------------------------------------------------------------
------------------------------------------------------------
------------------------------------------------------------
------------------------------------------------------------
------------------------------------------------------------
------------------------------------------------------------
------------------------------------------------------------
------------------------------------------------------------
------------------------------------------------------------
------------------------------------------------------------
------------------------------------------------------------
------------------------------------------------------------
------------------------------------------------------------
-----
>Gypsy-248|551928
------------------------------------------------------------
------------------------------------------------------------
------------------------------------------------------------
------------------------------------------------------------
------------------------------------------------------------
------------------------------------------------------------
------------------------------------------------------------
------------------------------------------------------------
------------------------------------------------------------
------------------------------------------------------------
------------------------------------------------------------
------------------------------------------------------------
------------------------------------------------------------
------------------------------------------------------------
------------------------------------------------------------
------------------------------------------------------------
------------------------------------------------------------
------------------------------------------------------------
------------------------------------------------------------
------------------------------------------------------------
-----------------------------------------------------------t
actcattccac-------gatgactct------gatcccgtattggtattgacagtgttt
ctgac-------------------ttccataattctgat-ggttttatctctgttatagt
tgc------------tgtagattgtttc---------tccaaa---------gcctgtaa
actcatccctctccctg-----------------gtttacctactgcaatagatacagca
gaact----------------cttcttccagcttgagctg------a----aactatagc
tcacctgaggagatt-------------------gtattgaccgg------------ggc
ccagttgacacc-----cttatctggaaagc-ttttcttcaaactactcacca----ttt
ctgttaaccattcttctggttat----------------cccccacagtcaaatgg----
-c-----------------------------------------ttggagctcagaca-gt
atctccagtggtactgtcacaaggaccagaacagatgg-----------aaccgtttcct
cctgtgag-ctgagtat--gcacagaaacccctgcacca-aga-----------------
-----------taccaatgccttaacaactttcctgtgctaacc----------agccac
cactctctccctggatgg------------------------------------------
------------------------------------------------------------
------------------------------------------------------------
------------------------------------------------------------
------------------------------------------------------------
------------------------------------------------------------
------------------------------------------------------------
------------------------------------------------------------
------------------------------------------------------------
------------------------------------------------------------
------------------------------------------------------------
------------------------------------------------------------
------------------------------------------------------------
------------------------------------------------------------
------------------------------------------------------------
---------------------------------------------------------agg
aactc----------------------------ttcaa----------------------
------------------------------------------------------------
------------------------------------------------------------
-------------------------------------------------ggtttcagctg
ttgactactggtt---------------------------------------------ta
cacagtcaa-------t--gaga----t--------------------------------
-------------------------------ctt--------------------------
------------------------------------ggatttgtga-----------t--
-----------g------------------------------------------------
------------------------------------------------------------
------------------------------------------------------------
------------------------------------------------------------
------------------------------------------------------------
------------------------------------------------------------
-----------------------------------------cagagtctcccatgtggaa
tatctggtcga-------------------------------------------------
---------------------atgggaggacta---------------------------
------------------------------------------------------------
----------------------tggactt-------------------------------
------------------------------------------------------------
------------------------------------------------------------
------------------------------------------------------------
------------------------------------------------------------
------------------------------------------------------------
------------------------------------------------------------
------------------------------------------------------------
------------------------------------------------------------
------------------------------------------------------------
------------------------------------------------------------
------------------------------------------------------------
------------------------------------------------------------
------------------------------------------------------------
------------------------------------------------------------
-----
>Gypsy-248|551929
------------------------------------------------------------
------------------------------------------------------------
------------------------------------------------------------
------------------------------------------------------------
------------------------------------------------------------
------------------------------------------------------------
------------------------------------------------------------
------------------------------------------------------------
------------------------------------------------------------
------------------------------------------------------------
------------------------------------------------------------
------------------------------------------------------------
------------------------------------------------------------
------------------------------------------------------------
-----------------------tgtaacgaatatggc-agcttaccatt----------
----------------catccgc---ccaccagagggaatatttcc--------------
---------------cgaatcccgaatatt----------------------gactgggt
act-----------------------------tcctcggtggtacttc------------
--ctggtagccacg-----------------atatataagc-acactgctcat-------
-----------------gtctgtt-c----------------------------------
------------------------tttgcgaag-----------------------tatt
gccagtttcac---------tgcc-t---------------------actaagcg-tttt
cc----------------------tactgc---------------tgtttctgccattgt
gt-------------tatgaccttttt-------------------------gccagccc
----------------------------------ttttgactactg--------------
----------------------tttttggattttggac----------------------
------------------------------------------------------------
------------------------------------tttcagactgcc---------tct
ttgtttgcttgt-cgtt----------------------gcctggttg------------
---atga------------------------------------tcacgattctgcct-tt
g--tttgat---------------------------------------------------
---------------------------------gctttt-gga-----------------
---------------------ttcaatccgcctccatgtattc-----------acctac
ggctccctcaca------------------------------------------------
------------------------------------------------------------
------------------------------------------------------------
------------------------------------------------------------
------------------------------------------------------------
------------------------------------------------------------
------------------------------------------------------------
------------------------------------------------------------
------------------------------------------------------------
------------------------------------------------------------
------------------------------------------------------------
------------------------------------------------------------
------------------------------------------------------------
------------------------------------------------------------
------------------------------------------------------------
------------------------------------------------------------
------------------------------------------------------------
------------------------------------------------------------
------------------------------------------------------------
------------------------------------------------------------
------------------------------------------------------------
------------------------------------------------------------
------------------------------------------------------------
------------------------------------------------------------
------------------------------------------------------------
------------------------------------------------------------
------------------------------------------------------------
------------------------------------------------------------
------------------------------------------------------------
------------------------------------------------------------
------------------------------------------------------------
------------------------------------------------------------
------------------------------------------------------------
------------------------------------------------------------
------------------------------------------------------------
------------------------------------------------------------
------------------------------------------------------------
------------------------------------------------------------
------------------------------------------------------------
------------------------------------------------------------
------------------------------------------------------------
------------------------------------------------------------
------------------------------------------------------------
------------------------------------------------------------
------------------------------------------------------------
------------------------------------------------------------
------------------------------------------------------------
------------------------------------------------------------
------------------------------------------------------------
-----
>Gypsy-248|551930
------------------------------------------------------------
------------------------------------------------------------
------------------------------------------------------------
------------------------------------------------------------
------------------------------------------------------------
------------------------------------------------------------
------------------------------------------------------------
------------------------------------------------------------
------------------------------------------------------------
------------------------------------------------------------
------------------------------------------------------------
------------------------------------------------------------
------------------------------------------------------------
------------------------------------------------------------
-----------------------tgtaacgaattttgc-ag-tagccatt----------
----------------ccttcac---ccaccagagggagctctc----------------
-------------------ccccgaataat----------------------gactggtt
act-----------------------------tcctc-gtggtacttc------------
--ctggtagccacc-----------------ata-gtaagc-acactgtttttt------
-----------------gtctgtt-c----------------------------------
------------------------tttgcgaag-----------------------tact
gccagtttcac---------tgccta---------------------accaagca-tttt
tg----------------------tactgt---------------tgtgtttggcattgt
gt-------------tacaaccctttt-------------------------gcctgcct
t--------------------------------tttttgactactg--------------
----------------------ctcttatattttggactc--------------------
---------------------------------------------------------tgc
cttgtttgct------------------------ttttttgggctgcc---------tct
ttgtttggttga-cttt----------------------gcctgattt------------
---ataa------------------------------------ttacaattctgcct-tt
g--tttaatgcacgc-------------------------------------tgtttgat
g-aataaa-------------------catccagaattt-gga-----------------
---------------------tttattccgcctccatgtcttt-----------acctac
tgctccctcaca------------------------------------------------
------------------------------------------------------------
------------------------------------------------------------
------------------------------------------------------------
------------------------------------------------------------
------------------------------------------------------------
------------------------------------------------------------
------------------------------------------------------------
------------------------------------------------------------
------------------------------------------------------------
------------------------------------------------------------
------------------------------------------------------------
------------------------------------------------------------
------------------------------------------------------------
------------------------------------------------------------
------------------------------------------------------------
------------------------------------------------------------
------------------------------------------------------------
------------------------------------------------------------
------------------------------------------------------------
------------------------------------------------------------
------------------------------------------------------------
------------------------------------------------------------
------------------------------------------------------------
------------------------------------------------------------
------------------------------------------------------------
------------------------------------------------------------
------------------------------------------------------------
------------------------------------------------------------
------------------------------------------------------------
------------------------------------------------------------
------------------------------------------------------------
------------------------------------------------------------
------------------------------------------------------------
------------------------------------------------------------
------------------------------------------------------------
------------------------------------------------------------
------------------------------------------------------------
------------------------------------------------------------
------------------------------------------------------------
------------------------------------------------------------
------------------------------------------------------------
------------------------------------------------------------
------------------------------------------------------------
------------------------------------------------------------
------------------------------------------------------------
------------------------------------------------------------
------------------------------------------------------------
------------------------------------------------------------
-----
>Gypsy-248|551931
------------------------------------------------------------
------------------------------------------------------------
------------------------------------------------------------
------------------------------------------------------------
------------------------------------------------------------
------------------------------------------------------------
------------------------------------------------------------
------------------------------------------------------------
------------------------------------------------------------
------------------------------------------------------------
------------------------------------------------------------
------------------------------------------------------------
------------------------------------------------------------
------------------------------------------------------------
------------------------------------------------------------
------------------------------------------------------------
------------------------------------------------------------
------------------------------------------------------------
------------------------------------------------------------
------------------------------------------------------------
---------------------------------------------------------att
gccaacaccac----------------------agtt----------actgagcattttt
ctt---------------------tactgttg------------------ctgctttatt
gt-------------tatgactgctat-------------------------gtctgctt
a---------------------------------ttctcaccactg--------------
---------------------acttttggactggcgtctt--------------------
---------------------------------------------------------tgc
ctagtttggc-----------------------------------------------cat
ttgtttatataaaacct----------------------gtctgctctaccca-------
-------------------------------------------ctagaatactgtgt---
-------------------------------------------------agtggtttggt
t-gctgag----------------atatgataaactttt-gga-----------------
----------------------tctaattgtttctgtgttgtt-----------cccgtc
tgcattgtcaca------------------------------------------------
------------------------------------------------------------
------------------------------------------------------------
------------------------------------------------------------
------------------------------------------------------------
------------------------------------------------------------
------------------------------------------------------------
------------------------------------------------------------
------------------------------------------------------------
------------------------------------------------------------
------------------------------------------------------------
------------------------------------------------------------
------------------------------------------------------------
------------------------------------------------------------
------------------------------------------------------------
------------------------------------------------------------
------------------------------------------------------------
------------------------------------------------------------
------------------------------------------------------------
------------------------------------------------------------
------------------------------------------------------------
------------------------------------------------------------
------------------------------------------------------------
------------------------------------------------------------
------------------------------------------------------------
------------------------------------------------------------
------------------------------------------------------------
------------------------------------------------------------
------------------------------------------------------------
------------------------------------------------------------
------------------------------------------------------------
------------------------------------------------------------
------------------------------------------------------------
------------------------------------------------------------
------------------------------------------------------------
------------------------------------------------------------
------------------------------------------------------------
------------------------------------------------------------
------------------------------------------------------------
------------------------------------------------------------
------------------------------------------------------------
------------------------------------------------------------
------------------------------------------------------------
------------------------------------------------------------
------------------------------------------------------------
------------------------------------------------------------
------------------------------------------------------------
------------------------------------------------------------
------------------------------------------------------------
-----
>Gypsy-248|551932
tga---------------------------------------------atactgcttttt
aggattcagact------------------------------------------------
---------------------------------ctgctttgattgccttt----------
------------------------------------------------------------
-------------------------------------------------cgaactg----
--------ccttcctgt-----------------------------ttgattttgacagt
tctt------------------------------------------gactacgatcctgc
ttgtgttt---------------------tatgtt----------------tgttg-ttt
atttactaaacct------ccagcatttggattt--------------------------
--actctgcctccatgt-------------------------------------------
------------------------------------------------------------
------------------------------------------------------------
------------------------------------------------------tgtcac
ctacg-------------------------------------------------------
------------gctccctcacatgtaacaaatgaggc-agatagccatt----------
----------------catccaa---ccaccagaggaagctctc----------------
-------------------tctctaatact----------------------gactgtgt
gtt-----------------------------tcctcagtggtaactta-----------
--ctggttgccacc-----------------atttataaac-acact-------------
------------------------------------------------------------
------------------------------------------------------------
------------------------------------------------------------
------------------------------------------------------------
------------------------------------------------------------
------------------------------------------------------------
------------------------------------------------------------
------------------------------------------------------------
------------------------------------------------------------
------------------------------------------------------------
------------------------------------------------------------
------------------------------------------------------------
------------------------------------------------------------
------------------------------------------------------------
------------------------------------------------------------
------------------------------------------------------------
------------------------------------------------------------
------------------------------------------------------------
------------------------------------------------------------
------------------------------------------------------------
------------------------------------------------------------
------------------------------------------------------------
------------------------------------------------------------
------------------------------------------------------------
------------------------------------------------------------
------------------------------------------------------------
------------------------------------------------------------
------------------------------------------------------------
------------------------------------------------------------
------------------------------------------------------------
------------------------------------------------------------
------------------------------------------------------------
------------------------------------------------------------
------------------------------------------------------------
------------------------------------------------------------
------------------------------------------------------------
------------------------------------------------------------
------------------------------------------------------------
------------------------------------------------------------
------------------------------------------------------------
------------------------------------------------------------
------------------------------------------------------------
------------------------------------------------------------
------------------------------------------------------------
------------------------------------------------------------
------------------------------------------------------------
------------------------------------------------------------
------------------------------------------------------------
------------------------------------------------------------
------------------------------------------------------------
------------------------------------------------------------
------------------------------------------------------------
------------------------------------------------------------
------------------------------------------------------------
------------------------------------------------------------
------------------------------------------------------------
------------------------------------------------------------
------------------------------------------------------------
------------------------------------------------------------
------------------------------------------------------------
------------------------------------------------------------
------------------------------------------------------------
------------------------------------------------------------
-----
>Gypsy-248|724634
------------------------------------------------------------
------------------------------------------------------------
------------------------------------------------------------
------------------------------------------------------------
------------------------------------------------------------
------------------------------------------------------------
------------------------------------------------------------
------------------------------------------------------------
------------------------------------------------------------
------------------------------------------------------------
------------------------------------------------------------
------------------------------------------------------------
------------------------------------------------------------
------------------------------------------------------------
-----------------------tgtaacgaatatggc-agattaccatt----------
----------------catccgc---ccaccagagggagctctc----------------
-------------------tcccgaatatt----------------------gactgggt
act-----------------------------tcctctgtggtacttc------------
--ctggttgccatca---------------tatatataagc-acactgcttat-------
-----------------gtgtgtt-c----------------------------------
------------------------attgcgaag-----------------------tgtt
gccagtttcac---------tgcc-t---------------------actaagcgttttt
cc----------------------tactgc---------------tatttctgccattg-
-t-------------tatgacctttta-------------------------gcctgctc
----------------------------------ttttgactactg--------------
----------------------tttttggattttggactc--------------------
---------------------------------------------------------tgc
cttgtttgc-------------------------ctttttggactgcc---------tct
ttgtttgcttat-tgtt----------------------gcctggttc------------
---atga------------------------------------tcacgattctgcctatt
g--tttgatactagt-------------------------------------tgtttgtt
t-aataaa-------------------cctccagctttt-gga-----------------
---------------------ttcaattcgcctccatgtcttc-----------acctac
ggctccctcaca------------------------------------------------
------------------------------------------------------------
------------------------------------------------------------
------------------------------------------------------------
------------------------------------------------------------
------------------------------------------------------------
------------------------------------------------------------
------------------------------------------------------------
------------------------------------------------------------
------------------------------------------------------------
------------------------------------------------------------
------------------------------------------------------------
------------------------------------------------------------
------------------------------------------------------------
------------------------------------------------------------
------------------------------------------------------------
------------------------------------------------------------
------------------------------------------------------------
------------------------------------------------------------
------------------------------------------------------------
------------------------------------------------------------
------------------------------------------------------------
------------------------------------------------------------
------------------------------------------------------------
------------------------------------------------------------
------------------------------------------------------------
------------------------------------------------------------
------------------------------------------------------------
------------------------------------------------------------
------------------------------------------------------------
------------------------------------------------------------
------------------------------------------------------------
------------------------------------------------------------
------------------------------------------------------------
------------------------------------------------------------
------------------------------------------------------------
------------------------------------------------------------
------------------------------------------------------------
------------------------------------------------------------
------------------------------------------------------------
------------------------------------------------------------
------------------------------------------------------------
------------------------------------------------------------
------------------------------------------------------------
------------------------------------------------------------
------------------------------------------------------------
------------------------------------------------------------
------------------------------------------------------------
------------------------------------------------------------
-----
>Gypsy-248|724635
------------------------------------------------------------
------------------------------------------------------------
------------------------------------------------------------
------------------------------------------------------------
------------------------------------------------------------
------------------------------------------------------------
------------------------------------------------------------
------------------------------------------------------------
------------------------------------------------------------
------------------------------------------------------------
------------------------------------------------------------
------------------------------------------------------------
------------------------------------------------------------
------------------------------------------------------------
-----------------------tgtaacgaatatggc-agcttaccatt----------
----------------catccgc---ccactagagggagctctc----------------
-------------------tcccgaatatt----------------------gacttgat
act-----------------------------tcctcggtggtacttc------------
--ctggtagccacc-------------------atataagc-acatggcttat-------
-----------------gtctgtt-c----------------------------------
------------------------tttgcgaag-----------------------tatt
gccagtttcac---------tgcc-t---------------------gctaagcg-gttt
cc----------------------tactac---------------tgtttctgccattgt
gt-------------tatgaccttttt-------------------------gcctgccc
----------------------------------ttttaactactg--------------
----------------------tttttggattttggactc--------------------
---------------------------------------------------------tgc
cttgtttgc-------------------------tttttcggactgcc---------tct
ttgtttgcttgt-cgtt----------------------gactggttc------------
---atga------------------------------------tcacgattctgcct-tt
g--tttgatgctagc-------------------------------------tgtttgtt
t-aataaa-------------------cctccagctttt-gga-----------------
---------------------ttcattccgcttcaatgtcttc-----------acctac
ggctccctcaca------------------------------------------------
------------------------------------------------------------
------------------------------------------------------------
------------------------------------------------------------
------------------------------------------------------------
------------------------------------------------------------
------------------------------------------------------------
------------------------------------------------------------
------------------------------------------------------------
------------------------------------------------------------
------------------------------------------------------------
------------------------------------------------------------
------------------------------------------------------------
------------------------------------------------------------
------------------------------------------------------------
------------------------------------------------------------
------------------------------------------------------------
------------------------------------------------------------
------------------------------------------------------------
------------------------------------------------------------
------------------------------------------------------------
------------------------------------------------------------
------------------------------------------------------------
------------------------------------------------------------
------------------------------------------------------------
------------------------------------------------------------
------------------------------------------------------------
------------------------------------------------------------
------------------------------------------------------------
------------------------------------------------------------
------------------------------------------------------------
------------------------------------------------------------
------------------------------------------------------------
------------------------------------------------------------
------------------------------------------------------------
------------------------------------------------------------
------------------------------------------------------------
------------------------------------------------------------
------------------------------------------------------------
------------------------------------------------------------
------------------------------------------------------------
------------------------------------------------------------
------------------------------------------------------------
------------------------------------------------------------
------------------------------------------------------------
------------------------------------------------------------
------------------------------------------------------------
------------------------------------------------------------
------------------------------------------------------------
-----
>Gypsy-248|724636
------------------------------------------------------------
------------------------------------------------------------
------------------------------------------------------------
------------------------------------------------------------
------------------------------------------------------------
------------------------------------------------------------
------------------------------------------------------------
------------------------------------------------------------
------------------------------------------------------------
------------------------------------------------------------
------------------------------------------------------------
------------------------------------------------------------
------------------------------------------------------------
------------------------------------------------------------
-----------------------------------------------att----------
----------------catccgc---ccaccagagggagctctc----------------
-------------------tcccgaatatt----------------------gactgggt
act-----------------------------tcctctgtggtacttc------------
--ctggtagccacc-----------------atatgtaagc-acactgcttat-------
-----------------gtgtgtt-c----------------------------------
------------------------attgtgaag-----------------------tatt
gccagtttcac---------tgcc-t---------------------actgagcg-tttt
cc----------------------tactgc---------------tatttctgccattgt
gt-------------tatgaccttttt-------------------------gcctgctc
----------------------------------ttttgactactg--------------
----------------------tttttggattttgaactc--------------------
---------------------------------------------------------tgc
cttgtttgc-------------------------cttttcggactgcc---------tct
ttgtttgcttgt-cgttgg------------------tcgcctggttc------------
---atga------------------------------------tcacgattctgcct-tt
g--tttgatgttagt-------------------------------------tgtttgtt
t-aataaa-------------------cctccagctttt-gga-----------------
---------------------ttcaatccgcctccatgtcttc-----------acctat
ggctccctcaca------------------------------------------------
------------------------------------------------------------
------------------------------------------------------------
------------------------------------------------------------
------------------------------------------------------------
------------------------------------------------------------
------------------------------------------------------------
------------------------------------------------------------
------------------------------------------------------------
------------------------------------------------------------
------------------------------------------------------------
------------------------------------------------------------
------------------------------------------------------------
------------------------------------------------------------
------------------------------------------------------------
------------------------------------------------------------
------------------------------------------------------------
------------------------------------------------------------
------------------------------------------------------------
------------------------------------------------------------
------------------------------------------------------------
------------------------------------------------------------
------------------------------------------------------------
------------------------------------------------------------
------------------------------------------------------------
------------------------------------------------------------
------------------------------------------------------------
------------------------------------------------------------
------------------------------------------------------------
------------------------------------------------------------
------------------------------------------------------------
------------------------------------------------------------
------------------------------------------------------------
------------------------------------------------------------
------------------------------------------------------------
------------------------------------------------------------
------------------------------------------------------------
------------------------------------------------------------
------------------------------------------------------------
------------------------------------------------------------
------------------------------------------------------------
------------------------------------------------------------
------------------------------------------------------------
------------------------------------------------------------
------------------------------------------------------------
------------------------------------------------------------
------------------------------------------------------------
------------------------------------------------------------
------------------------------------------------------------
-----
>Gypsy-248|806382
------------------------------------------------------------
------------------------------------------------------------
------------------------------------------------------------
------------------------------------------------------------
------------------------------------------------------------
------------------------------------------------------------
------------------------------------------------------------
------------------------------------------------------------
------------------------------------------------------------
------------------------------------------------------------
------------------------------------------------------------
------------------------------------------------------------
------------------------------------------------------------
------------------------------------------------------------
------------------------------------------------------------
------------------------------------------------------------
------------------------------------------------------------
------------------------------------------------------------
------------------------------------------------------------
------------------------------------------------------------
------------------------------------------------------------
------------------------------------------------------------
------------------------------------------------------------
------------------------------------------------------------
------------------------------------------------------------
------------------------------------------------------------
------------------------------------------------------------
-------------------------------------tttggaagagctacatgaggatc
acatctactccaaactcaacctca-gaa--gcgcctataacctaattcgaatcagagaag
gagatgagtggaaaacagcctttccgaccactagtgggcactatgagtattttgtca--t
gccttatgggctagcaaactcgccagcag-------------t-cttccaatcatttatt
a-atgaaat------------------ctttcataattcatga------------atttc
atata----------------ttgatgacatcctaatttattct------cccaatatag
agcaacacatcaaggatgtag--------------gaactgt------------------
------------------------------------------------------------
------------------------------------------------------------
------------------------------------------------------------
------------------------------------------------------------
------------------------------------------------------------
------------------------------------------------------------
------------------------------------------------------------
------------------------------------------------------------
------------------------------------------------------------
------------------------------------------------------------
------------------------------------------------------------
------------------------------------------------------------
------------------------------------------------------------
------------------------------------------------------------
------------------------------------------------------------
------------------------------------------------------------
------------------------------------------------------------
------------------------------------------------------------
------------------------------------------------------------
------------------------------------------------------------
------------------------------------------------------------
------------------------------------------------------------
------------------------------------------------------------
------------------------------------------------------------
------------------------------------------------------------
------------------------------------------------------------
------------------------------------------------------------
------------------------------------------------------------
------------------------------------------------------------
------------------------------------------------------------
------------------------------------------------------------
------------------------------------------------------------
------------------------------------------------------------
------------------------------------------------------------
------------------------------------------------------------
------------------------------------------------------------
------------------------------------------------------------
------------------------------------------------------------
------------------------------------------------------------
------------------------------------------------------------
------------------------------------------------------------
------------------------------------------------------------
------------------------------------------------------------
------------------------------------------------------------
------------------------------------------------------------
------------------------------------------------------------
------------------------------------------------------------
------------------------------------------------------------
-----
>Gypsy-248|882341
------------------------------------------------------------
------------------------------------------------------------
------------------------------------------------------------
------------------------------------------------------------
------------------------------------------------------------
------------------------------------------------------------
------------------------------------------------------------
------------------------------------------------------------
------------------------------------------------------------
------------------------------------------------------------
------------------------------------------------------------
------------------------------------------------------------
------------------------------------------------------------
------------------------------------------------------------
-----------------------tgtaacgaatatggc-agcttaccatt----------
----------------catttgc---ccaccacagggagctctc----------------
-------------------tcccgaatatt----------------------gactgggt
act-----------------------------tcctcggtggtacttc------------
--ctggtagccacc-----------------atatataacc-aaatggcttat-------
-----------------gtcagtt-c----------------------------------
------------------------tttgcgaag-----------------------tatt
gccagtttcac---------tgcc-t---------------------acgaagcg-gttt
cc----------------------tactgc---------------tgtttctgccattat
gt-------------tatgacctttta-------------------------tcctgccc
----------------------------------ttttgactactg--------------
----------------------tttttggatt-tggactc--------------------
---------------------------------------------------------tgc
cttgtttgc--------------------------tttacggactgcc---------tct
ttgtttgcttgt-cgtt----------------------gcctggttt------------
---aaga------------------------------------tcacgattctgcct-tt
g--tttgatgctagc-------------------------------------tgtttgtt
taaataaa-------------------cctccagctttt-gaa-----------------
---------------------ttcattttgcctccatgtcttc-----------acctac
ggctccctcaca------------------------------------------------
------------------------------------------------------------
------------------------------------------------------------
------------------------------------------------------------
------------------------------------------------------------
------------------------------------------------------------
------------------------------------------------------------
------------------------------------------------------------
------------------------------------------------------------
------------------------------------------------------------
------------------------------------------------------------
------------------------------------------------------------
------------------------------------------------------------
------------------------------------------------------------
------------------------------------------------------------
------------------------------------------------------------
------------------------------------------------------------
------------------------------------------------------------
------------------------------------------------------------
------------------------------------------------------------
------------------------------------------------------------
------------------------------------------------------------
------------------------------------------------------------
------------------------------------------------------------
------------------------------------------------------------
------------------------------------------------------------
------------------------------------------------------------
------------------------------------------------------------
------------------------------------------------------------
------------------------------------------------------------
------------------------------------------------------------
------------------------------------------------------------
------------------------------------------------------------
------------------------------------------------------------
------------------------------------------------------------
------------------------------------------------------------
------------------------------------------------------------
------------------------------------------------------------
------------------------------------------------------------
------------------------------------------------------------
------------------------------------------------------------
------------------------------------------------------------
------------------------------------------------------------
------------------------------------------------------------
------------------------------------------------------------
------------------------------------------------------------
------------------------------------------------------------
------------------------------------------------------------
------------------------------------------------------------
-----
>Gypsy-248|882342
------------------------------------------------------------
------------------------------------------------------------
------------------------------------------------------------
------------------------------------------------------------
------------------------------------------------------------
------------------------------------------------------------
------------------------------------------------------------
------------------------------------------------------------
------------------------------------------------------------
------------------------------------------------------------
------------------------------------------------------------
------------------------------------------------------------
------------------------------------------------------------
------------------------------------------------------------
------------------------------------------------------------
------------------------------------------------------------
------------------------------------------------------------
------------------------------------------------------------
------------------------------------------------------------
----------------------tt-t----------------------------------
------------------------attgtgagg-----------------------tatt
ggcagttccac---------cgcctt---------------------accaagtg-gtct
tt----------------------ttctat---------------tatgtttgccgcttt
gt-------------tataaattttat-------------------------ccttgcc-
----------------------------------tttctaatactg--------------
---------------------ctttttggaattcggactc--------------------
---------------------------------------------------------tgc
tttgattgtc------------------------ttttggaaacca-----------ttc
ctgtttgtttgt-ttttga-----------------------------------------
-------------------------------------------caacgatcctgcct-gt
g--ttttatgtttgc-------------------------------------tgtttgtt
t-------------------------------aacattt-gga-----------------
---------------------tttactctgcctccatgtcgtc-----------acctgc
ggctccctcaca------------------------------------------------
------------------------------------------------------------
------------------------------------------------------------
------------------------------------------------------------
------------------------------------------------------------
------------------------------------------------------------
------------------------------------------------------------
------------------------------------------------------------
------------------------------------------------------------
------------------------------------------------------------
------------------------------------------------------------
------------------------------------------------------------
------------------------------------------------------------
------------------------------------------------------------
------------------------------------------------------------
------------------------------------------------------------
------------------------------------------------------------
------------------------------------------------------------
------------------------------------------------------------
------------------------------------------------------------
------------------------------------------------------------
------------------------------------------------------------
------------------------------------------------------------
------------------------------------------------------------
------------------------------------------------------------
------------------------------------------------------------
------------------------------------------------------------
------------------------------------------------------------
------------------------------------------------------------
------------------------------------------------------------
------------------------------------------------------------
------------------------------------------------------------
------------------------------------------------------------
------------------------------------------------------------
------------------------------------------------------------
------------------------------------------------------------
------------------------------------------------------------
------------------------------------------------------------
------------------------------------------------------------
------------------------------------------------------------
------------------------------------------------------------
------------------------------------------------------------
------------------------------------------------------------
------------------------------------------------------------
------------------------------------------------------------
------------------------------------------------------------
------------------------------------------------------------
------------------------------------------------------------
------------------------------------------------------------
-----
>Gypsy-248|882343
------------------------------------------------------------
------------------------------------------------------------
------------------------------------------------------------
------------------------------------------------------------
------------------------------------------------------------
------------------------------------------------------------
------------------------------------------------------------
------------------------------------------------------------
------------------------------------------------------------
------------------------------------------------------------
------------------------------------------------------------
------------------------------------------------------------
------------------------------------------------------------
------------------------------------------------------------
-----------------------tgtaacacatgaggc-ggacagccatt----------
----------------catccaa---ccaccagagg-agctctc----------------
-------------------tcctgaaaatt----------------------gactgtgt
gtt-----------------------------tcctctgtggtaactac-----------
--caggttaccacc-----------------atatataaac-acact-------------
------------------------------------------------------------
------------------------------------------------------------
------------------------------------------------------------
------------------------------------------------------------
------------------------------------------------------------
------------------------------------------------------------
------------------------------------------------------------
------------------------------------------------------------
------------------------------------------------------------
------------------------------------------------------------
------------------------------------------------------------
------------------------------------------------------------
------------------------------------------------------------
------------------------------------------------------------
------------------------------------------------------------
------------------------------------------------------------
------------------------------------------------------------
------------------------------------------------------------
------------------------------------------------------------
------------------------------------------------------------
------------------------------------------------------------
------------------------------------------------------------
------------------------------------------------------------
------------------------------------------------------------
------------------------------------------------------------
------------------------------------------------------------
------------------------------------------------------------
------------------------------------------------------------
------------------------------------------------------------
------------------------------------------------------------
------------------------------------------------------------
------------------------------------------------------------
------------------------------------------------------------
------------------------------------------------------------
------------------------------------------------------------
------------------------------------------------------------
------------------------------------------------------------
------------------------------------------------------------
------------------------------------------------------------
------------------------------------------------------------
------------------------------------------------------------
------------------------------------------------------------
------------------------------------------------------------
------------------------------------------------------------
------------------------------------------------------------
------------------------------------------------------------
------------------------------------------------------------
------------------------------------------------------------
------------------------------------------------------------
------------------------------------------------------------
------------------------------------------------------------
------------------------------------------------------------
------------------------------------------------------------
------------------------------------------------------------
------------------------------------------------------------
------------------------------------------------------------
------------------------------------------------------------
------------------------------------------------------------
------------------------------------------------------------
------------------------------------------------------------
------------------------------------------------------------
------------------------------------------------------------
------------------------------------------------------------
-----
>Gypsy-248|882344
------------------------------------------------------------
------------------------------------------------------------
------------------------------------------------------------
------------------------------------------------------------
------------------------------------------------------------
------------------------------------------------------------
------------------------------------------------------------
------------------------------------------------------------
------------------------------------------------------------
------------------------------------------------------------
------------------------------------------------------------
------------------------------------------------------------
------------------------------------------------------------
------------------------------------------------------------
------------------------------------------------------------
------------------------------------------------------------
------------------------------------------------------------
------------------------------------------------------------
---------------------------------------------ctacttat-------
-----------------gtctgtt-c----------------------------------
------------------------tttgcgaag-----------------------tatt
gccagtttcac---------tgcctt---------------------accaagcg-gttt
cc----------------------tactgt---------------tgtttctgccattgc
gt-------------tatgaccttttt-------------------------gcctgccc
----------------------------------ttttgactactg--------------
----------------------tttttggattttggactc--------------------
---------------------------------------------------------tgc
cttgtttgc-------------------------tttttcggactgcc---------tct
ttgtttgcttgt-cttt----------------------gcctggttc------------
---atga------------------------------------ttatgattctgcct-tt
g--tttgattcaagt-------------------------------------tgtttgtt
t-aataaa-------------------cctccagctttt-gga-----------------
---------------------ttcattccgcctccatgtcttc-----------acctac
ggctccctcaca------------------------------------------------
------------------------------------------------------------
------------------------------------------------------------
------------------------------------------------------------
------------------------------------------------------------
------------------------------------------------------------
------------------------------------------------------------
------------------------------------------------------------
------------------------------------------------------------
------------------------------------------------------------
------------------------------------------------------------
------------------------------------------------------------
------------------------------------------------------------
------------------------------------------------------------
------------------------------------------------------------
------------------------------------------------------------
------------------------------------------------------------
------------------------------------------------------------
------------------------------------------------------------
------------------------------------------------------------
------------------------------------------------------------
------------------------------------------------------------
------------------------------------------------------------
------------------------------------------------------------
------------------------------------------------------------
------------------------------------------------------------
------------------------------------------------------------
------------------------------------------------------------
------------------------------------------------------------
------------------------------------------------------------
------------------------------------------------------------
------------------------------------------------------------
------------------------------------------------------------
------------------------------------------------------------
------------------------------------------------------------
------------------------------------------------------------
------------------------------------------------------------
------------------------------------------------------------
------------------------------------------------------------
------------------------------------------------------------
------------------------------------------------------------
------------------------------------------------------------
------------------------------------------------------------
------------------------------------------------------------
------------------------------------------------------------
------------------------------------------------------------
------------------------------------------------------------
------------------------------------------------------------
------------------------------------------------------------
-----
>Gypsy-248|882345
------------------------------------------------------------
------------------------------------------------------------
------------------------------------------------------------
------------------------------------------------------------
------------------------------------------------------------
------------------------------------------------------------
------------------------------------------------------------
------------------------------------------------------------
------------------------------------------------------------
------------------------------------------------------------
------------------------------------------------------------
------------------------------------------------------------
------------------------------------------------------------
------------------------------------------------------------
-----------------------tgtaacgaatatggc-agcttaccatt----------
----------------catctgc---ccaccagagggagctctt----------------
-------------------tcccgaatatt----------------------gactggtt
act-----------------------------tcctcggtggtacttc------------
--ctggtagccaac-----------------atatatgagc-acactgcttat-------
-----------------gt-----------------------------------------
------------------------------------------------------------
------------------------------------------------------------
------------------------------------------------------------
------------------------------------------------------------
------------------------------------------------------------
------------------------------------------------------------
------------------------------------------------------------
------------------------------------------------------------
------------------------------------------------------------
------------------------------------------------------------
------------------------------------------------------------
------------------------------------------------------------
------------------------------------------------------------
------------------------------------------------------------
------------------------------------------------------------
------------------------------------------------------------
------------------------------------------------------------
------------------------------------------------------------
------------------------------------------------------------
------------------------------------------------------------
------------------------------------------------------------
------------------------------------------------------------
------------------------------------------------------------
------------------------------------------------------------
------------------------------------------------------------
------------------------------------------------------------
------------------------------------------------------------
------------------------------------------------------------
------------------------------------------------------------
------------------------------------------------------------
------------------------------------------------------------
------------------------------------------------------------
------------------------------------------------------------
------------------------------------------------------------
------------------------------------------------------------
------------------------------------------------------------
------------------------------------------------------------
------------------------------------------------------------
------------------------------------------------------------
------------------------------------------------------------
------------------------------------------------------------
------------------------------------------------------------
------------------------------------------------------------
------------------------------------------------------------
------------------------------------------------------------
------------------------------------------------------------
------------------------------------------------------------
------------------------------------------------------------
------------------------------------------------------------
------------------------------------------------------------
------------------------------------------------------------
------------------------------------------------------------
------------------------------------------------------------
------------------------------------------------------------
------------------------------------------------------------
------------------------------------------------------------
------------------------------------------------------------
------------------------------------------------------------
------------------------------------------------------------
------------------------------------------------------------
------------------------------------------------------------
------------------------------------------------------------
-----
>Gypsy-248|976737
------------------------------------------------------------
------------------------------------------------------------
------------------------------------------------------------
------------------------------------------------------------
------------------------------------------------------------
------------------------------------------------------------
------------------------------------------------------------
------------------------------------------------------------
------------------------------------------------------------
------------------------------------------------------------
------------------------------------------------------------
------------------------------------------------------------
------------------------------------------------------------
------------------------------------------------------------
----------------------------------------------cattc---------
-------------tggtggccag--aacatcaaagg------------------------
------------------atatgagaaact---------------------atgtcaagt
tttgccaggcctg-------------------tgcccaattgaactcc------------
------------------------------------------------------------
-------------------------catgtag----------------------------
------------------------tctgctaaa---------------------accatt
atcaattcttc-------aacatcctt------ggtcacat----tgttcaaaagacttt
gtgactgatctgccacgatgggtgcaccacaactctggt------catcattgctcattc
atc--caaggtatactatggactcaatac-----------------------acccacag
ta--------------------------------atttaactattgt-------------
--------------------cctcaactggtcttgggata------------------tc
---------------------------------------------------------aac
cttggttgct---------------------c-------------------------ctt
tggtctaacgaaccctc----------------------ttctggtttgtcagc------
-------------------------------------------caatgactgtatccagc
ac------------------------------------------ag-tg---cgatagtt
tggacaagt---------------gcacgtccacctgcagaga-----------------
---------------------accatctgtacccaagagctccaa-----gccaacaagt
gatgtcgtcctaa-----------------------------------------------
------------------------------------------------------------
------------------------------------------------------------
------------------------------------------------------------
------------------------------------------------------------
------------------------------------------------------------
------------------------------------------------------------
------------------------------------------------------------
------------------------------------------------------------
------------------------------------------------------------
------------------------------------------------------------
------------------------------------------------------------
------------------------------------------------------------
------------------------------------------------------------
------------------------------------------------------------
------------------------------------------------------------
------------------------------------------------------------
------------------------------------------------------------
------------------------------------------------------------
------------------------------------------------------------
------------------------------------------------------------
------------------------------------------------------------
------------------------------------------------------------
------------------------------------------------------------
------------------------------------------------------------
------------------------------------------------------------
------------------------------------------------------------
------------------------------------------------------------
------------------------------------------------------------
------------------------------------------------------------
------------------------------------------------------------
------------------------------------------------------------
------------------------------------------------------------
------------------------------------------------------------
------------------------------------------------------------
------------------------------------------------------------
------------------------------------------------------------
------------------------------------------------------------
------------------------------------------------------------
------------------------------------------------------------
------------------------------------------------------------
------------------------------------------------------------
------------------------------------------------------------
------------------------------------------------------------
------------------------------------------------------------
------------------------------------------------------------
------------------------------------------------------------
------------------------------------------------------------
------------------------------------------------------------
-----
>Gypsy-248|976738
------------------------------------------------------------
------------------------------------------------------------
------------------------------------------------------------
------------------------------------------------------------
------------------------------------------------------------
------------------------------------------------------------
------------------------------------------------------------
------------------------------------------------------------
------------------------------------------------------------
------------------------------------------------------------
------------------------------------------------------------
------------------------------------------------------------
------------------------------------------------------------
------------------------------------------------------------
------------------------------------------------------------
------------------------------------------------------------
------------------------------------------------------------
------------------------------------------------------------
------------------------------------------------------------
-----------------------t-c----------------------------------
------------------------tttacgaa------------------------tatc
accagttctac---------tgcctt---------------------actgagcaatgtc
tt----------------------tactat---------------tgtgtttgcc---tt
gt-------------tatgctcattt--------------------------gcctgcc-
----------------------------------ttttgactactgc-------------
---------------------ttctttagattttggactc--------------------
---------------------------------------------------------tgc
tttgtttgcc------------------------tgttttggactgcc---------tta
tcgtttgtatcgacatt----------------------tcctcgttt------------
---atga------------------------------------ctacgactctgcat-gc
aca---------------------------------------------ttgctgtttgtt
t-attaaa-------------------cctccatcattt-gga-----------------
---------------------ttcacactatttccatgttgtc-----------acctac
ggctcgctcaca------------------------------------------------
------------------------------------------------------------
------------------------------------------------------------
------------------------------------------------------------
------------------------------------------------------------
------------------------------------------------------------
------------------------------------------------------------
------------------------------------------------------------
------------------------------------------------------------
------------------------------------------------------------
------------------------------------------------------------
------------------------------------------------------------
------------------------------------------------------------
------------------------------------------------------------
------------------------------------------------------------
------------------------------------------------------------
------------------------------------------------------------
------------------------------------------------------------
------------------------------------------------------------
------------------------------------------------------------
------------------------------------------------------------
------------------------------------------------------------
------------------------------------------------------------
------------------------------------------------------------
------------------------------------------------------------
------------------------------------------------------------
------------------------------------------------------------
------------------------------------------------------------
------------------------------------------------------------
------------------------------------------------------------
------------------------------------------------------------
------------------------------------------------------------
------------------------------------------------------------
------------------------------------------------------------
------------------------------------------------------------
------------------------------------------------------------
------------------------------------------------------------
------------------------------------------------------------
------------------------------------------------------------
------------------------------------------------------------
------------------------------------------------------------
------------------------------------------------------------
------------------------------------------------------------
------------------------------------------------------------
------------------------------------------------------------
------------------------------------------------------------
------------------------------------------------------------
------------------------------------------------------------
------------------------------------------------------------
-----
>Gypsy-248|976739
------------------------------------------------------------
------------------------------------------------------------
------------------------------------------------------------
------------------------------------------------------------
------------------------------------------------------------
------------------------------------------------------------
------------------------------------------------------------
------------------------------------------------------------
------------------------------------------------------------
------------------------------------------------------------
------------------------------------------------------------
------------------------------------------------------------
------------------------------------------------------------
------------------------------------------------------------
---------------------------acgaataaggc-agagtctcatt----------
----------------catccca---ccaccagagggagtcctc----------------
-------------------tctagtatattctcca--------------ctagattctgt
gct-----------------------------tcctctgtggtacttc------------
---ctgttaccacc-----------------atatataaac-acactg------------
------------------------------------------------------------
------------------------------------------------------------
------------------------------------------------------------
------------------------------------------------------------
------------------------------------------------------------
------------------------------------------------------------
------------------------------------------------------------
------------------------------------------------------------
------------------------------------------------------------
------------------------------------------------------------
------------------------------------------------------------
------------------------------------------------------------
------------------------------------------------------------
------------------------------------------------------------
------------------------------------------------------------
------------------------------------------------------------
------------------------------------------------------------
------------------------------------------------------------
------------------------------------------------------------
------------------------------------------------------------
------------------------------------------------------------
------------------------------------------------------------
------------------------------------------------------------
------------------------------------------------------------
------------------------------------------------------------
------------------------------------------------------------
------------------------------------------------------------
------------------------------------------------------------
------------------------------------------------------------
------------------------------------------------------------
------------------------------------------------------------
------------------------------------------------------------
------------------------------------------------------------
------------------------------------------------------------
------------------------------------------------------------
------------------------------------------------------------
------------------------------------------------------------
------------------------------------------------------------
------------------------------------------------------------
------------------------------------------------------------
------------------------------------------------------------
------------------------------------------------------------
------------------------------------------------------------
------------------------------------------------------------
------------------------------------------------------------
------------------------------------------------------------
------------------------------------------------------------
------------------------------------------------------------
------------------------------------------------------------
------------------------------------------------------------
------------------------------------------------------------
------------------------------------------------------------
------------------------------------------------------------
------------------------------------------------------------
------------------------------------------------------------
------------------------------------------------------------
------------------------------------------------------------
------------------------------------------------------------
------------------------------------------------------------
------------------------------------------------------------
------------------------------------------------------------
------------------------------------------------------------
------------------------------------------------------------
-----
>Gypsy-248|976740
------------------------------------------------------------
------------------------------------------------------------
------------------------------------------------------------
------------------------------------------------------------
------------------------------------------------------------
------------------------------------------------------------
------------------------------------------------------------
------------------------------------------------------------
------------------------------------------------------------
------------------------------------------------------------
------------------------------------------------------------
------------------------------------------------------------
------------------------------------------------------------
------------------------------------------------------------
-----------------------tgtaacgaatgtggc-aacttaccatt----------
----------------cactctc---ccaccagaaggagctctc----------------
-------------------tcccgaatatt----------------------gacagggt
act-----------------------------tcctctgtggtacttc------------
--ctggtagccacc-----------------atatataagc-acactgcttat-------
-----------------gtgtgtt-t----------------------------------
------------------------attgcgaag-----------------------tatt
gccagtttcac---------tgcc-t---------------------actaagca-tttt
cc----------------------tactgc---------------tgtttctgccattgt
gt-------------tatgaccttttt-------------------------gcctgctc
----------------------------------ttttgactactg--------------
----------------------tttttgtattttggactc--------------------
---------------------------------------------------------tgc
cttgtttgc-------------------------cttttcggactgca---------tct
ttgtttgcttgt-cgtt----------------------gcctggttc------------
---atga------------------------------------tcactattctgcct-tt
g--tttgatgctagc-------------------------------------taattgtt
t-aataaa-------------------cctccagctttt-gga-----------------
---------------------ttaaatccgcctccatgtcttc-----------acctac
ggctccctcaca------------------------------------------------
------------------------------------------------------------
------------------------------------------------------------
------------------------------------------------------------
------------------------------------------------------------
------------------------------------------------------------
------------------------------------------------------------
------------------------------------------------------------
------------------------------------------------------------
------------------------------------------------------------
------------------------------------------------------------
------------------------------------------------------------
------------------------------------------------------------
------------------------------------------------------------
------------------------------------------------------------
------------------------------------------------------------
------------------------------------------------------------
------------------------------------------------------------
------------------------------------------------------------
------------------------------------------------------------
------------------------------------------------------------
------------------------------------------------------------
------------------------------------------------------------
------------------------------------------------------------
------------------------------------------------------------
------------------------------------------------------------
------------------------------------------------------------
------------------------------------------------------------
------------------------------------------------------------
------------------------------------------------------------
------------------------------------------------------------
------------------------------------------------------------
------------------------------------------------------------
------------------------------------------------------------
------------------------------------------------------------
------------------------------------------------------------
------------------------------------------------------------
------------------------------------------------------------
------------------------------------------------------------
------------------------------------------------------------
------------------------------------------------------------
------------------------------------------------------------
------------------------------------------------------------
------------------------------------------------------------
------------------------------------------------------------
------------------------------------------------------------
------------------------------------------------------------
------------------------------------------------------------
------------------------------------------------------------
-----
>Gypsy-248|976741
------------------------------------------------------------
------------------------------------------------------------
------------------------------------------------------------
------------------------------------------------------------
------------------------------------------------------------
------------------------------------------------------------
------------------------------------------------------------
------------------------------------------------------------
------------------------------------------------------------
------------------------------------------------------------
------------------------------------------------------------
------------------------------------------------------------
------------------------------------------------------------
------------------------------------------------------------
------------------------------------------------------------
------------------------------------------------------------
------------------------------------------------------------
------------------------------------------------------------
------------------------------------------------------------
-----------------------t-c----------------------------------
------------------------tttgcgaag-----------------------tatt
gccagttccac---------tgcctt---------------------accaagcgtttta
at----------------------tactat---------------tgtgtttgccttgtt
gt-------------tatgaccattt--------------------------gcctgcc-
----------------------------------ttttaaccactga-------------
---------------------ttctttggattttggactc--------------------
---------------------------------------------------------tgc
tttgtttgtc------------------------tgttttgg------------------
------------------------------------------------------------
------------------------------------------------------------
------------------------------------------------------------
------aa-------------------cctccagtattt-gga-----------------
---------------------ttcacaccgtttccatgtcgtc-----------acctat
ggctccctcaca------------------------------------------------
------------------------------------------------------------
------------------------------------------------------------
------------------------------------------------------------
------------------------------------------------------------
------------------------------------------------------------
------------------------------------------------------------
------------------------------------------------------------
------------------------------------------------------------
------------------------------------------------------------
------------------------------------------------------------
------------------------------------------------------------
------------------------------------------------------------
------------------------------------------------------------
------------------------------------------------------------
------------------------------------------------------------
------------------------------------------------------------
------------------------------------------------------------
------------------------------------------------------------
------------------------------------------------------------
------------------------------------------------------------
------------------------------------------------------------
------------------------------------------------------------
------------------------------------------------------------
------------------------------------------------------------
------------------------------------------------------------
------------------------------------------------------------
------------------------------------------------------------
------------------------------------------------------------
------------------------------------------------------------
------------------------------------------------------------
------------------------------------------------------------
------------------------------------------------------------
------------------------------------------------------------
------------------------------------------------------------
------------------------------------------------------------
------------------------------------------------------------
------------------------------------------------------------
------------------------------------------------------------
------------------------------------------------------------
------------------------------------------------------------
------------------------------------------------------------
------------------------------------------------------------
------------------------------------------------------------
------------------------------------------------------------
------------------------------------------------------------
------------------------------------------------------------
------------------------------------------------------------
------------------------------------------------------------
-----
>Gypsy-248|1064400
------------------------------------------------------------
------------------------------------------------------------
------------------------------------------------------------
------------------------------------------------------------
------------------------------------------------------------
------------------------------------------------------------
------------------------------------------------------------
------------------------------------------------------------
------------------------------------------------------------
------------------------------------------------------------
------------------------------------------------------------
------------------------------------------------------------
------------------------------------------------------------
------------------------------------------------------------
------------------------------------------------------------
------------------------------------------------------------
------------------------------------------------------------
------------------------------------------------------------
------------------------------------------------------------
------------------------------------------------------------
------------------------------------------------------------
------------------------------------------------------------
------------------------------------------------------------
------------------------------------------------------------
------------------------------------------------------------
-----------------------------------gactc--------------------
---------------------------------------------------------tgc
cttgtttgc-------------------------ttttttggactgcc---------tct
ttgtttgcttgt-cgtt----------------------gcctggttc------------
---atgatc----accaggc--------aactggt-----tcatgatcactctgtct-tt
g--tttgatgctagc-------------------------------------tgtttgtt
t-aataaa-------------------cctccagctttt-gga-----------------
---------------------ttcattccgcctccatgtcttt-----------acctac
ggctccctcaca------------------------------------------------
------------------------------------------------------------
------------------------------------------------------------
------------------------------------------------------------
------------------------------------------------------------
------------------------------------------------------------
------------------------------------------------------------
------------------------------------------------------------
------------------------------------------------------------
------------------------------------------------------------
------------------------------------------------------------
------------------------------------------------------------
------------------------------------------------------------
------------------------------------------------------------
------------------------------------------------------------
------------------------------------------------------------
------------------------------------------------------------
------------------------------------------------------------
------------------------------------------------------------
------------------------------------------------------------
------------------------------------------------------------
------------------------------------------------------------
------------------------------------------------------------
------------------------------------------------------------
------------------------------------------------------------
------------------------------------------------------------
------------------------------------------------------------
------------------------------------------------------------
------------------------------------------------------------
------------------------------------------------------------
------------------------------------------------------------
------------------------------------------------------------
------------------------------------------------------------
------------------------------------------------------------
------------------------------------------------------------
------------------------------------------------------------
------------------------------------------------------------
------------------------------------------------------------
------------------------------------------------------------
------------------------------------------------------------
------------------------------------------------------------
------------------------------------------------------------
------------------------------------------------------------
------------------------------------------------------------
------------------------------------------------------------
------------------------------------------------------------
------------------------------------------------------------
------------------------------------------------------------
------------------------------------------------------------
-----
>Gypsy-248|1064401
------------------------------------------------------------
------------------------------------------------------------
------------------------------------------------------------
------------------------------------------------------------
------------------------------------------------------------
------------------------------------------------------------
------------------------------------------------------------
------------------------------------------------------------
------------------------------------------------------------
------------------------------------------------------------
------------------------------------------------------------
------------------------------------------------------------
------------------------------------------------------------
------------------------------------------------------------
-----------------------tgtaatgaatatggc-agtttaccatt----------
----------------catccgc---ccaccagagggagttttc----------------
-------------------tcccgaatatt----------------------gactgggt
act-----------------------------tcctcggtggtacttc------------
--ctggtagccacc-----------------atatataagc-acacggcttat-------
-----------------gtctgtt-c----------------------------------
------------------------tttgtgaag-----------------------tatt
gccagtttcac---------tgcc-t---------------------actaagtg-gttt
cc----------------------tactgc---------------tgtttctgccattgt
gt-------------tatgaccttttt-------------------------gcctgccc
----------------------------------ttttgacagctg--------------
----------------------gttttggattttggactc--------------------
---------------------------------------------------------tgc
------------------------------------------------------------
------------------------------------------------------------
------------------------------------------------------------
------------------------------------------------------------
------------------------------------------------------------
------------------------------------------------------------
------------------------------------------------------------
------------------------------------------------------------
------------------------------------------------------------
------------------------------------------------------------
------------------------------------------------------------
------------------------------------------------------------
------------------------------------------------------------
------------------------------------------------------------
------------------------------------------------------------
------------------------------------------------------------
------------------------------------------------------------
------------------------------------------------------------
------------------------------------------------------------
------------------------------------------------------------
------------------------------------------------------------
------------------------------------------------------------
------------------------------------------------------------
------------------------------------------------------------
------------------------------------------------------------
------------------------------------------------------------
------------------------------------------------------------
------------------------------------------------------------
------------------------------------------------------------
------------------------------------------------------------
------------------------------------------------------------
------------------------------------------------------------
------------------------------------------------------------
------------------------------------------------------------
------------------------------------------------------------
------------------------------------------------------------
------------------------------------------------------------
------------------------------------------------------------
------------------------------------------------------------
------------------------------------------------------------
------------------------------------------------------------
------------------------------------------------------------
------------------------------------------------------------
------------------------------------------------------------
------------------------------------------------------------
------------------------------------------------------------
------------------------------------------------------------
------------------------------------------------------------
------------------------------------------------------------
------------------------------------------------------------
------------------------------------------------------------
------------------------------------------------------------
------------------------------------------------------------
------------------------------------------------------------
------------------------------------------------------------
-----
>Gypsy-248|1064402
tt----------------------------------------------------------
------------------------------------------------------------
------------------------------------------------------------
------------------------------------------------------------
------------------------------------------------------------
------------------------------------------------------------
------------------------------------------------------------
------------------------------------------------------------
------------------------------------------------------------
------------------------------------------------------------
------------------------------------------------------------
------------------------------------------------------------
------------------------------------------------------------
------------------------------------------------------------
------------------------------------------------------------
-------------ttttttttgag------------------------------------
------------------gcaagaaggatt-------------------gaggtctgagc
tcc---------------------------------------------------------
------------------------------------------------------------
------------------------------------------------------------
--------------------------------------------------tgcaatgact
gccaatccctt-------aacgtattgatagcc---------ctgaaaccaaagaactcc
ctaccg------------------tcctgt------------ctgaatactcgtcatttc
agga-----------tgtgttcagtaaac--------------aggc-agccacccatct
aacacca---------------------------cattggccatgggactg--------t
gctattga-------------tttgctgcctcttaaaatt-----------tgcag----
---------------------------------------------------------tgc
ttcatacagaggac----------------------------------------------
------------------------------------------------------------
------------------------------------------------------------
------------------------------------------------------------
--atcagg-------------------tttctgatactagaggaatcc------------
------------------------------------------------------acagtc
gatgtcatcctagaaagc------------------------------------------
------------------------------------------------------------
------------------------------------------------------------
------------------------------------------------------------
------------------------------------------------------------
------------------------------------------------------------
------------------------------------------------------------
------------------------------------------------------------
------------------------------------------------------------
------------------------------------------------------------
------------------------------------------------------------
------------------------------------------------------------
------------------------------------------------------------
------------------------------------------------------------
------------------------------------------------------------
------------------------------------------------------------
---------------------------------------tc-------------------
------------------------------------------------------------
------------------------------------------------------------
------------------------------------------------------------
------------------------------------------------------------
------------------------------------------------------------
---------------------------------------------------------atg
gttgg-------------------------------------------------------
------------------------------------------------------------
------------------------------------------------------------
------------------------------------------------------------
------------------------------------------------------------
------------------------------------------------------------
------------------------------------------------------------
------------------------------------------------------------
------------------------------------------------------------
------------------------------------------------------------
------------------------------------------------------------
------------------------------------------------------------
------------------------------------------------------------
------------------------------------------------------------
------------------------------------------------------------
------------------------------------------------------------
------------------------------------------------------------
------------------------------------------------------------
------------------------------------------------------------
------------------------------------------------------------
------------------------------------------------------------
------------------------------------------------------------
------------------------------------------------------------
------------------------------------------------------------
------------------------------------------------------------
------------------------------------------------------------
-----
>Gypsy-248|1064403
------------------------------------------------------------
------------------------------------------------------------
------------------------------------------------------------
------------------------------------------------------------
------------------------------------------------------------
------------------------------------------------------------
------------------------------------------------------------
------------------------------------------------------------
------------------------------------------------------------
------------------------------------------------------------
------------------------------------------------------------
------------------------------------------------------------
------------------------------------------------------------
------------------------------------------------------------
------------------------------------------------------------
------------------------------------------------------------
------------------------------------------------------------
------------------------------------------------------------
------------------------------------------------------------
------------------------------------------------------------
------------------------------------------------------------
------------------------------------------------------------
------------------------------------------------------------
-------------------------t--------------------------gtttgcc-
----------------------------------tgttgactgctgt-------------
---------------------ttctttggattttggactt--------------------
------------------------------------------------------------
------------------------------------------------------------
---------tggaccat----------------------gcctgtttt------------
----cga------------------------------------ctatgcctctgctt-gt
actttgtata----------------------------------------gctgtttgtt
t-attaaa------------------acctccagcattt-gga-----------------
---------------------tttacatcatatttatgtcttt-----------gccgat
ggctccctcaca------------------------------------------------
------------------------------------------------------------
------------------------------------------------------------
------------------------------------------------------------
------------------------------------------------------------
------------------------------------------------------------
------------------------------------------------------------
------------------------------------------------------------
------------------------------------------------------------
------------------------------------------------------------
------------------------------------------------------------
------------------------------------------------------------
------------------------------------------------------------
------------------------------------------------------------
------------------------------------------------------------
------------------------------------------------------------
------------------------------------------------------------
------------------------------------------------------------
------------------------------------------------------------
------------------------------------------------------------
------------------------------------------------------------
------------------------------------------------------------
------------------------------------------------------------
------------------------------------------------------------
------------------------------------------------------------
------------------------------------------------------------
------------------------------------------------------------
------------------------------------------------------------
------------------------------------------------------------
------------------------------------------------------------
------------------------------------------------------------
------------------------------------------------------------
------------------------------------------------------------
------------------------------------------------------------
------------------------------------------------------------
------------------------------------------------------------
------------------------------------------------------------
------------------------------------------------------------
------------------------------------------------------------
------------------------------------------------------------
------------------------------------------------------------
------------------------------------------------------------
------------------------------------------------------------
------------------------------------------------------------
------------------------------------------------------------
------------------------------------------------------------
------------------------------------------------------------
------------------------------------------------------------
------------------------------------------------------------
-----
>Gypsy-248|1064404
------------------------------------------------------------
------------------------------------------------------------
------------------------------------------------------------
------------------------------------------------------------
------------------------------------------------------------
------------------------------------------------------------
------------------------------------------------------------
------------------------------------------------------------
------------------------------------------------------------
------------------------------------------------------------
------------------------------------------------------------
------------------------------------------------------------
------------------------------------------------------------
------------------------------------------------------------
-----------------------tgtaactaatgtggc-ggatgaccatt----------
----------------cttccac---ccagcagagagagctctc----------------
-------------------tcccaaagatt----------------------gactgggt
act-----------------------------acttctgtggtacttc------------
--ctggtaggcaccattt------------actgtataagc-acattgtttat-------
-----------------gtctgta-c----------------------------------
------------------------cttgcaaag-----------------------tatt
gccagtttcac---------tgcctt---------------------actgagtg-tttt
cc----------------------tactat---------------tgtgtttgccattgt
gt-------------tatgacattttt-------------------------gcctgtct
----------------------------------tattgactactg--------------
---------------------ctttttgaat----gactt--------------------
---------------------------------------------------------ta-
---gtttgc-------------------------tatttcggactgcc---------tct
ttgtttgtttga-cttt----------------------gtctaact-------------
----------------agga-----------------------ttatgtttctgctt-gg
g--tttgatgtacgc-------------------------------------tgtttgtt
t-aataaacatg------------------------------------------------
--------------------------ccttcctccatgccttc-----------ccatat
ggctccctcaca------------------------------------------------
------------------------------------------------------------
------------------------------------------------------------
------------------------------------------------------------
------------------------------------------------------------
------------------------------------------------------------
------------------------------------------------------------
------------------------------------------------------------
------------------------------------------------------------
------------------------------------------------------------
------------------------------------------------------------
------------------------------------------------------------
------------------------------------------------------------
------------------------------------------------------------
------------------------------------------------------------
------------------------------------------------------------
------------------------------------------------------------
------------------------------------------------------------
------------------------------------------------------------
------------------------------------------------------------
------------------------------------------------------------
------------------------------------------------------------
------------------------------------------------------------
------------------------------------------------------------
------------------------------------------------------------
------------------------------------------------------------
------------------------------------------------------------
------------------------------------------------------------
------------------------------------------------------------
------------------------------------------------------------
------------------------------------------------------------
------------------------------------------------------------
------------------------------------------------------------
------------------------------------------------------------
------------------------------------------------------------
------------------------------------------------------------
------------------------------------------------------------
------------------------------------------------------------
------------------------------------------------------------
------------------------------------------------------------
------------------------------------------------------------
------------------------------------------------------------
------------------------------------------------------------
------------------------------------------------------------
------------------------------------------------------------
------------------------------------------------------------
------------------------------------------------------------
------------------------------------------------------------
------------------------------------------------------------
-----
>Gypsy-248|1064405
------------------------------------------------------------
------------------------------------------------------------
------------------------------------------------------------
------------------------------------------------------------
------------------------------------------------------------
------------------------------------------------------------
------------------------------------------------------------
------------------------------------------------------------
------------------------------------------------------------
------------------------------------------------------------
------------------------------------------------------------
------------------------------------------------------------
------------------------------------------------------------
------------------------------------------------------------
------------------------------------------------------------
------------------------------------------------------------
-----------------------------------------------------------t
gct---------------------------------------------------------
------------------------------------------------------------
------------------------------------------------------------
------------------------------------------------------------
------------------------------------------------------------
------------------------------------------------------------
------------------------------------------------------------
----------------------------------ttttgactactg--------------
----------------------------gaattcagactc--------------------
---------------------------------------------------------cgc
ttttattgcca--------------------------tttggactgcc---------ttc
ttgtttgtttga-cttt----------------------gcccgttct------------
----caa------------------------------------ctatgatcttttct-gt
g--aataatgtttgc-------------------------------------tgtttgtt
t-aataaa-------------------cctccagaattt-gga-----------------
---------------------tttactctgcctccatgtagtc-----------accttt
ggctccctcaca------------------------------------------------
------------------------------------------------------------
------------------------------------------------------------
------------------------------------------------------------
------------------------------------------------------------
------------------------------------------------------------
------------------------------------------------------------
------------------------------------------------------------
------------------------------------------------------------
------------------------------------------------------------
------------------------------------------------------------
------------------------------------------------------------
------------------------------------------------------------
------------------------------------------------------------
------------------------------------------------------------
------------------------------------------------------------
------------------------------------------------------------
------------------------------------------------------------
------------------------------------------------------------
------------------------------------------------------------
------------------------------------------------------------
------------------------------------------------------------
------------------------------------------------------------
------------------------------------------------------------
------------------------------------------------------------
------------------------------------------------------------
------------------------------------------------------------
------------------------------------------------------------
------------------------------------------------------------
------------------------------------------------------------
------------------------------------------------------------
------------------------------------------------------------
------------------------------------------------------------
------------------------------------------------------------
------------------------------------------------------------
------------------------------------------------------------
------------------------------------------------------------
------------------------------------------------------------
------------------------------------------------------------
------------------------------------------------------------
------------------------------------------------------------
------------------------------------------------------------
------------------------------------------------------------
------------------------------------------------------------
------------------------------------------------------------
------------------------------------------------------------
------------------------------------------------------------
------------------------------------------------------------
------------------------------------------------------------
-----
>Gypsy-248|1064406
------------------------------------------------------------
------------------------------------------------------------
------------------------------------------------------------
------------------------------------------------------------
------------------------------------------------------------
------------------------------------------------------------
------------------------------------------------------------
------------------------------------------------------------
------------------------------------------------------------
------------------------------------------------------------
------------------------------------------------------------
------------------------------------------------------------
------------------------------------------------------------
------------------------------------------------------------
-----------------------tgtaaagaatgtggc-agatactcatt----------
----------------catgatc---ccacc-----------------------------
-------------------gccagaatata----------------------aactgtgt
gtt-----------------------------ttctctgtggtagttc------------
---tgatcaccatc-----------------gcatatcaac-ccactatgtag-------
-----------------acattct-t----------------------------------
------------------------gttgcggac-----------------------tatt
tccagtt-cac---------tgcctt---------------------accgagag-tttc
tt----------------------tatcat---------------tgtgtttgcctcatc
gt-------------tatgatctatt--------------------------gtctgcc-
----------------------------------ggttgaccactgt-------------
---------------------ttctttggattttggactcag------------------
------------------------------------------------------------
tttgcttgct------------------------tgtattggactgcc---------cta
acatttgtattg---------------------------acct-----------------
------------------------------------------------------------
----------------------------------------------------tgcccgtt
t-----------------------------------------------------------
---------------------ccgactacgcttc--------------------------
------------------------------------------------------------
------------------------------------------------------------
------------------------------------------------------------
------------------------------------------------------------
------------------------------------------------------------
------------------------------------------------------------
------------------------------------------------------------
------------------------------------------------------------
------------------------------------------------------------
------------------------------------------------------------
------------------------------------------------------------
------------------------------------------------------------
------------------------------------------------------------
------------------------------------------------------------
------------------------------------------------------------
------------------------------------------------------------
------------------------------------------------------------
------------------------------------------------------------
------------------------------------------------------------
------------------------------------------------------------
------------------------------------------------------------
------------------------------------------------------------
------------------------------------------------------------
------------------------------------------------------------
------------------------------------------------------------
------------------------------------------------------------
------------------------------------------------------------
------------------------------------------------------------
------------------------------------------------------------
------------------------------------------------------------
------------------------------------------------------------
------------------------------------------------------------
------------------------------------------------------------
------------------------------------------------------------
------------------------------------------------------------
------------------------------------------------------------
------------------------------------------------------------
------------------------------------------------------------
------------------------------------------------------------
------------------------------------------------------------
------------------------------------------------------------
------------------------------------------------------------
------------------------------------------------------------
------------------------------------------------------------
------------------------------------------------------------
------------------------------------------------------------
------------------------------------------------------------
------------------------------------------------------------
------------------------------------------------------------
-----
>Gypsy-248|1064407
------------------------------------------------------------
------------------------------------------------------------
------------------------------------------------------------
------------------------------------------------------------
------------------------------------------------------------
------------------------------------------------------------
------------------------------------------------------------
------------------------------------------------------------
------------------------------------------------------------
------------------------------------------------------------
------------------------------------------------------------
------------------------------------------------------------
------------------------------------------------------------
------------------------------------------------------------
-----------------------tgtaaagaatatggc-aacttaccatt----------
----------------catccgt---ccaccagagggagctctc----------------
-------------------tcctgaatatt----------------------gactgggt
act-----------------------------tcctcggtggtacttc------------
--ctggtagccacc-----------------atatataagc-acacggcttat-------
-----------------ggttgtt-c----------------------------------
------------------------tttgtgaag-----------------------tatt
gccagtttcac---------tgcc-t---------------------actaagcg-tttt
cc----------------------tactgc---------------tgtttctgccattgt
gt-------------tatgaccttttt-------------------------gcctgccc
----------------------------------ttttgactactg--------------
----------------------tttctggattttgga-----------------------
------------------------------------------------------------
cttgtttgc-------------------------tttttcggactgcc---------tct
ttgtttgcttgt-cgtt----------------------gcctggttt------------
---atga------------------------------------tcacgattctgcct-tt
g--tttgatgctagc-------------------------------------tgtttgtt
taaataaa-------------------cctccagctttt-gga-----------------
---------------------ttcattccgcctccatgtcttc-----------acctac
ggcttcctcaca------------------------------------------------
------------------------------------------------------------
------------------------------------------------------------
------------------------------------------------------------
------------------------------------------------------------
------------------------------------------------------------
------------------------------------------------------------
------------------------------------------------------------
------------------------------------------------------------
------------------------------------------------------------
------------------------------------------------------------
------------------------------------------------------------
------------------------------------------------------------
------------------------------------------------------------
------------------------------------------------------------
------------------------------------------------------------
------------------------------------------------------------
------------------------------------------------------------
------------------------------------------------------------
------------------------------------------------------------
------------------------------------------------------------
------------------------------------------------------------
------------------------------------------------------------
------------------------------------------------------------
------------------------------------------------------------
------------------------------------------------------------
------------------------------------------------------------
------------------------------------------------------------
------------------------------------------------------------
------------------------------------------------------------
------------------------------------------------------------
------------------------------------------------------------
------------------------------------------------------------
------------------------------------------------------------
------------------------------------------------------------
------------------------------------------------------------
------------------------------------------------------------
------------------------------------------------------------
------------------------------------------------------------
------------------------------------------------------------
------------------------------------------------------------
------------------------------------------------------------
------------------------------------------------------------
------------------------------------------------------------
------------------------------------------------------------
------------------------------------------------------------
------------------------------------------------------------
------------------------------------------------------------
------------------------------------------------------------
-----
>Gypsy-248|1137727
------------------------------------------------------------
------------------------------------------------------------
------------------------------------------------------------
------------------------------------------------------------
------------------------------------------------------------
------------------------------------------------------------
------------------------------------------------------------
------------------------------------------------------------
------------------------------------------------------------
------------------------------------------------------------
------------------------------------------------------------
------------------------------------------------------------
------------------------------------------------------------
------------------------------------------------------------
-----------------------tgtaacgaatatggc-agcttaccatt----------
----------------catccgc---ccaccagagggagctctc----------------
-------------------tcccgaatatt----------------------gactgggt
act-----------------------------tcctctgtggtacttc------------
--ctggtagccacc-----------------atatataagc-acactgcttat-------
-----------------gtgtat-------------------------------------
------------------------------------------------------------
------------------------------------------------------------
------------------------------------------------------------
------------------------------------------------------------
------------------------------------------------------------
------------------------------------------------------------
------------------------------------------------------------
------------------------------------------------------------
------------------------------------------------------------
------------------------------------------------------------
------------------------------------------------------------
------------------------------------------------------------
------------------------------------------------------------
------------------------------------------------------------
------------------------------------------------------------
------------------------------------------------------------
------------------------------------------------------------
------------------------------------------------------------
------------------------------------------------------------
------------------------------------------------------------
------------------------------------------------------------
------------------------------------------------------------
------------------------------------------------------------
------------------------------------------------------------
------------------------------------------------------------
------------------------------------------------------------
------------------------------------------------------------
------------------------------------------------------------
------------------------------------------------------------
------------------------------------------------------------
------------------------------------------------------------
------------------------------------------------------------
------------------------------------------------------------
------------------------------------------------------------
------------------------------------------------------------
------------------------------------------------------------
------------------------------------------------------------
------------------------------------------------------------
------------------------------------------------------------
------------------------------------------------------------
------------------------------------------------------------
------------------------------------------------------------
------------------------------------------------------------
------------------------------------------------------------
------------------------------------------------------------
------------------------------------------------------------
------------------------------------------------------------
------------------------------------------------------------
------------------------------------------------------------
------------------------------------------------------------
------------------------------------------------------------
------------------------------------------------------------
------------------------------------------------------------
------------------------------------------------------------
------------------------------------------------------------
------------------------------------------------------------
------------------------------------------------------------
------------------------------------------------------------
------------------------------------------------------------
------------------------------------------------------------
------------------------------------------------------------
------------------------------------------------------------
-----
>Gypsy-248|1137728
------------------------------------------------------------
------------------------------------------------------------
------------------------------------------------------------
------------------------------------------------------------
------------------------------------------------------------
------------------------------------------------------------
------------------------------------------------------------
------------------------------------------------------------
------------------------------------------------------------
------------------------------------------------------------
------------------------------------------------------------
------------------------------------------------------------
------------------------------------------------------------
------------------------------------------------------------
------------------------------------------------------------
------------------------------------------------------------
------------------------------------------------------------
------------------------------------------------------------
------------------------------------------------------------
----------------------tt-c----------------------------------
------------------------attgcgaag-----------------------tatt
gccagtttcac---------tgcc-t---------------------actaagcgttttt
cc----------------------tactgc---------------tatttctgccattgt
gt-------------tatgaccttttt-------------------------gcctgctc
----------------------------------ttttgactactg--------------
----------------------tttttggattttggactc--------------------
---------------------------------------------------------tgc
cttgtttgc-------------------------ctttttggactgcc---------tct
ttgtttgcttat-cgtt----------------------gcctggttc------------
---atga------------------------------------tcacgattctgcctatt
g--tttgatactagt-------------------------------------tgtttgtt
t-aataaa-------------------cctccagctttt-gga-----------------
---------------------ttcaatccgcctccatgtcttc-----------acctac
ggctccctcaca------------------------------------------------
------------------------------------------------------------
------------------------------------------------------------
------------------------------------------------------------
------------------------------------------------------------
------------------------------------------------------------
------------------------------------------------------------
------------------------------------------------------------
------------------------------------------------------------
------------------------------------------------------------
------------------------------------------------------------
------------------------------------------------------------
------------------------------------------------------------
------------------------------------------------------------
------------------------------------------------------------
------------------------------------------------------------
------------------------------------------------------------
------------------------------------------------------------
------------------------------------------------------------
------------------------------------------------------------
------------------------------------------------------------
------------------------------------------------------------
------------------------------------------------------------
------------------------------------------------------------
------------------------------------------------------------
------------------------------------------------------------
------------------------------------------------------------
------------------------------------------------------------
------------------------------------------------------------
------------------------------------------------------------
------------------------------------------------------------
------------------------------------------------------------
------------------------------------------------------------
------------------------------------------------------------
------------------------------------------------------------
------------------------------------------------------------
------------------------------------------------------------
------------------------------------------------------------
------------------------------------------------------------
------------------------------------------------------------
------------------------------------------------------------
------------------------------------------------------------
------------------------------------------------------------
------------------------------------------------------------
------------------------------------------------------------
------------------------------------------------------------
------------------------------------------------------------
------------------------------------------------------------
------------------------------------------------------------
-----
>Gypsy-248|1137729
------------------------------------------------------------
------------------------------------------------------------
------------------------------------------------------------
------------------------------------------------------------
------------------------------------------------------------
------------------------------------------------------------
------------------------------------------------------------
------------------------------------------------------------
------------------------------------------------------------
------------------------------------------------------------
------------------------------------------------------------
------------------------------------------------------------
------------------------------------------------------------
------------------------------------------------------------
-----------------------tgtaacgaatgaggt-ggagactcatt----------
----------------catcccac-t------------gctctc----------------
-------------------ttcaaaatatt----------------------gactgtgc
att-----------------------------tctttgctggtactac------------
---cagttaccacc-----------------atgtttaaac-acactgtgtag-------
-----------------accttct-c----------------------------------
------------------------tatgcaaag-----------------------tatt
gccagttccac---------tacctt---------------------accgagtgttttc
ct----------------------tgctgt---------------tgtgtttgccttgtt
gt-------------tataatctttt--------------------------gcctgc--
------------------------------------------------------------
------------------------------------------------------------
------------------------------------------------------------
------------------------------------------------------------
------------------------------------------------------------
------------------------------------------------------------
------------------------------------------------------------
------------------------------------------------------------
------------------------------------------------------------
------------------------------------------------------------
------------------------------------------------------------
------------------------------------------------------------
------------------------------------------------------------
------------------------------------------------------------
------------------------------------------------------------
------------------------------------------------------------
------------------------------------------------------------
------------------------------------------------------------
------------------------------------------------------------
------------------------------------------------------------
------------------------------------------------------------
------------------------------------------------------------
------------------------------------------------------------
------------------------------------------------------------
------------------------------------------------------------
------------------------------------------------------------
------------------------------------------------------------
------------------------------------------------------------
------------------------------------------------------------
------------------------------------------------------------
------------------------------------------------------------
------------------------------------------------------------
------------------------------------------------------------
------------------------------------------------------------
------------------------------------------------------------
------------------------------------------------------------
------------------------------------------------------------
------------------------------------------------------------
------------------------------------------------------------
------------------------------------------------------------
------------------------------------------------------------
------------------------------------------------------------
------------------------------------------------------------
------------------------------------------------------------
------------------------------------------------------------
------------------------------------------------------------
------------------------------------------------------------
------------------------------------------------------------
------------------------------------------------------------
------------------------------------------------------------
------------------------------------------------------------
------------------------------------------------------------
------------------------------------------------------------
------------------------------------------------------------
------------------------------------------------------------
------------------------------------------------------------
------------------------------------------------------------
------------------------------------------------------------
-----
>Gypsy-248|1137730
------------------------------------------------------------
------------------------------------------------------------
------------------------------------------------------------
------------------------------------------------------------
------------------------------------------------------------
------------------------------------------------------------
------------------------------------------------------------
------------------------------------------------------------
------------------------------------------------------------
------------------------------------------------------------
------------------------------------------------------------
------------------------------------------------------------
------------------------------------------------------------
------------------------------------------------------------
------------------------------------------------------------
------------------------------------------------------------
------------------------------------------------------------
------------------------------------------------------------
-------------------------------------------------ttat-------
-----------------gtgtgtt-c----------------------------------
------------------------attgcgaag-----------------------tatt
gctagtttcac---------tgcc-t---------------------actaagtg-gttt
cc----------------------tactgc---------------tatttctgccattgt
gt-------------tatgaccttttt-------------------------acctactc
----------------------------------ttttgactactg--------------
----------------------tttttggattttggactc--------------------
---------------------------------------------------------tgc
cttgtttgc-------------------------ctttttggactgcc---------tct
ttgtttgcttgt-cgtt----------------------gcctggttc------------
---atga------------------------------------tcacgattctgcct-tt
g--ttttatgctagt-------------------------------------tgtttgtt
t-aataaa-------------------cctccagctttt-gga-----------------
---------------------ttcaatccgtctccatttcttc-----------acctac
ggctccctcaca------------------------------------------------
------------------------------------------------------------
------------------------------------------------------------
------------------------------------------------------------
------------------------------------------------------------
------------------------------------------------------------
------------------------------------------------------------
------------------------------------------------------------
------------------------------------------------------------
------------------------------------------------------------
------------------------------------------------------------
------------------------------------------------------------
------------------------------------------------------------
------------------------------------------------------------
------------------------------------------------------------
------------------------------------------------------------
------------------------------------------------------------
------------------------------------------------------------
------------------------------------------------------------
------------------------------------------------------------
------------------------------------------------------------
------------------------------------------------------------
------------------------------------------------------------
------------------------------------------------------------
------------------------------------------------------------
------------------------------------------------------------
------------------------------------------------------------
------------------------------------------------------------
------------------------------------------------------------
------------------------------------------------------------
------------------------------------------------------------
------------------------------------------------------------
------------------------------------------------------------
------------------------------------------------------------
------------------------------------------------------------
------------------------------------------------------------
------------------------------------------------------------
------------------------------------------------------------
------------------------------------------------------------
------------------------------------------------------------
------------------------------------------------------------
------------------------------------------------------------
------------------------------------------------------------
------------------------------------------------------------
------------------------------------------------------------
------------------------------------------------------------
------------------------------------------------------------
------------------------------------------------------------
------------------------------------------------------------
-----
>Gypsy-248|1137731
------------------------------------------------------------
------------------------------------------------------------
------------------------------------------------------------
------------------------------------------------------------
------------------------------------------------------------
------------------------------------------------------------
------------------------------------------------------------
------------------------------------------------------------
------------------------------------------------------------
------------------------------------------------------------
------------------------------------------------------------
------------------------------------------------------------
------------------------------------------------------------
------------------------------------------------------------
-----------------------tgtaacgaataaggc-agcttaccatt----------
----------------catccgc---ccaccagagggagctctc----------------
-------------------tcctgaatatt----------------------gactgggt
act-----------------------------tcctctgtggtacc--------------
-------------------------------atatataagc-acactg------------
------------------------------------------------------------
------------------------------------------------------------
------------------------------------------------------------
------------------------------------------------------------
------------------------------------------------------------
------------------------------------------------------------
------------------------------------------------------------
------------------------------------------------------------
------------------------------------------------------------
------------------------------------------------------------
------------------------------------------------------------
------------------------------------------------------------
------------------------------------------------------------
------------------------------------------------------------
------------------------------------------------------------
------------------------------------------------------------
------------------------------------------------------------
------------------------------------------------------------
------------------------------------------------------------
------------------------------------------------------------
------------------------------------------------------------
------------------------------------------------------------
------------------------------------------------------------
------------------------------------------------------------
------------------------------------------------------------
------------------------------------------------------------
------------------------------------------------------------
------------------------------------------------------------
------------------------------------------------------------
------------------------------------------------------------
------------------------------------------------------------
------------------------------------------------------------
------------------------------------------------------------
------------------------------------------------------------
------------------------------------------------------------
------------------------------------------------------------
------------------------------------------------------------
------------------------------------------------------------
------------------------------------------------------------
------------------------------------------------------------
------------------------------------------------------------
------------------------------------------------------------
------------------------------------------------------------
------------------------------------------------------------
------------------------------------------------------------
------------------------------------------------------------
------------------------------------------------------------
------------------------------------------------------------
------------------------------------------------------------
------------------------------------------------------------
------------------------------------------------------------
------------------------------------------------------------
------------------------------------------------------------
------------------------------------------------------------
------------------------------------------------------------
------------------------------------------------------------
------------------------------------------------------------
------------------------------------------------------------
------------------------------------------------------------
------------------------------------------------------------
------------------------------------------------------------
------------------------------------------------------------
------------------------------------------------------------
-----
>Gypsy-248|1137732
------------------------------------------------------------
------------------------------------------------------------
------------------------------------------------------------
------------------------------------------------------------
------------------------------------------------------------
------------------------------------------------------------
------------------------------------------------------------
------------------------------------------------------------
------------------------------------------------------------
------------------------------------------------------------
------------------------------------------------------------
------------------------------------------------------------
------------------------------------------------------------
------------------------------------------------------------
-----------------------tgtaacgaatatggc-cgcttaccatt----------
----------------catccgc---ccaccagagggagctctc----------------
-------------------tcccgaatatt----------------------gactgggt
act-----------------------------tcctctgtggttcttc------------
--ctggtagccacc-----------------atatatcagc-acactgcttat-------
-----------------gtgtgtt-c----------------------------------
------------------------attgcgaag-----------------------tatt
gccagtttcac---------tgcc-t---------------------actaagcg-gttt
cc----------------------tactgc---------------tatttctgccattgt
gt-------------tatgaccttttt-------------------------gcctgctc
----------------------------------ttttgactactg--------------
----------------------tctttggattttggactc--------------------
---------------------------------------------------------tgc
cttgtttac-------------------------cttttcggactgcc---------tct
ttgtttgcttgt-cgtt----------------------gcctggttt------------
---atga------------------------------------tcacgattcatcct-tt
g--tttgatgctagt-------------------------------------tgtttgtt
t-aataaa-------------------cctccagctttt-aga-----------------
---------------------ttcaatccgcctccatgtcttc-----------acctac
ggctccctcaca------------------------------------------------
------------------------------------------------------------
------------------------------------------------------------
------------------------------------------------------------
------------------------------------------------------------
------------------------------------------------------------
------------------------------------------------------------
------------------------------------------------------------
------------------------------------------------------------
------------------------------------------------------------
------------------------------------------------------------
------------------------------------------------------------
------------------------------------------------------------
------------------------------------------------------------
------------------------------------------------------------
------------------------------------------------------------
------------------------------------------------------------
------------------------------------------------------------
------------------------------------------------------------
------------------------------------------------------------
------------------------------------------------------------
------------------------------------------------------------
------------------------------------------------------------
------------------------------------------------------------
------------------------------------------------------------
------------------------------------------------------------
------------------------------------------------------------
------------------------------------------------------------
------------------------------------------------------------
------------------------------------------------------------
------------------------------------------------------------
------------------------------------------------------------
------------------------------------------------------------
------------------------------------------------------------
------------------------------------------------------------
------------------------------------------------------------
------------------------------------------------------------
------------------------------------------------------------
------------------------------------------------------------
------------------------------------------------------------
------------------------------------------------------------
------------------------------------------------------------
------------------------------------------------------------
------------------------------------------------------------
------------------------------------------------------------
------------------------------------------------------------
------------------------------------------------------------
------------------------------------------------------------
------------------------------------------------------------
-----
>Gypsy-248|1137733
------------------------------------------------------------
------------------------------------------------------------
------------------------------------------------------------
------------------------------------------------------------
------------------------------------------------------------
------------------------------------------------------------
------------------------------------------------------------
------------------------------------------------------------
------------------------------------------------------------
------------------------------------------------------------
------------------------------------------------------------
------------------------------------------------------------
------------------------------------------------------------
------------------------------------------------------------
------------------------------------------------------------
------------------------ttctgccatgga------------------------
------------------------------------------------------------
------------------------------------------------------------
------------------------------------------------------------
------------------------------------------------------------
------------------------ttttcaaa------------------------tgtt
agcagctcagac--------tggctggaatga----------------------------
------------------------tgtcat----------ccttaaataactgtttcgtg
aggga----------ttgagtccctttaa------------------gctgagctagcat
gtaag-----------------------------aatgagtcgctaaacctgtcgcggt-
-----------------tcttcccgctgaccattaaattt-----------gacaatata
a--------------------------------------------------------tgt
gcaattagccatgc----------------------------------------------
------------------------------------------------------------
------------------------------------------------------------
------------------------------------------------------------
------------------------------------------------------------
------------------------------------------------------------
------------------------------------------------------------
------------------------------------------------------------
------------------------------------------------------------
------------------------------------------------------------
------------------------------------------------------------
------------------------------------------------------------
------------------------------------------------------------
------------------------------------------------------------
------------------------------------------------------------
------------------------------------------------------------
------------------------------------------------------------
------------------------------------------------------------
------------------------------------------------------------
------------------------------------------------------------
------------------------------------------------------------
------------------------------------------------------------
---------------------------------------tc-------------------
------------------------------------------------------------
------------------------------------------------------------
------------------------------------------------------------
------------------------------------------------------------
------------------------------------------------------------
------------------------------------------------------------
------------------------------------------------------------
------------------------------------------------------------
------------------------------------------------------------
------------------------------------------------------------
------------------------------------------------------------
------------------------------------------------------------
------------------------------------------------------------
------------------------------------------------------------
------------------------------------------------------------
------------------------------------------------------------
------------------------------------------------------------
------------------------------------------------------------
------------------------------------------------------------
------------------------------------------------------------
------------------------------------------------------------
------------------------------------------------------------
------------------------------------------------------------
------------------------------------------------------------
------------------------------------------------------------
------------------------------------------------------------
------------------------------------------------------------
------------------------------------------------------------
------------------------------------------------------------
------------------------------------------------------------
------------------------------------------------------------
------------------------------------------------------------
-----
>Gypsy-248|1196195
------------------------------------------------------------
------------------------------------------------------------
------------------------------------------------------------
------------------------------------------------------------
------------------------------------------------------------
------------------------------------------------------------
------------------------------------------------------------
------------------------------------------------------------
------------------------------------------------------------
------------------------------------------------------------
------------------------------------------------------------
------------------------------------------------------------
------------------------------------------------------------
------------------------------------------------------------
------------------------------------------------------------
------------------------------------------------------------
------------------------------------------------------------
------------------------------------------------------------
------------------------------------------------------------
------------------------------------------------------------
------------------------------------------------------------
------------------------------------------------------------
------------------------tactgt---------------tgtgtttgcc---tt
gt-------------tgtgatctttt--------------------------gcctgcc-
----------------------------------tattgaccactgc-------------
---------------------ttctttggatttcggactc--------------------
---------------------------------------------------------tgc
tttgtttgcc------------------------tgttttggaccg-----------tta
tcgtttg----------------------------------cctgttt------------
---atga------------------------------------tcgtgactctgcat-gt
acattta---------------------------------------ttttgctgttcgtt
t-attaaa-------------------gctccactatttcgga-----------------
---------------------ttttcactgtttccatgtcgtc-----------acctac
ggcttcgtcaca------------------------------------------------
------------------------------------------------------------
------------------------------------------------------------
------------------------------------------------------------
------------------------------------------------------------
------------------------------------------------------------
------------------------------------------------------------
------------------------------------------------------------
------------------------------------------------------------
------------------------------------------------------------
------------------------------------------------------------
------------------------------------------------------------
------------------------------------------------------------
------------------------------------------------------------
------------------------------------------------------------
------------------------------------------------------------
------------------------------------------------------------
------------------------------------------------------------
------------ta----------------------------------------------
------------------------------------------------------------
------------------------------------------------------------
------------------------------------------------------------
------------------------------------------------------------
------------------------------------------------------------
------------------------------------------------------------
-----------------------------------------------------------t
atctatga----------------------------------------------------
----------caaagtattgccagtt--------------------------ccactgcc
ttaccga-----------------------------------------------------
------------------------------------------------------------
---------------------------------------------gcgtttccttg----
------------------------------------------------------------
------------------------------------------------------------
------------------------------------------------------------
------------------------------------------------------------
------------------------------------------------------------
------------------------------------------------------------
------------------------------------------------------------
------------------------------------------------------------
------------------------------------------------------------
------------------------------------------------------------
------------------------------------------------------------
------------------------------------------------------------
------------------------------------------------------------
------------------------------------------------------------
------------------------------------------------------------
------------------------------------------------------------
------------------------------------------------------------
------------------------------------------------------------
-----
>Gypsy-248|1196196
------------------------------------------------------------
------------------------------------------------------------
------------------------------------------------------------
------------------------------------------------------------
------------------------------------------------------------
------------------------------------------------------------
------------------------------------------------------------
------------------------------------------------------------
------------------------------------------------------------
------------------------------------------------------------
------------------------------------------------------------
------------------------------------------------------------
------------------------------------------------------------
------------------------------------------------------------
------------------------------------------------tt----------
----------------catccca---ccactagagggagctctc----------------
-------------------tccagaatatt----------------------gactgcgc
gtt-----------------------------tcctcggtagtacttt------------
---ttgttaccacc-----------------atatataaac-acactgtgtag-------
-----------------acctttt-c----------------------------------
------------------------tttgaaaag-----------------------tat-
------------------------------------------------------------
------------------------------------------------------------
------------------------------------------------------------
------------------------------------------------------------
------------------------------------------------------------
------------------------------------------------------------
------------------------------------------------------------
------------------------------------------------------------
------------------------------------------------------------
------------------------------------------------------------
------------------------------------------------------------
------------------------------------------------------------
------------------------------------------------------------
------------------------------------------------------------
------------------------------------------------------------
------------------------------------------------------------
------------------------------------------------------------
------------------------------------------------------------
------------------------------------------------------------
------------------------------------------------------------
------------------------------------------------------------
------------------------------------------------------------
------------------------------------------------------------
------------------------------------------------------------
------------------------------------------------------------
------------------------------------------------------------
------------------------------------------------------------
------------------------------------------------------------
------------------------------------------------------------
------------------------------------------------------------
------------------------------------------------------------
------------------------------------------------------------
------------------------------------------------------------
------------------------------------------------------------
------------------------------------------------------------
------------------------------------------------------------
------------------------------------------------------------
------------------------------------------------------------
------------------------------------------------------------
------------------------------------------------------------
------------------------------------------------------------
------------------------------------------------------------
------------------------------------------------------------
------------------------------------------------------------
------------------------------------------------------------
------------------------------------------------------------
------------------------------------------------------------
------------------------------------------------------------
------------------------------------------------------------
------------------------------------------------------------
------------------------------------------------------------
------------------------------------------------------------
------------------------------------------------------------
------------------------------------------------------------
------------------------------------------------------------
------------------------------------------------------------
------------------------------------------------------------
------------------------------------------------------------
------------------------------------------------------------
------------------------------------------------------------
------------------------------------------------------------
-----
>Gypsy-248|1196197
------------------------------------------------------------
------------------------------------------------------------
------------------------------------------------------------
------------------------------------------------------------
------------------------------------------------------------
------------------------------------------------------------
------------------------------------------------------------
------------------------------------------------------------
------------------------------------------------------------
------------------------------------------------------------
------------------------------------------------------------
------------------------------------------------------------
------------------------------------------------------------
------------------------------------------------------------
-------------------------taacgaacaaggc-agaggctcgtt----------
----------------tgtccca---ccactagagggagctctc----------------
-------------------tccaaaatatt----------------------gaccgcgc
gtt-----------------------------tcctctgtcgtatttt------------
---ctgttaccacc-----------------atatataaac-acactgtgtag-------
-----------------actttct-c----------------------------------
------------------------tttacgaag-----------------------tatt
gccagttccac---------tgcctt---------------------accgagcg-tttc
tt----------------------tactat---------------tgtgtttgtc-----
------------------------------------------------------------
------------------------------------------------------------
------------------------------------------------------------
------------------------------------------------------------
------------------------------------------------------------
------------------------------------------------------------
------------------------------------------------------------
------------------------------------------------------------
------------------------------------------------------------
------------------------------------------------------------
------------------------------------------------------------
------------------------------------------------------------
------------------------------------------------------------
------------------------------------------------------------
------------------------------------------------------------
------------------------------------------------------------
------------------------------------------------------------
------------------------------------------------------------
------------------------------------------------------------
------------------------------------------------------------
------------------------------------------------------------
------------------------------------------------------------
------------------------------------------------------------
------------------------------------------------------------
------------------------------------------------------------
------------------------------------------------------------
------------------------------------------------------------
------------------------------------------------------------
------------------------------------------------------------
------------------------------------------------------------
------------------------------------------------------------
------------------------------------------------------------
------------------------------------------------------------
------------------------------------------------------------
------------------------------------------------------------
------------------------------------------------------------
------------------------------------------------------------
------------------------------------------------------------
------------------------------------------------------------
------------------------------------------------------------
------------------------------------------------------------
------------------------------------------------------------
------------------------------------------------------------
------------------------------------------------------------
------------------------------------------------------------
------------------------------------------------------------
------------------------------------------------------------
------------------------------------------------------------
------------------------------------------------------------
------------------------------------------------------------
------------------------------------------------------------
------------------------------------------------------------
------------------------------------------------------------
------------------------------------------------------------
------------------------------------------------------------
------------------------------------------------------------
------------------------------------------------------------
------------------------------------------------------------
------------------------------------------------------------
-----
>Gypsy-248|1196198
------------------------------------------------------------
------------------------------------------------------------
------------------------------------------------------------
------------------------------------------------------------
------------------------------------------------------------
------------------------------------------------------------
------------------------------------------------------------
------------------------------------------------------------
------------------------------------------------------------
------------------------------------------------------------
------------------------------------------------------------
------------------------------------------------------------
------------------------------------------------------------
------------------------------------------------------------
-----------------------tgtaacgaatgaggc-ggaggcttatt----------
----------------cttccca---ccactagagggagctctc----------------
-------------------tccagaatatt----------------------gactgtgc
att-----------------------------tcctgtgtggtatttt------------
---ctgttaccacc-----------------atatataaac-acactgtgttg-------
-----------------accttct-c----------------------------------
------------------------tttgcagag-----------------------tatt
gccagttccac---------tgcctt---------------------accgagtg-tttc
ct----------------------tactat---------------tgtgtttgcc-----
------------------------------------------------------------
------------------------------------------------------------
------------------------------------------------------------
------------------------------------------------------------
------------------------------------------------------------
------------------------------------------------------------
------------------------------------------------------------
------------------------------------------------------------
------------------------------------------------------------
------------------------------------------------------------
------------------------------------------------------------
------------------------------------------------------------
------------------------------------------------------------
------------------------------------------------------------
------------------------------------------------------------
------------------------------------------------------------
------------------------------------------------------------
------------------------------------------------------------
------------------------------------------------------------
------------------------------------------------------------
------------------------------------------------------------
------------------------------------------------------------
------------------------------------------------------------
------------------------------------------------------------
------------------------------------------------------------
------------------------------------------------------------
------------------------------------------------------------
------------------------------------------------------------
------------------------------------------------------------
------------------------------------------------------------
------------------------------------------------------------
------------------------------------------------------------
------------------------------------------------------------
------------------------------------------------------------
------------------------------------------------------------
------------------------------------------------------------
------------------------------------------------------------
------------------------------------------------------------
------------------------------------------------------------
------------------------------------------------------------
------------------------------------------------------------
------------------------------------------------------------
------------------------------------------------------------
------------------------------------------------------------
------------------------------------------------------------
------------------------------------------------------------
------------------------------------------------------------
------------------------------------------------------------
------------------------------------------------------------
------------------------------------------------------------
------------------------------------------------------------
------------------------------------------------------------
------------------------------------------------------------
------------------------------------------------------------
------------------------------------------------------------
------------------------------------------------------------
------------------------------------------------------------
------------------------------------------------------------
------------------------------------------------------------
-----
>Gypsy-248|1196199
------------------------------------------------------------
------------------------------------------------------------
------------------------------------------------------------
------------------------------------------------------------
------------------------------------------------------------
------------------------------------------------------------
------------------------------------------------------------
------------------------------------------------------------
------------------------------------------------------------
------------------------------------------------------------
------------------------------------------------------------
------------------------------------------------------------
------------------------------------------------------------
------------------------------------------------------------
-------------------------taacaaatgaggc-ggaggcttgtt----------
----------------tgtccca---ccactagagggagctctc----------------
-------------------tccagaatatt----------------------gactgcgc
gtt-----------------------------tcctctgttgtatttt------------
---ctgttaccacc-----------------atatataaac-acactgtgtag-------
-----------------actttct-ct---------------------------------
-----------------------ttttgtgaag-----------------------tatt
gccagttccac---------tgcctc---------------------actgagcg-tttc
ct----------------------tactat---------------tgtgtttgcc-----
------------------------------------------------------------
------------------------------------------------------------
------------------------------------------------------------
------------------------------------------------------------
------------------------------------------------------------
------------------------------------------------------------
------------------------------------------------------------
------------------------------------------------------------
------------------------------------------------------------
------------------------------------------------------------
------------------------------------------------------------
------------------------------------------------------------
------------------------------------------------------------
------------------------------------------------------------
------------------------------------------------------------
------------------------------------------------------------
------------------------------------------------------------
------------------------------------------------------------
------------------------------------------------------------
------------------------------------------------------------
------------------------------------------------------------
------------------------------------------------------------
------------------------------------------------------------
------------------------------------------------------------
------------------------------------------------------------
------------------------------------------------------------
------------------------------------------------------------
------------------------------------------------------------
------------------------------------------------------------
------------------------------------------------------------
------------------------------------------------------------
------------------------------------------------------------
------------------------------------------------------------
------------------------------------------------------------
------------------------------------------------------------
------------------------------------------------------------
------------------------------------------------------------
------------------------------------------------------------
------------------------------------------------------------
------------------------------------------------------------
------------------------------------------------------------
------------------------------------------------------------
------------------------------------------------------------
------------------------------------------------------------
------------------------------------------------------------
------------------------------------------------------------
------------------------------------------------------------
------------------------------------------------------------
------------------------------------------------------------
------------------------------------------------------------
------------------------------------------------------------
------------------------------------------------------------
------------------------------------------------------------
------------------------------------------------------------
------------------------------------------------------------
------------------------------------------------------------
------------------------------------------------------------
------------------------------------------------------------
------------------------------------------------------------
-----
>Gypsy-248|1196200
------------------------------------------------------------
------------------------------------------------------------
------------------------------------------------------------
------------------------------------------------------------
------------------------------------------------------------
------------------------------------------------------------
------------------------------------------------------------
------------------------------------------------------------
------------------------------------------------------------
------------------------------------------------------------
------------------------------------------------------------
------------------------------------------------------------
------------------------------------------------------------
------------------------------------------------------------
-----------------------tgtagcaaatgaggt-ggagactcatt----------
----------------catccca---ccactagagggagctctc----------------
-------------------tccagagtatt----------------------gactgtgc
att-----------------------------tcctctgtcgtatttt------------
---ctgttaccact-----------------atatgtaaac-acactgtgtag-------
-----------------accttct-c----------------------------------
------------------------tttacgaag-----------------------tatt
gccagttccac---------tgcctt---------------------accgagcg-ttac
ct----------------------tactat---------------tgtgtttgcc-----
------------------------------------------------------------
------------------------------------------------------------
------------------------------------------------------------
------------------------------------------------------------
------------------------------------------------------------
------------------------------------------------------------
------------------------------------------------------------
------------------------------------------------------------
------------------------------------------------------------
------------------------------------------------------------
------------------------------------------------------------
------------------------------------------------------------
------------------------------------------------------------
------------------------------------------------------------
------------------------------------------------------------
------------------------------------------------------------
------------------------------------------------------------
------------------------------------------------------------
------------------------------------------------------------
------------------------------------------------------------
------------------------------------------------------------
------------------------------------------------------------
------------------------------------------------------------
------------------------------------------------------------
------------------------------------------------------------
------------------------------------------------------------
------------------------------------------------------------
------------------------------------------------------------
------------------------------------------------------------
------------------------------------------------------------
------------------------------------------------------------
------------------------------------------------------------
------------------------------------------------------------
------------------------------------------------------------
------------------------------------------------------------
------------------------------------------------------------
------------------------------------------------------------
------------------------------------------------------------
------------------------------------------------------------
------------------------------------------------------------
------------------------------------------------------------
------------------------------------------------------------
------------------------------------------------------------
------------------------------------------------------------
------------------------------------------------------------
------------------------------------------------------------
------------------------------------------------------------
------------------------------------------------------------
------------------------------------------------------------
------------------------------------------------------------
------------------------------------------------------------
------------------------------------------------------------
------------------------------------------------------------
------------------------------------------------------------
------------------------------------------------------------
------------------------------------------------------------
------------------------------------------------------------
------------------------------------------------------------
------------------------------------------------------------
-----
>Gypsy-248|1196201
------------------------------------------------------------
------------------------------------------------------------
------------------------------------------------------------
------------------------------------------------------------
------------------------------------------------------------
------------------------------------------------------------
------------------------------------------------------------
------------------------------------------------------------
------------------------------------------------------------
------------------------------------------------------------
------------------------------------------------------------
------------------------------------------------------------
------------------------------------------------------------
------------------------------------------------------------
-------------------------taacaaatgaggc-ggaggcttgtt----------
----------------tgtccca---ccactagagggagctctc----------------
-------------------tccagaatatt----------------------gactgcgc
gtt-----------------------------tcctctgttgtatttt------------
---ctgttaccacc-----------------atatataaac-acactgtgtag-------
-----------------actttct-ct---------------------------------
-----------------------ttttgtgaag-----------------------tatt
gccagttccac---------tgcctc---------------------actgagcg-tttc
ct----------------------tactat---------------tgtgtttgcc-----
------------------------------------------------------------
------------------------------------------------------------
------------------------------------------------------------
------------------------------------------------------------
------------------------------------------------------------
------------------------------------------------------------
------------------------------------------------------------
------------------------------------------------------------
------------------------------------------------------------
------------------------------------------------------------
------------------------------------------------------------
------------------------------------------------------------
------------------------------------------------------------
------------------------------------------------------------
------------------------------------------------------------
------------------------------------------------------------
------------------------------------------------------------
------------------------------------------------------------
------------------------------------------------------------
------------------------------------------------------------
------------------------------------------------------------
------------------------------------------------------------
------------------------------------------------------------
------------------------------------------------------------
------------------------------------------------------------
------------------------------------------------------------
------------------------------------------------------------
------------------------------------------------------------
------------------------------------------------------------
------------------------------------------------------------
------------------------------------------------------------
------------------------------------------------------------
------------------------------------------------------------
------------------------------------------------------------
------------------------------------------------------------
------------------------------------------------------------
------------------------------------------------------------
------------------------------------------------------------
------------------------------------------------------------
------------------------------------------------------------
------------------------------------------------------------
------------------------------------------------------------
------------------------------------------------------------
------------------------------------------------------------
------------------------------------------------------------
------------------------------------------------------------
------------------------------------------------------------
------------------------------------------------------------
------------------------------------------------------------
------------------------------------------------------------
------------------------------------------------------------
------------------------------------------------------------
------------------------------------------------------------
------------------------------------------------------------
------------------------------------------------------------
------------------------------------------------------------
------------------------------------------------------------
------------------------------------------------------------
------------------------------------------------------------
-----
>Gypsy-248|1196202
------------------------------------------------------------
------------------------------------------------------------
------------------------------------------------------------
------------------------------------------------------------
------------------------------------------------------------
------------------------------------------------------------
------------------------------------------------------------
------------------------------------------------------------
------------------------------------------------------------
------------------------------------------------------------
------------------------------------------------------------
------------------------------------------------------------
------------------------------------------------------------
------------------------------------------------------------
-----------------------tgtaacgaatgaggc-ggaggcttatt----------
----------------cttccca---ccactagagggagctctc----------------
-------------------tccagaatatt----------------------gactgtgc
att-----------------------------tcctgtgtggtatttt------------
---ctgttaccacc-----------------atatataaac-acactgtgttg-------
-----------------accttct-c----------------------------------
------------------------tttgcagag-----------------------tatt
gccagttccac---------tgcctt---------------------accgagtg-tttc
ct----------------------tactat---------------tgtgtttgcc-----
------------------------------------------------------------
------------------------------------------------------------
------------------------------------------------------------
------------------------------------------------------------
------------------------------------------------------------
------------------------------------------------------------
------------------------------------------------------------
------------------------------------------------------------
------------------------------------------------------------
------------------------------------------------------------
------------------------------------------------------------
------------------------------------------------------------
------------------------------------------------------------
------------------------------------------------------------
------------------------------------------------------------
------------------------------------------------------------
------------------------------------------------------------
------------------------------------------------------------
------------------------------------------------------------
------------------------------------------------------------
------------------------------------------------------------
------------------------------------------------------------
------------------------------------------------------------
------------------------------------------------------------
------------------------------------------------------------
------------------------------------------------------------
------------------------------------------------------------
------------------------------------------------------------
------------------------------------------------------------
------------------------------------------------------------
------------------------------------------------------------
------------------------------------------------------------
------------------------------------------------------------
------------------------------------------------------------
------------------------------------------------------------
------------------------------------------------------------
------------------------------------------------------------
------------------------------------------------------------
------------------------------------------------------------
------------------------------------------------------------
------------------------------------------------------------
------------------------------------------------------------
------------------------------------------------------------
------------------------------------------------------------
------------------------------------------------------------
------------------------------------------------------------
------------------------------------------------------------
------------------------------------------------------------
------------------------------------------------------------
------------------------------------------------------------
------------------------------------------------------------
------------------------------------------------------------
------------------------------------------------------------
------------------------------------------------------------
------------------------------------------------------------
------------------------------------------------------------
------------------------------------------------------------
------------------------------------------------------------
------------------------------------------------------------
-----
>Gypsy-248|1196203
------------------------------------------------------------
------------------------------------------------------------
------------------------------------------------------------
------------------------------------------------------------
------------------------------------------------------------
------------------------------------------------------------
------------------------------------------------------------
------------------------------------------------------------
------------------------------------------------------------
------------------------------------------------------------
------------------------------------------------------------
------------------------------------------------------------
------------------------------------------------------------
------------------------------------------------------------
-------------------------taacgaacaaggc-agaggctcgtt----------
----------------tgtccca---ccactagagggagctctc----------------
-------------------tccaaaatatt----------------------gaccgcgc
gtt-----------------------------tcctctgtcgtatttt------------
---ctgttaccacc-----------------atatataaac-acactgtgtag-------
-----------------actttct-c----------------------------------
------------------------tttacgaag-----------------------tatt
gccagttccac---------tgcctt---------------------accgagcg-tttc
tt----------------------tactat---------------tgtgtttgtc-----
------------------------------------------------------------
------------------------------------------------------------
------------------------------------------------------------
------------------------------------------------------------
------------------------------------------------------------
------------------------------------------------------------
------------------------------------------------------------
------------------------------------------------------------
------------------------------------------------------------
------------------------------------------------------------
------------------------------------------------------------
------------------------------------------------------------
------------------------------------------------------------
------------------------------------------------------------
------------------------------------------------------------
------------------------------------------------------------
------------------------------------------------------------
------------------------------------------------------------
------------------------------------------------------------
------------------------------------------------------------
------------------------------------------------------------
------------------------------------------------------------
------------------------------------------------------------
------------------------------------------------------------
------------------------------------------------------------
------------------------------------------------------------
------------------------------------------------------------
------------------------------------------------------------
------------------------------------------------------------
------------------------------------------------------------
------------------------------------------------------------
------------------------------------------------------------
------------------------------------------------------------
------------------------------------------------------------
------------------------------------------------------------
------------------------------------------------------------
------------------------------------------------------------
------------------------------------------------------------
------------------------------------------------------------
------------------------------------------------------------
------------------------------------------------------------
------------------------------------------------------------
------------------------------------------------------------
------------------------------------------------------------
------------------------------------------------------------
------------------------------------------------------------
------------------------------------------------------------
------------------------------------------------------------
------------------------------------------------------------
------------------------------------------------------------
------------------------------------------------------------
------------------------------------------------------------
------------------------------------------------------------
------------------------------------------------------------
------------------------------------------------------------
------------------------------------------------------------
------------------------------------------------------------
------------------------------------------------------------
------------------------------------------------------------
-----
>Gypsy-248|1196204
------------------------------------------------------------
------------------------------------------------------------
------------------------------------------------------------
------------------------------------------------------------
------------------------------------------------------------
------------------------------------------------------------
------------------------------------------------------------
------------------------------------------------------------
------------------------------------------------------------
------------------------------------------------------------
------------------------------------------------------------
------------------------------------------------------------
------------------------------------------------------------
------------------------------------------------------------
------------------------------------------------tt----------
----------------catccca---ccactagagggagctctc----------------
-------------------tccagaatatt----------------------gactgcgc
gtt-----------------------------tcctcggtagtacttt------------
---ttgttaccacc-----------------atatataaac-acactgtgtag-------
-----------------acctttt-c----------------------------------
------------------------tttgaaaag-----------------------tat-
------------------------------------------------------------
------------------------------------------------------------
------------------------------------------------------------
------------------------------------------------------------
------------------------------------------------------------
------------------------------------------------------------
------------------------------------------------------------
------------------------------------------------------------
------------------------------------------------------------
------------------------------------------------------------
------------------------------------------------------------
------------------------------------------------------------
------------------------------------------------------------
------------------------------------------------------------
------------------------------------------------------------
------------------------------------------------------------
------------------------------------------------------------
------------------------------------------------------------
------------------------------------------------------------
------------------------------------------------------------
------------------------------------------------------------
------------------------------------------------------------
------------------------------------------------------------
------------------------------------------------------------
------------------------------------------------------------
------------------------------------------------------------
------------------------------------------------------------
------------------------------------------------------------
------------------------------------------------------------
------------------------------------------------------------
------------------------------------------------------------
------------------------------------------------------------
------------------------------------------------------------
------------------------------------------------------------
------------------------------------------------------------
------------------------------------------------------------
------------------------------------------------------------
------------------------------------------------------------
------------------------------------------------------------
------------------------------------------------------------
------------------------------------------------------------
------------------------------------------------------------
------------------------------------------------------------
------------------------------------------------------------
------------------------------------------------------------
------------------------------------------------------------
------------------------------------------------------------
------------------------------------------------------------
------------------------------------------------------------
------------------------------------------------------------
------------------------------------------------------------
------------------------------------------------------------
------------------------------------------------------------
------------------------------------------------------------
------------------------------------------------------------
------------------------------------------------------------
------------------------------------------------------------
------------------------------------------------------------
------------------------------------------------------------
------------------------------------------------------------
------------------------------------------------------------
-----
>Gypsy-248|1196205
------------------------------------------------------------
------------------------------------------------------------
------------------------------------------------------------
------------------------------------------------------------
------------------------------------------------------------
------------------------------------------------------------
------------------------------------------------------------
------------------------------------------------------------
------------------------------------------------------------
------------------------------------------------------------
------------------------------------------------------------
------------------------------------------------------------
------------------------------------------------------------
------------------------------------------------------------
------------------------------------------------------------
------------------------------------------------------------
------------------------------------------------------------
------------------------------------------------------------
------------------------------------------------------------
------------------tatatc-t----------------------------------
------------------------atgacaaag-----------------------tatt
gccagttccac---------tgcctt---------------------accgagcgtttcc
tt---------------------gtactgt---------------tgtgtttgcc---tt
gt-------------tgtgatctttt--------------------------gcctgcc-
----------------------------------tattgaccactgc-------------
---------------------ttctttggatttcggactc--------------------
---------------------------------------------------------tgc
tttgtttgcc------------------------tgttttggaccg-----------tta
tcgtttg----------------------------------cctgttt------------
---atga------------------------------------tcgtgactctgcat-gt
acattta---------------------------------------ttttgctgttcgtt
t-attaaa-------------------gctccactatttcgga-----------------
---------------------ttttcactgtttccatgtcgtc-----------acctac
ggcttcgtcaca------------------------------------------------
------------------------------------------------------------
------------------------------------------------------------
------------------------------------------------------------
------------------------------------------------------------
------------------------------------------------------------
------------------------------------------------------------
------------------------------------------------------------
------------------------------------------------------------
------------------------------------------------------------
------------------------------------------------------------
------------------------------------------------------------
------------------------------------------------------------
------------------------------------------------------------
------------------------------------------------------------
------------------------------------------------------------
------------------------------------------------------------
------------------------------------------------------------
------------------------------------------------------------
------------------------------------------------------------
------------------------------------------------------------
------------------------------------------------------------
------------------------------------------------------------
------------------------------------------------------------
------------------------------------------------------------
------------------------------------------------------------
------------------------------------------------------------
------------------------------------------------------------
------------------------------------------------------------
------------------------------------------------------------
------------------------------------------------------------
------------------------------------------------------------
------------------------------------------------------------
------------------------------------------------------------
------------------------------------------------------------
------------------------------------------------------------
------------------------------------------------------------
------------------------------------------------------------
------------------------------------------------------------
------------------------------------------------------------
------------------------------------------------------------
------------------------------------------------------------
------------------------------------------------------------
------------------------------------------------------------
------------------------------------------------------------
------------------------------------------------------------
------------------------------------------------------------
------------------------------------------------------------
------------------------------------------------------------
-----
>Gypsy-248|1196206
------------------------------------------------------------
------------------------------------------------------------
------------------------------------------------------------
------------------------------------------------------------
------------------------------------------------------------
------------------------------------------------------------
------------------------------------------------------------
------------------------------------------------------------
------------------------------------------------------------
------------------------------------------------------------
------------------------------------------------------------
------------------------------------------------------------
------------------------------------------------------------
------------------------------------------------------------
------------------------------------------------------------
------------------------------------------------------------
------------------------------------------------------------
------------------------------------------------------------
------------------------------------------------------------
------------------------------------------------------------
------------------------------------------------------------
------------------------ct---------------------accgagcg-tttt
cc----------------------tactat---------------tgtgtttgccattgt
gc-------------tatgacctttct-------------------------gcctgcct
----------------------------------ttttgactactg--------------
---------------------ctttttggattttgtactc--------------------
---------------------------------------------------------tgc
cttgtttgc-------------------------tttttcagactgcctt-----ttttt
ttttttgcttga-cttt----------------------gcctta-tt------------
---acaa------------------------------------gtacgattc--------
------------------------------------------------------------
------------------------------------------------------------
------------------------------------------------------------
------------------------------------------------------------
------------------------------------------------------------
------------------------------------------------------------
------------------------------------------------------------
------------------------------------------------------------
------------------------------------------------------------
------------------------------------------------------------
------------------------------------------------------------
------------------------------------------------------------
------------------------------------------------------------
------------------------------------------------------------
------------------------------------------------------------
------------------------------------------------------------
------------------------------------------------------------
------------------------------------------------------------
------------------------------------------------------------
------------------------------------------------------------
------------------------------------------------------------
------------------------------------------------------------
------------------------------------------------------------
------------------------------------------------------------
------------------------------------------------------------
------------------------------------------------------------
------------------------------------------------------------
------------------------------------------------------------
------------------------------------------------------------
------------------------------------------------------------
------------------------------------------------------------
------------------------------------------------------------
------------------------------------------------------------
------------------------------------------------------------
------------------------------------------------------------
------------------------------------------------------------
------------------------------------------------------------
------------------------------------------------------------
------------------------------------------------------------
------------------------------------------------------------
------------------------------------------------------------
------------------------------------------------------------
------------------------------------------------------------
------------------------------------------------------------
------------------------------------------------------------
------------------------------------------------------------
------------------------------------------------------------
------------------------------------------------------------
------------------------------------------------------------
------------------------------------------------------------
------------------------------------------------------------
------------------------------------------------------------
-----
>Gypsy-248|1196207
------------------------------------------------------------
------------------------------------------------------------
------------------------------------------------------------
------------------------------------------------------------
------------------------------------------------------------
------------------------------------------------------------
------------------------------------------------------------
------------------------------------------------------------
------------------------------------------------------------
------------------------------------------------------------
------------------------------------------------------------
------------------------------------------------------------
------------------------------------------------------------
------------------------------------------------------------
-----------------------tgtaacgaatgtggc-ggatgaccatt----------
----------------catccgc---aaaccaaaggaaaatctc----------------
---------------------ttgaatatt----------------------tactgact
act-----------------------------tcctcaatggtacttc------------
--ctggcatccacc-----------------atttataagc-acactgtttat-------
------------------------------------------------------------
------------------------------------------------------------
------------------------------------------------------------
------------------------------------------------------------
------------------------------------------------------------
------------------------------------------------------------
------------------------------------------------------------
------------------------------------------------------------
------------------------------------------------------------
------------------------------------------------------------
------------------------------------------------------------
------------------------------------------------------------
------------------------------------------------------------
------------------------------------------------------------
------------------------------------------------------------
------------------------------------------------------------
------------------------------------------------------------
------------------------------------------------------------
------------------------------------------------------------
------------------------------------------------------------
------------------------------------------------------------
------------------------------------------------------------
------------------------------------------------------------
------------------------------------------------------------
------------------------------------------------------------
------------------------------------------------------------
------------------------------------------------------------
------------------------------------------------------------
------------------------------------------------------------
------------------------------------------------------------
------------------------------------------------------------
------------------------------------------------------------
------------------------------------------------------------
------------------------------------------------------------
------------------------------------------------------------
------------------------------------------------------------
------------------------------------------------------------
------------------------------------------------------------
------------------------------------------------------------
------------------------------------------------------------
------------------------------------------------------------
------------------------------------------------------------
------------------------------------------------------------
------------------------------------------------------------
------------------------------------------------------------
------------------------------------------------------------
------------------------------------------------------------
------------------------------------------------------------
------------------------------------------------------------
------------------------------------------------------------
------------------------------------------------------------
------------------------------------------------------------
------------------------------------------------------------
------------------------------------------------------------
------------------------------------------------------------
------------------------------------------------------------
------------------------------------------------------------
------------------------------------------------------------
------------------------------------------------------------
------------------------------------------------------------
------------------------------------------------------------
------------------------------------------------------------
------------------------------------------------------------
-----
>Gypsy-248|1196208
------------------------------------------------------------
------------------------------------------------------------
------------------------------------------------------------
------------------------------------------------------------
------------------------------------------------------------
------------------------------------------------------------
------------------------------------------------------------
------------------------------------------------------------
------------------------------------------------------------
------------------------------------------------------------
------------------------------------------------------------
------------------------------------------------------------
------------------------------------------------------------
------------------------------------------------------------
------------------------------------------------tt----------
----------------catctgg---ccactagagggagccctc----------------
-------------------tccagaatactggt---------------------------
------------------------------------------------------------
------------------------------------------------------------
-------------------------c----------------------------------
--------------------------------------------------------aagt
accaattcttc-------------------------------------------------
------------------------tacaat------------------------------
---------------------------------------------------tacttgttt
g-----------------------------------------------------------
---------------------tcatatgtattttaggtct--------------------
---------------------------------------------------------tac
cacatctgtcct------------------------------------------------
-------------catt-------------------------------------------
------------------------------------------------------------
------------------------------------------------------------
--gtgaaa-----------------catttccagt-------------------------
------------------------------------------------------------
------------------------------------------------------------
------------------------------------------------------------
------------------------------------------------------------
------------------------------------------------------------
------------------------------------------------------------
------------------------------------------------------------
------------------------------------------------------------
------------------------------------------------------------
------------------------------------------------------------
------------------------------------------------------------
------------------------------------------------------------
------------------------------------------------------------
------------------------------------------------------------
------------------------------------------------------------
------------------------------------------------------------
------------------------------------------------------------
------------------------------------------------------------
------------------------------------------------------------
------------------------------------------------------------
------------------------------------------------------------
------------------------------------------------------------
------------------------------------------------------------
------------------------------------------------------------
------------------------------------------------------------
------------------------------------------------------------
------------------------------------------------------------
------------------------------------------------------------
------------------------------------------------------------
------------------------------------------------------------
------------------------------------------------------------
------------------------------------------------------------
------------------------------------------------------------
------------------------------------------------------------
------------------------------------------------------------
------------------------------------------------------------
------------------------------------------------------------
------------------------------------------------------------
------------------------------------------------------------
------------------------------------------------------------
------------------------------------------------------------
------------------------------------------------------------
------------------------------------------------------------
------------------------------------------------------------
------------------------------------------------------------
------------------------------------------------------------
------------------------------------------------------------
------------------------------------------------------------
------------------------------------------------------------
------------------------------------------------------------
-----
>Gypsy-248|1196209
------------------------------------------------------------
------------------------------------------------------------
------------------------------------------------------------
------------------------------------------------------------
------------------------------------------------------------
------------------------------------------------------------
------------------------------------------------------------
------------------------------------------------------------
------------------------------------------------------------
------------------------------------------------------------
------------------------------------------------------------
------------------------------------------------------------
------------------------------------------------------------
------------------------------------------------------------
-----------------------tgtaacgaatatggc-agcttaccatt----------
----------------catccgc---ccaccagagggagctctc----------------
-------------------tcccgaatatt----------------------gactgggt
act-----------------------------tcctctgtggtacttc------------
--ctgatagccacc-----------------atatataagc-acactgcttat-------
-----------------gtgtgtt-c----------------------------------
------------------------attgcgaag-----------------------tatt
gccagtttcac---------tgcc-t---------------------actaagcggtttt
cc----------------------tactgc---------------tatttctgccattgt
gt-------------tatgaccttttt-------------------------gcctgctc
----------------------------------ttttgactaccg--------------
----------------------tttttggattttggactc--------------------
---------------------------------------------------------tgc
cttgtttgc-------------------------ctttttggactgcc---------tct
ttgtttgcttat-cgtt----------------------gcctggttc------------
---atga------------------------------------tcacgattctgcctatt
g--tttgatactagt-------------------------------------tgtttgtt
t-aataaa-------------------cctccagctttt-gga-----------------
---------------------ttcaatccgcctccatgtcttc-----------acctac
ggctccctcaca------------------------------------------------
------------------------------------------------------------
------------------------------------------------------------
------------------------------------------------------------
------------------------------------------------------------
------------------------------------------------------------
------------------------------------------------------------
------------------------------------------------------------
------------------------------------------------------------
------------------------------------------------------------
------------------------------------------------------------
------------------------------------------------------------
------------------------------------------------------------
------------------------------------------------------------
------------------------------------------------------------
------------------------------------------------------------
------------------------------------------------------------
------------------------------------------------------------
------------------------------------------------------------
------------------------------------------------------------
------------------------------------------------------------
------------------------------------------------------------
------------------------------------------------------------
------------------------------------------------------------
------------------------------------------------------------
------------------------------------------------------------
------------------------------------------------------------
------------------------------------------------------------
------------------------------------------------------------
------------------------------------------------------------
------------------------------------------------------------
------------------------------------------------------------
------------------------------------------------------------
------------------------------------------------------------
------------------------------------------------------------
------------------------------------------------------------
------------------------------------------------------------
------------------------------------------------------------
------------------------------------------------------------
------------------------------------------------------------
------------------------------------------------------------
------------------------------------------------------------
------------------------------------------------------------
------------------------------------------------------------
------------------------------------------------------------
------------------------------------------------------------
------------------------------------------------------------
------------------------------------------------------------
------------------------------------------------------------
-----
>Gypsy-248|1337005
------------------------------------------------------------
------------------------------------------------------------
------------------------------------------------------------
------------------------------------------------------------
------------------------------------------------------------
------------------------------------------------------------
------------------------------------------------------------
------------------------------------------------------------
------------------------------------------------------------
------------------------------------------------------------
------------------------------------------------------------
------------------------------------------------------------
------------------------------------------------------------
------------------------------------------------------------
-----------------------tgtaacgaatatggc-agcttaccatt----------
----------------catccgc---ccaccagagggagctctc----------------
-------------------tcccgaatatt----------------------gactgggt
act-----------------------------tcctcggtggtacttc------------
--ctggtagccacc-----------------atatataagc-acatggcttat-------
-----------------gtctgtt-c----------------------------------
------------------------tttgcgaag-----------------------tatt
gccagtttcac---------tgcc-t---------------------actaagcg-gttt
cc----------------------cactac---------------tgtttctgccattgt
gt-------------tatgaccttttt-------------------------gcctgccc
----------------------------------ttttgactactg--------------
---------------------ttttttggattttggactc--------------------
---------------------------------------------------------cgc
cttgtttgc-------------------------tttttcggactgcc---------tct
ttgtttgcttgt-cgtt----------------------gcctggttt------------
---ttga------------------------------------tcacgtttcgcctt-tt
g--tttgatgctagc-------------------------------------tgtttgtt
taaataaa-------------------cctccagct------------------------
------------------------------------------------------------
------------------------------------------------------------
------------------------------------------------------------
------------------------------------------------------------
------------------------------------------------------------
------------------------------------------------------------
------------------------------------------------------------
------------------------------------------------------------
------------------------------------------------------------
------------------------------------------------------------
------------------------------------------------------------
------------------------------------------------------------
------------------------------------------------------------
------------------------------------------------------------
------------------------------------------------------------
------------------------------------------------------------
------------------------------------------------------------
------------------------------------------------------------
------------------------------------------------------------
------------------------------------------------------------
------------------------------------------------------------
------------------------------------------------------------
------------------------------------------------------------
------------------------------------------------------------
------------------------------------------------------------
------------------------------------------------------------
------------------------------------------------------------
------------------------------------------------------------
------------------------------------------------------------
------------------------------------------------------------
------------------------------------------------------------
------------------------------------------------------------
------------------------------------------------------------
------------------------------------------------------------
------------------------------------------------------------
------------------------------------------------------------
------------------------------------------------------------
------------------------------------------------------------
------------------------------------------------------------
------------------------------------------------------------
------------------------------------------------------------
------------------------------------------------------------
------------------------------------------------------------
------------------------------------------------------------
------------------------------------------------------------
------------------------------------------------------------
------------------------------------------------------------
------------------------------------------------------------
------------------------------------------------------------
------------------------------------------------------------
-----
>Gypsy-248|1337006
------------------------------------------------------------
------------------------------------------------------------
------------------------------------------------------------
------------------------------------------------------------
------------------------------------------------------------
------------------------------------------------------------
------------------------------------------------------------
------------------------------------------------------------
------------------------------------------------------------
------------------------------------------------------------
------------------------------------------------------------
------------------------------------------------------------
------------------------------------------------------------
------------------------------------------------------------
-----------------------tgtaacgaatatggc-agcttaccatt----------
----------------catccgc---ccaccagagggagctctc----------------
-------------------t----------------------------------ctgggt
act-----------------------------tcctcggtggtacttc------------
--ctggtagccacc-----------------atatataagc-acatggcttat-------
-----------------gtctgtt-c----------------------------------
------------------------tttgcgaag-----------------------tatt
gccagtttcac---------tgcc-t---------------------actaagcg-gttt
cc----------------------cactac---------------tgtttctgccattgt
gt-------------tatgaccttttt-------------------------gcctgccc
----------------------------------ttttgactactg--------------
---------------------ttttttggattttggactc--------------------
---------------------------------------------------------cgc
cttgtttgc-------------------------tttttcggactgcc---------tct
ttgtttgcttgt-cgtt----------------------gcctggttt------------
---ttga------------------------------------tcacgtttcgcctt-tt
g--tttgatgctagc-------------------------------------tgtttgtt
taaataaa-------------------cctccagctttt-gga-----------------
---------------------ttcattccgcctccatgtcttc-----------acctac
ggctccctcaca------------------------------------------------
------------------------------------------------------------
------------------------------------------------------------
------------------------------------------------------------
------------------------------------------------------------
------------------------------------------------------------
------------------------------------------------------------
------------------------------------------------------------
------------------------------------------------------------
------------------------------------------------------------
------------------------------------------------------------
------------------------------------------------------------
------------------------------------------------------------
------------------------------------------------------------
------------------------------------------------------------
------------------------------------------------------------
------------------------------------------------------------
------------------------------------------------------------
------------------------------------------------------------
------------------------------------------------------------
------------------------------------------------------------
------------------------------------------------------------
------------------------------------------------------------
------------------------------------------------------------
------------------------------------------------------------
------------------------------------------------------------
------------------------------------------------------------
------------------------------------------------------------
------------------------------------------------------------
------------------------------------------------------------
------------------------------------------------------------
------------------------------------------------------------
------------------------------------------------------------
------------------------------------------------------------
------------------------------------------------------------
------------------------------------------------------------
------------------------------------------------------------
------------------------------------------------------------
------------------------------------------------------------
------------------------------------------------------------
------------------------------------------------------------
------------------------------------------------------------
------------------------------------------------------------
------------------------------------------------------------
------------------------------------------------------------
------------------------------------------------------------
------------------------------------------------------------
------------------------------------------------------------
------------------------------------------------------------
-----
>Gypsy-248|1337007
------------------------------------------------------------
------------------------------------------------------------
------------------------------------------------------------
------------------------------------------------------------
------------------------------------------------------------
------------------------------------------------------------
------------------------------------------------------------
------------------------------------------------------------
------------------------------------------------------------
------------------------------------------------------------
------------------------------------------------------------
------------------------------------------------------------
------------------------------------------------------------
------------------------------------------------------------
------------------------------------------------------------
------------------------------------------tc----------------
-------------------ttccaaatatt----------------------gactgggt
act-----------------------------tcctctgtggtattcc------------
------tggtaacc----------------------------acactgttt---------
-----------------gtctgtt-c----------------------------------
------------------------tttgcaaag-----------------------tatt
gccagtttcac---------tgcctt---------------------accaggcg-ttta
cc----------------------tactgt---------------tgtgtttgccattgt
gt-------------tatgaccttttt-------------------------gcctgcct
----------------------------------ttttgactactg--------------
---------------------cattttggattttggactg--------------------
---------------------------------------------------------tgt
cttatttgc-------------------------cttttcagactgcc---------tct
ttgtttgcttga-cttt----------------------gcctaattt------------
---ataa------------------------------------ttacgattctgcct-tt
g--tttgatgtacgc-------------------------------------tgtttgct
t-aataaa-------------------cctccagcattt-gga-----------------
---------------------ttaatttcacctccatgtcttc-----------acctac
gtctccctcacagaatacttcggctaacatctatc--cattgaaggtttctcagttacaa
gcagctttccactatcaaagtggaatgatttctggatatcaggaacagctgatgcatcta
agggatgccaacaatcatctcatccagtacatgcattctctccctgctgctcatagctca
ctggtaatactggcattacctgataagtatggtggttcaccagaactttgtcatggcttc
attcatcaatgtaaagtctttttcactcatcagcccgaaacatatactcatgatactacg
aaagttgc--------tgtccttaataactggaaaaagcttaagacttggcatccgctgt
ttgggagagtgatttacagta-cagtcttcgtttgaccattttatttcccaactcaatta
agtttttggttgtcctgaaggaggacaagacatctctg----------------------
------------------------------------------------------------
------------------------------------------------------------
------------------------------------------------------------
------------------------------------------------------------
------------------------------------------------------------
-aacaaat----------------------------------------------------
------------------------------------------------------------
------------------------------------------------------------
--------------------------------gcttga----------------------
------------------------------------------------------------
------------------------------------------------------------
-------------------------------------tcttatgtggtcccttcatgcaa
gtaccaacttatattgggc---catccttggatggccgtt--catgatcctgtcatttta
tggaaccac-------ggtgaactcacttat----tggtcacctt------attgtatta
aaaattaccta-acaaagacactgtcattttcttgcctttcc------------------
-----------------------------------accagcactgaaagccttgaaat--
-------------------------------------------------------tgaag
----tatgttcgact------------------------------------ctcccagct
atctatcaccaata--tgcagatgtctttagcaagtccaaggc-----------------
----------cacacaacttccccc---------------------------tcatcgtc
ctgggga-----------------------------------------------------
------------------------------------------------------ctgtgc
ttttgaactatt--------------------------gcctaacatgtcccctcccaaa
agcaaagtgtaccctctctctcgtcctgagaccc--------------------------
----aagctatggaaaattacatagaggag------------------------------
----------gctcttgtgtctgggtatattcggtcctctacatcaccagcga-------
------------------ctgctagattc-----------------------------tt
ctttatagaaaagtaggatggtgggctac-------------------------------
---------gcccttgcatcgattat--------cgggagctaaacagtgtcacagtt--
---------------------------------------------------t----agat
atccactactctcagttccatctgcattggaac------------------------agc
taagagaggctcatatctacactaa-----------------------------------
------------------------------------------------------------
------------------------------------------------------------
------------------------------------------------------------
------------------------------------------------------------
------------------------------------------------------------
------------------------------------------------------------
------------------------------------------------------------
------------------------------------------------------------
------------------------------------------------------------
-----
>Gypsy-248|1337008
------------------------------------------------------------
------------------------------------------------------------
------------------------------------------------------------
------------------------------------------------------------
------------------------------------------------------------
------------------------------------------------------------
------------------------------------------------------------
------------------------------------------------------------
---------------------aacattcacatccttcca---------------------
-tccacggtagttattgctcaa--------------------------------------
------------------------------------------------------------
------------------------------------------------------------
------------------------------------------------------------
------------------------------------------------------------
------------ataagttgggatcttatgaaggaaatacagtgagcaccacaaaat---
-----------gaaccaacccca-cttaaccgtcaatatgttcctcaaaccctcagaaat
cgcactgagggttaggacatccaggaatttatcggaccatgactctagtaaggaatgcat
tct---------------------------------------------------------
ggtggcatgccataaacaagga---------cgttaccaac-------------------
tttgtcaaatcttgcactatttgtgcttaaaccaagacc---------------------
------------------------tcttgtaaacttcccaccggcctactacaactccat
gcccattccac-------accgtccct-------------------------ggtcacat
ctgtctatt---------------gactat-----------attacagacttgcctttat
tcaat---agactattctggtgattgtagacagattctcaaaa---------gcatgcag
attga----ttcattgattccatta--aaaggactacccactgctatggaaacagcaata
gaact---ctttcaaca--tgtcttccgaacctttggaat-------cccggaggacata
gtatctgacagggg-------------------------------------------tcc
ccaattcacttcaaag----gtgtcaagagc---cttttgtaaacacc---tggacatta
atctcagttcaagttcgggctac--------catccagagtcaaatggtgaagtagaaaa
a-gtcaa------------------------------------tcagaaaataggtcatg
acctcaggtcttactgcagcagagaacagaataaatggaatg-------aattccttcct
taagcaga----------------atatgctcagaatcc-----------------cctt
acccactcatccacaagt---ctcactccttttcagtgtttattaggctacccaacctcc
catcttcccatggtcagga----------------gaaccttcaaaggtgccatcagcaa
atgac-------------------------------------------------------
------------------------------------------------------------
------------------------------------------------------------
------------------------------------------------------------
----------------tggattaagcgtagtgaacaggt---------------------
------------------------------------------------------------
------------------------------------------------------------
------------------gtggaacagtgct-----------------------------
------------------------------------------------------------
------------------------------------------------------------
------------------------------------------------------------
------------------------------------------------------------
------------------------------------------------------------
------------------------------------------------------------
caagtg-------------aggctaca------------------------------gag
agcta----------------------------------tcca-----------------
------------------------------------------------------------
------------------------------------------------------------
----------------------------------------tgctcagcggattcaagcaa
atcgcaggagacattccc-------------------------------------acctc
aactactaccctggcaagagagtctggcttgccaaccgtgatctctgtctatgcctacca
tg---------c---------aggaagctcactccaaggt--------------------
-------------------------------atgttggaccttttaaaatctgaaa---c
--------------------------------------aaatta----------------
----------------------------------------atgaagt-------------
---------------ttataccttttag--------------------------------
--------agcttcctgctaactattctat------------------------------
------------------------------------------------------------
--------------------------------------------atctccttccttttat
gtct------------------------------cccttctgaaaccggtccaccctgca
tctgaccccagccc----------------------------------------------
------------------------------------------------------------
------------------------------------------------------------
------------------------------------------------------------
------------------------------------------------------------
--------------------------------ctcgaggcctg-----------------
------------------------------------------------------------
-------------agcctcctccac-----------------------------------
------------------------------------------------------------
------------------------------------------------------------
------------------------------------------------------------
------------------------------------------------------------
------------------------------------------------------------
------------------------------------------------------------
------------------------------------------------------------
------------------------------------------------------------
-----------ttatttggag---------------------------------------
------------------------------------------------------------
-----
>Gypsy-248|1395457
------------------------------------------------------------
------------------------------------------------------------
------------------------------------------------------------
------------------------------------------------------------
------------------------------------------------------------
------------------------------------------------------------
------------------------------------------------------------
------------------------------------------------------------
------------------------------------------------------------
------------------------------------------------------------
------------------------------------------------------------
------------------------------------------------------------
------------------------------------------------------------
------------------------------------------------------------
------------------------------------------------------------
------------------------------------------------------------
------------------------------------------------------------
------------------------------------------------------------
------------------------------------------------------------
------------------------------------------------------------
------------------------------------------------------------
------------------------------------------------------------
------------------------------------------------------------
------------------------------------------------------------
------------------------------------------------------------
------------------------------------------------------------
------------------------------------------------------------
------------------------------------------------------------
-------cttgt-cgtt----------------------gcctggttc------------
---atga------------------------------------tcacgattctgcct-tt
g--tttgatgctagc-------------------------------------tgtttgtt
t-tataaa-------------------cttccagctttt-gga-----------------
---------------------ttcaatccgccttcatgtcttc-----------acctac
ggctccctcaca------------------------------------------------
------------------------------------------------------------
------------------------------------------------------------
------------------------------------------------------------
------------------------------------------------------------
------------------------------------------------------------
------------------------------------------------------------
------------------------------------------------------------
------------------------------------------------------------
------------------------------------------------------------
------------------------------------------------------------
------------------------------------------------------------
------------------------------------------------------------
------------------------------------------------------------
------------------------------------------------------------
------------------------------------------------------------
------------------------------------------------------------
------------------------------------------------------------
------------------------------------------------------------
------------------------------------------------------------
------------------------------------------------------------
------------------------------------------------------------
------------------------------------------------------------
------------------------------------------------------------
------------------------------------------------------------
------------------------------------------------------------
------------------------------------------------------------
------------------------------------------------------------
------------------------------------------------------------
------------------------------------------------------------
------------------------------------------------------------
------------------------------------------------------------
------------------------------------------------------------
------------------------------------------------------------
------------------------------------------------------------
------------------------------------------------------------
------------------------------------------------------------
------------------------------------------------------------
------------------------------------------------------------
------------------------------------------------------------
------------------------------------------------------------
------------------------------------------------------------
------------------------------------------------------------
------------------------------------------------------------
------------------------------------------------------------
------------------------------------------------------------
------------------------------------------------------------
------------------------------------------------------------
------------------------------------------------------------
-----
>Gypsy-248|1395458
------------------------------------------------------------
------------------------------------------------------------
------------------------------------------------------------
------------------------------------------------------------
------------------------------------------------------------
------------------------------------------------------------
------------------------------------------------------------
------------------------------------------------------------
------------------------------------------------------------
------------------------------------------------------------
------------------------------------------------------------
------------------------------------------------------------
------------------------------------------------------------
------------------------------------------------------------
---------------------------------atggc-agcttaccatt----------
----------------catcctc---ccaccagagggaactctc----------------
-------------------tcccaaatatt----------------------gactgggt
act-----------------------------tcctctgtggcacttc------------
--ctggtagccacc-----------------atatataagc-acactgcttat-------
-----------------gtctgtt-c----------------------------------
------------------------tttgcgaag-----------------------tatt
gctagtttcac---------tgcc-t---------------------actaagcg-gttt
cc----------------------tactgc---------------tgtttctgtcattgt
gt-------------tatgaccttttt-------------------------gcctgccc
------------------------------------------------------------
----------------------tttttggattttggactc--------------------
---------------------------------------------------------tgc
cttgtttgc-------------------------cttttcggactgcc---------tct
ttgtttacttgt-cgt--------------------------------------------
------------------------------------------------------------
------------------------------------------------------------
------------------------------------------------------------
------------------------------------------------------------
------------------------------------------------------------
------------------------------------------------------------
------------------------------------------------------------
------------------------------------------------------------
------------------------------------------------------------
------------------------------------------------------------
------------------------------------------------------------
------------------------------------------------------------
------------------------------------------------------------
------------------------------------------------------------
------------------------------------------------------------
------------------------------------------------------------
------------------------------------------------------------
------------------------------------------------------------
------------------------------------------------------------
------------------------------------------------------------
------------------------------------------------------------
------------------------------------------------------------
------------------------------------------------------------
------------------------------------------------------------
------------------------------------------------------------
------------------------------------------------------------
------------------------------------------------------------
------------------------------------------------------------
------------------------------------------------------------
------------------------------------------------------------
------------------------------------------------------------
------------------------------------------------------------
------------------------------------------------------------
------------------------------------------------------------
------------------------------------------------------------
------------------------------------------------------------
------------------------------------------------------------
------------------------------------------------------------
------------------------------------------------------------
------------------------------------------------------------
------------------------------------------------------------
------------------------------------------------------------
------------------------------------------------------------
------------------------------------------------------------
------------------------------------------------------------
------------------------------------------------------------
------------------------------------------------------------
------------------------------------------------------------
------------------------------------------------------------
------------------------------------------------------------
------------------------------------------------------------
------------------------------------------------------------
------------------------------------------------------------
-----
>Gypsy-248|1395459
------------------------------------------------------------
------------------------------------------------------------
------------------------------------------------------------
------------------------------------------------------------
------------------------------------------------------------
------------------------------------------------------------
------------------------------------------------------------
------------------------------------------------------------
------------------------------------------------------------
------------------------------------------------------------
------------------------------------------------------------
------------------------------------------------------------
------------------------------------------------------------
------------------------------------------------------------
-----------------------tgtaacgaatatggc-agcttaccatt----------
----------------catccgc---ccaccagaggga----------------------
-------------------------atatt----------------------gactgggt
act-----------------------------tcctcggtggtacttc------------
--ctggtagccacc-----------------atatataagc-acacggcttat-------
-----------------gtctgtttt----------------------------------
------------------------tttgcgaag-----------------------tatt
gccagtttcac---------tgcc-t---------------------tctaagcg-tttt
cc----------------------tactgc---------------tgtttctgccattgt
gt-------------tatgaccttttt-------------------------gcctgccc
----------------------------------ttttgactactg--------------
----------------------tttttggattttggactc--------------------
---------------------------------------------------------tgc
cttgtttgc-------------------------ttttacggactgcc---------tct
ttgtttgcttgc-tgtt----------------------gcctggttt------------
---ataa------------------------------------tcatgattctgcct-tt
g--tttgatgctagc-------------------------------------tgtttgtt
ta----------------------------------------------------------
------------------------------------------------------------
------------------------------------------------------------
------------------------------------------------------------
------------------------------------------------------------
------------------------------------------------------------
------------------------------------------------------------
------------------------------------------------------------
------------------------------------------------------------
------------------------------------------------------------
------------------------------------------------------------
------------------------------------------------------------
------------------------------------------------------------
------------------------------------------------------------
------------------------------------------------------------
------------------------------------------------------------
------------------------------------------------------------
------------------------------------------------------------
------------------------------------------------------------
------------------------------------------------------------
------------------------------------------------------------
------------------------------------------------------------
------------------------------------------------------------
------------------------------------------------------------
------------------------------------------------------------
------------------------------------------------------------
------------------------------------------------------------
------------------------------------------------------------
------------------------------------------------------------
------------------------------------------------------------
------------------------------------------------------------
------------------------------------------------------------
------------------------------------------------------------
------------------------------------------------------------
------------------------------------------------------------
------------------------------------------------------------
------------------------------------------------------------
------------------------------------------------------------
------------------------------------------------------------
------------------------------------------------------------
------------------------------------------------------------
------------------------------------------------------------
------------------------------------------------------------
------------------------------------------------------------
------------------------------------------------------------
------------------------------------------------------------
------------------------------------------------------------
------------------------------------------------------------
------------------------------------------------------------
------------------------------------------------------------
------------------------------------------------------------
-----
>Gypsy-248|1490696
------------------------------------------------------------
------------------------------------------------------------
------------------------------------------------------------
------------------------------------------------------------
------------------------------------------------------------
------------------------------------------------------------
------------------------------------------------------------
------------------------------------------------------------
------------------------------------------------------------
------------------------------------------------------------
------------------------------------------------------------
------------------------------------------------------------
------------------------------------------------------------
------------------------------------------------------------
------------------------------------------------------------
------------------------------------------tc----------------
-------------------tccagaatatt----------------------gactgggt
act-----------------------------tccttggtggtacttc------------
--cttgtagccacc-----------------atatataagc-acactatttat-------
-----------------gtctgtt-c----------------------------------
------------------------tttgcaaag-----------------------tatt
gccagtttcac---------tgcctt---------------------accaagcg-cttt
cc----------------------tactgt---------------tgtgtttgccattgt
at-------------tatga-------------------------------------cct
----------------------------------ttttgactactg--------------
---------------------ctttttggattttggactcgtt-----------------
---------------------------------------------------------ggg
cttgtttgc-------------------------tttttcagactgcc---------tct
ttgtttgcttga-cttt----------------------gcctgattt------------
---atga------------------------------------ttacgattctgcct-tt
g--tgtaatgtatgc-------------------------------------tg-gtgct
t-aataaa-------------------cctctagcattt-gga-----------------
---------------------ttcattccgcctccatgtctac-----------acctac
ggctccctcaca------------------------------------------------
------------------------------------------------------------
------------------------------------------------------------
------------------------------------------------------------
------------------------------------------------------------
------------------------------------------------------------
------------------------------------------------------------
------------------------------------------------------------
------------------------------------------------------------
------------------------------------------------------------
------------------------------------------------------------
------------------------------------------------------------
------------------------------------------------------------
------------------------------------------------------------
------------------------------------------------------------
------------------------------------------------------------
------------------------------------------------------------
------------------------------------------------------------
------------------------------------------------------------
------------------------------------------------------------
------------------------------------------------------------
------------------------------------------------------------
------------------------------------------------------------
------------------------------------------------------------
------------------------------------------------------------
------------------------------------------------------------
------------------------------------------------------------
------------------------------------------------------------
------------------------------------------------------------
------------------------------------------------------------
------------------------------------------------------------
------------------------------------------------------------
------------------------------------------------------------
------------------------------------------------------------
------------------------------------------------------------
------------------------------------------------------------
------------------------------------------------------------
------------------------------------------------------------
------------------------------------------------------------
------------------------------------------------------------
------------------------------------------------------------
------------------------------------------------------------
------------------------------------------------------------
------------------------------------------------------------
------------------------------------------------------------
------------------------------------------------------------
------------------------------------------------------------
------------------------------------------------------------
------------------------------------------------------------
-----
>Gypsy-248|1490697
------------------------------------------------------------
------------------------------------------------------------
------------------------------------------------------------
------------------------------------------------------------
------------------------------------------------------------
------------------------------------------------------------
------------------------------------------------------------
------------------------------------------------------------
------------------------------------------------------------
------------------------------------------------------------
------------------------------------------------------------
------------------------------------------------------------
------------------------------------------------------------
------------------------------------------------------------
-----------------------tgtaacaaatatggc-agcttaccatt----------
----------------catccgc---ccatcagagggagctctc----------------
-------------------tcccgaatatt----------------------gactgggt
aca-----------------------------tcctcggtggtacttc------------
--ctggtagccacc-----------------aaatataagc-acacagcttat-------
-----------------gtctgtt-c----------------------------------
------------------------tttaagaag-----------------------tatt
gccagtttcac---------tgcc-t---------------------actaagcg-tttt
cc----------------------tactac---------------tgtttctgccattgt
gt-------------tatgaccttttt-------------------------gcctgccc
----------------------------------ttttgactactgt-------------
---------------------ttttttggattttggactc--------------------
---------------------------------------------------------tgc
cttgtttgc-------------------------tttttcggactgcc---------tct
ttgtttgcttgt-cgtt----------------------gcctggttt------------
---atga------------------------------------tctacattctgcct-tt
g--tttgatgatagc-------------------------------------tgtttgtt
taaataaa-------------------cctccagctttt-gga-----------------
---------------------ttcattccgcctccatgtcttc-----------acctac
ggctccctcaca------------------------------------------------
------------------------------------------------------------
------------------------------------------------------------
------------------------------------------------------------
------------------------------------------------------------
------------------------------------------------------------
------------------------------------------------------------
------------------------------------------------------------
------------------------------------------------------------
------------------------------------------------------------
------------------------------------------------------------
------------------------------------------------------------
------------------------------------------------------------
------------------------------------------------------------
------------------------------------------------------------
------------------------------------------------------------
------------------------------------------------------------
------------------------------------------------------------
------------------------------------------------------------
------------------------------------------------------------
------------------------------------------------------------
------------------------------------------------------------
------------------------------------------------------------
------------------------------------------------------------
------------------------------------------------------------
------------------------------------------------------------
------------------------------------------------------------
------------------------------------------------------------
------------------------------------------------------------
------------------------------------------------------------
------------------------------------------------------------
------------------------------------------------------------
------------------------------------------------------------
------------------------------------------------------------
------------------------------------------------------------
------------------------------------------------------------
------------------------------------------------------------
------------------------------------------------------------
------------------------------------------------------------
------------------------------------------------------------
------------------------------------------------------------
------------------------------------------------------------
------------------------------------------------------------
------------------------------------------------------------
------------------------------------------------------------
------------------------------------------------------------
------------------------------------------------------------
------------------------------------------------------------
------------------------------------------------------------
-----
>Gypsy-248|1490698
------------------------------------------------------------
------------------------------------------------------------
------------------------------------------------------------
------------------------------------------------------------
------------------------------------------------------------
------------------------------------------------------------
------------------------------------------------------------
------------------------------------------------------------
------------------------------------------------------------
------------------------------------------------------------
------------------------------------------------------------
------------------------------------------------------------
------------------------------------------------------------
------------------------------------------------------------
------------------------------------------------------------
------------------------------------------------------------
------------------------------------------------------------
------------------------------------------------------------
--------------------------------tatataagc-acactatttat-------
-----------------gtctgtt-t----------------------------------
------------------------tcagcgaag-----------------------tatt
gccaatttcac---------tgcctt---------------------accaagcg-gttt
cc----------------------tactgt---------------tgagtttgctattgt
gc-------------tatgaccttttt-------------------------gcctgcct
----------------------------------tttcgactactg--------------
---------------------ctttttagattctggactc--------------------
---------------------------------------------------------tgc
cttgtttgc-------------------------ttttttggactgcc---------tct
ttgtttgcttac-cttt----------------------gcctaattt------------
---atga------------------------------------ttaagattctgcct-tc
g--attgatgtatgt-------------------------------------tgtttgtc
t-aataaa-------------------cctccagcattt-gga-----------------
---------------------ttcaatccgcctccatgtctcc-----------ac---c
ggctccctcaca------------------------------------------------
------------------------------------------------------------
------------------------------------------------------------
------------------------------------------------------------
------------------------------------------------------------
------------------------------------------------------------
------------------------------------------------------------
------------------------------------------------------------
------------------------------------------------------------
------------------------------------------------------------
------------------------------------------------------------
------------------------------------------------------------
------------------------------------------------------------
------------------------------------------------------------
------------------------------------------------------------
------------------------------------------------------------
------------------------------------------------------------
------------------------------------------------------------
------------------------------------------------------------
------------------------------------------------------------
------------------------------------------------------------
------------------------------------------------------------
------------------------------------------------------------
------------------------------------------------------------
------------------------------------------------------------
------------------------------------------------------------
------------------------------------------------------------
------------------------------------------------------------
------------------------------------------------------------
------------------------------------------------------------
------------------------------------------------------------
------------------------------------------------------------
------------------------------------------------------------
------------------------------------------------------------
------------------------------------------------------------
------------------------------------------------------------
------------------------------------------------------------
------------------------------------------------------------
------------------------------------------------------------
------------------------------------------------------------
------------------------------------------------------------
------------------------------------------------------------
------------------------------------------------------------
------------------------------------------------------------
------------------------------------------------------------
------------------------------------------------------------
------------------------------------------------------------
------------------------------------------------------------
------------------------------------------------------------
-----
>Gypsy-248|1577061
------------------------------------------------------------
------------------------------------------------------------
------------------------------------------------------------
------------------------------------------------------------
------------------------------------------------------------
------------------------------------------------------------
------------------------------------------------------------
------------------------------------------------------------
------------------------------------------------------------
------------------------------------------------------------
------------------------------------------------------------
------------------------------------------------------------
------------------------------------------------------------
------------------------------------------------------------
-----------------------tgtaacgaatatggc-agcttaccatt----------
----------------catccgc---ccaccagagggagctctc----------------
-------------------tcccgaatatt----------------------gactgggt
act-----------------------------tcctctgtggtacttc------------
--ctggtagccacc-----------------atatttaagc-acactgctttt-------
-----------------gtgtgtt-c----------------------------------
------------------------attgcgaag-----------------------tatt
gccagtttcac---------tgcc-t---------------------actaagcg-tttt
cc----------------------tactgc---------------tatttctgccattgt
gt-------------tatgaccttttt-------------------------gcctgctc
t---------------------------------ttttgaccactg--------------
----------------------tttttggattttggactc--------------------
---------------------------------------------------------tgc
cttgtttgc-------------------------cttttcggactgcc---------ttt
ttgtttgcttgt-tgtt----------------------gcctggttc------------
---atga------------------------------------tcacgattctgcct-tt
g--tttgatgctagt-------------------------------------tgtttgtt
t-aataaa-------------------cctccagctttt-gga-----------------
---------------------ttcaatccgcctccatgtcttc-----------acctac
ggctccctcacagaatacttcgcctaacatcaatc--cagcggaggtttctaatttacaa
gcagctttcaattataaaagcgaaatgctatctgggtatcaggaacagttgatgcatcta
aaggaggccaacgaccgtctcacacagttcatccattctctccctgctcctcaaagctca
ccggtaagactagcattacctgataaatttgatggttcgccagaactttgtcgtggcttc
attcgtcaatgtaaagtcttttttactagtcagcctaaaacctatactcatgatactaag
aaatgtgctgtaatgatgtccttattaaccgga-cgagctttagactgggcctcagctgt
ttgggagagtgatttacatgtacagtcttcgtttaaccattttatttctcaactcaatga
agtttttggttatcctgaaggaggacaagacatttctgaacaattactagatctcaaaca
gggaaaccgcactgctgcagattatgctattgactttcgaacactagctgcacaaagcgg
ttggaatgatgtggctctcaaggctgtatttaaacgaggactgaatgcacaattacaagc
tgaattagcatgcaaagcagttgatctgtcttttaatgagcttatcactttagccattaa
aatagacaatcttatgcgcaacactccacgctcacgccgggttttacaaatcaaatctga
acctgccatgacaagtcatgatgccccagaacccatgcagattgcctctacccgcatctc
ctccaacgagagagaacgacggcagcgggagaatctatgctactattgtggaggtgaaaa
tcaccaaaatgctgcatgccctctcaagaccaagaagagccatgctccacaatatcatgt
gagtaccactgaaatttcccatcgccaaaattttcttttggaatgcagaattgaatttga
tactgctgttcaatgtatttcagcattagtagactctggatcagtggttaacatcatcaa
tcaagaactcacggacaaactcaagattcctacaactccctgtgtcccagtaatcaacat
aaccacaatagacaatagccctattggttctggaattactgctaccactgcaccagtgtc
tctccaaattggactatttcacaaagaagccatcaccttctatgtagtcccttcatgcaa
gtaccaaatgatattgggc---cattcttggttggccgtt--catgatcctatcatttca
tggaaccat-------ggtgaactcactcag----tggtcaactt------actgtatta
acaattgcct--acaaaaacgttgtcatttccctgcct----------------------
------------------------------------------------------------
------------------------------------------------------------
------------------------------------------------------------
------------------------------------------------------------
------------------------------------------------------------
------------------------------------------------------------
------------------------------------------------------------
------------------------------------------------------------
------------------------------------------------------------
------------------------------------------------------------
------------------------------------------------------------
------------------------------------------------------------
------------------------------------------------------------
------------------------------------------------------------
--------------------------------------------------------tttc
accagcgacattcagatcgccctgcaccacgtccaaggggtagacctatgagaagaacac
caggaggtgttaata----------g--------------agggggggattctgtaacga
atatggcagcttaccattcatccgcccaccagagggagctctctcccgaatattgactgg
gtacttcctctgtggtacttcctggtagccaccatatttaagcacact------------
------------------------------------------------------------
------------------------------------------------------------
------------------------------------------------------------
------------------------------------------------------------
------------------------------------------------------------
------------------------------------------------------------
------------------------------------------------------------
-----
>Gypsy-248|1577062
------------------------------------------------------------
------------------------------------------------------------
------------------------------------------------------------
------------------------------------------------------------
------------------------------------------------------------
------------------------------------------------------------
------------------------------------------------------------
------------------------------------------------------------
------------------------------------------------------------
------------------------------------------------------------
------------------------------------------------------------
------------------------------------------------------------
------------------------------------------------------------
------------------------------------------------------------
-----------------------tgtaacgaatatggc-agcttaccatt----------
----------------catccgc---ccaccagagggagctctc----------------
-------------------tcccgaatatt----------------------gactg---
----------------------------------------ggtacttc------------
--ctggtagccacc-----------------atatttaagc-acactgctttt-------
-----------------gtgtgtt-c----------------------------------
------------------------attgcgaag-----------------------tatt
gccagtttcac---------tgcc-t---------------------actaagcg-gttt
cc----------------------tactgc---------------tatttctgccattgt
gt-------------tatgaccttttt-------------------------gcctgctc
t---------------------------------ttttgaccactg--------------
----------------------tttttggattttggactc--------------------
---------------------------------------------------------tgc
cttgtttgc-------------------------cttttaggactgcc---------ttt
ttgtttgcttgt-tgtt----------------------gcctggttc------------
---atga------------------------------------tcacgattctgcct-tt
g--tttgatgctagt-------------------------------------tgtttgtt
t-aataaa-------------------cctccagctttt-gga-----------------
---------------------ttcaatccgcctccatgtcttc-----------acctac
ggctccctcacagaatacttcgcctaacatcaatc--cagcggaggtttctaatttacaa
gcagctttcaattataaaagcgaaatgctatctgggtatcaggaacagttgatgcatcta
aaggaggccaacgaccgtctcacacagttcatccattctctccctgctcctcaaagctca
ccggtaagactagcattacctgataaatttgatggttcgccagaactttgtcgtggcttc
attcgtcaatgtaaagtcttttttactagtcagcctgaaacctatactcatgatactaag
aaatgtgctgtaatgatgtccttattaaccgga-cgagctttagactgggcctcagctgt
ttgggagagtgatttacatgtacagtcttcgtttaaccattttatttctcaactcaatga
agtttttggttatcctgaaggaggacaagacatttctgaacaattactagatctcaaaca
gggaaaccgcactgctgcagattatgctattgactttcgaacactagctgcacaaagcgg
ttggaatgatgtggctctcaaggctgtatttaaacgaggactgaatgcacaattacaagc
tgaattagcatgcaaagcagttgatctgtcttttaatgagcttatcactttagccattaa
aatagacaatcttatgcgcaacactctacgctcacgccgggttttacaaatcaaatctga
acctgccatgacaagtcatgatgccccagaacccatgcagattgcctctacccgcatctc
ctccaacgagagagaacgatggcagcgggagaatctatgctactattgtggaggtgaaaa
tcaccaaaatgctgcatgccctctcaagaccaagaagagccatgctccacaatatcatgt
gagtaccattaaaatttcccatcgccaaaattttcttttggaatgcagaattgaatttga
tactgctgttcaatgtatttcagcattagtagactctggatcagtggttaacatcatcaa
tcaagaactcacggacaaactcaagattcctacaactccctgtgtcccagtaatcaacat
aaccacaatagacaatagccctattggttctggaattactgctaccactgcaccagtgtc
tctccaaattggactatttcacaaagaagccatcaccttctatgtagtcccttcatgcaa
gtaccaaatgatattgggc---catccttggttggccgtt--catgatcctatcatttca
tggaaccat-------ggtgaactcactcag----tggtcaactt------actgtatta
acaattgccta-acaaaaacgttgtcatttccctgcct----------------------
------------------------------------------------------------
------------------------------------------------------------
------------------------------------------------------------
------------------------------------------------------------
------------------------------------------------------------
------------------------------------------------------------
------------------------------------------------------------
------------------------------------------------------------
------------------------------------------------------------
------------------------------------------------------------
------------------------------------------------------------
------------------------------------------------------------
------------------------------------------------------------
------------------------------------------------------------
--------------------------------------------------------tttc
accagcgacattcagatcgccctgcaccacgtccaaggggtagacctatgagaagaacac
caggaggtgttcata----------g--------------agggggggattctgtaacga
atatggcagcttaccattcatctgcccaccagagggagctctctcccgaatattgactgg
gtacttcctctgtggtacttcctggtagccaccatatttaagcacact------------
------------------------------------------------------------
------------------------------------------------------------
------------------------------------------------------------
------------------------------------------------------------
------------------------------------------------------------
------------------------------------------------------------
------------------------------------------------------------
-----
>Gypsy-248|1577063
------------------------------------------------------------
------------------------------------------------------------
------------------------------------------------------------
------------------------------------------------------------
------------------------------------------------------------
------------------------------------------------------------
------------------------------------------------------------
------------------------------------------------------------
------------------------------------------------------------
------------------------------------------------------------
------------------------------------------------------------
------------------------------------------------------------
------------------------------------------------------------
------------------------------------------------------------
-----------------------tgtaacgaatatggc-agcttaccatt----------
----------------catccgc---ccaccagagggagctctc----------------
-------------------tcccgaatatt----------------------gactgggt
act-----------------------------ttctctgtggtacttc------------
--ctggtagccacc-----------------atatataagc-acactgccttt-------
-----------------gtgtgtt-c----------------------------------
------------------------attgcgaag-----------------------tatt
gccagtttcac---------tgcc-t---------------------actaagcg-gttt
cc----------------------tactgc---------------tatttctgccattgt
tt-------------tatgaccttttt--------------------------cctgctc
t---------------------------------ttttgaccactg--------------
----------------------tttttggattttggactc--------------------
---------------------------------------------------------tgc
cttgtttgc-------------------------cttttcggactgcc---------ttt
ttgtttgcttgt-tgtt----------------------gcctggttc------------
---atga------------------------------------tcacgattctgcct-tt
g--tttgatgctagt-------------------------------------tgtttgtt
t-aataaa-------------------cctccagctttt-gga-----------------
---------------------ttcaatccgcctccatgtcttc-----------acctac
ggctccctcacagaatacttcgcctaacatcaatc--cagcggaggtttctaatttacaa
gcagctttcaattataaaagcgaaatgctatctgggtatcaggaacagttgatgcatcta
aaggaggccaacgaccgtctcacacagttcatccattctctccctgctcctcaaagctca
ccggtaagactagcattacctgataaatttgatggttcgccagaactttgtcgtggcttc
attcgtcaatgtaaagtcttttttactagtcagcctgaaacctatactcatgatactaag
aaatgtgctgtaatgatgtccttattaaccgga-cgagctttagactgggcctcagctgt
ttgggagagtgatttacatgtacagtcttcgtttaaccattttatttctcaactcaatga
agtttttggttatcctgaaggaggacaagacatttttgaacaattactagatctcaaaca
gggaaaccgcactgctgcagattatgctattgactttcgaacactagctgcacaaagcgg
ttggaatgatgtggctctcaaggctgtatttaaacgaggactgaatgcacaattacaagc
tgaattagcatgcaaagcagttgatctgtcttttaatgagcttatcactttagccattaa
aatagacaatcttatgcgcaacactccacgctcacgccgggttttacaaatcaaatctga
acctgccatgacaagtcatgatgccccagaacccatgcagattgcctctacccgcatctc
ctccaacgagagagaacgacggcagcgggagaatctatgctactattgtggaggtgaaaa
tcaccaaaatgctgcatgccctctcaagaccaagaagaaccatgctccacaatatcatgt
gagtaccattgaaatttcccatcgccaaaattttcttttggaatgcagaattgaatttga
tactgctgttcaatgtatttcagcattagtagactctggatcagtggttaacatcatcaa
tcaagaactcacggacaaactcaagattcctacaactccctgtgtcccagtaatcaacat
aaacacaatagacaatggccctattggttctggaattactgctaccactgcaccagtgtc
tctccaaattggactatttcacaaagaagccatcaccttctatgtagtcccttcatgcaa
gtaccaaatgatattgggc---catccttggttggccgtt--catgatcctatcatttca
tggaaccat-------ggtgaactcactcag----tggtcaactt------actgtatta
acaattgccta-acaaaaacgttgtaatttccctgcct----------------------
------------------------------------------------------------
------------------------------------------------------------
------------------------------------------------------------
------------------------------------------------------------
------------------------------------------------------------
------------------------------------------------------------
------------------------------------------------------------
------------------------------------------------------------
------------------------------------------------------------
------------------------------------------------------------
------------------------------------------------------------
------------------------------------------------------------
------------------------------------------------------------
------------------------------------------------------------
--------------------------------------------------------tttc
accagcgacattcagatcgccctgcaccacgtccaaggggtagacctatgagaagaacac
caggaggtgttcata----------g--------------agggggggattctgtaacga
atatggcagcttaccattcatccgcccaccagagggagctctctcctgaatattgactgg
gtacttcctctgtggtacttcctggtagccaccatatttaagcacactgcttttgtgtgt
tcattgcgaagtattgccagtttcactgcctactaagcgt-tttcctactgctatttctg
ccattgtgttatgacctttttgcctgctcttttt---------gaccactgtttttggat
tttggactctgccttgtttgccttttcggactgcctttttgtttgcttgttgttgcccgg
ttcatgatcacgattctgcct-ttgtttg--------atgctagttgtttgtttaataaa
cctccagcttttggattcaatccgcctccatgt--------------------cttcacc
tacggctc----------------------------------------------------
------------------------------------------cctcac------------
----a
>Gypsy-248|1577064
cattctcctgataaatttgatggttcgccagaactttgtcgtggcttcgtaaagtctttt
ttacttcagcctgaaacctatactcatgatactaagaaatgtgctgtaatgatgtcctta
ttaaccggacgagctttagacttttgggagagtatgtacagtcttcgtttaaccatttat
tactagatctcaaaccgcactgctgcagattatgctattgactttcgaacactagctgca
caaagtggctctcaaggctgtatttaaacgaggactgaatgcacaattacaagctgatgc
aaagcagtactccacgccgggttttacaaatcaatctgaacctgccagaacccatgcaga
ttgcgagagaacgacggcagcgggagaatctatgctactattgtggtgctgcatgccctc
tcaagaccaagaagagccatgctccacaatatcatgtaccattgaaatttcttttggaat
gcagaattgaatttgatactcagcattagtagactctggatcagtggttaacatcatcga
ttcctacaactccctgtgtcccacataaccacaatagacaatggccctattggttctgga
attactgctaccactgcaccagtgtctctccaaattggactatttcacaaagaagccatc
accttgtagtcccttcatgcaagtaccaaatgatattgggccatcttggatggccatgaa
ccatggtgaactcactcagtggtcaacttactgtattaacaattgccacaaaaatttcac
cagcgacattcagatcgccctgcaccacgtccaaggggtacctatagaagaacaccagga
ggtgttcatagagggggggattctgtaacgaatatggc-agcttaccattcatccgcaca
cttgtaacgagccattcatccgc---ccaccagagggagctctc----------------
-------------------tcccgaatatt----------------------gactgggt
act-----------------------------tcctctgtggtacttc------------
--ctggtagccacc-----------------atatttaagc-acactgctttt-------
-----------------gtgtgtt-c----------------------------------
------------------------attgcgaag-----------------------tatt
gccagtttcac---------tgcc-t---------------------actaagcg-gttt
cc----------------------tactgc---------------tatttctgccattgt
gt-------------tatgaccttttt-------------------------gcctgctc
t---------------------------------ttctgaccactg--------------
----------------------tttttggattttggactc--------------------
---------------------------------------------------------tgc
cttgtttgc-------------------------cttttcggactgcc---------ttt
ttgtttgcttgt-tgtt----------------------gcccggttc------------
---atga------------------------------------tcacgattctgcct-tt
g--tttgatgctagt-------------------------------------tgtttgtt
t-aataaa-------------------cctccagctttt-gga-----------------
---------------------ttcaatccgcctctatgtcttc-----------acctac
ggctccctcacagaatacttcgcctaacatcaatc--cagcggaggtttctaatttacaa
gcagctttcaattataaaagcgaaatgctatctgggtatcaggaacagttgatgcatcta
aaggaggccaacgaccgtctcacacagttcatccattctctc------------------
------------------------------------------------------------
------------------------------------------------------------
------------------------------------------------------------
------------------------------------------------------------
------------------------------------------------------------
------------------------------------------------------------
------------------------------------------------------------
------------------------------------------------------------
------------------------------------------------------------
------------------------------------------------------------
------------------------------------------------------------
------------------------------------------------------------
------------------------------------------------------------
------------------------------------------------------------
------------------------------------------------------------
------------------------------------------------------------
------------------------------------------------------------
------------------------------------------------------------
------------------------------------------------------------
------------------------------------------------------------
------------------------------------------------------------
------------------------------------------------------------
------------------------------------------------------------
------------------------------------------------------------
------------------------------------------------------------
------------------------------------------------------------
------------------------------------------------------------
------------------------------------------------------------
------------------------------------------------------------
------------------------------------------------------------
------------------------------------------------------------
------------------------------------------------------------
------------------------------------------------------------
------------------------------------------------------------
------------------------------------------------------------
------------------------------------------------------------
------------------------------------------------------------
------------------------------------------------------------
------------------------------------------------------------
------------------------------------------------------------
------------------------------------------------------------
------------------------------------------------------------
------------------------------------------------------------
------------------------------------------------------------
------------------------------------------------------------
------------------------------------------------------------
-----
>Gypsy-248|1577065
------------------------------------------------------------
------------------------------------------------------------
------------------------------------------------------------
------------------------------------------------------------
------------------------------------------------------------
------------------------------------------------------------
------------------------------------------------------------
------------------------------------------------------------
------------------------------------------------------------
------------------------------------------------------------
------------------------------------------------------------
------------------------------------------------------------
------------------------------------------------------------
------------------------------------------------------------
-----------------------tgttacaaatgaggc-tggtggccatt----------
----------------catccaa---ccatcggagtgtgccctc----------------
-------------------tagtgaatact----------------------gactgtgt
gtt-----------------------------tttttaac---------t----------
tcttgtttactata-----------------ctatataaacaaccctgtttgact-----
---------------tt--------c----------------------------------
------------------------attgcaaag-----------------------tatt
gccagttctgc-------------------------------------------------
---------------------------------------------ttgttttgctatctt
gt-------------tttgaccattgt-------------------------gcttgct-
----------------------------------ttttgaccactgc-------------
---------------------ttttttggattgctgactctgtttt--------------
---------------------------------------------------------aac
tttgtttgc---------------------------------------------------
------------------------------------------------------------
------------------------------------------------------------
----------------------------------------------------tgtgtgtt
--aataaa-------------------cctccagcattt-gga-----------------
----------------------ttattctgcctcaatgtcatc-----------accttc
ggcttcgtcaca------------------------------------------------
------------------------------------------------------------
------------------------------------------------------------
------------------------------------------------------------
------------------------------------------------------------
------------------------------------------------------------
------------------------------------------------------------
------------------------------------------------------------
------------------------------------------------------------
------------------------------------------------------------
------------------------------------------------------------
------------------------------------------------------------
------------------------------------------------------------
------------------------------------------------------------
[truncated: 168,033 more chars]
