# Supplementary material for: Zebrafish transposable elements show extensive diversification in age, genomic distribution, and developmental expression
Source: Genome Res. 2022 Jul;32(7):1408–23. doi: 10.1101/gr.275655.121 (PMC9341512; doi:10.1101/gr.275655.121)
Supplement: Supplemental Material [file supp_gr.275655.121_Supplementary_data_2.tar.gz › supp-data-2/hAT-N122_DR.mafft.fa]

>hAT-N122_DR|60808
------------------------------------------------------------
------------------------------------------------------------
------------------------------------------------------------
----atttgtccaac-----------------------------aattgcaca-------
---tggttaagaaacaatggaataag---------tcatttgtcagtatgt---------
------------------------------------------------------------
---------------------------------------------------aaatg----
-------------------------ctgtgtcat------aatttg--------------
------------------------------------------------------------
---------------------------------aaaagtcag------------------
tg-----ttag--gggga--att----------------------------ag-------
-----------------------------------------------ttac-------a-
-----------actt-------------------------act-----------------
------ag------------t----t----------------------------------
-------------------act-----------------------------------gt-
-------t------------------a----t----ta---------aa----------t
-----ta-----catc--------t------c------tg-c---t--------------
--------aaaag-------------gtaaa----------------------------g
agat------t-a-----c--tc---tt---------ct----t-----------t----
--a-t----------a-----------a----g---------g----tc-----------
-a-----------------t------tt-------aa---t------tac----------
---------------a-----------------g----t-------ta--c--t------
----t-----a--------------ta---a-------------tgt----g--t---c-
---------tgt-----------------ttt--------a-------------------
-----------------------------------------a----at---------tc-
------tgc-------a-----ca------------------------------------
--------ta-----------a----------aattg---ac------------------
------------------------------------------------------------
-a---at--------------------------------ctgtat---------------
------------------------------------------------------------
------------------------------------------------------------
------------------------------------------------------------
------------------------------------------------------------
------------------------------------------------------------
------------------------------------------------------------
------------------------------------------------------------
---------------------------
>hAT-N122_DR|60809
------------------------------------------------------------
------------------------------------------------------------
------------------------------------------------------------
------------------------------------------------------------
------------------------------------------------------------
------------------------------------------------------------
-----------------------------ttt-------------------tagtcaagt
t---------aaag--------------gaccat-------gttt---------------
--------------gact------------caa---------------------------
-----------------------------------------a------------------
t------ttaaag--------------------tt---tagagttt-----aa-------
-------t-------------------------------------tactatt------g-
-----------t-------------------atcaatg-cact-aag----gt-------
--------------------t----t-ttag-----------------gggtgt------
----taaaaagta-------tt--------gag-tt-------------------aagg-
-------a------------------a----t----ta---------aa----------t
-----aat----------------------------------------------------
------------------------------------------------------------
-------------------------------------------t-----------t----
--t-t----------c-----------a----g------a-------c------------
-t-----a-----ag----t---------------aa---t------tag----------
-------aa-------------at---------c----t-------tg-----t------
----t--------------------ta---a-------a-----t------a------c-
---cag---t--------------------tt-------aa----tga--------t---
------------------------------------------------------------
-----------------------g-------caa--------------------------
------t-ta-----------t------------tt----aa------------------
-----------tactt--------------------------------------------
------t------------aa---------------t--gt-------------------
------------------------------------------------------------
------------------aact--------------------------------------
------------------------------------------------------------
------------------------------------------------------------
------------------------------------------------------------
------------------------------------------------------------
------------------------------------------------------------
---------------------------
>hAT-N122_DR|60810
------------------------------------------------------------
------------------------------------------------------------
------------------------------------------------------------
------------------------------------------------------------
------------------------------------------------------------
------------------------------------------------------------
------------------------------------------------------------
------------------------------------------------------------
------------------------------------------------------------
------------------------------------------------------------
------------------------------------------------------------
------------------------------------------------------------
------------------------------------------------------------
------------------------------------------------------------
------------------------------------------------------------
------------------------------------------------------------
------------------------------------------------------------
----------------------------------------------------------ag
aagc--------a---------------------------------------------a-
--t-a----------------------a-----------a--------------------
-t----------taag---tc----aga-------aa---t---actgag----------
-------------tg---------------------------------------------
--------------------------------------g----ca----atg--ca-ga-
---------------------------------------gt---------------t---
----------------------------------tggt--------a----------t--
---a--c---------a--------------tga--------------------------
------aata--------tg-g----------tgtt----gtt-----------------
---------------------------------gcttttaa-------------------
-at--gtttcttgtttcggtgc-------atttg-----tttgt----------------
------------------------------------------------------------
------------------------------------------------------------
------------------------------------------------------------
------------------------------------------------------------
------------------------------------------------------------
------------------------------------------------------------
------------------------------------------------------------
---------------------------
>hAT-N122_DR|60811
------------------------------------------------------------
------------------------------------------------------------
------------------------------------------------------------
------------------------------------------------------------
------------------------------------------------------------
------------------------------------------------------------
------------------------------------------------------------
------------------------------------------------------------
------------------------------------------------------------
------------------------------------------------------------
------------------------------------------------------------
------------------------------------------------------------
------------------------------------------------------------
------------------------------------------------------------
------------------------------------------------------------
------------------------------------------------------------
------------------------------------------------------------
--------------------------agt-a-at---------tg---------------
-aat------t-a-----t------------------------t-----------t----
--t-g----------c-----------a----g------a-------c------------
-a-----t-----at------------t-------aa---t------tag----------
-------aa-------------aa---------g----t-------aa-----t------
----t--------------------aa---a-------a-----t------a------c-
---aa-----------------------tatt-------ta----aat--------a---
---g---------------------------------t---a----a----------c--
------t---------a---------------------------t---------------
--------ta-----------a------------tt------------------------
----------tctact-------------------tt----------------ga-----
-a---gt------------aac-----------------tg-------------------
------------------------------------------------------------
------------------actc--------------aacactg-----------------
------------------------------------------------------------
------------------------------------------------------------
------------------------------------------------------------
------------------------------------------------------------
------------------------------------------------------------
---------------------------
>hAT-N122_DR|60812
------------------------------------------------------------
------------------------------------------------------------
------------------------------------------------------------
------------------------------------------------------------
------------------------------------------------------------
------------------------------------------------------------
------------------------------------------------------------
------------------------------------------------------------
------------------------------------------------------------
----------------------------------------gg----------------tg
taa----ctggt---------------------------------t---aca--------
----------------------------------------------------------g-
-----------agt-------------------------aatt-----------------
------ag------------t----c----------------------------------
------------------------------------------------------actgta
--------------------------a----t----ta---------ga----------t
-----ta-----cctt--------t------t----------------------------
---------aggt---------------t-ata-------aagta-------------ag
ggat------t-a-----c-ttt---tga-------------------------------
------------------------------------------------------------
------------------at------tttggac--ca---t-----tggatt--------
--------a----c-a-----------------g----t-------ca--c--t------
----t-----g--------------ta---a--t----g-----t------a--t---t-
---------tgc-----------------cta----c--ag----ta-------------
------------------------------------------------------------
---------tgta---c------a--------------------ttt----ga----c--
---------a-----------a-----------ttt----t-------------------
----------------------------------gtat----------------------
------------------------------------------------------------
------------------------------------------------------------
------------------------------------------------------------
------------------------------------------------------------
------------------------------------------------------------
------------------------------------------------------------
------------------------------------------------------------
------------------------------------------------------------
---------------------------
>hAT-N122_DR|60813
------------------------------------------------------------
------------------------------------------------------------
------------------------------------------------------------
------------------------------------------------------------
------------------------------------------------------------
------------------------------------------------------------
---------------------------------------------------cagtg----
------------------------------------------tt----------------
------------------------------------------------------------
---------------------------------------ggg------------------
t------gtaa-----------t----------------------t-----aa-------
-------t----------------------------------------tac-----a-a-
-----------agta-------------------------act--cg-------------
--------------------t----t-t--------------------------------
--------------------ct-----------------------------------gt-
-------a------------------a----t----t----------aa--------a-t
-----ta-----cttt--------t------a----a-t--c---t--ga----------
------a-aaaa---------------gt-a-a-a------g------------------
------------------------------------------------------------
------------------------------------------------------------
------------------------------------------------------------
------------------------------------------------------------
------------------------------------------------------------
------------------------------------------------------------
------------------------------------------------------------
-----------------------t-------c------------tct-----t----t--
------a-tt-----------t------------------t-------------------
--------------ttag------------------------------------------
------------------------------------------------------------
------------------------------------------------------------
------------------------------------------------------------
------------------------------------------------------------
------------------------------------------------------------
------------------------------------------------------------
------------------------------------------------------------
-----------------------------gtaatctaattagttattta-----------
---------------------------
>hAT-N122_DR|60814
------------------------------------------------------------
------------------------------------------------------------
------------------------------------------------------------
------------------------------------------------------------
------------------------------------------------------------
------------------------------------------------------------
------------------------------------------------------------
------------------------------------------------------------
------------------------------------------------------------
------------------------------------------------------------
------------------------------------------------------------
------------------------------------------------------------
------------------------------------------------------------
------------------------------------------------------------
-----------------------------------------------------tcaagt-
-------a------------------a----t----t----------aa--------a-t
-----aa-----aata--------t------t----------------------------
-------------------------gagc-a-at---------ta---------------
-agc------t-a-----c------------------------t-----------t----
--t-t----------c-----------a----g------a-------c------------
-a-----a-----ag---------------------------------------------
--------------------------------------t-------aa-----t------
----t--------------------ta---at-----ga-----t------a------c-
---aa-----------------------tta-----------------------------
---g---------------------------------t---a----a----------c--
------t---------a------a-------taa----------t---------------
--------ta-----------c--------------------------------------
------------tatt-------------------tt----------------ga-----
-a---gt------------aac-----------------gt-------------------
------------------------------------------------------------
------------------accc--------------aacattg-----------------
------------------------------------------------------------
------------------------------------------------------------
------------------------------------------------------------
------------------------------------------------------------
------------------------------------------------------------
---------------------------
>hAT-N122_DR|60815
------------------------------------------------------------
------------------------------------------------------------
------------------------------------------------------------
------------------------------------------------------------
------------------------------------------------------------
------------------------------------------------------------
------------------------------------------------------------
------------------------------------------------------------
------------------------------------------------------------
------------------------------------------------------------
t------ttga----------tt--------------------tct-----a--------
-------ctgtc------------------------------------tat---------
------------gca--------------------------tt---tag--at-------
--------------------t----t-attatt---------------------------
--------tcat-------ata--------gtg-tca-------------------agt-
-------a------------------a----t----tt---------ta--------a-a
-----ta-----ctta--------a------t----------------------------
--------gag-----------------t-a-ac---------t----------------
gagt------t-a-----t--t---------------------------------t----
--t-t----------cagcca--tatta----t------a------at------------
-a-----t-----a------------at-------aa---t------tag----------
-------ta-------------agtta--gtaag----t-t------a-----t------
----t--------------------ta---a-------a-----t------a------t-
---aa----t-------------------ttt-------aa----t-----ga---t---
---g---------------------------------t---a----a----------t--
------t---------a------a------------------------------------
--------ta-----------a------------tt----a-------------------
------------------------------------------------------------
------------------------------------------------------------
------------------------------------------------------------
------------------------------------------------------------
------------------------------------------------------------
------------------------------------------------------------
------------------------------------------------------------
------------------------------------------------------------
------------------------------------------------------------
---------------------------
>hAT-N122_DR|60816
------------------------------------------------------------
------------------------------------------------------------
------------------------------------------------------------
------------------------------------------------------------
------------------------------------------------------------
------------------------------------------------------------
---------------------------------------------------cagtg----
------------------------------------------tta---------------
------------------------------------------------------------
----------------------------------------gg------------------
gg------ta-------a---tt----------------------------ag-------
-----------------------------------------------ttgt-----g-a-
-----------atta-------------------------att-----------------
------ag------------c----t-ag-------------------------------
---------------------t-----------------------------------gt-
-------a------------------a----a----tg---------aa----------a
------------------------------------------------cagt--------
------a-aagtg---------------aga-g--------a-tt----a---------c
ttgt------t-c-----c--tt---tt---------ta----a-----------t----
--t-t----------c-----------a--------------------------------
-t-----------t-----t------tt-------aa---t------ta-----------
-------------a-a-----------------g----t-------ta--c--t------
----g-----a--------------ta---t--t----a-----t------g--c---t-
---------tg-----------------ccct-a-----aa----t-ac-------t---
---g-----taa------------------------ac---a----a----a-----t--
------c--taac---t------t-------tt----------gtat-----a----t--
------g-ta-----------a-----------att----a-------------------
----------------------------------attttg------------aga-----
-a---ac------------agt-----tattta------tttat----------------
------------------------------------------------------------
------------------------------------------------------------
------------------------------------------------------------
------------------------------------------------------------
------------------------------------------------------------
------------------------------------------------------------
------------------------------------------------------------
---------------------------
>hAT-N122_DR|60817
------------------------------------------------------------
------------------------------------------------------------
------------------------------------------------------------
------------------------------------------------------------
------------------------------------------------------------
------------------------------------------------------------
------------------------------------------------------------
------------------------------------------------------------
------------------------------------------------------------
------------------------------------------------------------
------------------------------------------------------------
------------------------------------------------------------
------------------------------------------------------------
------------------------------------------------------------
------------------------------------------------------------
------------------------------------------------------------
-------------ttg-----at-t------ca-----ac-t--gta-------------
--------aaga--------------attcaaa---------------------------
gagt-----ttca--------tt---tc---------------ta----------t----
--tgtc---------t-----------a---tg---c--a-------t-----------t
ga---------g-at----tt-----at-------gat--ttta-agtg-----------
----agccatgtac-a-----------------g----t-----t-ca----attac---
----t---gact-----------------ga-gta---g----tt---g--a-----at-
---------tac----------------ttttca-----ga-a---aaa-------aa--
---ggaaagtga------------------------tt--ta----a----a-----tac
aat---tt-taatt--ac-----g-------taa-----------------------t--
--------ta--------tgta-----a---ttgat----aca-----------------
----------------------------------tttttga-------------------
-a---ga------------aac-----------------tt-------------------
------------------------------------------------------------
------------------acgc--------------agca--------------------
------------------------------------------------------------
------------------------------------------------------------
------------------------------------------------------------
------------------------------------------------------------
------------------------------------------------------------
---------------------------
>hAT-N122_DR|60818
------------------------------------------------------------
------------------------------------------------------------
------------------------------------------------------------
------------------------------------------------------------
------------------------------------------------------------
------------------------------------------------------------
-----------------------------------------------------att-cat
----cagg--agactgaac---------------atgctt--------------------
------aaaaaataagtc-------------agaaattgttt-----atag---------
--------------------tatatggtatg-----tatgaactatagtgttattac---
t------ttgatat---g----t---------------tttgtgttgattcatacaatg-
------ttca------------------------cttttgaataaaatta------a-a-
-----------ggttctgttta---gc-tca--------aattttaatt--attaaaagt
ttaa--------------------------------------------------------
-------aaaaaaag----att----ttatgga-ctttaa--gaactactgagtcaagt-
-------a------------------a----c----t----------ta--------a-t
-----tc-----cttagt---actt------a----------------------------
-------------------------gagt-a-at---------ta---------------
-agt------t-a-----c------------------------t-----------t----
--t-t----------c-----------a----g------a-------c------------
-a-----a-----tg------------t-------aa---t------taa----------
-------at-------------aa---------g--------------------------
-------------------------ta---a-------a-----t------a------c-
---aa-----------------------tttt-------aa----taa--------t---
---g---------------------------------t---a----a----------t--
------t---------a------g-------tag----------t---------------
--------ta-----------a------------tg------------------------
----------actttt-------------------tt----------------ga-----
-a---gt------------agt-----------------tt-------------------
------------------------------------------------------------
------------------accc--------------aacaatga----------------
------------------------------------------------------------
----------gtttagg---------------------------------taa----aaa
agtacaaagtaactagttactgtatttagattacc-------------------------
------------------------------------------------------------
------------------------------------------------------------
---------------------------
>hAT-N122_DR|60819
-------------------------------------------------------taaac
atgcgga-------------agaaac--aataaaatgt----------------------
--tttagaaaattaatgtcaat-----------------------ata------------
---tgtgtatgcaa---tatgg----------------tgtc---at-------------
----tactttgaaacatt-----------------t------------------------
------------------------------------------gattgaagttttc-----
-------------------------atttttt-------------------aaaacaatc
taa-------aa---------------------g-------gttt---------------
--------------gact------------caa---------------------------
-----------------------------------------a------------------
t------ttaatg----a--at----------gtt-------tttc-----aa-------
-------t-------------------------------------atctgtt------g-
-----------tctgt---------------------g-tgtt-tag----at-------
--------------------t----t-atgt-----------------ggaatt------
----tggttgtgac-------------------atg------------------------
------------------------------------------------------------
------------------------------------------------------------
------------------------------------------------------------
------------------------------------------------------------
--t-t----------t-----------a----t------t-------t------------
-a-----a-----gg----t---------------ta---t------cag----------
-------aa---------------------------------------------------
------------------------------------------------------------
------------------------------------------------------------
------------------------------------------------------------
------------------------------------------------------------
------------------------------------------------------------
--------------tt-------------------tat----------------------
------------------------------------------------------------
------------------------------------------------------------
------------------------------------------------------------
------------------------------------------------------------
------------------------------------------------------------
------------------------------------------------------------
------------------------------------------------------------
------------------------------------------------------------
---------------------------
>hAT-N122_DR|60820
------------------------------------------------------------
------------------------------------------------------------
------------------------------------------------------------
------------------------------------------------------------
------------------------------------------------------------
------------------------------------------------------------
---------------------------------------------------cagtg----
------------------------------------------tt----------------
------------------------------------------------------------
---------------------------------------ggc------------------
t------ttaa-----------t----------------------t-----ag-------
-------t----------------------------------------tac-----a-a-
-----------agta-------------------------gct--at-------------
--------------------t----t-a--------------------------------
--------------------ct-----------------------------------gt-
--------------------------a----t----t----------aa--------a-t
-----ta-----cttt--------c------t----t-c--a---c--tt----------
------a-aaat---------------gt-a-a-a------g-ta----ag---------
ggat------t-c-----a--tt---tt---------aa---------------------
-----------------------------------------------t------------
-a-----------at----t-------t-------aa---a------ta-----------
-------------c-a-----------------g----t-------aa--c--t------
----t-----a--------------ta---a--t----t-----t------a--c---t-
---------tgc-----------------cta-------aa-----------t-------
------------------------------------------------------------
------------------------------------------------------------
------------------------------------------------------------
------------------------------------------------------------
------------------------------------------------------------
------------------------------------------------------------
------------------------------------------------------------
------------------------------------------------------------
------------------------------------------------------------
------------------------------------------------------------
------------------------------------------------------------
------------------------------------------------------------
---------------------------
>hAT-N122_DR|60821
------------------------------------------------------------
------------------------------------------------------------
------------------------------------------------------------
------gca-tgaaa--tat--tg----------------tc---atcgctt--------
---------taaaatgttttg-----------------tcttttgat----------atg
t----------ttataat-------------------------tcttaaa----------
-------------------gtg-ttacattca-----------tttaa------ta-aa-
-------gctaaaa--------------ggtcca-------atttg-gctc---------
-------------aggttt------------aaaat--attt------------------
---taa---------------------------------gag------------------
t------ttaa----------tt--------------------tct-----a--------
-------ttgtctgtg--------cagcattgagatt-----ta----tat---------
------------gta--------------------------gt---gca---t-------
--------------------t----t-aag--------------cgttg-----------
-----------t-------gtt--------gag-tca-------------------agt-
-------a------------------a----t----t----------ta--------a-t
-----ag-----ctta--------t------t----------------------------
--------gag-----------------t---aa---------t----------------
gagt------t-a-----c--t---------------------------------g----
--t-a----------c-----------g----g------a-------c------------
-a-----c-----a------------gt-------aa---t------aaa----------
-------ac-------------at---------g----t-a------a-----t------
----t--------------------ta---a-------a-----t------a------c-
---aa----t-------------------ttt-------aa----t-----ta---t---
---g---------------------------------t---a----a----------t--
------t---------a------g-------taa----------t---------------
--------ta-----------a------------tt----a-------------------
------------cttt-------------------tttg---------------a-----
-a---tt------------aa---------------t--tt-------------------
------------------------------------------------------------
------------------aacc--------------aacactg-----------------
------------------------------------------------------------
------------------------------------------------------------
------------------------------------------------------------
------------------------------------------------------------
------------------------------------------------------------
---------------------------
>hAT-N122_DR|60822
------------------------------------------------------------
------------------------------------------------------------
------------------------------------------------------------
------------------------------------------------------------
------------------------------------------------------------
------------------------------------------------------------
-----------------------------------------------------gtg----
------------------------------------------tt----------------
------------------------------------------------------------
---------------------------------------tgg------------------
t------gtag-----------t----------------------c-----ag-------
-------t----------------------------------------tac-----a-a-
-----------agta-------------------------act--ag-------------
--------------------t----t-c--------------------------------
--------------------ga-----------------------------------gt-
-------a------------------a----t----t----------gg--------a-t
-----aa-----cttt--------t------g----t-g--c---t--ga----------
------a-aagt----------------t-a-a-a------g-ta----ag---------
ggat------t-a-----c--tt---tt---------ca----t-----------t----
--t-t----------c-----------a----g------g-------t------------
-c-----------at----t-------t-------aa---t------ta-----------
---------------------------------g----t-------ta--c---------
------------------------------------------------------------
------------------------------------------------------------
------------------------------------------------------------
------------------------------------------------------------
------------------------------------------------------------
------------------------------------------------------------
------------------------------------------------------------
------------------------------------------------------------
------------------------------------------------------------
------------------------------------------------------------
------------------------------------------------------------
------------------------------------------------------------
------------------------------------------------------------
------------------------------------------------------------
---------------------------
>hAT-N122_DR|60823
------------------------------------------------------------
------------------------------------------------------------
------------------------------------------------------------
------------act---------------------------------------------
------------------------------------------------------------
------------------------------------------------------------
---------------------------------------------------gaatgaata
a----------------------------------------gtttt--------------
------------------------------------------------------------
------------------------------------------------------------
tt-----tcagacaa-----agta-------------------------ataa-------
------------------------------------------------------gaa-a-
-----------agtcatttaa------------------taca-----------------
------at------------t----t----------------------------------
----------------------------------g---------------------ggtc
att--tta------------------a----t----tagtgata---aa----------t
a---act-----tttat---gaagt--aa--cctgtcaa--catatttaaataataatca
actaaagaaaa-------------acactcaaatca-----ttta------------tca
aaataa---ttgc-------ata---t-gcttt-agaaaa---taa--gtttatgttt--
--t-agaaat--ctgc-----------c-gatg------g-------t------------
-a-----------------ag-------------aaa---a---a--t------------
--------------agt----------------g----t-------ca--t--t-----a
at--t--------------------tg---a-------g------------a--c-----
----------------------------catt-------tg----tgtt-------tt--
---g-------------------------------------at---ac---c-----t--
----agatt------aa--------------ttg--------aattt--taag-------
--------tgt---------tg--------------------------------------
---------------------------------ttttt----------------a--t--
-a---atca-----aatctaa---------------------------------------
------------------------------------------------------------
------------------------------------------------------------
------------------------------------------------------------
------------------------------------------------------------
------------------------------------------------------------
------------------------------------------------------------
------------------------------------------------------------
---------------------------
>hAT-N122_DR|60824
------------------------------------------------------------
------------------------------------------------------------
------------------------------------------------------------
------------------------------------------------------------
------------------------------------------------------------
------------------------------------------------------------
------------------------------------------------------------
-------a--gtaatgagttaagt------------------------------------
------------------------------------------------------------
------------------------------------------------------------
------------------------------------------------------------
------------------------------------------------------------
------------------------------------------------------------
------------------------------------------------------------
------------------------------------------------------------
------------------------------------------------------------
-------------------------------t----------------------------
-------------------------aagt-a-at---------ta---------------
-aaa------t-a-----c------------------------t-----------t----
--t-c----------c-----------a----t------a-------c------------
-a-----g-----ag------------t-------aa---t------t------------
------------------------------------------------------------
-------------------------ag---t-------a-----a------a------g-
---ta-----------------------tttt-------aa----tga--------t---
---g---------------------------------t---a----a----------t--
------g---------a------g-------caa----------t---------------
--------ta-----------a--------------------------------------
--------tcacttt---------------------tt---------------ga-----
-a---gt------------aac-----------------tt-------------------
------------------------------------------------------------
------------------------------------------------------------
------------------------------------------------------------
------------------------------------------------------------
------------------------------------------------------------
------------------------------------------------------------
------------------------------------------------------------
---------------------------
>hAT-N122_DR|60825
------------------------------------------------------------
------------------------------------------------------------
------------------------------------------------------------
----------tactt--taaactg----------------tt---tttgttg--------
---------tgaattgttt-------------------------------a---atttt-
-------------------------------------------tcttaag----------
-------------------ct--tca---------------attttaaa-----aa-ag-
-------cttaaag--------------t-cttt-------gtttg-act----------
------------aaaatgt------------aa--------a---a--------------
---------------------------------------gag------------------
t------ttca----------tt--------------------tct-----a--------
-------tta------------------------------------tctat---------
------------gct--------------------------tt---gag--at-------
--------------------t----t-atatgga--------------------------
----tttttagt-------att--------gag-tca-------------------agt-
-------a------------------a----t----t----------ac--------a-t
-----ta-----ctt---------------------------------------------
----------g-----------------t-a-at---------t----------------
aaat------t-a-----c--t---------------------------------t----
--t-t----------a-----------a----g------a-------c------------
-a-----a-----a------------gt-------aa---t------aag----------
-------aa-------------ca---------g----t-a------a-----t------
----t--------------------ta---a-------a-----t------t------g-
---at----t-------------------ta-----------------------------
------------------------------------------------------------
-----------------------g-------taa----------a---------------
--------ta-----------t------------tt----aag-----------------
--------------at-------------------ttcg---------------a-----
-a---gt------------aa---------------c--tt-------------------
------------------------------------------------------------
------------------actt--------------aac---------------------
------------------------------------------------------------
------------------------------------------------------------
------------------------------------------------------------
------------------------------------------------------------
------------------------------------------------------------
---------------------------
>hAT-N122_DR|60826
------------------------------------------------------------
------------------------------------------------------------
------------------------------------------------------------
------------------------------------------------------------
------------------------------------------------------------
------------------------------------------------------------
------------------------------------------------------------
------------------------------------------------------------
-----------------gt------------aatta--gtt-------------------
------------------------------------------------------------
---------aa----------ct-------------------agtt-----a--------
-------gc---------------------------------------tgt---------
------------------------------------------------------------
------------------------------------------------------------
------------------------------------------------------------
-------a------------------a----t----t----------aa--------a-t
-----ta-----cttt--------t------t-------------t--gc----------
-----ta-aaa-----------------a-a-aa---------a------g---------
ggat--------a-------------------------a----tt---------tt----
--t-ta----tttttt---------tgg----t------a---tttac------------
-a-----g-----ct----at----tgc-------aa---t------a------------
------------------------------tata----t-atat---a----ta------
----t-----atatatata-----------------------------------------
------------------------------------------------------------
------------------------------------------------------------
------------------------------------------------------------
------------------------------------------------------------
------------------------------------------------------------
------------------------------------------------------------
------------------------------------------------------------
------------------------------------------------------------
------------------------------------------------------------
------------------------------------------------------------
------------------------------------------------------------
------------------------------------------------------------
------------------------------------------------------------
---------------------------
>hAT-N122_DR|60827
------------------------------------------------------------
------------------------------------------------------------
------------------------------------------------------------
------------------------------------------------------------
------------------------------------------------------------
------------------------------------------------------------
------------------------------------------------------------
------------------------------------------------------------
------------------------------------------------------------
------------------------------------------------------------
-----------gaa-----------------------------------acac-------
-------tg----------------------------------------------aa-a-
---------------------------------------tgttgtagaa--att------
--------------------tatgtcaa--------------------------------
----------------------------------------------------------c-
-------a------------------g----t-atgtt-------tgaa--------a--
-----ta-----------------tgg----t---------g------------------
--------a-------------ttcatctgaaatg--ggttgttt-----------tgat
agaa-----at---------attg--tttaaaa-tgtaactggtat---------t----
--t-t----------t-------caa-a-----------g-c-----ta-----------
-a-----------aat---at-----gt-------aa---c------tga----------
---------------------------------------tt-----ta--cttt------
----t--tagacga---------agta---a-ttca--aaca-tt---t--a--------
-----------------------------ttt-------aa---------------t---
----------------------------------------ta---------------t--
-----------------------g-------taa--------------------------
--------t------------g-----------cta----attaa---------------
----------taactta----------------ttt------------------------
------------------------------------------------------------
------------------------------------------------------------
------------------------------------------------------------
------------------------------------------------------------
------------------------------------------------------------
------------------------------------------------------------
------------------------------------------------------------
------------------------------------------------------------
---------------------------
>hAT-N122_DR|60828
--------------------------------------------------agtttggggt
gtaatta-----------------------------------------------------
-gttaca-aagtaa----------------------------------------------
------ctat--------------------------------------------------
-------agaaagagattac-------------tttggattttagg-tcat---ttaat-
------tacag-----------------ctata----tacttg-cttaaatac-tgtaca
------------------------gaaattt-----aacaattc-tgtat-aagcc-aat
----tcag--aaaagtaga---------------gtaat--attt---------------
------atccaaca-att-------------gtacatgct-------acatgaaaagtaa
aataaaaacgatgtca---at-----ttctg-----tatgaaatatggtgttattac---
t------tttaaaa---g--ttt---------------tgagttttgatacatcttatt-
------taaaa-----gatttataagttaatttttttttaaacataatta-----aa-a-
-----------ggtcccttttg---ac-tca--------aatttaaatg--attaagaat
ttaa---------------tt----a-ctattgtctat----------------------
-------gcattggg----attt---atgtgga-tttt-----taggattgagtcgaat-
-------a------------------a----t----t----------aa--------g-t
-----ta-----ctta--------t------t----------------------------
-------------------------gagt-a-at---------t----------------
------------------------------------------------------------
---------------------------------------a-------c------------
-a-----a-----ag------------t-------aa---t------taa----------
-------aa-------------ac---------t-------------a-----t------
----t--------------------ta---a-------a-----t------a------c-
---aa----------------------ttttt-------aa----ata--------t---
---g---------------------------------t---a----a----------t--
------t---------a------g-------tac----------t---------------
--------ga-----------a------------tt------------------------
----------accttt-------------------tt----------------aa-----
-a---gt------------aac-----------------tt-------------------
------------------------------------------------------------
------------------accc--------------aacactg-----------------
------------------------------------------------------------
------------------------------------------------------------
------------------------------------------------------------
------------------------------------------------------------
------------------------------------------------------------
---------------------------
>hAT-N122_DR|60829
------------------------------------------------------------
------------------------------------------------------------
------------------------------------------------------------
------------------------------------------------------------
------------------------------------------------------------
------------------------------------------------------------
----------------------------------------------------aatg----
------------------------------------------ttg---------------
------------------------------------------------------------
----------------------------------------gg------------------
tg------ca-------g---tt----------------------------aa-------
-----------------------------------------------atac-----a-a-
-----------a-----------------------gta--att-----------------
------ag------------t----t-aca------------------------------
--------------------aa-----------------------------------gt-
-------a------------------a----t----tt---------aa----------t
-----ta-----cgtt--------t------c----t-g--c---t--------------
------a-gaa-------------------aag--------t-t----------------
-gat------c-a-----a--gt---tt---------aa----t-----------t----
--t-t----------t-----------a----g------g-------t------------
-a-----------a-----t------tt-------aa---t------ta-----------
-------------c-a-----------------g----t-------ta--c--t------
----t-----a--------------ta---g--t----t-----a------a--c---a-
---------tgc-----------------ctt-a-----aa----t-gc-------t---
---g-----tac------------------------aa---a----a----a-----c--
------t--caac---a------g-------c------------tct-----g----t--
------a-ta-----------a-----------atc----a-------------------
----------------------------------attt-------------gaga-----
-a---gc------------aga-------ataa---------------------------
------------------------------------------------------------
------------------------------------------------------------
------------------------------------------------------------
------------------------------------------------------------
------------------------------------------------------------
------------------------------------------------------------
------------------------------------------------------------
---------------------------
>hAT-N122_DR|60830
------------------------------------------------------------
------------------------------------------------------------
------------------------------------------------------------
------------------------------------------------------------
------------------------------------------------------------
------------------------------------------------------------
------------------------------------------------------------
------------------------------------------------------------
------------------------------------------------------------
----------------------------------------gg------------------
t------gtaa-----------t----------------------t-----ag-------
-------t----------------------------------------tac-----a-a-
-----------agta-------------------------act--ag-------------
--------------------t----t-a--------------------------------
--------------------cg-----------------------------------gt-
-------a------------------a----t----t----------aa--------a-t
-----ta-----cttt--------t------c----t-a--c---t---g----------
------a-aaaa---------------ct-a-a-a------g-ta----ag---------
ggat------t-a-----c--at---tt---------t---ata-----------t----
--t-t----------t-----------a----g------g-------t------------
-a-----------at----t-------t-------aa---t------ta-----------
-------------c-a-----------------g----t-------ta--t--t------
----t-----a--------------aa---a--t----a-----t------g--t---t-
---------tgt-----------------ctg-------aa-----------ataat---
---g-----tg------------------------aat---a----a----a-----t--
------t--aagc---a------g-------t------------tct-----g----t--
------a-ta-----------a------------------a-------------------
--------------tctt-----------------gtcgga------------ta-----
-a---attaa--atgcttaaga-------aaca------atgaatt--------------
------------------------------------------------------------
------------------------------------------------------------
------------------------------------------------------------
------------------------------------------------------------
------------------------------------------------------------
-----------------------------gagt---------------------------
------------------------------------------------------------
---------------------------
>hAT-N122_DR|60831
------------------------------------------------------------
------------------------------------------------------------
------------------------------------------------------------
------------------------------------------------------------
------------------------------------------------------------
------------------------------------------------------------
------------------------------------------------------------
------------------------------------------------------------
------------------------------------------------------------
------------------------------------------------------------
------------------------------------------------------------
------------------------------------------------------------
------------------------------------------------------------
------------------------------------------------------------
------------------------------------------------------------
-------a------------------a----g----t----------aa--------t-t
-----cg-----atcac-----ttt------t----------------------------
-------------------------gagt-a-at---------ta---------------
-agt------t-t-----c------------------------t-----------t----
--t-t----------c-----------a----g------a-------t------------
-a-----a-----tg------------t-------aa---t------tag----------
-------aa-------------ag----------------------ta-----a------
----t-----t--------------ta---a-------a-----t------a------a-
---aa----------------------t-tgt-------aa----taa--------t---
---a-----caatta-------------gt-atttatt---a----t----------t--
------t---------a------a-------taa----------t---------------
--------aa-----------a------------t-------------------------
-------------att-------------------tt----------------ta-----
-a---gt------------aac-----------------tt-------------------
------------------------------------------------------------
------------------accc--------------aacactg-----------------
------------------------------------------------------------
------------------------------------------------------------
------------------------------------------------------------
------------------------------------------------------------
------------------------------------------------------------
---------------------------
>hAT-N122_DR|60832
------------------------------------------------------------
------------------------------------------------------------
------------------------------------------------------------
------------------------------------------------------------
------------------------------------------------------------
------------------------------------------------------------
------------------------------------------------------------
------------------------------------------------------------
------------------------------------------------------------
----------------------------------------ag------------------
tg-----ttgggtgc--a--att-------------------------------------
---------------------------------------------agttgc-----a-a-
-----------tgca-------------------------agc-----------------
------ag------------a----t----------------------------------
-------------------act-----------------------------------gt-
-------g--------------ttact----t----ta---------aa----------a
-----aa-----aata--------g------tatggt-a---------------------
------gtaagac-----------------a-a---------------------------
-------------------------------------------------------ta--g
tgt-t----------c-----------a-------------------t------------
-------------------t--------------------t------a------------
------------------------------------------------------------
--------------------------------------------t------a--------
---------------------------------------ga---------------g---
-----------------------------------------a----a----------t--
------tta-------a--------------tta--------------------------
--------aa-----------------------ctt----a-------------------
----------------------------------tt------------------------
--------------------at-------gtaa------tgta-----------------
------------------------------------------------------------
------------------------------------------------------------
------------------------------------------------------------
------------------------------------------------------------
------------------------------------------------------------
------------------------------------------------------------
------------------------------------------------------------
---------------------------
>hAT-N122_DR|60833
------------------------------------------------------------
-------------------------------------aaat------ta-----------
-------------------------------------atgacaatatatg----------
--gtatgta-tgaaa--tgtggtg----------------cc---att------------
---------tgaaatgtttta-----------------t-ttttgttacat---atgatg
t----------ttgactt-------------------------ttcttaa----------
-------------------gca-ttacatttg----------aataaa------------
----------------------------ggcccc-------tttcg-actc---------
-------------aaattt-----------aaataa--ttta------------------
---aaa---------------------------------gtg------------------
t------ttaa----------tt--------------------tta-----t--------
-------ttgac------------------------------------tgt---------
------------gta--------------------------tt---gag--at-------
--------------------t----t-at-------------------------------
--------tatg-------att--------aag-tca-------------------agt-
-------t------------------a----t----t----------aa--------a-t
-----ca-----ctta--------t------t----------------------------
--------aat-----------------t-a-tt---------t----------------
taat------a-a-----c--t---------------------------------t----
--t-t----------c-----------a----g------a-------c------------
-a-----a-----a------------gt-------aa---t------t-a----------
-------tc-------------aa---------a----t-a------a-----t------
----t--------------------ta---a-------a-----t------g------c-
---aa----c-------------------tgc-------aa----t-----ga---t---
---g---------------------------------t---a----a----------t--
------t---------a------g-------taa----------c---------------
--------ta-----------a------------tt----a-------------------
------------cttt-------------------tttc---------------c-----
-a---gt------------aa---------------c--ct-------------------
------------------------------------------------------------
------------------cccc--------------caca--------------------
------------------------------------------------------------
------------------------------------------------------------
------------------------------------------------------------
------------------------------------------------------------
------------------------------------------------------------
---------------------------
>hAT-N122_DR|60834
------------------------------------------------------------
------------------------------------------------------------
------------------------------------------------------------
------------------------------------------------------------
------------------------------------------------------------
------------------------------------------------------------
------------------------------------------------------------
------------------------------------------------------------
------------------------------------------------------------
------------------------------------------------------------
------------------------------------------------------------
------------------------------------------------------------
------------------------------------------------------------
------------------------------------------------------------
------------------------------------------------------aaaac-
-----gta------------------a----t----tt---------aa----------a
-----ta-----cagt--------t------t----------------------------
---------------------------------------------------------taa
tgat-----gt-a-------gtt-aact--aataataaatca-----------------a
tat-t----------t-----------a----a------ag------t------------
-a-----------ac----t---------------aa-------c--cca----------
---------------------------------g----c---------------------
--------------------------------------------------aa------t-
g--aata--tat----------------attatg-----ta---tacaa-------tatg
---gtgtcatcactttg--------------aaacaat-ttgt---gat--a-----t--
---a--t--gtat---a------a-------ct-----------tttcttaag-gttttg
tt-taaattattaag--tatta------agacagtttg--atatgcag------------
-------tt---ctttgata----cttataagaactttagt-------------------
-a---at------------gac-----------------tcaag----------------
------------------------------------------------------------
----------------------------------taaatgcttattgagtaatt------
------------------------------------------------------aagtta
cttttc------------------------------------------------------
------------------------------------------------------------
------------------------------------------------------------
------------------------------------------------------------
---------------------------
>hAT-N122_DR|60835
------------------------------------------------------------
------------------------------------------------------------
------------------------------------------------------------
------------------------------------------------------------
------------------------------------------------------------
------------------------------------------------------------
------------------------------------------------------------
------------------------------------------------------------
------------------------------------------------------------
------------------------------------------------------------
------------------------------------------------------------
------------------------------------------------------------
-------------ta-------------------------act-----------------
------ag------------t----t-ac-------------------------------
---------------------t-----------------------------------gt-
-------t------------------a----t----ta---------aa----------c
c-----a-----cttt--------t------a----t-g--c---t---g----------
------a-taaag---------------taa-aata-------------a---------a
ggat------t-a-----c--tt---tt---------ca----t-----------c----
--a-t----------t-----------a----g------g-------t------------
-c-----------a-----t------tc-------aa-----------------------
---------------a-----------------g----t-------ta--c--t------
----t-----a--------------aa---a--t----a-----a------a--c---t-
---------tg-----------------cccaaa-----aa----t-gc-------t---
---g-----taa------------------------at---a----a----a-----t--
------t--caac---a------g-------t------------tct-----g----t--
------a-ta-----------a-----------atc----a-------------------
----------------------------------atacag------------aag-----
-a---gc------------aaa-------gta----------------------------
------------------------------------------------------------
------------------------------------------------------------
------------------------------------------------------------
------------------------------------------------------------
------------------------------------------------------------
------------------------------------------------------------
------------------------------------------------------------
---------------------------
>hAT-N122_DR|60836
------------------------------------------------------------
------------------------------------------------------------
------------------------------------------------------------
------------------------------------------------------------
------------------------------------------------------------
------------------------------------------------------------
------------------------------------------------------------
------------------------------------------------------------
------------------------------------------------------------
------------------------------------------------------------
------------------------------------------------------------
------------------------------------------------------------
----------------------------------------att-----------------
------ta------------t----c----------------------------------
----------------------------------c---------------------agc-
-------a------------------a----t----tgcgc-------------------
----ttg-----cttaa---gaaac--aa--tga--------------------------
--------------------------------------------a------------tta
aga-ag---ttga-------c--------------------------------aata---
--------------------------------t------g-------t------------
-a-----------------gc----tgt-----aaaa---t-------------------
------------gtggt----------------g----t-------ca--t--t-----g
ct--t--------------------tt---t-------a------------a--a---c-
----------------------------attt-------ca----tttt-------tt--
---c-------------------------------------ac---at---a-----t--
----catgt------a--------------------------------------------
--------------------ta--------------------------------------
---------------------------------atttt----------------------
------------------------------------------------------------
------------------------------------------------------------
------------------------------------------------------------
------------------------------------------------------------
------------------------------------------------------------
------------------------------------------------------------
------------------------------------------------------------
------------------------------------------------------------
---------------------------
>hAT-N122_DR|60837
------------------------------------------------------------
------------------------------------------------------------
------------------------------------------------------------
----------------------------------------------tcaaat--------
---------taaagtaattaa---------------------------------------
------------------------------------------------------------
------------------------------------------------------------
------------------------------------------------------------
---------------------------------------------a--------------
---------------------------------------gag------------------
t------ttaa----------tt--------------------tct-----a--------
-------ttg------------------------------------actat---------
------------ttg--------------------------tt---gag--at-------
--------------------t----t-ataggga-------------------------c
tgtagtagtatt-------gtg--------aag-t-------------------------
------------------------------------a----------at--------g-t
-----ta-----ctta--------t------t----------------------------
--------aaa-----------------t-a-at---------t----------------
g-----------------c--a---------------------------------t----
--t-t----------c-----------a----g------a-------c------------
-t-----a-----a------------gt-------aa---c------ta-----------
------------------------------------------------------------
------------------------------------------------------------
------------------------------------------------------------
------------------------------------------------------------
------------------------------------------------------------
------------------------------------------------------------
------------------------------------------------------------
------------------------------------------------------------
------------------------------------------------------------
------------------------------------------------------------
------------------------------------------------------------
------------------------------------------------------------
------------------------------------------------------------
------------------------------------------------------------
------------------------------------------------------------
---------------------------
>hAT-N122_DR|60838
------------------------------------------------------------
------------------------------------------------------------
------------------------------------------------------------
------------------------------------------------------------
------------------------------------------------------------
------------------------------------------------------------
------------------------------------------------------------
------------------------------------------------------------
------------------------------------------------------------
------------------------------------------------------------
------------------------------------------------------------
------------------------------------------------------------
------------------------------------------------------------
-------------------------t-at-------------------------------
---------------------t-----------------------------------at-
-------c------------------a----t----ta---------aa----------t
-----ta-----tatt--------t------t----tt----------------------
------c-aaaa----------------ctaaa--------g-ta----a---------g
ggat------t-a-----c--tt---tc---------aa----------------t----
--t-t----------t-----------a----g------t-------t------------
-a-----------t-----t------tt-------ga---t------ta-----------
-------------c-a-----------------g----t-------ta--c--t------
----g-----a--------------ta---a--t----g-----t------g--c---t-
---------tgc-----------------ctt-a-----aa----t-ac-------a---
---a-----atgtacattaatgttgttt------------------g----t-----t--
------a--taca---a------a-------t------------att-----t----t--
------a-aa-----------a-----------agg----a-------------------
----------------------------------a-------------------------
------t------------aat-------tata------ttgttcatctgaa--------
---taagactgtagtacatgcttaagaatca-----------------------------
--------------attaatttagta---agagatttatgacaatatg---------ttt
g----------------------------------taatata------------ttatca
ttac------------------------------------attgaaactttttg-gttgt
gc--------taca----------------------------------------------
-----------------tacagtattctta-acattttttaa------------------
------------------------------------------------------------
---------------------------
>hAT-N122_DR|60839
------------------------------------------------------------
------------------------------------------------------------
------------------------------------------------------------
------------------------------------------------------------
------------------------------------------------------------
------------------------------------------------------------
------------------------------------------------------------
------------------------------------------------------------
------------------------------------------------------------
------------------------------------------------------------
------------------------------------------------------------
------------------------------------------------------------
------------------------------------------------------------
------------------------------------------------------------
----------------------------------tc-------------------aggt-
-------a------------------a----t----ta---------aa----------t
-----ta-----ctta--------t------t----------------------------
------g-tg------------------t-t-att-------------------------
ggat------t-act--tt------------------------t-----------t----
--t-t----------c-----------t----g------a-------c------------
-a-----a-----aa----t---------------aa---t------taga---------
-------aa-------------aa---------g----t-------aa-----t------
----t--------------------ta---t-------a-----t------c------c-
---aat---t--------------------tt-------aa----gga--------g---
---g-----c-------taatagtaattgttagtaaat---a----c----------t--
------t---------a------g-------caa--------------------------
------t-ta-----------a------------ta----ac------------------
-------------ttt-------------------ttcgaa------------g------
------t------------aa---------------a--tt-------------------
------------------------------------------------------------
------------------cccc--------------aaaactg-----------------
------------------------------------------------------------
------------------------------------------------------------
------------------------------------------------------------
------------------------------------------------------------
------------------------------------------------------------
---------------------------
>hAT-N122_DR|60840
------------------------------------------------------------
------------------------------------------------------------
------------------------------------------------------------
------------------------------------------------------------
------------------------------------------------------------
------------------------------------------------------------
------------------------------------------------------------
----tcaa--gtaattaaattact------------------------------------
------------------------------------------------------------
------------------------------------------------------------
------------------------------------------------------------
------------------------------------------------------------
------------------------------------------------------------
------------------------------------------------------------
------------------------------------------------------------
------------------------------------------------------------
-------------------------------g----------------------------
-------------------------gagt-a-at---------ta---------------
-agt------t-a-----a------------------------t-----------t----
--t-t----------c-----------a----g------a-------c------------
-a-----a-----ag------------t-------aa---t------taa----------
-------ac-------------at---------t----t-------aa-----t------
----t-----a--------------aa---a-------a-----a------a------c-
---aa-----------------------tttt-------aa----tga--------t---
---g---------------------------------a---a----a----------t--
------t---------g------g-------taa----------t---------------
----------------------------------------------------------ta
gtaattagttacgtct-------------------att---------------ga-----
-a---gta----------taac-----------------tt-------------------
------------------------------------------------------------
------------------accc--------------aacactg-----------------
------------------------------------------------------------
------------------------------------------------------------
------------------------------------------------------------
------------------------------------------------------------
------------------------------------------------------------
---------------------------
>hAT-N122_DR|60841
------------------------------------------------------------
------------------------------------------------------------
------------------------------------------------------------
------------------------------------------------------------
------------------------------------------------------------
------------------------------------------------------------
---------------------------------------------------cagtg----
------------------------------------------tg----------------
------------------------------------------------------------
---------------------------------------atg------------------
t------gtag-----------t----------------------t-----ac-------
-------a----------------------------------------aac-----t-g-
-----------tcta-------------------------aat--gt-------------
--------------------a---------------------------------------
------------------------------------------------------------
---------------------------------------------------------a-t
-----ta-----ctct--------t------c----t-a--c---t--g-----------
--------------------------aaa-a-t-g------t-ta----ag---------
ggat------t-a-----c--tt---tt---------ca----t-----------t----
--t-t----------t-----------a----g------g-------t------------
-a-----------at----t-------t-------aa---t------ta-----------
---------------------------------g----t-------ta--c--t------
----t-----a--------------ta-----------------t------a--c---a-
---------tgc-----------------ctt-------aa-----------atata---
---t-----gg------------------------tat---t----t----a-----t--
------a--aaat---a------t-------t------------gtg---------tc--
------a-tt-----------g------------------c-------------------
--------------ttgtaaatgtcatgtttattattcgaa------------ga-----
-t---ccattttatgtgtaaga-------ttta------ttggga---------------
------------------------------------------------------------
------------------------------------------------------------
------------------------------------------------------------
--------------------------------------ttttaagtagagttg-------
------------------------------------------------------------
--------------agtcaagtacttaaatagtgagcatttaagttact-------ttcc
gactttaaatttaaaatacat--ttt-taattatctagttagtaattaattac-------
--tttttgaagtagcttacccaacaat
>hAT-N122_DR|60842
-------------------------------------------t------ttttttaagt
ttggttattg----------agtaat-ttacttttcagagaaagtca-------------
----ttttaaataagttgaatacaa-----------------------------------
---------ttgtaa--tgttgtaat-------tgataattc---tttatttgtttcaag
ta-----tcttacccaaagaa-----------------tgtttcatttatc---tag---
-----------------------------------------acaattaaa----------
------------------catgcttaagacg-----------------------------
------------------------------------------------------------
-------------aaatta------------actga--gtca---tattta-------ca
ccaatattgt-----------------------atcataaaa------------------
t------attg----------tt-------------------------------------
----------------------------------------------tcatt---------
------------gct--------------------------tt-gggaa--tt-------
--------------------t----t-ttgctttgatacat----------catgattgg
ctcatgattggc-------tta--------aaa-tta-------------------att-
-------a------------------a----t----taa--------------------c
-----ta-----gtaa--------------------------------------------
-------------------------ctgt-a-at---------t----------------
agat------t-a-----c--t---------------------------------t----
--t-t----------c----------ta----c------a-------c------------
-a-----a-----a------------attt-----aa---g------ta-----------
------ata-------------ga---------t----t-a------c-----t------
----t--------------------ta---a-------a-----t------tttcaaat-
---tg----c-------------------act-------ta----t-----aa---t---
---g---------------------------------t---a----a----------t--
------t---------g------c-------cttag---ataaattg-------------
---------------------a------------gc----a-------------------
------------gttc-------------------tggt--------------ta-----
-a---at------------ca---------------a--tt-------------------
------------------------------------------------------------
------------------ccgt--------------gatacag-----------------
------------------------------------------------------------
------------------------------------------------------------
------------------------------------------------------------
--------------------------------------agta------------------
------------------------------------------------------------
---------------------------
>hAT-N122_DR|60843
------------------------------------------------------------
------------------------------------------------------------
------------------------------------------------------------
------------------------------------------------------------
------------------------------------------------------------
------------------------------------------------------------
------------------------------------------------------------
------------------------------------------------------------
------------------------------------------------------------
------------------------------------------------------------
------------------------------------------------------------
------------------------------------------------------------
-------------c-----------------------a--ggt-----------------
------at------------t----t-t--------------------------------
------------------------------------------------------------
------------------------------------------------------------
------------------------------------------------------------
------------------------------------------------------------
-aat------t-a-----c--aa---t------------------------tactt----
--a-t----------a-----------a----t------g-------t------------
-a-----------c-----t------tg-------c------------------------
--------------------------------------------------g--t------
----t-----t--------------tt---a--t----g-----t------a--c---t-
---------ttt-----------------att----------------------------
------------------------------------------------------------
------------------------------------------------------------
------------------------------------------------------------
-----------------------------------ttca------------aata-----
-a---ag------------aag-------ttag------aa-------------------
------------------------------------------------------------
------------------------------------------------------------
----------------------------------------tt------------tagata
attg--------------------------------------taata-------------
-----------ataagat------------------------------------------
---------attgtacatgtttaa--gaaacaattaactgagtaaga-------------
------------------------------------------------------------
---------------------------
>hAT-N122_DR|60844
------------------------------------------------------------
------------------------------------------------------------
------------------------------------------------------------
------------------------------------------------------------
------------------------------------------------------------
------------------------------------------------------------
---------------------------------------------------cagtg----
------------------------------------------------------------
------------------------------------------------------------
-------------------------------------tcagg------------------
t------gtaa----------tc----------------------------gg-------
-----------------------------------------------ttaca----a-ac
t----gctgtaattgt-----------------------aatt--------g--------
-------------------------t----------------------------------
-------------------agtg-----------t-------------------------
-------a------------------a----t----ta---------aa----------t
-----ga-----cctt--------t------c----t-g--c------------------
-----ta-aaacg---------------tat----------ggta----ag---------
ggct------t-a-----c--tt---ta---------aa----t-----------t----
--t-t----------c-----------a----g---------g----t------------
-a-----------at-----------ct-------ga---a------ta-----------
---------------------------------g----t-------ta--c--t------
----t-----a--------------ta---a--t----g-----t------a--c---t-
---------tgc-----------------ctt-a-----aa---------------a---
tgtg-----------------------------tacat--aa----ac---agt---tt-
------t---------g------------tataa---------atcaaa-gaaaaatta-
------------------------------------------------------------
--------------------------------ttgttaaac------aaataaactt---
------------------------------------------------------------
------------------------------------------------------------
------------------------------------------------------------
------------------------------------------------------------
------------------------------------------------------------
------------------------------------------------------------
------------------------------------------------------------
------------------------------------------------------------
---------------------------
>hAT-N122_DR|60845
------------------------------------------------------------
------------------------------------------------------------
------------------------------------------------------------
------------------------------------------------------------
------------------------------------------------------------
------------------------------------------------------------
------------------------------------------------------------
------------------------------------------------------------
----------------tt-------------gcacatgcttaaga-aacaatcaaagaca
tgaga--------------acatgggttatg-----catagaatatggtgtcattag---
t------ttgaaac---a--ttt---------------catattttggtagatttacta-
----tgtttaa-----catttgtttagtgttctttttatatataaatcta----------
-------------------------gc-tct--------gatttagagg--g--------
------------------------------------------------------------
-------------------actt----------------------------------ga-
-------a------------------g----t----t----------aa--------a-a
-----ta-----ctttta------t------t----------------------------
-------------------------gagt-a-at---------ta---------------
-aaa------a-a-----a------------------------a-----------c----
--t-t----------c-----------a----g------a-------c------------
-a-----a-----ag------------t-------aa---t------tag----------
-------aa-------------ac---------a----a-------aa-----t------
----g--------------------ta---a-------a-----t------a------c-
---aa-----------------------ttgt-------aa----tga--------t---
---g---------------------------------t---c----a----------t--
------t---------a------a-------aaa----------t---------------
--------aa-----------a------------tt----acttttttttgtaacttatg
gttatgcattacattt---------------ataattt---------------aa-----
-a---gtagggtagtatttaat------------cacagat-------------------
------------------------------------------------------------
------------------atta--------------agtactg-----------------
------------------------------------------------------------
-----------------------------------------tacataagttct----aca
gttcagtataaatca-----gagatgcagagtaaattt----------------------
------------------------------------------------------------
------------------------------------------------------------
---------------------------
>hAT-N122_DR|60846
------------------------------------------------------------
------------------------------------------------------------
------------------------------------------------------------
------------------------------------------------------------
------------------------------------------------------------
------------------------------------------------------------
------------------------------------------------------------
------------------------------------------------------------
------------------------------------------------------------
------------------------------------------------------------
------------------------------------------------------------
------------------------------------------------------------
----------------------------------------------------t-------
------ag------------t----t----------------------------------
------------------------------------------------------actgt-
-------a------------------a----t----t----------aa--------a-t
-----aa-----cttgtc------c-----gt------t---------------------
--------gaaag---------------tta----------aata-------------aa
gaga------t-a------acttg-------------ga----------------t----
--a-t----------t-----------t-------------------t------------
-------------a-----------tgc-------ag---t------tta----------
---------------a-----------------c----c-------ac--a--g------
----t--------------g-----ta---a--t----g-----t------a--c---t-
---------cag-----------------------------------ttatcctactt--
---------c------------------------aaat---a-a--a----------t--
------t--ctgc---a-------------------------ctcct----------t--
--g-----ta-----------a-----------atc----a-------------------
----------------------------------gtttaga-----------gaa-----
-a----------------------------------------------------------
------------------------------------------------------------
------------------------------------------------------------
------------------------------------------------------------
------------------------------------------------------------
------------------------------------------------------------
------------------------------------------------------------
------------------------------------------------------------
---------------------------
>hAT-N122_DR|60847
------------------------------------------------------------
------------------------------------------------------------
------------------------------------------------------------
------------------------------------------------------------
------------------------------------------------------------
------------------------------------------------------------
---------------------------------------------------caatg----
------------------------------------------ccg---------------
------------------------------------------------------------
----------------------------------------gg------------------
tg------ta-------t---tt----------------------------ag-------
-----------------------------------------------ttac-----a-a-
-----------gga-----------------------a--aat-----------------
------at------------t----t-gc-------------------------------
---------------------t-----------------------------------gt-
------------a-------------a----t----tg---------aa----------t
------------ttac--------t------c----t-t--c---c---actaaaaa---
------------------------------------------------------------
-gat------t-a-----c--tt---t------------------------tcatt----
--t-t----------t-----------a----g------g-------a------------
-a-----------a-----t------ta-------ag---t-------------------
-------------t-a-----------------g----t-------ta--c--t------
----t-----a--------------ca---a--t----g-----t------a--c---t-
---------tgc-----------------ctt-a-----aa----t-ac-------t---
---g-----tac------------------------at---a----a----a-----t--
------t--caac---a------g-------g------------tct-----a----t--
--------ca-----------a-----------att----g-------------------
----------------------------------attaa------------catg-----
-c---tt------------taa-------acta------t--------------------
-------------------------gaaatg------ttttagaagt------ttatctc
agtaaa-------------tgatatg---taagaaatatggtgtcattcatttgaaacat
------------------------------------tttgtt------------tagata
cacg--------------------------------------------------------
------------------------------------------------------------
------------------------------------------tatttttttaatt-----
------------------------------------------------------------
---------------------------
>hAT-N122_DR|60848
------------------------------------------------------------
------------------------------------------------------------
------------------------------------------------------------
------------------------------------------------------------
------------------------------------------------------------
------------------------------------------------------------
------------------------------------------------------------
------------------------------------------------------------
------------------------------------------------------------
---------------------------------------tgg------------------
g------gtat-----------t----------------------c-----aa-------
-------t----------------------------------------tgc-----a-a-
-----------agta-------------------------aat--ag-------------
--------------------t----t-a--------------------------------
--------------------ct-----------------------------------gt-
-------a------------------a----t----t----------aa--------c-a
-----gt-----tttt--------t------c----c-t--c---t---g----------
------a-aaaa---------------gt---------------a----ag---------
gggt------c-a-----c--tt---tt---------ca----t-----------t----
--t-t----------t-----------g----a------g-------t------------
-a-----------at----t-------t-------aa---t------ta-----------
-------------c-a-----------------g----c-------ta--c--a------
----t-----a--------------tt---a--t----g-----t------a--c---t-
---------tgt-----------------ct-----------------------------
------------------------------------------------------------
------------------------------------------------------------
------------------------------------------------------------
------------------------------------------------------------
------------------------------------------------------------
------------------------------------------------------------
------------------------------------------------------------
------------------------------------------------------------
------------------------------------------------------------
------------------------------------------------------------
------------------------------------------------------------
------------------------------------------------------------
---------------------------
>hAT-N122_DR|60849
------------------------------------------------------------
------------------------------------------------------------
------------------------------------------------------------
------------------------------------------------------------
------------------------------------------------------------
----------------------------------------------taa-----------
------------------------------------------------------------
------------------------------------------------------------
------------------------------------------------------------
-------------------------------------tgaaa------------------
a------gtaa----------tt-------------------------------------
----------------------------------------------taaat---------
------------aca--------------------------at-----------------
------------------------------------------------------------
--------------------------------------------------------tgt-
-------a------------------a----t----tag-------taa----------t
-----tc-----ctta--------------------------------------------
----------------------------t-t-tt---------t------g---------
catt------a-a-----c--t---------------------------------t----
--t-c----------c-----------c----a------g-------c------------
-a-----ct----g------------at-------ca---a------ta-----------
-----tata-------------ga---------a----t-g------t-----a------
----t--------------------ga---a-------a-----t------a------t-
---ga----t-------------------att-------ca----t-----ta---t---
---a---------------------------------c---a----t----------t--
------c---------a------t-------ttgaa------------------------
---------ac----------a------------tt----t-------------------
------------tctg-------------------tttt--------------aa-----
------------------------------------------------------------
------------------------------------------------------------
------------------------------------------------------------
------------------------------------------------------------
------------------------------------------------------------
------------------------------------------------------------
------------------------------------------------------------
------------------------------------------------------------
---------------------------
>hAT-N122_DR|60850
------------------------------------------------------------
------------------------------------------------------------
------------------------------------------------------------
------------------------------------------------------------
------------------------------------------------------------
------------------------------------------------------------
------------------------------------------------------------
------------------------------------------------------------
------------------------------------------------------------
------------------------------------------------------------
---------------------------------------------------aa-------
-----------------------------------------------ttat-----a-c-
-----------atta-------------------------act-----------------
------ag------------t----t-ac-------------------------------
---------------------t-----------------------------------gt-
-------a------------------a----t----ta---------aa----------t
-----tc-----cttt--------t------c----------------------------
------a-----------------------------------------------------
-------------------------------------------------------t----
-----------------------------------t---t-------t------------
-a-----------a-----t------gt-------aa---g------aa-----------
-------------c-a-----------------g----t-------ta--c--t------
----t-----g--------------ta---a--t----g-----t------a--c---t-
----------------------------tgct-a-----ag----t-ac-------c---
---a-----tac------------------------at---a----a----a-----t--
------t--cagc---a------g-------t------------tct-----g-------
------------------------------------------------------------
------------------------------------------------------------
------------------------------------------------------------
------------------------------------------------------------
------------------------------------------------------------
------------------------------------------------------------
------------------------------------------------------------
------------------------------------------------------------
------------------------------------------------------------
------------------------------------------------------------
---------------------------
>hAT-N122_DR|60851
---------------------------------------------------gtaattgag
ttacttttcagaca----------------------------------------------
------------------------------------------------------------
aagtcattgtaaaag--taatttaaatac-------------------------------
------aattataatgatgtaataagt-----------catttatttacgt---ttttaa
aatatc-----ttaccc-------------------------------------------
-------------------------------------------tgcactg-cagtg----
------------------------------------------tt----------------
------------------------------------------------------------
---------------------------------------ggg------------------
t------gtaa-----------t----------------------t-----ag-------
-------a----------------------------------------tac-----a-a-
-----------agta-------------------------ccc--aatt--a--------
--------------------t----t-a--------------------------------
--------------------ct-----------------------------------gt-
-------a----------------------at----g----------aa--------a-a
-----aa-----------------------------------------------------
------a-aata--------------------a-t------a-ta----gg---------
ggat------t-g-----c--tt---tt---------ag----t-----------t----
--t-t----------c-----------a----g------g-------t------------
-a-----------at----t-------t-------aa---t------ta-----------
-------------c-a-----------------g----t-------tt--c--t------
----t-----a--------------ta---g--t----g-----t------a--c---t-
---------tgc-----------------c-------ttaa-----------a-------
----------a------------------------cat---g----a----a-----t--
------t--taat---ggt----g------ct------------g---------------
------------------------------------------------------------
------------------------------------------------------------
------------------------------------------------------------
------------------------------------------------------------
------------------------------------------------------------
------------------------------------------------------------
------------------------------------------------------------
------------------------------------------------------------
------------------------------------------------------------
------------------------------------------------------------
---------------------------
>hAT-N122_DR|60852
------------------------------------------------------------
------------------------------------------------------------
------------------------------------------------------------
------------------------------------------------------------
------------------------------------------------------------
------------------------------------------------------------
------------------------------------------------------------
------------------------------------------------------------
------------------------------------------------------------
------------------------------------------------------------
--------taag------------------------------------------------
----------------------------------------------------------a-
-----------aac-------------------------aatg-----------------
------aa------------t----g----------------------------------
-------------------------------------------------------gaata
ag-----a------------------a---------------------------------
------------------------------------------------------------
--------------------------------------attagcc-------------aa
tgac------a-a-----t-ata---t--------------------------gat---a
tgagttacgggtcatttctt------ta----a----a-a-------tagttattatgat
aa-----a-----ataa--t------tactgtt--at---t-----tttatgt-------
-------at----t-a-----------------a----t-------taatc--a------
----t-----a--------------ta---a--t----g-----t------a--t---t-
---------tgc-----------------ctt----a--aa----tattg------t---
---a-------------------------------agt--aa----a----------c--
------t--caac---a------g--------------------ttc----aa----t--
------a-ta-----------a-----------gtc----g-------------------
----------------------------------tcttaca------------ga-----
-a---gcag----------agt--------------------------------------
------------------------------------------------------------
------------------------------------------------------------
------------------------------------------------------------
------------------------------------------------------------
------------------------------------------------------------
------------------------------------------------------------
------------------------------------------------------------
---------------------------
>hAT-N122_DR|60853
------------------------------------------------------------
------------------------------------------------------------
------------------------------------------------------------
------------------------------------------------------------
------------------------------------------------------------
------------------------------------------------------------
----------------------------------------------------aaaa----
-------------------------------------agtgattac-actta--------
---------------attt-----------------------------------------
-------------------------------------ttagg------------------
tca----ttagag--ataa--ttaaatactg----taaatacattt-----ac-------
----------------------------------------------agtattt-tta-ag
------------------------------------------------------------
------------------------------------------------------------
----------------------------------------------------acaaagt-
-------a------------------a----t----tagaaaag--taat---------t
ttaagta-----catt--------t------t----g----t---at-------------
--------gatgt-----------------aatta------g-ta-------------aa
taat---------------------------------------taa---------tt--t
tca-a----------t-----------a----a------g-------t------------
-t-----------ac-----------tt-------aa---c------tac----------
---------------c-----------------a----c-------tg------------
------------------------------------------------------------
------------------------------------------------------------
------------------------------------------------------------
------------------------------------------------------------
------------------------------------------------------------
------------------------------------------------------------
------------------------------------------------------------
------------------------------------------------------------
------------------------------------------------------------
------------------------------------------------------------
------------------------------------------------------------
------------------------------------------------------------
------------------------------------------------------------
------------------------------------------------------------
---------------------------
>hAT-N122_DR|60854
------------------------------------------------------------
------------------------------------------------------------
------------------------------------------------------------
------------------------------------------------------------
------------------------------------------------------------
------------------------------------------------------------
---------------------------------------------------cagcg----
------------------------------------------tt----------------
------------------------------------------------------------
---------------------------------------ggg------------------
t------gtaa-----------t----------------------t-----ag-------
-------t----------------------------------------tac---------
------------------------------------------------------------
------------------------------------------------------------
----------------------------------------------------------t-
-------a------------------c----t----g----------ta--------a-t
-----ta-----ctta--------t------c----t-a--c---t--ga----------
------a-aacg-------------------------------ta----ag---------
ggat------t-a-----t--tt---tt---------aa----ta----------t----
--t-t----------------------a-----------g--------------------
---------------------------a-------aa--at------ta-----------
-------------c-a-----------------g----t-------t--at--t------
----t-----a--------------ta---a--t----a-----t------a--t---c-
---------tgc-----------------ctt-------aa-----------aaacc---
---a-----ta------------------------cat---a----a----a-----t--
------t--caac---a------g-------t------------tct-----g----t--
------a-ta-----------a------------------a-------------------
--------------tcaa-----------------ttcaga------------ga-----
-a---gc------------aga-------ata----------------------------
------------------------------------------------------------
------------------------------------------------------------
------------------------------------------------------------
------------------------------------------------------------
------------------------------------------------------------
------------------------------------------------------------
------------------------------------------------------------
---------------------------
>hAT-N122_DR|60855
------------------------------------------------------------
------------------------------------------------------------
------------------------------------------------------------
-----------------------------------cagcgtt------------------
------------------------------------------------------------
------------------------------------------------------------
---------------------------------------------------gggtgtaat
ta---------------------------------------gctac--------------
------------aaagtaactcg-------------------------------------
---------------------------------------------------------ttt
ctg-taattaaact------atttatccact------------------caaaaagtaaa
gaagggattaccact---------------------------tttttttaaat-------
---------------------------------------aatt-----------------
-----atatt--------------------------------------------------
------------------------------------------------------------
-------a------------------g-t--t-cattt--------taa----------t
-----------gtact--------t-----gac---t----t------------------
--------aa-----------------------------------------------tac
ataa---a-ttcc------------------------cag---------------t--t-
--c-t---------------------------g--t---a-------ta-----------
-c-----------at----t---------------ta---t------ttagagaa-----
------------------------------------------------------------
----------------------------gaa-------g---agt---a--a------t-
-ttaat---t--------------------------------------------------
------------------------------------------------------------
------------------------------------------------------------
--------tt-----------------------att----a-------------------
------------------------------------------------------------
------------------------------------------------------------
------------------------------------------------------------
------------------------------------------------------------
------------------------------------------------------------
------------------------------------------------------------
------------------------------------------------------------
------------------------------------------------------------
------------------------------------------------------------
---------------------------
>hAT-N122_DR|60856
------------------------------------------------------------
------------------------------------------------------------
------------------------------------------------------------
------------------------------------------------------------
------------------------------------------------------------
------------------------------------------------------------
------------------------------------------------------------
------------------------------------------------------------
-------------------------------tcaaataattaata-agcaa---------
------------------------------------------------------------
--------taaaat---t--acttt-------------tga-------------------
------------------------------------------------------------
------------------------------------------------------------
------------------------------------------------------------
------------------------------------------------------------
------------------------------------------------------------
---------------a--------c------a----------------------------
-------------------------aagt-a-at---------c----------------
------------------------------------------------------------
------------------------------------------------------------
-------------ag------------t-------at---c------aga----------
-------aa-------------aa---------a----a-------ta-----t------
----t--------------------ta---a-------a-----t------a------c-
----a----------------------ataat-------aa----tta--------t---
------------------------------------------------------------
------t---------a------g-------taa----------t---------------
--------ta-----------a------------ta------------------------
----------gctttt-------------t-----------------------ga-----
-a---g--------t----aac-----------------tt-------------------
------------------------------------------------------------
------------------acca--------------gacac-------------------
------------------------------------------------------------
------------------------------------------------------------
------------------------------------------------------------
------------------------------------------------------------
------------------------------------------------------------
---------------------------
>hAT-N122_DR|60857
------------------------------------------------------------
------------------------------------------------------------
------------------------------------------------------------
------------------------------------------------------------
------------------------------------------------------------
------------------------------------------------------------
---------------------------------------------------cagtg----
------------------------------------------------------------
---t--------------------------------------------------------
------------------------------------------------------------
tgg--gtgtaa----------tt----------------------------ag-------
------------------------------------------------------tttca-
-----------aa------------------------gtaact-----------------
------ag------------t----t----------------------------------
-------------------act--------------------------------------
-------a---t--------------a---at----ca---------ga----------t
-----ta-----cttt--------t------c----ca---c------------------
--------aaaaa-----------------a----------gtaa-------------ag
ggat------t-g-----ctttt--------------aag---------------t----
--t-t----------t-----------a----g------a-------t------------
-a-----------gt-----------t---------------------------------
-----------------------------------------------------------g
cc--t--------------------ta---a-------a-----t------a--ct-gt-
---agg---taacagttccaagtcagagaatc---a---aa----caat-----------
------------------------------------------------------------
------------------------------------------------------------
------------------------------------------------------------
----------------------------gaattgagtcagt-----aattggtga---ag
ta-tggtgt---------------------------------------------------
------------------------------------------------------------
-----------------------------ggatgaatatggtgtcattac----------
------------------------------------------------------------
------------------------------------------------------------
------------------------------------------------------------
------------------------------------------------------------
------------------------------------------------------------
---------------------------
>hAT-N122_DR|60858
------------------------------------------------------------
------------------------------------------------------------
------------------------------------------------------------
------------------------------------------------------------
------------------------------------------------------------
------------------------------------------------------------
----------------------------------------------------agtg----
------------------------------------------ttc---------------
------------------------------------------------------------
----------------------------------------gg------------------
t-----------------------------------------------------------
-----------------------------------------------gtgc-----a-a-
-----------agta-------------------------act-----------------
------ag------------t----t-at-------------------------------
---------------------t-----------------------------------gc-
-------a------------------a----t----ta---------aa----------t
-----ta-----cttt--------t------c----c-a--t---t---a----------
------a-taaag---------------taa-t--------g-ta----a---------g
ggat-----------------tt---tt---------ta----t-----------c----
--t-t----------t-----------a----g------g-------t------------
-c-----------a-----g------tt-------aa---a------ta-----------
-------------c-a-----------------g----t-------ta--c--tt-----
----t-----a--------------ta---a--t----t-----g------a--a---c-
---------tg-----------------ccct-a-----aa----t-ac-------t---
---g-----taa------------------------at---a----a----a-----g--
------t--ctac---g------g-------t------------tct-----g----g--
------a-ta-----------a-----------att----a-------------------
----------------------------------atgtag------------aaa-----
-a---gc------------aag-------gt-----------------------------
------------------------------------------------------------
------------------------------------------------------------
------------------------------------------------------------
------------------------------------------------------------
------------------------------------------------------------
------------------------------------------------------------
------------------------------------------------------------
---------------------------
>hAT-N122_DR|60859
------------------------------------------------------------
------------------------------------------------------------
------------------------------------------------------------
------------------------------------------------------------
------------------------------------------------------------
------------------------------------------------------------
------------------------------------------------------------
------------------------------------------------------------
------------------------------------------------------------
------------------------------------------------------------
------------------------------------------------------------
----------------------------------------------tcaag---------
------------taa--------------------------tt---gaa--tt-------
--------------------a----t-atattg---------------------------
------------------------------------------------------------
-----------------------------------------------aa----------t
-----ta-----ctta--------g------t----------------------------
--------taa----------------------t---------t----------------
aagt------c-a-----c--t---------------------------------t----
--t-t----------c-----------a----g------a-------t------------
-t-----a-----a------------ct-------aa---a------tt-----------
------taa-------------at---------g----t-g------t------------
------------------------------a-------a-----t------a------c-
---at----t-------------------ttt-------aa----t-----gg---t---
---g---------------------------------t---a----a----------t--
------t---------a------g-------ttctc---agtaattc-------------
---------a-----------t------------ac----a-------------------
------------tttt-------------------cag---------------aa-----
-g---ta-------------a---------------c--tt-------------------
------------------------------------------------------------
------------------accg--------------aacac-------------------
------------------------------------------------------------
------------------------------------------------------------
------------------------------------------------------------
------------------------------------------------------------
------------------------------------------------------------
---------------------------
>hAT-N122_DR|60860
------------------------------------------------------------
------------------------------------------------------------
------------------------------------------------------------
------------------------------------------------------------
------------------------------------------------------------
------------------------------------------------------------
---------------------------------------------------cagtg----
------------------------------------------ta----------------
------------------------------------------------------------
---------------------------------------ggg------------------
t------gtaa-----------t----------------------t-----at-------
-------t----------------------------------------tac-----a-a-
-----------agta-------------------------att--ag-------------
--------------------t----t-a--------------------------------
--------------------ct-----------------------------------gt-
-------a------------------a----t----t----------aa--------a-t
-----ta-----ctta--------t------t----t-c--c---t--aa----------
------a-a---------------------t----------g-ta----ac---------
tgct------t-c-----c--tc---ttt--------ga----tt----------t----
--t-t----------t-----------g----t--------------t------------
-a--------------------------------------t------ca-----------
-------------g-a-----------------a----t-------tt--t--t------
----t-----a--------------ta---a--t----a-----t------a--c---t-
---------tgc-----------------ct--------aa-----------atgct---
---g-----ta------------------------aat---a----a----a-----t--
------t--taac---ct-------------t------------tct-----a----c--
------a-ta-----------a------------------a-------------------
--------------tcaa-----------------ttcagt------------ga-----
-a---gc------------aaa-------gtaa------tt-------------------
------------------------------------------------------------
------------------------------------------------------------
------------------------------------------------------------
------------------------------------------------------------
------------------------------------------------------------
------------------------------------------------------------
------------------------------------------------------------
---------------------------
>hAT-N122_DR|60861
------------------------------------------------------------
------------------------------------------------------------
------------------------------------------------------------
------------------------------------------------------------
------------------------------------------------------------
------------------------------------------------------------
-----------------------------------------------------gtg----
------------------------------------------ttg---------------
------------------------------------------------------------
----------------------------------------gg------------------
tg------ta-------a---tt----------------------------ag-------
-----------------------------------------------ttac-----a-a-
-----------agtaggct------------------a--act-----------------
------ag------------t----t-ac-------------------------------
---------------------t-----------------------------------gt-
------------a-------------a----c----t-----------------------
------------tttt--------t------c----t-g--c---t---g----------
------a------------------------------------ta----a---------g
ggat------t-a-----c--tt---t-------------------------ttgc----
--t-t----------t-----------t----a------t-------c------------
-t-----------a-----a------tt-------tg---at-----ta-----------
-------------c-a-----------------g----t-------ta--c--t------
----t-----a--------------ga---a--t----g-----t------a--c---g-
---------agc-----------------ctt-a-----aa----a-ac-------t---
---g-----tac------------------------ac---a----a----a-----t--
------t--caat---a------t-------c------------ttt-----g----t--
------a-ta-----------a-----------atc----a-------------------
----------------------------------attta------------gaaa-----
-a---gc------------aga-------gtaa------t--------------------
------------------------------------------------------------
------------------------------------------------------------
------------------------------------------------------------
------------------------------------------------------------
------------------------------------------------------------
------------------------------------------------------------
------------------------------------------------------------
---------------------------
>hAT-N122_DR|60862
------------------------------------------------------------
------------------------------------------------------------
------------------------------------------------------------
------------------------------------------------------------
------------------------------------------------------------
------------------------------------------------------------
---------------------------------------------------cagtg----
------------------------------------------ttg---------------
------------------------------------------------------------
----------------------------------------ag------------------
tt------ta-------a---t--------------------------------------
------------------------------------------------------------
------------------------------------------------------------
------------------------------------------------------------
------------------------------------------------------------
------------------------------------------------------------
-----------------------------------------t---c---g----------
------a-taaag---------------tga-----------------------------
agat------t-a-----c--tt---tt---------ta----c-----------t----
--t-c----------a-----------c----ag----ta-------c------------
-a-----------a-----g------tt-------aa---t------ta-----------
-------------c-a-----------------g----t-------ta--t--t------
----t-----t--------------tg---c--t----g-----t------a--a---g-
---------t--------------------------------------------------
---------att------------------------gt---a----a----a-----t--
------t--caac---a------g-------t------------ttt-----c----t--
------g-ta-----------a-----------ttt----a-------------------
----------------------------------atttag------------aga-----
-a---aa------------tgagt------taa------tt-------------------
------------------------------------------------------------
------------------------------------------------------------
------------------------------------------------------------
------------------------------------------------------------
------------------------------------------------------------
------------------------------------------------------------
------------------------------------------------------------
---------------------------
>hAT-N122_DR|60863
------------------------------------------------------------
------------------------------------------------------------
------------------------------------------------------------
------------------------------------------------------------
------------------------------------------------------------
------------------------------------------------------------
------------------------------------------------------------
------------------------------------------------------------
------------------------------------------------------------
--------------------------------cagtgtttgg----------------t-
----------gt---------------------------------t---aca--------
----------------------------------------------------------a-
-----------agt-------------------------aact-----------------
------at------------t---------------------------------------
--------------------------------------------------------ttag
--------------------------t----t----ca---------aa----------a
-----ta-----ctta--------t------c----------------------------
---------caac---------------g-aaaca-----aagta-------------gg
ggat------t-t-----c-ttt---tca-------------------------------
------------------------------------------------------------
------------------tg------tttaggt--aa---t-----ttg-----------
-----------------------------------------------a--t--t------
----a-----c--------------ag---t--c----a-----t------a--c---t-
---------tgg-----------------cat----a--aa----tactg------t---
---a-------------------------------caa--ta----a----------t--
------t--caac---a------g--------------------ttc----tg----t--
------a-ta-----------a-----------atc----a-------------------
----------------------------------atacaga------------aa-----
-a---g------------------------------------------------------
------------------------------------------------------------
------------------------------------------------------------
------------------------------------------------------------
------------------------------------------------------------
------------------------------------------------------------
------------------------------------------------------------
------------------------------------------------------------
---------------------------
>hAT-N122_DR|60864
------------------------------------------------------------
------------------------------------------------------------
------------------------------------------------------------
------------------------------------------------------------
------------------------------------------------------------
------------------------------------------------------------
------------------------------------------------------------
------------------------------------------------------------
------------------------------------------------------------
------------------------------------------------------------
------------------------------------------------------------
------------------------------------------------------------
------------gt-------------------------aatt-----------------
------ag------------g----t----------------------------------
-------------------act-----------------------------------gt-
-------t------------------a----t----ta---------aa----------g
-----ga-----ctta--------t------a----c-actg---a--------------
--------aaata-----------------aag----------ta----aa---------
tgat------t-a-----c--tg---tt---------ca----------------t----
-tt-t----------t-----------a----g------g-------g------------
-aa----------------t------tt-------aa---t------ga-----------
-------------c-a-----------------g----t-------cc--t---------
----t-------------------tta---a--t----a-----t------a--c---t-
---------tg------------------cctta-----aa---------------t---
actt-----t------------------------aaat---a----a----a-----t--
------t--caac---a------t--------------t-----tct-----g----a--
------a-ta-----------a-----------atc----a-------------------
----------------------------------attagcatagtacaaaa--ta-----
-t-ttga------------aga-------ataa---ttcttaatcacaata---------
------------------------------------------------------------
-------------atattattgaatatta-------aataatatgttttattataaagct
a--------------------------t--------------------------------
------------------------------------------------------------
--catgtttggctcatatttaa-----caaattaattcaatttctgttgtgca-------
------------------------------------------------------------
------------ttgatatttataagta--------------------------------
---------------------------
>hAT-N122_DR|60865
------------------------------------------------------------
------------------------------------------------------------
------------------------------------------------------------
------------------------------------------------------------
------------------------------------------------------------
------------------------------------------------------------
---------------------------------------------------cagtg----
------------------------------------------tg----------------
------------------------------------------------------------
---------------------------------------ggg------------------
t------gtaa-----------t----------------------t-----ag-------
-------t----------------------------------------tac-----a-a-
-----------agca-------------------------acc--tc-------------
--------------------t----t-a--------------------------------
--------------------ct-----------------------------------gt-
-------a------------------a----t----t----------ca--------a-t
-----ta-----ctta--------a------c----c-a--t---t--ga----------
------a-aaaa--------------------g--------t-ta----ag---------
ggat------t-a-----c--tg---at---------ta----tt----------t----
--t-t-------------------------------------------------------
------------------------------------a--ct------tt-----------
-------------c-a-----------------t----t-------ta-aa--t------
----t-----a--------------aa---a--t----a-----t------a--c---t-
---------tgc-----------------ctt-------aa-----------aaact---
---g-----aa------------------------aat---a----a----a-----t--
------t--caac---a------g-------t------------tct-----g----t--
------a-ta-----------c------------------aagtctcttattgttata--
-------atattttttca-----------------tgaagg------------tc-----
-a---tt------------aag-------atga------ttgcacct-------------
--------------------aatcaa--aaatgta-gtcaatgca-------gtatattt
tatgtgtgg---------------------------------------------------
------------------------------------------------------------
------------------------------------------------------------
-------------aatatgttgtggctttgaaac--------------------------
----------attaaatgttttgagtaat---taaagagtagagtaattag-----agta
accaaattacttttcagacatagtaa-tta------------------------------
-------taaatgt-------------
>hAT-N122_DR|60866
------------------------------------------------------------
------------------------------------------------------------
------------------------------------------------------------
------------------------------------------------------------
-------gtttgacattta-----------------------------------------
------------------------------------------------------------
-------------------------------------------------------aaaat
g---------aaag--------------actaaa-------agtt---------------
--------------aat-------------------------------------------
------------------------------------------------------------
---------------------ttc----------------tatttt--------------
------------------------------------------------------------
-----------tctat---------------------c-catt-gag----at-------
--------------------t----t-gtgt-----------------gga---------
----cgtttat-------tatt--------gag-tc-------------------ccct-
-------a------------------a----t----ta---------aa----------t
-----ta-----ttt---------------------------------------------
---------------------------------ca-------------------------
aagt------t-a-----c------------------------a-----------t----
--t-t----------c-----------a----g------a-------c------------
------------------------gagt-------ta---t------tat----------
-------aa-------------aa---------t----t-------aa-----t------
----t--------------------aa---a-------a-----------at------t-
---gat---t--------------------tt-------aa----caa--------t---
------------------------------------at---a----a----------t--
------t---------a------g-------taa--------------------------
------t-ta-----------a------------tt------------------------
-----------gcact-------------------tttaaa------------g------
------t------------att--------------t--ac-------------------
------------------------------------------------------------
------------------cca----------------acact------------------
------------------------------------------------------------
------------------------------------------------------------
------------------------------------------------------------
------------------------------------------------------------
------------------------------------------------------------
---------------------------
>hAT-N122_DR|60867
------------------------------------------------------------
-----ta-----------------------------------------------------
-tttaca-aagtaa----------------------------------------------
------ctagt------tactgtaat----------tatatt---actttttg------c
ag-gtaaagtaagagattac------------ttttcattttcagg-taat---ttaat-
------tacattta----------------------------------------------
------------------------------------------------------------
------------------------------------------------------------
------------------------------------------------------------
------------------------------------------------------------
t------ttagaat----------------------------------------------
------------------------------------------------------------
------------------------------------------------------------
------------------------------------------------------------
------------------------------------------------------------
------------------------------------------------------------
------------------------------------------------------------
------------------------------------------------------------
------------------------------------------------------------
------------------------------------------------------------
------------------------------------------------------------
------------------------------------------------------------
------------------------------------------------------------
------------------------------------------------------------
------------------------------------------------------------
------------------------------------------------------------
------------------------------------------------------------
------------------------------------------------------------
------------------------------------------------------------
------------------------------------------------------------
------------------------------------------------------------
------------------------------------------------------------
------------------------------------------------------------
------------------------------------------------------------
------------------------------------------------------------
------------------------------------------------------------
---------------------------
>hAT-N122_DR|60868
------------------------------------------------------------
------------------------------------------------------------
------------------------------------------------------------
------------------------------------------------------------
------------------------------------------------------------
------------------------------------------------------------
------------------------------------------------------ta----
------------------------------------------tat---------------
------------------------------------------------------------
----------------------------------------ag------------------
ta------t---------------------------------------------------
-----------------------------------------------gtat-----a-a-
-----------aataag--------------------g--tgt-----------------
------ca------------t----t-ag-------------------------------
---------------------t-----------------------------------tt-
-------gaa--acattttgt---gtt----t----tg---------tg----------t
--------------tt--------c------a----c-t--a---a---aatg-------
-----------ta---------------aagaa--------t-ta----a---------g
agtt------c-a-----t--tt---t----------------------tattgtc----
--t-a----------t-----------g----a------g-------t------------
-a-----------a-----t------ta-------aa---tta----ct-----------
-------------t-a-----------------g-------------a--g--tacat--
----t--------------------ag---a--t----a-----a------a--a---a-
---------tgtatttaa-----atacaattg-t-----aa----t-ca-------g---
---g-----taa------------------------at---a------------------
-------------------------------g------------taa-----t----t--
------a-gt-----------a-----------att----a-------------------
----------------------------------attactt---------ttatg-----
-a---ag------------caa-------ctaa---------------------------
---------------------cctaaca--------------------------------
------------------------------------------------------------
------------------------------------------------------------
------------------------------------------------------------
------------------------------------------------------------
------------------------------------------------------------
------------------------------------------------------------
---------------------------
>hAT-N122_DR|60869
------------------------------------------------------------
------------------------------------------------------------
------------------------------------------------------------
------------------------------------------------------------
------------------------------------------------------------
------------------------------------------------------------
------------------------------------------ttta------aaga-aa-
-------gctaaaa--------------gtctgt-------gtttg-act----------
------------caaatat-----------aacaaatgaaaa---a--------------
-------------------------------------aatat------------------
g------tata----------tt--------------------tct-----g--------
-------ttgtc------------------------------------tat---------
------------tca--------------------------tt---gag--ac-------
------------------------------------------------------------
------agtagt-------act--------tag-t-------------------ctaga-
-------a------------------a----t----tc---------ag------ttt--
------------ctta--------t------t----------------------------
--------gag-----------------t-a-at---------c----------------
aaat------t-a-----c--t---------------------------------t----
--t-t----------c-----------a----g------t--------------------
------------------------------------------------------------
-----------------------a---------a----c-t------a-----t------
----a--------------------aa---a-------g-----t------a------a-
---t--------------------------------------------------------
-------------------------------------t---a----at--------at--
------a---------a------t------------------------------------
------------------------------------------------------------
------------------------------------------------------------
------------------------------------------------------------
------------------------------------------------------------
------------------------------------------------------------
------------------------------------------------------------
------------------------------------------------------------
------------------------------------------------------------
------------------------------------------------------------
------------------------------------------------------------
---------------------------
>hAT-N122_DR|60870
-------------------------------------------------cattgttgggt
gtaatta-----------------------------------------------------
-gttaca-aagtaa----------------------------------------------
------ctagt------tactgtact----------tagatt---acttttcagctgaa-
-----agagtaagggattgc------------tttttattttcagg-taat---taaat-
------tacagttact----------tataatg----tacgtg-tttaagtat-tgttca
------------------------taaattc-----aacagttc-tggat-caatc-aat
----taag--agaagcgaa---------------gtaattaattt---------------
------atcaattagatt-------------aaatacgcttgaga-aactatgaa-----
-gagaaagtcagatgt---aaacatggttgg-----tattcaatattttgtcatttc---
t------ttaaaat---g--ttt---------------tgtgttttgatacatataatg-
------tttat-----aattcttaaagtgttacatttttaa-taaagcta-----aa-a-
-----------tgtcctgtttg---gc-tca--------gatttaaaga--at-------
-----------------gaaa----t-gagttcagtcgg-----------------ag--
-----tttagtttac----tttatggcattgag-atttaa--atgtagattattacata-
-------a------------------a----g----a----------tt--------t-a
-----ta-----tgca--------t------t----------------------------
-------------------------gagt-a-ac---------tg---------------
-agt------t-a-----c------------------------t-----------t----
--c-t----------a----------at----t------a-------c------------
-a-----c-----ag------------t-------aa---t------tca----------
-------aa-------------at---------g----t-------aa-----t------
----t--------------------ta---a-------a-----t------a------c-
---ta-----------------------tttt-------aa----tga--------t---
---g---------------------------------c---a----a----------t--
------t--------------------------a----------g---------------
--------ta-----------a------------tt------------------------
----------actttt-------------------tt----------------aa-----
-a---gt------------a----------------------------------------
------------------------------------------------------------
------------------accc--------------aacactg-----------------
------------------------------------------------------------
------------------------------------------------------------
------------------------------------------------------------
------------------------------------------------------------
------------------------------------------------------------
---------------------------
>hAT-N122_DR|60871
------------------------------------------------------------
------------------------------------------------------------
------------------------------------------------------------
------------------------------------------------------------
------------------------------------------------------------
------------------------------------------------------------
---------------------------------------------------cattg----
------------------------------------------tt----------------
------------------------------------------------------------
---------------------------------------ggg------------------
t------gtaa-----------t----------------------t-----ag-------
-------t----------------------------------------tat-----g-a-
-----------agtg-------------------------acg--ag-------------
--------------------t----t-a--------------------------------
--------------------at-----------------------------------gt-
-------a------------------a----t----c----------aa--------a-t
-----ta-----cttt--------a------a----c-a--c---t--aa----------
------a-aaaa---------------gt-a-t-a------g-ta----ac---------
ggat------t-a-----cactt---tt---------ca----t-----------t----
--t-t----------t-----------a----g------g-------t------------
-g-----------at----t-------t-------ag---c------ta-----------
-------------c-a-----------------g----t-------ta-ct--t------
----t-----a--------------ta---a--t----a-----t------a--c---t-
---------tgc-----------------ctt-------aa-----------atact---
---g-----tt------------------------aat---a----a----a-----t--
------g--aaac---t------g-------t------------tct-----a----g--
------a-ta-----------a------------------a-------------------
--------------tcaa-----------------ttcaga------------ga-----
-a---ac------------aga-------gtaa---------------------------
------------------------------------------------------------
------------------------------------------------------------
------------------------------------------------------------
------------------------------------------------------------
------------------------------------------------------------
------------------------------------------------------------
------------------------------------------------------------
---------------------------
>hAT-N122_DR|60872
------------------------------------------------------------
------------------------------------------------------------
-----------------ttaat--------------------------------------
-----------------aaaactaaa---------aggcctt---gtt------------
-----tgactaagatatactgcagaga-----attgcatgtttaatttata---attttt
tttgca-----ttgatatacatgta--------------ttttaattagattt-t-----
-------aattttaattaaatgattt----------------------------------
------------------------------------------------------------
--------caaagtaataaaaaataacgattaataataatga---taataa---------
taagta------------attaattcgtttt-acatgttg-g------------------
t------gtga-----------t----------------------t-----ag-------
-------t----------------------------------------tac-----a-a-
-----------agta-------------------------gta--t--------------
------------------------------------------------------------
------------------------------------------------------------
------------------------------------------------------------
-------------------------------c----c-a--c---a--a-----------
------a-aaaa---------------gt-t-a-a------g-ta----ag---------
ggat------t-a-----c--tt---tt---------ca----t-----------t----
--t-t----------a-----------a----g------g-------t------------
-a-----------at----c-------t-------aa---t------ta-----------
-------------c-a-----------------g----t-------ta--c--t------
----t-----a--------------ca---a-----------------------------
------------------------------------------------------------
------------------------------------------------------------
------------------------------------------------------------
------------------------------------------------------------
------------------------------------------------------------
------------------------------------------------------------
------------------------------------------------------------
------------------------------------------------------------
------------------------------------------------------------
------------------------------------------------------------
------------------------------------------------------------
------------------------------------------------------------
------------------------------------------------------------
---------------------------
>hAT-N122_DR|60873
------------------------------------------------------------
------------------------------------------------------------
------------------------------------------------------------
------------------------------------------------------------
------------------------------------------------------------
------------------------------------------------------------
---------------------------------------------------cagtg----
------------------------------------------tt----------------
------------------------------------------------------------
---------------------------------------ggg------------------
t------gtaa-----------t----------------------t-----ag-------
-------t----------------------------------------tac-----a-a-
-----------agta-------------------------act--ag-------------
--------------------t----t-a--------------------------------
--------------------tc-----------------------------------gc-
-------a------------------a----t----t----------ag--------a-t
-----ta-----ctaa--------t------c----t-g--a------------------
------a-aaaa---------------gt-a-a-a------g-ta----ag---------
ggat------t-a-----c--tt---ga---------aa----t-----------t----
--g-t----------t-----------a----t------g-------t------------
-a-----------at----t-------t-------at---g------ta-----------
---------------a-----------------g----t-------tt--c--t------
----t-----a--------------ta---a--t----t-----t------a--c---t-
---------tgc-----------------ctt-------aa-----------atact---
---g-----ta------------------------aa-----------------------
---------aaat---a------g-------t------------tct-----g----g--
------a-tt-----------a------------------a-------------------
--------------tcaa-----------------ttcaga------------aa-----
-t---gt------------aat-------tcaa------aatat----------------
----------------------------------------------------aatataca
aatatcttt--------tggag--------------aataat------------------
-------------tgtat-----------t------------------------------
-tttcagctaaata-------------------------tttgaacatgctt---aagaa
acaatgaat----taagtcaga--------------------------------------
--------------atttaatgaca-----------------------------------
-------------ctatatggcatgt----------------------------------
---------------------------
>hAT-N122_DR|60874
------------------------------------------------------------
------------------------------------------------------------
------------------------------------------------------------
-----------------------------------cagttttgttattagtt--------
---acaaagtgaatagttact---------------------------------------
------------------------------------------------------------
---------------------------------------------------taattaaat
tact-------------------------------------ttctt--------------
----gc-------agattt-----------------------------------------
------------------------------------taaggg----------------at
tgcatttttagat----a--atttta-----------------------ttag-------
---------------------------------------------tttttgta-----a-
-----------gctt------------------------tatt-------gatta-----
-----cag-t----------t----tgatac-----------------------------
------------------tgttcat-----aa-------------------------at-
-----ggatta---------------a----tccgtta---------ag--------a--
-----gaagcagatta--a-----tt-----ca---t----c-tatc-aagtagatt---
--ctagacaaatcatgaa-tattcatggcaaaata-----tggtatg----------acg
agat-----ttga-----t-gtc---ttg--------------tg----------t----
--t-t----------t-----g-----a--------t--a-------c------------
-a----t------atgtcttaaat--tt-------atta-t-----ttac----------
---------------att---------------g----t-----t-ta--t-attta-t-
----t-----tt-------------ta---aa-ttcata----ct----aaag-c---t-
-aaaat--gtgc---------------tgttt-------ga---------------t---
---------------------------------cagatttaa----aga--a-----t--
------t--taatt--t------g-t-----tt---------------------------
------------------------------------------------------------
------------------------------------------------------------
-a---gt---------------------------ttc--ttttgt---------------
------------------------------------------------------------
------------------at--atgt----------ggcattgagatttaca--------
------------------------------------------------------------
------------------------------------------------------------
------------------------------------------------------------
------------------------------------------------------------
------------------------------------------------------------
---------------------------
>hAT-N122_DR|60875
------------------------------------------------------------
------------------------------------------------------------
------------------------------------------------------------
------------------------------------------------------------
------------------------------------------------------------
------------------------------------------------------------
------------------------------------------------------------
------------------------------------------------------------
------------------------------------------------------------
--------------------------------------tgag------------------
tgt------------------------------------------------ag-------
----------------------------------------------------------a-
---------------------------------------tgta--------gt-------
--------------------g----c-atttat---------------------------
------------------------------------------------------------
------------------------------------------------------------
------------------------------------------------------------
----------acg------------------------------tt-------------aa
a-ct------tca-------gtg--------------tt----------------t----
--a-t----------c-----------a-----------ag------t------------
-a-----------at-----------tc-------aa---t----aacatat--------
------tgagcactga-----------------g----t-------ta-----t------
--ttt--------------t-----cg---a-------a-----t------a-----tt-
g--------tac-----------------ttt-------aa---------------tac-
-----------------------------------------a----a----------t--
------tgt-------a----t-g--------------------ctg-------------
--------ta-----------------------att----ata-----------------
---------------------------------act------------------------
------------------------------------------------------------
------------------------------------------------------------
------------------------------------------------------------
------------------------------------------------------------
------------------------------------------------------------
------------------------------------------------------------
------------------------------------------------------------
------------------------------------------------------------
---------------------------
>hAT-N122_DR|60876
------------------------------------------------------------
------------------------------------------------------------
------------------------------------------------------------
------------------------------------------------------------
------------------------------------------------------------
------------------------------------------------------------
------------------------------------------------------------
------------------------------------------------------------
------------------------------------------------------------
------------------------------------------------------------
------------------------------------------------------------
------------------------------------------------------------
------------------------------------------------------------
------------------------------------------------------------
------------------------------------------------------------
------aa------------------ag---tg---ta---------aa----------t
-----------tagtgt-------t-----------------------------------
---------aagc-----------------a-attg-------ta-------------aa
atat--------------c--ctg-------------------------------t----
--t-t----------t------c----a-----------a-t-----tt----------t
ta-----------ag--------------------ag---c------tta----------
---------------------------------a--ttt-------ca-gt--t------
----t--------------------ta-gca-ttat--agag-tt---a--a------t-
---------tgg----------------atttaa-----ag----tggtagagtagt---
---g-------------------------------aat---a----gc---------t--
------t---------a----t---------tga------------------g-------
----aaacta-----------a-----------gct----act-----------------
------------tttt------------------attttaa----------caca-----
-a---gtag----------aaa----ttagtaa------tt-------------------
------------------------------------------------------------
-------------aaactactttttg----------agtaact-----------------
------------------------------------------------------------
------------------------------------------------------------
------------------------------------------------------------
------------------------------------------------------------
------------------------------------------------------------
---------------------------
>hAT-N122_DR|60877
------------------------------------------------------------
------------------------------------------------------------
------------------------------------------------------------
------------------------------------------------------------
------------------------------------------------------------
------------------------------------------------------------
------------------------------------------------------------
------------------------------------------------------------
------------------------------------------------------------
------------------------------------------------------------
---------------------tt----------------------------ga-------
-----------------------------------------------gtac---------
----------------------------------------tta-----------------
------ag------------t----t-gc-------------------------------
---------------------t-----------------------------------tt-
-------t------------------c----a----ga---------ca----------t
a----------------------------------------------taatta-------
------a-aaaag---------------ta--------------a----a---------g
gggt------t-a-----c--tt---tt---------ca----t----------------
--t-a----------t-----------a----a-----gt-------t------------
-a-----------c-----t----------------------------------------
------------------------------------------------------------
----t-----a--------------ta---a--t----g-----c------a--c---t-
---------aa-----------------cctt-g-----ca----g-gc-------t---
---t-----tac------------------------at---a----a----a-----t--
------t--caac---a------g-------t------------tct-----a----t--
------a-ta-----------g-----------agc----a-------------------
----------------------------------attcac------------aga-----
-a---gc------------tga-------ggta------tctatatcaag----------
-----------------atgattgaatggattaaaagcatatgctattatgaaatattgt
g-----------ctttgaaatgtttt------gatagatataatgttt------------
---------------------------tattattttaataag------------tattta
tttcataaag--------------------------------------------------
---------caaaaaggtca----------------------------------------
-------------------------tgtttggcttatatttaaataaat----taaattt
ataagttatattttctat------------------------------------------
---------------------------
>hAT-N122_DR|60878
------------------------------------------------------------
------------------------------------------------------------
------------------------------------------------------------
------------------------------------------------------------
------------------------------------------------------------
------------------------------------------------------------
------------------------------------------------------------
------------------------------------------------------------
------------------------------------------------------------
------------------------------------------------------------
------------------------------------------------------------
-----------------------------------------------ttac-----a-a-
-----------agta-------------------------act-----------------
------ag------------t----t-ac-------------------------------
---------------------t-----------------------------------gt-
-------a------------------a----t----ta---------ga----------t
-----ta-----cttt--------t------t----t-t--c---t--------------
--------ttaa------------------aag--------g-ta----atctaa----a
ggat------t-a-----t--tt---tt---------ct----at---------------
--t-t----------t-----------t----a------g-------t------------
-g-----------g-----t------at-------aaa-gt------ta-----------
-------------c-t-----------------g----t-------ag--t--ta-----
--------------------------c---at-t----a-----c------t--t---t-
---------tgg-----------------ctg-t-----aataact-tt-------t---
---t-----tgtagta--------------gtgcaatt---t----a----t-----t--
------a--caa----------------------------------a-----g----t--
------a-cc-----------t-----------agt----t-------------------
----------------------------------actgta------------atc-----
-a---ga------------tta-------ctta------ttg------------------
------------------------------------------------------------
----------------------------------------ctgtaaaaaa----------
------------------------------------------------------------
------------------------------------------------------------
------------------------------------------------------------
------------------------------------------------------------
------------------------------------------------------------
---------------------------
>hAT-N122_DR|60879
------------------------------------------------------------
------------------------------------------------------------
------------------------------------------------------------
------------------------------------------------------------
------------------------------------------------------------
------------------------------------------------------------
------------------------------------------------------------
------------------------------------------------------------
------------------------------------------------------------
------------------------------------------------------------
------------------------------------------------------------
------------------------------------------------------------
------------------------------------------------------------
------------------------------------------------------------
------------------------------------------------------------
-------------------------------t----t----------ta-----------
-----ca----gtttg--a-----tc----------------------------------
------------------------------------------------------------
-agta---attaa-------ttt--------------ag----------------t----
--t-c----------t------g----a----a------g-------t------------
-a-----------ac-----------tt-------ac---t------caa----------
c--------------a------ct---------g----t-------aa-----t------
----t--------------------aa---t-gt----a----at----tgaaac---t-
-------tttcc--------------attgaa-------aa---------------t---
---------t-------------------------tag---a----g----------t--
-----a----------a------g-------gga-----------------------t--
--------tg-----------ct------------t----ttc-----------------
----------------------------------attttta-------------------
-a---at------------aa---------------t--t--------------------
------------------------------------------------------------
------------------------------------------------------------
------------------------------------------------------------
------------------------------------------------------------
------------------------------------------------------------
------------------------------------------------------------
------------------------------------------------------------
---------------------------
>hAT-N122_DR|60880
------------------------------------------------------------
------------------------------------------------------------
------------------------------------------------------------
------------------------------------------------------------
------------------------------------------------------------
------------------------------------------------------------
---------------------------------------------------cagca----
------------------------------------------tt----------------
------------------------------------------------------------
---------------------------------------ggg------------------
t------gtaa-----------t----------------------t-----ag-------
-------t----------------------------------------tac-----a-a-
-----------agta-------------------------acg--ag-------------
--------------------t----t-a--------------------------------
--------------------ct-----------------------------------gt-
-------a------------------a----t----t----------aa--------a-t
-----ta-----tttt--------c------c----a-c--t---g--aa----------
------a-aaat----------------t-a----------g-tt----ac---------
tttt------a-a-----t--tg---tta--------ga----tc----------a----
--t-t----------c-----------a--------------------------------
-a--------------------------------------t------ta-----------
-------------t-a-----------------g----t-------aa--c--t------
----t-----a--------------ta---a--t----t-----a------a--t---t-
---------t-----------------------------aa-----------atgct---
---g-----ta------------------------ttt---a----t----t-----t--
------t--aaat---gc-------------tgtat--t---tgaca-----g----t--
------a-ta-----------a------------------a-------------------
--------------tcaa-----------------ctcaga------------ga-----
-a---gc------------ata-------gaaa------tt-------------------
------------------------------------------------------------
------------------------------------------------------------
------------------------------------------------------------
------------------------------------------------------------
------------------------------------------------------------
------------------------------------------------------------
------------------------------------------------------------
---------------------------
>hAT-N122_DR|60881
------------------------------------------------------------
------------------------------------------------------------
------------------------------------------------------------
-----cagagttggg--tttgatg----------ggttatta---gttactgt-------
------------------------------------------------------------
-------------------------------------------aattaaa----------
-----------------------ctacttttcc--------aattgatga-ttgta-aa-
-----taagtaagg--------------gattaa------tgttca-tttt---------
------------taggtta-------g---------------------------------
------------------------------------------------------------
--------taa----------ttaaag-----------gtacttgt-----a--------
-------ttgta----------------------------------cttttt--cta-t-
-----------tgt--------------act--------catt---aag--at-------
--------------------t----t-ataggaat-------------------------
--tttatgtagt-------att--------aag---------------------------
---------------------------------------------------tca---g-t
-----ta-----cttt------agt-----------------------------------
---------ag-----------------t-g-at---------c----------------
aaat------a-a-----t--t---------------------------------t----
--t-t----------c-----------a----g------a-------t------------
-a-----t-----a------------gt-------aa---t------a------------
-------gaa------------aa---------g----t-t------a-----t------
----t--------------------ta---a-------a-----t------a------c-
---aat-agt-------------------ttt-------aa----tt---agg---c---
---a---------------------------------a---a----t----------t--
------a---------a------a-------tat----------t---------------
--------tt-----------t------------tg----a-------------------
------------agaa-------------------actt---------------a-----
-g---cc------------aa---------------------------------------
------------------------------------------------------------
-------------aactg------------------------------------------
------------------------------------------------------------
------------------------------------------------------------
------------------------------------------------------------
------------------------------------------------------------
------------------------------------------------------------
---------------------------
>hAT-N122_DR|60882
------------------------------------------------------------
------------------------------------------------------------
------------------------------------------------------------
---------------------------------------------gtcactgt-------
------------------------------------------------------------
-------------------------------------------aattaaa----------
-----------------------ctacttttac---------actgaaaa-ttgta-ca-
-----aaagtaagg--------------gattac------tgttca-tttt---------
------------taggtta-------a---------------------------------
------------------------------------------------------------
-------ttaa----------ttatag-----------gtatttgt-----a--------
-------ttgta----------------------------------ctt-----------
------------------------------------------------------------
------------------------------------------------------------
------------------------------------------------------------
------------------------------------------------------------
------------------------------------------------------------
------------------------------------------------------------
------------------------------------------------------------
------------------------------------------------------------
------------------------------------------------------------
------------------------------------------------------------
------------------------------------------------------------
------------------------------------------------------------
------------------------------------------------------------
------------------------------------------------------------
------------------------------------------------------------
------------------------------------------------------------
------------------------------------------------------------
------------------------------------------------------------
------------------------------------------------------------
------------------------------------------------------------
------------------------------------------------------------
------------------------------------------------------------
------------------------------------------------------------
------------------------------------------------------------
---------------------------
>hAT-N122_DR|60883
------------------------------------------------------------
------------------------------------------------------------
------------------------------------------------------------
---------------------------------------------------t--------
---------taataga--------------------------------------------
------------------------------------------------------------
------------------------------------------------------------
--------tttaat--------------ta-----------gttta-att----------
------------tgtct-------------------------------------------
------------------------------------------------------------
------------------------------------------------------------
-------------------------------------------------at---------
------------gca--------------------------tt---gag--at-------
--------------------t----c-a-tggggatt-----------------------
---ttaaacagc-------att--------ggg-a-------------------gcggt-
-------g----------------------------------------------------
-----at-----taaa--------t------t----------------------------
--------gac-----------------t-a-aaa-----caag----------------
tgat------t-a-----c--a---------------------------------t----
--t-t----------c-----------a----g------a-------c------------
-a-----t-----g------------ctaa----------t------taa----------
------aa--------------aa---------g----t-t------g-----c------
----t--------------------ta---a-------a-----t------a------c-
---aa----t-------------------tgt-------ga----t-----aa---t---
---t---------------------------------t---a----at------------
------t---------a------g-------ta---------------------------
------------------------------------------------------------
------------------------------------------------------------
------------------------------------------------------------
------------------------------------------------------------
------------------------------------------------------------
------------------------------------------------------------
------------------------------------------------------------
------------------------------------------------------------
------------------------------------------------------------
------------------------------------------------------------
---------------------------
>hAT-N122_DR|60884
------------------------------------------------------------
------------------------------------------------------------
------------------------------------------------------------
------------------------------------------------------------
------------------------------------------------------------
------------------------------------------------------------
------------------------------------------------------------
------------------------------------------------------------
------------------------------------------------------------
------------------------------------------------------------
------------------------------------------------------------
------------------------------------------------------------
----------------------------------------aca-----------------
------aa------------t----t-at-------------------------------
---------------------a-----------------------------------at-
-------a------------------a----t----ta---------ca----------t
t-----t-----attt--------t------c----t-g--c---t---a----------
------a-aaaa------------------------------------------------
gaag------t-a-----c--tg---tt---------ca----t-----------t----
--t-t----------t-----------a----g------g-------t------------
-a-----------a-----t------ta-------ag---t------ta-----------
-------------c-a-----------------g----t-------ta--g--t------
----t-----a--------------ta---a--t----a-----t------a--c---t-
---------ta-----------------cctt-c-----a--------------------
---------------------------------------------------a-----t--
------t--gaac---a------g-------t------------tct-----g----t--
------a-ta-----------a-----------atc----a-------------------
----------------------------------gttcag------------acg-----
-a---gc------------tga-------gaaa------tt-------------------
------------------------------------------------------------
------------------------------------------------------------
------------------------------------------------------------
------------------------------------------------------------
------------------------------------------------------------
------------------------------------------------------------
------------------------------------------------------------
---------------------------
>hAT-N122_DR|60885
------------------------------------------------------------
------------------------------------------------------------
------------------------------------------------------------
------------------------------------------------------------
------------------------------------------------------------
------------------------------------------------------------
---------------------------------------------------cggtg----
------------------------------------------ttg---------------
------------------------------------------------------------
----------------------------------------ag------------------
tt------ga-------a---tt----------------------------at-------
-----------------------------------------------ttgc-----a-a-
-----------agta-------------------------att-----------------
------ac------------t----t-gc-------------------------------
---------------------t-----------------------------------gt-
-------a------------------a----c----tt---------aa----------t
-----tt-----ctta--------t------t----t-g--c---t---g----------
------g-aaaag---------------tgaaa--------g-aa----a---------a
ggat------t-a-----c--tt---tt---------ca----t-----------t----
--t-t----------t-----------a----g------a-------t------------
-a-----------a-----t------ta-------aa---c------ta-----------
-------------c-a-----------------g----t-------ta--t--t------
----t-----a--------------ta---a--t----g-----t------a--c---t-
---------tc-----------------ccct-a-----ag----taat-------c---
---c-----act------------------------at---a----t----a-----g--
------t--gaac---a------g-------t------------tat-----g----t--
------a-ta-----------t-----------atc----a-------------------
----------------------------------cttcag------------aga-----
-a---gc------------agagg--acaataa------ttgaagtcag-----------
------------------------------------------------------------
----------------aaattcat------------------------------------
------------------------------------------------------------
------------------------------------------------------------
------------------------------------------------------------
------------------------------------------------------------
------------------------------------------------------------
---------------------------
>hAT-N122_DR|60886
------------------------------------------------------------
------------------------------------------------------------
------------------------------------------------------------
-------------------------------------gtgcc---attgctt--------
---------tgaaaggcttt-----------------gtgttttgatgcat---gtaatg
tt---------tcacttttct-------------------------taac----------
---------------------------------tattacat-tttt------aata-aa-
-------gctaagg--------------gc-----------attta-aat----------
------------ttaaagt-----------a--------tta---a--------------
-------------------------------------aagag------------------
t------ttaa----------tt--------------------gga-----a--------
-------ctgtc------------------------------------tat---------
------------gca--------------------------tt---gac--at-------
--------------------t----t-a-catggatt-----------------------
---taagttagt-------att--------ggg-t-------------------------
------------------------------------------------------------
------------------------------------------------------------
----------------------------------------taat----------------
tcat------t-a-----a--a---------------------------------a----
--t-c----------c-----------t----t------a-------t------------
-t-----t-----a------------gaaatc---at---t------taa----------
------aa--------------aa---------g----t-a------a-----t------
----t--------------------tg---a-------a-----t------a------c-
---aa----t-------------------ttt-------aa----t-----tg---t---
---g---------------------------------t---a----at------------
------a---------a------g-------taa----a-----t---------------
---------------------a-------a----t-----c-------------------
------------actt-------------------ttt----------------a-----
-a---gt------------ga---------------c--ca-------------------
------------------------------------------------------------
------------------ctca--------------a-----------------------
------------------------------------------------------------
------------------------------------------------------------
------------------------------------------------------------
------------------------------------------------------------
------------------------------------------------------------
---------------------------
>hAT-N122_DR|60887
------------------------------------------------------------
------------------------------------------------------------
------------------------------------------------------------
------------------------------------------------------------
------------------------------------------------------------
------------------------------------------------------------
------------------------------------------------------------
-----------------------------------------atttg--------------
----tc------------------------------------------------------
-------------------------------ag-caatggca----------------ca
tgc----ctgag------------------------------------------------
----------------------------------------------------------a-
-----------aac-------------------------aatg-----------------
------ag------------a----t----------------------------------
-------------------------------------------------------aggtg
a-----------------------------------------------------------
------------------------------------------------------------
---------------------------------------tttgtc-------------aa
tatt------t-g-----c-a--------------------------------------g
tgtgtga--------------------a----a----t-a-------tggtgcttattgt
ga-----a-----atgt--t------tcagggt--aa---t-----ttaatt--------
--------a----t-g-----------------g----t-------ta--c--t------
----t-----a--------------ta---a--t----a-----t------a--------
-----------------------------ctt----a--aa----tactg------t---
---a-------------------------------cat--ga----a----------t--
------t--caac---a------g--------------------ttc----tg----t--
------a-tc-----------a-----------atc----a-------------------
----------------------------------gtacaga------------ga-----
------------------------------------------------------------
------------------------------------------------------------
------------------------------------------------------------
------------------------------------------------------------
------------------------------------------------------------
------------------------------------------------------------
------------------------------------------------------------
------------------------------------------------------------
---------------------------
>hAT-N122_DR|60888
------------------------------------------------------------
------------------------------------------------------------
------------------------------------------------------------
------------------------------------------------------------
------------------------------------------------------------
------------------------------------------------------------
------------------------------------------------------------
-----------------------------------------gttt---------------
--------------gact------------caa---------------------------
-----------------------------------------a------------------
t------ttgaca----a--att--------aaga-------gttg-----aa-------
-------t-------------------------------------ttcta----------
-------------tat---------------------g-catt-gag----gt-------
--------------------t----t-atgt-----------------gtattt------
----gt---ggtg-------ct--------gag-tc-------------------aagt-
-------a------------------a----t----ta---------ca----------t
-----ta-----gcta--------t------t----------------------------
------g-ag------------------t-a-act-------------------------
taga------t-a-----c------------------------t-----------t----
--t-t------------------------------------------c------------
-a-----a-----ag----t---------------aa---t------tag----------
-------aa---------------------------------------------------
--------------------------a---a-------t-----t---------------
------------------------------gt-------ag----taa--------t---
------------------------------------gt---a----a----------t--
------t---------a------g-------taa--------------------------
------t-tg-----------a------------tt----at------------------
-------------gtt-------------------tttaaa------------g------
------t------------a----------------------------------------
------------------------------------------------------------
------------------accc--------------aatactg-----------------
------------------------------------------------------------
------------------------------------------------------------
------------------------------------------------------------
------------------------------------------------------------
------------------------------------------------------------
---------------------------
>hAT-N122_DR|60889
------------------------------------------------------------
-caatga-------------aaaaat--tag-aaatgtgttaata---------------
------------------------------------------------------------
-aatgttta-tgaaa--tatggga----------------tc---attaatt--------
---------tgaaacattttg-----------------tgtt------------------
-------------------------------------------tgataaa----------
-----------------tagtg-ttaatctat-------tttttttaag-----ta-aa-
-------actacac--------------tgtcct--------------------------
----------------------------------------------------------ga
ttagaa---------------------------------gag------------------
t------taaa----------ct--------------------tct-----a--------
-------ttgcc------------------------------------tgt---------
------------gca--------------------------tt---gaa--at-------
--------------------t----t-atatggatt--------------atttaaag--
--------catt-------ttt--------gag-ata-------------------att-
-------a------------------a----t----t----------aa--------a-t
-----ta-----ctca--------t------t----------------------------
--------gag-----------------t-a-at---------t----------------
aggc------t-a-----c--t------------a--------------------t----
--t------------------------a----g------t--------------------
------------------------------------------------------------
-------aaa-----------------------g----c-a------a-----t------
----t--------------------tg---a-------a-----t------a------c-
---aa----t-------------------ttt-------aa----t-----ta---t---
---g---------------------------------t---a----a----------t--
------t---------a------g-------taaaa---aggcat---------------
--------tactgtt-----cattttc----ttgtc----atttaaat------------
-------agccacttttaatgtac-------ttgttttaa-------ataccaca-----
-a---at------------caa--------------t--ttaac----------------
------------------------------------------------------------
-----------------aaatc--------------aattcag-----------------
------------------------------------------------------------
------------------------------------------------------------
------------------------------------------------------------
------------------------------------------------------------
-------------agaagcagagt------------------------------------
---------------------------
>hAT-N122_DR|60890
------------------------------------------------------------
------------------------------------------------------------
------------------------------------------------------------
------------------------------------------------------------
------------------------------------------------------------
------------------------------------------------------------
------------------------------------------------------------
------------------------------------------------------------
------------------------------------------------------------
------------------------------------------------------------
------------------------------------------------------------
------------------------------------------------------------
------------------------------------------------------------
------------------------------------------------------------
------------------------------------------------------------
------------------------------------------------------------
------------------------------------------------------------
------------------------------------------------------------
agta-----acta--------ta---tt---------------ta----------t----
--tgagt-----------------------------------------------------
------------------------------------------------------------
------------------------------------------------------------
---------------------------------------------------a-----gt-
---------tat----------------ctttaa-----ga-ctgtggt-------ta--
---gagagttaa------------------------tt--ta----a----a-----tac
aac---tt-taatg--attt--ct-------taa-----------------------c--
--------ca--------gtat-----t---taatg----act-----------------
----------------------------------tctttga-------------------
-a---gt------------aac-----------------tt-------------------
------------------------------------------------------------
------------------a-----------------------------------------
------------------------------------------------------------
------------------------------------------------------------
------------------------------------------------------------
------------------------------------------------------------
------------------------------------------------------------
---------------------------
>hAT-N122_DR|60891
------------------------------------------------------------
------------------------------------------------------------
------------------------------------------------------------
------------------------------------------------------------
------------------------------------------------------------
------------------------------------------------------------
------------------------------------------------------------
------------------------------------------------------------
------------------------------------------------------------
------------------------------------------------------------
------------------------------------------------------------
------------------------------------------------------------
------------------------------------------------------------
------------------------------------------------------------
------------------------------------------------------------
------------------------------------------------------------
------------------------------------------------------------
------------------------------------------------------------
----------------------a---tt---------------ta----------t----
--tgagt-----------------------------------------------------
------------------------------------------------------------
------------------------------------------------------------
---------------------------------------------------a-----gt-
---------tat----------------ctttaa-----ga-ctgtggt-------ta--
---gagagttaa------------------------tt--ta----a----a-----tac
aac---tt-taatg--actt--ct-------taa-----------------------c--
--------ca--------gtat-----t---taatg----act-----------------
----------------------------------tctttga-------------------
-a---gt------------aac-----------------tt-------------------
------------------------------------------------------------
------------------a-----------------------------------------
------------------------------------------------------------
------------------------------------------------------------
------------------------------------------------------------
------------------------------------------------------------
------------------------------------------------------------
---------------------------
>hAT-N122_DR|138538
------------------------------------------------------------
------------------------------------------------------------
------------------------------------------------------------
------------------------------------------------------------
------------------------------------------------------------
------------------------------------------------------------
---------------------------------------------------cagcg----
------------------------------------------ctg---------------
------------------------------------------------------------
----------------------------------------ag------------------
tg------ta-------a---tt----------------------------ag-------
-----------------------------------------------ctac-----a-a-
-----------atga-------------------------act-----------------
------aa------------t----t-ca-------------------------------
---------------------t-----------------------------------gt-
-------a------------------a----t----ta---------aa----------t
-----------------------------------------g---c--ta----------
------a-ataag---------------taa-a--------g-ta----a---------g
ggat------t-c-----a--tt---aa---------tt----------------a----
--g-t----------t-----------a----a------c-------a------------
-c-----------a-----t------tt-------aa---t------tc-----------
-------------c-a-----------------t----t-------ta--c--t------
----t-----a--------------ta---a--c----g-----t------a--c---t-
---------tg-----------------cctt-a-----aa----t-ag-------c---
---t-----tat------------------------at---a----a----a-----t--
------t--tagc---a------g-------t------------tgt-----g----t--
------a-ta-----------a-----------atc----a-------------------
----------------------------------actcag------------aga-----
-a---gc------------aga-------ttaa------tt-------------------
------------------------------------------------------------
------------------------------------------------------------
------------------------------------------------------------
------------------------------------------------------------
------------------------------------------------------------
------------------------------------------------------------
------------------------------------------------------------
---------------------------
>hAT-N122_DR|138539
------------------------------------------------------------
------------------------------------------------------------
------------------------------------------------------------
------------------------------------------------------------
------------------------------------------------------------
------------------------------------------------------------
---------------------------------------------------cagtg----
------------------------------------------ctg---------------
------------------------------------------------------------
----------------------------------------gg------------------
tg------ta-------t---tt----------------------------ag-------
-----------------------------------------------ttac-----a-a-
-----------a-----------------------agg--a-------------------
---------------------------ac-------------------------------
---------------------t-----------------------------------gt-
-------a------------------a----t----ta---------aa----------t
-----aa-----cttt--------c------c----c-t--c---t--------------
------g-aaa-------------------aaa--------g-tc----aagtag----g
ggga------a-a-----c--tt---tt---------ca----t-----------t----
--t-t----------t-----------a----g------g-------t------------
-c-----------a-----t------tt-------ag---t------tt-----------
-------------c-a-----------------g----------------t--t------
----t-----a--------------at---a-----------------------------
------------------------------------------------c-------t---
---g-----t--------------------------------------------------
------------------------------------------------------------
------------------------------------------------------------
------------------------------------------------------------
-----ac------------ata-------ctgt------at-------------------
------------------------------------------------------------
----------------------------------------at------------------
------------------------------------------------------------
------------------------------------------------------------
------------------------------------------------------------
------------------------------------------------------------
------------------------------------------------------------
---------------------------
>hAT-N122_DR|138540
------------------------------------------------------------
------------------------------------------------------------
------------------------------------------------------------
------------------------------------------------------------
------------------------------------------------------------
------------------------------------------------------------
------------------------------------------------------------
------------------------------------------------------------
------------------------------------------------------------
------------------------------------------------------------
------------------------------------------------------------
------------------------------------------------------------
------------------------------------------------------------
--------------------g----t----------------------------------
----------------------------------t---------------------act-
-------a------------------g----t----tggta-------------------
---atta-----cttgt---ctgct--aa--aag--------------------------
----------------------------------------------------------aa
aagtag----tta-------tca---tttg-----------------------attag--
--t-tac-----tttt-----------a-atgc------a-------c------------
-t-----------------tg----tct-----taga---t---t--ctg----------
-----------tattaa----------------t----t-------ca--g--g-----a
gt--t-----------------------------------------------------a-
----------------------------aatc-------aa----ctca-------ga--
---g-------------------------------------aa---gc---a-----g--
----aatag------t--------------------------------------------
--------------------t---------------------------------------
------------------------------------------------------------
------------------------------------------------------------
------------------------------------------------------------
------------------------------------------------------------
------------------------------------------------------------
------------------------------------------------------------
------------------------------------------------------------
------------------------------------------------------------
------------------------------------------------------------
---------------------------
>hAT-N122_DR|138541
------------------------------------------------------------
------------------------------------------------------------
------------------------------------------------------------
------------------------------------------------------------
------------------------------------------------------------
------------------------------------------------------------
------------------------------------------------------------
------------------------------------------------------------
------------------------------------------------------------
------------------------------------------------------------
------------------------------------------------------------
------------------------------------------------------------
------------------------------------------------------------
------------------------------------------------------------
----------------------------------------------------------t-
-------a------------------a----t----t----------aa--------a-t
-----aa-----ctta--------------------------------------------
--------gag-----------------t-a-at---------t----------------
gagt------t-a-----c--t---------------------------------t----
--t-t----------t-----------t----a------g--------------------
------------------------------------------------at----------
-------a--------------aa---------a----t-a------a-----t------
----t--------------------ta---a-------a-----c------a------c-
---aa----t-------------------ttt-------ta----t-----gt---c---
---g---------------------------------t---a----a----------t--
------c---------a------g-------taa----------t---------------
---------------------t------------ta----gca-----------------
------------ctttgaa---ca-------ataatttg---------------a-----
-a---gt------------aa---------------c-----------------------
------------------------------------------------------------
------------------accc--------------aaca--------------------
------------------------------------------------------------
------------------------------------------------------------
------------------------------------------------------------
------------------------------------------------------------
------------------------------------------------------------
---------------------------
>hAT-N122_DR|138542
------------------------------------------------------------
------------------------------------------------------------
------------------------------------------------------------
------------------------------------------------------------
------------------------------------------------------------
------------------------------------------------------------
-------------------------------------------------------g----
------------------------------------------ttg---------------
------------------------------------------------------------
----------------------------------------gg------------------
gt------ta-------a---ac----------------------------gg-------
-----------------------------------------------ttac-----a-a-
-----------a-----------------------gca--act-----------------
------ag------------t----t-ac-------------------------------
---------------------t-----------------------------------gt-
-------g------------------a----t----tc---------aa----------t
-----ta-----cttt--------t------t----c-a--a---t--------------
--------gaa-------------------aga--------g-ta----aagtga----g
ggat------t-a-----c-att---tt---------aa----t-----------t----
--t-a----------t-----------a----g------g-------t------------
-a-----------a-----t------tt-------aa-----------------------
------------------------------------------------------------
------------------------------------------------------------
------------------------------------------------------------
------------------------------------------------------------
------------------------------------------------------------
------------------------------------------------------------
------------------------------------------------------------
------------------------------------------------------------
------------------------------------------------------------
------------------------------------------------------------
------------------------------------------------------------
------------------------------------------------------------
------------------------------------------------------------
------------------------------------------------------------
------------------------------------------------------------
---------------------------
>hAT-N122_DR|138543
gggtttacttttaattttcaggtaacttaattacagttactc---------ataatgtac
ttg-ttt-------------aaatac--tgt-acataaaat------caacagttctgg-
------ataaatcaatcaagaaaggcagagtaactgtatgtcagtatttg----------
--ttatgca-tgaaa--tatagtt----------------tc---attgctt--------
---------tgaaatgccttg-----------------tgatttgatacat---ataaca
a----------ttattat-------------------------tcttaaa----------
-------------------gtg-ttac------------attttataa------tt-aa-
-------gctaaaa--------------tgtcct-------gtttg-gctc---------
-------------atataa------------aaaat--ctaa---a--------------
---------------------------------------gag------------------
t------ttaa----------tt--------------------tct-----a--------
-------ctgtc------------------------------------tatg--c-----
-----------aaca--------------------------tt---gag--at-------
--------------------t----t-atgtgtactgc------gtttatacctt-----
----------------------------------------------------------t-
------------------------------------t----------aa--------c-t
-----tt-----tagt--------t------t----------------------------
--------act-----------------t-g-ac---------t----------------
gagt------tac-----t--t---------------------------------t----
--t-t----------t-----------a----a------a-------t------------
-a-----t-----t------------gt-------aa---t------t-a----------
-------aa-------------aat--------g----t-a------a-----t------
----t--------------------ta---a-------a-----t------g------c-
---aa----t-------------------ttt-------ga----t-----ga---t---
---g---------------------------------t---a----a----------t--
------c---------a------g-------taa----------t---------------
--------ta-----------a------------tt----act-----------------
------------------------------------------------------------
------------------------------------------------------------
------------------------------------------------------------
------------------------------------------------------------
------------------------------------------------------------
------------------------------------------------------------
------------------------------------------------------------
------------------------------------------------------------
------------------------------------------------------------
---------------------------
>hAT-N122_DR|138544
------------------------------------------------------------
------------------------------------------------------------
------------------------------------------------------------
------------------------------------------------------------
------------------------------------------------------------
------------------------------------------------------------
------------------------------------------------------------
------------------------------------------------------------
---------------gctt-----------tgagat---tta---t--------------
-------------------------------------gagga------------------
t------ttaa----------gt--------------------a----------------
------------------------------------------------------------
------------------------------------------------------------
------------------------------------------------------------
-----------c-------att--------gag-t-------------------caagt-
-------a-----------------------t----ca---------ga------tta--
------------gtta--------t------c----------------------------
--------cag-----------------t-a-at---------c----------------
agat------t-a-----t--t---------------------------------t----
--t-t----------c-----------t----g------a-------c------------
-g-----a-----a------------agaa----------t------tgg----------
------aa--------------aa---------g----t-a------a-----c------
----t--------------------tg---a-------a-----t------a------c-
---aa----t-------------------ttt-------aa----t-----ga---c---
---t---------------------------------t---a----ag------------
------t---------a------a-------taa----c-----t---------------
---------------------t-------c----tt----a-------------------
------------ctgc-------------------tt-----------------------
------------------------------------------------------------
------------------------------------------------------------
------------------------------------------------------------
------------------------------------------------------------
------------------------------------------------------------
------------------------------------------------------------
------------------------------------------------------------
------------------------------------------------------------
---------------------------
>hAT-N122_DR|138545
------------------------------------------------------------
------------------------------------------------------------
------------------------------------------------------------
------------------------------------------------------------
------------------------------------------------------------
------------------------------------------------------------
------------------------------------------------------------
------------------------------------------------------------
------------------------------------------------------------
------------------------------------------------------------
------------------------------------------------------------
------------------------------------------------------------
------------------------------------------------------------
------------------------------------------------------------
------------------------------------------------------------
---------------------------------------------------------a--
------------ctta--------t------c----------------------------
--------gag-----------------t-a-at---------c----------------
ggat------t-a-----c--t---------------------------------t----
--t-t----------c-----------t----g------a-------c------------
-g-----a-----a------------ggag----------t------tcg----------
------aa--------------aa---------g----t-a------a-----c------
----t--------------------tg---a-------a-----a------a------t-
---aa----t-------------------att-------aa----t-----aa---c---
---t---------------------------------t---a----at---ctttaat--
------t---------a------a-------taa----c-----t---------------
---------------------t-------c----t-------------------------
------------------------------------------------------------
------------------------------------------------------------
------------------------------------------------------------
------------------------------------------------------------
------------------------------------------------------------
------------------------------------------------------------
------------------------------------------------------------
------------------------------------------------------------
------------------------------------------------------------
---------------------------
>hAT-N122_DR|138546
------------------------------------------------------------
------------------------------------------------------------
------------------------------------------------------------
------------------------------------------------------------
------------------------------------------------------------
------------------------------------------------------------
------------------------------------------------------------
------------------------------------------------------------
---------------gctt-----------tgagat---tta---t--------------
-------------------------------------ataga------------------
t------ttaa----------gt--------------------ac---------------
------------------------------------------------------------
------------------------------------------------------------
------------------------------------------------------------
------agtagc-------att--------gag-t-------------------caagt-
-------a-----------------------t----ca---------ga------tta--
------------ctta--------t------c----------------------------
--------gag-----------------t-a-at---------c----------------
ggat------t-a-----c--t---------------------------------t----
--t-t----------c-----------t----g------a-------c------------
-g-----a-----a------------ggag----------t------tcg----------
------aa--------------aa---------g----t-a------a-----c------
----t--------------------tg---a-------a-----a------a------t-
---aa----t-------------------att-------aa----t-----aa---c---
---t---------------------------------t---a----at---ctttaat--
------t---------a------a-------taa----c-----t---------------
---------------------t-------c----t-------------------------
------------------------------------------------------------
------------------------------------------------------------
------------------------------------------------------------
------------------------------------------------------------
------------------------------------------------------------
------------------------------------------------------------
------------------------------------------------------------
------------------------------------------------------------
------------------------------------------------------------
---------------------------
>hAT-N122_DR|138547
------------------------------------------------------------
------------------------------------------------------------
------------------------------------------------------------
------------------------------------------------------------
------------------------------------------------------------
------------------------------------------------------------
------------------------------------------------------------
------------------------------------------------------------
------------------------------------------------------------
------------------------------------------------------------
------------------------------------------------------------
------------------------------------------------------------
------------------------------------------------------------
------------------------------------------------------------
----------------------------------t-------------------caagt-
-------a-----------------------t----ca---------ga------tta--
------------ctta--------t------c----------------------------
--------gag-----------------t-a-at---------c----------------
ggat------t-a-----c--t---------------------------------t----
--t-t----------c-----------t----g------a-------c------------
-g-----a-----a------------ggag----------t------tcg----------
------aa--------------aa---------g----t-a------a-----c------
----t--------------------tg---a-------a-----t------a------c-
---aa----t-------------------ttt-------aa----t-----ga---c---
---t---------------------------------t---a----at---act--at--
------t---------a------g-------taa----c-----t---------------
---------------------g-------a----tt----t-------------------
------------tttt-------------------ttc---------------ga-----
-a---gt------------ta---------------c--tt-------------------
------------------------------------------------------------
------------------accc--------------aacactg-----------------
------------------------------------------------------------
------------------------------------------------------------
------------------------------------------------------------
------------------------------------------------------------
------------------------------------------------------------
---------------------------
>hAT-N122_DR|138548
------------------------------------------------------------
------------------------------------------------------------
------------------------------------------------------------
------------------------------------------------------------
------------------------------------------------------------
------------------------------------------------------------
------------------------------------------------------------
------------------------------------------------------------
---------------gctt-----------tgagat---tta---t--------------
-------------------------------------ataga------------------
t------ttaa----------gt--------------------ac---------------
------------------------------------------------------------
------------------------------------------------------------
------------------------------------------------------------
------agtagc-------att--------gag-t-------------------caagt-
-------a-----------------------t----ca---------ga------tta--
------------ct----------t------a----------------------------
--------gag-----------------t-a-at---------c----------------
ggat------t-a-----c--t---------------------------------t----
--t-t----------c-----------t----g------a-------c------------
-g-----a-----a------------ggag----------t------tcg----------
------aa--------------aa---------g----t-a------a-----c------
----t--------------------tg---a-------a-----t------a------c-
---aa----t-------------------ttt-------aa----t-----ga---c---
---t---------------------------------t---a----at------------
------------------------------------------------------------
------------------------------------------------------------
------------------------------------------------------------
------------------------------------------------------------
------------------------------------------------------------
------------------------------------------------------------
------------------------------------------------------------
------------------------------------------------------------
------------------------------------------------------------
------------------------------------------------------------
------------------------------------------------------------
---------------------------
>hAT-N122_DR|138549
------------------------------------------------------------
------------------------------------------------------------
------------------------------------------------------------
------------------------------------------------------------
------------------------------------------------------------
------------------------------------------------------------
------------------------------------------------------------
------------------------------------------------------------
---------------gctt-----------tgagat---tta---t--------------
-------------------------------------ataga------------------
t------ttaa----------gt--------------------ac---------------
------------------------------------------------------------
------------------------------------------------------------
------------------------------------------------------------
------agtagc-------att--------gag-t-------------------caagt-
-------a-----------------------t----ca---------ga------tta--
------------ctaa--------t------c----------------------------
--------gag-----------------t-a-at---------c----------------
ggat------t-a-----c--t---------------------------------t----
--t-t----------c-----------t----g------a-------c------------
-g-----a-----a------------ggag----------t------acg----------
------aa--------------aa---------g----t-a------a-----c------
----t--------------------tg---a-------a-----a------a------c-
---aa----t-------------------ttt-------aa----t-----aa---c---
---t---------------------------------t---a----at------------
------------------------------------------------------------
------------------------------------------------------------
------------------------------------------------------------
------------------------------------------------------------
------------------------------------------------------------
------------------------------------------------------------
------------------------------------------------------------
------------------------------------------------------------
------------------------------------------------------------
------------------------------------------------------------
------------------------------------------------------------
---------------------------
>hAT-N122_DR|138550
------------------------------------------------------------
------------------------------------------------------------
------------------------------------------------------------
-----------------------------------cagtgttgtagtt------------
------------------------------------------------------------
------------------------------------------------------------
----------------------------------------------------acaa----
-------------------------------------ag---------------------
----------------tta-----------------------------------------
-------------------------------------ctagc------------------
taa----ttaaa---------ttattcacta----aaaagtcatct-----ag-------
--------------------------------------------ggtttattt-tta-ag
-----------gttgt--------------------------------------------
------------------------------------------------------------
------------------------------------------------------------
------------------------------------------------------------
------------------------------------------------------------
------------------------------------------------------------
-------------------------------------------tgt---------tt--a
ttt-t----------t-----------a----g------g-------t------------
-t-----------gt-----------tt-------aa---t------taa----------
---------------a-----------------g----t-------ta-----t------
----t--------------------ta------t----a---------------------
------------------------------------------------------------
------------------------------------------------------------
------------------------------------------------------------
------------------------------------------------------------
------------------------------------------------------------
------------------------------------------------------------
------------------------------------------------------------
------------------------------------------------------------
------------------------------------------------------------
------------------------------------------------------------
------------------------------------------------------------
------------------------------------------------------------
------------------------------------------------------------
---------------------------
>hAT-N122_DR|138551
------------------------------------------------------------
------------------------------------------------------------
------------------------------------------------------------
------------------------------------------------------------
------------------------------------------------------------
------------------------------------------------------------
------------------------------------------------------------
------------------------------------------------------------
------------------------------------------------------------
------------------------------------------------------------
------------------------------------------------------------
------------------------------------------------------------
------------------------------------------------------------
------------------------------------------------------------
------------------------------------------------------------
------------------------------------------------------------
------------------------------------------------------------
------------------------------------------------------------
--at------t-a-----a--tt---tg---------aa----a-----------c----
--t-t----------t-----------t----t------g-------t------------
-g-----------tt----t-------t-------ga---t------ac-----------
-----------------------------------------------------a------
----t-----a--------------ta---t--t----g-----a------t--t---a-
---------aac-----------------ctt-------aa-----------gattt---
---t-----ta------------------------aac---a----a----a-----c--
------t---------------------------------------------a----t--
---aatg-ta-----------a------------------a-------------------
--------------gatg-----------------taaaga----------acaa-----
-a---ac------------ata-------a------------------------------
------------------------------------------------------------
------------------------------------------------------------
------------------------------------------------------------
-----------------------atctaat------------------------------
------------------------------------------------------------
------------------------------------------------------------
------------------------------------------------------------
---------------------------
>hAT-N122_DR|138552
------------------------------------------------------------
------------------------------------------------------------
------------------------------------------------------------
------------------------------------------------------------
------------------------------------------------------------
------------------------------------------------------------
------------------------------------------------------------
------------------------------------------------------------
------------------------------------------------------------
------------------------------------------------------------
------------------------------------------------------------
------------------------------------------------------------
------------------------------------------------------------
------------------------------------------------------------
---------------------------------------------------------gt-
-------a------------------g----t----t----------ta--------a-t
-----ta-----cttt--------t------c----c-g--c---t--g-----------
--------aaa--------------aagt-a------------aa----ag---------
ggat------t-a-----c--tc---tt---------cg----t-----------t----
--t-t----------t-----------a----t------g-------t------------
-a-----------at----t-------t-------aa---t------t------------
---------------a-----------------g----t-------ta--c--t------
----t-----a--------------ta---a--t----a-----t------a--c---t-
---------tgc-----------------ctt-------aa-----------atatt---
---t-----ta------------------------aat---a----a----a-----t--
------t--gagt---a------g-------t------------tct-----a----t--
------a-ta-----------a------------------a-------------------
--------------tcaa-----------------ttcaga------------ga-----
-g---gc------------ag---------------------------------------
------------------------------------------------------------
------------------------------------------------------------
------------------------------------------------------------
------------------------------------------------------------
------------------------------------------------------------
------------------------------------------------------------
------------------------------------------------------------
---------------------------
>hAT-N122_DR|138553
------------------------------------------------------------
------------------------------------------------------------
------------------------------------------------------------
------------------------------------------------------------
------------------------------------------------------------
------------------------------------------------------------
------------------------------------------------------------
------------------------------------------------------------
------------------------------------------------------------
------------------------------------ttgaga------------------
t------ttga-----------t----------------------t-----ta-------
-----------------------------tt-------------ggcattt-----a-a-
-----------agta-------------------------gtt--tt-------------
--------------------g----t-c--------------------------------
------------------------------------------------------------
-------a------------------a----g----t----------aa--------t-t
-----aa-----attc--------c------t----t-a--t---t--gt----------
------g-aaataacatcaaatgatgcac-t-t-a------g-ca----at---------
taat------a-------a--tc---tt---------tt----t-----------t----
--t-t----------a-----------a----g------g-------t------------
-a-----------ac----t-------t-------ac---c------ca-----------
-------------a-c-----------------a----c---------------------
----t-----g--------------ta---a--t----g-----t------g--c---t-
---------tgc-----------------ctt-------aa-----------atatt---
---g-----ta------------------------aat---a----a----a-----t--
------t--caac---a------g-------t------------tct-----g----t--
------t-ta-----------a------------------a-------------------
--------------acaa-----------------tta----------------------
------------------------------------------------------------
------------------------------------------------------------
------------------------------------------------------------
------------------------------------------------------------
------------------------------------------------------------
------------------------------------------------------------
------------------------------------------------------------
------------------------------------------------------------
---------------------------
>hAT-N122_DR|138554
------------------------------------------------------------
------------------------------------------------------------
------------------------------------------------------------
------------------------------------------------------------
------------------------------------------------------------
------------------------------------------------------------
------------------------------------------------------------
------------------------------------------------------------
------------------------------------------------------------
------------------------------------------------------------
------------------------------------------------------------
------------------------------------------------------------
-----------agta-------------------------gtt--ag-------------
--------------------t----t-a--------------------------------
------------------------------------------------------------
-------a------------------a----t----t----------aa--------a-a
-----ta-----ctta--------t------g----c-c--c---t---a----------
------a-aa----------------------a-a------g-tc----at---------
tgat------a-t-----c--tg---tt---------ca----t-----------a----
--t-t----------t-----------a----g------g-------t------------
-c-----------at----t-------t-------aa-----------------------
------------------------------------------------------------
----t-----a--------------ta---a--a----a-----a------t--g---t-
---------ttt-----------------cct-------aa-----------atact---
---g-----ta------------------------aat---a----a----a-----t--
------t--caac---a------g-------t------------tct-----g----t--
------t-ta-----------a------------------a-------------------
--------------acaa-----------------ttcaga------------ga-----
-a---gt------------gga-------gtga------atgtgtt------at-acatt
ttg----atttaatttttcaactaaagaaaagtac-atttagc-------tagacgactg
aatgtgtt---------caaga--------------aacaatgaatg-aagtcagaaatg
-atttctgtaaactatat---------aaaat--------------atgataac--atta
cttttaaat--------------ctgtcatgt--------tttgatacaaatgtttaaag
gccatttttgactcaaatgtaaagaattaaatgagatcaatttagattatttatacatt-
------------------------agatt---tgagatttgagaaatttcttttctgacc
tagtaatggtaatctaaatacacttt-aaatgatgtaatttgtaa--------aattact
tttctg--aagtacttta---------
>hAT-N122_DR|138555
------------------------------------------------------------
------------------------------------------------------------
------------------------------------------------------------
------------------------------------------------------------
------------------------------------------------------------
------------------------------------------------------------
------------------------------------------------------------
------------------------------------------------------------
------------------------------------------------------------
------------------------------------------------------------
------------------------------------------------------------
------------------------------------------------------------
-----------agta-------------------------gtt--ag-------------
--------------------t----t-a--------------------------------
------------------------------------------------------------
-------a------------------a----t----t----------aa--------a-a
-----ta-----ctta--------t------g----c-c--c---t--aa----------
------a-aa----------------------a-a------a-tc----at---------
taat------a-t-----c--tg---tt---------ca----t-----------a----
--t-t----------t-----------a----g------g-------t------------
-c-----------at----t-------t-------aa-----------------------
------------------------------------------------------------
----t-----a--------------ta---a--a----a-----a------t--g---t-
---------ttt-----------------ctt-------aa-----------atact---
---g-----ta------------------------aat---a----a----a-----t--
------t--caac---a------g-------t------------tct-----g----t--
------a-ta-----------a------------------a-------------------
--------------acaa-----------------ttcaga------------ga-----
-a---gt------------gga-------gt-----------------------------
------------------------------------------------------------
------------------------------------------------------------
------------------------------------------------------------
------------------------------------------------------------
------------------------------------------------------------
------------------------------------------------------------
------------------------------------------------------------
---------------------------
>hAT-N122_DR|138556
------------------------------------------------------------
------------------------------------------------------------
------------------------------------------------------------
------------------------------------------------------------
------------------------------------------------------------
------------------------------------------------------------
------------------------------------------------------------
------------------------------------------------------------
------------------------------------------------------------
------------------------------------------------------------
------------------------------------------------------------
------------------------------------------------------------
-------------ta-------------------------gtt--ag-------------
--------------------t----t-t--------------------------------
------------------------------------------------------------
-------a------------------a----t----t----------aa--------a-t
-----ta-----ctta--------t------g----c-c--c---t---a----------
------a-aa----------------------a-a------g-tc----at---------
tgat------a-t-----c--tg---tt---------ca----t-----------a----
--t-t----------t-----------a----g------g-------t------------
-c-----------at----t-------t-------aa-----------------------
------------------------------------------------------------
----t-----a--------------ta---a--a----a-----a------t--g---t-
---------ttt-----------------ctt-------aa-----------atact---
---g-----ta------------------------aat---a----a----a-----t--
------t--caac---a------g-------t------------tct-----g----t--
------a-ta-----------a------------------a-------------------
--------------acaa-----------------ttcaga------------ga-----
-a---gt------------gga-------gt-----------------------------
-------------------------------------------------------gactg
aatgtgtt---------taaga--------------aacaatgaatg-aagtca------
------tgtaaagcatgt------------------------------------------
------------------------------------------------------------
------------------------------------------------------------
------------------------------------------------------------
------------------------------------------------------------
---------------------------
>hAT-N122_DR|138557
------------------------------------------------------------
------------------------------------------------------------
------------------------------------------------------------
------------------------------------------------------------
------------------------------------------------------------
------------------------------------------------------------
---------------------------------------------------cagag----
------------------------------------------ttg---------------
------------------------------------------------------------
----------------------------------------gg------------------
tg------ca-------a------------------------------------------
-----------------------------------------------ttat-----t-a-
-----------caaa-------------------------gtt-----------------
------ag------------g----t-ac-------------------------------
---------------------t-----------------------------------at-
-------a------------------a----t----ta---------ag----------t
tcaaata-----cttt--------t------c----c-a--t---t---g----------
------a-aaaac---------------taa-a--------g-ta----a---------g
ttat------t-a-----c--tt---tt---------t----------------------
---------------t-----------a----g------g-------t------------
-a-----------a-----t------tt-------aa---a------ta-----------
-------------c-t-----------------g----t-------ta--c--t------
----t-----a--------------ta---a--t----a-----t------a--c---c-
---------tg-----------------cctt-a-----aa----t-cc-------t---
---gat--acat------------------------at---a----a----a-----t--
------t--aata---a------t-------t------------tca-----a----c--
------a-tg-----------a-----------att----c-------------------
----------------------------------attaac------------tga-----
-a---gc------------aga-------gtaa------t--------------------
------------------------------------------------------------
------------------------------------------------------------
------------------------------------------------------------
------------------------------------------------------------
------------------------------------------------------------
------------------------------------------------------------
------------------------------------------------------------
---------------------------
>hAT-N122_DR|138558
------------------------------------------------------------
------------------------------------------------------------
------------------------------------------------------------
------------------------------------------------------------
------------------------------------------------------------
------------------------------------------------------------
---------------------------------------------------caatg----
------------------------------------------------------------
-----t------------------------------------------------------
------------------------------------------------------------
tgg--atgtaaaat---g------------------------------------------
----------------------------------------------------t-aac-a-
-----------aacta-----------------------aaat-----------------
------ag------------t----t----------------------------------
-------------------gct-----------------------------------gt-
-------a------------------a----t----ta---------aa----------t
-----ta-----cttt--------t------c----a-g--c---t--------------
--------gaaaa-----------------a-----------------------------
--ag------t-a-----c--tg---tt---------ca----------------t----
-tt-t----------a-----------t----g------a-------t------------
-----------------cat------tt-------aa---t------ta-----------
-------------a-a-----------------g----t-------ta--c--t------
----t-------------------taa---a--t----g-----t------a--c---t-
---------tc------------------cctta-----aa---------------t---
actg-----ta------------------------cat---a----a----a-----t--
------t--taac---a------g--------------t-----tct-----g----t--
------a-ta-----------a-----------atc----a-------------------
----------------------------------acaca--------------aa-----
-g-acac------------aga-------gtg----------------------------
------------------------------------------------------------
------------------------------------------attgtatgttacacaaat
------------------------------------------------------------
------------------------------------------------------------
------------------------------------------------------------
------------------------------------------------------------
---------------agatt----------------------------------------
---------------------------
>hAT-N122_DR|138559
------------------------------------------------------------
------------------------------------------------------------
------------------------------------------------------------
----------acaa---tgttt-----------------------ag-------------
----atttttaacata--------------------------------------------
----------------------------------------------taaatgtta-----
------------------------ca--tttt-------------------taattaagc
t---------aaaa--------------ggtcct-------gttt---------------
--------------aact------------caa---------------------------
-----------------------------------------a------------------
t------tta-------------------------------agttt-----aa-------
-------t-------------------------------------ttctttc------a-
-----------ttttt---------------gtctgtg-catc-aag----ac-------
--------------------t----a-acag-----------------ggattt------
----aaagtagta-------cc--------aag-tc-------------------aagt-
-------a------------------a----t----ta---------at----------t
-----tacttg---aa--------t------a----------------------------
------a-aa------------------t-t-----------------------------
------------------a------------------------t-----------t----
--t-t----------c-----------a----g------a-------c------------
-c-----a-----ag----t---------------aa---t------tag----------
-------aa-------------g---------------t-------aa-----t------
----t--------------------ta---a-------a-----a------a------c-
---aat---t--------------------tc-------aa----tta--------t---
------------------------------------gt---a----a----------t--
------c---------a------g-------taa--------------------------
------t-ta-----------a------------tt----ac------------------
-----------ttttt--------------------------------------------
------t------------ga---------------a--gt-------------------
------------------------------------------------------------
------------------atct--------------tacccaactctg------------
------------------------------------------------------------
------------------------------------------------------------
------------------------------------------------------------
------------------------------------------------------------
------------------------------------------------------------
---------------------------
>hAT-N122_DR|138560
------------------------------------------------------------
------------------------------------------------------------
------------------------------------------------------------
------------------------------------------------------------
------------------------------------------------------------
------------------------------------------------------------
------------------------------------------------------------
------------------------------------------------------------
------------------------------------------------------------
------------------------------------------------------------
------------------------------------------------------------
------------------------------------------------------------
------------------------------------------------------------
-------a------------t----t----------------------------------
----------------------------------c---------------------aaca
ag---aaa------------------a----t----tgatc-------------------
----atg-----cttaa---gaaac--aa--tga--------------------------
--------------------------------attg--------a------------gtc
aga-aa---tgaa-------t--------------------------------gatag--
--t------------------------a-aatg------g-------t------------
-g-----------------tg----tat-----gcaa---c-------------------
------------atggt----------------g----t-------ta--t--t-----a
ct--t--------------------tg---a-------t------------a--c---g-
----------------------------catt-------at----tatt-------ta--
---t-------------------------------------gt---gt---t-----a--
----catat---------------------------------------------------
------------------------------------------------------------
------------------------------------------------------------
------------------------------------------------------------
------------------------------------------------------------
------------------------------------------------------------
------------------------------------------------------------
------------------------------------------------------------
------------------------------------------------------------
------------------------------------------------------------
------------------------------------------------------------
---------------------------
>hAT-N122_DR|138561
------------------------------------------------------------
------------------------------------------------------------
------------------------------------------------------------
------------------------------------------------------------
------------------------------------------------------------
------------------------------------------------------------
-------------------------------------------------------g----
------------------------------------------tt----------------
------------------------------------------------------------
---------------------------------------ggg------------------
t------gcaa-----------t----------------------t-----gt-------
-------t----------------------------------------tac-----a-a-
-----------agta-------------------------act--ag-------------
--------------------t----t-a--------------------------------
--------------------ct-----------------------------------gt-
-------a------------------a----t----t----------ag--------a-t
-----ta-----cttt--------t------t----g-g--c------aa----------
------a-aaag---------------gt-a-a-a------g-ta----ag---------
gaaa------t-a-----c--tt---tt---------at----t-----------t----
--a-t----------------------------------g-------t------------
-a-----------at----t-------t-------aa---t------ta-----------
-------------c-a-----------------g----t-------ta--c--t------
----t-----a--------------ta---a--t----g-----t------a--c---c-
---------tgc------------------ct-------ac-----------tgttt---
---a-----ta------------------------cag--ta----c----a-----t--
------t--cagc---a------g-------t------------tct-----g----g--
------a-tt-----------a------------------a-------------------
--------------tcaa-----------------ttcaga------------ga-----
-a---gc------------aca-------gta----------------------------
------------------------------------------------------------
------------------------------------------------------------
------------------------------------------------------------
------------------------------------------------------------
------------------------------------------------------------
------------------------------------------------------------
------------------------------------------------------------
---------------------------
>hAT-N122_DR|138562
-------------------------------------------------cagtgatgggt
taaatta-----------------------------------------------------
-gttaca-aaataa----------------------------------------------
------cgg--------ttttgtaat----------taaatt---accttgtccctgcta
aa---aaagtaaaggactac------------ttatcatttgtagg-tact---------
------------------------------------gcacattgcttaataaattataaa
------------------------------------------------------------
------------------------------------------------------------
--------------------------------------------------------tgtt
ttagaaatgtatgtca---atatatagtatg-----catgaaatatagtgtcattaa---
t------ttaaaat---g--ttttgttttaaaatatcaaggatttttttatatttaaata
tatatatatata----tatatatatatatatatatatataaatagataaa-t--aaa-a-
-----------tatactgtttgaaaac---------------------------------
----------------gaatc----t-aagttatattct---------------------
---ttaagcattgag----atttatg----------------------------------
-----------------------------------------------gg--------a-t
-----ga-----cttata------t------c----------------------------
-------------------------aagt-a-at---------aa---------------
-att-----tt-a-----a------------------------t-----------t----
--t-t----------------------a----g------a-------t------------
-g-----a-----ag------------c-------aa---t------tag----------
-------aa-------------aa---------g----t-------aa-----t------
----t-----c--------------tc---aa----------------------------
----------------------------tttt-------aa----tgg--------t---
---g---------------------------------t---a----a----------t--
------t---------a------g-------taa----------t---------------
--------ta-----------c------------tt----agtg----------------
-------attagttgc-------------------ttt---------------ga-----
-a---at------------aat-----------------ta-------------------
------------------------------------------------------------
------------------accc--------------aaaactg-----------------
------------------------------------------------------------
------------------------------------------------------------
------------------------------------------------------------
------------------------------------------------------------
------------------------------------------------------------
---------------------------
>hAT-N122_DR|138563
------------------------------------------------------------
------------------------------------------------------------
------------------------------------------------------------
-------------------------------------------------att--------
---------aaacatgcttaagaa------------------------------------
------------------------------------------------------------
---------------------------------------------------------ac-
-------aatcaca--------------tttatt-------agaaa-tttgt--------
------cagcatttggtat-----------aaaaca---tat---g--------------
-------------------------------------gtgtg------------------
a------ttaa----------tt--------------------gtg-----aacattttg
tccctgcttgac------------------------------------tct---------
------------gat--------------------------tt---aaa--aa-------
--------------------t----t-agaaaacaattctattg---------------c
aaatgtgttga-------gatg--------tag-atttgtag-----------cattgt-
-------a------------------a----t----ta---------ag------tta--
------------cgta--------t------t----------------------------
--------gag-----------------c-a------------t----------------
aagt------t-a-----c--t---------------------------------t----
--t-t----------a-----------a----g------a-------c------------
-a-----a-----a------------gt--------------------------------
--------------------aaaa---------g----t-g------a-----t------
----t--------------------ta---a-------a-----t------g------c-
---aa--------------------------c-------tt----taa--cga---t---
---a---------------------------------t---a----at---tt----g--
------t---------a------a-------tt---------------------------
---------------------a-------a----tt----a-------------------
------------cttt-------------------tta---------------aa-----
-a---tt------------aa---------------c--tt-------------------
------------------------------------------------------------
------------------a-----------------------------------------
------------------------------------------------------------
------------------------------------------------------------
------------------------------------------------------------
------------------------------------------------------------
------------------------------------------------------------
---------------------------
>hAT-N122_DR|138564
------------------------------------------------------ctttaa
ataattcaacaattc---cagaaaac-----------------------------ttcaa
ataaagaaggtttcacttat--------------------------------aaaggtta
ttgcatatgcttaac-aaatatgact----------------a--atgaaat-ctgagca
-----------agaaattgatgtcagtgtatgaaaagtatatt-tttgtgttgattcctt
act------------------------------ttttaacatttttaagtgtgtattttc
tattactaa-gatgtctggtttgacagatttaagagattaaattaaatcttaactt----
------------------------------------------gtc---------------
------------------------------------------------------------
----------------------------------------tg------------------
tt------ga-------g---at----------------------------ct-------
-----------------------------------------------ttat-----g-a-
-----------agt-----------------------a--act-----------------
------at------------t----t-ac-------------------------------
---------------------t-----------------------------------gt-
-------a------------------a----c----ca---------tg----------t
-----tg-----ctta--------g------c----c-a--c---t---g----------
------a-aaaag---------------taa-a--------------------------g
tgat------t-a-----c--tt---tc---------aa---------------cg----
--t-t----------t-----------a--------------------------------
-------------g-----g------tc-------at---t------ta-----------
-------------c-a-----------------g----t-------ta--c--tt-----
----------a--------------ta---a--t----g-----t------a--c---t-
---------tac-----------------ctc-a-----aa-------------------
------------------------------------------------------------
---------------------------------------------tg-----c----t--
------t-ta-----------a-----------ata----a-------------------
----------------------------------attca---------------------
------------------------------------------------------------
------------------------------------------------------------
------------------------------------------------------------
------------------------------------------------------------
------------------------------------------------------------
------------------------------------------------------------
------------------------------------------------------------
------------------------------------------------------------
---------------------------
>hAT-N122_DR|138565
------------------------------------------------------------
------------------------------------------------------------
------------------------------------------------------------
------------------------------------------------------------
------------------------------------------------------------
------------------------------------------------------------
------------------------------------------------------------
--------------------------------ct-------gttt---------------
--------------ggtt------------cat---------------------------
-----------------------------------------a------------------
t------taaaagt-tac--atgt-------aaaa-------atta-----ca-------
-------t-------------------------------------ctatatg------g-
-----------tctat---------------------g-catt-gag----ct-------
--------------------t----t-atag-----------------ggactt------
----taagcagtg-------tt--------gtg-tc-------------------aaga-
-------a------------------g----t----tt---------aa----------a
-----ta-----actt--------t------t----------------------------
------c-aga----------------ca-a-att-------------------------
taaa------t-a-----c------------------------t-----------t----
--t-t----------c-----------a----a------a-------a------------
-g-----t-----aa----c---------------ca---c------ttt----------
-------ta-------------------------------------at-----t------
----a--------------------tt---a-------t-----t------a--------
---------a--------------------tt-------aa----cta--------a---
------------------------------------tt---a---------------a--
------t---------a------t-------taa--------------------------
------t-ta-----------a------------cc----ac------------------
-------------ttt-------------------tttgaa------------g------
------t------------aa---------------c--tt-------------------
------------------------------------------------------------
------------------actc--------------aacactg-----------------
------------------------------------------------------------
------------------------------------------------------------
------------------------------------------------------------
------------------------------------------------------------
------------------------------------------------------------
---------------------------
>hAT-N122_DR|138566
------------------------------------------------------------
------------------------------------------------------------
------------------------------------------------------------
------------------------------------------------------------
------------------------------------------------------------
------------------------------------------------------------
------------------------------------------------------------
------------------------------------------------------------
------------------------------------------------------------
------------------------------------------------------------
------------------------------------------------------------
------------------------------------------------------------
------------------------------------------------------------
------------------------------------------------------------
------------------------------------------------------------
------------------------------------------------------------
------------------------------------------------------------
--------aa---------------------------------------------ctcaa
aaac--------a---------------------------------------------a-
--t-t----------------------a--------------------------------
------------------------------------------------------------
-----------------------------------------------------------g
----------------------------------a---a----at----taa--tg-tc-
---------------------------------------aa---------------t---
----------------------------------gcat---g--gta----------t--
---g--t---------t--------------tga--------------------------
------aaca--------tg-g----------tgtc----att-----------------
---------------------------------aatttgaa-------------------
-ac--attttgcagtgctgagt-------gcaat-----ttacaaattaact--------
------------------------------------------------------------
------------cctctaatta--------------gatttttattttttttgcaaaaaa
------------------------------------------------------------
------------------------------------------------------------
------------------------------------------------------------
------------------------------------------------------------
------------------------------------------------------------
---------------------------
>hAT-N122_DR|138567
------------------------------------------------------------
------------------------------------------------------------
------------------------------------------------------------
------------------------------------------------------------
------------------------------------------------------------
------------------------------------------------------------
---------------------------------------------------cagt-----
------------------------------------------------------------
---c--------------------------------------------------------
------------------------------------------------------------
ttg--gtgta----------gaa----------------------------aa-------
-----------------------------------------------ttac-----g-a-
-----------tgta-------------------------ttt-----------------
------aa------------t----t----------------------------------
-------------------gctc-----------------------------------t-
-------c------------------g----t----ta---------ag----------t
-----ta-----cttt--------t------c----c-a--c---tg-------------
------t-taaagt--------------------------------------------aa
ctga------a-t-----g--ct---t----------------tcaa--------t----
--t-t----------t-----------a----a------g-------t------------
-a-----------at----tt--------------aa---t------cagtt--------
------------------------------------------------------------
------------------------------------------------------------
-----------------------acttttatt-------ga---------------t---
---gt----caata-------------------acgat--ca----ta---a-----t--
------t---------a-------------------------ctttt----------t--
---agaa---------------------------------gta-----------------
---------------------------------acttaccc-------------------
-a---gc-------------------actg------------------------------
------------------------------------------------------------
------------------------------------------------------------
------------------------------------------------------------
------------------------------------------------------------
------------------------------------------------------------
------------------------------------------------------------
------------------------------------------------------------
---------------------------
>hAT-N122_DR|138568
------------------------------------------------------------
------------------------------------------------------------
------------------------------------------------------------
------------------------------------------------------------
------------------------------------------------------------
------------------------------------------------------------
------------------------------------------------------------
----------------------------------------ttttaa--------------
------------------------------------------------------------
------------------------------------------------------------
tac----ataatgt----------------------------------------------
------------------------------------------------------------
-----------------------------------------tttgatttttgt-------
-----aag------------ta---tta--------------------------------
---------------------------------------------------------atg
ttt--ttaata---------------a--gct----ta---------aa-------gg-t
---ccta-----tttgat------t------cag----a--t---tt-------------
--------aagga-----------------atttc--------ta------------gtg
tcat------t-t-----c--t--------------------tt-----------tgg--
--t-t----------t-----------ag---g------a-------ttgt---------
-atg--tactgg-ac----tg----att-------ac---t------aaa----------
-------------c-attacataat--------g----t-------taaat-at------
----tg----ag-------------ta---a--t----------t---a--a-----at-
---------tat----------------cttgca-----ga----ccat-------t---
----------------------------------tcattaaa----a----aa----t--
----------------a----a-g-------caa--------------------------
------a-ta------c----a--------------------------------------
----------------------------------gtttaaa-------------------
-a---ataca---------aaatg--caattaat--taat--------------------
------------------------------------------------------------
------------taagtaacct--------------------------------------
------------------------------------------------------------
------------------------------------------------------------
------------------------------------------------------------
------------------------------------------------------------
------------------------------------------------------------
---------------------------
>hAT-N122_DR|138569
------------------------------------------------------------
------------------------------------------------------------
------------------------------------------------------------
------------------------------------------------------------
------------------------------------------------------------
------------------------------------------------------------
------------------------------------------------------------
------------------------------------------------------------
------------------------------------------------------------
------------------------------------------------------------
------------------------------------------------------------
--------------------------------------------------------a-a-
-----------aaaa-------------------------act-----------------
------ag------------ttactt-ac-------------------------------
---------------------t-----------------------------------gt-
-------a------------------a----t----tc---------aa----------t
-----ta-----ctta--------t------t----t-a--c---t--------------
--------gaaa------------------aag--------------------ta----a
ggat------t-a-----c--tt---tt---------ct----tt---------------
--t-t----------t-----------t----t------t-------c------------
-t-----------t-----t------tt-------ag-----------------------
---------------------------------g----t-------ca--t--tt-----
--------------------------c---at-t----a-----c------a--g---t-
---------tgc-----------------cta-t-----ga----t-tt-------t---
---t-----ttaacaa--------------ctgtaaat---g----t----t-----t--
------g--caac---a------g-------t------------tct-----a----t--
------a-ta-----------t-----------aac----a-------------------
----------------------------------atttaa------------atg-----
-a---ga------------aga-------gtaa------tt-------------------
------------------------------------------------------------
------------------------------------------------------------
------------------------------------------------------------
------------------------------------------------------------
------------------------------------------------------------
------------------------------------------------------------
------------------------------------------------------------
---------------------------
>hAT-N122_DR|138570
------------------------------------------------------------
-------aatac---tgtacataaat-----------agtttagatc-------------
-tagaagcagattaatta------------------------------------------
-----aacaatgaac--tgagt---------------atgaa---gttg-----------
------------------atg----------------acaacatggcacgt---at----
------------------------------------------------------------
---------------------------------------------------------aa-
-------aataaga--------------tattgc-------tt-----------------
------------------------------------------------------------
------------------------------------------------------------
------------------------------------------------------------
-------tggac------------------------------------cat---------
------------ttc-------------------------------atg--tt-------
--------------------t----t-gatacatataac---------------------
------aattat-------atg--------att-t-------------------taaga-
-------a------------------g----t---att---------aa------gta--
------------ctta--------t------t----------------------------
--------gtg-----------------t-t-at---------t----------------
aaat------g-a-----c--t---------------------------------t----
--t-t----------a-----------a----g------a-------c------------
-c-----a-----a------------gtaa----------t------tag----------
------aa--------------aa---------g----t-a------a-----t------
----t--------------------ta---a-------a-----t------a------c-
---aa----g-------------------ttt-------aa----g--------------
-------------------------------------t---a----at------------
------t---------a------g-------taa----t-----t---------------
---------------------a-------a----tc----a-------------------
------------------------------------------------------------
------------------------------------------------------------
------------------------------------------------------------
------------------------------------------------------------
------------------------------------------------------------
------------------------------------------------------------
------------------------------------------------------------
------------------------------------------------------------
------------------------------------------------------------
---------------------------
>hAT-N122_DR|138571
------------------------------------------------------------
------------------------------------------------------------
------------------------------------------------------------
------------------------------------------------------------
------------------------------------------------------------
------------------------------------------------------------
------------------------------------------------------------
-----------------------------attga-------gtcaa--------------
-------------caattt-----------taatta---c--------------------
----------------------------------------tt------------------
t------ttaa----------t--------------------------------------
------------------------------------------------------------
----------------------------------------------gta--at-------
--------------------t----a-gaaatttattttaagta---------------t
aattttaataatg-----caat--------aag-taataagc------------------
--------------------------a----t----tt----------------------
------------------------------------------------------------
----------a-----------------g-a-aa---------t----------------
gaat------g-a-----c--t---------------------------------t----
--t-t----------t----------ta----a------a--------------------
----------------------------taact--ct---t------aag----------
------aaac---c-----atgaa---------t----t-a------a-----c------
----t--------------------aa---g-----------------------------
--------------------cctctcaaaatg-------ac----tat--ata---t---
---g---------------------------------a---a----at---ag----g--
------g---------t------g-------taa----t-----t---------------
---------------------a-------c----tc----a-------------------
------------aatt-------------------ttg---------------tg-----
-t---gc-----------------------------------------------------
------------------------------------------------------------
-------------------ctt--------------gatac-------------------
------------------------------------------------------------
------------------------------------------------------------
------------------------------------------------------------
------------------------------------------------------------
------------------------------------------------------------
---------------------------
>hAT-N122_DR|138572
------------------------------------------------------------
------------------------------------------------------------
------------------------------------------------------------
------------------------------------------------------------
------------------------------------------------------------
------------------------------------------------------------
---------------------------------------------------cagtg----
------------------------------------------tt----------------
------------------------------------------------------------
---------------------------------------ggg------------------
t------gtaa-----------t----------------------g-----ag-------
-------c----------------------------------------tac-----a-a-
-----------agta-------------------------acc--ag-------------
--------------------c----t-a--------------------------------
--------------------ct-----------------------------------gt-
-------a------------------a----t----t----------aa--------a-t
-----ga-----attt--------t------c----t-g--c---t--ga----------
------a-gaag----------------t---------------a----ag---------
ggat------t-a-----c--at---tt---------aa----t-----------a----
--t-g----------t-----------a----g------g-------t------------
-a-----------at----t-------t-------aa---g------ta-----------
-------------c-a-----------------g----t-------ta--a--t------
----a-----aaat------ttggata---a--t----atttaat------a--c---t-
---------tgc-----------------ctt-------aa-----------atacc---
---t-----ga------------------------ctt---a----a----a-----t--
------t--caat---a------g-------t------------tct-----g----t--
------a-ta-----------a------------------t-------------------
--------------ttaa-----------------tttaca------------ga-----
-a---gc------------aga-------gaaa------t--------------------
------------------------------------atttatcaa-------g-------
------------------------------------------------------------
-------------------------------taattaa-----agtac------------
------------------------------------------------------------
------------------------------------------------------------
-ttacagactaagttacttttta--gacaaagtagttagaaatataatt-----------
--------------taaatacagttt-taacaatgtaattagctgttat------ttact
ttttt--tgaagtaattac--------
>hAT-N122_DR|138573
------------------------------------------------------------
------------------------------------------------------------
-----------------------------------------caatatagt----------
--atatgta-tgaaa--taggttg----------------ta---attactt--------
---------ggaaatgttttg-----------------tattttgccacat---atatt-
-------------------------------------------ttttatg----------
-------------------tt--ttatgtg-----taaagttttttaaa-----ca-aa-
-------gctaaag-----------------gtc-------atttg-act----------
------------gaaattt------------caaaa--agta---a--------------
---------------------------------------gag------------------
t------taaa--------------------------------ttt-----a--------
-------ttc------------------------------------tctat---------
------------tta--------------------------tt---gag--at-------
--------------------t----t-atgtgg---------------------------
-----atttagt-------att--------tag-tca-------------------agt-
-------a------------------a----t----t----------aa--------a-t
-----ta-----cctt--------t------t----------------------------
--------gag-----------------t-a-ac---------t----------------
aagt------t-a-----c--t---------------------------------t----
--t-t----------c-----------a----g------c-------c------------
-------t-----a------------gt-------aa---t------tta----------
-------aa-------------aa---------g----t-g------g-----t------
----t--------------------ta---a-------a-----t------c------t-
---aa----t-------------------tgt-------aa----t-----gg---t---
---g---------------------------------t---g----a----------t--
------t---------t------g-------taa----------t---------------
--------ga-----------a------------at----act-----------------
--------------t---------------------------------------------
------------------------------------------------------------
------------------------------------------------------------
------------------------------------------------------------
------------------------------------------------------------
------------------------------------------------------------
------------------------------------------------------------
------------------------------------------------------------
------------------------------------------------------------
---------------------------
>hAT-N122_DR|138574
------------------------------------------------------------
------------------------------------------------------------
------------------------------------------------------------
------------------------------------------------------------
------------------------------------------------------------
------------------------------------------------------------
-----------------------------------------------------gcg----
------------------------------------------tt----------------
------------------------------------------------------------
---------------------------------------gtg------------------
t------gtaa-----------t----------------------t-----ag-------
-------t----------------------------------------tac-----c-a-
-----------agta-------------------------aat--tg-------------
--------------------c----t-a--------------------------------
--------------------ct-----------------------------------gt-
-------a------------------a----a----t----------aa--------a-t
-----ta-----cttt--------t------c----t-a--c---t---a----------
------a-aaaa---------------gt-a-a-a------g-ta----ag---------
agat------t-a-----c--tt---ta---------ca----t-----------t----
--a-t----------t-----------a----g------g-------t------------
-a-----------at----t-------a-------aa---a------ta-----------
-------------c-a-----------------g----t-------tc--c--t------
----t-----a--------------ta---g--t----a-----t------a--c---t-
---------tga-----------------ctt-------aa-----------atact---
---g-----ta------------------------aat---a----a----a-----c--
------t--gaac---a------g-------c--------------------a----t--
------a-ta-----------a------------------a-------------------
--------------ttca-----------------ttcaga------------ga-----
-a---gc------------aga-------gtaa------t--------------------
------------------------------------------------------------
------------------------------------------------------------
------------------------------------------------------------
------------------------------------------------------------
------------------------------------------------------------
------------------------------------------------------------
------------------------------------------------------------
---------------------------
>hAT-N122_DR|138575
------------------------------------------------------------
------------------------------------------------------------
------------------------------------------------------------
------------------------------------------------------------
------tttttaagagt-------------------------------------------
------------------------------------------------------------
--------------------------gttttt-------------------taataaaac
t---------aaaa--------------tgtcca-------gttt---------------
--------------gact------------caaa--------------------------
------------------------------------------------------------
-------cttaag----g--tctt----------------taattt--------------
-----------------------------------------------ctatt------g-
-----------gttgt---------------------g-catt-aat----gt-------
--------------------t----t-atat-----------------gga--t------
----taaatac-------tatt--------gag-tc-------------------aaat-
-------a------------------a----c----aa---------aa----------t
-----ta-----cttg--------t------t----------------------------
------g-ag------------------c-a-att-------------------------
aggt------g-a-----c------------------------g-----------c----
--c-t----------a-----------a----g------t-------c------------
------------------------aagt-------aa---t------tag----------
-------aa-------------ct---------a----a-------tt-----t------
----t--------------------ta---a-------a-----------aa------c-
---aat---t--------------------at-------aa----tta--------t---
------------------------------------gt---a----c----------t--
------t---------a------g-------caa--------------------------
------t-ta-----------a------------tt------------------------
-----------acttc-------------------tctga--------------------
------------------------------------------------------------
------------------------------------------------------------
------------------------------------------------------------
------------------------------------------------------------
------------------------------------------------------------
------------------------------------------------------------
------------------------------------------------------------
------------------------------------------------------------
---------------------------
>hAT-N122_DR|138576
------------------------------------------------------------
------------------------------------------------------------
------------------------------------------------------------
------------------------------------------------------------
------------------------------------------------------------
------------------------------------------------------------
----------------------------tttt-------------------taataaaat
t---------aaca--------------tgtcca-------gttc---------------
--------------aact------------caaa--------------------------
------------------------------------------------------------
-------ctaaaa----g--actt----------------taatttata--a--------
-------t-------------------------------------taatatt------g-
-----------tttgt---------------------g-catt-gat----gt-------
--------------------t----t-atat-----------------gga--t------
----aaaatag-------catt--------gag-tc-------------------aagt-
-------a------------------a----t----aa---------aa----------t
-----ta-----tttg--------t------t----------------------------
------g-tg------------------t-g-att-------------------------
aggt------t-a-----c------------------------t-----------t----
--t-c----------c-----------a----g------a-------c------------
------------------------acac-------aa---t------aag----------
-------aa-------------aa---------g----t-------ca-----t------
----t--------------------ta---a-------a-----------tt------c-
---aat---t--------------------ct-------aa-------------------
------------------------------------------------------------
------------------------------------------------------------
------------------------------------------------------------
------------------------------------------------------------
------------------------------------------------------------
------------------------------------------------------------
------------------------------------------------------------
------------------------------------------------------------
------------------------------------------------------------
------------------------------------------------------------
------------------------------------------------------------
------------------------------------------------------------
---------------------------
>hAT-N122_DR|138577
----------------------------------------------------------at
atgctta-------------agaaac--aataataagtaagaaatgtacca---------
------------------------------------------------------------
--tgctatgtacaa---catg--------------ttctgtc---at-------------
----taattttaaacgtt-----------------ttgatgttg---------tttaaca
tt--------------------------------tctaagtgtgtgtgtgtgttttt---
-------------------tttatttgtattt-------------------gaaaaaaaa
caaa------aaaa--------------gtcctg-------gtta---------------
--------------ga--------------------------------------------
-----------------------------------------a------------------
t------taaaaa----a--act--------ttca-------ttttattccag-------
-------t-------------------------------------ttctatt------g-
-----------ccaat---------------------g-catt-gag----at-------
--------------------t----t-atat-----------------gtt---------
---gagtatttt------------------agg-tc-------------------aagc-
-------a------------------a----c----ta---------aa----------t
-----ta-----ctca--------t------t----------------------------
------g-ag------------------a-a-att-------------------------
aagt------a-a-----a------------------------t-----------a----
--t-t----------c-----------t----g------a-------c------------
-a-----a-----ag----t---------------aa---t------taa----------
-------aa-------------aa---------a----a-------t-------------
----t--------------------tt---a-------a-----t------g------c-
---tat---t--------------------tt-------aa----tca--------t---
------------------------------------gt---c----a----------t--
------t---------a------a-------taa--------------------------
------t-ta-----------a------------tt---act------------------
-----------ttctt-------------------tttgca------------a------
------t------------aa---------------c--tt-------------------
------------------------------------------------------------
------------------accc--------------aatactgggtg-taataa------
-----------------------------------------------------------g
ttacaaaataactagtt----------------------------------------gct
g-----------------------------------------------------------
------------------------------------------------------------
------------------------------------------------------------
---------------------------
>hAT-N122_DR|138578
------------------------------------------------------------
------------------------------------------------------------
------------------------------------------------------------
--------------a--tatgatg----------------tc---attactt--------
---------tgaaatgctttg-----------------tt--------gat---acagta
c----------atataat-------------------------tattaca----------
-------------------ttt-ttact--gt-------agttttatt------ta-ca-
-------gctaaaa--------------ggccct-------aatt---------------
-------------gtattt------------agaac--taaa---a--------------
---------------------------------------gag------------------
t------ttaa----------tt--------------------tct-----a--------
-------ttgtc------------------------------------ta----------
------------------------------------------------------------
------------------------------------------------------------
------------------------------------------------------------
------------------------------------------------------------
------------------------------------------------------------
------------------------------------------------------------
------------------------------------------------------------
------------------------------------------------------------
------------------------------------------------------------
------------------------------------------------------------
------------------------------------------------------------
------------------------------------------------------------
------------------------------------------------------------
------------------------------------------------------------
------------------------------------------------------------
------------------------------------------------------------
------------------------------------------------------------
------------------------------------------------------------
------------------------------------------------------------
------------------------------------------------------------
------------------------------------------------------------
------------------------------------------------------------
------------------------------------------------------------
------------------------------------------------------------
---------------------------
>hAT-N122_DR|138579
------------------------------------------------------------
------------------------------------------------------------
------------------------------------------------------------
------------------------------------------------------------
------------------------------------------------------------
------------------------------------------------------------
-------------------------------------------------------g----
------------------------------------------------------------
-----t------------------------------------------------------
------------------------------------------------------------
------------------------------------------------------------
------------------------------------------------------------
---------------------------------------aatt-----------------
------ag------------t----t----------------------------------
-------------------act-----------------------------------gt-
-------a------------------a----t----aa---------at----------g
-----ta-----tctt--------t------c----a-a--c---t--------------
--------gaaaa-----------------a-----------------------------
--aa------a-t-----c-------tt---------ta----------------c----
-at-t----------t-----------t----g------a-------t------------
-----------------cat------tt-------aa---t------t------------
---------------a-----------------g----t-------ta--c--t------
----t-------------------aca---g--t----g-----t------a--c---t-
---------tg------------------cctaa-----ga---------------t---
actg---------------------------------t---c----a----a-----t--
------a--caac---a------g--------------c-----tct-----g----t--
------a-ta-----------a-----------atc----a-------------------
----------------------------------atttatggaagacaaaaacga-----
-a-atac------------aaa-------atgg---ca-ttattttgaaat---------
------------------------------------------------------------
-------------gtttagtgcgttgata---------tatagttgtaaattttacagct
g-----------------------------------------------------------
------------------------------------------------------------
--------ggactagcatttaaataagtaaaaaagtttaatttctattgtccat------
------------------------------------------------------------
-----------gttgagatttagagataagtaatcaaattactaagtaa-----------
-------gaagttacttt---------
>hAT-N122_DR|138580
------------------------------------------------------------
------------------------------------------------------------
------------------------------------------------------------
------------------------------------------------------------
----------------------aa------------------------------------
------------------------------------------------------------
---------------------------------------------------------gt-
-------aattgaa--------------ttcctg-------atta---------------
-----------------tt-----------acagta---ttt---t--------------
-------------------------------------tcaca------------------
t------ataa----------t--------------------------------------
------------------------------------------------------------
---------------------------------------------------aa-------
--------------------t----t-agaag-tcatttaaata---------------c
aattttgatgat--------------------g-taatagct-----------tttttt-
-------a------------------a----t----gt---------ac------ttt--
------------ttta--------t------t----------------------------
--------gcg-----------------c-a-----------------------------
------------------------------------------------------------
------------------------------------------------------------
------------------------------------------------------------
------taaa---c----agtgga---------t----t-t------a-----g------
----t--------------------tt---a-------t-----t------c------t-
---aa--------------------tatta-t-------gg----tat--gca---t---
---g---------------------------------a---a----at---tt----g--
------c---------a------t-------cag--------------------------
------------------------------------------------------------
--------------ta-------------------ctt---------------tg-----
-a---aa------------ca---------------t--tt-------------------
------------------------------------------------------------
------------------tatg--------------------------------------
------------------------------------------------------------
------------------------------------------------------------
------------------------------------------------------------
------------------------------------------------------------
------------------------------------------------------------
---------------------------
>hAT-N122_DR|138581
------------------------------------------------------------
------------------------------------------------------------
------------------------------------------------------------
------------------------------------------------------------
------------------------------------------------------------
------------------------------------------------------------
------------------------------------------------------------
------------------------------------------------------------
------------------------------------------------------------
------------------------------------------------------------
------------------------------------------------------------
-------------------------------------------------agtg-ttg-gg
------------------------------------tgtcatt-----------------
------tg------------t----t----------------------------------
----------------------------------------------------actaagt-
-------a------------------a----g----tagttact-gtaa----------t
ta-------------a--------a------t----a-g--t---tg-------------
--------taaaa-----------------------------------------------
--------------------------ttctgct-gaata----ctt---------tg--c
tct-g----------t-----------a----a------a-------c------------
-a-----------at-----------tt-------aa---t------tgt----------
---------------a-----------------g----t-------ta-----t------
----t--------------------ta------t----actt--t------a--c---t-
---------tgc-----------------ctt-at----aa----taacaaaatatt---
---aat---taa-----------------------cat--tt----a----------t--
------t--------aa------g-------tgt---------tgtt---------ct--
------t-tt-----------a-----------aat----a-------------------
----------------------------------ctccaaa------------cg-----
-a---tc------------atg-------ttga------ct-------------------
------------------------------------------------------------
--------------------ccagtttaa-------agcattaagagtttaatttctatt
g--------------------------tctatgcattaaggc------------gatata
ttatattatatttacac-------------------------------------------
-------ttgtat-----------------------------------------------
-----------------tatatttttaatcagtactgagtcaagtaattaaattac----
------------attgagt-----------------------------------------
---------------------------
>hAT-N122_DR|138582
------------------------------------------------------------
------------------------------------------------------------
------------------------------------------------------------
------------------------------------------------------------
------------------------------------------------------------
------------------------------------------------------------
------------------------------------------------------------
------------------------------------------------------------
------------------------------------------------------------
---------------------------------cagtgt-tg------------------
g----aagtaa----------ttagtt-----------acaaagtttaataa--------
----------------------------attagattt------------------ct-g-
-----------atta-------------------------aaa-----------------
------aa------------t----g-ttat-----------------------------
----------------------------------------------------------t-
-------a------------------a----t----ta---------ag--------agt
-----ta-----cttt--------t------t----c-t--t---t--tt----------
------a-gaa-------------------------------------------------
------------------------------------------------------------
------------------------------------------------------------
--------------------a--------------aa---t------taca---------
---------------------------------g----t-------ta--c--t------
----t-----a--------------ta---a--tt---------t------a--c-----
---------tgc-----------------ttt----a--aa----tac--------t---
---g-----ta------------------------aat---a----a----------t--
------t--taat---a------g--------------t-----ttt-----g----t--
------a-ta-----------a-------a----tc----a-------------------
-----------------------------------tttaag------------ag-----
------------------------------------------------------------
------------------------------------------------------------
------------------------------------------------------------
------------------------------------------------------------
------------------------------------------------------------
------------------------------------------------------------
------------------------------------------------------------
------------------------------------------------------------
---------------------------
>hAT-N122_DR|138583
--------------------------------gaaacaatgaag------taagaatttt
gtcaatatat----------ggta-------tgtgtaaaatatggtg-------------
----ttgcaaatttttttaa-----------------------------------tcgtt
tctaattttgaccca--tataatgtt-------taaattgtt---ttaaattgtttg---
--aaaaaaattagaacaaaaa-----------------tgtcccgtttgac---tta---
------------------------------------------aatttaa-----------
------------------------------------------------------------
------------------------------------------------------------
--------------a-tat------------aaata--atta------------------
--------------------------------------cgag------------------
t------ttaa----------tt-------------------------------------
----------------------------------------------tctat---------
------------gga--------------------------ttctattg--at-------
--------------------t----t-atatgga--------------------------
-atttaagtagt-------att--------aag-tcg-------------------aat-
-------c------------------a----a----ta---------ag----------t
-----aa-----atta-------ct------t----------------------------
--------gag-----------------t-a-at---------a----------------
catt------t-a-----c--t---------------------------------t----
--t-t----------c-----------a----c------a-------c------------
-a-----a-----a------------gt-------ag----------ga-----------
------aaa-------------aa---------g----t-a------a-----t------
----t--------------------tg---a-------g-----t------ag---ttt-
---aa----t-------------------ttg-------ag----t-----aa---t---
---t---------------------------------t---a----a----------t--
------t---------a------a-------tta--------------------------
------------------------------------------------------------
------------------------------------------------------------
------------------------------------------------------------
------------------------------------------------------------
------------------------------------------------------------
------------------------------------------------------------
------------------------------------------------------------
------------------------------------------------------------
------------------------------------------------------------
------------------------------------------------------------
---------------------------
>hAT-N122_DR|138584
------------------------------------------------------------
------------------------------------------------------------
-------------a----------------------------------------------
------caagg------tactgtagt----------aaaatt---actttattcacagaa
aatgtaaagcaaggaattac-----------tgttacagttttagg-ttat---ttaat-
------gg--attact----------tatagtg----tatttc-ctttaaaac-tgcaaa
-----------------------------------aaacggttc-ggtat-gaatg-aat
----tcaa--agaataaagtaa------------gtattaaattgtatttaaattaaatt
tgcagcatttatcaggat-------------aatcgtgcatgtta-aacaatgaacggag
-taaaaatgaatgaca---atatgtagtatt-----tatgaaataaggtgtcattgc---
t------ttgaaac---g--ctttatgtt------aaaagttttttttttccctttttg-
-ttctgtttgt-----tggctgaataatgtcatgttttttaacaaagcta-----aa-a-
-----------tgccatatata---ac-tct--------gatttaaaga--attataatg
-----------------------------attttattta---------------------
------aggattgag----attt---atagaga-tgttga--acagtatttagtcaagc-
-------a------------------a----t----t----------ca--------a-a
-----ta-----atca--------t------t----------------------------
-------------------------aagt-a-at---------tt---------------
-aat------t-a-----c------------------------t-----------t----
--t-t----------c-----------a----g------a-------c------------
-at-tt-a-----ag---------------------------------------------
--------------------------------------t-------aa-----a------
----t--------------------ta---a-------a-----t------a------c-
---aa-----------------------ctgt-------aa----tga--------c---
---g---------------------------------t---a----a----------t--
------t---------a------g-------taa----------t---------------
--------ta-----------c------------tt------------------------
-----------atgtt-------------------ta----------------aa-----
-t---gt------------aac-----------------tt-------------------
------------------------------------------------------------
------------------tccc--------------aacactg-----------------
------------------------------------------------------------
------------------------------------------------------------
------------------------------------------------------------
------------------------------------------------------------
------------------------------------------------------------
---------------------------
>hAT-N122_DR|138585
------------------------------------------------------------
------------------------------------------------------------
------------------------------------------------------------
------------------------------------------------------------
------------------------------------------------------------
------------------------------------------------------------
---------------------------------------------------taat-----
------------------------------------------ttgt--------------
------------------------------------------------------------
---------------------------------------------------------aat
ta-----ttaattt------ttt----------------------t---gaag-------
--------------------------------------------aatttaccc-----aa
---------------------------------------cact-----------------
--------------------t----c----------------------------------
------------------------------------------------------------
-------a------------------a--------------------------------c
-----ta----attca---att--------------------------------------
------------------------------------------------------------
---------------------gc--------------------------------t----
--tat----------t-----g-----a----gaa----a-------tt-----------
-a-----------agc---tagtt--tt-------------------cag----------
---------------------------------a----t-a-----aa----gt-----a
a---a--------------------tagaaa-------a----ac---t--a--t---t-
t--aaa---tat---------------gattt---t---aa----gga--------t---
---g------------------------------------ta----ac---------t--
------t---------ata----a-------t------------tcg--------tct--
--------ta-----------a-----------att----ctg-----------------
---------------------------------tacattca---------tgtaa-----
ca---gttctgatccagagaaatagt---ttaat--t-----------------------
------------------------------------------------------------
------------------------------------------------------------
------------------------------------------------------------
------------------------------------------------------------
------------------------------------------------------------
------------------------------------------------------------
------------------------------------------------------------
---------------------------
>hAT-N122_DR|138586
------------------------------------------------------------
------------------------------------------------------------
------------------------------------------------------------
------------------------------------------------------------
------------------------------------------------------------
------------------------------------------------------------
------------------------------------------------------------
------------------------------------------------------------
------------------------------------------------------------
------------------------------------------------------------
------------------------------------------------------------
------------------------------------------------------------
------------gtg-------------------------att--ac-------------
--------------------t----t-a--------------------------------
--------------------ct-----------------------------------gt-
-------a------------------t----t----t----------aa--------a-t
-----ta-----ctct--------t------c----t-a--c---t--------------
--------taaa---------------gt-a-a-a------g-ta----ag---------
ggat------t-a-----c------------------------------------t----
--t-t----------t-----------a----g------g-------t------------
-a-----------at----t-------t-------at---t------ta-----------
-------------c-a-----------------g----t-------ta--c--t------
----t-----a--------------ta---a--t----a-----t------a--c---t-
---------tgc-----------------ctt--------------------gtact---
---g-----ca------------------------aat---a----a----a-----a--
------t--catt---a------t-------t------------tagagtaat----t--
------a-tg-----------a------------------a-------------------
--------------atat-----------------tttagaaat---aggtatga-----
-a---at------------agt-------gtca------ttgatttga------agtgtt
----------------------------------------------------tttgttta
agtat-------------------------------ataaattg----------------
------------------------------------------------------------
-tttaaa-----------------------------------------------------
------------------------------------------------------------
---------------------tattaataaaaaatgttttaaaacaaaa--------cta
a--aaactcctttttgactccaattt-aaagaat-------------------attaagt
ttatatctaattaagttaaatttatat
>hAT-N122_DR|138587
------------------------------------------------------------
------------------------------------------------------------
----ttttatat------------------------------------------------
------------------------------------------------------------
-----------aataataaaa-----------------tgttcagtttgac---tca---
------------------------------------------aatttaa-----------
------------------------------------------------------------
------------------------------------------------------------
--------------agaat------------taaag--gaaa------------------
--------------------------------------ttaa------------------
t------ttat----------at-------------------------------------
----------------------------------------------aatat---------
------------gga--------------------------tt-----------------
---------------------------atatgga--------------------------
-ttttaagtagt-------att--------gaa-tac-------------------aat-
-------t------------------a----a----tt---------gt----------t
-----ga-----gta---------------------------------------------
------------------------------------------------------------
---a------t-a-----t--g---------------------------------t----
--t-t----------t-----------a----g------g-------c------------
-a-----a-----a------------cc-------aa---t------aa-----------
------aaa-------------at---------g----t-a------a-----a------
----t--------------------ta---a-------a-----t------a----ttt-
---ta----t-------------------tga-------tg----t-----ac---a---
---g---------------------------------t---a----a----------t--
------t---------a-------------------------------------------
------------------------------------------------------------
------------------------------------------------------------
------------------------------------------------------------
------------------------------------------------------------
------------------------------------------------------------
------------------------------------------------------------
------------------------------------------------------------
------------------------------------------------------------
------------------------------------------------------------
------------------------------------------------------------
---------------------------
>hAT-N122_DR|138588
------------------------------------------------------------
------------------------------------------------------------
------------------------------------------------------------
------------------------------------------------------------
------------------------------------------------------------
------------------------------------------------------------
---------------------------------------------------cagtg----
------------------------------------------tt----------------
------------------------------------------------------------
---------------------------------------tgg------------------
t------ttaa-----------t----------------------g-----ag-------
-------t---------------------tt-------------------------a-a-
-----------acta-------------------------act--ca-------------
--------------------t----t-a--------------------------------
--------------------ct-----------------------------------gt-
-------a------------------a----t----t----------ta--------a-t
-----ta-----cttt--------t------c----c-a--c-------t----------
------a-aaaa--------------agt-a-a-a------g-ta----ag---------
ggat------a-a-----c--tg---tt---------ca----tg----------t----
aat-t--------cac-----------a----g--------------t------------
-t-----------at----t-------t-------ataatt------taataataccaaa
-gtatactgt---a-a-----------------a----t-------ta-at--t------
----c-----a---------aagcaga---a--taagtg-----t------a--t---t-
-------ttcat-----------------tttctg----aa---------aaatatt---
---t-----tg---------------------cagaat---a----attc-a--tttt--
------t--taac---t------g-------t------------tca-----a--ttt--
------a-tc-----------aag---------acg----a-------------------
--------------ttac------------acaaatttaaa---------tttaa-----
-a---gttt----------ata-------atat------at-------------------
------------------------------------------------------------
------------------------------------------------------------
---------------------------ggtatgtacaa-----aatgttgtgta--attg
ctttgacacatttt----------------------------------------------
------------------------------------------------------------
------------------------------------------------------------
---------------------------ttttgatacatttaatatttaa----ttttaat
tct------------------------
>hAT-N122_DR|138589
------------------------------------------------------------
---------------------------------agttac---------------------
------------------------------------------------------------
------------------------------------------------------------
------------------------------------------------------------
-------------------------------------------tttcacacag-ca----
------------------------------------------------------------
------------------------------------------------------------
------------------------------------------------------------
------------------------------------------------------------
------------------------------------------------------------
------------------------------------------------------------
------------------------------------------------------------
------------------------------------------------------------
------------------------------------------------------------
------------------------------------------------------------
------------------------------------------------------------
------------------------------------------------------------
------------------------------------------------------------
------------------------------------------------------------
------------------------------------a---t------tag----------
-------aa-------------aa---------g----t-a------a-----a------
----t--------------------ta---a-------a-----t------a------t-
---tt----a-------------------act-------at----t-----taattc---
---g---------------------------------t---a----g----------c--
------t---------a------g-------taa----------t---------------
--------ga-----------a------------tg----act-----------------
------------tttt-------------------tttg---------------a-----
-a---gt------------aa---------------a--tt-------------------
------------------------------------------------------------
------------------actt--------------aacactg-----------------
------------------------------------------------------------
------------------------------------------------------------
------------------------------------------------------------
------------------------------------------------------------
------------------------------------------------------------
---------------------------
>hAT-N122_DR|138590
------------------------------------------------------------
------------------------------------------------------------
------------------------------------------------------------
------------------------------------------------------------
------------------------------------------------------------
------------------------------------------------------------
-----------------------------------------------------gtg----
------------------------------------------ttg---------------
------------------------------------------------------------
----------------------------------------gg------------------
tt------aa-------a---tt----------------------------ag-------
-----------------------------------------------ttgc-----a-a-
-----------agtg-------------------------act-----------------
------ag------------t----t-ac-------------------------------
---------------------t-----------------------------------gt-
-------c------------------a----t----tt----------------------
------------------------t------c----t-g--c---t--------------
------g-ga-------------------aa-a--------g-ta----a---------a
gcaa------g-g-----c--gt---t---------------------------------
--t-t----------t-----------g----g------g-------t------------
-a-----------a-----t------tt-------aa---t------tg-----------
-------------t-a-----------------g----t-------aa--c--tcgt---
-------------------------gc------------------------g--c---t-
---------tg-----------------cctt-a-----aa----t-at-------t---
---g-----tcc------------------------at---t----a----a-----t--
------t--caac---a------g-------t------------tct-----g----tat
ac-taaa-tc-----------a-----------atc----aatatatgatttatgaaaca
ctgaaacgatacatttatt---------------gtttaa-------tatt---a-----
-t---gt------------ata-------acaa------tttgttaaag-----------
---------------------ctaaaagg-------------------------------
--------------ccaaatttaaag------aattaagagt------------------
----------------------------acatttctattttg------------cactta
g-----------------------------------------------------------
------------------------------------------------------------
---------------------------------atttata--------------------
------------------------------------------------------------
---------------------------
>hAT-N122_DR|138591
--------------------------------------------------------gaaa
tgcatgacaatgta----------------------------------------------
----------------------------------tagttattagtgtacata---tacta
tcattcctttgaatg--t-----------------tccatgt---ttt------------
-----gattcata-----------------------------------------------
------------------------------------------------------------
----------------------------------------------taat-cattg----
------------------------------------------ct----------------
------------------------------------------------------------
---------------------------------------ggg------------------
t------gtga-----------t----------------------g-----ac-------
-------t----------------------------------------tac-----t-a-
-----------agta-------------------------act--gg-------------
--------------------t----t-a--------------------------------
--------------------ct-----------------------------------gt-
-------a------------------a----t----t----------ta--------a-t
-----ta-----ctta--------t------a----c-a--c---t--------------
----------------------------t-a-----------------------------
gaag------t-a-----a-ctg---gt---------aa----t-----------t----
--t-t----------t-----------t----c------a-------t------------
-a-----------tt----t-------t-------aa---t------ta-----------
-------------c-a-----------------c----c-------ta--c--t------
----t-----a--------------ta---a--t----a-----t------a--c---t-
---------tgc-----------------cgt-------aa-----------atgct---
---c-----ta------------------------gat---a----a----a-----t--
------c--caac---a------g-------t------------tct-----g----t--
------a-ta-----------a------------------a-------------------
--------------tcag-----------------ttcagt------------ga-----
-a---tc------------ag---------------------------------------
------------------------------------------------------------
------------------------------------------------------------
------------------------------------------------------------
------------------------------------------------------------
------------------------------------------------------------
------------------------------------------------------------
------------------------------------------------------------
---------------------------
>hAT-N122_DR|138592
------------------------------------------------------------
------------------------------------------------------------
------------------------------------------------------------
------------------------------------------------------------
------------------------------------------------------------
------------------------------------------------------------
------------------------------------------------------tg----
------------------------------------------tt----------------
------------------------------------------------------------
---------------------------------------ggg------------------
t------gtga-----------t----------------------g-----ag-------
-------t----------------------------------------taa-----t-a-
-----------agta-------------------------act--ag-------------
--------------------t----t-g--------------------------------
--------------------ct-----------------------------------gt-
-------a------------------a----t----t----------ta--------a-t
-----ta-----ctta--------t------a----c-a--c---t--------------
----------------------------t-a-a-a------a-ca----at---------
gaaa------t-a-----a-ctc---tt---------aa----t-----------t----
--t-t----------t-----------a----g------g-------t------------
-g-----------at----t-------t-------at---t------ta-----------
-------------c-a-----------------g----t-------ta--c--t------
----t-----a--------------ta-----------a-----t------a--c---t-
---------tgc-----------------ttt-------aa-----------atgct---
---c-----ta------------------------aat---a----a----a-----t--
------t--caac---a------g-------t------------tct-----g----t--
------a-ta-----------a------------------a-------------------
--------------tcag-----------------ttcagt------------gt-----
-a---tc------------aga-------taca------tttttttg--------ctatt
----------------------------------------------------gttatttg
gatattt----------tgtag--------------agaaactag---------------
------------------------------------------------------------
ttttaac-----------------------------------------------------
------------------------------------------------------------
---------------------taatgctcaaggata-ctcaacacaagc--------tca
a--gagacatgctttga---taatgt-atagtatgta---------catatattccatga
tttgattcaaataa-------------
>hAT-N122_DR|138593
-------------------------------------------------cagtgttggat
gtaatta-----------------------------------------------------
-gttaca-aagtaa----------------------------------------------
------ctagt------tactataat----------tcactt---acttttcagctgat-
------------ggaattac------------ttttcatttttaag-taat---tttat-
------tacagttaca----------tataaag----aacttg-cttaaatac-tg----
------------------------------------------------------------
------------------------------------------------------------
------------------------------------------------------------
------------------------------------------------------------
------------------------------------------------------------
------------------------------------------------------------
------------------------------------------------------------
------------------------------------------------------------
------------------------------------------------------------
------------------------------------------------------------
------------------------------------------------------------
------------------------------------------------------------
------------------------------------------------------------
------------------------------------------------------------
------------------------------------------------------------
------------------------------------------------------------
------------------------------------------------------------
------------------------------------------------------------
------------------------------------------------------------
------------------------------------------------------------
------------------------------------------------------------
------------------------------------------------------------
------------------------------------------------------------
------------------------------------------------------------
------------------------------------------------------------
------------------------------------------------------------
------------------------------------------------------------
------------------------------------------------------------
------------------------------------------------------------
------------------------------------------------------------
---------------------------
>hAT-N122_DR|138594
------------------------------------------------------------
------------------------------------------------------------
------------------------------------------------------------
----------tcaag--taattaaatg---------------------------------
------------------------------------------------------------
------------------------------------------------------------
-------------atttgagaaactgagttact-----aagtatttaggt-aagta----
-----------------------------------------att----------------
------------------------------taaatata----------------------
------------------------------------------------------------
------------------------------------------------------------
--------------------------------------------------------t-a-
-----------aata-------------------------att--aa-------------
--------------------t----t----------------------------------
--------------------ac-----------------------------------tt-
-------t------------------t----t----t----------ag--------g-t
-----ta-----cata--------c------t----c-g---------------------
------------------------------------------------------------
------------------------------------------------------------
------------------------------------------------------------
------------------------------------------------------------
------------------------------------------------------------
--------------------------------------a-----c------a--c---t-
---------g--------------------------------------------------
------------------------------------------------------------
------------------------------------------------------------
------------------------------------------------------------
------------------------------------------------------------
------------------------------------------------------------
------------------------------------------------------------
------------------------------------------------------------
------------------------------------------------------------
------------------------------------------------------------
------------------------------------------------------------
------------------------------------------------------------
------------------------------------------------------------
---------------------------
>hAT-N122_DR|138595
------------------------------------------------------------
------------------------------------------------------------
------------------------------------------------------------
---------------------------------------------------t--------
---------taaaatgctt------------------------------aa---ataatg
t-----------------------------------------------------------
------------------------------------------tttt------tata-aa-
-------gctaaag--------------gcc-at-------gcttg-act----------
------------catattt-----------aaag-----aat---t--------------
-------------------------------------aaaag------------------
t------ttaa----------ct--------------------tct-----a--------
-------ttgtc------------------------------------tat---------
------------tca--------------------------ct---gag--at-------
--------------------t----t----------------------------------
-----aagtagt-------att--------gag-t-------------------taagt-
-------a------------------a----t----tc---------aa------tcc--
------------ctta--------t------t----------------------------
--------gag-----------------t-a-at--------------------------
---------------------a---------------------------------t----
--t-t----------a-----------g----a------c--------------------
------------------------------------------------------------
-----------------------a---------g----t-a------a-----t------
----t--------------------ag---a-------a-----a------a------g-
---ca----t-------------------tta-------ag----c--------------
-------------------------------------t---t----gt--------at--
------a---------a------g-------taa----t-----t---------------
---------------------a-------a----tt----a-------------------
------------cttt-------------------ctt----------------a-----
-a---gt------------aa---------------c--tt-------------------
------------------------------------------------------------
------------------acct--------------aacactg-----------------
------------------------------------------------------------
------------------------------------------------------------
------------------------------------------------------------
------------------------------------------------------------
------------------------------------------------------------
---------------------------
>hAT-N122_DR|138596
------------------------------------------------------------
------------------------------------------------------------
------------------------------------------------------------
------------------------------------------------------------
------------------------------------------------------------
------------------------------------------------------------
------------------------------------------------------------
------------------------------------------------------------
------------------------------------------------------------
------------------------------------------------------------
------------------------------------------------------------
------------------------------------------------------------
------------------------------------------------------------
------------------------------------------------------------
------------------------------------------------------------
------------------------------------------------------------
------------------------------------------------------------
--------------------------------------------a----ag---------
ggaa------t-a-----c------------------------t-----------t----
--t-t----------t-----------a----g------g-------t------------
-a-----------tt----t-------t-------aa---t------ta-----------
-------------c-a-----------------g----t-------ta--a--t------
----t-----a--------------ta---a--t----a-----t------a--c---g-
---------tgc-----------------c-t-------aa-----------atact---
---g-----ta------------------------gat---a----a----a-----t--
------g--aaac---a------g-------t------------tca-----g----t--
------a-ta-----------a------------------a-------------------
--------------ttag-----------------ttcaga------------ga-----
-a---gc------------aga-------gtaa---------------------------
------------------------------------------------------------
------------------------------------------------------------
------------------------------------------------------------
------------------------------------------------------------
------------------------------------------------------------
------------------------------------------------------------
------------------------------------------------------------
---------------------------
>hAT-N122_DR|138597
------------------------------------------------------------
------------------------------------------------------------
------------------------------------------------------------
------------------------------------------------------------
------------------------------------------------------------
------------------------------------------------------------
------------------------------------------------------------
------------------------------------------------------------
------------------------------------------------------------
------------------------------------------------------------
----------------------t----------------------------aa-------
----------------------------------------------------------a-
---------------------------------------aagt-----------------
------aa------------tt---t----------------------------------
-------------------------------------------------------aaat-
-------a--------------------------------------cga------ttg-t
---gtga-----ttta--------------------------------------------
------------------------------------------------------------
------------a-----c------------------------------------tag--
--t-t----------t-----------a-gtca--a---g-------tg-----------
--------------c----t------tt------------t------taa----------
--------------------------------------a-----g-ta----ac------
----t-----aa-------------cac--a-------------t---t--a--c---t-
---gaca--tgc----------------ttaaaa-----aa----caatgaaatatt---
------------------------------------tt---a-a--a----a-----t--
------t--tgcca--a---t--a-------tatga------catct-----g-------
------agta-------tggtg---------gcatt------------------------
---------------------------------catttaaa-------------------
-a-catt------------agt--------------tgt---------------------
------------------------------------------------------------
------------------------------------g-----------------------
------------------------------------------------------------
------------------------------------------------------------
------------------------------------------------------------
------------------------------------------------------------
------------------------------------------------------------
---------------------------
>hAT-N122_DR|138598
------------------------------------------------------------
------------------------------------------------------------
------------------------------------------------------------
------------------------------------------------------------
------------------------------------------------------------
------------------------------------------------------------
------------------------------------------------------------
------------------------------------------------------------
------------------------------------------------------------
------------------------------------------------------------
------------------------------------------------------------
------------------------------------------------------------
------------------------------------------------------------
------------------------------------------------------------
------------------------------------------------------------
------------------------------------------------------------
------------------------------------------------------------
--------------------------------------------a----ag---------
ggat------t-a-----c--tt---tt---------cg----t-----------t----
--t-a----------t-----------a----g------g-------t------------
-t-----------ac----t-------t-------aa---t------ta-----------
---------t---t-a-----------------g----t-------ta--c--t------
----t-----a--------------ta---a--t----g-----a------a--t---t-
---------tgc-----------------ctt-------aa-----------atatt---
---g-----ta------------------------cat---a----c----a-----t--
------t--aaac---a------g-------t------------tat-----a----t--
------a-ta-----------a------------------a-------------------
--------------tcaa-----------------ttcaga------------ga-----
-a---gc------------ag---------------------------------------
------------------------------------------------------------
------------------------------------agtaatt-----------------
------------------------------------------------------------
------------------------------------------------------------
------------------------------------------------------------
------------------------------------------------------------
------------------------------------------------------------
---------------------------
>hAT-N122_DR|138599
------------------------------------------------------------
------------------------------------------------------------
------------------------------------------------------------
------------------------------------------------------------
------------------------------------------------------------
------------------------------------------------------------
--------------------tg-tttga--------------------------------
--------------------------------------------------c---------
-------------aaattt------------aaaga--attt------------------
---aaa---------------------------------tag------------------
t------tttg----------tt--------------------tct-----g--------
-------ttgt-------------------------------------------------
------------------------------------------------------------
------------------------------------------------------------
----------------------------------------------------------c-
-------t------------------a----t----t----------ca--------a-g
-----ta-----atta--------c------t----------------------------
---------aa-----------------t-a-ac---------a----------------
tagt------t-a-----c--t---------------------------------t----
--t-t----------c-----------t----g------a-------c------------
-a-----a-----a------------tc-------at---t------tag----------
-------ga-------------aa---------g----t-a------a-----t------
----t--------------------ta---a-------a-----a------g------c-
---aa------------------------ttt-------tt----t-----at---a---
------------------------------------------------------------
------t---------a------t------gtaa----------t---------------
--------ta-----------a------------tt----a-------------------
------------cttt-------------------ttta---------------a-----
-t---gt------------aa---------------c--tt-------------------
------------------------------------------------------------
------------------accc--------------aacactg-----------------
------------------------------------------------------------
------------------------------------------------------------
------------------------------------------------------------
------------------------------------------------------------
------------------------------------------------------------
---------------------------
>hAT-N122_DR|138600
------------------------------------------------------------
------------------------------------------------------------
------------------------------------------------------------
------------------------------------------------------------
------------------------------------------------------------
------------------------------------------------------------
------------------------------------------------------------
------------------------------------------------------------
------------------------------------------------------------
---------------------------------------caa------------------
tg-----tag--tgt--a--att-------------------------------------
---------------------------------------------atttac-----a-a-
-----------agta-------------------------act-----------------
------ag------------t----t----------------------------------
-------------------tct-----------------------------------gt-
-------a------------------c----c----ta---------aa----------a
-----at-----gacc--------t------taaaat-g---------------------
------agaaacc-----------------------------------------------
------------------------------------------------------------
--t-t----------t-----------a-------------------c------------
-------------------t--------------------t------tgc----------
--------------------------------------t-----t-tt--t--c------
-------------------------ca--ca--g----a-----t------a--------
---------------------------------------ag---------------t---
-----------------------------------------a----a----------t--
------ttc-------a--------------tta--------------------------
--------ca-----------------------gt-------------------------
------------------------------------------------------------
------------------------------------------------------------
------------------------------------------------------------
------------------------------------------------------------
------------------------------------------------------------
------------------------------------------------------------
------------------------------------------------------------
------------------------------------------------------------
------------------------------------------------------------
---------------------------
>hAT-N122_DR|138601
------------------------------------------------------------
------------------------------------------------------------
------------------------------------------------------------
------------------------------------------------------------
------------------------------------------------------------
------------------------------------------------------------
------------------------------------------------------------
------------------------------------------ttg---------------
------------------------------------------------------------
----------------------------------------tg------------------
tg------tt-------a---tt----------------------------at-------
-----------------------------------------------ttac-----a-a-
-----------agt-----------------------a--act-----------------
------ag------------t----t-ac-------------------------------
---------------------a-----------------------------------gt-
-------act--gt-----------aa----t----ga---------aa----------t
-----ta-----ctta--------t------c----t-g--t---g---g----------
------a-aaaag---------------caa-a--------g-ta----a---------a
ggtt------t-c-----t--ca-------------------------------tt----
--t-t----------a-----------a--------------------------------
------------------------------------------------------------
---------------g-----------------g----t-------ca--t--tt-----
------------------------------------------------------------
------------------------------------------------------------
------------------------------------------------------------
------------------------------------------------------------
------------------------------------------------------------
------------------------------------------------------------
------------------------------------------------------------
------------------------------------------------------------
------------------------------------------------------------
------------------------------------------------------------
------------------------------------------------------------
------------------------------------------------------------
------------------------------------------------------------
------------------------------------------------------------
---------------------------
>hAT-N122_DR|138602
------------------------------------------------------------
------------------------------------------------------------
------------------------------------------------------------
--------------t--tacattt----------------tt---tttaa----------
-----------------------------------------accaaaccaa---atgctc
c------------------------------------------tgtt-------------
------------------------------------------------------------
--------------------------------------------tg-actc---------
----------aa---attt------------aaata--atta---a--------------
---------------------------------------gag------------------
t------ta-----------------------------------cc-----a--------
-------ttgtc------------------------------------tat---------
------------gcg--------------------------tt---gac--at-------
--------------------t----c-atgtgga--------------------------
----tttttagt-------att--------gag-tga-------------------agt-
-------a------------------a----t----g----------aa--------a-t
-----tg-----ctca--------t------t----------------------------
--------aag-----------------t-a-at---------t----------------
aagt------t-a-----c--t---------------------------------t----
--t-t----------c-----------a----g------a-------c------------
-a-----a-----at----taa--------------------------------------
------------------------------------------------------------
------------------------------------------------------------
------------------------------------------------------------
------------------------------------------------------------
------------------------------------------------------------
------------------------------------------------------------
------------------------------------------------------------
------------------------------------------------------------
------------------------------------------------------------
------------------------------------------------------------
------------------------------------------------------------
------------------------------------------------------------
------------------------------------------------------------
------------------------------------------------------------
------------------------------------------------------------
---------------------------
>hAT-N122_DR|138603
------------------------------------------------------------
------------------------------------------------------------
------------------------------------------------------------
------------------------------------------------------------
------------------------------------------------------------
------------------------------------------------------------
-----------------------------------------------------gtg----
------------------------------------------------------------
------------------------------------------------------------
-------------------------------------ttggg------------------
tg--------------ta--att----------------------------ag-------
-----------------------------------------------ttat-----a-a-
-----------agca-------------------------att-----------------
------ag------------t----t----------------------------------
-------------------actg-----------------------------------t-
-------a------------------a----t----ga---------aa----------t
-----ta-----tttt--------c------t----g-c--t---t--------------
------a-aaa-------------------a----------gtaa-------------ag
agat------t-a-----c--tt---tt---------ca----t-----------t----
--t-tt---------t-----------a----g------g-------ta-----------
-a-----------------t------tt-------aa---t------t------------
---------------a-----------------g----t-------ta--c--t------
----t-----a--------------ta---a--t----a-----t------a--c---c-
---------tgc-----------------ctctaa--ct-a---------------t---
---ac-----at----------------------acat---a-c--a----------t--
------t--cagc---g------g--------------t-----tct-----a----t--
------t-ta-----------a-----------gtc----a-------------------
----------------------------------gttagga------------ga-----
-a---gc------------agggtattatgtaa---t--ttagatactttcc--------
------------------------------------------------------------
-------------tactaaccttcaactagtcagacaattgtacatgcttagaaaacaat
------------ttaagttagcgt---tgtaaatatgaaata------------ttatta
atttgaaaaggtttgtg-------------------------------------------
------------------------------------------------------------
------------------------------------------------------------
---------tttcatacataca--------------------------------------
---------------------------
>hAT-N122_DR|138604
--------------------------------------atttgtcaag--acgactgaac
ataattt-------------agaaac--aatgaattgaga--------------------
------aagaaatagtaacagt-----------------------acatt----------
--ttatatatgaaa---tatg----------------gtgtc---at-------------
----------------------------------------ttcatg--------------
------------------------------------------------------------
--------------------attcattttgtg-------------------ttttaatac
t---------at------------------------------------------------
------------------------------------------------------------
-----------------------------------------a------------------
t------ttaaca----g--tcct---------------------------a--------
------------------------------------------------------------
------------------------------------------------------------
------------------------------------------------------------
-----------ta---------------------ta-------------------aaac-
-------a------------------a----t----t-----------------------
------------------------------------------------------------
------------------------------------------------------------
------------------------------------------------------------
------------------------------------------------------------
-----------------------------------------------cag----------
-------ag-------------aa---------g----c-------ag-----a------
----g-------------------------------------------------------
------------------------------------------------------------
------------------------------------------------------------
------------------------------------------------------------
------------------------------------------------------------
------------------------------------------------------------
------------------------------------------------------------
------------------------------------------------------------
------------------------------------------------------------
------------------------------------------------------------
------------------------------------------------------------
------------------------------------------------------------
------------------------------------------------------------
------------------------------------------------------------
---------------------------
>hAT-N122_DR|138605
------------------------------------------------------------
------------------------------------------------------------
------------------------------------------------------------
------------------------------------------------------------
------------------------------------------------------------
------------------------------------------------------------
---------------------------------------------------cagtg----
------------------------------------------at----------------
------------------------------------------------------------
---------------------------------------ggg------------------
t------g----------------------------------------------------
------------------------------------------------tac-----a-a-
-----------agta-------------------------act--ag-------------
--------------------t----t-a--------------------------------
--------------------ct-----------------------------------tt-
-------a------------------a----t----t----------aa--------a-t
-----ta-----ctta--------t------t----c-a--c---t--ta----------
------a-aaag----------------t-a-a-a------g-ta----gg---------
ggat------t-a-----c--tt---tt---------ca----g-----------t----
--t-t----------t-----------g----g------g-------t------------
-a-----------at----t-------t-------aa---t------tg-----------
-------------c-a-----------------g----t-------ta--c--t------
----t-----g--------------ta---t--t----t-----t------a--c---t-
---------tgc-----------------cct-------aa-----------ataca---
---g-----aa------------------------aat---a------------------
------------------------------------------------------------
------------------------------------------------------------
------------------------------------------------------------
------------------------------------------------------------
------------------------------------------------------------
------------------------------------------------------------
------------------------------------------------------------
------------------------------------------------------------
------------------------------------------------------------
------------------------------------------------------------
------------------------------------------------------------
---------------------------
>hAT-N122_DR|138606
------------------------------------------------------------
------------------------------------------------------------
------------------------------------------------------------
------------------------------------------------------------
-----------------------aaat---------acaagttaaatcatgtaatta---
----------------------------------------gtaattaa------------
--------------------ttaacgattttgagtaacttacccaacact-cagtg----
------------------------------------------ttg---------------
------------------------------------------------------------
----------------------------------------ga------------------
ag------ta-------a---tt----------------------------aa-------
-----------------------------------------------atac-----a-a-
-----------agta-------------------------act-----------------
------ag------------t----t-ac-------------------------------
---------------------a-----------------------------------gt-
-------a------------------a----a----ta---------aa----------t
-----ca-----ctta--------t------t----c-a--c---t---g----------
------------------------------a-a--------a-aa----g----------
------------------------------------------------------------
------------------------------------------------------------
------------------------------------------------------------
------------------------------------------------------------
------------------------------------------------------------
------------------------------------------------------------
------------------------------------------------------------
------------------------------------------------------------
------------------------------------------------------------
------------------------------------------------------------
------------------------------------------------------------
------------------------------------------------------------
------------------------------------------------------------
------------------------------------------------------------
------------------------------------------------------------
------------------------------------------------------------
------------------------------------------------------------
------------------------------------------------------------
---------------------------
>hAT-N122_DR|138607
-------------------------------------------tcgag--taactgagtt
acttttt-------------agaaac--ggtaatta------------------------
------aaaatgtaacataaac-----------------------acaatttaattaaat
acttttttaaagta---actc----------------accca---at-------------
----cctgttgaaatgtt-----------------ttgtgttttgaaa-----catatca
-----------------------------------------ttcataaagtgtta-----
-------------------------cattttg-------------------taataaag-
---------ctaaa--------------agtcca-------gttt---------------
--------------ggct------------cag---------------------------
-----------------------------------------a------------------
t------ttaaag----a----------------------------------a-------
-------t----------------------------------tagaagtgtt------c-
-----------tatgt---------------------gccatt-gag----at-------
--------------------t----t-a--------------------------------
------------------------------------------------------------
------------------------------------------------------------
------------------------------------------------------------
------------------------------------------------------------
------------------------------------------------------------
------------------------------------------------------------
------------------------------------------------------------
------------------------------------------------------------
------------------------------------------------------------
------------------------------------------------------------
------------------------------------------------------------
------------------------------------------------------------
------------------------------------------------------------
------------------------------------------------------------
------------------------------------------------------------
------------------------------------------------------------
------------------------------------------------------------
------------------------------------------------------------
------------------------------------------------------------
------------------------------------------------------------
------------------------------------------------------------
------------------------------------------------------------
---------------------------
>hAT-N122_DR|138608
------------------------------------------------------------
------------------------------------------------------------
------------------------------------------------------------
------------------------------------------------------------
------------------------------------------------------------
------------------------------------------------------------
---------------------------------------------------cagtg----
------------------------------------------------------------
------------------------------------------------------------
-------------------------------------ttggg------------------
tg----------------------------------------------------------
----------------------------------------------------------a-
---------------------------------------tatt--------ag-------
--------------------t----t-acaaa----------------------------
---------------------------------------------------------gt-
-------attg---------------a----t----tg---------ga-----------
-----aa----acttt--------t-----ac---------c------------------
-----agcaaaag------------------------------ta-------------aa
g----------aa-------att--------------ca----------------t----
--t-t----------c-----------a-----------ag------c------------
-a-----------at-----------tt-------aa---g----cac------------
---------------a-----------------g----t---------------------
--aat--------------c-----tg-------------------------------c-
a--------tg------------------ttt-------ag---------------tact
---g--------------------------------------------------------
------------------------------------------------------------
------------------------------------------------------------
------------------------------------------------------------
------------------------------------------------------------
------------------------------------------------------------
------------------------------------------------------------
------------------------------------------------------------
------------------------------------------------------------
------------------------------------------------------------
------------------------------------------------------------
------------------------------------------------------------
---------------------------
>hAT-N122_DR|138609
------------------------------------------------------------
------------------------------------------------------------
------------------------------------------------------------
------------------------------------------------------------
------------------------------------------------------------
------------------------------------------------------------
---------------------------------------------------cagtc----
------------------------------------------------------------
------------------------------------------------------------
------------------------------------------------------------
ttt-gctataatt--------------------------------------ag-------
-----------------------------------------------ttac-----a-a-
-----------aata-------------------------act-----------------
------ag----------------------------------------------------
------------------------------------------------------ttact-
-----gta------------------g----t----ta---------aa----------t
-----ta-----acat--------t------a---------a------------------
---taagcgatcacttttc------tttttagctaat--ctaat-------------tac
aaat-----at-a-------cat-tacttaaattaaacaact-----------------c
gat-a----------g-----------a----g------ag------g------------
-a-----------at----c---------------aa-------a--caa----------
---------------------------------a----t-------ca--a--t------
----t--------------------ca---g-------agaa-gc----aga------t-
t--aatt-----------------------------------------------------
------------------------------------------------------------
------------------------------------------------------------
------------------------------------------------------------
------------------------------------------------------------
------------------------------------------------------------
------------------------------------------------------------
------------------------------------------------------------
------------------------------------------------------------
------------------------------------------------------------
------------------------------------------------------------
------------------------------------------------------------
------------------------------------------------------------
---------------------------
>hAT-N122_DR|138610
------------------------------------------------------------
------------------------------------------------------------
------------------------------------------------------------
-----------------------------------------c---attactt--------
---------tgaaacgtttc------------------atgtttaatacaa---gtaatg
tt---------gaacctttct-------------------------caag----------
---------------------------------tagtttctttttt------aata-aa-
-------gctaact--------------tcctca-------tattg-act----------
------------caaat----------------------gaa---a--------------
-------------------------------------aaaaa------------------
a------taag----------tt--------------------tcc-----a--------
-------ttgtc------------------------------------tat---------
------------gca--------------------------tg---gag--at-------
--------------------t----t-c-taaggatt-----------------------
---tgaaatagc-------attgagtaaagtaa-t-------------------atgaa-
-------a------------------a----g----tt---------at------ttc-a
atacaaa-----ctta--------c------t----------------------------
--------gag-----------------t-a-at---------c----------------
cgat------t-a-----c--g---------------------------------t----
--t-t----------c-----------a----g---------------------------
------------------------------------------------------------
-----------------------------------------------a-----t------
----g--------------------ta---a-------a-----t------a------a-
---ta----t-------------------tct-------at----c-----aa---t---
---g---------------------------------c---a----at--------at--
------a---------a------c-------a-a----t-----c---------------
---------------------a-------a----ta----a-------------------
------------cttt-------------------ttt---------------aa-----
-a---gt------------aa---------------c--tt-------------------
------------------------------------------------------------
------------------a-----------------------------------------
------------------------------------------------------------
------------------------------------------------------------
------------------------------------------------------------
------------------------------------------------------------
------------------------------------------------------------
---------------------------
>hAT-N122_DR|138611
------------------------------------------------------------
------------------------------------------------------------
------------------------------------------------------------
------------------------------------------------------------
------------------------------------------------------------
------------------------------------------------------------
------------------------------------------------------------
------------------------------------------------------------
------------------------------------------------------------
------------------------------------------------------------
------------------------------------------------------------
------------------------------------------------------------
------------------------------------------------------------
------------------------------------------------------------
------------------------------------------------------------
---------------------------------------------------------a--
------------ctta--------t------t----------------------------
--------gag-----------------t-a-at---------c----------------
tgat------t-t-----c--t---------------------------------t----
--t-t----------c-----------t----g------a-------c------------
-a-----t-----a------------gtat----------t------ttg----------
------aa--------------aa---------g----taa------a-----c------
----g--------------------aa---a-------a-----g------a------a-
---aa----t-------------------gtg-------aa----t-----ta---t---
---g---------------------------------c---a----at------------
------t---------a------a-------tac----c-----t---------------
---------------------t-------t----tt----g-------------------
------------t----------------------------------------ga-----
-t---gt------------aa---------------t--tt-------------------
------------------------------------------------------------
------------------accc--------------ttcactg-----------------
------------------------------------------------------------
------------------------------------------------------------
------------------------------------------------------------
------------------------------------------------------------
------------------------------------------------------------
---------------------------
>hAT-N122_DR|138612
------------------------------------------------------------
------------------------------------------------------------
------------------------------------------------------------
------------------------------------------------------------
-------aacaaaac---------------------------------------------
------------------------------------------------------------
----------------------------------------------taaa-aagtg----
------------------------------------------ct----------------
--------------------------tt--tgaattcaattt---aaatta---------
ttaggagattt-----atatccattgtctgt--------gggtaattaaatcgtttg-aa
a------gtaa----------ct----------------------t-----aa-------
-------t----------------------------------------tac-----t-t-
-----------aaca-------------------------agt--aa-------------
--------------------t----t-a--------------------------------
-------------------------------------------------------aagt-
-------a------------------a----t----t----------ta--------a-a
-----ta-----ccat--------t------t----t-a--a---t--tatgt----tat
tagtatt-acaa--------------------a--------g-ta----aa---------
tagt------t-a--------ct---ct---------aa----t-----------t----
--t-tgcgcttcatcta----------a----g------g-------g------------
-a-----------ac----ttttc---t-------aa---g------tg-----------
-------------t-a-----------------a----t-------ta------------
-------------------------ca---g--t----------t------g--c---t-
---tc----tac-----------------ttt-------aa-----------ttatt---
---g-----ga------------------------cat---a----a----a-----t--
------t--cggc---a------g-------t------------tct-----g----t--
------a-ta-----------t------------------g-------------------
--------------tcaa-----------------ttcaga------------gg-----
-a-----------------aag-------gtaa---------------------------
------------------------------------------------------------
------------------------------------------------------------
------------------------------------------------------------
------------------------------------------------------------
------------------------------------------------------------
------------------------------------------------------------
------------------------------------------------------------
---------------------------
>hAT-N122_DR|138613
------------------------------------------------------------
------------------------------------------------------------
------------------------------------------------------------
------------------------------------------------------------
------------------------------------------------------------
------------------------------------------------------------
------------------------------------------------------------
------------------------------------------------------------
------------------------------------------------------------
------------------------------------------------------------
------------------------------------------------------------
------------------------------------------------------------
------------------------------------tg-tatt------aagt-------
------ga------------t----taa--------------------------------
------------------------------------------------------------
------------------------------------------------------------
------------------------t------ta-----aa-t--ttt-------------
--------aata-------------caattgta-atgcgtaatta----g----------
tagt-----caaa--------tt---ca---------------tt----------t----
--tgaaagtacacaat-----------a---ct---g--t-------t-----------a
ga---------g-gt----tc-----at-------aat--ttat-gatatg---------
----tgtgatctat-g-----------------g----t-----g-cg----attaa---
------------------------------------------------------------
----------------------------cttgaa-----ca-ttgtgtt-------ta--
---gatacataa------------------------------------------------
-----------------------t-------tgt-----------------------t--
--------ta--------ttta-----g---ttatt----cct-----------------
----------------------------------tttttta-------------------
------t------------tac-----------------tt-------------------
------------------------------------------------------------
------------------aact--------------------------------------
------------------------------------------------------------
------------------------------------------------------------
------------------------------------------------------------
------------------------------------------------------------
------------------------------------------------------------
---------------------------
>hAT-N122_DR|138614
------------------------------------------------------------
------------------------------------------------------------
------------------------------------------------------------
------------------------------------------------------------
------------------------------------------------------------
------------------------------------------------------------
-----------------------------------------------------gtt----
------------------------------------------------------------
------------------------------------------------------------
-------------------------------------ttggg----------------tt
ta-----atgaata---a----c----------------------------aa-------
---------------------------------------------agtaact------ag
tt---------actgtcattaaatt--------------agttt------tct-------
---------a----------c----t----------------------------------
------------------------------gaa---------------------aaagc-
-------a------------------a---------------------------------
------------------------------------------------------------
----------------------------------att------ta-------------at
g-ac-----gtaaatatac--------------------------a---------t---t
act-t----------t------------------------------tc-----------t
ga-----------gg----t---------------cac--t------tac----------
-----ccaa---------------------------------------------------
------------------------------------------------------------
------------------------------------------------------------
------------------------------------------------------------
------------------------------------------------------------
------------------------------------------------------------
------------------------------------------------------------
------------------------------------------------------------
------------------------------------------------------------
------------------------------------------------------------
------------------------------------------------------------
------------------------------------------------------------
------------------------------------------------------------
------------------------------------------------------------
------------------------------------------------------------
---------------------------
>hAT-N122_DR|138615
------------------------------------------------------------
------------------------------------------------------------
------------------------------------------------------------
------------------------------------------------------------
------------------------------------------------------------
------------------------------------------------------------
------------------------------------------------------------
------------------------------------------------------------
-------------------------------aaaga--aata---a--------------
---------------------------------------gag------------------
t------tgaa----------at--------------------tct-----g--------
-------ttg------------------------------------tctat---------
------------gca--------------------------tt---gag--at-------
--------------------t----t-atgtggt--------------------------
----cttttagt-------att--------tag-tca-------------------aat-
-------a------------------a----t----t----------aa--------a-t
-----ta-----ctt---------------------------------------------
------------------------------------------------------------
--gt------t-a-----c--t---------------------------------t----
--t-t----------c-----------a----g---------------------------
-------------a------------gt-------aa---t------cag----------
-------aa-------------aa---------g----t-gca--aaa-----t------
----t--------------------ta---a-------a-----t------a------c-
---aa----t-------------------tgt-------aa----t-----gg---t---
---t---------------------------------t---a----c----------t--
------t-----------------------------------------------------
------------------------------------------------------------
------------------------------------------------------------
------------------------------------------------------------
------------------------------------------------------------
------------------------------------------------------------
------------------------------------------------------------
------------------------------------------------------------
------------------------------------------------------------
------------------------------------------------------------
------------------------------------------------------------
---------------------------
>hAT-N122_DR|138616
------------------------------------------------------------
------------------------------------------------------------
------------------------------------------------------------
------------------------------------------------------------
------------------------------------------------------------
------------------------------------------------------------
------------------------------------------------------------
------------------------------------------------------------
------------------------------------------------------------
------------------------------------------------------------
------------------------------------------------------------
------------------------------------------------------------
------------------------------------------------------------
--------------------t----t----------------------------------
------------------------------------------------------------
-------a------------------a---------ta---------aa----------t
-----aa----gctctga------t------t----------------------------
-------------------------gtctcagattg-----a------------------
-aat--------a-----c--tt--------------cagaaat-----------taa--
--t-t----------c-----------ag---g------att-----tt-----------
-a-----g----cag----t------at-------aa---t------cga----------
---------------------------------g--agt-------taaac--t------
----t--------------------tat--a-------g-----t---------------
---aat---tcg----------------ttttca-----ga-------------------
---g------------------------------------ta----a----------t--
------t-------a-a------a------------------------------------
--------ga---------aga-----------attatttaca-----------------
---------------------------------catttagt--------gttgta---tt
ta---gtca------------------------------tt-------------------
------------------------------------------------------------
------------------------------------------------------------
------------------------------------------------------------
------------------------------------------------------------
------------------------------------------------------------
------------------------------------------------------------
------------------------------------------------------------
---------------------------
>hAT-N122_DR|138617
------------------------------------------------------------
------------------------------------------------------------
------------------------------------------------------------
------------------------------------------------------------
------------------------------------------------------------
------------------------------------------------------------
----------------------------------------------------aaca----
------------------------------------------------------------
------------------------------------------------------------
---------------------------------------agg----------------ta
tgc--------------a--att----------------------------ag-------
-----------------------------------------------ttactgtccaca-
-----------agtattgtaat-------------gggttgtt-----------------
--------------------t----t----------------------------------
------------------------------------------------------attgt-
-------a------------------a----tg---ta-------tcag----------t
-----ta-----cttg--------t-----------------------------------
--------aatgcac-------ttgccctta-attct------tt------------aat
gagc------taa-----c------------------------------------t----
--tct----------------------g----g------a-------t------------
-a---------------------------------aa---t--------g----------
-----aggag---c-a------ga---------ggacat------ata--t--t------
----tg-------------------cag--a-------a-----t------a--c---t-
c--aat----------------------ttttagc-a--aa--ggttacattaaact---
---gct---taaacaa-----------------tgaat--ga--ccaga--aa----t--
------taaaaac---a------g-------taaat--taaaggttt-------tttt--
------atta-----------a-----------att----attt----------------
----------aattttagta--------tatattttttaat------aaatctaa-----
-a-tggtgcttc-------aaa-------gtaaa-----ttct-----------------
------------------------------------------------------------
------------------------------------------------------------
------------------------------------------------------------
------------------------------------------------------------
------------------------------------------------------------
------------------------------------------------------------
------------------------------------------------------------
---------------------------
>hAT-N122_DR|138618
aaggtaccgtttcattttcaggtcattcagatacagttactt---------ataatgcac
tca-ttt-------------aaa-------t-acataaaat------caacatttctag-
------atcaattagtcaagagaagcagagtaaattcatgtcaatatttg----------
--ctctgta-tgaaa--tattgtg----------------tc---attcctt--------
---------tgaaatattttg-----------------tgtgttgatagat---ataatg
t----------ttatt-t-------------------------tattaaa----------
-------------------gtg-ttac------------atttt-tat------ta-aa-
-------gctataa--------------tgtcct-------gttta-agtc---------
-------------at------------------------tat---t--------------
---------------------------------------gag------------------
t------ttaa----------tt--------------------tct-----a--------
-------tcgtc------------------------------------tatg--c-----
-----------agag--------------------------tt---gag--at-------
--------------------t----t-atatgtagcgc------tgttatgc--------
------------------------------------------------------------
------------------------------------------------------------
---------------a--------t------t----------------------------
--------gat-----------------t-t-ac---------t----------------
gagt------t-t-----c--c---------------------------------t----
--t-t----------c-----------a----a------a-------c------------
-a-----t-----a------------at-------at---t------t-a----------
-------aa-------------aat--------g----t-a------a-----t------
----t--------------------ta---a-------a-----t------a------c-
---aa----t-------------------ttt-------aa----t-----aa---t---
---g---------------------------------t---a----a----------t--
------t---------a------g-------taa----------t---------------
--------ga-----------a------------at----cct-----------------
------------tttt-------------------tttg---------------a-----
-g---gt------------aa---------------c--tt-------------------
------------------------------------------------------------
------------------gtcc--------------aacactg-----------------
------------------------------------------------------------
------------------------------------------------------------
------------------------------------------------------------
------------------------------------------------------------
------------------------------------------------------------
---------------------------
>hAT-N122_DR|138619
------------------------------------------------------------
------------------------------------------------------------
----------------------------------------------------cagtgttg
ggtgatgt----------------------------------------------------
-----tagttgcataa--------------------------------------------
------------------------------------------------------------
------------------------------------------------------------
------------------------------------------------------------
------------------------------------------------------------
----------------------------------------at------------------
tg------ca-------a---tt----------------------------aa-------
-----------------------------------------------atga-----a-t-
-----------gta----------------------------c-----------------
------tt------------t----t-gc-------------------------------
---------------------a-----------------------------------gt-
-------g------------------a----a----ga---------ag----------t
-----aa-----taga--------t------c----a-ct-t---t---a--aa------
------a-aaaat---------------aaa-t--------a-ca----g---------t
tact------t-g-----t--ta---tg---------ta----cttggattcagcta---
--t-t----------c-----------t----gt-----a-------t------------
-t-----------a-----a------at-------ac-----------------------
---------------a-----------------g----t-------ta--c--t------
----t-----a--------------tt---a--t----g-----t------a--c---t-
---------tg-----------------gc-t-a-----aa----t-ac-------a---
---g-----tgt------------------------aa---t----a----a-----t--
------t--caat---a------a-------t------------tct-----g----t--
------g-ta-----------a-----------atc----a-------------------
----------------------------------gttcag------------aga-----
-a---gc------------aga-------gtga------tt-------------------
------------------------------------------------------------
------------------------------------------------------------
------------------------------------------------------------
------------------------------------------------------------
------------------------------------------------------------
------------------------------------------------------------
------------------------------------------------------------
---------------------------
>hAT-N122_DR|138620
------------------------------------------------------------
------------------------------------------------------------
------------------------------------------------------------
------------------------------------------------------------
------------------------------------------------------------
------------------------------------------------------------
------------------------------------------------------------
------------------------------------------------------------
------------------------------------------------------------
------------------------------------------------------------
------------------------------------------------------------
------------------------------------------------------------
------------------------------------------------------------
------------------------------------------------------------
------------------------------------------------------------
------------------------------------------------------------
------------------------------------------------------------
------------------------------------------------------------
------------------------------------------------------------
------------------------------------------------------------
-t-----------a-----a------at-------ac-----------------------
---------------a-----------------g----t-------ta--c--t------
----t-----a--------------tt---a--t----g-----t------a--c---t-
---------tg-----------------gc-t-a-----aa----t-ac-------a---
---g-----tgt------------------------aa---t----a----a-----t--
------t--caat---a------a-------t------------tct-----g----t--
------g-tg-----------a-----------atc----a-------------------
----------------------------------gttcag------------aga-----
-a---gc------------aga-------gtga------ttg------------------
------------------------------------------------------------
-----------------------------------taattag------------------
---------------------------agtaatttaaataca------------atttta
gtgat-------------------------------------------------------
------------------------------------------------------------
--------------------------gtaattagtaataaacacttgttta---------
------------------------------------------------------------
---------------------------
>hAT-N122_DR|138621
------------------------------------------------------------
------------------------------------------------------------
------------------------------------------------------------
------------------------------------------------------------
------------------------------------------------------------
------------------------------------------------------------
-------------------------------------------------------g----
-----------------------------------------attac--------------
------------------------------------------------------------
------------------------------------------------------------
tgtcaatttaagat---a--attt---------------------------aa-------
-----------------------------------------------ttatttt----a-
-----------catatg----------------------tact-----------------
--------------------tg---t----------------------------------
-------------------ctt---------------------------------aaat-
--------------------------a----tg---ta-------ataa--------a-t
tctttta----gcttaaa------t-----gtaa----attc-agtt-------------
-----cagagaagca----------gagtaatatat-----gata---------------
gaat------t-a--------tt---tta--------------------------t----
--t-taaat------t-----------a----g------a--------------------
-a-----a----catc---tatc-attt-------aa---t------caa----------
g--------------ac-----aact-------gca--t-a-----ta-----t------
----t--------------------ta---a-------a-----c------a-----at-
c--aaa---tgt--------------taattt-acc---aa---------acatgct---
---g------------------------------aaat--------atgg-------t--
---g--t---------a--------------tta----------ttt-------------
--------tg-----------a------------------agca----------------
------------ctttgt----------------gttttga----------------c--
-at--at----------------------atatt-----tt-------------------
------------------------------------------------------------
------------------------------------tata--------------------
------------------------------------------------------------
------------------------------------------------------------
------------------------------------------------------------
------------------------------------------------------------
------------------------------------------------------------
---------------------------
>hAT-N122_DR|211428
------------------------------------------------------------
------------------------------------------------------------
------------------------------------------------------------
------------------------------------------------------------
------------------------------------------------------------
------------------------------------------------------------
------------------------------------------------------tg----
------------------------------------------------------------
---a--------------------------------------------------------
---------------------------------------------------------gca
tgc----ttaaaaa------a---------------------------------------
---------------------------------------------------------ca-
-----------aattaagtcaga----------------aat------------------
------------------------------------------------------------
------------------------------------------------------------
----------------------------g--ta---tg---------aa--------a--
-----ta-----------------t-----------------------------------
------------------------------------------------------------
-gct-----gtca--------tta-------------------------------t----
--t-t----------t-------------------------------t------------
-a-----a-----atgttttt-----gt--------t---t------tgacatgca----
-----------tgttata---------------g----t-------tg--t--t------
----t---------------tctttaa---g-tt----a---tgc------a--------
---------------------------tttttaat----ga--agctaagg--gcgct--
---g-------------------------------ctt--ta-a--aga--a-----t--
---------caag---a------gtt-----taa----------ttt---ctgtccat--
--gcata-ta-ggtt--tatag-------ggatttt----aaata---------------
-------acatcaactaattaa---------attatttaga-------------------
-----gt------------aat-------tgag------tt-------------------
------------------------------------------------------------
------------------------------------acttttcagacagtaattgaaa--
------------------------------------------------------------
------------------------------------------------------------
------------------------------------------------------------
------------------------------------------------------------
------------------------------------------------------------
---------------------------
>hAT-N122_DR|211429
------------------------------------------------------------
------------------------------------------------------------
------------------------------------------------------------
------------------------------------------------------------
------------------------------------------------------------
------------------------------------------------------------
---------------------------------------------------cactg----
------------------------------------------ttg---------------
------------------------------------------------------------
----------------------------------------gc------------------
tg------ta-------a---ct----------------------------ag-------
-----------------------------------------------ctgc-----a-t-
-----------a-----------------------gtg--att-----------------
------ag------------t----t-ca-------------------------------
---------------------t-----------------------------------gt-
-------g------------------a----t----ta---------aa----------t
-----ta------tta--------t------c----t-g--c---t---g----------
------t-aaagt---------------actga--------a-ac----ggatt---ttg
aaac------g-g-----a--ct---t-----------------------ttcaat----
--t-t----------t-----------a----g------g-------t------------
-c-----------a-----a------at-------aa---g------tg-----------
-------------c-a-----------------g----t-------ta--c--ttaa---
----------t--------------at---a--t----a-----t------a--c---t-
---------tgc-----------------ctt-a-----aa----c-ac-------g---
---g-----taa------------------------at---a----a----a-----t--
------t--cagc---c------g-------t------------tc--------------
------------------------------------------------------------
------------------------------------------------------------
------------------------------------------------------------
------------------------------------------------------------
------------------------------------------------------------
------------------------------------------------------------
------------------------------------------------------------
------------------------------------------------------------
------------------------------------------------------------
------------------------------------------------------------
---------------------------
>hAT-N122_DR|211430
------------------------------------------------------------
------------------------------------------------------------
------------------------------------------------------------
------------------------------------------------------------
------------------------------------------------------------
------------------------------------------------------------
------------------------------------------------------------
------------------------------------------------------------
------------------------------------------------------------
------------------------------------------------------------
------------------------------------------------------------
------------------------------------------------------------
------------------------------------ta--act-----------------
------ag------------t----g-aa-------------------------------
---------------------t-----------------------------------at-
-------t------------------a----a----ta---------aa----------t
-----ta-----cttt--------t------a----c-a--c---t---a----------
------a-caagt---------------aacaa--------a-tt----ac---------
--------------------------------------------------ttttat----
--t-t----------t-----------t----g------c-------t------------
-g-----------t-----t------tt------------t------tg-----------
-------------c-a-----------------g----t-------ta--t--ttc----
-------------------------ta---a--t----a-----t------a--c---t-
---------tgc-----------------ctt-a-----aa----t-a--------a---
---a-----taa------------------------at---a----a----a-----taa
gtc---------------------------------------------------------
------a-tg-----------a-----------gtc----a-------------------
----------------------------------actga------------gaga-----
-a---gc------------ag---------------------------------------
------------------------------------------------------------
------------------------------------------------------------
------------------------------------------------------------
------------------------------------------------------------
------------------------------------------------------------
------------------------------------------------------------
------------------------------------------------------------
---------------------------
>hAT-N122_DR|211431
------------------------------------------------------------
------------------------------------------------------------
------------------------------------------------------------
------------------------------------------------------------
------------------------------------------------------------
------------------------------------------------------------
---------------------------------------------------cagtg----
------------------------------------------ttg---------------
------------------------------------------------------------
----------------------------------------gg------------------
tg------ta-------a---tt----------------------------tg-------
-----------------------------------------------ttac-----a-a-
-----------agtcac-------------------------t-----------------
------ag------------t----t-ac-------------------------------
---------------------t-----------------------------------gt-
-------ttgcta-------------a----t----ca---------at----------t
-----ca-----gttt--------t------t----a-a--c---a---a----------
------a-------------------------a--------t-ta----a---------a
atgt------c-a-----c--gt---t-------------------------tgac----
--t-t----------c-----------a----a------t-------t------------
-t-----------a-----g------aa-------ag---att--ggga-----------
-------------a-t-----------------t----t-------aa--t--t------
----t-----c--------------ta---a--t----g-----t------g--t---t-
---------gggatttat-----gtgggtttt-t-----ag----t-ac-------t---
---g-----agtcg---------------------agt---a----a----t-----t--
------a--aagt---a------c-------t------------cat-----t----g--
------a-gt-----------a-----------att----a-------------------
----------------------------------agttact---------tttca-----
-g---ac------------aaa-------gtag------taattaa--------------
------------------------------------------------------------
------------------------------------------------------------
------------------------------------------------------------
------------------------------------------------------------
------------------------------------------------------------
------------------------------------------------------------
------------------------------------------------------------
---------------------------
>hAT-N122_DR|211432
------------------------------------------------------------
------------------------------------------------------------
------------------------------------------------------------
------------------------------------------------------------
------------------------------------------------------------
--------------gtgca------------------------ttttagt----------
------------------------------------------attgag------tt-aa-
-------gtaat------------------------------------------------
------------------------------gaaatg--acg-------------------
------------------------------------------------------------
------------------------------------------------------------
------------------------------------------------------------
------------------------------------------------------------
------------------------------------------------------------
------------------------------------------------------------
------------------------------------------------------------
--------------ta--------t------t----------------------------
--------gag-----------------t-a-ac---------t----------------
aagt------t-a-----c--t---------------------------------t----
--t-t----------c-----------a----g------a-------c------------
-a-----a-----c------------gt-------aa---t------tcg----------
-------aa-------------ga---------g----t-a------a-----a------
----t--------------------tg---a-------a-----t------g------c-
---aa----t-------------------ttt-------aa----t-----ga---t---
------------------------------------------------------------
-----------------------g-------taa----------t---------------
--------ta-----------a------------ta------------------------
------------------------------------------------------------
------------------------------------------------------------
------------------------------------------------------------
------------------------------------------------------------
------------------------------------------------------------
------------------------------------------------------------
------------------------------------------------------------
------------------------------------------------------------
------------------------------------------------------------
---------------------------
>hAT-N122_DR|211433
------------------------------------------------------------
------------------------------------------------------------
------------------------------------------------------------
------------------------------------------------------------
------------------------------------------------------------
------------------------------------------------------------
------------------------------------------------------------
------------------------------------------------------------
------------------------------------------------------------
------------------------------------------------------------
------------------------------------------------------------
------------------------------------------------------------
------------------------------------------------------------
------------------------------------------------------------
------------------------------------------------------------
------------------------------------------------------------
------------------------------------------------------------
------------------------------------------------------------
-gat------t-a-----c--tt---tt---------ta----t-----------t----
--t-t----------c-----------a----g------g-------t------------
-a-----------at----t-------t-------aa---t------ta-----------
-------------c-a-----------------g----c-------ta--c--t------
----t-----a--------------ta---a--t----g-----t------a--c---t-
---------tgt-----------------ta--------aa-----------atact---
---g-----ta------------------------tat---a----a----a-----t--
------t--caac---a------g-------t------------tct-----g----g--
------a-tc-----------a------------------a-------------------
--------------tca-------------------------------------------
------c------------aca-------gtaa------tt-------------------
----------------------------------c-attgatcaa-------gtagattg
aacatgct---------tgact--------------aacaatgaac--------------
------------------------------------------------------------
------------------------------------------------------------
------------------------------------------------------------
------------------------------------------------------------
------------------------------------------------------------
---------------------------
>hAT-N122_DR|211434
------------------------------------------------------------
----------------------------gaaacaatgaacttatttg-------------
-tgaatttctgtgaatatttagt-------------------------------------
--atgcacaacaaaa--ta------------------gtgtc---attgctt--------
---------tgaaatgt-tta----------------gcgttgtgacacat---ataatg
tt---------tattagttct-------------------------aaag----------
---------------------------------cgttatattttat------aatg-ga-
-------gctaaaa--------------cgtcct-------gtgtg-gc-----------
--------------------------------------cgtc---g--------------
-------------------------------------ttgag------------------
t------ttaa----------tt--------------------tct-----a--------
-------ttgtc------------------------------------aat---------
------------gta-------------------------------gca--tt-------
--------------------g----t-gcagtgcattca---------------------
---------tgt-------gtt--------aaa-t-------------------tatgt-
-------c------------------g----t----tt---------aa------taa--
------------ctta--------t------t----------------------------
--------gag-----------------t-a-ac---------t----------------
gagt------t-a-----c--t---------------------------------t----
--t-t----------c-----------a----g------a-------c------------
-a-----c-----a------------gtaa----------t------taa----------
------aa--------------at---------g----t-a------a-----t------
----t--------------------ta---a-------a-----t------a------t-
---aa----t-------------------ttg-------aa----t-----ga---t---
---g---------------------------------t---a----at------------
------c---------a------g------------------------------------
------------------------------------------------------------
------------------------------------------------------------
------------------------------------------------------------
------------------------------------------------------------
------------------------------------------------------------
------------------------------------------------------------
------------------------------------------------------------
------------------------------------------------------------
------------------------------------------------------------
------------------------------------------------------------
---------------------------
>hAT-N122_DR|211435
------------------------------------------------------------
------------------------------------------------------------
------------------------------------------------------------
------------------------------------------------------------
------------------------------------------------------------
------------------------------------------------------------
------------------------------------------------------ag----
------------------------------------------tgt---------------
------------------------------------------------------------
----------------------------------------gg------------------
tg------ta-------a---tg----------------------------ag-------
-----------------------------------------------ttac-----a-a-
-----------agc-----------------------a--act-----------------
------cg------------t----t-tc-------------------------------
---------------------t-----------------------------------gt-
------------a-------------a----t----ta---------aa----------t
-----ta-----ttc---------------------------------------------
--------------------------------a--------c-tg----a---------g
ggat------t-a-----c--tt---tt---------aa---------------------
------------------------------------------------------------
-a-----------g-----t------at-------aa---t------at-----------
-------------a-g-----------------t----a-------ta--c--t------
----t-----g--------------ta---a--t----a-----c------a--c---t-
---------tgt-----------------ttt-a-----aa----t-ac-------t---
---g-----taa------------------------at---a----a----a-----tat
a-----t--aaac---a------g-------t------------tct-----g----c--
------a-ta-----------a-----------atc----a-------------------
----------------------------------attca------------g--------
------------------------------------------------------------
------------------------------------------------------------
------------------------------------------------------------
------------------------------------------------------------
------------------------------------------------------------
------------------------------------------------------------
------------------------------------------------------------
------------------------------------------------------------
---------------------------
>hAT-N122_DR|211436
------------------------------------------------------------
------------------------------------------------------------
------------------------------------------------------------
------------------------------------------------------------
------------------------------------------------------------
------------------------------------------------------------
---------------------------------------------------cagtg----
------------------------------------------ttg---------------
------------------------------------------------------------
----------------------------------------gg------------------
tc------ga-------c---tt----------------------------ag-------
-----------------------------------------------tta--------c-
-----------a-----------------------gtg-tact-----------------
------ag------------t----a-ac-------------------------------
---------------------t-----------------------------------gt-
-------a------------------a----t----ta---------aa----------t
-----ga-----ttta--------t------t----c-c--c---t--------------
------g-gaaaaaa-----------aa---------------------aagt------a
tatg------t-a-----c--ta---tt---------ca----t-----------t----
--t-t----------t-----------a----g------g-------t------------
-c-----------a-----t------tt-------aa---t------ta-----------
---------------g-----------------ata--c-------tt--c--t------
----t-----g--------------cc---t--t--------------------------
---------------------------------a-----aa----t-ac-------t---
---g-----taa------------------------at---a----a----a-----t--
------a--aatt---a------g-------c------------tca-----g----c--
------a-ta-----------a-----------a--------------------------
-----------------------------------ttta------------gaaa-----
-a---aa------------aag-------taat------t--------------------
------------------------------------------------------------
------------------------------------------------------------
------------------------------------------------------------
------------------------------------------------------------
------------------------------------------------------------
------------------------------------------------------------
------------------------------------------------------------
---------------------------
>hAT-N122_DR|211437
------------------------------------------------------------
------------------------------------------------------------
------------------------------------------------------------
------------------------------------------------------------
------------------------------------------------------------
------------------------------------------------------------
------------------------------------------------------------
------------------------------------------------------------
------------------------------------------------------------
------------------------------------------------------------
--------------------ctca------------------------------------
------------------------------------------------------------
---------------------------------------aatt-----------------
--------------------taca-g----------------------------------
------------------------------------------------------------
-------a------------------a----t----ta---------aagagtttcgatt
-----tg-----ttatc-------t-----atac----a------t--------------
----------------------------------------------------------tg
agat------t-------------------------------------------------
--t-a----------c-----------a----g------g-------t------------
-att---aaat--gcag--t------tt-------aatg-t------tca----------
------------------------------------------------------------
------------------------------------------------------------
------------------------------------------------------------
------------------------------------------------------------
----------------------------------------------t-------------
--------tg-----------g------tgattatt------------------------
-------------------------------tactttttga-------------------
-t---gt------------gac-----------------tt-------------------
------------------------------------------------------------
------------------ttcc--------------aacactg-----------------
------------------------------------------------------------
------------------------------------------------------------
------------------------------------------------------------
------------------------------------------------------------
------------------------------------------------------------
---------------------------
>hAT-N122_DR|211438
------------------------------------------------------------
------------------------------------------------------------
------------------------------------------------------------
------------------------------------------------------------
------------------------------------------------------------
------------------------------------------------------------
------------------------------------------------------------
------------------------------------------------------------
------------------------------------------------------------
------------------------------------------------------------
[truncated: 2,405,257 more chars]
